# Supplementary material for: Highly Efficient Mechanochromic Thermally Activated Delayed Fluorescence in the Deep Red to Near‐Infrared in Copper(I) [2.2]Isoindolinophanyl‐Carbene Carbazolates
Source: Angew Chem Int Ed Engl. 2026 Apr 25;65(24):e5338298. doi: 10.1002/anie.5338298 (PMC13245606; doi:10.1002/anie.5338298)
Supplement: Supplementary file 2 — Supporting File 2: anie72342‐sup‐0002‐DataFile.Zip. [file ANIE-65-e5338298-s001.zip]

Archive with 6 entries (6 files):
- 1_(iPC-Cu-Cl)[1].cif
- 2_(iPC-Cu-Br)[1].cif
- 3_(iPC-Cu-Cbz)[1].cif
- 4_(iPC-Cu-CbztBu)[1].cif
- 5_(iPC-Cu-CbzMe).cif
- 6_(iPC-Cu-CbzOMe)[1].cif
