# Supplementary material for: Highly Efficient Mechanochromic Thermally Activated Delayed Fluorescence in the Deep Red to Near‐Infrared in Copper(I) [2.2]Isoindolinophanyl‐Carbene Carbazolates
Source: Angew Chem Int Ed Engl. 2026 Apr 25;65(24):e5338298. doi: 10.1002/anie.5338298 (PMC13245606; doi:10.1002/anie.5338298)
Supplement: Supplementary file 2 — Supporting File 2: anie72342‐sup‐0002‐DataFile.Zip. [file ANIE-65-e5338298-s001.zip › 1_(iPC-Cu-Cl)[1].cif]

data_1
_audit_creation_date               2025-04-03
_audit_creation_method
;
Olex2 1.5
(compiled 2021.07.19 svn.r715e62df for OlexSys, GUI svn.r6380)
;
_shelx_SHELXL_version_number       '2019/3'
_audit_contact_author_address      ?
_audit_contact_author_email        ?
_audit_contact_author_name         ''
_audit_contact_author_phone        ?
_publ_contact_author_id_orcid      ?
_publ_section_references
;
D. Kratzert, I. Krossing, (2018), J. Appl. Cryst. 51, 928-934. 

Dolomanov, O.V., Bourhis, L.J., Gildea, R.J, Howard, J.A.K. & Puschmann, H.
 (2009), J. Appl. Cryst. 42, 339-341.

Kratzert, D., Holstein, J.J. & Krossing, I. (2015). J. Appl. Cryst. 48, 933-938.

Sheldrick, G.M. (2015). Acta Cryst. C71, 3-8.
;
_chemical_name_common              ?
_chemical_name_systematic          ?
_chemical_formula_moiety           'C42 H41 Cl Cu N, C4 H8 O'
_chemical_formula_sum              'C46 H49 Cl Cu N O'
_chemical_formula_weight           730.85
_chemical_melting_point            ?
loop_
  _atom_type_symbol
  _atom_type_description
  _atom_type_scat_dispersion_real
  _atom_type_scat_dispersion_imag
  _atom_type_scat_source
 'C' 'C' 0.0033 0.0016 'International Tables Vol C Tables 4.2.6.8 and 6.1.1.4'
 'H' 'H' 0.0000 0.0000 'International Tables Vol C Tables 4.2.6.8 and 6.1.1.4'
 'Cl' 'Cl' 0.1484 0.1585 'International Tables Vol C Tables 4.2.6.8 and 6.1.1.4'
 'Cu' 'Cu' 0.3201 1.2651 'International Tables Vol C Tables 4.2.6.8 and 6.1.1.4'
 'N' 'N' 0.0061 0.0033 'International Tables Vol C Tables 4.2.6.8 and 6.1.1.4'
 'O' 'O' 0.0106 0.0060 'International Tables Vol C Tables 4.2.6.8 and 6.1.1.4'

_shelx_space_group_comment
;
The symmetry employed for this shelxl refinement is uniquely defined
by the following loop, which should always be used as a source of
symmetry information in preference to the above space-group names.
They are only intended as comments.
;
_space_group_crystal_system        'triclinic'
_space_group_IT_number             2
_space_group_name_H-M_alt          'P -1'
_space_group_name_Hall             '-P 1'
loop_
  _space_group_symop_operation_xyz
 'x, y, z'
 '-x, -y, -z'

_cell_length_a                     9.770(2)
_cell_length_b                     15.193(4)
_cell_length_c                     15.794(4)
_cell_angle_alpha                  63.057(7)
_cell_angle_beta                   79.152(8)
_cell_angle_gamma                  86.052(8)
_cell_volume                       2052.4(9)
_cell_formula_units_Z              2
_cell_measurement_reflns_used      9847
_cell_measurement_temperature      100.0
_cell_measurement_theta_max        29.90
_cell_measurement_theta_min        2.44
_shelx_estimated_absorpt_T_max     0.969
_shelx_estimated_absorpt_T_min     0.884
_exptl_absorpt_coefficient_mu      0.630
_exptl_absorpt_correction_T_max    0.7460
_exptl_absorpt_correction_T_min    0.5746
_exptl_absorpt_correction_type     multi-scan
_exptl_absorpt_process_details    
 'SADABS-2016/2 (Bruker,2016/2) was used for absorption correction. wR2(int) was 0.1429 before and 0.0979 after correction. The Ratio of minimum to maximum transmission is 0.7702. The \l/2 correction factor is Not present.'
_exptl_absorpt_special_details     ?
_exptl_crystal_colour              'clear orangish orange'
_exptl_crystal_colour_lustre       clear
_exptl_crystal_colour_modifier     orangish
_exptl_crystal_colour_primary      orange
_exptl_crystal_density_diffrn      1.183
_exptl_crystal_density_meas        ?
_exptl_crystal_density_method      ?
_exptl_crystal_description         block
_exptl_crystal_F_000               772
_exptl_crystal_recrystallization_method 
 'obtained by slow diffusion of pentane into a thf/cyclohexane solution'
_exptl_crystal_size_max            0.2
_exptl_crystal_size_mid            0.05
_exptl_crystal_size_min            0.05
_exptl_transmission_factor_max     ?
_exptl_transmission_factor_min     ?
_diffrn_reflns_av_R_equivalents    0.1267
_diffrn_reflns_av_unetI/netI       0.0739
_diffrn_reflns_Laue_measured_fraction_full  0.998
_diffrn_reflns_Laue_measured_fraction_max  0.998
_diffrn_reflns_limit_h_max         11
_diffrn_reflns_limit_h_min         -11
_diffrn_reflns_limit_k_max         18
_diffrn_reflns_limit_k_min         -18
_diffrn_reflns_limit_l_max         18
_diffrn_reflns_limit_l_min         -18
_diffrn_reflns_number              47616
_diffrn_reflns_point_group_measured_fraction_full  0.998
_diffrn_reflns_point_group_measured_fraction_max  0.998
_diffrn_reflns_theta_full          25.000
_diffrn_reflns_theta_max           25.000
_diffrn_reflns_theta_min           2.690
_diffrn_ambient_temperature        100.00
_diffrn_ambient_temperature_device  'Oxford Cryostream 800'
_diffrn_detector                   HPAD
_diffrn_detector_area_resol_mean   7.41
_diffrn_detector_type              'CMOS Photon 100'
_diffrn_measured_fraction_theta_full  0.998
_diffrn_measured_fraction_theta_max  0.998
_diffrn_measurement_device_type    'Bruker D8 Venture'
_diffrn_measurement_method         '\f and \w scans'
_diffrn_measurement_specimen_support  'MiTeGen micromount'
_diffrn_radiation_monochromator    'multilayer optics'
_diffrn_radiation_type             MoK\a
_diffrn_radiation_wavelength       0.71073
_diffrn_source                     ?
_diffrn_source_current             1.4
_diffrn_source_power               0.07
_diffrn_source_voltage             50.0
_reflns_Friedel_coverage           0.000
_reflns_Friedel_fraction_full      .
_reflns_Friedel_fraction_max       .
_reflns_number_gt                  5538
_reflns_number_total               7214
_reflns_special_details
;
 Reflections were merged by SHELXL according to the crystal
 class for the calculation of statistics and refinement.
 
 Structure factors included contributions from the .fab file.
 
 _reflns_Friedel_fraction is defined as the number of unique
 Friedel pairs measured divided by the number that would be
 possible theoretically, ignoring centric projections and
 systematic absences.
;
_reflns_threshold_expression       'I > 2\s(I)'
_computing_cell_refinement         'SAINT V8.40A (Bruker, 2019)'
_computing_data_collection         APEX3
_computing_data_reduction          'SAINT V8.40A (Bruker, 2019)'
_computing_molecular_graphics      'Olex2 1.5 (Dolomanov et al., 2009)'
_computing_publication_material    'Olex2 1.5 (Dolomanov et al., 2009)'
_computing_structure_refinement    'SHELXL 2019/3 (Sheldrick, 2015)'
_computing_structure_solution      'SHELXT 2018/2 (Sheldrick, 2018)'
_refine_diff_density_max           0.986
_refine_diff_density_min           -0.622
_refine_diff_density_rms           0.127
_refine_ls_extinction_coef         .
_refine_ls_extinction_method       none
_refine_ls_goodness_of_fit_ref     1.026
_refine_ls_hydrogen_treatment      constr
_refine_ls_matrix_type             full
_refine_ls_number_parameters       455
_refine_ls_number_reflns           7214
_refine_ls_number_restraints       6
_refine_ls_R_factor_all            0.0769
_refine_ls_R_factor_gt             0.0576
_refine_ls_restrained_S_all        1.026
_refine_ls_shift/su_max            0.001
_refine_ls_shift/su_mean           0.000
_refine_ls_structure_factor_coef   Fsqd
_refine_ls_weighting_details      
 'w=1/[\s^2^(Fo^2^)+(0.1008P)^2^+1.2207P] where P=(Fo^2^+2Fc^2^)/3'
_refine_ls_weighting_scheme        calc
_refine_ls_wR_factor_gt            0.1511
_refine_ls_wR_factor_ref           0.1670
_refine_special_details            ?
_olex2_refinement_description
;
1. Fixed Uiso
 At 1.2 times of:
  All C(H) groups, All C(H,H) groups
 At 1.5 times of:
  All C(H,H,H) groups
2. Uiso/Uaniso restraints and constraints
Uanis(C45) \\sim Ueq: with sigma of 0.001 and sigma for terminal atoms of 0.002
3.a Ternary CH refined with riding coordinates:
 C25(H25), C28(H28)
3.b Secondary CH2 refined with riding coordinates:
 C9(H9A,H9B), C11(H11A,H11B), C10(H10A,H10B), C12(H12A,H12B), C43(H43A,H43B),
 C44(H44A,H44B), C46(H46A,H46B), C45(H45A,H45B)
3.c Aromatic/amide H refined with riding coordinates:
 C42(H42), C33(H33), C34(H34), C32(H32), C22(H22), C18(H18), C39(H39), C6(H6),
 C17(H17), C36(H36), C21(H21), C41(H41), C23(H23), C40(H40), C38(H38), C7(H7),
 C35(H35), C14(H14), C15(H15)
3.d Idealised Me refined as rotating group:
 C29(H29A,H29B,H29C), C30(H30A,H30B,H30C), C27(H27A,H27B,H27C), C26(H26A,H26B,
 H26C)
;
_atom_sites_solution_hydrogens     geom
_atom_sites_solution_primary       ?
_atom_sites_solution_secondary     ?
loop_
  _atom_site_label
  _atom_site_type_symbol
  _atom_site_fract_x
  _atom_site_fract_y
  _atom_site_fract_z
  _atom_site_U_iso_or_equiv
  _atom_site_adp_type
  _atom_site_occupancy
  _atom_site_site_symmetry_order
  _atom_site_calc_flag
  _atom_site_refinement_flags_posn
  _atom_site_refinement_flags_adp
  _atom_site_refinement_flags_occupancy
  _atom_site_disorder_assembly
  _atom_site_disorder_group
 Cu1 Cu 0.33456(4) 1.01255(3) 0.07604(3) 0.01879(15) Uani 1 1 d . . . . .
 Cl1 Cl 0.43512(9) 1.14088(6) -0.04148(6) 0.0266(2) Uani 1 1 d . . . . .
 N1 N 0.2361(3) 0.86431(19) 0.26916(18) 0.0129(6) Uani 1 1 d . . . . .
 C31 C 0.0732(3) 0.7571(2) 0.4254(2) 0.0171(7) Uani 1 1 d . . . . .
 C5 C 0.0757(3) 0.8624(2) 0.0821(2) 0.0170(7) Uani 1 1 d . . . . .
 C2 C 0.1275(3) 0.8445(2) 0.1656(2) 0.0148(7) Uani 1 1 d . . . . .
 C4 C 0.1588(3) 0.7644(2) 0.3301(2) 0.0152(7) Uani 1 1 d . . . . .
 C42 C 0.3784(3) 0.6914(2) 0.2720(2) 0.0176(7) Uani 1 1 d . . . . .
 H42 H 0.388609 0.750278 0.212880 0.021 Uiso 1 1 calc R U . . .
 C24 C 0.1875(3) 0.9849(2) 0.3323(2) 0.0179(7) Uani 1 1 d . . . . .
 C9 C 0.1580(4) 0.9079(3) -0.0195(2) 0.0209(7) Uani 1 1 d . . . . .
 H9A H 0.226618 0.956343 -0.025495 0.025 Uiso 1 1 calc R U . . .
 H9B H 0.093918 0.943915 -0.065359 0.025 Uiso 1 1 calc R U . . .
 C1 C 0.2301(3) 0.9034(2) 0.1762(2) 0.0139(6) Uani 1 1 d . . . . .
 C33 C 0.0662(4) 0.7464(3) 0.5839(2) 0.0227(8) Uani 1 1 d . . . . .
 H33 H 0.113902 0.746586 0.630973 0.027 Uiso 1 1 calc R U . . .
 C25 C 0.0455(4) 1.0048(3) 0.3024(2) 0.0211(7) Uani 1 1 d . . . . .
 H25 H 0.024283 0.951941 0.285433 0.025 Uiso 1 1 calc R U . . .
 C34 C -0.0782(4) 0.7384(3) 0.6025(3) 0.0235(8) Uani 1 1 d . . . . .
 H34 H -0.129438 0.732197 0.662412 0.028 Uiso 1 1 calc R U . . .
 C32 C 0.1414(4) 0.7542(2) 0.4965(2) 0.0188(7) Uani 1 1 d . . . . .
 H32 H 0.240361 0.757518 0.485290 0.023 Uiso 1 1 calc R U . . .
 C22 C 0.3579(4) 1.0234(3) 0.4042(3) 0.0270(8) Uani 1 1 d . . . . .
 H22 H 0.381803 1.056080 0.438574 0.032 Uiso 1 1 calc R U . . .
 C18 C 0.1912(4) 0.5962(3) 0.1865(3) 0.0236(8) Uani 1 1 d . . . . .
 H18 H 0.238315 0.562714 0.239688 0.028 Uiso 1 1 calc R U . . .
 C19 C 0.2841(3) 0.9210(2) 0.3122(2) 0.0157(7) Uani 1 1 d . . . . .
 C37 C 0.2672(3) 0.6814(2) 0.3464(2) 0.0167(7) Uani 1 1 d . . . . .
 C39 C 0.3482(4) 0.5180(3) 0.4418(3) 0.0319(9) Uani 1 1 d . . . . .
 H39 H 0.336357 0.457792 0.499666 0.038 Uiso 1 1 calc R U . . .
 C6 C -0.0541(3) 0.8189(3) 0.0989(3) 0.0210(7) Uani 1 1 d . . . . .
 H6 H -0.107991 0.842435 0.048938 0.025 Uiso 1 1 calc R U . . .
 C28 C 0.5338(3) 0.8558(3) 0.2993(2) 0.0199(7) Uani 1 1 d . . . . .
 H28 H 0.496656 0.833509 0.257189 0.024 Uiso 1 1 calc R U . . .
 C17 C 0.2588(4) 0.6721(3) 0.1025(3) 0.0215(7) Uani 1 1 d . . . . .
 H17 H 0.351463 0.690560 0.098845 0.026 Uiso 1 1 calc R U . . .
 C13 C 0.0543(4) 0.5682(3) 0.1941(3) 0.0260(8) Uani 1 1 d . . . . .
 C36 C -0.0713(3) 0.7496(3) 0.4447(2) 0.0208(7) Uani 1 1 d . . . . .
 H36 H -0.119845 0.751236 0.397203 0.025 Uiso 1 1 calc R U . . .
 C21 C 0.4526(4) 0.9636(3) 0.3800(3) 0.0235(8) Uani 1 1 d . . . . .
 H21 H 0.542641 0.956993 0.396502 0.028 Uiso 1 1 calc R U . . .
 C41 C 0.4735(4) 0.6166(3) 0.2834(3) 0.0219(8) Uani 1 1 d . . . . .
 H41 H 0.549032 0.625149 0.232489 0.026 Uiso 1 1 calc R U . . .
 C23 C 0.2272(4) 1.0358(3) 0.3782(3) 0.0241(8) Uani 1 1 d . . . . .
 H23 H 0.163848 1.079801 0.391987 0.029 Uiso 1 1 calc R U . . .
 C3 C 0.0748(3) 0.7668(2) 0.2558(2) 0.0145(7) Uani 1 1 d . . . . .
 C20 C 0.4200(3) 0.9122(3) 0.3317(2) 0.0185(7) Uani 1 1 d . . . . .
 C40 C 0.4594(4) 0.5296(3) 0.3683(3) 0.0294(9) Uani 1 1 d . . . . .
 H40 H 0.524954 0.478480 0.376250 0.035 Uiso 1 1 calc R U . . .
 O1 O 0.3358(5) 1.2967(3) 0.1851(3) 0.0745(13) Uani 1 1 d . . . . .
 C38 C 0.2538(4) 0.5933(3) 0.4317(3) 0.0236(8) Uani 1 1 d . . . . .
 H38 H 0.179590 0.584853 0.483382 0.028 Uiso 1 1 calc R U . . .
 C8 C -0.0318(3) 0.7040(3) 0.2651(2) 0.0188(7) Uani 1 1 d . . . . .
 C7 C -0.1050(3) 0.7420(3) 0.1876(3) 0.0196(7) Uani 1 1 d . . . . .
 H7 H -0.193450 0.713587 0.196585 0.023 Uiso 1 1 calc R U . . .
 C11 C -0.0581(4) 0.5975(3) 0.3399(3) 0.0255(8) Uani 1 1 d . . . . .
 H11A H -0.154398 0.590084 0.376177 0.031 Uiso 1 1 calc R U . . .
 H11B H 0.006611 0.580142 0.386167 0.031 Uiso 1 1 calc R U . . .
 C10 C 0.2383(4) 0.8271(3) -0.0478(3) 0.0237(8) Uani 1 1 d . . . . .
 H10A H 0.222747 0.839931 -0.112520 0.028 Uiso 1 1 calc R U . . .
 H10B H 0.339573 0.834272 -0.051722 0.028 Uiso 1 1 calc R U . . .
 C29 C 0.5735(4) 0.7631(3) 0.3850(3) 0.0263(8) Uani 1 1 d . . . . .
 H29A H 0.609541 0.782453 0.428056 0.039 Uiso 1 1 calc R U . . .
 H29B H 0.645291 0.727419 0.361111 0.039 Uiso 1 1 calc R U . . .
 H29C H 0.490925 0.720177 0.420372 0.039 Uiso 1 1 calc R U . . .
 C35 C -0.1463(4) 0.7397(3) 0.5334(3) 0.0263(8) Uani 1 1 d . . . . .
 H35 H -0.245054 0.733756 0.545960 0.032 Uiso 1 1 calc R U . . .
 C16 C 0.1924(4) 0.7219(3) 0.0232(3) 0.0219(7) Uani 1 1 d . . . . .
 C12 C -0.0378(4) 0.5238(3) 0.2932(3) 0.0320(9) Uani 1 1 d . . . . .
 H12A H 0.004752 0.462551 0.336172 0.038 Uiso 1 1 calc R U . . .
 H12B H -0.129991 0.506034 0.287454 0.038 Uiso 1 1 calc R U . . .
 C30 C 0.6607(4) 0.9222(3) 0.2388(3) 0.0299(9) Uani 1 1 d . . . . .
 H30A H 0.631546 0.981946 0.186544 0.045 Uiso 1 1 calc R U . . .
 H30B H 0.727560 0.886818 0.211282 0.045 Uiso 1 1 calc R U . . .
 H30C H 0.704614 0.940490 0.279608 0.045 Uiso 1 1 calc R U . . .
 C27 C -0.0707(4) 1.0029(3) 0.3830(3) 0.0273(8) Uani 1 1 d . . . . .
 H27A H -0.068403 0.940521 0.441317 0.041 Uiso 1 1 calc R U . . .
 H27B H -0.161062 1.008657 0.362742 0.041 Uiso 1 1 calc R U . . .
 H27C H -0.057025 1.058193 0.396622 0.041 Uiso 1 1 calc R U . . .
 C14 C 0.0031(4) 0.6026(3) 0.1083(3) 0.0288(9) Uani 1 1 d . . . . .
 H14 H -0.079850 0.573697 0.107847 0.035 Uiso 1 1 calc R U . . .
 C26 C 0.0482(4) 1.1042(3) 0.2123(3) 0.0319(9) Uani 1 1 d . . . . .
 H26A H 0.075561 1.156854 0.225795 0.048 Uiso 1 1 calc R U . . .
 H26B H -0.044721 1.117345 0.194801 0.048 Uiso 1 1 calc R U . . .
 H26C H 0.115474 1.102074 0.158834 0.048 Uiso 1 1 calc R U . . .
 C15 C 0.0705(4) 0.6781(3) 0.0235(3) 0.0256(8) Uani 1 1 d . . . . .
 H15 H 0.034172 0.700083 -0.034381 0.031 Uiso 1 1 calc R U . . .
 C43 C 0.3805(5) 1.2678(4) 0.1111(4) 0.0468(12) Uani 1 1 d . . . . .
 H43A H 0.353486 1.198018 0.133747 0.056 Uiso 1 1 calc R U . . .
 H43B H 0.483125 1.274597 0.091528 0.056 Uiso 1 1 calc R U . . .
 C44 C 0.3105(7) 1.3348(5) 0.0271(5) 0.0738(18) Uani 1 1 d . . . . .
 H44A H 0.244526 1.297121 0.014768 0.089 Uiso 1 1 calc R U . . .
 H44B H 0.380177 1.369180 -0.032300 0.089 Uiso 1 1 calc R U . . .
 C46 C 0.3011(9) 1.3975(5) 0.1398(5) 0.086(2) Uani 1 1 d . . . . .
 H46A H 0.385691 1.440206 0.115197 0.103 Uiso 1 1 calc R U . . .
 H46B H 0.236211 1.415512 0.185475 0.103 Uiso 1 1 calc R U . . .
 C45 C 0.2341(9) 1.4077(7) 0.0599(6) 0.100(2) Uani 1 1 d . U . . .
 H45A H 0.245489 1.475856 0.006993 0.120 Uiso 1 1 calc R U . . .
 H45B H 0.133494 1.390602 0.082216 0.120 Uiso 1 1 calc R U . . .

loop_
  _atom_site_aniso_label
  _atom_site_aniso_U_11
  _atom_site_aniso_U_22
  _atom_site_aniso_U_33
  _atom_site_aniso_U_23
  _atom_site_aniso_U_13
  _atom_site_aniso_U_12
 Cu1 0.0218(2) 0.0160(2) 0.0133(2) -0.00150(17) -0.00189(16) -0.00652(16)
 Cl1 0.0316(5) 0.0214(4) 0.0182(4) -0.0021(4) 0.0015(4) -0.0112(4)
 N1 0.0137(13) 0.0113(13) 0.0124(14) -0.0039(11) -0.0022(10) -0.0025(10)
 C31 0.0193(17) 0.0129(16) 0.0140(16) -0.0022(13) -0.0008(13) -0.0015(13)
 C5 0.0199(17) 0.0135(16) 0.0163(17) -0.0058(14) -0.0032(13) 0.0015(13)
 C2 0.0170(16) 0.0106(15) 0.0152(16) -0.0049(13) -0.0017(13) 0.0024(12)
 C4 0.0161(16) 0.0116(16) 0.0139(16) -0.0024(13) -0.0013(13) -0.0029(12)
 C42 0.0196(17) 0.0150(17) 0.0160(16) -0.0041(14) -0.0051(13) -0.0011(13)
 C24 0.0200(17) 0.0148(16) 0.0148(16) -0.0027(14) -0.0035(13) -0.0023(13)
 C9 0.0276(19) 0.0188(18) 0.0148(17) -0.0055(14) -0.0044(14) -0.0026(14)
 C1 0.0115(15) 0.0166(16) 0.0150(16) -0.0090(13) -0.0014(12) 0.0025(12)
 C33 0.030(2) 0.0187(18) 0.0163(17) -0.0040(15) -0.0059(14) -0.0009(15)
 C25 0.0234(18) 0.0220(18) 0.0207(18) -0.0112(15) -0.0075(14) 0.0060(14)
 C34 0.030(2) 0.0208(18) 0.0167(17) -0.0080(15) 0.0034(14) -0.0009(15)
 C32 0.0191(17) 0.0165(17) 0.0149(16) -0.0021(14) -0.0010(13) -0.0042(13)
 C22 0.033(2) 0.028(2) 0.0241(19) -0.0140(17) -0.0058(16) -0.0051(16)
 C18 0.034(2) 0.0145(17) 0.0252(19) -0.0110(15) -0.0088(16) 0.0066(15)
 C19 0.0223(17) 0.0120(16) 0.0090(15) -0.0017(13) -0.0004(13) -0.0044(13)
 C37 0.0177(16) 0.0128(16) 0.0172(17) -0.0040(14) -0.0047(13) -0.0001(13)
 C39 0.035(2) 0.0194(19) 0.0221(19) 0.0049(16) -0.0007(16) 0.0077(16)
 C6 0.0195(17) 0.0244(19) 0.0209(18) -0.0108(15) -0.0074(14) 0.0037(14)
 C28 0.0174(17) 0.0237(18) 0.0166(17) -0.0072(15) -0.0019(13) -0.0028(14)
 C17 0.0202(18) 0.0230(19) 0.0271(19) -0.0170(16) -0.0025(14) 0.0016(14)
 C13 0.035(2) 0.0127(17) 0.033(2) -0.0126(16) -0.0045(17) -0.0016(15)
 C36 0.0191(17) 0.0228(18) 0.0170(17) -0.0063(15) -0.0023(14) -0.0001(14)
 C21 0.0172(17) 0.031(2) 0.0221(18) -0.0105(16) -0.0056(14) -0.0048(15)
 C41 0.0203(18) 0.0208(18) 0.0213(18) -0.0077(15) -0.0013(14) 0.0025(14)
 C23 0.030(2) 0.0210(18) 0.0232(19) -0.0122(16) -0.0025(15) 0.0011(15)
 C3 0.0134(15) 0.0126(16) 0.0152(16) -0.0050(13) -0.0010(12) 0.0016(12)
 C20 0.0169(17) 0.0194(17) 0.0137(16) -0.0026(14) -0.0020(13) -0.0034(13)
 C40 0.026(2) 0.024(2) 0.028(2) -0.0056(17) -0.0053(16) 0.0125(15)
 O1 0.129(4) 0.049(2) 0.045(2) -0.0261(19) -0.012(2) 0.034(2)
 C38 0.0217(18) 0.0200(18) 0.0196(18) -0.0022(15) 0.0006(14) -0.0005(14)
 C8 0.0177(17) 0.0171(17) 0.0181(17) -0.0065(14) 0.0018(13) -0.0018(13)
 C7 0.0129(16) 0.0221(18) 0.0246(18) -0.0119(15) -0.0012(14) -0.0012(13)
 C11 0.0258(19) 0.0209(19) 0.0242(19) -0.0063(16) 0.0010(15) -0.0074(15)
 C10 0.0217(18) 0.030(2) 0.0182(18) -0.0095(16) -0.0030(14) 0.0004(15)
 C29 0.0211(18) 0.030(2) 0.0248(19) -0.0077(17) -0.0090(15) 0.0007(15)
 C35 0.0211(18) 0.031(2) 0.0222(19) -0.0103(17) 0.0021(15) -0.0012(15)
 C16 0.0241(18) 0.0226(18) 0.0230(18) -0.0144(16) -0.0035(15) 0.0036(14)
 C12 0.041(2) 0.0164(19) 0.035(2) -0.0083(17) -0.0018(18) -0.0098(16)
 C30 0.0228(19) 0.032(2) 0.030(2) -0.0129(18) 0.0064(16) -0.0084(16)
 C27 0.0252(19) 0.031(2) 0.031(2) -0.0195(18) -0.0057(16) 0.0042(16)
 C14 0.029(2) 0.025(2) 0.039(2) -0.0196(18) -0.0048(17) -0.0045(16)
 C26 0.038(2) 0.027(2) 0.030(2) -0.0106(18) -0.0158(18) 0.0120(17)
 C15 0.029(2) 0.027(2) 0.028(2) -0.0171(17) -0.0087(16) 0.0023(15)
 C43 0.050(3) 0.052(3) 0.050(3) -0.034(3) -0.009(2) 0.011(2)
 C44 0.103(5) 0.073(4) 0.063(4) -0.042(3) -0.039(3) 0.046(4)
 C46 0.141(6) 0.056(4) 0.074(4) -0.040(4) -0.033(4) 0.035(4)
 C45 0.102(3) 0.100(3) 0.101(3) -0.0460(14) -0.0201(11) 0.0038(10)

_geom_special_details
;
 All esds (except the esd in the dihedral angle between two l.s. planes)
 are estimated using the full covariance matrix.  The cell esds are taken
 into account individually in the estimation of esds in distances, angles
 and torsion angles; correlations between esds in cell parameters are only
 used when they are defined by crystal symmetry.  An approximate (isotropic)
 treatment of cell esds is used for estimating esds involving l.s. planes.
;
loop_
  _geom_bond_atom_site_label_1
  _geom_bond_atom_site_label_2
  _geom_bond_distance
  _geom_bond_site_symmetry_2
  _geom_bond_publ_flag
 Cu1 Cl1 2.1237(10) . ?
 Cu1 C1 1.882(3) . ?
 N1 C4 1.537(4) . ?
 N1 C1 1.323(4) . ?
 N1 C19 1.460(4) . ?
 C31 C4 1.537(4) . ?
 C31 C32 1.393(5) . ?
 C31 C36 1.389(5) . ?
 C5 C2 1.407(5) . ?
 C5 C9 1.512(5) . ?
 C5 C6 1.394(5) . ?
 C2 C1 1.467(4) . ?
 C2 C3 1.404(5) . ?
 C4 C37 1.550(5) . ?
 C4 C3 1.541(4) . ?
 C42 H42 0.9500 . ?
 C42 C37 1.402(5) . ?
 C42 C41 1.385(5) . ?
 C24 C25 1.515(5) . ?
 C24 C19 1.406(5) . ?
 C24 C23 1.388(5) . ?
 C9 H9A 0.9900 . ?
 C9 H9B 0.9900 . ?
 C9 C10 1.599(5) . ?
 C33 H33 0.9500 . ?
 C33 C34 1.388(5) . ?
 C33 C32 1.394(5) . ?
 C25 H25 1.0000 . ?
 C25 C27 1.529(5) . ?
 C25 C26 1.533(5) . ?
 C34 H34 0.9500 . ?
 C34 C35 1.373(5) . ?
 C32 H32 0.9500 . ?
 C22 H22 0.9500 . ?
 C22 C21 1.377(5) . ?
 C22 C23 1.390(5) . ?
 C18 H18 0.9500 . ?
 C18 C17 1.384(5) . ?
 C18 C13 1.399(5) . ?
 C19 C20 1.402(5) . ?
 C37 C38 1.395(5) . ?
 C39 H39 0.9500 . ?
 C39 C40 1.387(5) . ?
 C39 C38 1.390(5) . ?
 C6 H6 0.9500 . ?
 C6 C7 1.382(5) . ?
 C28 H28 1.0000 . ?
 C28 C20 1.512(5) . ?
 C28 C29 1.536(5) . ?
 C28 C30 1.523(5) . ?
 C17 H17 0.9500 . ?
 C17 C16 1.393(5) . ?
 C13 C12 1.520(5) . ?
 C13 C14 1.392(6) . ?
 C36 H36 0.9500 . ?
 C36 C35 1.401(5) . ?
 C21 H21 0.9500 . ?
 C21 C20 1.399(5) . ?
 C41 H41 0.9500 . ?
 C41 C40 1.384(5) . ?
 C23 H23 0.9500 . ?
 C3 C8 1.403(5) . ?
 C40 H40 0.9500 . ?
 O1 C43 1.413(6) . ?
 O1 C46 1.413(7) . ?
 C38 H38 0.9500 . ?
 C8 C7 1.405(5) . ?
 C8 C11 1.513(5) . ?
 C7 H7 0.9500 . ?
 C11 H11A 0.9900 . ?
 C11 H11B 0.9900 . ?
 C11 C12 1.581(5) . ?
 C10 H10A 0.9900 . ?
 C10 H10B 0.9900 . ?
 C10 C16 1.516(5) . ?
 C29 H29A 0.9800 . ?
 C29 H29B 0.9800 . ?
 C29 H29C 0.9800 . ?
 C35 H35 0.9500 . ?
 C16 C15 1.402(5) . ?
 C12 H12A 0.9900 . ?
 C12 H12B 0.9900 . ?
 C30 H30A 0.9800 . ?
 C30 H30B 0.9800 . ?
 C30 H30C 0.9800 . ?
 C27 H27A 0.9800 . ?
 C27 H27B 0.9800 . ?
 C27 H27C 0.9800 . ?
 C14 H14 0.9500 . ?
 C14 C15 1.387(6) . ?
 C26 H26A 0.9800 . ?
 C26 H26B 0.9800 . ?
 C26 H26C 0.9800 . ?
 C15 H15 0.9500 . ?
 C43 H43A 0.9900 . ?
 C43 H43B 0.9900 . ?
 C43 C44 1.512(8) . ?
 C44 H44A 0.9900 . ?
 C44 H44B 0.9900 . ?
 C44 C45 1.520(10) . ?
 C46 H46A 0.9900 . ?
 C46 H46B 0.9900 . ?
 C46 C45 1.472(10) . ?
 C45 H45A 0.9900 . ?
 C45 H45B 0.9900 . ?

loop_
  _geom_angle_atom_site_label_1
  _geom_angle_atom_site_label_2
  _geom_angle_atom_site_label_3
  _geom_angle
  _geom_angle_site_symmetry_1
  _geom_angle_site_symmetry_3
  _geom_angle_publ_flag
 C1 Cu1 Cl1 174.78(10) . . ?
 C1 N1 C4 114.0(2) . . ?
 C1 N1 C19 122.1(3) . . ?
 C19 N1 C4 122.5(2) . . ?
 C32 C31 C4 119.7(3) . . ?
 C36 C31 C4 121.9(3) . . ?
 C36 C31 C32 118.4(3) . . ?
 C2 C5 C9 125.3(3) . . ?
 C6 C5 C2 115.0(3) . . ?
 C6 C5 C9 118.8(3) . . ?
 C5 C2 C1 128.2(3) . . ?
 C3 C2 C5 121.5(3) . . ?
 C3 C2 C1 110.1(3) . . ?
 N1 C4 C37 108.2(2) . . ?
 N1 C4 C3 98.7(2) . . ?
 C31 C4 N1 112.2(3) . . ?
 C31 C4 C37 112.4(3) . . ?
 C31 C4 C3 116.2(3) . . ?
 C3 C4 C37 108.1(3) . . ?
 C37 C42 H42 119.5 . . ?
 C41 C42 H42 119.5 . . ?
 C41 C42 C37 121.0(3) . . ?
 C19 C24 C25 123.6(3) . . ?
 C23 C24 C25 118.4(3) . . ?
 C23 C24 C19 117.9(3) . . ?
 C5 C9 H9A 109.2 . . ?
 C5 C9 H9B 109.2 . . ?
 C5 C9 C10 112.2(3) . . ?
 H9A C9 H9B 107.9 . . ?
 C10 C9 H9A 109.2 . . ?
 C10 C9 H9B 109.2 . . ?
 N1 C1 Cu1 126.7(2) . . ?
 N1 C1 C2 106.9(3) . . ?
 C2 C1 Cu1 126.3(2) . . ?
 C34 C33 H33 119.9 . . ?
 C34 C33 C32 120.3(3) . . ?
 C32 C33 H33 119.9 . . ?
 C24 C25 H25 107.9 . . ?
 C24 C25 C27 112.7(3) . . ?
 C24 C25 C26 110.1(3) . . ?
 C27 C25 H25 107.9 . . ?
 C27 C25 C26 110.1(3) . . ?
 C26 C25 H25 107.9 . . ?
 C33 C34 H34 120.3 . . ?
 C35 C34 C33 119.4(3) . . ?
 C35 C34 H34 120.3 . . ?
 C31 C32 C33 120.8(3) . . ?
 C31 C32 H32 119.6 . . ?
 C33 C32 H32 119.6 . . ?
 C21 C22 H22 120.2 . . ?
 C21 C22 C23 119.6(3) . . ?
 C23 C22 H22 120.2 . . ?
 C17 C18 H18 119.6 . . ?
 C17 C18 C13 120.8(3) . . ?
 C13 C18 H18 119.6 . . ?
 C24 C19 N1 116.4(3) . . ?
 C20 C19 N1 121.4(3) . . ?
 C20 C19 C24 122.1(3) . . ?
 C42 C37 C4 119.8(3) . . ?
 C38 C37 C4 121.9(3) . . ?
 C38 C37 C42 118.1(3) . . ?
 C40 C39 H39 119.6 . . ?
 C40 C39 C38 120.8(3) . . ?
 C38 C39 H39 119.6 . . ?
 C5 C6 H6 119.7 . . ?
 C7 C6 C5 120.6(3) . . ?
 C7 C6 H6 119.7 . . ?
 C20 C28 H28 107.5 . . ?
 C20 C28 C29 111.8(3) . . ?
 C20 C28 C30 111.0(3) . . ?
 C29 C28 H28 107.5 . . ?
 C30 C28 H28 107.5 . . ?
 C30 C28 C29 111.4(3) . . ?
 C18 C17 H17 119.6 . . ?
 C18 C17 C16 120.7(3) . . ?
 C16 C17 H17 119.6 . . ?
 C18 C13 C12 118.4(3) . . ?
 C14 C13 C18 116.6(3) . . ?
 C14 C13 C12 123.4(3) . . ?
 C31 C36 H36 119.7 . . ?
 C31 C36 C35 120.6(3) . . ?
 C35 C36 H36 119.7 . . ?
 C22 C21 H21 119.1 . . ?
 C22 C21 C20 121.9(3) . . ?
 C20 C21 H21 119.1 . . ?
 C42 C41 H41 119.8 . . ?
 C40 C41 C42 120.5(3) . . ?
 C40 C41 H41 119.8 . . ?
 C24 C23 C22 121.2(3) . . ?
 C24 C23 H23 119.4 . . ?
 C22 C23 H23 119.4 . . ?
 C2 C3 C4 108.4(3) . . ?
 C8 C3 C2 120.6(3) . . ?
 C8 C3 C4 130.9(3) . . ?
 C19 C20 C28 124.2(3) . . ?
 C21 C20 C19 117.1(3) . . ?
 C21 C20 C28 118.6(3) . . ?
 C39 C40 H40 120.5 . . ?
 C41 C40 C39 119.1(3) . . ?
 C41 C40 H40 120.5 . . ?
 C46 O1 C43 106.9(4) . . ?
 C37 C38 H38 119.7 . . ?
 C39 C38 C37 120.5(3) . . ?
 C39 C38 H38 119.7 . . ?
 C3 C8 C7 114.2(3) . . ?
 C3 C8 C11 126.4(3) . . ?
 C7 C8 C11 118.7(3) . . ?
 C6 C7 C8 122.9(3) . . ?
 C6 C7 H7 118.6 . . ?
 C8 C7 H7 118.6 . . ?
 C8 C11 H11A 109.1 . . ?
 C8 C11 H11B 109.1 . . ?
 C8 C11 C12 112.3(3) . . ?
 H11A C11 H11B 107.9 . . ?
 C12 C11 H11A 109.1 . . ?
 C12 C11 H11B 109.1 . . ?
 C9 C10 H10A 108.9 . . ?
 C9 C10 H10B 108.9 . . ?
 H10A C10 H10B 107.7 . . ?
 C16 C10 C9 113.5(3) . . ?
 C16 C10 H10A 108.9 . . ?
 C16 C10 H10B 108.9 . . ?
 C28 C29 H29A 109.5 . . ?
 C28 C29 H29B 109.5 . . ?
 C28 C29 H29C 109.5 . . ?
 H29A C29 H29B 109.5 . . ?
 H29A C29 H29C 109.5 . . ?
 H29B C29 H29C 109.5 . . ?
 C34 C35 C36 120.6(3) . . ?
 C34 C35 H35 119.7 . . ?
 C36 C35 H35 119.7 . . ?
 C17 C16 C10 118.7(3) . . ?
 C17 C16 C15 117.1(3) . . ?
 C15 C16 C10 123.1(3) . . ?
 C13 C12 C11 112.1(3) . . ?
 C13 C12 H12A 109.2 . . ?
 C13 C12 H12B 109.2 . . ?
 C11 C12 H12A 109.2 . . ?
 C11 C12 H12B 109.2 . . ?
 H12A C12 H12B 107.9 . . ?
 C28 C30 H30A 109.5 . . ?
 C28 C30 H30B 109.5 . . ?
 C28 C30 H30C 109.5 . . ?
 H30A C30 H30B 109.5 . . ?
 H30A C30 H30C 109.5 . . ?
 H30B C30 H30C 109.5 . . ?
 C25 C27 H27A 109.5 . . ?
 C25 C27 H27B 109.5 . . ?
 C25 C27 H27C 109.5 . . ?
 H27A C27 H27B 109.5 . . ?
 H27A C27 H27C 109.5 . . ?
 H27B C27 H27C 109.5 . . ?
 C13 C14 H14 119.3 . . ?
 C15 C14 C13 121.4(3) . . ?
 C15 C14 H14 119.3 . . ?
 C25 C26 H26A 109.5 . . ?
 C25 C26 H26B 109.5 . . ?
 C25 C26 H26C 109.5 . . ?
 H26A C26 H26B 109.5 . . ?
 H26A C26 H26C 109.5 . . ?
 H26B C26 H26C 109.5 . . ?
 C16 C15 H15 120.0 . . ?
 C14 C15 C16 120.0(3) . . ?
 C14 C15 H15 120.0 . . ?
 O1 C43 H43A 110.3 . . ?
 O1 C43 H43B 110.3 . . ?
 O1 C43 C44 106.9(4) . . ?
 H43A C43 H43B 108.6 . . ?
 C44 C43 H43A 110.3 . . ?
 C44 C43 H43B 110.3 . . ?
 C43 C44 H44A 111.0 . . ?
 C43 C44 H44B 111.0 . . ?
 C43 C44 C45 103.6(5) . . ?
 H44A C44 H44B 109.0 . . ?
 C45 C44 H44A 111.0 . . ?
 C45 C44 H44B 111.0 . . ?
 O1 C46 H46A 110.8 . . ?
 O1 C46 H46B 110.8 . . ?
 O1 C46 C45 104.8(6) . . ?
 H46A C46 H46B 108.9 . . ?
 C45 C46 H46A 110.8 . . ?
 C45 C46 H46B 110.8 . . ?
 C44 C45 H45A 111.0 . . ?
 C44 C45 H45B 111.0 . . ?
 C46 C45 C44 103.9(6) . . ?
 C46 C45 H45A 111.0 . . ?
 C46 C45 H45B 111.0 . . ?
 H45A C45 H45B 109.0 . . ?

loop_
  _geom_torsion_atom_site_label_1
  _geom_torsion_atom_site_label_2
  _geom_torsion_atom_site_label_3
  _geom_torsion_atom_site_label_4
  _geom_torsion
  _geom_torsion_site_symmetry_1
  _geom_torsion_site_symmetry_2
  _geom_torsion_site_symmetry_3
  _geom_torsion_site_symmetry_4
  _geom_torsion_publ_flag
 N1 C4 C37 C42 -37.9(4) . . . . ?
 N1 C4 C37 C38 145.8(3) . . . . ?
 N1 C4 C3 C2 11.9(3) . . . . ?
 N1 C4 C3 C8 -171.8(3) . . . . ?
 N1 C19 C20 C28 8.4(5) . . . . ?
 N1 C19 C20 C21 -175.1(3) . . . . ?
 C31 C4 C37 C42 -162.4(3) . . . . ?
 C31 C4 C37 C38 21.3(4) . . . . ?
 C31 C4 C3 C2 132.0(3) . . . . ?
 C31 C4 C3 C8 -51.6(5) . . . . ?
 C31 C36 C35 C34 0.9(6) . . . . ?
 C5 C2 C1 Cu1 -7.0(5) . . . . ?
 C5 C2 C1 N1 173.7(3) . . . . ?
 C5 C2 C3 C4 177.0(3) . . . . ?
 C5 C2 C3 C8 0.2(5) . . . . ?
 C5 C9 C10 C16 12.1(4) . . . . ?
 C5 C6 C7 C8 0.6(5) . . . . ?
 C2 C5 C9 C10 88.3(4) . . . . ?
 C2 C5 C6 C7 -18.5(5) . . . . ?
 C2 C3 C8 C7 -17.8(5) . . . . ?
 C2 C3 C8 C11 152.2(3) . . . . ?
 C4 N1 C1 Cu1 -169.0(2) . . . . ?
 C4 N1 C1 C2 10.3(4) . . . . ?
 C4 N1 C19 C24 -86.6(4) . . . . ?
 C4 N1 C19 C20 93.9(4) . . . . ?
 C4 C31 C32 C33 -179.3(3) . . . . ?
 C4 C31 C36 C35 177.8(3) . . . . ?
 C4 C37 C38 C39 176.1(3) . . . . ?
 C4 C3 C8 C7 166.2(3) . . . . ?
 C4 C3 C8 C11 -23.8(6) . . . . ?
 C42 C37 C38 C39 -0.3(5) . . . . ?
 C42 C41 C40 C39 0.4(6) . . . . ?
 C24 C19 C20 C28 -171.1(3) . . . . ?
 C24 C19 C20 C21 5.4(5) . . . . ?
 C9 C5 C2 C1 34.4(5) . . . . ?
 C9 C5 C2 C3 -150.8(3) . . . . ?
 C9 C5 C6 C7 151.3(3) . . . . ?
 C9 C10 C16 C17 -88.2(4) . . . . ?
 C9 C10 C16 C15 79.7(4) . . . . ?
 C1 N1 C4 C31 -136.8(3) . . . . ?
 C1 N1 C4 C37 98.6(3) . . . . ?
 C1 N1 C4 C3 -13.8(3) . . . . ?
 C1 N1 C19 C24 79.3(4) . . . . ?
 C1 N1 C19 C20 -100.2(4) . . . . ?
 C1 C2 C3 C4 -7.3(4) . . . . ?
 C1 C2 C3 C8 175.9(3) . . . . ?
 C33 C34 C35 C36 -0.5(6) . . . . ?
 C25 C24 C19 N1 -6.5(5) . . . . ?
 C25 C24 C19 C20 173.1(3) . . . . ?
 C25 C24 C23 C22 -177.7(3) . . . . ?
 C34 C33 C32 C31 1.9(5) . . . . ?
 C32 C31 C4 N1 -67.7(4) . . . . ?
 C32 C31 C4 C37 54.6(4) . . . . ?
 C32 C31 C4 C3 179.8(3) . . . . ?
 C32 C31 C36 C35 0.2(5) . . . . ?
 C32 C33 C34 C35 -0.9(5) . . . . ?
 C22 C21 C20 C19 -2.5(5) . . . . ?
 C22 C21 C20 C28 174.2(3) . . . . ?
 C18 C17 C16 C10 154.1(3) . . . . ?
 C18 C17 C16 C15 -14.5(5) . . . . ?
 C18 C13 C12 C11 60.5(5) . . . . ?
 C18 C13 C14 C15 -14.5(5) . . . . ?
 C19 N1 C4 C31 30.1(4) . . . . ?
 C19 N1 C4 C37 -94.5(3) . . . . ?
 C19 N1 C4 C3 153.1(3) . . . . ?
 C19 N1 C1 Cu1 24.0(4) . . . . ?
 C19 N1 C1 C2 -156.7(3) . . . . ?
 C19 C24 C25 C27 135.4(3) . . . . ?
 C19 C24 C25 C26 -101.3(4) . . . . ?
 C19 C24 C23 C22 -0.5(5) . . . . ?
 C37 C4 C3 C2 -100.6(3) . . . . ?
 C37 C4 C3 C8 75.7(4) . . . . ?
 C37 C42 C41 C40 1.0(5) . . . . ?
 C6 C5 C2 C1 -156.6(3) . . . . ?
 C6 C5 C2 C3 18.2(5) . . . . ?
 C6 C5 C9 C10 -80.2(4) . . . . ?
 C17 C18 C13 C12 -151.4(3) . . . . ?
 C17 C18 C13 C14 15.0(5) . . . . ?
 C17 C16 C15 C14 15.0(5) . . . . ?
 C13 C18 C17 C16 -0.6(5) . . . . ?
 C13 C14 C15 C16 -0.5(6) . . . . ?
 C36 C31 C4 N1 114.7(3) . . . . ?
 C36 C31 C4 C37 -123.1(3) . . . . ?
 C36 C31 C4 C3 2.2(4) . . . . ?
 C36 C31 C32 C33 -1.5(5) . . . . ?
 C21 C22 C23 C24 3.3(6) . . . . ?
 C41 C42 C37 C4 -177.4(3) . . . . ?
 C41 C42 C37 C38 -1.0(5) . . . . ?
 C23 C24 C25 C27 -47.6(4) . . . . ?
 C23 C24 C25 C26 75.7(4) . . . . ?
 C23 C24 C19 N1 176.5(3) . . . . ?
 C23 C24 C19 C20 -4.0(5) . . . . ?
 C23 C22 C21 C20 -1.7(6) . . . . ?
 C3 C2 C1 Cu1 177.7(2) . . . . ?
 C3 C2 C1 N1 -1.6(4) . . . . ?
 C3 C4 C37 C42 68.1(4) . . . . ?
 C3 C4 C37 C38 -108.2(4) . . . . ?
 C3 C8 C7 C6 17.7(5) . . . . ?
 C3 C8 C11 C12 -115.7(4) . . . . ?
 C40 C39 C38 C37 1.6(6) . . . . ?
 O1 C43 C44 C45 4.6(7) . . . . ?
 O1 C46 C45 C44 -34.0(8) . . . . ?
 C38 C39 C40 C41 -1.6(6) . . . . ?
 C8 C11 C12 C13 22.1(5) . . . . ?
 C7 C8 C11 C12 53.9(4) . . . . ?
 C11 C8 C7 C6 -153.1(3) . . . . ?
 C10 C16 C15 C14 -153.0(4) . . . . ?
 C29 C28 C20 C19 -112.0(4) . . . . ?
 C29 C28 C20 C21 71.5(4) . . . . ?
 C12 C13 C14 C15 151.2(4) . . . . ?
 C30 C28 C20 C19 123.0(4) . . . . ?
 C30 C28 C20 C21 -53.5(4) . . . . ?
 C14 C13 C12 C11 -104.9(4) . . . . ?
 C43 O1 C46 C45 38.2(8) . . . . ?
 C43 C44 C45 C46 17.6(8) . . . . ?
 C46 O1 C43 C44 -26.4(7) . . . . ?

_smtbx_masks_special_details       ?
loop_
  _smtbx_masks_void_nr
  _smtbx_masks_void_average_x
  _smtbx_masks_void_average_y
  _smtbx_masks_void_average_z
  _smtbx_masks_void_volume
  _smtbx_masks_void_count_electrons
  _smtbx_masks_void_content
 1 -0.339 0.310 0.263 157.3 31.9 ?
 2 0.339 0.690 0.737 157.3 32.6 ?

_smtbx_masks_void_probe_radius     1.2
_smtbx_masks_void_truncation_radius  1.2
_shelx_fab_file
;
-11 -2 1 -0.9669 0.0134
-11 -1 1 3.1315 -0.0347
-11 -1 2 0.8817 -0.0042
-11 0 1 0.4770 -0.0317
-11 0 2 -2.6777 0.0278
-11 1 1 -0.8373 -0.0227
-11 1 2 -0.0886 0.0184
-11 2 1 0.7436 0.0011
-11 2 2 -0.6144 0.0111
-11 3 1 -0.8689 -0.0089
-11 3 2 0.4271 -0.0190
-11 4 1 1.7502 0.0101
-10 -6 1 0.6125 0.0010
-10 -5 1 -0.4807 -0.0344
-10 -5 2 0.0901 -0.0173
-10 -4 1 0.9516 -0.0183
-10 -4 2 0.5961 0.0154
-10 -4 3 -0.6625 0.0223
-10 -3 1 2.5615 -0.0221
-10 -3 2 -2.0349 0.0090
-10 -3 3 0.0632 0.0060
-10 -3 4 0.6114 0.0046
-10 -2 1 -2.6499 0.0003
-10 -2 2 -2.0407 0.0283
-10 -2 3 1.6682 -0.0128
-10 -2 4 -0.5211 -0.0079
-10 -1 1 -2.6624 0.0096
-10 -1 2 2.0711 -0.0037
-10 -1 3 1.9865 0.0009
-10 -1 4 -0.7905 -0.0088
-10 -1 5 -0.0551 0.0117
-10 0 1 0.8986 0.0364
-10 0 2 2.8930 -0.0130
-10 0 3 -1.5393 -0.0027
-10 0 4 -2.2844 -0.0182
-10 0 5 1.0219 0.0407
-10 1 1 1.1709 0.0272
-10 1 2 -1.3772 -0.0196
-10 1 3 -2.6852 0.0154
-10 1 4 1.9790 0.0055
-10 1 5 1.3475 0.0004
-10 1 6 -1.6074 -0.0443
-10 2 1 -0.7810 -0.0011
-10 2 2 0.3456 -0.0121
-10 2 3 1.0253 0.0069
-10 2 4 1.7084 -0.0058
-10 2 5 -2.2308 -0.0039
-10 2 6 0.5003 0.0229
-10 3 1 0.3283 0.0043
-10 3 2 -1.0715 0.0111
-10 3 3 -0.1402 -0.0034
-10 3 4 -0.6211 -0.0139
-10 3 5 -0.4556 -0.0123
-10 3 6 1.4159 0.0114
-10 4 1 -2.6336 -0.0376
-10 4 2 0.6256 0.0034
-10 4 3 2.0085 -0.0298
-10 4 4 -1.1228 0.0098
-10 4 5 0.8859 0.0191
-10 4 6 -0.6368 0.0290
-10 5 1 1.7546 -0.0285
-10 5 2 2.5370 -0.0084
-10 5 3 -2.0865 -0.0259
-10 5 4 -0.9597 0.0296
-10 5 5 1.2899 0.0091
-10 5 6 -1.0076 -0.0067
-10 6 1 3.4913 -0.0176
-10 6 2 -2.6307 0.0017
-10 6 3 -0.9713 0.0314
-10 6 4 2.0728 0.0414
-10 6 5 -0.2716 -0.0069
-10 7 1 -3.0886 -0.0006
-10 7 2 -0.8776 0.0004
-10 7 3 1.5179 0.0190
-10 7 4 -0.2680 -0.0011
-10 8 1 -1.6648 0.0110
-10 8 2 1.7498 0.0274
-9 -8 1 -0.0239 -0.0048
-9 -8 2 -0.9140 0.0220
-9 -7 1 -1.2198 -0.0240
-9 -7 2 1.0197 0.0164
-9 -7 3 0.4317 -0.0193
-9 -6 1 0.4346 0.0059
-9 -6 2 1.1804 0.0141
-9 -6 3 -1.8713 -0.0041
-9 -6 4 1.0992 0.0074
-9 -5 1 0.5216 0.0253
-9 -5 2 -0.8629 0.0013
-9 -5 3 -0.3191 -0.0120
-9 -5 4 1.7091 0.0043
-9 -5 5 -2.3111 -0.0075
-9 -4 1 -0.8133 0.0165
-9 -4 2 -0.2591 -0.0181
-9 -4 3 1.0897 -0.0027
-9 -4 4 -0.9061 0.0027
-9 -4 5 -0.5650 -0.0150
-9 -3 1 -1.5409 0.0415
-9 -3 2 2.0795 -0.0178
-9 -3 3 -0.4703 0.0033
-9 -3 4 -0.4906 -0.0048
-9 -3 5 1.3344 0.0172
-9 -3 6 -0.5131 0.0063
-9 -2 1 4.1482 0.0215
-9 -2 2 0.6420 -0.0296
-9 -2 3 -2.2612 0.0132
-9 -2 4 0.4439 0.0040
-9 -2 5 -0.0818 0.0106
-9 -2 6 -0.4583 -0.0206
-9 -2 7 0.4250 0.0076
-9 -1 1 1.5825 -0.0100
-9 -1 2 -4.4241 -0.0192
-9 -1 3 -0.3225 0.0079
-9 -1 4 2.3046 0.0068
-9 -1 5 0.1162 -0.0087
-9 -1 6 -0.6298 -0.0021
-9 -1 7 -0.4964 -0.0073
-9 0 1 -3.2677 -0.0388
-9 0 2 -0.6526 0.0162
-9 0 3 3.9725 0.0084
-9 0 4 0.2996 0.0031
-9 0 5 -2.8287 -0.0182
-9 0 6 0.3057 0.0072
-9 0 7 1.9749 -0.0110
-9 0 8 0.0284 0.0446
-9 1 1 0.0449 -0.0334
-9 1 2 2.3486 0.0142
-9 1 3 0.1853 -0.0102
-9 1 4 -3.6258 0.0089
-9 1 5 0.5629 -0.0043
-9 1 6 2.6879 0.0075
-9 1 7 -1.6902 0.0045
-9 1 8 -2.0482 0.0088
-9 2 1 -0.1094 -0.0054
-9 2 2 -0.1034 0.0241
-9 2 3 -1.2517 0.0045
-9 2 4 0.2408 -0.0025
-9 2 5 2.9692 -0.0097
-9 2 6 -1.8677 0.0014
-9 2 7 -1.1784 0.0121
-9 2 8 2.1862 -0.0156
-9 3 1 2.3742 0.0365
-9 3 2 0.5835 0.0008
-9 3 3 -1.1214 0.0083
-9 3 4 1.1906 -0.0040
-9 3 5 -1.1682 -0.0001
-9 3 6 -1.5043 -0.0091
-9 3 7 2.2508 0.0079
-9 3 8 -0.5580 -0.0288
-9 4 1 0.3874 0.0544
-9 4 2 -3.7473 -0.0183
-9 4 3 0.8466 0.0058
-9 4 4 1.3830 -0.0402
-9 4 5 -1.5651 0.0002
-9 4 6 2.3908 0.0144
-9 4 7 -0.5256 0.0201
-9 4 8 -1.0100 -0.0165
-9 5 1 -5.2267 0.0289
-9 5 2 1.4928 -0.0279
-9 5 3 3.3183 -0.0010
-9 5 4 -2.4218 -0.0064
-9 5 5 0.0771 0.0310
-9 5 6 0.8813 0.0015
-9 5 7 -2.5459 -0.0111
-9 5 8 1.7556 -0.0112
-9 6 1 1.2672 -0.0148
-9 6 2 4.3221 -0.0208
-9 6 3 -2.7916 0.0016
-9 6 4 -1.5705 -0.0063
-9 6 5 2.3659 0.0187
-9 6 6 -1.4870 0.0027
-9 6 7 0.6614 -0.0075
-9 6 8 0.8522 -0.0152
-9 7 1 4.0970 -0.0196
-9 7 2 -3.0598 0.0044
-9 7 3 -1.6619 0.0012
-9 7 4 2.2546 0.0110
-9 7 5 0.3304 0.0183
-9 7 6 -1.0162 -0.0274
-9 7 7 1.1719 -0.0160
-9 7 8 -1.2005 0.0070
-9 8 1 -2.2939 -0.0198
-9 8 2 -1.7800 0.0107
-9 8 3 2.4571 0.0017
-9 8 4 -0.2423 0.0153
-9 8 5 -0.5748 0.0018
-9 8 6 -0.4592 -0.0203
-9 8 7 -0.1469 0.0083
-9 9 1 -2.8991 0.0047
-9 9 2 2.5142 0.0021
-9 9 3 -0.0478 -0.0044
-9 9 4 -0.2603 -0.0011
-9 9 5 0.0573 -0.0214
-9 9 6 -0.8267 -0.0286
-9 10 1 1.6105 0.0095
-9 10 2 1.4361 -0.0191
-9 10 3 -1.3168 0.0098
-9 10 4 0.1636 -0.0040
-9 10 5 -1.7031 0.0025
-8 -10 1 1.5447 -0.0096
-8 -9 1 -0.3618 -0.0630
-8 -9 2 -0.8300 0.0198
-8 -9 3 2.5483 0.0322
-8 -8 1 0.6070 -0.0006
-8 -8 2 0.9210 0.0107
-8 -8 3 -1.2364 -0.0047
-8 -8 4 -1.6046 -0.0359
-8 -7 1 -0.3696 0.0025
-8 -7 2 -1.8112 0.0011
-8 -7 3 -0.0050 0.0219
-8 -7 4 2.5334 -0.0213
-8 -7 5 -0.8498 0.0174
-8 -6 1 -0.9140 0.0107
-8 -6 2 0.2937 -0.0092
-8 -6 3 2.7094 -0.0086
-8 -6 4 -1.9872 -0.0208
-8 -6 5 -1.2616 0.0200
-8 -6 6 2.2277 0.0016
-8 -5 1 0.1692 -0.0222
-8 -5 2 1.6187 0.0020
-8 -5 3 -1.2909 0.0105
-8 -5 4 -2.1206 0.0018
-8 -5 5 3.0527 0.0251
-8 -5 6 -1.0548 -0.0036
-8 -4 1 1.5224 -0.0222
-8 -4 2 -0.8637 0.0290
-8 -4 3 -1.3453 -0.0066
-8 -4 4 2.3323 0.0026
-8 -4 5 0.4631 0.0008
-8 -4 6 -2.3752 -0.0271
-8 -4 7 1.8107 0.0028
-8 -3 1 -1.1570 -0.0468
-8 -3 2 -2.6406 0.0337
-8 -3 3 1.7714 -0.0285
-8 -3 4 0.4094 0.0064
-8 -3 5 -2.2618 -0.0130
-8 -3 6 0.7072 -0.0026
-8 -3 7 0.9792 -0.0044
-8 -3 8 -0.7221 0.0010
-8 -2 1 -3.6911 -0.0135
-8 -2 2 3.1061 0.0335
-8 -2 3 2.5769 -0.0240
-8 -2 4 -2.1495 0.0211
-8 -2 5 -0.0482 -0.0082
-8 -2 6 1.3650 0.0134
-8 -2 7 -0.3819 0.0240
-8 -2 8 -0.0557 0.0372
-8 -1 1 2.4297 0.0073
-8 -1 2 3.2950 0.0141
-8 -1 3 -3.9745 -0.0162
-8 -1 4 -2.1355 0.0024
-8 -1 5 2.4120 -0.0107
-8 -1 6 0.5616 0.0114
-8 -1 7 -0.9431 -0.0147
-8 -1 8 -0.9730 -0.0384
-8 -1 9 0.2119 -0.0347
-8 0 1 2.0224 0.0358
-8 0 2 -2.7641 -0.0107
-8 0 3 -2.4414 -0.0087
-8 0 4 3.7725 0.0008
-8 0 5 1.6925 0.0125
-8 0 6 -2.9508 0.0044
-8 0 7 -1.0521 -0.0108
-8 0 8 1.6926 0.0121
-8 0 9 1.6715 0.0209
-8 1 1 -1.4973 0.0336
-8 1 2 -1.1518 -0.0295
-8 1 3 2.1027 0.0005
-8 1 4 2.1465 -0.0037
-8 1 5 -3.4111 0.0142
-8 1 6 -1.1526 -0.0156
-8 1 7 3.6009 -0.0038
-8 1 8 0.5542 0.0107
-8 1 9 -2.6414 0.0004
-8 1 10 -0.6875 -0.0078
-8 2 1 0.3818 0.0058
-8 2 2 -0.1437 -0.0315
-8 2 3 1.5457 0.0149
-8 2 4 -1.7381 0.0150
-8 2 5 -2.0271 0.0075
-8 2 6 3.5420 -0.0218
-8 2 7 0.1096 0.0125
-8 2 8 -3.7514 0.0063
-8 2 9 0.9280 -0.0187
-8 2 10 2.0252 -0.0016
-8 3 1 -2.3716 -0.0410
-8 3 2 1.8613 0.0207
-8 3 3 0.6158 0.0046
-8 3 4 -2.5432 0.0089
-8 3 5 2.4557 -0.0210
-8 3 6 0.9006 0.0023
-8 3 7 -3.5880 0.0122
-8 3 8 1.5910 -0.0077
-8 3 9 2.3513 -0.0056
-8 3 10 -1.8899 0.0248
-8 4 1 2.6783 -0.0232
-8 4 2 2.7697 0.0268
-8 4 3 -4.6979 -0.0121
-8 4 4 1.1529 0.0125
-8 4 5 2.1718 -0.0266
-8 4 6 -3.3422 0.0117
-8 4 7 1.4123 -0.0086
-8 4 8 2.0452 0.0076
-8 4 9 -2.2507 -0.0035
-8 4 10 0.2626 0.0013
-8 5 1 4.5788 -0.0111
-8 5 2 -6.2102 0.0167
-8 5 3 0.0523 -0.0137
-8 5 4 4.8831 -0.0032
-8 5 5 -3.1744 -0.0068
-8 5 6 -0.0130 0.0231
-8 5 7 2.7612 -0.0006
-8 5 8 -2.7630 0.0039
-8 5 9 0.4040 -0.0175
-8 5 10 0.0985 0.0251
-8 6 1 -5.9680 0.0085
-8 6 2 -1.3559 0.0052
-8 6 3 6.5690 -0.0055
-8 6 4 -2.7997 0.0108
-8 6 5 -2.7874 -0.0076
-8 6 6 3.4030 0.0123
-8 6 7 -2.0770 -0.0106
-8 6 8 -0.8035 0.0038
-8 6 9 1.2261 -0.0110
-8 6 10 -0.4209 0.0130
-8 7 1 -0.5412 0.0193
-8 7 2 5.9481 -0.0093
-8 7 3 -2.4566 -0.0065
-8 7 4 -3.9540 -0.0074
-8 7 5 3.1137 0.0077
-8 7 6 0.8242 0.0056
-8 7 7 -1.9328 -0.0250
-8 7 8 2.1103 -0.0026
-8 7 9 -0.4017 -0.0102
-8 7 10 1.3227 0.0406
-8 8 1 4.1268 0.0260
-8 8 2 -1.9727 -0.0117
-8 8 3 -2.9321 0.0186
-8 8 4 3.1693 0.0118
-8 8 5 1.3496 -0.0034
-8 8 6 -1.5521 -0.0127
-8 8 7 -0.1820 0.0161
-8 8 8 0.2777 0.0182
-8 8 9 -0.4501 0.0214
-8 8 10 0.0455 0.0016
-8 9 1 -0.3650 0.0267
-8 9 2 -2.7913 -0.0087
-8 9 3 2.1829 0.0010
-8 9 4 0.2292 -0.0271
-8 9 5 -1.1169 -0.0025
-8 9 6 -0.4217 0.0117
-8 9 7 -0.4675 -0.0179
-8 9 8 0.4108 -0.0014
-8 9 9 0.6076 -0.0186
-8 10 1 -1.0498 -0.0065
-8 10 2 0.7245 -0.0176
-8 10 3 1.3836 -0.0025
-8 10 4 -0.5432 0.0008
-8 10 5 0.4437 0.0124
-8 10 6 -1.4493 -0.0131
-8 10 7 1.0215 0.0259
-8 10 8 1.8953 0.0221
-8 10 9 -0.6258 -0.0261
-8 11 1 -0.7097 -0.0196
-8 11 2 0.2636 -0.0022
-8 11 3 0.2329 0.0044
-8 11 4 -0.9226 0.0079
-8 11 5 -1.3552 0.0133
-8 11 6 0.4841 0.0203
-8 11 7 2.7898 0.0031
-8 11 8 -2.3203 -0.0652
-8 12 2 1.2716 0.0228
-8 12 3 -0.3972 -0.0021
-8 12 4 -1.3083 0.0001
-8 12 5 1.4023 -0.0122
-7 -11 1 -1.3612 0.0120
-7 -11 2 -1.0415 -0.0145
-7 -10 1 -0.8958 0.0494
-7 -10 2 2.7653 -0.0141
-7 -10 3 0.1201 0.0138
-7 -9 1 0.4508 0.0487
-7 -9 2 -0.6404 -0.0608
-7 -9 3 -2.6094 0.0212
-7 -9 4 1.2719 0.0103
-7 -8 1 0.4408 0.0309
-7 -8 2 0.2392 -0.0250
-7 -8 3 2.1828 0.0247
-7 -8 4 0.1448 -0.0153
-7 -8 5 -0.9046 -0.0048
-7 -7 1 0.4163 -0.0102
-7 -7 2 0.4681 -0.0146
-7 -7 3 -1.9599 0.0160
-7 -7 4 -1.3606 0.0210
-7 -7 5 1.9253 -0.0231
-7 -7 6 -1.1659 -0.0092
-7 -6 1 -0.9272 -0.0059
-7 -6 2 -1.4410 0.0091
-7 -6 3 -0.2926 0.0023
-7 -6 4 3.0124 -0.0154
-7 -6 5 -1.1930 -0.0187
-7 -6 6 -1.2361 0.0369
-7 -6 7 1.9549 -0.0018
-7 -5 1 -0.8219 -0.0225
-7 -5 2 0.6242 -0.0105
-7 -5 3 2.3812 0.0003
-7 -5 4 -1.0205 -0.0000
-7 -5 5 -2.3945 -0.0025
-7 -5 6 2.6762 -0.0014
-7 -5 7 -0.3069 0.0022
-7 -5 8 -0.8512 0.0019
-7 -4 1 2.1599 0.0103
-7 -4 2 1.8949 -0.0088
-7 -4 3 -1.5002 0.0223
-7 -4 4 -2.1953 -0.0097
-7 -4 5 2.2165 0.0114
-7 -4 6 1.1587 0.0157
-7 -4 7 -2.4982 0.0031
-7 -4 8 0.3222 -0.0287
-7 -4 9 0.3882 0.0210
-7 -3 1 1.1282 0.0272
-7 -3 2 -1.9323 -0.0224
-7 -3 3 -2.2789 0.0244
-7 -3 4 2.0266 -0.0232
-7 -3 5 1.3846 0.0070
-7 -3 6 -2.4182 -0.0106
-7 -3 7 -0.3575 -0.0113
-7 -3 8 1.9664 -0.0110
-7 -3 9 0.0663 0.0056
-7 -2 1 -1.4957 0.0228
-7 -2 2 -2.5989 -0.0238
-7 -2 3 2.0482 0.0199
-7 -2 4 2.6796 -0.0251
-7 -2 5 -1.8852 0.0180
-7 -2 6 -0.9872 -0.0027
-7 -2 7 1.7125 -0.0046
-7 -2 8 -0.0205 0.0141
-7 -2 9 -1.0076 0.0282
-7 -2 10 0.2009 0.0215
-7 -1 1 -2.1562 -0.0011
-7 -1 2 1.7764 -0.0126
-7 -1 3 3.4693 0.0183
-7 -1 4 -2.3897 -0.0060
-7 -1 5 -3.3228 0.0195
-7 -1 6 1.8771 -0.0145
-7 -1 7 1.1572 0.0080
-7 -1 8 -0.6257 -0.0034
-7 -1 9 -0.3314 -0.0110
-7 -1 10 -0.4771 -0.0239
-7 0 1 2.2162 -0.0207
-7 0 2 2.0375 0.0104
-7 0 3 -1.7873 0.0079
-7 0 4 -4.0050 -0.0150
-7 0 5 3.0037 -0.0091
-7 0 6 3.5223 -0.0058
-7 0 7 -2.1316 0.0054
-7 0 8 -1.6738 -0.0056
-7 0 9 0.2177 0.0303
-7 0 10 1.4215 -0.0261
-7 0 11 0.7809 0.0076
-7 1 1 0.7481 -0.0448
-7 1 2 -1.9404 0.0258
-7 1 3 -2.0912 -0.0140
-7 1 4 1.6985 0.0005
-7 1 5 4.3350 0.0087
-7 1 6 -3.5300 0.0115
-7 1 7 -3.4178 -0.0083
-7 1 8 2.7136 0.0109
-7 1 9 2.0681 -0.0136
-7 1 10 -1.1995 -0.0290
-7 1 11 -1.6648 0.0542
-7 2 1 -2.6554 -0.0319
-7 2 2 1.1000 0.0234
-7 2 3 0.2920 -0.0194
-7 2 4 2.9521 0.0046
-7 2 5 -2.2026 -0.0052
-7 2 6 -4.3279 0.0037
-7 2 7 4.2738 -0.0037
-7 2 8 3.0826 0.0064
-7 2 9 -4.0222 -0.0146
-7 2 10 -1.1686 0.0220
-7 2 11 2.1390 0.0050
-7 2 12 0.5386 -0.0264
-7 3 1 2.8166 0.0080
-7 3 2 -2.0261 0.0047
-7 3 3 0.3921 0.0094
-7 3 4 0.4619 0.0001
-7 3 5 -3.5206 0.0148
-7 3 6 3.2667 -0.0053
-7 3 7 3.3851 -0.0105
-7 3 8 -5.4867 0.0028
-7 3 9 -1.1154 0.0010
-7 3 10 4.6025 0.0000
-7 3 11 -0.9855 -0.0067
-7 3 12 -1.1027 0.0021
-7 4 1 -5.0996 0.0213
-7 4 2 -0.6038 0.0013
-7 4 3 4.8876 -0.0058
-7 4 4 -3.3807 -0.0121
-7 4 5 0.4544 0.0063
-7 4 6 2.8648 -0.0222
-7 4 7 -4.1998 0.0171
-7 4 8 -0.9207 0.0006
-7 4 9 5.1920 -0.0033
-7 4 10 -1.9473 0.0032
-7 4 11 -2.3808 0.0113
-7 4 12 2.0045 -0.0066
-7 5 1 0.2352 0.0237
-7 5 2 8.4586 -0.0159
-7 5 3 -4.4731 0.0072
-7 5 4 -3.5005 -0.0023
-7 5 5 4.6740 0.0001
-7 5 6 -1.9108 -0.0020
-7 5 7 -1.2339 0.0140
-7 5 8 4.0634 -0.0125
-7 5 9 -1.5375 0.0145
-7 5 10 -2.1045 -0.0163
-7 5 11 2.3300 0.0011
-7 5 12 -0.7651 -0.0124
-7 6 1 6.6676 0.0183
-7 6 2 -5.0026 -0.0130
-7 6 3 -6.1748 0.0009
-7 6 4 7.3190 -0.0140
-7 6 5 0.3230 0.0201
-7 6 6 -3.7668 -0.0027
-7 6 7 2.8857 0.0134
-7 6 8 -0.6605 -0.0112
-7 6 9 -2.4530 0.0037
-7 6 10 1.1855 -0.0175
-7 6 11 -0.3654 0.0423
-7 6 12 0.4872 -0.0309
-7 7 1 -4.3411 -0.0335
-7 7 2 -3.9642 -0.0058
-7 7 3 7.4117 0.0031
-7 7 4 1.1260 0.0091
-7 7 5 -6.2140 -0.0012
-7 7 6 1.6866 -0.0039
-7 7 7 1.8059 -0.0050
-7 7 8 -2.5160 -0.0238
-7 7 9 1.5159 0.0090
-7 7 10 0.5954 -0.0062
-7 7 11 1.3177 0.0166
-7 7 12 -0.7548 -0.0443
-7 8 1 -1.4185 -0.0234
-7 8 2 5.3379 0.0212
-7 8 3 -0.2987 -0.0060
-7 8 4 -5.3351 0.0037
-7 8 5 1.7211 0.0064
-7 8 6 3.2438 0.0055
-7 8 7 -1.6042 -0.0221
-7 8 8 -0.2078 0.0254
-7 8 9 0.7701 0.0078
-7 8 10 -0.4017 0.0120
-7 8 11 0.1908 0.0079
-7 8 12 -2.4096 -0.0267
-7 9 1 2.9421 -0.0154
-7 9 2 -0.9717 0.0304
-7 9 3 -3.5434 -0.0103
-7 9 4 1.8619 0.0146
-7 9 5 1.8997 -0.0118
-7 9 6 -1.1522 -0.0205
-7 9 7 -0.7785 0.0033
-7 9 8 0.0332 0.0126
-7 9 9 0.1041 -0.0131
-7 9 10 0.6363 0.0076
-7 9 11 -1.3697 -0.0270
-7 9 12 -0.8176 -0.0032
-7 10 1 -1.5953 -0.0148
-7 10 2 -1.3901 -0.0014
-7 10 3 1.7031 -0.0293
-7 10 4 1.0592 0.0078
-7 10 5 -0.5632 -0.0175
-7 10 6 -0.1271 0.0111
-7 10 7 -0.9634 0.0102
-7 10 8 0.0713 0.0140
-7 10 9 1.2676 -0.0030
-7 10 10 -0.7090 -0.0167
-7 10 11 -0.9402 -0.0093
-7 11 1 1.8051 0.0120
-7 11 2 1.8061 0.0008
-7 11 3 -1.2374 0.0149
-7 11 4 0.2864 0.0086
-7 11 5 -0.4564 -0.0009
-7 11 6 -0.9312 0.0150
-7 11 7 0.2286 0.0102
-7 11 8 2.4298 -0.0059
-7 11 9 -0.9091 -0.0365
-7 11 10 -1.0916 0.0189
-7 12 1 1.0748 -0.0027
-7 12 2 -3.2001 -0.0233
-7 12 3 0.6475 0.0063
-7 12 4 1.0168 -0.0083
-7 12 5 -2.0228 0.0069
-7 12 6 1.2586 -0.0098
-7 12 7 1.3262 -0.0215
-7 12 8 -1.2943 -0.0247
-7 12 9 -1.9389 0.0166
-7 13 1 -1.7251 -0.0131
-7 13 2 0.2170 0.0156
-7 13 3 2.0008 0.0109
-7 13 4 -2.1125 0.0003
-7 13 5 1.0680 -0.0077
-7 13 6 1.7832 -0.0001
-7 13 7 -1.6913 0.0154
-7 13 8 -1.0854 0.0358
-6 -12 1 -0.6120 0.0223
-6 -12 2 1.4509 -0.0485
-6 -11 1 2.2617 0.0272
-6 -11 2 -0.5984 0.0340
-6 -11 3 -1.8057 0.0034
-6 -10 1 -0.9398 -0.0239
-6 -10 2 -2.4806 -0.0034
-6 -10 3 2.1893 -0.0293
-6 -10 4 1.3177 0.0224
-6 -10 5 -0.4263 0.0142
-6 -9 1 -1.3248 -0.0459
-6 -9 2 2.3305 0.0542
-6 -9 3 0.7625 -0.0382
-6 -9 4 -2.8519 0.0242
-6 -9 5 0.1950 -0.0111
-6 -9 6 -0.5742 0.0053
-6 -8 1 0.0752 -0.0345
-6 -8 2 -0.7692 0.0251
-6 -8 3 -1.8829 -0.0402
-6 -8 4 1.4553 0.0340
-6 -8 5 1.2798 -0.0323
-6 -8 6 -0.7960 0.0092
-6 -8 7 2.2964 -0.0042
-6 -7 1 2.6351 -0.0098
-6 -7 2 0.5492 0.0173
-6 -7 3 1.9638 -0.0121
-6 -7 4 -0.4713 0.0161
-6 -7 5 -1.3826 0.0107
-6 -7 6 0.8285 0.0089
-6 -7 7 -0.6781 -0.0089
-6 -7 8 -2.0680 -0.0040
-6 -6 1 1.6746 0.0579
-6 -6 2 -1.5032 -0.0004
-6 -6 3 -1.8766 -0.0118
-6 -6 4 -0.9989 0.0056
-6 -6 5 2.3048 -0.0108
-6 -6 6 -0.9441 -0.0173
-6 -6 7 -0.6207 0.0172
-6 -6 8 1.6589 -0.0120
-6 -5 1 -4.7705 0.0313
-6 -5 2 -1.7246 -0.0304
-6 -5 3 1.2654 0.0027
-6 -5 4 2.8113 0.0162
-6 -5 5 -1.1678 -0.0018
-6 -5 6 -1.9548 0.0023
-6 -5 7 2.2981 -0.0144
-6 -5 8 -0.8043 0.0059
-6 -5 9 -0.2153 0.0154
-6 -4 1 -1.3206 0.0208
-6 -4 2 3.5430 -0.0079
-6 -4 3 2.2931 -0.0041
-6 -4 4 -1.8851 0.0038
-6 -4 5 -2.4510 -0.0173
-6 -4 6 2.3966 0.0070
-6 -4 7 0.7506 0.0104
-6 -4 8 -1.5233 0.0202
-6 -4 9 0.4513 -0.0377
-6 -4 10 -1.2297 0.0164
-6 -3 1 3.4094 -0.0266
-6 -3 2 1.7944 -0.0006
-6 -3 3 -2.7796 -0.0002
-6 -3 4 -2.3634 0.0159
-6 -3 5 1.8959 -0.0058
-6 -3 6 1.3823 0.0041
-6 -3 7 -1.8649 -0.0085
-6 -3 8 -0.3857 -0.0069
-6 -3 9 0.8389 0.0011
-6 -3 10 0.7271 0.0230
-6 -3 11 0.5806 -0.0330
-6 -2 1 2.3401 -0.0212
-6 -2 2 -2.5857 0.0200
-6 -2 3 -2.6025 -0.0203
-6 -2 4 1.8222 0.0130
-6 -2 5 2.5941 -0.0125
-6 -2 6 -0.8174 -0.0001
-6 -2 7 -0.9691 0.0093
-6 -2 8 0.6061 -0.0008
-6 -2 9 0.3663 -0.0022
-6 -2 10 -0.9324 -0.0114
-6 -2 11 -0.1207 0.0099
-6 -1 1 -1.9717 -0.0126
-6 -1 2 -3.1319 0.0090
-6 -1 3 2.3952 -0.0067
-6 -1 4 3.5124 0.0232
-6 -1 5 -0.9612 -0.0268
-6 -1 6 -3.6641 0.0162
-6 -1 7 0.0209 0.0048
-6 -1 8 1.4451 -0.0079
-6 -1 9 0.2690 -0.0041
-6 -1 10 -0.0805 0.0083
-6 -1 11 0.2833 0.0089
-6 -1 12 -1.1899 -0.0188
-6 0 1 -4.5672 0.0212
-6 0 2 3.6261 0.0052
-6 0 3 2.5039 -0.0030
-6 0 4 -1.6445 0.0020
-6 0 5 -4.8186 -0.0118
-6 0 6 1.0801 0.0189
-6 0 7 4.7035 -0.0167
-6 0 8 -0.4056 -0.0070
-6 0 9 -2.0436 0.0065
-6 0 10 -0.3389 0.0232
-6 0 11 0.2380 -0.0231
-6 0 12 0.6986 -0.0035
-6 1 1 4.9016 0.0570
-6 1 2 1.5050 -0.0263
-6 1 3 -2.8570 0.0041
-6 1 4 -2.4954 -0.0048
-6 1 5 0.9050 -0.0024
-6 1 6 6.2517 0.0087
-6 1 7 -2.0895 -0.0018
-6 1 8 -5.0099 -0.0012
-6 1 9 1.5107 0.0107
-6 1 10 2.2812 -0.0144
-6 1 11 -0.4813 -0.0225
-6 1 12 -0.6953 0.0308
-6 2 1 0.7733 0.0470
-6 2 2 -4.1159 -0.0455
-6 2 3 1.2583 0.0156
-6 2 4 0.2770 -0.0060
-6 2 5 4.0644 0.0078
-6 2 6 -1.6749 -0.0020
-6 2 7 -6.9218 -0.0142
-6 2 8 3.5862 0.0067
-6 2 9 4.7900 0.0160
-6 2 10 -2.9723 -0.0115
-6 2 11 -1.8481 0.0119
-6 2 12 1.3625 0.0076
-6 2 13 0.4873 -0.0121
-6 3 1 -2.1390 -0.0010
-6 3 2 3.8762 -0.0390
-6 3 3 -1.0526 0.0255
-6 3 4 -0.4141 0.0014
-6 3 5 0.7172 0.0019
-6 3 6 -4.8502 0.0008
-6 3 7 3.5585 0.0070
-6 3 8 5.9879 0.0071
-6 3 9 -5.5237 -0.0197
-6 3 10 -3.3012 -0.0074
-6 3 11 4.1268 0.0023
-6 3 12 0.6826 -0.0002
-6 3 13 -0.9571 -0.0078
-6 4 1 4.0673 -0.0242
-6 4 2 -3.8197 0.0119
-6 4 3 -3.4389 0.0295
-6 4 4 5.1205 -0.0113
-6 4 5 -1.9531 -0.0042
-6 4 6 0.1267 -0.0040
-6 4 7 3.4518 -0.0096
-6 4 8 -4.7926 -0.0022
-6 4 9 -3.0977 0.0071
-6 4 10 6.3708 0.0106
-6 4 11 0.1903 -0.0066
-6 4 12 -3.5218 0.0157
-6 4 13 0.1970 0.0031
-6 5 1 -4.6497 -0.0377
-6 5 2 -3.6946 0.0208
-6 5 3 8.9554 -0.0176
-6 5 4 -0.9063 -0.0016
-6 5 5 -5.1339 -0.0085
-6 5 6 2.9089 0.0020
-6 5 7 -0.7973 0.0051
-6 5 8 -1.4881 0.0091
-6 5 9 4.4618 -0.0077
-6 5 10 -0.3727 -0.0041
-6 5 11 -4.1918 0.0009
-6 5 12 1.9053 0.0113
-6 5 13 1.4795 -0.0335
-6 6 1 -1.3483 -0.0162
-6 6 2 8.4256 0.0274
-6 6 3 -1.1051 -0.0069
-6 6 4 -8.8567 0.0087
-6 6 5 4.4166 -0.0212
-6 6 6 2.9752 0.0240
-6 6 7 -2.7170 -0.0044
-6 6 8 1.2664 0.0058
-6 6 9 0.1123 -0.0065
-6 6 10 -2.7566 0.0083
-6 6 11 1.6066 -0.0044
-6 6 12 0.8717 0.0121
-6 6 13 -0.9854 -0.0223
-6 7 1 3.7593 0.0178
-6 7 2 -2.4411 -0.0011
-6 7 3 -7.2767 -0.0064
-6 7 4 5.1861 -0.0069
-6 7 5 4.9839 0.0059
-6 7 6 -4.9685 0.0170
-6 7 7 -0.7890 -0.0123
-6 7 8 1.9141 -0.0047
-6 7 9 -1.6410 -0.0109
-6 7 10 0.8385 0.0048
-6 7 11 0.5114 -0.0019
-6 7 12 -0.1605 -0.0087
-6 7 13 0.0901 -0.0215
-6 8 1 -1.5776 0.0304
-6 8 2 -3.2602 -0.0141
-6 8 3 5.0963 0.0070
-6 8 4 3.0883 -0.0105
-6 8 5 -5.2876 0.0082
-6 8 6 -1.4725 -0.0078
-6 8 7 3.4899 -0.0068
-6 8 8 -0.4118 -0.0043
-6 8 9 -0.5304 0.0190
-6 8 10 0.5195 -0.0006
-6 8 11 -0.7364 0.0010
-6 8 12 1.3109 0.0029
-6 8 13 -1.2361 0.0211
-6 9 1 -1.2018 0.0619
-6 9 2 4.1801 -0.0217
-6 9 3 0.5010 0.0227
-6 9 4 -4.6263 -0.0093
-6 9 5 -0.1203 0.0158
-6 9 6 3.1732 -0.0026
-6 9 7 0.0812 0.0042
-6 9 8 -1.4165 -0.0008
-6 9 9 -0.0569 0.0043
-6 9 10 0.1363 -0.0139
-6 9 11 1.4685 0.0057
-6 9 12 -0.6777 -0.0040
-6 9 13 -2.4675 -0.0062
-6 10 1 1.7289 0.0320
-6 10 2 -1.9436 -0.0336
-6 10 3 -3.8087 0.0065
-6 10 4 2.1893 -0.0323
-6 10 5 2.3159 0.0091
-6 10 6 -0.4559 -0.0115
-6 10 7 -1.3426 -0.0020
-6 10 8 -0.3993 0.0009
-6 10 9 0.3166 0.0125
-6 10 10 0.9795 -0.0135
-6 10 11 -1.2047 0.0059
-6 10 12 -1.9722 0.0005
-6 10 13 1.8135 -0.0035
-6 11 1 -2.7817 0.0003
-6 11 2 -0.3740 -0.0112
-6 11 3 5.0123 -0.0004
-6 11 4 -0.2633 0.0104
-6 11 5 -1.6471 0.0246
-6 11 6 -0.9194 0.0039
-6 11 7 0.1183 0.0012
-6 11 8 0.4759 0.0015
-6 11 9 1.2728 -0.0192
-6 11 10 -0.8367 -0.0042
-6 11 11 -0.3942 0.0311
-6 11 12 1.4913 -0.0114
-6 12 1 1.0571 -0.0022
-6 12 2 4.3414 -0.0144
-6 12 3 -3.4312 0.0033
-6 12 4 -2.7191 0.0119
-6 12 5 2.2398 -0.0047
-6 12 6 -0.7127 -0.0146
-6 12 7 1.0266 -0.0160
-6 12 8 0.3611 0.0012
-6 12 9 -0.6699 0.0123
-6 12 10 -1.1203 0.0284
-6 12 11 1.4342 -0.0235
-6 12 12 -0.8945 -0.0215
-6 13 1 2.4195 -0.0039
-6 13 2 -2.4737 0.0050
-6 13 3 -2.5215 0.0210
-6 13 4 3.7124 -0.0047
-6 13 5 -1.4275 -0.0053
-6 13 6 -0.0834 -0.0111
-6 13 7 1.7398 0.0101
-6 13 8 -1.4447 0.0106
-6 13 9 -0.7482 0.0099
-6 13 10 1.1402 -0.0282
-6 13 11 -0.0643 -0.0002
-6 14 1 -1.5281 0.0281
-6 14 2 -1.6465 -0.0168
-6 14 3 2.0530 -0.0037
-6 14 4 -0.0005 -0.0178
-6 14 5 -0.5293 0.0042
-6 14 6 2.3208 -0.0077
-6 14 7 -1.8108 0.0090
-6 14 8 -1.4417 0.0009
-6 14 9 1.3267 0.0021
-5 -13 1 1.8440 -0.0417
-5 -13 2 -1.0885 -0.0084
-5 -12 1 -1.8610 -0.0515
-5 -12 2 -1.4054 0.0039
-5 -12 3 1.8773 -0.0005
-5 -11 1 -1.2760 -0.0682
-5 -11 2 3.3126 0.0486
-5 -11 3 -0.0756 0.0272
-5 -11 4 -1.5787 -0.0131
-5 -11 5 0.2825 0.0215
-5 -10 1 3.9859 0.0023
-5 -10 2 -0.7207 0.0035
-5 -10 3 -3.2225 -0.0276
-5 -10 4 1.2017 -0.0229
-5 -10 5 1.0101 0.0243
-5 -10 6 -0.9685 -0.0061
-5 -9 1 -0.0930 0.0293
-5 -9 2 -2.9389 -0.0068
-5 -9 3 2.6460 0.0454
-5 -9 4 1.9337 -0.0172
-5 -9 5 -1.8610 0.0187
-5 -9 6 0.0859 -0.0214
-5 -9 7 1.4071 0.0169
-5 -8 1 -2.9199 0.0532
-5 -8 2 1.5524 -0.0252
-5 -8 3 0.3595 0.0105
-5 -8 4 -2.7880 -0.0393
-5 -8 5 -0.2207 0.0362
-5 -8 6 1.5810 -0.0260
-5 -8 7 -1.4873 0.0061
-5 -8 8 -0.4149 -0.0345
-5 -7 1 -3.8330 -0.0035
-5 -7 2 1.6418 -0.0200
-5 -7 3 -0.8357 0.0143
-5 -7 4 1.5699 -0.0167
-5 -7 5 0.9341 0.0150
-5 -7 6 -0.6923 -0.0164
-5 -7 7 -0.0863 0.0217
-5 -7 8 1.4871 0.0154
-5 -7 9 -0.9089 0.0246
-5 -6 1 3.7491 -0.0383
-5 -6 2 3.3896 0.0172
-5 -6 3 -0.7486 0.0024
-5 -6 4 -1.3673 -0.0051
-5 -6 5 -1.4451 0.0127
-5 -6 6 1.5138 -0.0085
-5 -6 7 -0.1471 0.0022
-5 -6 8 -0.9081 -0.0095
-5 -6 9 -0.0518 -0.0170
-5 -5 1 5.8322 -0.0553
-5 -5 2 -4.0988 0.0254
-5 -5 3 -3.5082 -0.0166
-5 -5 4 0.8175 -0.0003
-5 -5 5 3.4771 0.0075
-5 -5 6 -0.4833 -0.0017
-5 -5 7 -2.5149 0.0037
-5 -5 8 1.5079 -0.0033
-5 -5 9 0.2389 0.0004
-5 -5 10 -0.5686 -0.0077
-5 -4 1 -5.6234 -0.0331
-5 -4 2 -4.5072 0.0406
-5 -4 3 3.8625 -0.0112
-5 -4 4 3.6872 0.0027
-5 -4 5 -1.7559 -0.0020
-5 -4 6 -3.8127 -0.0102
-5 -4 7 2.4559 0.0049
-5 -4 8 1.5785 0.0051
-5 -4 9 -1.5172 -0.0005
-5 -4 10 0.4909 0.0112
-5 -4 11 -0.2943 0.0209
-5 -3 1 -3.4400 -0.0044
-5 -3 2 4.3879 0.0120
-5 -3 3 3.7833 -0.0201
-5 -3 4 -3.1958 0.0063
-5 -3 5 -3.0396 0.0087
-5 -3 6 2.2560 0.0038
-5 -3 7 1.9469 -0.0016
-5 -3 8 -2.5030 -0.0123
-5 -3 9 -0.2353 -0.0029
-5 -3 10 0.6913 0.0004
-5 -3 11 -0.0735 -0.0155
-5 -3 12 0.8158 -0.0064
-5 -2 1 2.8821 0.0316
-5 -2 2 3.8974 -0.0004
-5 -2 3 -3.1852 0.0008
-5 -2 4 -3.4041 -0.0117
-5 -2 5 1.7912 0.0016
-5 -2 6 1.9308 -0.0064
-5 -2 7 -0.8824 0.0029
-5 -2 8 0.0899 0.0105
-5 -2 9 0.6223 0.0026
-5 -2 10 -0.2733 0.0007
-5 -2 11 -0.4850 0.0126
-5 -2 12 -0.2100 0.0021
-5 -1 1 4.0834 0.0087
-5 -1 2 -2.4905 -0.0290
-5 -1 3 -4.5590 0.0042
-5 -1 4 2.4108 -0.0019
-5 -1 5 3.2476 0.0332
-5 -1 6 0.1261 -0.0196
-5 -1 7 -1.9844 -0.0009
-5 -1 8 -1.4328 -0.0066
-5 -1 9 0.0502 -0.0008
-5 -1 10 1.1477 0.0083
-5 -1 11 0.1157 -0.0088
-5 -1 12 0.6218 -0.0223
-5 -1 13 -0.5556 0.0054
-5 0 1 -0.1068 -0.0190
-5 0 2 -5.5393 0.0091
-5 0 3 3.7369 0.0122
-5 0 4 3.6102 -0.0061
-5 0 5 -1.0034 0.0001
-5 0 6 -3.8602 -0.0241
-5 0 7 -1.3442 0.0278
-5 0 8 3.6771 -0.0002
-5 0 9 2.1229 -0.0023
-5 0 10 -1.9362 -0.0031
-5 0 11 -1.2127 -0.0079
-5 0 12 0.2362 0.0119
-5 0 13 -0.3244 0.0253
-5 1 1 -6.7599 -0.0312
-5 1 2 4.6759 0.0274
-5 1 3 3.0113 -0.0145
-5 1 4 -3.0060 0.0061
-5 1 5 -2.7724 0.0049
-5 1 6 -0.8896 -0.0047
-5 1 7 5.6133 0.0041
-5 1 8 0.8830 -0.0131
-5 1 9 -5.5844 0.0051
-5 1 10 -0.4627 0.0031
-5 1 11 3.2249 -0.0072
-5 1 12 0.0822 0.0137
-5 1 13 -0.4833 -0.0103
-5 2 1 4.1915 -0.0439
-5 2 2 1.9717 0.0387
-5 2 3 -5.5621 -0.0304
-5 2 4 0.6027 0.0115
-5 2 5 -0.1295 -0.0127
-5 2 6 4.2143 -0.0031
-5 2 7 1.1223 0.0097
-5 2 8 -7.6402 -0.0031
-5 2 9 1.2385 -0.0023
-5 2 10 6.1526 0.0002
-5 2 11 -1.7592 0.0159
-5 2 12 -2.8794 -0.0038
-5 2 13 0.6362 -0.0155
-5 2 14 0.3931 0.0127
-5 3 1 0.9541 -0.0336
-5 3 2 -5.0925 0.0321
-5 3 3 4.5293 -0.0388
-5 3 4 1.0255 0.0258
-5 3 5 -0.8975 -0.0082
-5 3 6 1.8305 0.0112
-5 3 7 -6.1070 0.0029
-5 3 8 1.3007 -0.0051
-5 3 9 7.9996 0.0115
-5 3 10 -4.1379 0.0002
-5 3 11 -4.7485 -0.0117
-5 3 12 2.6876 -0.0263
-5 3 13 1.8407 0.0310
-5 3 14 -0.1924 -0.0106
-5 4 1 -5.2838 0.0091
-5 4 2 6.1048 0.0084
-5 4 3 -0.2112 -0.0140
-5 4 4 -6.4126 0.0217
-5 4 5 3.9574 -0.0113
-5 4 6 -1.2878 0.0044
-5 4 7 -0.5749 -0.0121
-5 4 8 5.4300 -0.0019
-5 4 9 -4.3614 -0.0010
-5 4 10 -5.3071 -0.0058
-5 4 11 5.7087 0.0028
-5 4 12 2.0496 0.0113
-5 4 13 -2.0018 0.0151
-5 4 14 -1.1389 -0.0226
-5 5 1 7.1801 0.0319
-5 5 2 -1.1594 -0.0166
-5 5 3 -8.2594 0.0025
-5 5 4 6.7861 0.0024
-5 5 5 2.8801 0.0047
-5 5 6 -4.9449 -0.0105
-5 5 7 2.4548 0.0083
-5 5 8 -1.0894 0.0120
-5 5 9 -2.6491 -0.0022
-5 5 10 5.2554 -0.0023
-5 5 11 1.0357 -0.0061
-5 5 12 -4.1365 0.0054
-5 5 13 -0.1976 0.0010
-5 5 14 0.6435 -0.0109
-5 5 15 0.9812 -0.0115
-5 6 1 -2.1371 0.0218
-5 6 2 -6.6660 -0.0223
-5 6 3 7.8313 0.0108
-5 6 4 4.0622 -0.0023
-5 6 5 -8.7004 -0.0046
-5 6 6 1.2836 -0.0155
-5 6 7 2.9726 0.0183
-5 6 8 -2.0723 -0.0200
-5 6 9 1.6072 -0.0051
-5 6 10 0.1721 0.0061
-5 6 11 -3.4114 0.0037
-5 6 12 1.2507 0.0131
-5 6 13 1.0379 -0.0088
-5 6 14 0.5795 -0.0054
-5 6 15 0.1778 0.0151
-5 7 1 -0.7038 -0.0257
-5 7 2 5.7253 -0.0111
-5 7 3 1.4782 0.0031
-5 7 4 -8.8703 0.0079
-5 7 5 1.2939 0.0024
-5 7 6 5.9374 0.0056
-5 7 7 -2.5941 0.0130
-5 7 8 -0.9509 -0.0051
-5 7 9 1.2665 0.0127
-5 7 10 -1.4944 -0.0001
-5 7 11 1.1088 -0.0038
-5 7 12 0.6344 0.0047
-5 7 13 -0.5017 -0.0254
-5 7 14 0.2853 0.0012
-5 7 15 -1.7737 -0.0022
-5 8 1 0.4108 -0.0453
-5 8 2 -1.0929 0.0267
-5 8 3 -5.4894 0.0064
-5 8 4 3.0286 0.0108
-5 8 5 5.0258 -0.0240
-5 8 6 -2.8943 -0.0001
-5 8 7 -2.9797 -0.0018
-5 8 8 1.8515 -0.0189
-5 8 9 0.0774 -0.0021
-5 8 10 -0.2788 -0.0003
-5 8 11 0.6048 0.0004
-5 8 12 -1.4180 -0.0036
-5 8 13 1.4272 -0.0030
-5 8 14 -0.7653 0.0335
-5 8 15 0.1589 0.0018
-5 9 1 -0.0707 -0.0591
-5 9 2 -1.7268 0.0437
-5 9 3 3.4606 -0.0236
-5 9 4 2.2973 0.0066
-5 9 5 -3.5690 -0.0155
-5 9 6 -1.8533 0.0219
-5 9 7 2.1116 -0.0079
-5 9 8 1.8928 0.0106
-5 9 9 -0.9306 0.0214
-5 9 10 -0.2825 -0.0022
-5 9 11 -0.3006 0.0020
-5 9 12 0.9700 -0.0063
-5 9 13 0.7701 0.0054
-5 9 14 -2.5557 -0.0120
-5 10 1 1.7333 -0.0142
-5 10 2 1.9111 0.0527
-5 10 3 -0.3580 -0.0280
-5 10 4 -4.1002 0.0134
-5 10 5 0.8816 -0.0206
-5 10 6 2.2196 0.0124
-5 10 7 1.0532 -0.0034
-5 10 8 -1.7558 0.0083
-5 10 9 -1.5185 -0.0207
-5 10 10 0.5306 -0.0079
-5 10 11 0.6054 -0.0067
-5 10 12 0.0105 -0.0025
-5 10 13 -1.6367 0.0160
-5 10 14 0.3715 -0.0010
-5 11 1 -1.6783 -0.0014
-5 11 2 -3.5877 0.0097
-5 11 3 -2.1105 -0.0289
-5 11 4 4.3484 0.0122
-5 11 5 1.3343 -0.0020
-5 11 6 -1.5059 0.0200
-5 11 7 -1.6749 -0.0009
-5 11 8 -0.4359 -0.0121
-5 11 9 1.4312 -0.0028
-5 11 10 1.1181 0.0078
-5 11 11 -0.5293 0.0058
-5 11 12 -0.0876 0.0180
-5 11 13 0.0310 -0.0062
-5 11 14 0.8419 -0.0160
-5 12 1 -1.6245 0.0277
-5 12 2 1.3126 0.0060
-5 12 3 5.7833 -0.0143
-5 12 4 -1.3075 0.0080
-5 12 5 -4.0153 -0.0136
-5 12 6 1.2543 0.0062
-5 12 7 0.2770 -0.0147
-5 12 8 1.2680 -0.0087
-5 12 9 -0.0072 0.0115
-5 12 10 -0.6457 0.0139
-5 12 11 -0.7208 0.0022
-5 12 12 0.4546 -0.0185
-5 12 13 -0.5139 -0.0084
-5 13 1 0.5960 0.0379
-5 13 2 2.9471 -0.0110
-5 13 3 -1.8621 0.0060
-5 13 4 -4.4370 0.0165
-5 13 5 3.1916 0.0055
-5 13 6 0.0792 0.0178
-5 13 7 -0.8953 -0.0117
-5 13 8 1.2050 0.0123
-5 13 9 -0.4908 0.0073
-5 13 10 -0.7161 -0.0066
-5 13 11 0.1895 -0.0313
-5 13 12 0.2528 0.0184
-5 14 1 2.0755 0.0434
-5 14 2 -0.6604 -0.0029
-5 14 3 -3.1572 -0.0181
-5 14 4 2.0817 -0.0107
-5 14 5 1.3419 -0.0147
-5 14 6 -1.3881 -0.0063
-5 14 7 1.9930 -0.0162
-5 14 8 -0.6677 0.0019
-5 14 9 -2.1186 -0.0045
-5 14 10 0.4299 -0.0013
-5 14 11 1.4598 0.0053
-5 15 2 -2.0419 -0.0138
-5 15 3 1.5989 -0.0041
-5 15 4 1.2841 0.0324
-5 15 5 -1.1367 -0.0095
-5 15 6 -0.1385 0.0156
-5 15 7 -0.2480 -0.0010
-5 15 8 -1.2127 0.0183
-5 15 9 1.5151 0.0019
-5 15 10 1.5033 -0.0005
-4 -14 1 0.3713 0.0084
-4 -13 1 -0.2137 0.0020
-4 -13 2 1.5833 -0.0020
-4 -13 3 -0.8001 -0.0135
-4 -12 1 2.1868 0.0681
-4 -12 2 -1.4770 -0.0157
-4 -12 3 -1.8086 -0.0115
-4 -12 4 1.6228 0.0431
-4 -11 1 -1.9082 0.0604
-4 -11 2 -2.2545 -0.0578
-4 -11 3 3.2412 0.0238
-4 -11 4 0.2342 0.0120
-4 -11 5 -1.4904 -0.0387
-4 -11 6 0.0419 0.0413
-4 -10 1 -3.9315 0.0418
-4 -10 2 4.0627 -0.0292
-4 -10 3 0.2278 0.0184
-4 -10 4 -2.9629 -0.0093
-4 -10 5 1.0489 -0.0156
-4 -10 6 1.0654 0.0077
-4 -10 7 -0.8228 -0.0268
-4 -9 1 3.7468 -0.0504
-4 -9 2 1.0059 -0.0319
-4 -9 3 -4.1202 0.0128
-4 -9 4 1.5520 0.0092
-4 -9 5 1.5186 -0.0155
-4 -9 6 -1.4728 0.0285
-4 -9 7 -0.3676 -0.0059
-4 -9 8 1.8915 0.0027
-4 -8 1 2.7587 -0.0350
-4 -8 2 -3.7110 0.0358
-4 -8 3 1.6534 -0.0019
-4 -8 4 2.2038 0.0046
-4 -8 5 -1.6256 -0.0093
-4 -8 6 -0.2855 0.0227
-4 -8 7 1.3468 -0.0206
-4 -8 8 -1.0136 0.0173
-4 -8 9 -1.6250 -0.0142
-4 -7 1 0.5308 -0.0357
-4 -7 2 -1.7809 0.0097
-4 -7 3 1.8798 -0.0030
-4 -7 4 -1.9799 0.0206
-4 -7 5 -0.1846 -0.0311
-4 -7 6 0.4595 0.0120
-4 -7 7 -0.4975 -0.0206
-4 -7 8 -0.2290 0.0017
-4 -7 9 1.9221 -0.0040
-4 -7 10 -0.1040 0.0310
-4 -6 1 -6.5117 0.0345
-4 -6 2 -0.4240 0.0132
-4 -6 3 2.0704 0.0003
-4 -6 4 0.2177 -0.0149
-4 -6 5 0.1972 -0.0024
-4 -6 6 -0.8605 0.0335
-4 -6 7 1.2355 -0.0213
-4 -6 8 0.4325 0.0165
-4 -6 9 -1.4634 -0.0055
-4 -6 10 -1.0066 -0.0007
-4 -5 1 0.8140 0.0564
-4 -5 2 7.2818 -0.0414
-4 -5 3 0.3020 0.0114
-4 -5 4 -3.6713 -0.0027
-4 -5 5 -1.1821 0.0048
-4 -5 6 2.4798 -0.0155
-4 -5 7 0.4512 -0.0037
-4 -5 8 -2.5738 0.0108
-4 -5 9 0.6680 0.0090
-4 -5 10 2.0807 0.0040
-4 -5 11 -0.6760 -0.0213
-4 -4 1 9.4834 0.0678
-4 -4 2 -2.2295 -0.0418
-4 -4 3 -7.8744 0.0384
-4 -4 4 0.8162 -0.0193
-4 -4 5 5.1222 0.0083
-4 -4 6 0.1765 0.0048
-4 -4 7 -4.1143 0.0024
-4 -4 8 1.2461 -0.0128
-4 -4 9 2.4975 0.0056
-4 -4 10 -1.7173 -0.0351
-4 -4 11 -1.3131 0.0262
-4 -4 12 1.0349 0.0230
-4 -3 1 -5.8872 0.0273
-4 -3 2 -7.7380 -0.0451
-4 -3 3 3.0506 0.0276
-4 -3 4 7.1022 -0.0238
-4 -3 5 -2.4418 0.0081
-4 -3 6 -4.3939 -0.0029
-4 -3 7 1.8043 0.0009
-4 -3 8 2.9150 0.0139
-4 -3 9 -2.5351 0.0010
-4 -3 10 -1.1869 0.0013
-4 -3 11 1.7435 0.0173
-4 -3 12 0.6097 -0.0343
-4 -2 1 -4.0151 -0.0133
-4 -2 2 4.2489 0.0045
-4 -2 3 6.6422 0.0241
-4 -2 4 -3.3926 -0.0100
-4 -2 5 -4.4705 0.0037
-4 -2 6 2.5808 0.0019
-4 -2 7 1.4604 -0.0170
-4 -2 8 -1.9866 0.0025
-4 -2 9 0.0365 -0.0093
-4 -2 10 1.7370 0.0007
-4 -2 11 0.1289 -0.0142
-4 -2 12 -1.1857 0.0206
-4 -2 13 -0.6259 -0.0002
-4 -1 1 -0.9534 -0.0208
-4 -1 2 4.9016 0.0080
-4 -1 3 -3.4503 -0.0159
-4 -1 4 -5.0323 -0.0056
-4 -1 5 2.5417 -0.0056
-4 -1 6 1.5979 0.0097
-4 -1 7 -0.2522 0.0013
-4 -1 8 0.7634 0.0240
-4 -1 9 -0.6128 -0.0176
-4 -1 10 -1.2020 0.0034
-4 -1 11 0.3298 0.0180
-4 -1 12 -0.2519 0.0086
-4 -1 13 0.8077 -0.0268
-4 0 1 3.5843 -0.0091
-4 0 2 -0.8811 0.0075
-4 0 3 -5.1156 0.0053
-4 0 4 3.1373 0.0026
-4 0 5 2.6521 -0.0099
-4 0 6 -0.1286 0.0126
-4 0 7 -0.7874 -0.0089
-4 0 8 -2.9095 -0.0046
-4 0 9 0.3614 -0.0103
-4 0 10 3.2252 0.0124
-4 0 11 -0.7615 -0.0048
-4 0 12 -1.3761 -0.0287
-4 0 13 0.9401 0.0045
-4 0 14 -0.5084 0.0095
-4 1 1 2.9997 0.0218
-4 1 2 -5.7568 -0.0138
-4 1 3 4.7497 0.0075
-4 1 4 3.0452 -0.0192
-4 1 5 -1.4188 0.0181
-4 1 6 -1.3352 0.0146
-4 1 7 -2.7409 -0.0097
-4 1 8 2.7960 -0.0007
-4 1 9 4.3282 -0.0001
-4 1 10 -3.9268 0.0046
-4 1 11 -2.9694 0.0083
-4 1 12 3.2441 0.0011
-4 1 13 0.9078 0.0209
-4 1 14 -1.1708 -0.0128
-4 2 1 -5.7299 0.0672
-4 2 2 5.5853 -0.0267
-4 2 3 2.0627 0.0245
-4 2 4 -6.5687 -0.0195
-4 2 5 -0.3440 0.0201
-4 2 6 -1.4941 -0.0196
-4 2 7 2.6784 -0.0080
-4 2 8 3.9555 0.0014
-4 2 9 -6.4299 0.0039
-4 2 10 -2.7232 0.0003
-4 2 11 6.5568 -0.0142
-4 2 12 0.6698 -0.0067
-4 2 13 -3.7439 -0.0034
-4 2 14 -0.4185 -0.0013
-4 2 15 0.8987 0.0133
-4 3 1 5.8467 0.0490
-4 3 2 -0.3123 -0.0570
-4 3 3 -9.3766 0.0258
-4 3 4 4.5336 -0.0234
-4 3 5 4.2476 0.0236
-4 3 6 -0.4087 -0.0083
-4 3 7 2.9998 -0.0007
-4 3 8 -5.4870 0.0037
-4 3 9 -2.0072 0.0044
-4 3 10 9.0021 0.0038
-4 3 11 -1.0129 0.0089
-4 3 12 -5.9784 0.0136
-4 3 13 0.8888 -0.0097
-4 3 14 2.8127 0.0187
-4 3 15 0.6238 -0.0214
-4 4 1 -0.3774 0.0092
-4 4 2 -8.3683 -0.0205
-4 4 3 8.3425 0.0344
-4 4 4 6.3519 -0.0163
-4 4 5 -8.7781 0.0143
-4 4 6 0.2437 -0.0168
-4 4 7 -0.9807 -0.0027
-4 4 8 -1.6551 0.0129
-4 4 9 6.7731 -0.0075
-4 4 10 -2.2014 -0.0014
-4 4 11 -7.7375 -0.0090
-4 4 12 3.8368 -0.0170
-4 4 13 3.0463 -0.0002
-4 4 14 -0.7593 0.0058
-4 4 15 -1.7345 -0.0192
-4 5 1 -7.4125 -0.0247
-4 5 2 8.3111 0.0002
-4 5 3 4.1496 0.0027
-4 5 4 -13.1588 -0.0217
-4 5 5 1.0580 0.0101
-4 5 6 7.2910 -0.0044
-4 5 7 -2.9087 0.0009
-4 5 8 2.4393 0.0103
-4 5 9 -1.0302 -0.0010
-4 5 10 -5.0140 0.0063
-4 5 11 5.2025 -0.0055
-4 5 12 3.1894 0.0033
-4 5 13 -3.0281 0.0211
-4 5 14 -0.5944 -0.0082
-4 5 15 -0.1609 0.0089
-4 6 1 3.7873 -0.0412
-4 6 2 1.9684 0.0150
-4 6 3 -11.6050 -0.0012
-4 6 4 3.9392 0.0018
-4 6 5 10.7839 0.0209
-4 6 6 -6.4610 -0.0151
-4 6 7 -2.4172 0.0038
-4 6 8 2.1906 0.0079
-4 6 9 -2.4174 -0.0168
-4 6 10 2.7867 -0.0119
-4 6 11 1.6213 0.0035
-4 6 12 -4.3796 0.0014
-4 6 13 0.2449 0.0040
-4 6 14 -0.1825 -0.0235
-4 6 15 0.4187 0.0185
-4 6 16 1.2423 -0.0100
-4 7 1 0.1897 -0.0234
-4 7 2 -4.4479 0.0091
-4 7 3 4.7077 -0.0120
-4 7 4 7.3504 -0.0050
-4 7 5 -8.7404 -0.0021
-4 7 6 -3.9966 -0.0131
-4 7 7 6.1229 0.0135
-4 7 8 -0.6231 -0.0042
-4 7 9 -0.1733 -0.0022
-4 7 10 1.1472 0.0161
-4 7 11 -2.7916 0.0056
-4 7 12 0.8820 -0.0033
-4 7 13 1.2375 0.0097
-4 7 14 0.1029 -0.0015
-4 7 15 1.9924 0.0163
-4 7 16 -1.7809 -0.0375
-4 8 1 1.6049 -0.0022
-4 8 2 1.2168 -0.0022
-4 8 3 1.9669 0.0104
-4 8 4 -6.8648 0.0092
-4 8 5 -0.2195 0.0157
-4 8 6 6.6819 -0.0025
-4 8 7 -0.0412 0.0005
-4 8 8 -3.3313 0.0008
-4 8 9 0.3077 -0.0064
-4 8 10 -0.6455 -0.0003
-4 8 11 0.1376 -0.0113
-4 8 12 1.6358 0.0042
-4 8 13 -1.4819 -0.0102
-4 8 14 0.9659 -0.0038
-4 8 15 -1.9897 -0.0107
-4 8 16 -1.1982 0.0003
-4 9 1 -2.4618 0.0280
-4 9 2 -0.6089 -0.0169
-4 9 3 -2.4667 0.0174
-4 9 4 1.8775 -0.0200
-4 9 5 3.3152 0.0004
-4 9 6 -2.4263 -0.0254
-4 9 7 -2.9607 0.0109
-4 9 8 -0.1338 0.0018
-4 9 9 2.3025 -0.0039
-4 9 10 0.6279 0.0114
-4 9 11 0.3614 -0.0058
-4 9 12 -0.4618 0.0137
-4 9 13 -0.5325 0.0001
-4 9 14 0.8719 0.0105
-4 9 15 -1.3111 -0.0163
-4 10 1 -0.4487 0.0138
-4 10 2 2.1777 -0.0309
-4 10 3 2.2620 0.0264
-4 10 4 0.5377 -0.0205
-4 10 5 -3.1361 0.0186
-4 10 6 0.6407 -0.0097
-4 10 7 0.9446 0.0257
-4 10 8 2.1741 -0.0110
-4 10 9 0.4506 -0.0008
-4 10 10 -2.4101 -0.0081
-4 10 11 -0.3060 -0.0009
-4 10 12 -0.7743 0.0051
-4 10 13 0.2722 -0.0160
-4 10 14 0.3732 -0.0055
-4 10 15 0.0632 0.0035
-4 11 1 5.0953 -0.0244
-4 11 2 0.8900 -0.0073
-4 11 3 -4.2962 0.0183
-4 11 4 -2.9131 -0.0246
-4 11 5 3.1498 0.0222
-4 11 6 0.8388 -0.0095
-4 11 7 -1.0113 0.0116
-4 11 8 -0.3397 -0.0171
-4 11 9 -2.2089 0.0030
-4 11 10 0.4797 0.0042
-4 11 11 1.4900 0.0158
-4 11 12 -0.0718 -0.0018
-4 11 13 1.9608 -0.0025
-4 11 14 -0.6709 0.0047
-4 11 15 -0.8845 -0.0016
-4 12 1 -2.6235 -0.0562
-4 12 2 -5.1797 0.0218
-4 12 3 -0.0625 0.0056
-4 12 4 6.2861 0.0019
-4 12 5 -0.1007 0.0180
-4 12 6 -3.4000 -0.0313
-4 12 7 1.2011 0.0035
-4 12 8 -0.1716 -0.0108
-4 12 9 0.9149 0.0078
-4 12 10 1.0816 0.0007
-4 12 11 -0.8614 0.0013
-4 12 12 -0.1059 -0.0219
-4 12 13 -0.6194 -0.0052
-4 12 14 -1.8157 0.0091
-4 12 15 1.0944 0.0103
-4 13 1 -0.7589 -0.0655
-4 13 2 1.1457 0.0379
-4 13 3 4.2828 -0.0190
-4 13 4 -1.3743 -0.0040
-4 13 5 -4.5959 -0.0155
-4 13 6 2.3696 -0.0073
-4 13 7 0.7021 0.0328
-4 13 8 -1.0527 0.0008
-4 13 9 0.8809 0.0092
-4 13 10 -0.6149 0.0006
-4 13 11 -0.3526 -0.0022
-4 13 12 0.2566 -0.0119
-4 13 13 -0.0568 0.0282
-4 13 14 1.0066 -0.0034
-4 14 1 -1.5955 -0.0507
-4 14 2 1.2064 0.0551
-4 14 3 0.2267 -0.0064
-4 14 4 -3.2142 0.0080
-4 14 5 1.7051 0.0011
-4 14 6 1.7785 0.0081
-4 14 7 -1.4014 0.0039
-4 14 8 0.7988 -0.0194
-4 14 9 0.0448 -0.0058
-4 14 10 -1.6606 -0.0028
-4 14 11 0.2126 -0.0069
-4 14 12 0.7514 0.0027
-4 14 13 0.3738 0.0083
-4 15 1 0.9293 -0.0339
-4 15 2 2.1115 0.0050
-4 15 3 -2.2643 -0.0526
-4 15 4 0.4519 -0.0041
-4 15 5 1.9924 0.0118
-4 15 6 -1.1881 -0.0008
-4 15 7 -1.2641 0.0121
-4 15 8 0.0880 -0.0148
-4 15 9 -0.3958 0.0068
-4 15 10 1.2140 -0.0020
-4 15 11 1.8396 -0.0048
-4 15 12 -0.4703 0.0046
-4 16 3 -1.2661 0.0389
-4 16 4 1.8817 0.0439
-4 16 5 -1.3335 -0.0238
-4 16 6 -0.7274 -0.0165
-4 16 7 0.6679 -0.0029
-4 16 8 1.9508 -0.0159
-4 16 9 0.3014 0.0168
-4 16 10 -0.8430 0.0088
-3 -14 1 -0.7867 0.0295
-3 -14 2 0.9030 0.0028
-3 -13 1 -0.4046 -0.0094
-3 -13 2 -0.4235 0.0086
-3 -13 3 0.5095 0.0118
-3 -13 4 -0.3908 0.0416
-3 -12 1 -0.7557 -0.0180
-3 -12 2 2.1915 0.0084
-3 -12 3 -0.1610 -0.0290
-3 -12 4 -1.5074 -0.0302
-3 -12 5 0.2056 -0.0011
-3 -11 1 4.1428 -0.0685
-3 -11 2 -0.5959 0.0261
-3 -11 3 -3.3260 -0.0056
-3 -11 4 2.0538 0.0209
-3 -11 5 1.3100 0.0148
-3 -11 6 -0.0967 -0.0233
-3 -10 1 -0.6511 -0.0263
-3 -10 2 -4.5294 0.0525
-3 -10 3 3.4646 -0.0282
-3 -10 4 1.9614 0.0056
-3 -10 5 -3.0868 0.0121
-3 -10 6 -0.4537 -0.0025
-3 -10 7 0.6526 -0.0025
-3 -9 1 -2.6970 0.0162
-3 -9 2 3.0918 0.0276
-3 -9 3 2.2545 -0.0343
-3 -9 4 -4.8029 0.0214
-3 -9 5 0.4839 -0.0089
-3 -9 6 2.4290 -0.0297
-3 -9 7 -0.5146 0.0191
-3 -9 8 -0.9780 0.0185
-3 -8 1 -1.3500 0.0455
-3 -8 2 1.7336 -0.0130
-3 -8 3 -4.0190 -0.0116
-3 -8 4 0.8635 0.0079
-3 -8 5 3.4309 -0.0049
-3 -8 6 -1.6563 0.0016
-3 -8 7 -0.8155 0.0187
-3 -8 8 0.9181 -0.0226
-3 -8 9 -0.0229 0.0066
-3 -7 1 2.2731 0.0393
-3 -7 2 0.8090 -0.0284
-3 -7 3 -0.1305 -0.0017
-3 -7 4 2.6627 -0.0015
-3 -7 5 -2.3836 0.0194
-3 -7 6 -0.9240 -0.0179
-3 -7 7 0.8993 0.0176
-3 -7 8 -0.5899 -0.0169
-3 -7 9 0.1261 0.0073
-3 -7 10 1.3131 -0.0281
-3 -6 1 4.7828 -0.0086
-3 -6 2 -2.3170 -0.0145
-3 -6 3 -1.6517 0.0027
-3 -6 4 -0.5764 0.0143
-3 -6 5 0.0821 -0.0056
-3 -6 6 1.5904 -0.0174
-3 -6 7 -0.7557 0.0267
-3 -6 8 0.8350 -0.0185
-3 -6 9 0.7572 0.0201
-3 -6 10 -2.1891 -0.0062
-3 -6 11 -0.9988 0.0110
-3 -5 1 -9.8410 -0.0724
-3 -5 2 -4.1593 0.0205
-3 -5 3 3.0587 -0.0163
-3 -5 4 3.5571 0.0222
-3 -5 5 -1.0257 -0.0170
-3 -5 6 -2.2368 0.0111
-3 -5 7 0.6508 -0.0098
-3 -5 8 0.7558 -0.0103
-3 -5 9 -2.1617 -0.0043
-3 -5 10 0.4103 0.0074
-3 -5 11 3.3912 0.0057
-3 -5 12 -0.5132 0.0314
-3 -4 1 -0.7591 -0.0897
-3 -4 2 9.6470 0.0578
-3 -4 3 4.3155 -0.0343
-3 -4 4 -5.9601 0.0297
-3 -4 5 -3.5700 -0.0323
-3 -4 6 3.8931 0.0185
-3 -4 7 1.9042 0.0032
-3 -4 8 -2.5284 0.0172
-3 -4 9 0.5361 -0.0099
-3 -4 10 2.2930 0.0113
-3 -4 11 -1.7539 -0.0298
-3 -4 12 -2.8444 0.0019
-3 -3 1 9.2369 -0.0601
-3 -3 2 -0.5654 0.0483
-3 -3 3 -9.9159 -0.0398
-3 -3 4 -2.6665 0.0318
-3 -3 5 8.2135 -0.0207
-3 -3 6 0.4016 0.0146
-3 -3 7 -4.6855 -0.0156
-3 -3 8 0.5626 -0.0176
-3 -3 9 2.3305 0.0067
-3 -3 10 -1.7423 0.0111
-3 -3 11 -1.5532 0.0043
-3 -3 12 2.1354 0.0072
-3 -3 13 1.8361 0.0194
-3 -2 1 -0.8839 -0.0056
-3 -2 2 -8.0501 0.0322
-3 -2 3 1.1202 -0.0249
-3 -2 4 9.7913 0.0256
-3 -2 5 -1.0783 -0.0143
-3 -2 6 -6.1278 0.0124
-3 -2 7 2.7620 0.0123
-3 -2 8 1.8322 -0.0024
-3 -2 9 -2.2046 0.0147
-3 -2 10 -0.3778 -0.0219
-3 -2 11 1.5048 0.0012
-3 -2 12 0.9783 -0.0091
-3 -2 13 -1.7187 0.0030
-3 -2 14 -1.6321 -0.0485
-3 -1 1 5.2880 0.0480
-3 -1 2 -0.4715 -0.0181
-3 -1 3 8.1074 -0.0044
-3 -1 4 -3.2301 0.0178
-3 -1 5 -6.6407 -0.0140
-3 -1 6 3.2743 -0.0019
-3 -1 7 0.8905 -0.0172
-3 -1 8 -2.1520 -0.0169
-3 -1 9 1.9652 0.0196
-3 -1 10 0.7985 -0.0056
-3 -1 11 -0.7732 0.0064
-3 -1 12 -0.0461 -0.0087
-3 -1 13 -1.1883 0.0037
-3 -1 14 1.4405 0.0382
-3 0 1 -9.6219 0.0172
-3 0 2 1.7305 -0.0153
-3 0 3 -2.5021 0.0274
-3 0 4 -5.8108 0.0003
-3 0 5 4.5633 -0.0114
-3 0 6 1.4189 -0.0003
-3 0 7 -1.3090 0.0071
-3 0 8 2.6575 0.0203
-3 0 9 -1.8995 0.0046
-3 0 10 -2.7412 -0.0135
-3 0 11 2.1460 0.0002
-3 0 12 -0.4977 0.0124
-3 0 13 -0.9595 0.0048
-3 0 14 1.5430 -0.0076
-3 0 15 -1.4609 -0.0678
-3 1 1 -2.2844 -0.0059
-3 1 2 3.0568 0.0178
-3 1 3 -5.1425 -0.0169
-3 1 4 6.4223 -0.0026
-3 1 5 1.3813 -0.0234
-3 1 6 -2.4155 0.0086
-3 1 7 1.6683 0.0059
-3 1 8 -3.0372 -0.0029
-3 1 9 -1.6624 -0.0118
-3 1 10 5.8275 -0.0007
-3 1 11 -0.2246 -0.0038
-3 1 12 -3.3757 0.0076
-3 1 13 2.5223 -0.0081
-3 1 14 0.8563 -0.0036
-3 1 15 -0.9962 0.0060
-3 2 1 5.5855 -0.0418
-3 2 2 -4.3901 0.0245
-3 2 3 8.1867 -0.0196
-3 2 4 2.7651 0.0239
-3 2 5 -7.5466 -0.0216
-3 2 6 1.5592 0.0336
-3 2 7 -1.6113 -0.0050
-3 2 8 -0.3901 0.0066
-3 2 9 6.1386 -0.0016
-3 2 10 -2.8961 -0.0005
-3 2 11 -6.4165 0.0045
-3 2 12 3.8797 0.0064
-3 2 13 2.2240 -0.0193
-3 2 14 -3.0250 -0.0068
-3 2 15 -0.8983 0.0173
-3 3 1 -4.4636 -0.0268
-3 3 2 7.8858 0.0404
-3 3 3 0.1669 -0.0283
-3 3 4 -15.1324 0.0111
-3 3 5 2.5837 -0.0158
-3 3 6 5.5344 0.0191
-3 3 7 -1.1767 -0.0077
-3 3 8 3.7959 -0.0147
-3 3 9 -3.5186 -0.0176
-3 3 10 -5.6290 -0.0023
-3 3 11 7.6363 0.0094
-3 3 12 3.1620 -0.0041
-3 3 13 -4.9102 0.0044
-3 3 14 -0.7448 0.0272
-3 3 15 2.4537 0.0088
-3 3 16 1.6736 -0.0239
-3 4 1 5.6314 0.0086
-3 4 2 -0.6499 0.0206
-3 4 3 -14.1833 -0.0227
-3 4 4 8.1564 0.0184
-3 4 5 14.4033 -0.0158
-3 4 6 -6.9627 0.0162
-3 4 7 -2.2715 -0.0068
-3 4 8 -1.0121 -0.0165
-3 4 9 -2.6952 0.0342
-3 4 10 6.7260 0.0081
-3 4 11 1.5311 0.0106
-3 4 12 -8.6280 -0.0105
-3 4 13 1.0264 0.0028
-3 4 14 3.0825 -0.0108
-3 4 15 0.0958 -0.0294
-3 4 16 -2.1134 -0.0013
-3 5 1 1.5875 0.0675
-3 5 2 -10.8334 0.0024
-3 5 3 8.8000 -0.0190
-3 5 4 12.0696 0.0092
-3 5 5 -14.3813 -0.0112
-3 5 6 -7.5643 0.0291
-3 5 7 7.4958 -0.0235
-3 5 8 0.0628 0.0020
-3 5 9 2.6557 0.0076
-3 5 10 -0.3359 -0.0235
-3 5 11 -6.8424 0.0038
-3 5 12 3.1130 -0.0097
-3 5 13 5.0056 -0.0005
-3 5 14 -2.3296 -0.0020
-3 5 15 -0.7819 0.0039
-3 5 16 0.2163 0.0295
-3 6 1 -4.3184 0.0950
-3 6 2 4.4112 -0.0437
-3 6 3 7.8195 -0.0066
-3 6 4 -13.6512 0.0146
-3 6 5 -4.3024 -0.0091
-3 6 6 14.6728 0.0168
-3 6 7 0.0007 -0.0321
-3 6 8 -4.7135 0.0225
-3 6 9 -0.1085 -0.0028
-3 6 10 -2.5616 0.0082
-3 6 11 3.1057 0.0022
-3 6 12 3.9342 -0.0004
-3 6 13 -4.4485 -0.0018
-3 6 14 -0.7829 0.0106
-3 6 15 0.4715 -0.0047
-3 6 16 -0.1007 0.0100
-3 7 1 -0.8663 0.0690
-3 7 2 2.8311 -0.0622
-3 7 4 -0.5835 0.0003
-3 7 5 11.8899 0.0024
-3 7 6 -3.4209 0.0101
-3 7 7 -9.7092 -0.0225
-3 7 8 3.2842 0.0158
-3 7 9 2.1494 -0.0097
-3 7 10 1.3792 0.0054
-3 7 11 0.9798 -0.0052
-3 7 12 -3.9992 -0.0082
-3 7 13 -0.4958 0.0009
-3 7 14 2.2852 0.0036
-3 7 15 -0.0971 0.0021
-3 7 16 1.3589 0.0090
-3 8 1 1.8187 0.0210
-3 8 2 1.0861 -0.0485
-3 8 3 -0.7299 0.0305
-3 8 4 4.8757 0.0015
-3 8 5 -4.7386 0.0019
-3 8 6 -5.4386 -0.0143
-3 8 7 5.7640 -0.0076
-3 8 8 4.6861 0.0147
-3 8 9 -2.5423 0.0056
-3 8 10 -1.8571 -0.0029
-3 8 11 -1.7919 -0.0051
-3 8 12 0.5479 -0.0004
-3 8 13 2.9289 0.0194
-3 8 14 -1.0790 -0.0140
-3 8 15 0.1664 0.0149
-3 8 16 -1.4214 -0.0289
-3 9 1 0.9092 -0.0036
-3 9 2 -2.2172 -0.0083
-3 9 3 -0.3312 0.0217
-3 9 4 -1.6608 -0.0031
-3 9 5 0.0284 -0.0156
-3 9 6 4.0372 0.0063
-3 9 7 0.7898 0.0018
-3 9 8 -3.7145 0.0093
-3 9 9 -2.9476 0.0014
-3 9 10 1.3702 -0.0099
-3 9 11 2.1034 0.0004
-3 9 12 1.1302 -0.0029
-3 9 13 -0.5153 -0.0011
-3 9 14 -1.4244 0.0021
-3 9 15 0.6313 0.0099
-3 9 16 -0.8886 -0.0267
-3 10 1 -3.0742 -0.0215
-3 10 2 -2.3557 0.0119
-3 10 3 0.8825 -0.0028
-3 10 4 2.4807 -0.0050
-3 10 5 0.8924 -0.0157
-3 10 6 -2.8370 0.0200
-3 10 7 -0.3088 -0.0120
-3 10 8 -0.5200 0.0200
-3 10 9 1.7521 -0.0129
-3 10 10 2.7306 -0.0140
-3 10 11 -1.2571 -0.0016
-3 10 12 -0.8254 0.0116
-3 10 13 -1.2626 0.0092
-3 10 14 -0.4791 -0.0033
-3 10 15 0.9327 -0.0251
-3 10 16 0.5808 0.0106
-3 11 1 -1.6197 0.0187
-3 11 2 3.7692 -0.0080
-3 11 3 5.2289 -0.0112
-3 11 4 -2.5963 0.0038
-3 11 5 -4.4171 0.0009
-3 11 6 2.7013 0.0205
-3 11 7 1.3759 -0.0200
-3 11 8 -1.4088 0.0109
-3 11 9 1.2986 -0.0253
-3 11 10 -1.3329 0.0089
-3 11 11 -1.4169 0.0164
-3 11 12 0.9270 0.0114
-3 11 13 -0.8263 -0.0116
-3 11 14 2.4939 -0.0016
-3 11 15 0.6099 0.0073
-3 11 16 -1.2624 0.0104
-3 12 1 4.2694 0.0397
-3 12 2 2.3503 -0.0324
-3 12 3 -6.2690 0.0162
-3 12 4 -4.8795 0.0012
-3 12 5 6.1950 0.0014
-3 12 6 2.0484 0.0033
-3 12 7 -4.2186 -0.0122
-3 12 8 1.0505 0.0201
-3 12 9 0.6890 -0.0127
-3 12 10 -0.6043 0.0150
-3 12 11 1.1547 -0.0009
-3 12 12 -0.6712 -0.0102
-3 12 13 0.1331 -0.0127
-3 12 14 0.7252 -0.0004
-3 12 15 -2.4258 -0.0120
-3 12 16 0.0121 0.0020
-3 13 1 -0.0483 0.0459
-3 13 2 -3.2642 -0.0467
-3 13 3 -1.3462 0.0417
-3 13 4 6.9009 -0.0122
-3 13 5 1.0026 0.0076
-3 13 6 -6.2635 -0.0048
-3 13 7 1.2643 -0.0111
-3 13 8 2.3829 -0.0022
-3 13 9 -1.4508 -0.0134
-3 13 10 0.5417 0.0144
-3 13 11 -0.8081 -0.0029
-3 13 12 -0.4487 0.0003
-3 13 13 1.4640 0.0066
-3 13 14 -0.4986 0.0045
-3 13 15 0.3199 0.0034
-3 14 1 -0.4421 0.0724
-3 14 2 -1.2440 -0.0356
-3 14 3 2.2560 0.0256
-3 14 4 0.1295 -0.0362
-3 14 5 -4.8189 0.0173
-3 14 6 1.6451 -0.0103
-3 14 7 3.5868 -0.0027
-3 14 8 -1.5536 0.0174
-3 14 9 -0.2226 0.0086
-3 14 10 0.1291 0.0010
-3 14 11 -1.3126 -0.0081
-3 14 12 1.4605 -0.0041
-3 14 13 -0.2012 -0.0070
-3 14 14 -0.2224 -0.0107
-3 15 1 -1.6928 0.0459
-3 15 2 0.5651 -0.0661
-3 15 3 1.8141 0.0370
-3 15 4 -2.0452 -0.0076
-3 15 5 0.7850 0.0125
-3 15 6 2.3639 -0.0253
-3 15 7 -1.5755 0.0104
-3 15 8 -2.1736 0.0189
-3 15 9 0.2382 -0.0172
-3 15 10 -0.3726 0.0009
-3 15 11 1.4083 0.0050
-3 15 12 1.1733 0.0038
-3 15 13 -0.6555 -0.0026
-3 16 2 1.5661 -0.0560
-3 16 3 -1.0161 0.0415
-3 16 4 -1.2893 -0.0281
-3 16 5 1.5512 0.0184
-3 16 6 -0.9849 0.0014
-3 16 7 -0.6887 0.0229
-3 16 8 0.7758 -0.0170
-3 16 9 1.9292 -0.0265
-3 16 10 0.5138 0.0062
-3 16 11 -0.3805 -0.0096
-3 16 12 -1.6485 -0.0116
-3 17 6 -0.5776 -0.0286
-3 17 7 -0.4052 0.0009
-3 17 8 -0.2793 -0.0036
-2 -15 1 1.6363 -0.0375
-2 -14 1 0.2707 -0.0068
-2 -14 2 -0.8366 0.0018
-2 -14 3 0.5116 0.0583
-2 -13 1 0.7694 -0.0398
-2 -13 2 -0.2819 -0.0179
-2 -13 3 -0.3579 0.0047
-2 -13 4 0.2687 -0.0445
-2 -12 1 -1.4719 0.0109
-2 -12 2 -1.7607 0.0458
-2 -12 3 1.7177 0.0277
-2 -12 4 0.5813 -0.0077
-2 -12 5 -0.8285 0.0051
-2 -12 6 0.6517 -0.0223
-2 -11 1 -2.0406 0.0411
-2 -11 2 3.4094 -0.0218
-2 -11 3 1.1920 -0.0189
-2 -11 4 -3.5483 -0.0100
-2 -11 5 0.5424 0.0109
-2 -11 6 1.1698 0.0066
-2 -11 7 0.4098 0.0028
-2 -10 1 2.2612 0.0495
-2 -10 2 0.6401 -0.0274
-2 -10 3 -4.9750 0.0216
-2 -10 4 1.6514 -0.0199
-2 -10 5 3.7475 -0.0058
-2 -10 6 -2.1842 0.0041
-2 -10 7 -1.4553 0.0021
-2 -10 8 -0.6848 0.0178
-2 -9 1 0.6033 -0.0029
-2 -9 2 -2.5595 -0.0558
-2 -9 3 2.0472 0.0325
-2 -9 4 4.0534 -0.0102
-2 -9 5 -4.6476 0.0237
-2 -9 6 -1.6851 0.0015
-2 -9 7 3.0312 -0.0122
-2 -9 8 1.2555 0.0042
-2 -9 9 0.0109 -0.0142
-2 -8 1 0.5158 -0.0269
-2 -8 2 -0.2437 0.0141
-2 -8 3 1.6116 0.0329
-2 -8 4 -3.9998 -0.0342
-2 -8 5 -0.7531 0.0078
-2 -8 6 4.9614 0.0084
-2 -8 7 -0.8885 -0.0110
-2 -8 8 -2.3252 0.0038
-2 -8 9 -0.6074 -0.0169
-2 -8 10 0.0485 0.0096
-2 -7 1 -4.0076 -0.0457
-2 -7 2 -0.3272 0.0199
-2 -7 3 -0.4852 -0.0048
-2 -7 4 0.2455 -0.0068
-2 -7 5 3.5462 0.0131
-2 -7 6 -2.3351 -0.0114
-2 -7 7 -2.4211 -0.0218
-2 -7 8 1.6687 0.0343
-2 -7 9 0.7132 -0.0165
-2 -7 10 0.5771 0.0190
-2 -7 11 0.8598 -0.0247
-2 -6 1 -0.6891 0.0037
-2 -6 2 3.1455 0.0275
-2 -6 3 1.7919 0.0006
-2 -6 4 -0.1514 -0.0207
-2 -6 5 -1.7969 0.0085
-2 -6 6 -0.7944 0.0049
-2 -6 7 2.7792 0.0047
-2 -6 8 -0.2479 -0.0014
-2 -6 9 -0.4304 -0.0144
-2 -6 10 0.3016 0.0355
-2 -6 11 -1.6824 -0.0068
-2 -6 12 -1.0802 0.0177
-2 -5 1 12.5569 0.0576
-2 -5 2 -0.3436 -0.0147
-2 -5 3 -4.2842 0.0043
-2 -5 4 -2.5162 -0.0249
-2 -5 5 2.8976 0.0421
-2 -5 6 1.0968 -0.0251
-2 -5 7 -1.9788 0.0040
-2 -5 8 -0.8901 0.0029
-2 -5 9 0.7771 0.0136
-2 -5 10 -1.0962 -0.0338
-2 -5 11 0.0175 -0.0163
-2 -5 12 2.7206 -0.0217
-2 -4 1 -7.3911 0.0978
-2 -4 2 -10.7774 -0.0415
-2 -4 3 1.7423 0.0316
-2 -4 4 7.2501 -0.0269
-2 -4 5 -0.5888 0.0346
-2 -4 6 -4.7786 -0.0427
-2 -4 7 1.7327 0.0252
-2 -4 8 2.3746 -0.0133
-2 -4 9 -0.9403 0.0032
-2 -4 10 0.3982 0.0036
-2 -4 11 1.6605 0.0290
-2 -4 12 -1.0263 0.0003
-2 -4 13 -2.4632 0.0338
-2 -3 1 -3.3810 0.0850
-2 -3 2 9.1720 -0.0614
-2 -3 3 9.1038 0.0243
-2 -3 4 -5.3067 -0.0337
-2 -3 5 -7.5145 0.0289
-2 -3 6 5.4453 -0.0252
-2 -3 7 2.7912 0.0207
-2 -3 8 -3.6418 -0.0100
-2 -3 9 -0.4963 -0.0026
-2 -3 10 1.0058 -0.0077
-2 -3 11 -1.5178 -0.0119
-2 -3 12 -1.4637 0.0141
-2 -3 13 1.6987 -0.0289
-2 -3 14 1.6435 0.0006
-2 -2 1 -4.2319 0.0248
-2 -2 2 2.7487 -0.0556
-2 -2 3 -10.1305 0.0304
-2 -2 4 -6.0823 -0.0261
-2 -2 5 8.9323 0.0210
-2 -2 6 2.8212 -0.0203
-2 -2 7 -6.4639 0.0145
-2 -2 8 1.2677 0.0046
-2 -2 9 2.2771 0.0048
-2 -2 10 -1.2217 0.0188
-2 -2 11 0.3122 -0.0004
-2 -2 12 1.4590 0.0004
-2 -2 13 1.2350 -0.0094
-2 -2 14 -1.8103 0.0307
-2 -1 1 -8.1714 -0.0746
-2 -1 2 4.8802 -0.0018
-2 -1 3 -1.6200 -0.0017
-2 -1 4 10.7140 -0.0102
-2 -1 5 0.2183 0.0340
-2 -1 6 -8.1384 -0.0098
-2 -1 7 2.6653 0.0128
-2 -1 8 2.1471 -0.0089
-2 -1 9 -2.9826 -0.0138
-2 -1 10 1.1080 -0.0151
-2 -1 11 0.6957 -0.0121
-2 -1 12 -1.1809 -0.0007
-2 -1 13 -0.3684 0.0005
-2 -1 14 -1.4315 -0.0299
-2 -1 15 1.8928 0.0360
-2 0 1 27.2867 -0.1039
-2 0 2 -2.2293 0.0335
-2 0 3 -0.4652 -0.0166
-2 0 4 -2.5723 0.0260
-2 0 5 -8.2738 0.0019
-2 0 6 5.3729 -0.0234
-2 0 7 2.4906 0.0084
-2 0 8 -3.5422 -0.0104
-2 0 9 3.2666 -0.0025
-2 0 10 0.6192 0.0103
-2 0 11 -3.2288 0.0219
-2 0 12 1.5478 0.0072
-2 0 13 0.2448 0.0170
-2 0 14 -0.4322 0.0139
-2 0 15 1.6796 0.0276
-2 1 1 -7.4332 -0.0567
-2 1 2 -13.0241 0.0228
-2 1 3 3.0095 0.0030
-2 1 4 -4.2405 0.0066
-2 1 5 7.7512 0.0049
-2 1 6 2.3461 -0.0128
-2 1 7 -5.8685 0.0053
-2 1 8 3.0351 -0.0136
-2 1 9 -0.5787 0.0108
-2 1 10 -5.1529 0.0142
-2 1 11 3.7460 -0.0053
-2 1 12 2.2183 -0.0186
-2 1 13 -2.9854 -0.0188
-2 1 14 1.4393 -0.0210
-2 1 15 0.0641 -0.0244
-2 1 16 -0.9392 0.0022
-2 2 1 -16.6037 -0.0446
-2 2 2 8.1050 0.0022
-2 2 3 -3.2077 0.0111
-2 2 4 5.8916 -0.0099
-2 2 5 4.6285 0.0074
-2 2 6 -9.6217 -0.0360
-2 2 7 2.9195 0.0213
-2 2 8 1.3270 -0.0002
-2 2 9 -3.8611 0.0171
-2 2 10 5.8021 -0.0038
-2 2 11 2.2087 -0.0120
-2 2 12 -6.4324 0.0027
-2 2 13 0.6539 0.0128
-2 2 14 2.3513 0.0158
-2 2 15 -1.7016 0.0122
-2 2 16 0.2458 0.0273
-2 3 1 14.0648 -0.0281
-2 3 2 -2.9295 0.0245
-2 3 3 7.5687 0.0180
-2 3 4 7.9124 0.0042
-2 3 5 -15.7491 0.0051
-2 3 6 -0.5843 -0.0077
-2 3 7 6.7837 0.0250
-2 3 8 -3.5013 -0.0034
-2 3 9 3.3160 -0.0018
-2 3 10 0.1637 -0.0098
-2 3 11 -7.9136 -0.0143
-2 3 12 3.2987 0.0035
-2 3 13 5.0014 -0.0073
-2 3 14 -2.4872 -0.0034
-2 3 15 -1.0991 0.0088
-2 3 16 0.7855 -0.0168
-2 4 2 5.0942 0.0311
-2 4 3 4.7740 0.0039
-2 4 4 -21.3506 -0.0121
-2 4 5 -1.1057 -0.0202
-2 4 6 17.9593 -0.0203
-2 4 7 -3.5118 0.0070
-2 4 8 -2.4267 -0.0026
-2 4 9 0.2576 -0.0125
-2 4 10 -4.2095 0.0077
-2 4 11 4.5644 -0.0057
-2 4 12 5.1315 0.0249
-2 4 13 -6.7403 -0.0008
-2 4 14 -0.8773 0.0186
-2 4 15 2.0889 -0.0058
-2 4 16 0.6052 -0.0168
-2 4 17 -0.6919 0.0230
-2 5 1 6.9234 -0.0539
-2 5 2 4.8653 0.0350
-2 5 3 -18.1037 -0.0092
-2 5 4 4.3647 -0.0230
-2 5 5 22.4428 0.0013
-2 5 6 -7.5927 0.0097
-2 5 7 -12.4110 0.0465
-2 5 8 4.0862 -0.0108
-2 5 9 0.6549 0.0045
-2 5 10 2.8841 -0.0042
-2 5 11 1.6475 -0.0008
-2 5 12 -6.8605 0.0095
-2 5 13 0.2089 -0.0104
-2 5 14 5.3448 -0.0013
-2 5 15 -1.7751 -0.0215
-2 5 16 -0.9439 -0.0060
-2 5 17 -0.3088 0.0029
-2 6 1 -3.0018 -0.0665
-2 6 2 -11.7521 0.0611
-2 6 3 4.4886 -0.0329
-2 6 4 16.5800 -0.0096
-2 6 5 -11.5443 0.0192
-2 6 6 -14.0851 -0.0006
-2 6 7 10.9387 0.0115
-2 6 8 5.7905 -0.0464
-2 6 9 -2.5095 0.0067
-2 6 10 -2.1213 -0.0155
-2 6 11 -3.4470 0.0204
-2 6 12 1.8188 -0.0107
-2 6 13 5.5946 0.0028
-2 6 14 -3.4487 -0.0123
-2 6 15 -1.8220 0.0020
-2 6 16 1.2639 0.0145
-2 6 17 0.6369 0.0268
-2 7 1 -2.0476 -0.0701
-2 7 2 3.7430 0.0644
-2 7 3 7.4663 -0.0527
-2 7 4 -8.7161 0.0193
-2 7 5 -7.2925 0.0049
-2 7 6 11.5924 0.0024
-2 7 7 5.1697 0.0110
-2 7 8 -9.7090 -0.0204
-2 7 9 -2.6154 0.0148
-2 7 10 2.1106 0.0054
-2 7 11 4.0727 0.0157
-2 7 12 1.7860 -0.0032
-2 7 13 -3.8037 -0.0028
-2 7 14 -2.4962 -0.0047
-2 7 15 2.9069 0.0111
-2 7 16 0.4580 0.0097
-2 7 17 -0.1184 -0.0176
-2 8 1 0.0133 -0.0314
-2 8 2 -0.1190 0.0558
-2 8 3 -0.8140 -0.0559
-2 8 4 -1.5221 0.0375
-2 8 5 5.7253 -0.0014
-2 8 6 0.2638 0.0072
-2 8 7 -8.0215 -0.0171
-2 8 8 -0.2932 -0.0217
-2 8 9 7.4939 0.0129
-2 8 10 1.8898 0.0115
-2 8 11 -3.2006 -0.0089
-2 8 12 -3.8616 -0.0120
-2 8 13 0.0762 -0.0133
-2 8 14 3.3883 0.0214
-2 8 15 0.1119 -0.0100
-2 8 16 -1.0931 0.0104
-2 8 17 -1.0669 -0.0217
-2 9 1 3.7579 0.0180
-2 9 2 2.8530 0.0324
-2 9 3 -0.4121 -0.0320
-2 9 4 -1.8885 0.0335
-2 9 5 -1.3298 -0.0205
-2 9 6 -1.0485 -0.0098
-2 9 7 1.3309 -0.0035
-2 9 8 4.9723 0.0065
-2 9 9 -0.9302 0.0241
-2 9 10 -5.5291 0.0024
-2 9 11 -1.2896 -0.0106
-2 9 12 3.3010 -0.0009
-2 9 13 1.8566 0.0092
-2 9 14 -0.2820 0.0009
-2 9 15 -1.6245 -0.0054
-2 9 16 0.5653 0.0063
-2 9 17 0.1624 -0.0107
-2 10 1 0.9842 0.0648
-2 10 2 -2.1645 -0.0074
-2 10 3 -4.0850 -0.0199
-2 10 4 0.1824 0.0193
-2 10 5 3.9087 -0.0099
-2 10 6 0.7511 0.0049
-2 10 7 -1.0711 0.0080
-2 10 8 -0.1021 -0.0096
-2 10 9 -3.0110 0.0136
-2 10 10 0.0696 -0.0187
-2 10 11 3.7186 -0.0107
-2 10 12 0.2483 0.0005
-2 10 13 -1.1900 0.0084
-2 10 14 -0.7347 -0.0054
-2 10 15 -0.8583 0.0069
-2 10 16 0.4213 -0.0157
-2 10 17 -0.0239 0.0155
-2 11 1 -3.3843 0.0385
-2 11 2 -2.9938 -0.0143
-2 11 3 1.0203 -0.0078
-2 11 4 6.4954 0.0090
-2 11 5 -1.0323 -0.0182
-2 11 6 -5.2215 0.0031
-2 11 7 1.6153 0.0054
-2 11 8 0.9567 -0.0045
-2 11 9 -1.4797 0.0156
-2 11 10 1.7634 -0.0142
-2 11 11 0.7377 0.0066
-2 11 12 -1.8901 0.0029
-2 11 13 0.6379 0.0011
-2 11 14 -1.1305 -0.0033
-2 11 15 1.5250 0.0100
-2 11 16 1.2608 0.0055
-2 11 17 -0.5097 0.0040
-2 12 1 -1.4911 -0.0142
-2 12 2 2.7457 -0.0049
-2 12 3 5.5344 -0.0034
-2 12 4 -3.2349 0.0141
-2 12 5 -7.5963 -0.0072
-2 12 6 4.2541 0.0115
-2 12 7 4.3660 -0.0096
-2 12 8 -3.7558 -0.0079
-2 12 9 0.0501 0.0120
-2 12 10 1.9280 -0.0165
-2 12 11 -0.8544 -0.0011
-2 12 12 0.0997 0.0086
-2 12 13 -0.2876 0.0058
-2 12 14 -0.8716 0.0018
-2 12 15 1.2328 -0.0051
-2 12 16 -2.0035 -0.0192
-2 13 1 1.9684 -0.0215
-2 13 2 1.7134 0.0268
-2 13 3 -3.5165 -0.0361
-2 13 4 -4.9222 0.0030
-2 13 5 6.2007 -0.0110
-2 13 6 4.8859 0.0118
-2 13 7 -6.6423 0.0036
-2 13 8 -1.4312 0.0127
-2 13 9 3.6373 0.0028
-2 13 10 -0.9602 -0.0195
-2 13 11 -0.3907 0.0153
-2 13 12 -0.7837 0.0064
-2 13 13 -1.0555 -0.0119
-2 13 14 1.8562 0.0034
-2 13 15 0.6661 -0.0063
-2 13 16 0.2331 0.0096
-2 14 1 0.3640 -0.0460
-2 14 2 -1.2367 0.0311
-2 14 3 -1.4603 -0.0249
-2 14 4 3.8948 0.0492
-2 14 5 1.9244 -0.0113
-2 14 6 -6.3114 0.0147
-2 14 7 -0.9139 -0.0138
-2 14 8 5.7976 -0.0107
-2 14 9 -1.0382 -0.0042
-2 14 10 -0.9651 -0.0005
-2 14 11 0.2432 0.0132
-2 14 12 -1.2452 -0.0076
-2 14 13 2.2942 -0.0024
-2 14 14 0.1307 -0.0025
-2 14 15 -0.9357 -0.0135
-2 15 1 0.6130 -0.0236
-2 15 2 -0.5556 0.0255
-2 15 3 1.2912 -0.0528
-2 15 4 0.5889 0.0253
-2 15 5 -3.1406 -0.0237
-2 15 6 0.6106 0.0202
-2 15 7 4.0435 -0.0262
-2 15 8 -1.2900 0.0018
-2 15 9 -3.1483 -0.0008
-2 15 10 1.0318 -0.0061
-2 15 11 -1.2557 0.0089
-2 15 12 1.5843 -0.0034
-2 15 13 0.6190 0.0047
-2 15 14 -1.0921 0.0082
-2 16 1 -0.0185 0.0598
-2 16 2 -0.5089 0.0341
-2 16 3 0.3182 0.0103
-2 16 4 -1.1356 0.0493
-2 16 5 0.2231 -0.0290
-2 16 6 1.3897 -0.0024
-2 16 7 -1.3232 -0.0188
-2 16 8 -1.3176 0.0336
-2 16 9 1.5396 0.0249
-2 16 10 1.1212 0.0196
-2 16 11 0.3141 0.0034
-2 16 12 0.3786 -0.0131
-2 16 13 -1.4939 0.0001
-2 17 4 -0.4980 -0.0206
-2 17 5 0.5207 -0.0277
-2 17 6 0.2042 0.0159
-2 17 7 0.3822 -0.0001
-2 17 8 0.0953 0.0114
-2 17 9 -0.8757 -0.0342
-2 17 10 -0.5092 -0.0465
-2 17 11 -0.6690 -0.0235
-1 -15 1 -1.4206 -0.0080
-1 -15 2 1.2111 0.0132
-1 -14 1 0.8169 0.0546
-1 -14 2 0.4708 0.0139
-1 -14 3 -0.9954 -0.0544
-1 -13 1 -0.8438 0.0327
-1 -13 2 0.1919 -0.0287
-1 -13 3 0.2117 -0.0002
-1 -13 4 0.0399 0.0259
-1 -13 5 0.3603 -0.0550
-1 -12 1 0.9571 -0.0121
-1 -12 2 0.9827 -0.0377
-1 -12 3 -1.6933 -0.0066
-1 -12 4 0.4691 0.0127
-1 -12 5 0.4386 0.0043
-1 -12 6 -0.9926 0.0280
-1 -11 1 1.1616 -0.0486
-1 -11 2 -3.1340 -0.0011
-1 -11 3 0.6310 0.0118
-1 -11 4 2.3524 0.0157
-1 -11 5 -2.2479 -0.0169
-1 -11 6 0.2461 0.0132
-1 -11 7 0.9995 -0.0032
-1 -10 1 -1.8876 -0.0446
-1 -10 2 1.3164 0.0406
-1 -10 3 3.2174 0.0060
-1 -10 4 -3.5400 0.0255
-1 -10 5 -0.7798 -0.0187
-1 -10 6 3.4064 -0.0049
-1 -10 7 -1.3755 -0.0268
-1 -10 8 -0.6552 -0.0072
-1 -9 1 -0.3123 -0.0241
-1 -9 2 0.9677 0.0338
-1 -9 3 -3.0931 -0.0370
-1 -9 4 -0.5723 -0.0008
-1 -9 5 5.2218 -0.0284
-1 -9 6 -2.3120 0.0174
-1 -9 7 -2.6304 0.0097
-1 -9 8 1.7517 0.0104
-1 -9 9 0.6437 0.0195
-1 -8 1 1.3209 0.0236
-1 -8 2 0.2416 0.0155
-1 -8 3 0.9035 -0.0138
-1 -8 4 2.9263 0.0282
-1 -8 5 -3.0962 -0.0168
-1 -8 6 -3.6016 0.0070
-1 -8 7 4.0693 0.0090
-1 -8 8 0.8168 0.0021
-1 -8 9 -1.2269 0.0039
-1 -8 10 -0.8986 -0.0334
-1 -7 1 5.8513 0.0473
-1 -7 2 0.1723 -0.0236
-1 -7 3 -1.3103 -0.0064
-1 -7 4 -2.4276 0.0103
-1 -7 5 -0.7472 -0.0137
-1 -7 6 4.6457 0.0288
-1 -7 7 0.1129 -0.0054
-1 -7 8 -2.9974 -0.0279
-1 -7 9 0.1254 0.0030
-1 -7 10 0.6429 -0.0103
-1 -7 11 1.0114 0.0304
-1 -6 1 -5.7636 0.0417
-1 -6 2 -6.6613 -0.0192
-1 -6 3 -1.9619 0.0079
-1 -6 4 3.8741 0.0091
-1 -6 5 1.8595 -0.0254
-1 -6 6 -1.8008 0.0095
-1 -6 7 -2.7440 -0.0235
-1 -6 8 1.7943 0.0170
-1 -6 9 0.9890 0.0018
-1 -6 10 0.0834 -0.0039
-1 -6 11 -0.5049 0.0153
-1 -6 12 -1.0526 -0.0039
-1 -5 1 -10.6993 -0.0422
-1 -5 2 7.8857 -0.0246
-1 -5 3 8.7068 -0.0096
-1 -5 4 0.0844 0.0172
-1 -5 5 -5.5510 -0.0279
-1 -5 6 1.2637 0.0385
-1 -5 7 2.2459 -0.0187
-1 -5 8 -0.3104 0.0205
-1 -5 9 -1.1681 -0.0118
-1 -5 10 -0.3058 0.0269
-1 -5 11 -0.3748 -0.0164
-1 -5 12 0.6183 -0.0044
-1 -5 13 0.9127 -0.0249
-1 -4 1 9.6193 -0.0937
-1 -4 2 6.8045 0.0317
-1 -4 3 -10.7845 -0.0035
-1 -4 4 -8.3692 0.0251
-1 -4 5 5.1258 -0.0312
-1 -4 6 3.1652 0.0439
-1 -4 7 -4.1927 -0.0304
-1 -4 8 -0.3286 0.0194
-1 -4 9 1.5121 -0.0260
-1 -4 10 0.0184 -0.0020
-1 -4 11 0.7817 -0.0121
-1 -4 12 0.5268 0.0120
-1 -4 13 -0.7625 -0.0097
-1 -3 1 -1.2360 -0.0963
-1 -3 2 -10.2904 0.0674
-1 -3 3 -1.7951 -0.0085
-1 -3 4 12.9248 0.0217
-1 -3 5 3.1974 -0.0227
-1 -3 6 -8.1228 0.0307
-1 -3 7 2.0837 -0.0392
-1 -3 8 3.8522 0.0079
-1 -3 9 -1.4408 -0.0069
-1 -3 10 -0.5851 0.0175
-1 -3 11 0.0953 0.0064
-1 -3 12 -1.3733 -0.0098
-1 -3 13 -1.0010 0.0244
-1 -3 14 0.9503 0.0003
-1 -2 1 21.5921 0.0126
-1 -2 2 -2.1316 0.0717
-1 -2 3 9.5210 -0.0206
-1 -2 4 -3.8309 -0.0017
-1 -2 5 -11.3434 -0.0247
-1 -2 6 3.9670 0.0111
-1 -2 7 5.0470 -0.0274
-1 -2 8 -5.1223 0.0218
-1 -2 9 -0.9070 0.0024
-1 -2 10 1.0274 0.0080
-1 -2 11 -0.6629 0.0007
-1 -2 12 0.7008 -0.0032
-1 -2 13 1.6998 -0.0049
-1 -2 14 1.5255 -0.0281
-1 -2 15 -1.2735 0.0079
-1 -1 1 -13.2694 0.1437
-1 -1 2 -14.7466 -0.0158
-1 -1 3 2.5906 -0.0132
-1 -1 4 -6.0201 -0.0151
-1 -1 5 8.7040 -0.0011
-1 -1 6 4.7807 0.0201
-1 -1 7 -7.2071 -0.0049
-1 -1 8 1.1974 0.0204
-1 -1 9 3.2578 -0.0019
-1 -1 10 -1.4528 0.0067
-1 -1 11 1.1125 -0.0227
-1 -1 12 0.6278 -0.0067
-1 -1 13 -1.5144 -0.0074
-1 -1 14 -1.3947 0.0284
-1 -1 15 -1.5834 -0.0094
-1 0 1 -33.3023 0.2548
-1 0 2 22.8114 -0.0926
-1 0 3 6.3007 0.0376
-1 0 4 -0.1039 -0.0276
-1 0 5 -0.2093 0.0168
-1 0 6 -9.9977 0.0032
-1 0 7 3.4499 -0.0121
-1 0 8 3.9626 0.0093
-1 0 9 -4.6970 -0.0065
-1 0 10 1.3352 -0.0191
-1 0 11 1.2209 -0.0149
-1 0 12 -3.0897 0.0146
-1 0 13 0.8872 0.0151
-1 0 14 1.1607 0.0204
-1 0 15 0.5893 -0.0168
-1 0 16 1.2194 0.0163
-1 1 2 11.0509 -0.0982
-1 1 3 -17.7460 0.0243
-1 1 4 -1.0186 -0.0445
-1 1 5 -3.9488 0.0230
-1 1 6 7.1497 0.0092
-1 1 7 5.8902 -0.0070
-1 1 8 -7.2932 0.0085
-1 1 9 2.1620 -0.0142
-1 1 10 2.9090 -0.0028
-1 1 11 -4.8558 0.0265
-1 1 12 1.3637 0.0133
-1 1 13 3.1876 0.0152
-1 1 14 -2.3130 -0.0354
-1 1 15 0.3907 -0.0208
-1 1 16 -0.3948 -0.0172
-1 2 1 4.5327 0.0038
-1 2 2 -27.4242 -0.1127
-1 2 3 2.2370 -0.0135
-1 2 4 1.8803 0.0021
-1 2 5 3.1908 0.0278
-1 2 6 5.9460 0.0030
-1 2 7 -10.7372 -0.0248
-1 2 8 0.6201 0.0121
-1 2 9 4.4374 -0.0143
-1 2 10 -5.5468 0.0065
-1 2 11 2.1268 0.0026
-1 2 12 4.6552 -0.0108
-1 2 13 -4.2193 -0.0084
-1 2 14 -1.2656 -0.0268
-1 2 15 1.9803 0.0301
-1 2 16 -1.1531 0.0176
-1 3 1 -32.6162 -0.0731
-1 3 2 7.9507 -0.0681
-1 3 3 3.2029 0.0454
-1 3 4 2.8995 0.0235
-1 3 5 10.9490 0.0232
-1 3 6 -10.6889 -0.0046
-1 3 7 -3.3468 -0.0150
-1 3 8 8.4537 0.0129
-1 3 9 -3.9111 -0.0080
-1 3 10 1.1315 0.0174
-1 3 11 3.8970 0.0113
-1 3 12 -6.2286 -0.0013
-1 3 13 -0.5721 -0.0059
-1 3 14 4.4777 -0.0016
-1 3 15 -0.8055 0.0184
-1 3 16 -0.6244 0.0054
-1 3 17 0.1192 -0.0255
-1 4 1 14.1305 -0.0592
-1 4 3 2.9696 0.0670
-1 4 4 10.9534 0.0070
-1 4 5 -17.1020 0.0075
-1 4 6 -10.6147 -0.0409
-1 4 7 14.8143 -0.0153
-1 4 8 -0.7107 0.0097
-1 4 9 -3.1642 -0.0030
-1 4 10 2.1888 0.0056
-1 4 11 -4.2446 -0.0111
-1 4 12 0.8608 -0.0217
-1 4 13 5.9563 -0.0026
-1 4 14 -3.9116 0.0051
-1 4 15 -1.6278 0.0095
-1 4 16 1.2906 -0.0147
-1 4 17 0.1108 -0.0150
-1 5 1 -1.4748 -0.0064
-1 5 2 -0.0732 0.0034
-1 5 3 7.3964 0.0388
-1 5 4 -19.7921 -0.0291
-1 5 5 -7.2370 -0.0260
-1 5 6 23.4984 -0.0174
-1 5 7 2.2481 0.0152
-1 5 8 -11.8150 0.0272
-1 5 9 1.4525 -0.0026
-1 5 10 0.3051 0.0137
-1 5 11 1.4820 -0.0191
-1 5 12 3.4874 0.0116
-1 5 13 -4.9787 0.0131
-1 5 14 -1.8065 0.0135
-1 5 15 4.5595 0.0027
-1 5 16 -1.0990 0.0059
-1 5 17 -0.6858 0.0053
-1 6 1 9.3317 0.0516
-1 6 2 3.8093 -0.0074
-1 6 3 -14.9012 0.0369
-1 6 4 -1.3863 -0.0266
-1 6 5 22.9468 0.0025
-1 6 6 -2.3907 0.0069
-1 6 7 -18.3748 0.0065
-1 6 8 3.5788 0.0181
-1 6 9 7.2442 -0.0173
-1 6 10 0.5341 -0.0020
-1 6 11 -1.7735 -0.0195
-1 6 12 -3.6560 0.0236
-1 6 13 -0.6112 -0.0207
-1 6 14 5.8305 0.0024
-1 6 15 -1.7841 -0.0172
-1 6 16 -1.9663 -0.0114
-1 6 17 0.9110 -0.0298
-1 7 1 -2.3938 0.0502
-1 7 2 -9.3120 -0.0516
-1 7 3 2.5319 0.0210
-1 7 4 14.2285 -0.0459
-1 7 5 -6.7721 0.0092
-1 7 6 -13.4948 0.0008
-1 7 7 6.4865 0.0152
-1 7 8 10.7050 0.0059
-1 7 9 -4.8452 -0.0228
-1 7 10 -6.1041 -0.0102
-1 7 11 -0.9335 0.0081
-1 7 12 4.6312 0.0045
-1 7 13 3.1971 0.0008
-1 7 14 -1.9106 0.0139
-1 7 15 -3.8121 -0.0025
-1 7 16 1.9095 0.0030
-1 7 17 0.5443 0.0256
-1 7 18 0.6646 0.0179
-1 8 1 -5.2187 -0.0018
-1 8 2 2.5530 -0.0383
-1 8 3 3.1312 0.0514
-1 8 4 -5.0156 -0.0292
-1 8 5 -3.6817 0.0354
-1 8 6 5.8048 -0.0063
-1 8 7 5.0158 0.0028
-1 8 8 -6.2885 -0.0082
-1 8 9 -6.2409 -0.0130
-1 8 10 5.1174 0.0111
-1 8 11 6.5060 0.0202
-1 8 12 -1.5054 -0.0115
-1 8 13 -4.9401 0.0098
-1 8 14 -1.2043 -0.0200
-1 8 15 2.3642 0.0044
-1 8 16 1.3508 -0.0091
-1 8 17 -0.5822 0.0120
-1 8 18 -1.5550 -0.0314
-1 9 1 -2.4186 -0.0678
-1 9 2 2.1672 -0.0163
-1 9 3 0.2183 0.0258
-1 9 4 2.6120 -0.0386
-1 9 5 0.3693 0.0231
-1 9 6 -2.0402 -0.0236
-1 9 7 -1.2908 0.0122
-1 9 8 -2.6471 -0.0001
-1 9 9 5.8194 -0.0171
-1 9 10 3.9213 0.0123
-1 9 11 -5.2800 -0.0014
-1 9 12 -4.8867 -0.0001
-1 9 13 3.4466 0.0047
-1 9 14 2.1239 -0.0082
-1 9 15 0.0900 0.0097
-1 9 16 -0.9982 -0.0040
-1 9 17 -0.0917 0.0001
-1 9 18 0.5908 -0.0052
-1 10 1 4.3214 -0.0993
-1 10 2 1.0442 0.0325
-1 10 3 0.6523 0.0207
-1 10 4 -4.0215 -0.0209
-1 10 5 -3.3332 0.0231
-1 10 6 4.2898 -0.0098
-1 10 7 0.4653 0.0206
-1 10 8 0.1148 -0.0137
-1 10 9 2.4612 -0.0067
-1 10 10 -4.5788 0.0275
-1 10 11 -2.5928 -0.0078
-1 10 12 4.4045 -0.0053
-1 10 13 1.4916 -0.0127
-1 10 14 -2.0167 0.0037
-1 10 15 0.3223 -0.0003
-1 10 16 -1.0131 -0.0026
-1 10 17 -0.1407 -0.0038
-1 11 1 1.4512 -0.0794
-1 11 2 -1.2488 0.0578
-1 11 3 -2.9530 0.0005
-1 11 4 -1.4968 -0.0189
-1 11 5 6.9790 0.0186
-1 11 6 0.7328 -0.0172
-1 11 7 -5.0698 0.0021
-1 11 8 2.0193 -0.0202
-1 11 9 -0.5880 0.0075
-1 11 10 -2.2503 0.0104
-1 11 11 2.5280 -0.0125
-1 11 12 1.5994 0.0063
-1 11 13 -2.7119 0.0009
-1 11 14 0.9773 -0.0010
-1 11 15 -0.9432 0.0009
-1 11 16 0.5765 0.0065
-1 11 17 2.0709 0.0123
-1 12 1 -1.6565 -0.0031
-1 12 2 -2.0442 0.0488
-1 12 3 0.2706 -0.0221
-1 12 4 6.0348 -0.0048
-1 12 5 -0.6198 0.0155
-1 12 6 -8.0178 -0.0091
-1 12 7 2.2482 0.0172
-1 12 8 4.2770 0.0006
-1 12 9 -3.0285 0.0087
-1 12 10 0.4189 0.0003
-1 12 11 1.7400 -0.0092
-1 12 12 -1.0409 -0.0052
-1 12 13 0.3256 -0.0035
-1 12 14 0.7454 0.0153
-1 12 15 -1.2000 0.0076
-1 12 16 1.5133 -0.0117
-1 12 17 -2.9655 -0.0045
-1 13 1 -0.4219 0.0136
-1 13 2 1.2341 0.0162
-1 13 3 3.0373 0.0017
-1 13 4 -1.9290 -0.0087
-1 13 5 -6.3938 -0.0078
-1 13 6 3.6145 -0.0163
-1 13 7 6.8869 -0.0018
-1 13 8 -4.8742 -0.0174
-1 13 9 -2.7142 -0.0036
-1 13 10 2.9082 0.0115
-1 13 11 -0.3215 -0.0032
-1 13 12 0.0202 0.0025
-1 13 13 -0.5750 0.0038
-1 13 14 -1.9985 -0.0059
-1 13 15 0.8252 -0.0179
-1 13 16 0.2235 0.0051
-1 14 1 0.8608 0.0536
-1 14 2 0.2614 -0.0089
-1 14 3 -1.4362 -0.0069
-1 14 4 -2.7166 -0.0361
-1 14 5 3.3350 0.0300
-1 14 6 4.0100 0.0088
-1 14 7 -5.0747 0.0223
-1 14 8 -3.7271 0.0013
-1 14 9 5.8640 0.0193
-1 14 10 -0.0419 0.0092
-1 14 11 -0.7445 -0.0199
-1 14 12 -0.3411 0.0028
-1 14 13 -1.5174 0.0084
-1 14 14 2.3069 0.0074
-1 14 15 0.9383 0.0088
-1 14 16 -0.7448 0.0047
-1 15 1 -1.8584 0.0161
-1 15 2 0.0800 -0.0194
-1 15 3 -0.3476 0.0007
-1 15 4 1.9596 -0.0137
-1 15 5 1.2018 0.0353
-1 15 6 -2.9246 -0.0268
-1 15 7 -1.3347 0.0034
-1 15 8 4.4708 -0.0184
-1 15 9 -0.1136 0.0052
-1 15 10 -3.6791 -0.0247
-1 15 11 1.3462 -0.0187
-1 15 12 -1.7314 0.0075
-1 15 13 1.8259 -0.0057
-1 15 14 0.3413 -0.0177
-1 15 15 -1.5825 -0.0044
-1 16 1 1.8980 -0.0687
-1 16 2 0.7957 -0.0210
-1 16 3 -0.4775 -0.0050
-1 16 4 -0.1259 0.0123
-1 16 5 -1.5521 0.0202
-1 16 6 0.1364 -0.0163
-1 16 7 1.4138 0.0085
-1 16 8 -0.2094 -0.0187
-1 16 9 -2.2923 -0.0035
-1 16 10 1.9296 0.0014
-1 16 11 0.4883 0.0295
-1 16 12 0.1942 0.0275
-1 16 13 1.1671 0.0077
-1 16 14 -1.6330 0.0176
-1 17 3 0.6546 0.0285
-1 17 4 0.9692 -0.0057
-1 17 5 0.2413 0.0004
-1 17 6 0.3215 -0.0103
-1 17 7 -0.0339 0.0042
-1 17 8 -0.0455 -0.0000
-1 17 9 0.1150 0.0345
-1 17 10 -0.1900 0.0215
-1 17 11 -0.6859 -0.0210
-1 17 12 0.1927 -0.0245
0 -15 1 -0.6710 -0.0129
0 -15 2 -1.1757 -0.0163
0 -14 1 -0.3222 -0.0590
0 -14 2 0.9659 0.0188
0 -14 3 0.4797 0.0530
0 -13 1 2.0210 -0.0142
0 -13 2 -1.4872 0.0267
0 -13 3 -0.4777 -0.0096
0 -13 4 0.6497 -0.0103
0 -13 5 0.5868 0.0259
0 -12 1 -2.9153 0.0335
0 -12 2 -0.3869 0.0318
0 -12 3 2.5170 0.0100
0 -12 4 -0.8741 -0.0321
0 -12 5 -0.4947 -0.0072
0 -12 6 0.6076 -0.0026
0 -11 1 0.4817 0.0478
0 -11 2 3.3328 -0.0073
0 -11 3 -2.0290 -0.0254
0 -11 4 -1.6241 -0.0276
0 -11 5 2.0231 0.0444
0 -11 6 -1.3377 -0.0243
0 -11 7 -0.7924 0.0170
0 -10 1 1.8874 0.0502
0 -10 2 -2.1499 -0.0335
0 -10 3 -1.2820 -0.0071
0 -10 4 3.6068 0.0009
0 -10 5 -1.2737 0.0375
0 -10 6 -1.4547 -0.0162
0 -10 7 2.8315 0.0275
0 -10 8 -0.3397 -0.0382
0 -10 9 -0.8365 -0.0069
0 -9 1 -0.2565 0.0042
0 -9 2 -0.9228 -0.0294
0 -9 3 1.4074 0.0051
0 -9 4 -1.8976 0.0115
0 -9 5 -2.5345 0.0111
0 -9 6 4.1339 -0.0357
0 -9 7 -0.6897 0.0029
0 -9 8 -2.1632 -0.0000
0 -9 9 1.0483 0.0117
0 -9 10 -0.0993 0.0143
0 -8 1 -6.1313 -0.0544
0 -8 2 0.2570 -0.0092
0 -8 3 0.4902 0.0116
0 -8 4 1.2834 0.0074
0 -8 5 3.7708 -0.0052
0 -8 6 -1.0414 -0.0097
0 -8 7 -4.2724 0.0152
0 -8 8 2.1609 -0.0176
0 -8 9 0.3791 0.0006
0 -8 10 -0.4308 0.0221
0 -8 11 0.6081 -0.0218
0 -7 1 -1.3620 -0.0855
0 -7 2 4.7037 0.0163
0 -7 3 2.1657 -0.0056
0 -7 4 -1.8169 -0.0075
0 -7 5 -3.9582 0.0087
0 -7 6 -2.5635 -0.0080
0 -7 7 4.0413 0.0112
0 -7 8 1.8812 0.0044
0 -7 9 -1.6011 0.0247
0 -7 10 0.2473 -0.0203
0 -7 11 -0.3505 -0.0118
0 -6 1 12.2878 -0.0576
0 -6 2 2.3575 0.0571
0 -6 3 -5.2725 0.0161
0 -6 4 -4.8121 0.0167
0 -6 5 5.0332 0.0118
0 -6 6 4.1296 -0.0294
0 -6 7 -0.6357 0.0199
0 -6 8 -3.7644 -0.0201
0 -6 9 0.0923 -0.0040
0 -6 10 0.5435 -0.0147
0 -6 11 0.3734 0.0164
0 -6 12 0.0119 -0.0163
0 -5 1 0.4442 0.0349
0 -5 2 -13.6070 0.0320
0 -5 3 -2.9674 -0.0192
0 -5 4 9.2877 -0.0311
0 -5 5 3.4317 -0.0027
0 -5 6 -7.6512 -0.0253
0 -5 7 -1.0954 0.0310
0 -5 8 2.5871 -0.0252
0 -5 9 1.4340 0.0323
0 -5 10 -0.2367 -0.0093
0 -5 11 -0.6506 0.0060
0 -5 12 -0.5631 -0.0001
0 -5 13 1.2263 0.0248
0 -4 1 0.4897 0.0852
0 -4 2 2.1576 -0.0164
0 -4 3 14.6331 -0.0044
0 -4 4 -0.3571 -0.0121
0 -4 5 -12.2107 0.0264
0 -4 6 2.2938 -0.0217
0 -4 7 6.4115 0.0367
0 -4 8 -2.4607 -0.0152
0 -4 9 -1.9335 0.0192
0 -4 10 -0.1004 -0.0326
0 -4 11 -0.1189 0.0149
0 -4 12 1.1572 -0.0010
0 -4 13 -0.0176 -0.0025
0 -4 14 -2.0824 -0.0187
0 -3 1 -15.9129 0.0242
0 -3 2 2.5730 -0.0559
0 -3 3 -5.3927 -0.0188
0 -3 4 -13.0385 -0.0012
0 -3 5 6.3125 0.0165
0 -3 6 9.1810 -0.0117
0 -3 7 -7.1171 0.0323
0 -3 8 -1.6790 -0.0278
0 -3 9 3.2390 -0.0001
0 -3 10 0.6331 -0.0105
0 -3 11 0.5338 0.0109
0 -3 12 0.0291 -0.0024
0 -3 13 -1.0243 -0.0052
0 -3 14 0.0990 -0.0025
0 -2 1 -18.5694 -0.0513
0 -2 2 19.3946 -0.0115
0 -2 3 -5.9179 0.0006
0 -2 4 8.4156 0.0408
0 -2 5 7.3155 -0.0056
0 -2 6 -9.8991 -0.0046
0 -2 7 -1.2832 0.0026
0 -2 8 6.1468 -0.0283
0 -2 9 -2.3285 0.0075
0 -2 10 -1.2466 0.0004
0 -2 11 -0.7268 0.0163
0 -2 12 -1.4130 0.0077
0 -2 13 0.1802 -0.0113
0 -2 14 0.8463 0.0016
0 -2 15 0.6886 0.0118
0 -1 2 -1.0336 0.0231
0 -1 3 -15.0145 -0.0186
0 -1 4 4.6154 0.0403
0 -1 5 -8.9126 -0.0379
0 -1 6 1.4684 0.0115
0 -1 7 7.0442 0.0006
0 -1 8 -5.1175 -0.0039
0 -1 9 -0.5261 0.0162
0 -1 10 2.4764 0.0018
0 -1 11 -0.9500 0.0070
0 -1 12 2.0500 -0.0223
0 -1 13 1.5314 -0.0014
0 -1 14 -0.4348 0.0070
0 -1 15 -0.9772 0.0089
0 0 2 -40.2793 0.1919
0 0 3 12.2825 -0.0244
0 0 4 9.0260 0.0518
0 0 5 1.1537 -0.0458
0 0 6 4.5250 0.0192
0 0 7 -8.2988 -0.0145
0 0 8 0.7465 -0.0050
0 0 9 5.0180 0.0049
0 0 10 -4.3938 0.0001
0 0 11 0.4346 0.0011
0 0 12 1.5511 -0.0035
0 0 13 -3.3222 -0.0024
0 0 14 -0.4259 -0.0043
0 0 15 0.4537 -0.0011
0 0 16 0.7656 0.0058
0 1 3 23.6016 -0.0574
0 1 4 -12.3325 0.0294
0 1 5 -5.5287 -0.0555
0 1 6 -6.9765 0.0253
0 1 7 3.4285 0.0007
0 1 8 7.9201 0.0060
0 1 9 -6.7422 0.0081
0 1 10 0.1637 0.0033
0 1 11 4.8930 -0.0068
0 1 12 -3.7226 -0.0079
0 1 13 -0.3558 -0.0091
0 1 14 3.4260 0.0380
0 1 15 -1.1083 -0.0053
0 1 16 0.3475 0.0078
0 2 0 -41.8023 -0.2204
0 2 1 37.7210 0.2566
0 2 2 25.0805 0.0418
0 2 3 -23.3265 -0.0722
0 2 4 -8.7245 -0.0306
0 2 5 3.7614 -0.0303
0 2 6 5.8505 0.0234
0 2 7 8.1979 -0.0018
0 2 8 -9.0090 -0.0075
0 2 9 -1.8123 0.0128
0 2 10 6.1920 -0.0119
0 2 11 -4.8120 -0.0135
0 2 12 -1.3629 -0.0048
0 2 13 5.0090 0.0152
0 2 14 -1.8148 0.0126
0 2 15 -2.0657 -0.0357
0 2 16 1.3802 0.0004
0 2 17 -0.9348 -0.0019
0 3 0 34.6236 -0.0919
0 3 1 20.1197 0.1329
0 3 2 -35.8834 -0.0692
0 3 3 -7.3967 -0.0690
0 3 4 7.7976 0.0012
0 3 5 4.1250 0.0193
0 3 6 5.9774 0.0368
0 3 7 -8.5104 0.0076
0 3 8 -4.6264 -0.0099
0 3 9 8.1285 0.0026
0 3 10 -3.0558 -0.0187
0 3 11 -1.3664 0.0145
0 3 12 5.1196 0.0112
0 3 13 -3.0779 0.0193
0 3 14 -3.0451 -0.0140
0 3 15 3.1606 -0.0030
0 3 16 0.3009 0.0018
0 3 17 -0.4052 0.0211
0 4 0 4.2529 0.0204
0 4 1 -31.7335 0.0943
0 4 2 0.0588 -0.0479
0 4 3 15.5079 -0.0318
0 4 4 4.8836 0.0487
0 4 5 7.2411 0.0086
0 4 6 -9.0223 0.0237
0 4 7 -9.3435 -0.0329
0 4 8 9.7879 -0.0109
0 4 9 0.6796 0.0093
0 4 10 -3.5534 -0.0046
0 4 11 2.9339 0.0078
0 4 12 -2.5992 -0.0090
0 4 13 -1.6747 0.0053
0 4 14 4.8718 -0.0213
0 4 15 -0.7311 0.0008
0 4 16 -2.3596 -0.0127
0 4 17 0.6292 0.0183
0 5 0 1.8968 0.0684
0 5 1 4.2225 -0.0043
0 5 2 11.3913 -0.0501
0 5 3 -1.7584 -0.0107
0 5 4 3.4999 0.0417
0 5 5 -12.9098 -0.0141
0 5 6 -10.7189 -0.0000
0 5 7 14.2550 -0.0289
0 5 8 6.3661 0.0053
0 5 9 -8.0471 0.0027
0 5 10 -0.0935 -0.0046
0 5 11 0.5973 0.0118
0 5 12 0.0689 -0.0021
0 5 13 3.6126 0.0031
0 5 14 -2.3594 -0.0188
0 5 15 -2.9031 0.0138
0 5 16 2.6847 0.0087
0 5 17 0.5489 0.0287
0 5 18 -0.8878 -0.0108
0 6 0 -3.3062 0.0264
0 6 1 -7.2207 -0.0298
0 6 2 0.0152 -0.0081
0 6 3 4.8830 0.0004
0 6 4 -9.7040 0.0330
0 6 5 -6.6015 -0.0180
0 6 6 17.3430 0.0079
0 6 7 5.8202 -0.0154
0 6 8 -14.2825 0.0085
0 6 9 -2.5611 0.0152
0 6 10 5.8923 0.0014
0 6 11 2.1124 0.0043
0 6 12 -1.1637 -0.0029
0 6 13 -2.7911 0.0028
0 6 14 -2.4453 -0.0025
0 6 15 4.1266 0.0121
0 6 16 -0.0501 -0.0023
0 6 17 -1.4763 -0.0054
0 6 18 0.0152 -0.0312
0 7 0 -11.1663 -0.0559
0 7 1 6.9680 -0.0094
0 7 2 7.2772 0.0073
0 7 3 -9.0438 0.0013
0 7 4 -3.6809 0.0213
0 7 5 14.5040 -0.0288
0 7 6 0.2263 0.0029
0 7 7 -13.6843 -0.0156
0 7 8 -0.6020 0.0231
0 7 9 11.4513 0.0031
0 7 10 0.7702 -0.0062
0 7 11 -6.2191 -0.0100
0 7 12 -3.0438 -0.0053
0 7 13 3.5621 -0.0159
0 7 14 3.6045 0.0034
0 7 15 0.3517 -0.0045
0 7 16 -3.1034 0.0119
0 7 17 0.7087 -0.0095
0 7 18 -0.0117 0.0014
0 8 0 3.3045 -0.1007
0 8 1 7.8404 0.0372
0 8 2 -8.5518 0.0003
0 8 3 -0.7773 -0.0085
0 8 4 8.8289 0.0151
0 8 5 -4.0517 -0.0162
0 8 6 -7.2213 0.0210
0 8 7 3.0742 -0.0081
0 8 8 8.3297 0.0075
0 8 9 -2.4330 -0.0069
0 8 10 -9.0545 -0.0049
0 8 11 0.4408 -0.0024
0 8 12 7.9367 0.0176
0 8 13 0.5677 -0.0029
0 8 14 -4.7744 0.0198
0 8 15 -2.0844 -0.0067
0 8 16 1.1622 0.0168
0 8 17 1.1161 -0.0303
0 8 18 0.4042 0.0175
0 9 0 5.0728 -0.0821
0 9 1 -5.6586 0.0924
0 9 2 -1.9548 -0.0190
0 9 3 4.8534 -0.0017
0 9 4 -3.8796 0.0154
0 9 5 -0.3674 -0.0206
0 9 6 4.0983 0.0061
0 9 7 -0.2819 -0.0177
0 9 8 -1.7678 0.0216
0 9 9 -5.7096 0.0042
0 9 10 3.9092 -0.0177
0 9 11 7.4749 0.0032
0 9 12 -2.5121 -0.0091
0 9 13 -7.2897 -0.0035
0 9 14 3.1703 0.0114
0 9 15 2.8313 -0.0118
0 9 16 -0.1056 0.0008
0 9 17 -0.9503 -0.0122
0 9 18 -0.1732 0.0232
0 10 0 -0.6795 -0.0179
0 10 1 -1.4502 0.0904
0 10 2 3.8359 -0.0577
0 10 3 -1.6091 0.0013
0 10 4 1.5534 0.0108
0 10 5 1.3566 -0.0153
0 10 6 -4.8132 0.0140
0 10 7 1.5718 -0.0105
0 10 8 0.5474 0.0125
0 10 9 0.5004 -0.0186
0 10 10 4.8557 0.0020
0 10 11 -4.0465 0.0216
0 10 12 -5.8486 0.0033
0 10 13 4.4702 0.0121
0 10 14 3.1169 -0.0151
0 10 15 -3.6360 -0.0041
0 10 16 0.5257 0.0081
0 10 17 0.1366 -0.0033
0 10 18 -0.0957 -0.0092
0 11 0 -2.2260 0.0422
0 11 1 0.8045 0.0445
0 11 2 -0.3060 -0.0802
0 11 3 0.8124 0.0205
0 11 4 -0.8125 0.0125
0 11 5 -4.7272 -0.0171
0 11 6 4.1921 0.0077
0 11 7 3.0740 -0.0072
0 11 8 -4.8965 0.0237
0 11 9 2.4174 -0.0056
0 11 10 -0.6147 -0.0050
0 11 11 -4.0485 -0.0096
0 11 12 3.6285 -0.0100
0 11 13 3.2054 -0.0053
0 11 14 -4.3296 0.0000
0 11 15 1.1068 0.0072
0 11 16 0.0698 -0.0028
0 11 17 -1.1765 -0.0089
0 11 18 1.9035 0.0093
0 12 0 1.9735 0.0461
0 12 1 1.4679 -0.0082
0 12 2 -0.2489 -0.0618
0 12 3 -1.6948 0.0536
0 12 4 -2.7584 -0.0002
0 12 5 5.7859 -0.0159
0 12 6 3.0706 0.0111
0 12 7 -7.5063 0.0015
0 12 8 0.7354 0.0065
0 12 9 4.6966 -0.0203
0 12 10 -3.7437 0.0013
0 12 11 1.0679 0.0162
0 12 12 2.1298 -0.0008
0 12 13 -2.8807 0.0101
0 12 14 0.2747 -0.0042
0 12 15 1.7827 0.0089
0 12 16 -1.7778 0.0009
0 12 17 3.0385 -0.0038
0 13 0 0.6689 0.0572
0 13 1 -2.7731 -0.0383
0 13 2 -0.6396 -0.0105
0 13 3 -0.0375 0.0549
0 13 4 4.3365 -0.0174
0 13 5 0.6931 -0.0086
0 13 6 -7.7746 0.0176
0 13 7 0.4196 -0.0033
0 13 8 7.8643 -0.0015
0 13 9 -3.6341 -0.0111
0 13 10 -3.0303 -0.0040
0 13 11 2.5889 0.0047
0 13 12 -0.9415 0.0045
0 13 13 0.7312 0.0080
0 13 14 0.7843 -0.0179
0 13 15 -2.2804 0.0066
0 13 16 1.1400 -0.0292
0 13 17 -0.3483 0.0165
0 14 0 -2.2013 -0.0027
0 14 1 1.2727 -0.0477
0 14 2 1.7204 0.0142
0 14 3 0.9582 0.0014
0 14 4 -0.4220 -0.0281
0 14 5 -4.4140 -0.0083
0 14 6 1.6817 0.0085
0 14 7 5.9526 -0.0217
0 14 8 -3.3311 0.0079
0 14 9 -5.6287 -0.0131
0 14 10 5.0184 0.0115
0 14 11 0.8015 0.0182
0 14 12 0.0586 -0.0093
0 14 13 -0.3889 -0.0207
0 14 14 -2.0010 0.0020
0 14 15 1.7978 0.0090
0 14 16 1.0226 0.0062
0 15 0 1.6165 -0.0481
0 15 1 1.1716 0.0023
0 15 2 -1.6285 0.0094
0 15 3 -0.7608 0.0215
0 15 4 -1.5288 0.0100
0 15 5 1.0817 0.0038
0 15 6 2.3858 0.0124
0 15 7 -1.9170 0.0041
0 15 8 -2.8384 0.0150
0 15 9 4.6419 -0.0132
0 15 10 1.4653 0.0301
0 15 11 -3.6534 0.0081
0 15 12 0.3275 -0.0056
0 15 13 -1.9587 -0.0072
0 15 14 1.7658 0.0078
0 15 15 0.3761 -0.0025
0 15 16 -2.2055 0.0030
0 16 0 0.2246 -0.0445
0 16 1 -1.3993 0.0224
0 16 2 0.3043 0.0028
0 16 3 1.0726 0.0159
0 16 4 0.4078 -0.0312
0 16 5 0.9288 -0.0135
0 16 6 -0.8632 0.0060
0 16 7 -0.7445 -0.0115
0 16 8 0.9723 -0.0134
0 16 9 0.4150 -0.0009
0 16 10 -3.3872 0.0041
0 16 11 1.3922 -0.0333
0 16 12 0.5557 -0.0439
0 16 13 0.5484 -0.0035
0 16 14 1.5303 0.0301
0 17 3 -1.4684 -0.0050
0 17 4 -0.3803 -0.0166
0 17 5 0.4227 0.0060
0 17 6 -0.1624 0.0169
0 17 7 0.0209 -0.0035
0 17 8 0.7989 0.0197
0 17 9 -0.2231 0.0059
0 17 10 0.1111 -0.0004
0 17 11 0.4018 0.0057
0 17 12 -0.4432 0.0256
0 17 13 1.0262 0.0598
0 18 8 -0.1334 -0.0092
0 18 9 -1.7133 -0.0295
1 -16 0 -1.1722 -0.0790
1 -15 0 -0.5713 -0.0458
1 -15 1 1.4800 0.0518
1 -15 2 -0.3905 -0.0428
1 -14 0 1.4681 0.0144
1 -14 1 -1.3796 0.0287
1 -14 2 0.1194 -0.0245
1 -14 3 1.0424 0.0011
1 -13 0 -2.2575 0.0560
1 -13 1 0.5265 -0.0031
1 -13 2 2.1520 -0.0195
1 -13 3 -2.1942 -0.0032
1 -13 4 -0.7613 -0.0043
1 -13 5 0.4010 -0.0275
1 -12 0 1.6846 0.0364
1 -12 1 2.6896 -0.0327
1 -12 2 -2.8105 -0.0108
1 -12 3 -1.1953 0.0080
1 -12 4 2.8571 0.0304
1 -12 5 -0.6111 -0.0118
1 -12 6 -0.3929 0.0033
1 -11 0 1.9969 0.0097
1 -11 1 -3.1103 -0.0564
1 -11 2 -1.4861 0.0084
1 -11 3 3.7335 0.0164
1 -11 4 -0.6317 0.0075
1 -11 5 -1.6292 -0.0344
1 -11 6 1.8688 0.0412
1 -11 7 -0.5567 -0.0285
1 -11 8 -2.0538 0.0108
1 -10 0 -3.1688 -0.0732
1 -10 1 -1.5578 -0.0048
1 -10 2 3.2797 0.0347
1 -10 3 -0.1804 0.0124
1 -10 4 -2.6506 -0.0142
1 -10 5 2.1531 -0.0139
1 -10 6 -0.6136 0.0119
1 -10 7 -1.6924 -0.0307
1 -10 8 1.6866 0.0439
1 -10 9 2.0259 -0.0157
1 -9 0 -5.1110 -0.1194
1 -9 1 5.8834 0.0401
1 -9 2 0.5140 -0.0050
1 -9 3 -2.0847 0.0119
1 -9 4 0.6334 -0.0290
1 -9 5 0.0376 0.0044
1 -9 6 -2.2186 0.0115
1 -9 7 2.5104 0.0022
1 -9 8 0.0362 0.0069
1 -9 9 -1.6836 -0.0107
1 -9 10 -0.6277 0.0030
1 -8 0 4.0310 -0.0874
1 -8 1 2.3697 0.0938
1 -8 2 -5.9551 -0.0049
1 -8 3 -0.5137 0.0095
1 -8 4 0.8091 -0.0310
1 -8 5 0.8634 0.0298
1 -8 6 2.5837 0.0070
1 -8 7 0.2118 -0.0089
1 -8 8 -2.7520 0.0106
1 -8 9 1.6443 -0.0202
1 -8 10 0.3734 -0.0089
1 -8 11 -0.7204 0.0003
1 -7 0 8.5239 -0.0259
1 -7 1 -3.4421 0.0931
1 -7 2 -0.7602 -0.0451
1 -7 3 3.3187 -0.0102
1 -7 4 2.9968 -0.0165
1 -7 5 -1.2114 0.0125
1 -7 6 -3.5110 -0.0114
1 -7 7 -3.0548 -0.0100
1 -7 8 2.5035 0.0009
1 -7 9 1.2681 -0.0235
1 -7 10 -1.9000 0.0377
1 -7 11 0.8512 -0.0023
1 -7 12 0.5661 0.0242
1 -6 0 -1.0120 0.0509
1 -6 1 -11.3186 0.0322
1 -6 2 3.1100 -0.0717
1 -6 3 3.6245 0.0077
1 -6 4 -2.6652 0.0053
1 -6 5 -6.2244 0.0208
1 -6 6 3.9841 0.0123
1 -6 7 5.0351 -0.0104
1 -6 8 0.8125 0.0121
1 -6 9 -3.3987 0.0070
1 -6 10 0.2390 0.0202
1 -6 11 1.1437 -0.0179
1 -6 12 -0.6851 -0.0052
1 -5 0 -3.7126 0.0579
1 -5 1 4.9493 -0.0325
1 -5 2 11.2826 -0.0220
1 -5 3 -5.8064 0.0208
1 -5 4 -7.5755 0.0129
1 -5 5 6.6980 0.0003
1 -5 6 6.1767 -0.0061
1 -5 7 -7.3097 -0.0259
1 -5 8 -3.5985 0.0188
1 -5 9 1.7197 -0.0201
1 -5 10 2.1472 0.0029
1 -5 11 -0.4921 -0.0199
1 -5 12 -0.8566 -0.0032
1 -5 13 -0.2777 0.0184
1 -4 1 0.4970 -0.0492
1 -4 2 -6.4195 -0.0050
1 -4 3 -8.3709 0.0229
1 -4 4 10.3420 0.0131
1 -4 5 7.1082 -0.0146
1 -4 6 -11.6826 0.0021
1 -4 7 -1.5035 -0.0132
1 -4 8 7.9259 0.0268
1 -4 9 0.4615 -0.0159
1 -4 10 -2.0474 0.0187
1 -4 11 -0.9453 -0.0167
1 -4 12 0.2108 0.0192
1 -4 13 1.1184 -0.0023
1 -4 14 0.4168 0.0043
1 -3 0 -7.6747 -0.0960
1 -3 1 26.8434 0.0256
1 -3 2 -4.9425 0.0121
1 -3 3 6.5419 0.0443
1 -3 4 4.4826 -0.0352
1 -3 5 -13.3524 0.0008
1 -3 6 -1.3253 -0.0065
1 -3 7 11.7104 -0.0046
1 -3 8 -4.0833 0.0093
1 -3 9 -4.7815 -0.0096
1 -3 10 1.0060 0.0139
1 -3 11 0.8782 -0.0037
1 -3 12 1.1118 0.0124
1 -3 13 -0.1999 0.0056
1 -3 14 -0.8998 0.0002
1 -3 15 0.3228 -0.0269
1 -2 1 -17.0303 0.1009
1 -2 2 -25.8833 -0.0177
1 -2 3 11.9503 0.0331
1 -2 4 -7.5559 -0.0639
1 -2 5 0.3105 0.0367
1 -2 6 11.6944 -0.0255
1 -2 7 -5.2226 0.0237
1 -2 8 -5.4934 0.0054
1 -2 9 5.5460 0.0064
1 -2 10 0.6796 -0.0135
1 -2 11 0.4151 -0.0137
1 -2 12 -0.4996 -0.0057
1 -2 13 -1.8663 -0.0104
1 -2 14 0.1599 -0.0324
1 -2 15 0.3108 0.0121
1 -1 1 -40.3201 0.2575
1 -1 2 38.9190 -0.0841
1 -1 3 11.9374 0.0162
1 -1 4 -12.8483 -0.0599
1 -1 5 6.7085 0.0592
1 -1 6 -5.3767 -0.0307
1 -1 7 -4.4488 0.0269
1 -1 8 6.6732 -0.0107
1 -1 9 -2.1456 -0.0055
1 -1 10 -1.8795 -0.0048
1 -1 11 0.8957 0.0132
1 -1 12 -2.5745 0.0075
1 -1 13 1.4698 0.0090
1 -1 14 2.0168 0.0238
1 -1 15 -0.1206 0.0313
1 -1 16 -0.2432 -0.0000
1 0 2 11.3132 -0.2115
1 0 3 -41.8515 0.0503
1 0 4 0.7187 -0.0261
1 0 5 7.7062 0.0600
1 0 6 -0.4430 -0.0398
1 0 7 6.2840 0.0272
1 0 8 -4.0938 -0.0195
1 0 9 -1.5707 -0.0098
1 0 10 5.0508 -0.0022
1 0 11 -3.1963 -0.0090
1 0 12 0.5616 0.0061
1 0 13 3.2016 0.0024
1 0 14 -2.5632 -0.0168
1 0 15 -0.9326 -0.0209
1 0 16 0.3180 -0.0348
1 1 2 -50.1162 -0.0634
1 1 3 12.9643 0.0844
1 1 4 29.2809 -0.0116
1 1 5 -2.8754 0.0260
1 1 6 -4.3011 -0.0376
1 1 7 -7.2024 0.0194
1 1 8 -0.7968 -0.0147
1 1 9 6.9337 0.0117
1 1 10 -4.8872 0.0082
1 1 11 -1.8203 0.0141
1 1 12 5.3792 0.0182
1 1 13 -3.0992 -0.0087
1 1 14 -2.1575 -0.0066
1 1 15 2.5854 0.0102
1 1 16 -0.8103 0.0009
1 1 17 -0.1560 0.0543
1 2 0 -4.9099 0.1501
1 2 1 -43.2143 -0.2359
1 2 2 24.8833 0.1319
1 2 3 28.9134 0.0255
1 2 4 -17.3491 0.0159
1 2 5 -15.7802 -0.0010
1 2 6 -1.4505 -0.0126
1 2 7 5.8733 0.0070
1 2 8 8.8180 -0.0073
1 2 9 -5.6678 -0.0050
1 2 10 -2.8411 0.0035
1 2 11 6.3386 0.0007
1 2 12 -3.2431 -0.0105
1 2 13 -3.5282 -0.0278
1 2 14 4.7855 -0.0089
1 2 15 0.4747 0.0006
1 2 16 -1.5438 0.0232
1 2 17 1.3247 -0.0025
1 3 0 -21.6628 0.0369
1 3 1 20.3243 -0.1233
1 3 2 25.6882 0.0953
1 3 3 -24.3847 -0.0193
1 3 4 -11.0689 -0.0160
1 3 5 7.6363 -0.0306
1 3 6 9.4844 -0.0178
1 3 7 4.5109 0.0066
1 3 8 -7.9249 0.0080
1 3 9 -4.3041 -0.0003
1 3 10 6.7764 0.0110
1 3 11 -1.9894 -0.0089
1 3 12 -2.5339 0.0031
1 3 13 5.2384 -0.0100
1 3 14 -0.2370 0.0352
1 3 15 -4.5971 0.0157
1 3 16 0.9662 0.0175
1 3 17 0.6680 -0.0517
1 4 0 4.3263 -0.0666
1 4 1 12.6752 -0.0565
1 4 2 -21.7052 0.0757
1 4 3 -9.2245 0.0002
1 4 4 9.9775 -0.0233
1 4 5 6.5934 0.0147
1 4 6 2.0049 -0.0034
1 4 7 -7.9104 0.0318
1 4 8 -4.7698 -0.0077
1 4 9 6.8209 0.0020
1 4 10 0.0839 0.0070
1 4 11 -3.3979 -0.0039
1 4 12 2.5333 -0.0070
1 4 13 -1.6743 -0.0093
1 4 14 -3.4297 0.0224
1 4 15 2.7687 -0.0195
1 4 16 2.6359 -0.0042
1 4 17 -1.8102 -0.0385
1 4 18 -0.6183 0.0491
1 5 0 -8.3286 -0.0761
1 5 1 -1.7286 0.0067
1 5 2 -2.3478 0.0449
1 5 3 9.2556 -0.0210
1 5 4 4.3637 -0.0285
1 5 5 2.0541 0.0124
1 5 6 -8.8281 -0.0092
1 5 7 -6.0470 0.0284
1 5 8 7.2597 -0.0214
1 5 9 4.5459 -0.0019
1 5 10 -4.1452 -0.0136
1 5 11 -0.0872 -0.0030
1 5 12 0.5303 -0.0049
1 5 13 -0.1178 0.0184
1 5 14 3.1299 0.0051
1 5 15 0.5702 -0.0116
1 5 16 -2.4612 -0.0147
1 5 17 -0.3628 -0.0039
1 5 18 2.1514 0.0323
1 6 0 13.1509 -0.0277
1 6 1 4.8669 0.0250
1 6 2 -5.5367 0.0400
1 6 3 1.2639 -0.0155
1 6 4 3.1870 -0.0132
1 6 5 -7.8529 0.0216
1 6 6 -5.0866 -0.0059
1 6 7 9.7909 0.0115
1 6 8 6.7317 -0.0295
1 6 9 -7.1981 0.0078
1 6 10 -4.6630 0.0136
1 6 11 2.9118 0.0031
1 6 12 2.7572 -0.0080
1 6 13 -0.4823 0.0172
1 6 14 -1.9873 -0.0117
1 6 15 -2.4969 0.0078
1 6 16 0.8492 -0.0091
1 6 17 0.5680 0.0321
1 6 18 -0.7489 0.0005
1 7 0 3.3792 0.0421
1 7 1 -13.1566 0.0007
1 7 2 1.6454 0.0166
1 7 3 8.5073 -0.0435
1 7 4 -7.4975 -0.0039
1 7 5 -4.5153 0.0124
1 7 6 10.0036 -0.0080
1 7 7 3.0758 0.0146
1 7 8 -9.2386 -0.0195
1 7 9 -5.3918 0.0203
1 7 10 7.6011 -0.0050
1 7 11 4.6676 -0.0068
1 7 12 -4.4426 0.0111
1 7 13 -4.4368 0.0049
1 7 14 2.2943 -0.0227
1 7 15 2.7799 0.0049
1 7 16 1.0572 -0.0258
1 7 17 -0.6091 0.0200
1 7 18 0.4261 -0.0181
1 8 0 -6.1969 0.0599
1 8 1 0.6078 -0.0399
1 8 2 9.2206 0.0262
1 8 3 -7.2022 -0.0223
1 8 4 -2.9549 0.0140
1 8 5 9.6806 0.0052
1 8 6 -1.4226 0.0018
1 8 7 -7.1187 0.0020
1 8 8 -0.4844 -0.0171
1 8 9 8.5423 0.0149
1 8 10 2.6971 -0.0099
1 8 11 -7.8652 0.0006
1 8 12 -3.8073 -0.0043
1 8 13 7.5751 -0.0025
1 8 14 2.7589 0.0083
1 8 15 -4.1328 0.0089
1 8 16 -2.2669 -0.0068
1 8 17 0.6303 0.0389
1 8 18 -0.0628 -0.0173
1 9 0 -0.3629 0.0214
1 9 1 4.7876 -0.0521
1 9 2 -4.2884 0.0364
1 9 3 -2.3530 -0.0401
1 9 4 6.7008 0.0045
1 9 5 -4.0618 0.0089
1 9 6 -3.9684 0.0012
1 9 7 4.4735 -0.0011
1 9 8 2.5337 -0.0024
1 9 9 -0.7387 0.0139
1 9 10 -7.4823 -0.0040
1 9 11 -0.6692 0.0001
1 9 12 8.3644 0.0067
1 9 13 1.0714 -0.0022
1 9 14 -8.7873 -0.0086
1 9 15 1.2074 -0.0133
1 9 16 4.1545 0.0026
1 9 17 0.6168 0.0109
1 9 18 -1.5562 -0.0326
1 10 0 0.7713 -0.0201
1 10 1 -1.3052 -0.0285
1 10 2 -1.1356 0.0370
1 10 3 3.8661 -0.0232
1 10 4 -2.6984 0.0284
1 10 5 -1.0212 0.0141
1 10 6 4.6628 -0.0050
1 10 7 -2.7452 -0.0039
1 10 8 -1.3121 -0.0153
1 10 9 -0.4753 -0.0075
1 10 10 0.0807 -0.0115
1 10 11 6.8988 0.0102
1 10 12 -0.6000 0.0035
1 10 13 -8.4801 -0.0019
1 10 14 2.6752 0.0083
1 10 15 5.6922 -0.0017
1 10 16 -3.5287 0.0161
1 10 17 -1.8098 0.0025
1 10 18 0.5533 -0.0092
1 11 0 0.8254 -0.0331
1 11 1 -1.2458 -0.0034
1 11 2 1.3561 0.0416
1 11 3 -1.2562 -0.0289
1 11 4 0.6792 0.0077
1 11 5 2.0857 -0.0027
1 11 6 -4.1815 -0.0201
1 11 7 0.4145 -0.0064
1 11 8 4.2612 -0.0001
1 11 9 -3.7941 0.0277
1 11 10 1.9605 0.0273
1 11 11 0.5320 -0.0032
1 11 12 -6.6744 -0.0173
1 11 13 2.5431 -0.0011
1 11 14 6.1630 -0.0074
1 11 15 -4.3186 0.0006
1 11 16 -0.5331 0.0087
1 11 17 1.8160 -0.0150
1 11 18 -0.7095 0.0002
1 12 0 -2.3118 -0.0533
1 12 1 1.6580 0.0162
1 12 2 1.1600 0.0302
1 12 3 0.2612 -0.0457
1 12 4 -0.2964 0.0206
1 12 5 -4.6137 0.0024
1 12 6 2.5557 -0.0115
1 12 7 5.3116 0.0096
1 12 8 -5.6868 0.0007
1 12 9 -1.2304 0.0047
1 12 10 5.8204 -0.0197
1 12 11 -4.0072 -0.0265
1 12 12 0.6404 0.0200
1 12 13 4.4214 -0.0068
1 12 14 -3.8148 0.0036
1 12 15 -1.6868 -0.0024
1 12 16 2.3476 0.0078
1 12 17 -2.4747 -0.0050
1 12 18 1.7020 -0.0020
1 13 0 1.3267 -0.0352
1 13 1 1.2538 0.0318
1 13 2 -2.8786 -0.0039
1 13 3 -0.8058 -0.0379
1 13 4 -1.7681 0.0354
1 13 5 3.7092 -0.0029
1 13 6 4.3576 -0.0130
1 13 7 -6.3971 0.0129
1 13 8 -2.9835 0.0024
1 13 9 7.7373 0.0203
1 13 10 -2.3448 -0.0058
1 13 11 -3.9251 -0.0054
1 13 12 3.1291 0.0007
1 13 13 -1.6208 -0.0042
1 13 14 -0.5431 0.0327
1 13 15 2.1472 -0.0052
1 13 16 -1.6822 0.0199
1 13 17 1.3053 -0.0299
1 14 0 0.0368 0.0195
1 14 1 -2.2338 0.0539
1 14 2 0.2076 0.0129
1 14 3 1.6843 -0.0122
1 14 4 1.2427 0.0300
1 14 5 1.6932 -0.0234
1 14 6 -4.9090 -0.0075
1 14 7 -1.3061 0.0175
1 14 8 6.7949 -0.0102
1 14 9 -0.6470 0.0042
1 14 10 -6.2942 -0.0338
1 14 11 3.5232 0.0049
1 14 12 1.1898 0.0150
1 14 13 -0.1822 0.0101
1 14 14 0.5589 -0.0204
1 14 15 -1.1856 -0.0136
1 14 16 1.0927 -0.0164
1 14 17 1.7020 -0.0129
1 15 0 -0.9960 0.0320
1 15 1 0.5263 -0.0109
1 15 2 2.0312 -0.0464
1 15 3 -0.2509 -0.0417
1 15 4 -0.3392 0.0207
1 15 5 -1.9797 -0.0195
1 15 6 -0.5301 0.0135
1 15 7 3.0427 -0.0004
1 15 8 -1.3310 -0.0064
1 15 9 -4.4895 -0.0016
1 15 10 3.4696 -0.0200
1 15 11 3.0210 0.0179
1 15 12 -2.1577 0.0036
1 15 13 -0.2466 0.0174
1 15 14 -1.3558 -0.0012
1 15 15 0.4961 -0.0036
1 15 16 -0.0922 -0.0079
1 16 0 1.4563 0.0413
1 16 1 0.5188 0.0053
1 16 2 -0.7357 0.0057
1 16 3 -1.6054 0.0079
1 16 4 -0.1868 0.0374
1 16 5 0.4091 -0.0032
1 16 6 1.6247 0.0102
1 16 7 -0.0654 0.0052
1 16 8 -0.7301 0.0069
1 16 9 2.3075 0.0014
1 16 10 1.3676 0.0100
1 16 11 -3.6753 0.0239
1 16 12 -0.5014 0.0216
1 16 13 0.2442 -0.0240
1 16 14 0.4440 -0.0527
1 16 15 0.9693 0.0123
1 17 3 0.6003 -0.0038
1 17 4 0.9519 0.0327
1 17 5 -0.2037 -0.0272
1 17 6 -0.5064 -0.0216
1 17 7 -0.8346 -0.0124
1 17 8 -0.2064 -0.0246
1 17 9 -0.0044 -0.0059
1 17 10 -1.7140 -0.0100
1 17 11 0.5659 0.0094
1 17 12 1.2272 -0.0212
1 17 13 0.2200 -0.0511
1 18 8 1.0260 0.0294
1 18 9 0.2651 0.0293
2 -15 0 -0.8123 0.0392
2 -15 1 -1.4836 -0.0406
2 -14 0 0.3889 -0.0102
2 -14 1 1.1504 -0.0379
2 -14 2 -1.4646 -0.0063
2 -14 3 -0.4512 -0.0150
2 -13 0 -0.1224 -0.0400
2 -13 1 -2.4762 0.0075
2 -13 2 0.1977 0.0402
2 -13 3 3.5030 0.0058
2 -13 4 -1.5711 0.0057
2 -13 5 -1.1084 -0.0001
2 -12 0 -3.2291 -0.0332
2 -12 1 0.8286 0.0227
2 -12 2 3.9379 -0.0085
2 -12 3 -2.4242 -0.0100
2 -12 4 -2.4989 0.0008
2 -12 5 2.6295 -0.0028
2 -12 6 -0.5427 -0.0015
2 -11 0 1.4024 0.0059
2 -11 1 3.9150 0.0338
2 -11 2 -2.2602 -0.0026
2 -11 3 -3.4274 -0.0090
2 -11 4 3.5626 -0.0166
2 -11 5 0.0113 0.0072
2 -11 6 -1.6498 0.0005
2 -11 7 1.5845 0.0234
2 -11 8 0.2556 -0.0274
2 -10 0 5.7520 0.0568
2 -10 1 -2.6086 -0.0137
2 -10 2 -3.3724 -0.0076
2 -10 3 3.1199 -0.0179
2 -10 4 1.6282 0.0303
2 -10 5 -3.0186 0.0055
2 -10 6 1.4311 -0.0025
2 -10 7 0.2169 -0.0120
2 -10 8 -1.4641 -0.0152
2 -10 9 -1.1656 0.0216
2 -9 0 -2.4608 0.1028
2 -9 1 -6.5856 -0.0597
2 -9 2 4.8210 0.0098
2 -9 3 1.9005 -0.0217
2 -9 4 -2.5546 0.0327
2 -9 5 -0.1620 -0.0267
2 -9 6 1.5160 0.0044
2 -9 7 -1.3935 -0.0081
2 -9 8 0.5209 0.0154
2 -9 9 0.9030 -0.0049
2 -9 10 0.9014 0.0124
2 -8 0 -3.2771 0.0317
2 -8 1 4.5497 -0.0895
2 -8 2 3.5202 0.0397
2 -8 3 -5.1203 -0.0103
2 -8 4 -1.1310 0.0303
2 -8 5 0.9955 -0.0343
2 -8 6 0.0597 0.0114
2 -8 7 0.4069 0.0102
2 -8 8 0.4118 0.0002
2 -8 9 -0.9408 0.0046
2 -8 10 0.0196 -0.0123
2 -8 11 0.2703 -0.0102
2 -7 0 -5.2412 -0.0154
2 -7 1 3.5887 -0.0522
2 -7 2 -3.0536 0.0501
2 -7 3 -0.3350 -0.0128
2 -7 4 2.2749 0.0210
2 -7 5 2.8906 -0.0234
2 -7 6 0.0654 0.0240
2 -7 7 -1.5116 -0.0068
2 -7 8 -1.8946 -0.0150
2 -7 9 1.2122 0.0079
2 -7 10 1.1355 -0.0145
2 -7 11 -1.1162 0.0204
2 -7 12 -0.5633 -0.0185
2 -6 0 8.2632 -0.0628
2 -6 1 6.6740 -0.0023
2 -6 2 -7.1169 0.0489
2 -6 3 -0.4428 -0.0138
2 -6 4 2.3891 0.0050
2 -6 5 -0.1709 -0.0274
2 -6 6 -6.3648 0.0109
2 -6 7 0.8484 -0.0135
2 -6 8 3.4773 0.0023
2 -6 9 1.6081 0.0037
2 -6 10 -2.5213 -0.0031
2 -6 11 -0.8760 0.0093
2 -6 12 1.5083 0.0210
2 -5 0 -1.8721 -0.0630
2 -5 1 -11.3531 0.0359
2 -5 2 -1.5913 0.0189
2 -5 3 11.0806 -0.0164
2 -5 4 0.5522 -0.0154
2 -5 5 -8.0598 -0.0114
2 -5 6 2.8290 0.0161
2 -5 7 7.9733 0.0088
2 -5 8 -3.5158 0.0075
2 -5 9 -3.8721 0.0102
2 -5 10 0.0830 -0.0036
2 -5 11 2.5812 0.0067
2 -5 12 0.4434 -0.0285
2 -5 13 -1.2341 -0.0369
2 -4 0 7.1592 -0.0292
2 -4 1 1.8776 0.0401
2 -4 2 7.5414 0.0022
2 -4 3 -4.0523 -0.0367
2 -4 4 -11.9600 0.0011
2 -4 5 4.2919 0.0148
2 -4 6 10.3210 0.0185
2 -4 7 -8.2501 -0.0015
2 -4 8 -5.3972 -0.0200
2 -4 9 5.4841 -0.0003
2 -4 10 2.1236 -0.0149
2 -4 11 -0.9962 0.0059
2 -4 12 -1.9622 -0.0121
2 -4 13 0.0357 0.0481
2 -4 14 1.1199 -0.0065
2 -3 0 -9.1170 0.0080
2 -3 1 -15.9766 -0.0017
2 -3 2 8.3326 0.0005
2 -3 3 -4.4390 -0.0358
2 -3 4 6.1262 0.0411
2 -3 5 9.2495 -0.0165
2 -3 6 -9.8096 0.0255
2 -3 7 -5.9897 -0.0270
2 -3 8 10.7839 0.0048
2 -3 9 0.5369 -0.0024
2 -3 10 -4.4858 -0.0040
2 -3 11 -0.6103 0.0050
2 -3 12 0.3392 0.0075
2 -3 13 1.6479 0.0016
2 -3 14 -0.5419 -0.0077
2 -3 15 -1.0050 0.0203
2 -2 0 -17.8194 -0.0044
2 -2 1 34.9718 -0.0296
2 -2 2 4.8816 0.0276
2 -2 3 -17.8367 -0.0373
2 -2 4 6.7825 0.0499
2 -2 5 -6.8255 -0.0280
2 -2 6 -3.9212 0.0247
2 -2 7 10.8241 -0.0532
2 -2 8 -1.0863 0.0267
2 -2 9 -7.7310 -0.0132
2 -2 10 2.4195 0.0358
2 -2 11 1.4607 0.0013
2 -2 12 1.4590 0.0093
2 -2 13 0.3781 -0.0186
2 -2 14 -1.7167 -0.0046
2 -2 15 0.6007 -0.0489
2 -1 0 39.7736 -0.0502
2 -1 1 -5.7596 -0.0103
2 -1 2 -45.2892 0.0202
2 -1 3 18.0567 -0.0405
2 -1 4 14.9950 0.0533
2 -1 5 -7.8511 -0.0430
2 -1 6 6.4657 0.0192
2 -1 7 -1.8612 -0.0187
2 -1 8 -6.1086 0.0315
2 -1 9 5.0207 -0.0087
2 -1 10 1.5532 0.0061
2 -1 11 -1.2779 -0.0311
2 -1 12 0.4135 -0.0065
2 -1 13 -3.3729 -0.0165
2 -1 14 0.1076 0.0155
2 -1 15 1.7939 0.0316
2 -1 16 -0.3659 0.0407
2 0 0 -14.5949 -0.1181
2 0 1 -40.4058 0.0465
2 0 2 38.2046 -0.0013
2 0 3 28.3242 0.0165
2 0 4 -29.8241 0.0322
2 0 5 -6.1683 -0.0436
2 0 6 3.5897 0.0256
2 0 7 -2.4648 -0.0189
2 0 8 4.3129 0.0193
2 0 9 -0.8673 -0.0000
2 0 10 -3.1956 -0.0038
2 0 11 2.8029 0.0038
2 0 12 -2.2365 -0.0007
2 0 13 0.2467 0.0204
2 0 14 3.7132 0.0057
2 0 15 -1.3075 -0.0088
2 0 16 -1.1929 -0.0303
2 1 0 -24.2629 -0.1650
2 1 1 38.0339 0.1346
2 1 2 12.9241 -0.0368
2 1 3 -48.2058 0.0250
2 1 4 -3.1421 -0.0423
2 1 5 23.6536 -0.0119
2 1 6 3.4670 0.0153
2 1 7 -0.2558 -0.0119
2 1 8 -3.2470 0.0090
2 1 9 -1.5908 -0.0148
2 1 10 4.7534 -0.0065
2 1 11 -1.8764 -0.0050
2 1 12 -2.1809 -0.0058
2 1 13 4.6622 0.0104
2 1 14 -1.8842 -0.0134
2 1 15 -2.2202 0.0218
2 1 16 1.7812 -0.0051
2 1 17 -0.4216 -0.0076
2 2 0 18.1536 -0.0934
2 2 1 5.2630 0.1528
2 2 2 -38.6294 -0.0877
2 2 3 15.3599 0.0189
2 2 4 31.4359 -0.0360
2 2 5 -6.7038 0.0320
2 2 6 -13.5659 0.0043
2 2 7 -5.7594 0.0080
2 2 8 2.1795 0.0095
2 2 9 5.4398 0.0068
2 2 10 -3.1496 -0.0027
2 2 11 -3.1336 0.0058
2 2 12 4.7356 0.0114
2 2 13 -1.9003 0.0158
2 2 14 -4.3646 0.0004
2 2 15 2.8626 -0.0146
2 2 16 0.8219 -0.0461
2 2 17 -0.8195 0.0250
2 3 0 -0.8445 0.0098
2 3 1 -17.4133 0.0901
2 3 2 10.4211 -0.0898
2 3 3 19.2395 0.0225
2 3 4 -18.9354 0.0011
2 3 5 -12.3929 0.0233
2 3 6 2.1896 -0.0038
2 3 7 9.3562 -0.0126
2 3 8 5.6669 -0.0073
2 3 9 -5.3457 -0.0120
2 3 10 -3.1445 -0.0126
2 3 11 5.0148 0.0039
2 3 12 -0.8309 -0.0067
2 3 13 -2.7434 -0.0010
2 3 14 5.0080 -0.0290
2 3 15 2.3989 -0.0026
2 3 16 -3.2067 0.0205
2 3 17 -0.6438 0.0545
2 4 0 6.4950 0.0655
2 4 1 3.3774 0.0321
2 4 2 7.9517 -0.0673
2 4 3 -8.9406 0.0317
2 4 4 -4.0784 0.0068
2 4 5 5.4214 -0.0085
2 4 6 6.8888 0.0017
2 4 7 2.6889 -0.0163
2 4 8 -7.5187 0.0174
2 4 9 -3.0990 -0.0065
2 4 10 5.5386 0.0128
2 4 11 0.1108 0.0099
2 4 12 -2.9083 0.0159
2 4 13 2.2689 -0.0009
2 4 14 -0.9507 -0.0048
2 4 15 -4.7771 0.0130
2 4 16 -0.5234 0.0049
2 4 17 3.1861 0.0046
2 4 18 0.6172 -0.0410
2 5 0 2.2249 0.1035
2 5 1 -9.5874 -0.0152
2 5 2 1.3460 -0.0546
2 5 3 -1.6018 0.0272
2 5 4 -1.6953 -0.0024
2 5 5 3.9658 -0.0034
2 5 6 3.7510 0.0036
2 5 7 -7.7698 -0.0162
2 5 8 -3.9559 0.0238
2 5 9 4.7469 -0.0147
2 5 10 1.8013 0.0089
2 5 11 -3.1797 -0.0139
2 5 12 0.2647 0.0009
2 5 13 0.0568 -0.0236
2 5 14 -0.6470 0.0076
2 5 15 2.1284 -0.0070
2 5 16 2.6555 0.0274
2 5 17 -0.3944 -0.0216
2 5 18 -2.2647 -0.0200
2 6 0 -12.4433 0.0562
2 6 1 5.1176 -0.0574
2 6 2 7.2500 -0.0348
2 6 3 -8.1723 0.0429
2 6 4 3.8260 0.0051
2 6 5 6.6179 -0.0026
2 6 6 -8.3298 0.0024
2 6 7 -4.0996 -0.0049
2 6 8 6.7263 0.0131
2 6 9 4.8108 -0.0190
2 6 10 -2.8060 0.0129
2 6 11 -2.6756 0.0025
2 6 12 0.9073 0.0116
2 6 13 2.1516 -0.0180
2 6 14 0.5127 0.0103
2 6 15 -0.9070 -0.0046
2 6 16 -0.7794 0.0231
2 6 17 -0.9335 -0.0455
2 6 18 0.3945 0.0320
2 7 0 2.7283 0.0072
2 7 1 8.3900 -0.0372
2 7 2 -9.2594 -0.0086
2 7 3 0.2358 0.0510
2 7 4 8.8524 -0.0153
2 7 5 -8.4977 -0.0059
2 7 6 -3.6656 -0.0076
2 7 7 8.3266 -0.0081
2 7 8 2.8296 0.0146
2 7 9 -5.1970 -0.0111
2 7 10 -5.2574 0.0052
2 7 11 2.5639 -0.0059
2 7 12 4.8835 -0.0079
2 7 13 -1.4180 -0.0020
2 7 14 -4.6250 0.0170
2 7 15 0.9139 0.0075
2 7 16 1.0383 0.0034
2 7 17 -0.6977 -0.0290
2 7 18 0.2930 0.0184
2 8 0 3.7022 -0.0417
2 8 1 -4.4320 -0.0101
2 8 2 -2.0646 0.0030
2 8 3 7.3180 0.0513
2 8 4 -6.4178 -0.0288
2 8 5 -3.0463 -0.0062
2 8 6 9.1073 -0.0084
2 8 7 -0.8101 0.0142
2 8 8 -5.9374 0.0042
2 8 9 -2.2785 -0.0117
2 8 10 4.7025 0.0177
2 8 11 4.8811 0.0005
2 8 12 -3.7923 -0.0096
2 8 13 -6.4930 -0.0006
2 8 14 4.8485 -0.0036
2 8 15 4.4734 0.0068
2 8 16 -2.4764 -0.0149
2 8 17 -0.8722 -0.0087
2 8 18 1.3684 0.0189
2 9 0 -1.3344 -0.0199
2 9 1 -1.0850 0.0253
2 9 2 3.9726 0.0028
2 9 3 -2.8324 0.0304
2 9 4 -2.0855 -0.0556
2 9 5 6.9136 0.0016
2 9 6 -3.1764 0.0052
2 9 7 -5.5047 0.0104
2 9 8 3.0871 -0.0037
2 9 9 3.6266 0.0043
2 9 10 2.1012 -0.0029
2 9 11 -4.6221 -0.0131
2 9 12 -4.8051 0.0071
2 9 13 6.5365 0.0132
2 9 14 5.0070 0.0076
2 9 15 -7.4669 0.0047
2 9 16 -2.0052 -0.0205
2 9 17 3.1601 -0.0025
2 9 18 0.7545 0.0155
2 10 0 -0.4546 0.0071
2 10 1 1.4206 0.0091
2 10 2 -1.7312 -0.0132
2 10 3 -1.3141 0.0097
2 10 4 3.8906 -0.0373
2 10 5 -2.1364 0.0295
2 10 6 -2.9113 0.0084
2 10 7 5.3035 0.0118
2 10 8 0.3494 -0.0011
2 10 9 -1.9937 -0.0086
2 10 10 -1.9169 -0.0077
2 10 11 -3.0245 0.0026
2 10 12 5.9791 -0.0066
2 10 13 3.8020 -0.0094
2 10 14 -8.6343 0.0040
2 10 15 -1.1804 -0.0043
2 10 16 6.1931 -0.0150
2 10 17 -0.3566 0.0165
2 10 18 -2.5845 0.0252
2 11 0 -0.7782 0.0335
2 11 1 -0.0985 -0.0019
2 11 2 -0.7921 -0.0079
2 11 3 2.2086 0.0122
2 11 4 -1.6331 -0.0221
2 11 5 -1.0164 0.0189
2 11 6 3.2003 -0.0013
2 11 7 -2.2547 -0.0093
2 11 8 -2.6878 -0.0130
2 11 9 3.2116 -0.0041
2 11 10 -1.9009 0.0043
2 11 11 2.3188 0.0117
2 11 12 2.9745 0.0073
2 11 13 -7.6929 0.0174
2 11 14 -0.5805 0.0027
2 11 15 7.3316 -0.0135
2 11 16 -1.4672 -0.0040
2 11 17 -2.3802 0.0186
2 11 18 1.0225 -0.0117
2 12 0 1.3842 0.0502
2 12 1 -0.6252 -0.0275
2 12 2 1.0457 -0.0063
2 12 3 -0.1675 0.0153
2 12 4 0.1444 -0.0077
2 12 5 2.3216 0.0245
2 12 6 -3.4017 0.0026
2 12 7 -1.0612 -0.0013
2 12 8 5.4675 0.0073
2 12 9 -2.2771 -0.0144
2 12 10 -2.7376 0.0004
2 12 11 4.6125 0.0075
2 12 12 -3.6548 -0.0112
2 12 13 -0.2736 0.0032
2 12 14 6.1957 -0.0148
2 12 15 -2.2508 -0.0041
2 12 16 -3.4038 -0.0063
2 12 17 1.5612 0.0193
2 12 18 -0.9815 0.0022
2 13 0 0.7534 0.0173
2 13 1 0.0567 -0.0284
2 13 2 0.5481 0.0118
2 13 3 -1.2307 0.0125
2 13 4 0.7202 -0.0262
2 13 5 -3.1443 -0.0091
2 13 6 -0.1369 -0.0104
2 13 7 5.6056 -0.0163
2 13 8 -2.4171 -0.0085
2 13 9 -4.9419 -0.0029
2 13 10 5.3590 0.0419
2 13 11 -0.1871 0.0033
2 13 12 -3.5226 -0.0121
2 13 13 2.7271 -0.0050
2 13 14 -1.7751 -0.0201
2 13 15 -2.3264 0.0101
2 13 16 1.9933 0.0112
2 13 17 -0.2723 0.0277
2 14 0 -0.0840 -0.0192
2 14 1 -0.6452 -0.0447
2 14 2 -0.6969 -0.0031
2 14 3 0.2211 0.0209
2 14 4 0.0028 -0.0250
2 14 5 -0.0370 0.0407
2 14 6 3.7984 0.0192
2 14 7 -2.4618 -0.0029
2 14 8 -3.9755 0.0137
2 14 9 4.4685 0.0031
2 14 10 1.9485 0.0042
2 14 11 -4.5220 -0.0350
2 14 12 1.5686 0.0073
2 14 13 1.1884 0.0063
2 14 14 -0.6577 0.0153
2 14 15 1.0378 0.0092
2 14 16 0.4229 0.0104
2 14 17 0.3298 -0.0091
2 15 0 -0.9019 -0.0221
2 15 1 -0.0225 0.0046
2 15 2 0.1582 0.0501
2 15 3 0.7916 0.0164
2 15 4 -0.0122 -0.0345
2 15 5 0.9717 0.0321
2 15 6 -1.1253 -0.0430
2 15 7 -1.7178 -0.0119
2 15 8 2.9889 0.0044
2 15 9 0.4302 0.0058
2 15 10 -4.0531 0.0089
2 15 11 0.4986 -0.0098
2 15 12 2.0974 -0.0084
2 15 13 -0.6582 -0.0277
2 15 14 -0.1177 0.0080
2 15 15 0.4074 0.0062
2 15 16 -0.3297 0.0012
2 16 1 1.2100 0.0125
2 16 2 0.3139 0.0065
2 16 3 0.1462 -0.0067
2 16 4 -1.3534 -0.0272
2 16 5 -0.7465 0.0151
2 16 6 -0.4065 -0.0239
2 16 7 1.2345 0.0187
2 16 8 -0.6502 0.0006
2 16 9 -1.7886 -0.0112
2 16 10 2.3911 -0.0068
2 16 11 2.2061 -0.0114
2 16 12 -0.9902 0.0058
2 16 13 -0.9640 0.0467
2 16 14 -0.2971 0.0381
2 16 15 -0.4816 -0.0146
2 17 4 0.3375 -0.0407
2 17 5 2.0555 0.0500
2 17 6 0.6819 0.0059
2 17 7 -0.3842 0.0219
2 17 8 -0.6176 0.0089
2 17 9 1.5419 0.0153
2 17 10 0.2548 0.0142
2 17 11 -2.9711 -0.0281
2 17 12 -0.3440 0.0170
2 17 13 0.1718 0.0180
3 -15 0 0.7437 -0.0216
3 -15 1 0.4445 0.0695
3 -14 0 1.0072 0.0219
3 -14 1 0.0532 0.0457
3 -14 2 1.2808 -0.0237
3 -14 3 -0.4929 0.0252
3 -13 0 1.4024 0.0588
3 -13 1 0.3564 -0.0124
3 -13 2 -2.1317 -0.0354
3 -13 3 -1.5630 0.0175
3 -13 4 3.1105 -0.0136
3 -13 5 -0.2755 0.0372
3 -12 0 0.5705 0.0507
3 -12 1 -2.9836 -0.0332
3 -12 2 -0.7870 0.0013
3 -12 3 4.0915 -0.0120
3 -12 4 -0.5195 -0.0068
3 -12 5 -2.9069 0.0107
3 -12 6 2.0587 -0.0179
3 -11 0 -4.2632 0.0199
3 -11 1 -0.2579 -0.0330
3 -11 2 3.9226 0.0061
3 -11 3 -0.4274 0.0218
3 -11 4 -4.0959 0.0222
3 -11 5 2.6899 -0.0018
3 -11 6 0.4268 -0.0058
3 -11 7 -2.2874 -0.0027
3 -10 0 -0.6663 -0.0073
3 -10 1 4.6736 -0.0054
3 -10 2 -0.5131 0.0045
3 -10 3 -3.6759 0.0127
3 -10 4 2.0289 -0.0263
3 -10 5 2.4398 0.0090
3 -10 6 -2.9407 -0.0202
3 -10 7 1.1948 0.0034
3 -10 8 1.6485 -0.0121
3 -9 0 5.1367 -0.0422
3 -9 1 1.1078 0.0302
3 -9 2 -6.0554 -0.0083
3 -9 3 1.9219 0.0181
3 -9 4 2.5712 -0.0220
3 -9 5 -2.3844 0.0070
3 -9 6 -0.8628 -0.0169
3 -9 7 1.7619 0.0333
3 -9 8 -1.0210 0.0023
3 -9 9 -1.3089 0.0167
3 -9 10 0.3573 -0.0371
3 -8 0 -1.2447 -0.0046
3 -8 1 -7.0155 0.0386
3 -8 2 1.9118 -0.0216
3 -8 3 5.6580 0.0214
3 -8 4 -2.6071 -0.0307
3 -8 5 -1.6655 0.0229
3 -8 6 1.1634 -0.0000
3 -8 7 0.3392 0.0022
3 -8 8 -0.2204 -0.0081
3 -8 9 0.3301 -0.0092
3 -8 10 0.6580 0.0048
3 -8 11 -1.2728 0.0045
3 -7 0 -0.2672 0.0223
3 -7 1 0.6405 0.0195
3 -7 2 6.3758 -0.0298
3 -7 3 -4.1043 -0.0015
3 -7 4 -3.0557 -0.0283
3 -7 5 0.7012 0.0354
3 -7 6 2.4273 -0.0185
3 -7 7 0.5081 0.0121
3 -7 8 -0.9319 -0.0065
3 -7 9 -1.1735 -0.0127
3 -7 10 0.2132 -0.0015
3 -7 11 0.5880 0.0060
3 -6 0 -0.8709 0.0747
3 -6 1 1.8353 -0.0119
3 -6 2 0.5696 -0.0224
3 -6 3 -4.8429 0.0167
3 -6 4 1.4775 0.0070
3 -6 5 2.8936 0.0290
3 -6 6 1.8593 -0.0269
3 -6 7 -4.9281 0.0155
3 -6 8 -0.9235 -0.0163
3 -6 9 2.2266 0.0121
3 -6 10 1.7535 0.0081
3 -6 11 -0.6845 0.0125
3 -6 12 -1.5821 -0.0401
3 -5 0 3.8345 0.1119
3 -5 1 -0.0714 -0.0617
3 -5 2 -4.0570 -0.0018
3 -5 3 -1.0140 0.0058
3 -5 4 5.9410 0.0077
3 -5 5 2.0483 0.0008
3 -5 6 -7.0524 -0.0247
3 -5 7 -0.9796 0.0025
3 -5 8 6.9019 -0.0121
3 -5 9 -0.6698 0.0090
3 -5 10 -2.9979 0.0085
3 -5 11 -1.3364 -0.0066
3 -5 12 1.1483 0.0075
3 -5 13 1.8778 0.0144
3 -4 0 -6.2882 0.0824
3 -4 1 3.0641 -0.0939
3 -4 2 0.0534 0.0268
3 -4 3 3.5523 0.0118
3 -4 4 0.5422 0.0052
3 -4 5 -9.4672 -0.0140
3 -4 6 -0.0850 -0.0119
3 -4 7 10.3354 0.0209
3 -4 8 -3.3751 0.0131
3 -4 9 -6.0610 0.0062
3 -4 10 2.7843 -0.0080
3 -4 11 2.3103 -0.0213
3 -4 12 0.7864 0.0073
3 -4 13 -1.7011 -0.0242
3 -4 14 -1.4148 0.0483
3 -3 0 7.3923 0.0161
3 -3 1 -0.3221 -0.0781
3 -3 2 -11.0459 0.0464
3 -3 3 6.8927 0.0148
3 -3 4 -3.9846 -0.0120
3 -3 5 1.9939 -0.0038
3 -3 6 10.3533 -0.0118
3 -3 7 -5.9504 0.0281
3 -3 8 -8.1628 -0.0230
3 -3 9 7.0009 0.0043
3 -3 10 2.8403 -0.0083
3 -3 11 -2.8723 0.0156
3 -3 12 -1.1967 -0.0051
3 -3 13 -0.6848 0.0108
3 -3 14 1.8978 -0.0061
3 -3 15 0.3150 -0.0424
3 -2 0 -2.5423 -0.0231
3 -2 1 -16.8700 -0.0288
3 -2 2 19.3741 0.0553
3 -2 3 6.6676 0.0056
3 -2 4 -13.3891 -0.0349
3 -2 5 6.5252 0.0044
3 -2 6 -6.2353 0.0027
3 -2 7 -5.7113 0.0286
3 -2 8 9.1589 -0.0325
3 -2 9 2.4885 0.0202
3 -2 10 -6.7521 -0.0291
3 -2 11 -0.0875 0.0143
3 -2 12 0.6339 -0.0141
3 -2 13 1.3407 0.0370
3 -2 14 0.7832 -0.0248
3 -2 15 -1.2417 0.0397
3 -1 0 -14.9940 -0.0271
3 -1 1 21.7287 0.0019
3 -1 2 7.7139 0.0565
3 -1 3 -32.8601 -0.0337
3 -1 4 7.8778 -0.0372
3 -1 5 9.7950 0.0250
3 -1 6 -5.4228 0.0007
3 -1 7 7.6889 0.0022
3 -1 8 -0.5166 -0.0139
3 -1 9 -6.7218 0.0121
3 -1 10 2.0824 -0.0066
3 -1 11 3.1538 0.0233
3 -1 12 0.1528 -0.0040
3 -1 13 1.1823 -0.0066
3 -1 14 -2.4370 -0.0289
3 -1 15 -0.7210 0.0031
3 -1 16 0.6103 -0.0227
3 0 0 17.6335 0.0187
3 0 1 5.8241 0.0124
3 0 2 -34.0920 0.0200
3 0 3 14.9364 -0.0780
3 0 4 26.3109 0.0275
3 0 5 -14.7368 0.0332
3 0 6 -2.4762 -0.0030
3 0 7 0.2705 -0.0022
3 0 8 -4.0382 -0.0108
3 0 9 3.0908 -0.0041
3 0 10 1.4097 0.0085
3 0 11 -2.8215 -0.0021
3 0 12 0.6431 -0.0003
3 0 13 -2.3367 -0.0113
3 0 14 -0.5152 0.0268
3 0 15 2.6497 -0.0079
3 0 16 0.1272 0.0367
3 1 0 3.6839 0.0649
3 1 1 -25.3373 -0.0360
3 1 3 23.6631 -0.0270
3 1 4 -27.3592 0.0632
3 1 5 -11.0566 -0.0219
3 1 6 9.1313 -0.0056
3 1 7 1.7742 -0.0080
3 1 8 2.0380 0.0037
3 1 9 -0.8519 0.0047
3 1 10 -1.4602 0.0094
3 1 11 2.7403 -0.0087
3 1 12 -0.1429 0.0002
3 1 13 -1.4104 -0.0101
3 1 14 3.8484 0.0030
3 1 15 -1.1343 -0.0224
3 1 16 -1.3428 0.0221
3 1 17 0.7780 -0.0492
3 2 0 -7.9851 0.0646
3 2 1 8.8623 -0.0850
3 2 2 14.7180 0.0362
3 2 3 -27.0502 -0.0020
3 2 4 -3.3072 0.0238
3 2 5 20.8506 -0.0242
3 2 6 4.7841 0.0036
3 2 7 -3.6810 -0.0110
3 2 8 -4.8908 -0.0021
3 2 9 0.4507 -0.0022
3 2 10 3.0165 0.0102
3 2 11 -1.6659 -0.0095
3 2 12 -2.9009 0.0037
3 2 13 3.5245 -0.0015
3 2 14 -0.9594 0.0103
3 2 15 -3.5670 0.0168
3 2 16 1.3452 0.0126
3 2 17 0.0407 0.0020
3 3 0 3.4027 -0.0034
3 3 1 2.5418 -0.0716
3 3 2 -12.9025 0.0706
3 3 3 1.0707 -0.0273
3 3 4 18.1091 0.0070
3 3 5 -4.3795 -0.0162
3 3 6 -10.5621 -0.0007
3 3 7 -6.1367 0.0087
3 3 8 4.4246 0.0040
3 3 9 5.0149 0.0211
3 3 10 -3.4322 -0.0007
3 3 11 -2.4747 -0.0072
3 3 12 3.3874 -0.0001
3 3 13 -0.3422 -0.0062
3 3 14 -3.6997 0.0039
3 3 15 3.4570 -0.0035
3 3 16 2.9356 -0.0218
3 3 17 -0.5243 -0.0285
3 4 0 -12.1139 -0.0722
3 4 1 -0.6050 -0.0202
3 4 2 3.2472 0.0642
3 4 3 5.6211 -0.0407
3 4 4 -4.1266 0.0224
3 4 5 -6.6301 -0.0098
3 4 6 -0.5389 0.0025
3 4 7 7.4655 0.0067
3 4 8 5.5929 -0.0052
3 4 9 -5.6911 0.0064
3 4 10 -2.7457 -0.0281
3 4 11 4.3478 -0.0004
3 4 12 0.7903 -0.0099
3 4 13 -2.2525 0.0165
3 4 14 2.7734 0.0096
3 4 15 1.3307 0.0066
3 4 16 -3.9678 -0.0188
3 4 17 -2.5712 0.0193
3 4 18 0.5588 0.0403
3 5 0 5.4850 -0.1132
3 5 1 11.3455 0.0526
3 5 2 -6.3644 0.0367
3 5 3 -1.0011 -0.0353
3 5 4 0.5687 0.0123
3 5 5 -2.4741 -0.0175
3 5 6 4.9296 0.0081
3 5 7 4.1500 0.0094
3 5 8 -6.8856 -0.0110
3 5 9 -2.9967 0.0082
3 5 10 4.3917 -0.0106
3 5 11 0.8858 0.0185
3 5 12 -3.0474 -0.0030
3 5 13 0.2077 0.0182
3 5 14 -0.0072 -0.0181
3 5 15 -1.9265 -0.0076
3 5 16 0.1954 -0.0215
3 5 17 2.8806 0.0382
3 5 18 1.1881 -0.0138
3 6 0 7.9845 -0.0823
3 6 1 -10.5040 0.0928
3 6 2 -4.1552 -0.0047
3 6 3 9.0511 -0.0355
3 6 4 -5.4389 0.0062
3 6 5 1.2272 -0.0009
3 6 6 5.5308 0.0060
3 6 7 -6.7434 -0.0027
3 6 8 -3.1077 -0.0083
3 6 9 4.5992 0.0083
3 6 10 1.7968 -0.0173
3 6 11 -2.1110 0.0160
3 6 12 -0.5804 -0.0070
3 6 13 0.2712 0.0150
3 6 14 0.8003 -0.0118
3 6 15 0.3276 0.0013
3 6 16 0.0757 -0.0032
3 6 17 0.0473 0.0222
3 6 18 -0.9185 -0.0252
3 7 0 -6.0875 -0.0073
3 7 1 -3.0110 0.0798
3 7 2 10.3764 -0.0434
3 7 3 -4.0490 -0.0366
3 7 4 -4.2723 0.0197
3 7 5 7.4821 0.0024
3 7 6 -5.2265 0.0087
3 7 7 -3.2448 0.0049
3 7 8 5.6156 0.0010
3 7 9 1.7972 0.0032
3 7 10 -2.3378 0.0046
3 7 11 -1.9559 0.0012
3 7 12 -0.0465 -0.0148
3 7 13 3.0362 0.0050
3 7 14 1.0679 -0.0178
3 7 15 -2.4902 -0.0058
3 7 16 1.2250 0.0177
3 7 17 0.4449 0.0174
3 7 18 -0.7723 -0.0068
3 8 0 -0.8110 0.0425
3 8 1 5.5181 0.0056
3 8 2 -2.2111 -0.0474
3 8 3 -4.8639 -0.0060
3 8 4 6.8396 0.0465
3 8 5 -2.4531 -0.0053
3 8 6 -4.2799 0.0031
3 8 7 6.3875 -0.0149
3 8 8 0.9365 -0.0086
3 8 9 -3.2197 -0.0073
3 8 10 -1.4225 -0.0037
3 8 11 0.6989 -0.0057
3 8 12 3.6038 0.0260
3 8 13 0.0832 0.0024
3 8 14 -6.5772 -0.0092
3 8 15 0.7720 0.0042
3 8 16 2.6140 0.0186
3 8 17 -2.2915 -0.0237
3 8 18 -0.1868 -0.0132
3 9 0 1.6270 0.0420
3 9 1 -1.3352 -0.0239
3 9 2 -2.2025 0.0007
3 9 3 4.3015 -0.0057
3 9 4 -1.4037 0.0330
3 9 5 -4.1078 -0.0321
3 9 6 5.8654 0.0109
3 9 7 -0.1033 -0.0107
3 9 8 -5.4733 0.0078
3 9 9 -0.0576 0.0067
3 9 10 1.1171 0.0115
3 9 11 2.4626 -0.0034
3 9 12 -0.3144 0.0002
3 9 13 -6.1644 -0.0191
3 9 14 3.1689 0.0002
3 9 15 6.9035 0.0093
3 9 16 -3.0198 0.0092
3 9 17 -1.4091 0.0011
3 9 18 2.1796 0.0012
3 10 0 2.4743 0.0096
3 10 1 -0.8962 -0.0207
3 10 2 2.0551 0.0015
3 10 3 -1.7322 -0.0054
3 10 4 -2.4826 0.0412
3 10 5 4.4461 -0.0271
3 10 6 -0.6344 0.0086
3 10 7 -5.0713 -0.0239
3 10 8 3.3969 0.0106
3 10 9 3.1374 0.0021
3 10 10 0.5175 -0.0015
3 10 11 -0.0637 0.0013
3 10 12 -4.8382 0.0199
3 10 13 3.0129 -0.0193
3 10 14 6.0914 -0.0081
3 10 15 -6.1113 0.0097
3 10 16 -3.8895 0.0009
3 10 17 2.9125 -0.0125
3 10 18 0.3390 -0.0377
3 11 0 -1.1360 -0.0201
3 11 1 -1.5248 0.0038
3 11 2 -0.2349 0.0008
3 11 3 -0.5685 0.0036
3 11 4 3.3226 0.0095
3 11 5 -1.4967 -0.0415
3 11 6 -3.0192 0.0051
3 11 7 4.3207 0.0053
3 11 8 0.9753 0.0174
3 11 9 -4.1205 0.0032
3 11 10 -0.0664 -0.0069
3 11 11 -2.1779 -0.0010
3 11 12 1.5607 -0.0228
3 11 13 4.6869 -0.0176
3 11 14 -6.3000 0.0385
3 11 15 -2.5440 0.0119
3 11 16 5.3545 0.0012
3 11 17 1.1932 -0.0164
3 11 18 -1.3488 0.0035
3 12 0 -2.4571 -0.0692
3 12 1 1.0218 0.0193
3 12 2 0.9764 -0.0225
3 12 3 0.7947 0.0058
3 12 4 -1.9697 0.0037
3 12 5 -1.3436 -0.0111
3 12 6 4.3678 0.0226
3 12 7 -1.4217 0.0077
3 12 8 -4.6022 0.0036
3 12 9 3.6749 0.0013
3 12 10 1.6387 -0.0153
3 12 11 -1.3839 0.0047
3 12 12 2.5922 -0.0038
3 12 13 -3.3296 0.0212
3 12 14 -0.7701 -0.0032
3 12 15 5.6883 -0.0084
3 12 16 -0.5874 -0.0027
3 12 17 -2.5548 -0.0309
3 12 18 -0.0418 0.0210
3 13 0 -0.0030 -0.0196
3 13 1 1.8468 0.0468
3 13 2 -0.1664 -0.0091
3 13 3 -1.3428 0.0292
3 13 4 -0.1122 0.0050
3 13 5 3.3365 -0.0054
3 13 6 -2.2644 0.0037
3 13 7 -3.6938 -0.0062
3 13 8 4.9406 -0.0116
3 13 9 1.5074 -0.0145
3 13 10 -5.0587 -0.0097
3 13 11 1.4118 0.0091
3 13 12 0.9443 0.0010
3 13 13 -1.0607 0.0110
3 13 14 2.1177 0.0104
3 13 15 -1.8775 0.0057
3 13 16 -2.3853 -0.0314
3 13 17 0.8584 -0.0028
3 14 0 0.3230 -0.0024
3 14 1 0.5450 0.0343
3 14 2 -1.9966 -0.0189
3 14 3 -0.0436 -0.0137
3 14 4 1.6725 -0.0089
3 14 5 -1.2789 -0.0284
3 14 6 -2.1787 0.0015
3 14 7 3.8943 0.0044
3 14 8 0.5915 0.0067
3 14 9 -4.5826 0.0124
3 14 10 1.6420 -0.0014
3 14 11 2.8880 0.0032
3 14 12 -2.1535 0.0054
3 14 13 -0.4896 0.0054
3 14 14 0.2886 -0.0174
3 14 15 -0.3765 -0.0254
3 14 16 0.7587 -0.0012
3 14 17 0.7355 0.0115
3 15 0 1.7121 0.0634
3 15 1 -1.1837 -0.0096
3 15 2 -0.1520 -0.0398
3 15 3 1.4470 -0.0008
3 15 4 0.0738 0.0275
3 15 5 -0.9895 -0.0240
3 15 6 1.6541 0.0406
3 15 7 -0.2699 0.0037
3 15 8 -2.2752 -0.0030
3 15 9 1.8304 -0.0164
3 15 10 1.6151 -0.0014
3 15 11 -2.2410 0.0321
3 15 12 -0.6471 0.0117
3 15 13 1.2066 -0.0195
3 15 14 0.3589 -0.0143
3 15 15 -0.5197 0.0130
3 15 16 1.1618 -0.0087
3 16 2 1.3158 0.0060
3 16 3 0.3596 0.0238
3 16 4 -0.7600 0.0173
3 16 5 -0.7082 -0.0192
3 16 6 -0.0533 0.0504
3 16 7 -0.3808 -0.0266
3 16 8 1.6448 -0.0107
3 16 9 -0.4389 -0.0029
3 16 10 -2.3009 0.0027
3 16 11 0.8881 -0.0156
3 16 12 1.1209 -0.0446
3 16 13 0.5924 -0.0138
3 16 14 -0.6335 0.0163
3 16 15 -0.2807 -0.0116
3 17 5 0.8518 -0.0356
3 17 6 1.4113 -0.0047
3 17 7 0.2725 -0.0670
3 17 8 -0.9006 0.0062
3 17 9 -1.4446 0.0085
3 17 10 2.0088 0.0190
3 17 11 1.2859 0.0375
3 17 12 -1.4113 0.0196
3 17 13 -0.2413 0.0160
4 -15 0 -2.0907 -0.0088
4 -14 0 -0.4630 -0.0370
4 -14 1 0.9212 -0.0480
4 -14 2 -1.0160 0.0214
4 -13 0 -0.5787 -0.0689
4 -13 1 0.3974 0.0388
4 -13 2 0.9924 0.0406
4 -13 3 0.1358 -0.0232
4 -13 4 -1.5037 -0.0135
4 -12 0 2.1347 -0.0647
4 -12 1 2.1775 0.0558
4 -12 2 -1.4746 -0.0147
4 -12 3 -2.1970 -0.0019
4 -12 4 1.4933 -0.0041
4 -12 5 0.4947 -0.0094
4 -12 6 -1.8506 -0.0167
4 -11 0 2.1275 -0.0595
4 -11 1 -3.3720 0.0428
4 -11 2 -1.6901 -0.0276
4 -11 3 3.0891 -0.0146
4 -11 4 1.4674 -0.0093
4 -11 5 -2.4530 0.0136
4 -11 6 1.5138 0.0367
4 -11 7 0.7712 0.0222
4 -10 0 -3.9106 -0.0188
4 -10 1 -1.3024 0.0507
4 -10 2 3.4894 -0.0130
4 -10 3 0.0019 -0.0001
4 -10 4 -3.9625 0.0188
4 -10 5 0.3425 0.0074
4 -10 6 1.9962 0.0099
4 -10 7 -2.3766 -0.0454
4 -10 8 0.3238 -0.0026
4 -9 0 -0.3048 0.0169
4 -9 1 3.7699 0.0095
4 -9 2 1.4445 -0.0305
4 -9 3 -3.8406 -0.0094
4 -9 4 1.5312 0.0172
4 -9 5 3.5120 -0.0118
4 -9 6 -1.2484 -0.0150
4 -9 7 -0.8983 -0.0208
4 -9 8 1.5227 0.0271
4 -9 9 -0.6106 0.0071
4 -8 0 3.0004 0.0156
4 -8 1 0.7071 -0.0127
4 -8 2 -6.0644 -0.0089
4 -8 3 -0.5895 0.0106
4 -8 4 4.0523 0.0197
4 -8 5 -1.7558 -0.0179
4 -8 6 -2.4897 0.0142
4 -8 7 0.3865 0.0075
4 -8 8 0.3817 0.0110
4 -8 9 0.0818 -0.0000
4 -8 10 0.3044 -0.0152
4 -7 0 -2.5608 -0.0149
4 -7 1 -3.3807 -0.0078
4 -7 2 0.1177 0.0086
4 -7 3 7.7270 0.0069
4 -7 4 -1.0555 0.0022
4 -7 5 -2.9187 -0.0209
4 -7 6 -0.0240 0.0124
4 -7 7 2.4577 -0.0157
4 -7 8 1.1754 0.0177
4 -7 9 -0.9485 -0.0141
4 -7 10 -1.1249 -0.0066
4 -7 11 0.1017 -0.0097
4 -6 0 -1.7856 -0.0561
4 -6 1 2.7200 0.0195
4 -6 2 4.0149 0.0027
4 -6 3 -1.8950 0.0004
4 -6 4 -5.9187 0.0036
4 -6 5 -0.0470 -0.0111
4 -6 6 2.4956 0.0129
4 -6 7 2.1883 -0.0129
4 -6 8 -3.9731 0.0071
4 -6 9 -1.6867 -0.0181
4 -6 10 1.9601 0.0202
4 -6 11 1.1853 -0.0032
4 -6 12 0.0161 0.0309
4 -5 0 0.8941 -0.0743
4 -5 1 1.8975 0.0783
4 -5 2 -4.6685 -0.0252
4 -5 3 -2.0167 0.0101
4 -5 4 1.5357 -0.0208
4 -5 5 4.1631 -0.0069
4 -5 6 3.0675 0.0135
4 -5 7 -4.8432 0.0023
4 -5 8 -1.8813 0.0132
4 -5 9 5.6700 0.0012
4 -5 10 0.5724 -0.0119
4 -5 11 -2.3246 0.0021
4 -5 12 -1.2376 0.0065
4 -5 13 -0.4839 -0.0104
4 -4 0 5.7483 -0.0373
4 -4 1 -6.4345 0.0863
4 -4 2 5.2419 -0.0637
4 -4 3 3.6856 0.0249
4 -4 4 -1.5887 -0.0222
4 -4 5 1.1823 0.0319
4 -4 6 -6.3941 0.0009
4 -4 7 -2.6513 -0.0072
4 -4 8 7.5036 -0.0083
4 -4 9 -1.0932 -0.0112
4 -4 10 -5.7495 0.0016
4 -4 11 0.9865 0.0222
4 -4 12 1.8956 -0.0289
4 -4 13 1.8491 -0.0083
4 -4 14 0.2059 -0.0024
4 -3 0 -5.7168 0.0201
4 -3 1 4.6284 0.0442
4 -3 2 2.2426 -0.0729
4 -3 3 -14.5399 0.0230
4 -3 4 4.9998 -0.0131
4 -3 5 0.2946 0.0191
4 -3 6 -0.8105 -0.0163
4 -3 7 9.0349 -0.0028
4 -3 8 -1.8765 -0.0008
4 -3 9 -7.2538 -0.0028
4 -3 10 4.1233 0.0158
4 -3 11 3.7908 -0.0118
4 -3 12 -1.2879 0.0103
4 -3 13 -1.4521 0.0159
4 -3 14 -1.8471 0.0213
4 -2 0 2.7035 0.0624
4 -2 1 2.7847 -0.0174
4 -2 2 -14.2576 -0.0378
4 -2 3 14.0703 0.0440
4 -2 4 11.4111 0.0028
4 -2 5 -11.9010 0.0062
4 -2 6 4.8844 -0.0048
4 -2 7 -4.2726 -0.0069
4 -2 8 -7.0032 0.0105
4 -2 9 5.6670 0.0045
4 -2 10 4.3161 0.0120
4 -2 11 -4.8162 -0.0165
4 -2 12 -1.2458 0.0111
4 -2 13 -0.0163 -0.0398
4 -2 14 1.2619 0.0175
4 -2 15 0.7091 -0.0286
4 -1 0 4.6414 0.0591
4 -1 1 -11.5501 -0.0435
4 -1 2 9.8270 -0.0065
4 -1 3 10.1900 0.0212
4 -1 4 -25.4892 -0.0116
4 -1 5 2.3037 0.0008
4 -1 6 7.3178 -0.0143
4 -1 7 -5.3147 -0.0065
4 -1 8 7.5866 0.0124
4 -1 9 1.9944 -0.0062
4 -1 10 -5.7536 -0.0039
4 -1 11 -0.6900 -0.0072
4 -1 12 2.6026 -0.0013
4 -1 13 0.4720 0.0085
4 -1 14 1.3067 0.0204
4 -1 15 -0.9968 -0.0096
4 0 0 -10.2498 0.0147
4 0 1 5.0896 -0.0430
4 0 2 10.8722 0.0086
4 0 3 -20.1170 0.0335
4 0 4 3.5003 -0.0053
4 0 5 19.2635 -0.0057
4 0 6 -8.5205 -0.0155
4 0 7 0.7347 0.0218
4 0 8 0.4534 0.0081
4 0 9 -4.9927 -0.0018
4 0 10 1.4384 -0.0094
4 0 11 2.7220 0.0035
4 0 12 -1.2964 0.0001
4 0 13 0.6142 0.0189
4 0 14 -2.0505 -0.0229
4 0 15 -0.8241 0.0171
4 0 16 0.7004 -0.0438
4 1 0 2.6708 -0.0312
4 1 1 8.8531 -0.0055
4 1 2 -14.8207 0.0228
4 1 3 -0.2570 0.0160
4 1 4 17.6479 -0.0352
4 1 5 -9.6588 -0.0111
4 1 6 -7.3153 0.0025
4 1 7 3.0312 0.0239
4 1 8 -1.1685 -0.0150
4 1 9 2.0503 -0.0035
4 1 10 0.1504 -0.0082
4 1 11 -1.7246 0.0180
4 1 12 1.3396 -0.0068
4 1 13 -0.1671 0.0040
4 1 14 -1.6061 -0.0154
4 1 15 3.5317 0.0133
4 1 16 -0.8196 -0.0122
4 2 0 -1.3597 -0.0363
4 2 1 -6.5252 0.0420
4 2 2 0.1978 -0.0062
4 2 3 14.4851 0.0047
4 2 4 -8.0233 -0.0261
4 2 5 -9.3735 0.0167
4 2 6 5.0316 0.0281
4 2 7 4.6794 0.0009
4 2 8 1.2134 -0.0164
4 2 9 -2.8319 0.0003
4 2 10 -0.0953 -0.0002
4 2 11 2.5540 0.0052
4 2 12 -0.4793 -0.0099
4 2 13 -2.9991 0.0071
4 2 14 3.4158 -0.0077
4 2 15 -0.0686 -0.0007
4 2 16 -2.9867 -0.0027
4 2 17 1.2662 -0.0206
4 3 0 5.5606 -0.0093
4 3 1 4.8978 0.0482
4 3 2 3.5953 -0.0418
4 3 3 -6.7681 0.0193
4 3 4 -7.4866 -0.0308
4 3 5 7.6431 0.0285
4 3 6 6.5635 -0.0092
4 3 7 -1.8305 -0.0253
4 3 8 -7.3269 0.0027
4 3 9 1.2229 -0.0043
4 3 10 4.0603 0.0093
4 3 11 -2.2831 -0.0003
4 3 12 -2.3076 0.0096
4 3 13 2.9479 -0.0048
4 3 14 0.7547 0.0030
4 3 15 -4.6330 0.0017
4 3 16 1.5126 0.0168
4 3 17 1.9595 0.0061
4 4 0 5.7801 0.0552
4 4 1 -9.7461 0.0004
4 4 2 -4.2239 -0.0377
4 4 3 1.9022 0.0294
4 4 4 5.6858 -0.0245
4 4 5 3.7476 0.0334
4 4 6 -5.3321 -0.0171
4 4 7 -7.1222 0.0121
4 4 8 4.3442 0.0048
4 4 9 6.1703 0.0004
4 4 10 -4.2318 0.0161
4 4 11 -2.5868 -0.0096
4 4 12 2.8588 0.0028
4 4 13 0.2813 -0.0215
4 4 14 -2.8483 0.0081
4 4 15 1.9558 -0.0126
4 4 16 3.3151 0.0153
4 4 17 -1.5352 -0.0246
4 5 0 -11.3625 0.0831
4 5 1 -1.6105 -0.0543
4 5 2 12.3344 0.0015
4 5 3 -1.3170 0.0098
4 5 4 -3.0773 -0.0143
4 5 5 -2.3628 0.0169
4 5 6 -3.9818 -0.0098
4 5 7 5.4757 -0.0049
4 5 8 4.8220 -0.0022
4 5 9 -6.0077 -0.0036
4 5 10 -2.3973 -0.0014
4 5 11 4.2742 -0.0090
4 5 12 0.6872 0.0069
4 5 13 -1.5729 -0.0072
4 5 14 1.0382 0.0204
4 5 15 0.9153 -0.0014
4 5 16 -1.9177 0.0078
4 5 17 -1.5813 -0.0224
4 5 18 1.6081 0.0051
4 6 0 1.6593 0.0739
4 6 1 11.0754 -0.0822
4 6 2 -4.8871 0.0270
4 6 3 -9.3827 0.0042
4 6 4 6.1698 0.0096
4 6 5 -0.0863 0.0151
4 6 6 1.6441 -0.0082
4 6 7 3.5397 -0.0099
4 6 8 -4.9816 0.0093
4 6 9 -1.4599 -0.0082
4 6 10 4.3996 0.0188
4 6 11 0.0036 -0.0117
4 6 12 -1.9952 0.0028
4 6 13 0.3169 -0.0081
4 6 14 -0.7224 0.0113
4 6 15 -0.0989 -0.0088
4 6 16 -0.5678 0.0038
4 6 17 0.5750 0.0015
4 6 18 -0.2319 0.0079
4 7 0 5.4998 0.0210
4 7 1 -4.5834 -0.0770
4 7 2 -7.1201 0.0583
4 7 3 8.9062 0.0024
4 7 4 2.4126 -0.0072
4 7 5 -5.8838 -0.0099
4 7 6 3.0180 -0.0249
4 7 7 -2.3415 0.0014
4 7 8 -2.2623 0.0077
4 7 9 3.0626 0.0087
4 7 10 -0.0137 -0.0008
4 7 11 -1.9139 -0.0034
4 7 12 0.1057 0.0118
4 7 13 -1.5314 -0.0068
4 7 14 1.2895 0.0081
4 7 15 1.5212 -0.0060
4 7 16 -1.1409 -0.0079
4 7 17 2.0202 -0.0162
4 7 18 0.1779 -0.0015
4 8 0 -1.2526 -0.0405
4 8 1 -3.3001 -0.0078
4 8 2 5.9268 0.0482
4 8 3 0.9567 -0.0115
4 8 4 -7.3929 -0.0182
4 8 5 3.4022 0.0101
4 8 6 1.5846 -0.0083
4 8 7 -3.5536 0.0254
4 8 8 2.9277 0.0084
4 8 9 1.3434 0.0007
4 8 10 -1.3723 -0.0151
4 8 11 0.3060 0.0065
4 8 12 -0.6270 -0.0320
4 8 13 2.7239 0.0110
4 8 14 3.0652 0.0088
4 8 15 -4.2708 0.0013
4 8 16 0.0632 -0.0059
4 8 17 0.5805 0.0163
4 8 18 -2.8795 0.0165
4 9 0 -3.7796 -0.0504
4 9 1 1.8776 0.0249
4 9 2 0.2000 0.0044
4 9 3 -3.9710 -0.0068
4 9 4 3.6158 -0.0345
4 9 5 1.7868 0.0167
4 9 6 -4.5406 -0.0158
4 9 7 3.0504 0.0339
4 9 8 1.9881 -0.0206
4 9 9 -2.9990 -0.0073
4 9 10 -0.4262 -0.0054
4 9 11 -0.7104 0.0025
4 9 12 1.1560 -0.0009
4 9 13 1.5516 0.0339
4 9 14 -6.6723 -0.0151
4 9 15 -0.5440 -0.0083
4 9 16 4.8752 -0.0108
4 9 17 -1.5321 0.0038
4 9 18 0.7193 0.0063
4 10 0 -1.8279 -0.0407
4 10 1 3.6652 0.0307
4 10 2 -1.3360 -0.0029
4 10 3 1.6418 -0.0058
4 10 4 -0.2933 -0.0125
4 10 5 -3.4600 0.0463
4 10 6 3.5012 -0.0033
4 10 7 1.1589 0.0127
4 10 8 -4.9761 -0.0335
4 10 9 0.6278 0.0087
4 10 10 1.6925 -0.0072
4 10 11 0.6857 0.0057
4 10 12 2.1528 0.0042
4 10 13 -4.2686 0.0165
4 10 14 1.2025 -0.0116
4 10 15 7.0814 -0.0046
4 10 16 -2.5615 0.0043
4 10 17 -2.9626 0.0060
4 10 18 1.3116 0.0181
4 11 0 4.4849 0.0304
4 11 1 0.0093 0.0215
4 11 2 -2.7459 0.0110
4 11 3 -0.1204 -0.0074
4 11 4 -0.5587 -0.0035
4 11 5 3.3204 0.0098
4 11 6 -0.8422 -0.0242
4 11 7 -4.5026 -0.0050
4 11 8 3.5651 -0.0053
4 11 9 3.0405 0.0047
4 11 10 -2.2035 0.0150
4 11 11 0.0157 0.0029
4 11 12 -2.3008 0.0116
4 11 13 -0.2877 -0.0087
4 11 14 4.8469 -0.0342
4 11 15 -4.7408 -0.0021
4 11 16 -3.4294 -0.0004
4 11 17 2.7809 0.0187
4 11 18 1.2938 0.0093
4 12 0 0.3116 0.0856
4 12 1 -3.2232 -0.0255
4 12 2 0.1635 0.0003
4 12 3 2.2908 -0.0382
4 12 4 1.0043 0.0045
4 12 5 -2.2610 0.0176
4 12 6 -2.5693 -0.0091
4 12 7 4.9708 0.0002
4 12 8 1.0273 -0.0000
4 12 9 -5.4380 0.0063
4 12 10 0.7455 0.0056
4 12 11 1.6597 -0.0134
4 12 12 -0.2432 0.0179
4 12 13 2.2537 -0.0314
4 12 14 -2.5819 0.0151
4 12 15 -1.4269 -0.0004
4 12 16 4.5989 0.0247
4 12 17 -0.0572 0.0291
4 13 0 -0.5961 0.0444
4 13 1 -0.6176 -0.0744
4 13 2 2.5265 0.0332
4 13 3 0.3288 -0.0226
4 13 4 -2.5194 0.0286
4 13 5 -0.4087 0.0015
4 13 6 3.8461 -0.0160
4 13 7 -0.5217 0.0145
4 13 8 -5.1081 0.0070
4 13 9 2.8976 0.0075
4 13 10 3.0678 0.0009
4 13 11 -2.8712 0.0062
4 13 12 -0.3327 -0.0284
4 13 13 -0.0694 -0.0151
4 13 14 -0.2839 0.0115
4 13 15 2.3191 0.0102
4 13 16 -1.3450 0.0464
4 13 17 -1.4560 -0.0362
4 14 0 -0.2612 -0.0086
4 14 1 -0.0118 -0.0138
4 14 2 1.1083 0.0257
4 14 3 -2.4137 -0.0323
4 14 4 -0.3075 0.0332
4 14 5 2.3808 0.0091
4 14 6 -0.9376 -0.0044
4 14 7 -2.6681 0.0051
4 14 8 2.3396 -0.0173
4 14 9 1.9965 -0.0070
4 14 10 -3.4469 -0.0126
4 14 11 0.6991 -0.0175
4 14 12 2.2541 0.0033
4 14 13 -0.5546 0.0442
4 14 14 -0.4386 0.0008
4 14 15 -0.2348 0.0212
4 14 16 -0.4576 -0.0402
4 15 1 1.4914 0.0086
4 15 2 -0.4715 0.0090
4 15 3 -1.0852 0.0231
4 15 4 1.7419 0.0121
4 15 5 0.2897 -0.0225
4 15 6 -1.1703 -0.0444
4 15 7 1.4387 -0.0001
4 15 8 0.0867 -0.0079
4 15 9 -1.5249 0.0180
4 15 10 0.7568 0.0126
4 15 11 1.0975 0.0135
4 15 12 -2.4031 0.0099
4 15 13 -0.7655 -0.0150
4 15 14 0.9452 -0.0084
4 15 15 0.7494 0.0012
4 16 3 0.7697 -0.0353
4 16 4 1.7324 -0.0311
4 16 5 -1.2703 0.0062
4 16 6 -0.8963 0.0011
4 16 7 -0.3776 0.0519
4 16 8 -0.4008 0.0137
4 16 9 1.4790 0.0235
4 16 10 -0.1137 -0.0124
4 16 11 -1.2462 -0.0143
4 16 12 1.0573 0.0004
4 16 13 1.5040 0.0076
4 16 14 0.5819 -0.0050
4 17 6 1.7802 -0.0055
4 17 7 1.6112 0.0145
4 17 8 0.7788 -0.0342
4 17 9 -0.9160 -0.0251
4 17 10 -1.2200 -0.0368
4 17 11 0.7631 -0.0129
5 -14 0 -0.3801 0.0116
5 -14 1 -0.4971 -0.0048
5 -13 0 -0.5107 0.0636
5 -13 1 -0.4124 -0.0235
5 -13 2 -0.3647 0.0034
5 -13 3 0.5923 0.0255
5 -12 0 -2.1503 0.0670
5 -12 1 -0.1172 -0.0656
5 -12 2 1.8808 0.0158
5 -12 3 0.1487 0.0057
5 -12 4 -1.5185 0.0093
5 -12 5 -0.3263 0.0170
5 -11 0 1.5460 0.0391
5 -11 1 2.8964 -0.0659
5 -11 2 -1.3191 0.0454
5 -11 3 -2.3931 -0.0100
5 -11 4 1.5000 -0.0163
5 -11 5 1.5698 -0.0146
5 -11 6 -0.7209 -0.0058
5 -10 0 2.0036 0.0102
5 -10 1 -2.4962 -0.0478
5 -10 2 -1.7159 0.0428
5 -10 3 3.3447 -0.0123
5 -10 4 1.2152 0.0099
5 -10 5 -3.2478 0.0121
5 -10 6 -0.6491 -0.0032
5 -10 7 1.3908 -0.0016
5 -10 8 -1.1138 -0.0180
5 -9 0 -2.5169 -0.0190
5 -9 1 -1.3604 -0.0167
5 -9 2 3.2699 0.0434
5 -9 3 0.0649 -0.0177
5 -9 4 -4.3560 -0.0069
5 -9 5 0.6823 -0.0066
5 -9 6 3.4905 -0.0051
5 -9 7 -0.3212 0.0181
5 -9 8 -1.0711 0.0003
5 -9 9 1.2053 -0.0115
5 -8 0 0.6414 -0.0401
5 -8 1 3.3567 0.0095
5 -8 2 0.7692 0.0220
5 -8 3 -3.8698 -0.0251
5 -8 4 1.1590 -0.0014
5 -8 5 3.5096 0.0014
5 -8 6 -1.4388 0.0047
5 -8 7 -2.3418 0.0090
5 -8 8 0.1424 -0.0241
5 -8 9 0.4585 0.0103
5 -8 10 -0.4572 0.0116
5 -7 0 0.3624 -0.0409
5 -7 1 -1.3304 0.0175
5 -7 2 -3.2870 0.0030
5 -7 3 -0.5123 -0.0231
5 -7 4 3.5166 0.0030
5 -7 5 -1.2559 0.0127
5 -7 6 -1.4806 0.0061
5 -7 7 0.1084 -0.0035
5 -7 8 1.7024 -0.0134
5 -7 9 0.9580 0.0214
5 -7 10 -0.7662 -0.0196
5 -7 11 -0.3197 0.0180
5 -6 0 2.3045 -0.0085
5 -6 1 -1.3970 0.0243
5 -6 2 0.9428 0.0004
5 -6 3 3.1747 -0.0081
5 -6 4 0.2613 0.0153
5 -6 5 -1.6066 0.0120
5 -6 6 -0.8692 -0.0079
5 -6 7 0.8721 -0.0036
5 -6 8 1.7776 -0.0024
5 -6 9 -2.6815 0.0073
5 -6 10 -1.5194 -0.0043
5 -6 11 1.4513 0.0124
5 -6 12 0.3490 -0.0241
5 -5 0 -3.9608 0.0343
5 -5 1 -0.7007 -0.0176
5 -5 2 3.2285 0.0088
5 -5 3 -2.7890 -0.0258
5 -5 4 -1.5812 0.0162
5 -5 5 -1.3291 -0.0109
5 -5 6 0.8964 -0.0126
5 -5 7 3.4918 -0.0121
5 -5 8 -2.8602 0.0033
5 -5 9 -2.0005 0.0011
5 -5 10 4.1704 0.0056
5 -5 11 1.1911 -0.0182
5 -5 12 -1.0678 0.0036
5 -4 0 -1.1762 0.0301
5 -4 1 6.5657 -0.0336
5 -4 2 -6.0619 0.0215
5 -4 3 0.7043 -0.0295
5 -4 4 4.4019 0.0446
5 -4 5 -0.8510 -0.0238
5 -4 6 3.3257 0.0156
5 -4 7 -3.5159 0.0018
5 -4 8 -3.2577 0.0275
5 -4 9 5.2701 -0.0017
5 -4 10 0.5023 0.0110
5 -4 11 -4.7075 -0.0155
5 -4 12 -1.0158 0.0228
5 -4 13 0.2535 -0.0028
5 -3 0 5.6977 -0.0035
5 -3 1 -6.7416 -0.0273
5 -3 2 0.8682 0.0265
5 -3 3 8.4169 -0.0069
5 -3 4 -10.0315 0.0226
5 -3 5 -0.3109 -0.0325
5 -3 6 -0.1732 0.0108
5 -3 7 -2.5830 -0.0130
5 -3 8 6.4080 0.0047
5 -3 9 0.4931 -0.0263
5 -3 10 -6.0450 -0.0118
5 -3 11 1.4279 -0.0118
5 -3 12 3.9618 0.0121
5 -3 13 1.1819 -0.0051
5 -3 14 -0.6223 -0.0177
5 -2 0 -7.1118 -0.0551
5 -2 1 0.7439 0.0121
5 -2 2 7.5366 0.0176
5 -2 3 -12.4662 -0.0160
5 -2 4 1.7971 0.0033
5 -2 5 12.1931 -0.0155
5 -2 6 -4.8848 0.0069
5 -2 7 3.9744 0.0146
5 -2 8 -1.4305 -0.0022
5 -2 9 -6.2465 0.0037
5 -2 10 2.0604 0.0159
5 -2 11 4.9898 0.0190
5 -2 12 -2.7300 -0.0010
5 -2 13 -2.3240 0.0025
5 -2 14 -0.7760 -0.0093
5 -2 15 1.3940 0.0324
5 -1 0 1.8809 -0.0467
5 -1 1 7.3818 0.0511
5 -1 2 -8.5183 -0.0042
5 -1 3 1.4692 0.0017
5 -1 4 13.8724 -0.0058
5 -1 5 -13.7348 -0.0085
5 -1 6 -3.8163 0.0217
5 -1 7 3.5334 0.0002
5 -1 8 -4.6673 -0.0207
5 -1 9 4.3545 0.0085
5 -1 10 3.8779 -0.0128
5 -1 11 -3.3420 -0.0059
5 -1 12 -2.2896 -0.0026
5 -1 13 2.2121 -0.0003
5 -1 14 0.9457 -0.0112
5 -1 15 -0.3120 -0.0066
5 0 0 5.4037 -0.0269
5 0 1 -7.5178 0.0405
5 0 2 -1.3867 -0.0219
5 0 3 10.0074 -0.0181
5 0 4 -10.3104 -0.0124
5 0 5 -4.3817 0.0223
5 0 6 13.4465 0.0083
5 0 7 -2.7980 -0.0210
5 0 8 0.8244 0.0068
5 0 9 1.4252 0.0058
5 0 10 -3.7062 0.0031
5 0 11 -1.0302 0.0028
5 0 12 2.6330 0.0023
5 0 13 -0.3906 -0.0187
5 0 14 0.0540 0.0220
5 0 15 -1.1117 0.0077
5 0 16 1.3070 0.0424
5 1 0 -2.1182 -0.0087
5 1 1 -0.0749 0.0314
5 1 2 7.6237 -0.0259
5 1 3 -5.1827 -0.0107
5 1 4 -5.0776 0.0274
5 1 5 9.9295 0.0122
5 1 6 -2.2452 -0.0161
5 1 7 -5.9683 -0.0088
5 1 8 1.4399 0.0092
5 1 9 -0.9450 -0.0082
5 1 10 1.0685 0.0027
5 1 11 0.9945 -0.0100
5 1 12 -1.0475 0.0136
5 1 13 0.4920 -0.0058
5 1 14 0.1488 0.0198
5 1 15 -1.4786 -0.0360
5 1 16 2.1335 -0.0064
5 2 0 -1.6442 0.0304
5 2 1 -0.2882 -0.0060
5 2 2 -3.4905 -0.0328
5 2 3 -2.9148 0.0011
5 2 4 6.6860 0.0328
5 2 5 1.0512 -0.0154
5 2 6 -5.1074 -0.0143
5 2 7 0.9022 0.0073
5 2 8 3.1699 0.0079
5 2 9 0.8788 -0.0020
5 2 10 -1.9393 0.0047
5 2 11 -0.6678 0.0049
5 2 12 1.6461 -0.0013
5 2 13 0.4217 -0.0062
5 2 14 -3.1188 0.0027
5 2 15 2.4244 -0.0018
5 2 16 0.7108 0.0216
5 2 17 -2.0888 0.0157
5 3 0 -5.3383 0.0218
5 3 1 2.2174 -0.0348
5 3 2 3.9763 0.0158
5 3 3 2.4296 0.0189
5 3 4 -1.1242 0.0274
5 3 5 -4.6676 -0.0415
5 3 6 -0.8069 0.0086
5 3 7 3.8706 0.0058
5 3 8 0.5041 -0.0085
5 3 9 -4.7094 0.0038
5 3 10 0.4016 0.0006
5 3 11 3.1662 -0.0039
5 3 12 -1.0987 -0.0137
5 3 13 -2.2199 0.0110
5 3 14 2.1847 -0.0198
5 3 15 2.3770 0.0150
5 3 16 -3.6259 -0.0150
5 3 17 0.0558 0.0073
5 4 0 5.0928 -0.0115
5 4 1 6.7535 -0.0122
5 4 2 -5.7204 0.0151
5 4 3 -4.7245 -0.0064
5 4 4 0.7868 -0.0034
5 4 5 1.5439 -0.0343
5 4 6 3.5407 0.0244
5 4 7 0.4054 -0.0083
5 4 8 -4.7863 0.0154
5 4 9 1.8822 0.0039
5 4 10 4.7354 -0.0108
5 4 11 -2.4608 0.0004
5 4 12 -1.9336 0.0040
5 4 13 2.1274 0.0141
5 4 14 0.1673 -0.0049
5 4 15 -2.9457 0.0301
5 4 16 -0.3269 -0.0303
5 4 17 2.7521 0.0126
5 5 0 5.4717 -0.0527
5 5 1 -8.0265 0.0194
5 5 2 -4.9009 0.0087
5 5 3 8.9725 0.0083
5 5 4 1.6709 -0.0053
5 5 5 -2.1871 -0.0060
5 5 6 -0.2821 0.0128
5 5 7 -3.5036 0.0113
5 5 8 1.4530 -0.0078
5 5 9 3.7583 -0.0107
5 5 10 -4.1903 -0.0014
5 5 11 -2.6800 0.0019
5 5 12 2.8098 -0.0006
5 5 13 -0.3341 -0.0017
5 5 14 -0.9477 -0.0095
5 5 15 1.5523 -0.0015
5 5 16 1.3145 -0.0169
5 5 17 -0.2946 0.0255
5 6 0 -7.4919 -0.0703
5 6 1 -3.2432 0.0603
5 6 2 10.0705 -0.0215
5 6 3 0.2813 -0.0051
5 6 4 -8.8830 -0.0202
5 6 5 2.4746 -0.0029
5 6 6 0.6245 0.0204
5 6 7 -0.4092 0.0040
5 6 8 3.1796 -0.0205
5 6 9 -2.3762 0.0187
5 6 10 -1.7701 -0.0181
5 6 11 4.0829 0.0149
5 6 12 0.3282 0.0047
5 6 13 -0.9542 0.0007
5 6 14 1.5550 -0.0017
5 6 15 -1.3136 0.0042
5 6 16 -0.4951 -0.0057
5 6 17 -0.5156 0.0048
5 6 18 0.4924 -0.0042
5 7 0 -2.2887 -0.0347
5 7 1 8.4633 0.0719
5 7 2 -0.7330 -0.0465
5 7 3 -9.2429 0.0108
5 7 4 4.4684 0.0019
5 7 5 4.7999 0.0181
5 7 6 -4.0583 0.0164
5 7 7 2.1518 -0.0269
5 7 8 -0.1416 -0.0010
5 7 9 -2.8425 -0.0073
5 7 10 2.2130 -0.0006
5 7 11 0.4704 0.0161
5 7 12 -1.8915 -0.0139
5 7 13 0.7562 -0.0036
5 7 14 -2.3258 0.0036
5 7 15 -0.0495 -0.0004
5 7 16 1.4653 0.0004
5 7 17 -1.2195 0.0162
5 7 18 1.2223 -0.0084
5 8 0 4.4064 0.0104
5 8 1 -0.1806 0.0202
5 8 2 -7.1239 -0.0519
5 8 3 4.6004 0.0142
5 8 4 4.8939 0.0089
5 8 5 -5.9217 -0.0060
5 8 6 0.4917 0.0038
5 8 7 1.7199 -0.0250
5 8 8 -3.3911 0.0117
5 8 9 1.8253 -0.0032
5 8 10 1.9251 0.0234
5 8 11 -1.6278 -0.0075
5 8 12 0.0504 0.0127
5 8 13 -1.5947 -0.0126
5 8 14 1.2255 0.0059
5 8 15 3.8881 -0.0183
5 8 16 -2.5500 0.0128
5 8 17 0.8334 -0.0023
5 8 18 1.1034 -0.0162
5 9 0 3.5856 0.0724
5 9 1 -4.2725 -0.0088
5 9 2 2.0916 -0.0087
5 9 3 3.2113 0.0276
5 9 4 -5.2131 0.0113
5 9 5 0.5128 -0.0232
5 9 6 2.8192 0.0098
5 9 7 -2.8294 -0.0270
5 9 8 2.1414 0.0343
5 9 9 1.5237 -0.0034
5 9 10 -2.8115 0.0128
5 9 11 0.0403 -0.0144
5 9 12 -0.2199 -0.0138
5 9 13 1.3150 -0.0148
5 9 14 3.5223 0.0157
5 9 15 -4.9491 -0.0028
5 9 16 -1.9670 0.0274
5 9 17 3.2498 -0.0188
5 9 18 -2.5984 -0.0033
5 10 0 -2.2124 0.0289
5 10 1 -3.1584 -0.0540
5 10 2 3.2864 -0.0102
5 10 3 -1.7015 0.0022
5 10 4 0.4359 -0.0137
5 10 5 1.6174 -0.0079
5 10 6 -2.6541 0.0198
5 10 7 1.9586 -0.0092
5 10 8 0.8868 0.0161
5 10 9 -3.6961 -0.0188
5 10 10 1.6774 0.0086
5 10 11 1.3322 -0.0313
5 10 12 -0.8030 0.0106
5 10 13 2.0731 0.0128
5 10 14 -4.2882 0.0005
5 10 15 -1.4607 0.0179
5 10 16 6.3255 -0.0065
5 10 17 -0.8294 -0.0158
5 11 0 -3.0437 -0.0071
5 11 1 3.2435 -0.0234
5 11 2 2.3941 0.0115
5 11 3 -2.4294 0.0271
5 11 4 -0.3549 0.0024
5 11 5 -0.6616 0.0025
5 11 6 2.7371 -0.0072
5 11 7 0.1789 0.0004
5 11 8 -4.1009 0.0164
5 11 9 2.4777 0.0055
5 11 10 2.0019 -0.0247
5 11 11 -2.8329 0.0064
5 11 12 0.7913 0.0230
5 11 13 -0.7079 -0.0023
5 11 14 -1.2151 0.0148
5 11 15 5.3804 -0.0009
5 11 16 -2.3926 -0.0392
5 11 17 -4.1892 -0.0036
5 12 0 1.6941 -0.0940
5 12 1 1.9864 0.0152
5 12 2 -2.9921 0.0048
5 12 3 -1.9268 0.0246
5 12 4 2.3583 -0.0201
5 12 5 1.6383 -0.0008
5 12 6 -1.8389 0.0109
5 12 7 -3.8025 -0.0015
5 12 8 3.5030 -0.0221
5 12 9 2.4401 -0.0223
5 12 10 -3.6927 0.0062
5 12 11 0.3620 0.0282
5 12 12 1.5058 -0.0186
5 12 13 -0.9149 0.0046
5 12 14 1.8961 -0.0170
5 12 15 -1.2665 -0.0129
5 12 16 -2.7959 -0.0130
5 12 17 3.9466 0.0290
5 13 0 0.0198 -0.0574
5 13 1 -0.9867 0.0763
5 13 2 -1.7506 -0.0193
5 13 3 2.7761 0.0263
5 13 4 1.4486 -0.0384
5 13 5 -2.4889 -0.0042
5 13 6 -1.0716 -0.0082
5 13 7 3.5829 -0.0155
5 13 8 1.6593 0.0267
5 13 9 -4.4134 0.0232
5 13 10 0.4746 0.0082
5 13 11 2.0778 -0.0118
5 13 12 -1.1395 0.0153
5 13 13 0.0486 -0.0145
5 13 14 -0.1386 0.0094
5 13 15 -1.3571 -0.0087
5 13 16 1.9247 0.0020
5 14 0 -0.3873 -0.0404
5 14 1 0.5518 0.0510
5 14 2 0.4761 -0.0345
5 14 3 1.3505 0.0171
5 14 4 -2.5458 -0.0481
5 14 5 -0.7942 0.0282
5 14 6 2.1306 0.0169
5 14 7 -0.3692 0.0117
5 14 8 -2.6995 0.0168
5 14 9 0.4788 -0.0228
5 14 10 2.2844 -0.0049
5 14 11 -1.8152 -0.0064
5 14 12 0.5416 -0.0260
5 14 13 0.5094 -0.0122
5 14 14 -0.6895 0.0329
5 14 15 0.5504 -0.0385
5 14 16 0.7635 0.0668
5 15 2 0.1517 -0.0402
5 15 3 -0.0292 0.0017
5 15 4 -0.9781 -0.0094
5 15 5 1.8187 0.0404
5 15 6 0.1807 -0.0030
5 15 7 -1.0209 -0.0013
5 15 8 1.2433 -0.0016
5 15 9 0.4849 -0.0354
5 15 10 -0.6013 -0.0150
5 15 11 0.2415 0.0034
5 15 12 0.9817 0.0387
5 15 13 -2.0952 0.0313
5 15 14 0.3665 -0.0318
5 16 5 1.7520 0.0126
5 16 6 -1.2314 -0.0100
5 16 7 0.1509 -0.0135
5 16 8 -0.6879 -0.0327
5 16 9 -0.6735 -0.0140
5 16 10 0.5548 0.0512
5 16 11 -0.4968 0.0314
5 16 12 -0.9625 -0.0216
5 16 13 0.7730 -0.0280
6 -13 0 0.4458 -0.0156
6 -13 1 -0.6403 0.0199
6 -13 2 0.0506 0.0326
6 -12 0 -1.2285 -0.0282
6 -12 1 -0.1371 0.0444
6 -12 2 -0.5830 -0.0355
6 -12 3 0.8904 -0.0284
6 -12 4 0.5742 -0.0051
6 -11 0 -0.3152 -0.0123
6 -11 1 0.1262 0.0420
6 -11 2 1.0573 -0.0450
6 -11 3 0.2061 0.0311
6 -11 4 -1.8929 0.0032
6 -11 5 0.7096 -0.0065
6 -10 0 0.4161 -0.0036
6 -10 1 1.0904 0.0267
6 -10 2 -0.7494 -0.0425
6 -10 3 -1.8020 0.0244
6 -10 4 1.5176 -0.0099
6 -10 5 1.7243 0.0164
6 -10 6 -1.9536 0.0022
6 -10 7 -0.8259 -0.0354
6 -9 0 0.4914 0.0409
6 -9 1 -0.7779 0.0033
6 -9 2 -1.8067 -0.0296
6 -9 3 2.5016 0.0311
6 -9 4 1.3403 -0.0118
6 -9 5 -2.7606 -0.0056
6 -9 6 -0.4063 -0.0148
6 -9 7 2.0125 -0.0042
6 -9 8 0.0026 0.0264
6 -8 0 0.3822 0.0669
6 -8 1 -1.5827 -0.0238
6 -8 2 2.6780 -0.0136
6 -8 3 1.0972 0.0219
6 -8 4 -3.6494 -0.0081
6 -8 5 0.1776 0.0131
6 -8 6 2.1094 0.0005
6 -8 7 -0.5478 0.0087
6 -8 8 -1.0013 0.0143
6 -8 9 0.0465 -0.0140
6 -7 0 0.0819 0.0463
6 -7 1 0.9144 -0.0604
6 -7 2 0.3634 0.0027
6 -7 3 -3.0535 0.0211
6 -7 4 0.7131 -0.0126
6 -7 5 2.4796 -0.0151
6 -7 6 -1.0288 -0.0078
6 -7 7 -0.3246 0.0030
6 -7 8 -0.1635 -0.0059
6 -7 9 0.6262 -0.0160
6 -7 10 0.8562 -0.0014
6 -6 0 -2.5720 0.0126
6 -6 1 0.7082 -0.0526
6 -6 2 -0.7786 0.0409
6 -6 3 0.8554 0.0093
6 -6 4 1.1351 -0.0107
6 -6 5 -1.4241 0.0067
6 -6 6 0.2889 0.0154
6 -6 7 -0.4206 -0.0012
6 -6 8 -0.1198 0.0055
6 -6 9 1.6484 -0.0005
6 -6 10 -1.6671 0.0113
6 -6 11 -1.1589 0.0265
6 -5 0 3.2187 -0.0275
6 -5 1 -0.4839 0.0003
6 -5 2 -0.8288 0.0334
6 -5 3 1.0616 -0.0018
6 -5 4 -1.5910 -0.0217
6 -5 5 1.5208 -0.0013
6 -5 6 -0.7623 -0.0069
6 -5 7 -1.0496 0.0089
6 -5 8 2.6826 -0.0039
6 -5 9 -1.5404 -0.0005
6 -5 10 -2.1981 -0.0046
6 -5 11 2.5546 -0.0122
6 -5 12 0.6216 -0.0392
6 -4 0 -0.8891 -0.0406
6 -4 1 -0.9705 0.0225
6 -4 2 3.9889 0.0024
6 -4 3 -2.4549 -0.0098
6 -4 4 -0.2695 -0.0306
6 -4 5 1.4467 0.0254
6 -4 6 -2.0922 0.0001
6 -4 7 3.6785 0.0090
6 -4 8 -1.4938 -0.0284
6 -4 9 -3.0800 0.0112
6 -4 10 3.4866 -0.0171
6 -4 11 1.7619 0.0315
6 -4 12 -2.1653 0.0099
6 -4 13 -0.7760 0.0138
6 -3 0 0.4139 -0.0183
6 -3 1 3.5006 0.0437
6 -3 2 -4.5497 -0.0172
6 -3 3 -2.7198 -0.0106
6 -3 4 6.1384 -0.0023
6 -3 5 -2.9397 0.0309
6 -3 6 0.4563 -0.0048
6 -3 7 -0.6731 0.0032
6 -3 8 -3.5815 -0.0006
6 -3 9 4.1504 0.0192
6 -3 10 1.7912 -0.0029
6 -3 11 -4.4940 0.0133
6 -3 12 -0.9149 -0.0444
6 -3 13 1.5423 0.0069
6 -2 0 3.5993 0.0157
6 -2 1 -5.5705 0.0069
6 -2 2 -1.0915 -0.0338
6 -2 3 7.9812 0.0098
6 -2 4 -3.7157 0.0045
6 -2 5 -3.8828 0.0106
6 -2 6 4.2275 -0.0137
6 -2 7 -1.8910 -0.0191
6 -2 8 3.9166 -0.0034
6 -2 9 0.9270 -0.0171
6 -2 10 -4.6898 0.0083
6 -2 11 -0.1870 -0.0080
6 -2 12 4.4998 0.0078
6 -2 13 -0.4165 0.0127
6 -2 14 -1.4681 -0.0203
6 -1 0 -5.6801 0.0585
6 -1 1 -0.1798 -0.0339
6 -1 2 7.3760 -0.0003
6 -1 3 -4.0095 0.0105
6 -1 4 -5.1690 0.0094
6 -1 5 7.6627 0.0049
6 -1 6 -1.8291 -0.0100
6 -1 7 -1.4282 0.0004
6 -1 8 0.4172 0.0158
6 -1 9 -4.2748 0.0105
6 -1 10 1.1569 0.0214
6 -1 11 3.9388 -0.0207
6 -1 12 -1.5077 0.0028
6 -1 13 -3.0035 -0.0050
6 -1 14 1.4769 0.0276
6 -1 15 1.3437 0.0121
6 0 0 -1.1568 0.0493
6 0 1 6.1074 -0.0557
6 0 2 -4.1740 0.0337
6 0 3 -4.9737 0.0068
6 0 4 6.9625 0.0019
6 0 5 -0.3875 -0.0164
6 0 6 -5.4203 -0.0110
6 0 7 3.6574 -0.0072
6 0 8 -0.7778 0.0093
6 0 9 1.8208 0.0047
6 0 10 2.2713 -0.0174
6 0 11 -1.7857 -0.0057
6 0 12 -2.2029 0.0022
6 0 13 2.1248 0.0127
6 0 14 0.7339 -0.0268
6 0 15 -1.1255 -0.0227
6 1 0 4.1815 0.0112
6 1 1 -1.9666 -0.0395
6 1 2 -2.7337 0.0426
6 1 3 5.5822 -0.0152
6 1 4 1.0046 -0.0127
6 1 5 -5.8241 -0.0034
6 1 6 2.8488 -0.0019
6 1 7 2.1513 0.0237
6 1 8 -1.9356 0.0216
6 1 9 -0.3671 -0.0152
6 1 10 -1.7449 -0.0140
6 1 11 -0.2028 0.0091
6 1 12 1.2460 -0.0035
6 1 13 -0.1687 0.0169
6 1 14 -0.2928 -0.0156
6 1 15 -0.0965 0.0414
6 1 16 0.2061 -0.0122
6 2 0 1.1088 -0.0156
6 2 1 -1.6813 -0.0010
6 2 2 1.3605 0.0292
6 2 3 -0.4693 -0.0273
6 2 4 -3.5041 -0.0041
6 2 5 1.0934 0.0078
6 2 6 3.2176 0.0099
6 2 7 -2.3698 0.0132
6 2 8 -1.4896 -0.0301
6 2 9 1.5677 -0.0169
6 2 10 1.8786 0.0121
6 2 11 -0.1566 0.0058
6 2 12 -0.7452 0.0025
6 2 13 0.5381 -0.0049
6 2 14 0.9067 -0.0005
6 2 15 -2.0442 -0.0049
6 2 16 1.1856 -0.0079
6 3 0 -0.9622 -0.0397
6 3 1 -2.6730 0.0164
6 3 2 0.4482 -0.0033
6 3 3 1.4730 -0.0120
6 3 4 0.8982 0.0036
6 3 5 0.6183 0.0173
6 3 6 -0.8146 -0.0034
6 3 7 -1.6280 -0.0081
6 3 8 2.2569 -0.0054
6 3 9 1.2444 0.0147
6 3 10 -2.9101 0.0051
6 3 11 -1.4255 -0.0049
6 3 12 1.7400 0.0087
6 3 13 0.1156 0.0016
6 3 14 -1.8697 0.0071
6 3 15 0.4568 -0.0333
6 3 16 2.2468 0.0248
6 4 0 -5.3440 -0.0136
6 4 1 1.1372 0.0440
6 4 2 5.0580 -0.0145
6 4 3 -1.7072 -0.0020
6 4 4 -3.5494 0.0037
6 4 5 1.0082 0.0127
6 4 6 0.3527 -0.0187
6 4 7 0.2463 -0.0011
6 4 8 0.7655 -0.0056
6 4 9 -2.9447 0.0023
6 4 10 0.1583 0.0019
6 4 11 3.5578 0.0005
6 4 12 -0.1782 0.0007
6 4 13 -1.6121 -0.0152
6 4 14 1.2172 -0.0113
6 4 15 0.8551 0.0036
6 4 16 -1.2598 0.0420
6 4 17 -1.1927 -0.0158
6 5 0 2.1009 0.0284
6 5 1 7.1811 -0.0067
6 5 2 -3.4720 -0.0204
6 5 3 -5.9320 0.0069
6 5 4 4.5912 0.0009
6 5 5 2.7627 -0.0029
6 5 6 -2.7840 -0.0047
6 5 7 0.7362 0.0066
6 5 8 -0.7822 0.0135
6 5 9 0.1134 0.0012
6 5 10 3.2005 -0.0007
6 5 11 -1.7106 -0.0023
6 5 12 -2.6526 0.0004
6 5 13 1.4500 -0.0002
6 5 14 -0.2695 0.0058
6 5 15 -1.1230 0.0101
6 5 16 0.9760 -0.0044
6 5 17 0.5578 -0.0252
6 6 0 6.2483 0.0656
6 6 1 -4.7241 -0.0265
6 6 2 -7.1316 0.0132
6 6 3 6.8127 -0.0118
6 6 4 3.7305 0.0065
6 6 5 -6.6212 0.0098
6 6 6 0.6782 -0.0120
6 6 7 2.1100 -0.0047
6 6 8 -1.9339 -0.0006
6 6 9 2.0139 -0.0127
6 6 10 -0.9635 0.0153
6 6 11 -2.5055 -0.0124
6 6 12 2.4548 -0.0011
6 6 13 0.4241 -0.0030
6 6 14 -1.1123 0.0015
6 6 15 1.9456 0.0078
6 6 16 -0.5248 -0.0022
6 6 17 -1.2055 -0.0046
6 7 0 -3.1662 0.0560
6 7 1 -6.1304 -0.0808
6 7 2 8.1096 0.0202
6 7 3 4.0072 -0.0048
6 7 4 -8.5719 0.0234
6 7 5 0.7868 -0.0094
6 7 6 5.1060 -0.0121
6 7 7 -3.4531 0.0264
6 7 8 0.7178 -0.0009
6 7 9 1.4252 0.0091
6 7 10 -2.6485 -0.0097
6 7 11 1.4213 -0.0052
6 7 12 0.7060 0.0144
6 7 13 -1.4854 0.0034
6 7 14 1.7177 -0.0033
6 7 15 -0.8532 0.0036
6 7 16 -1.2628 -0.0077
6 7 17 1.4518 -0.0064
6 8 0 -3.3747 -0.0144
6 8 1 5.0463 -0.0355
6 8 2 3.1750 0.0642
6 8 3 -9.2826 -0.0132
6 8 4 0.9617 -0.0039
6 8 5 6.4932 -0.0141
6 8 6 -3.8630 -0.0098
6 8 7 -0.9114 0.0121
6 8 8 2.3525 -0.0194
6 8 9 -2.6415 0.0040
6 8 10 0.5022 -0.0148
6 8 11 1.7414 0.0170
6 8 12 -0.6017 -0.0137
6 8 13 1.1939 0.0008
6 8 14 -1.4329 -0.0092
6 8 15 -1.4982 0.0192
6 8 16 2.3606 -0.0177
6 8 17 -1.2200 -0.0012
6 9 0 0.1461 -0.0551
6 9 1 3.1033 0.0043
6 9 2 -5.0733 0.0160
6 9 3 0.6381 -0.0323
6 9 4 6.3312 0.0121
6 9 5 -3.9196 0.0065
6 9 6 -1.8640 0.0028
6 9 7 2.6929 0.0246
6 9 8 -1.6564 -0.0201
6 9 9 1.3432 0.0121
6 9 10 1.5010 -0.0023
6 9 11 -1.7131 0.0192
6 9 12 -0.1102 -0.0022
6 9 13 -1.7890 0.0029
6 9 14 -0.9933 0.0018
6 9 15 4.1306 0.0062
6 9 16 -1.2053 -0.0245
6 9 17 -1.7321 0.0183
6 10 0 2.4529 -0.0493
6 10 1 -0.5299 0.0576
6 10 2 -2.6149 0.0155
6 10 3 3.1283 -0.0065
6 10 4 -1.8191 0.0103
6 10 5 -1.5579 -0.0188
6 10 6 2.4163 -0.0043
6 10 7 -1.2918 0.0063
6 10 8 0.8686 -0.0130
6 10 9 0.5109 0.0105
6 10 10 -3.6018 -0.0103
6 10 11 1.1341 0.0041
6 10 12 1.1305 -0.0327
6 10 13 -0.3394 0.0039
6 10 14 3.8604 0.0094
6 10 15 -1.7293 -0.0213
6 10 16 -3.8940 0.0128
6 10 17 3.8316 0.0088
6 11 0 -0.2144 0.0052
6 11 1 -2.3671 0.0283
6 11 2 0.6762 -0.0264
6 11 3 2.5520 -0.0283
6 11 4 -1.4502 0.0025
6 11 5 -0.0974 -0.0128
6 11 6 -0.8761 0.0197
6 11 7 1.4962 -0.0012
6 11 8 0.9934 -0.0103
6 11 9 -3.1251 0.0049
6 11 10 1.9294 0.0157
6 11 11 3.0758 -0.0081
6 11 12 -2.5201 0.0018
6 11 13 -0.0671 0.0334
6 11 14 -0.6183 -0.0142
6 11 15 -3.2740 0.0082
6 11 16 4.2949 0.0148
6 11 17 0.6462 -0.0305
6 12 0 -1.0816 0.0413
6 12 1 0.0986 0.0082
6 12 2 2.1793 -0.0136
6 12 3 -0.8738 -0.0197
6 12 4 -2.3018 0.0236
6 12 5 1.2058 0.0073
6 12 6 2.3156 0.0342
6 12 7 -0.1019 -0.0019
6 12 8 -3.9863 -0.0011
6 12 9 1.1588 -0.0051
6 12 10 2.9833 -0.0165
6 12 11 -2.9093 -0.0128
6 12 12 -1.6066 0.0195
6 12 13 2.2392 -0.0039
6 12 14 -0.2513 -0.0193
6 12 15 1.2708 0.0015
6 12 16 0.3518 -0.0245
6 13 0 1.1398 0.0911
6 13 1 0.2926 -0.0799
6 13 2 0.2085 -0.0164
6 13 3 -2.1985 0.0114
6 13 4 1.0784 0.0399
6 13 5 1.5952 -0.0141
6 13 6 -1.4519 -0.0184
6 13 7 -2.7018 -0.0479
6 13 8 2.1618 -0.0175
6 13 9 3.4983 0.0173
6 13 10 -2.8491 0.0226
6 13 11 -1.5925 0.0101
6 13 12 2.2194 -0.0034
6 13 13 0.7161 0.0045
6 13 14 -1.2442 -0.0218
6 13 15 0.1623 0.0289
6 14 1 -0.8457 -0.0814
6 14 2 -0.0970 0.0954
6 14 3 0.1139 -0.0181
6 14 4 1.9769 0.0104
6 14 5 -1.0272 -0.0157
6 14 6 -1.2176 0.0163
6 14 7 1.5299 0.0084
6 14 8 1.3171 0.0284
6 14 9 -2.8445 0.0120
6 14 10 -1.1657 -0.0172
6 14 11 3.0583 -0.0007
6 14 12 0.1301 0.0156
6 14 13 -0.7683 -0.0254
6 14 14 -0.7755 -0.0201
6 14 15 0.1013 0.0287
6 15 4 -0.3431 0.0489
6 15 5 -1.8371 -0.0546
6 15 6 1.3773 -0.0286
6 15 7 0.8830 -0.0237
6 15 8 -1.2476 0.0254
6 15 9 0.5205 0.0141
6 15 10 1.6118 0.0090
6 15 11 -0.9091 -0.0214
6 15 12 -1.9159 -0.0393
6 15 13 0.4428 -0.0146
6 16 8 0.3443 0.0236
6 16 9 -0.0091 -0.0407
6 16 10 -0.8922 -0.0347
7 -12 0 1.2057 0.0129
7 -12 1 -0.7800 0.0177
7 -12 2 0.8248 -0.0004
7 -11 0 -1.4418 0.0076
7 -11 1 -0.9324 -0.0331
7 -11 2 -0.0953 0.0163
7 -11 3 0.5547 -0.0142
7 -11 4 1.3719 0.0039
7 -10 0 -0.2163 -0.0115
7 -10 1 0.9196 -0.0060
7 -10 2 1.4643 0.0336
7 -10 3 0.0130 -0.0215
7 -10 4 -1.9051 0.0240
7 -10 5 -0.3110 0.0160
7 -9 0 -0.4350 -0.0230
7 -9 1 0.6060 0.0145
7 -9 2 -0.9330 0.0067
7 -9 3 -2.1071 -0.0237
7 -9 4 0.8337 0.0124
7 -9 5 1.7831 -0.0262
7 -9 6 -0.4451 -0.0205
7 -9 7 -0.6319 -0.0056
7 -8 0 -1.8859 -0.0272
7 -8 1 0.9434 0.0268
7 -8 2 -1.3926 0.0015
7 -8 3 2.0506 -0.0135
7 -8 4 1.7722 0.0100
7 -8 5 -1.5581 -0.0068
7 -8 6 -0.4777 0.0209
7 -8 7 -0.1216 0.0104
7 -8 8 -0.6051 -0.0045
7 -7 0 2.7915 -0.0270
7 -7 1 0.8160 0.0365
7 -7 2 -0.1352 -0.0269
7 -7 3 0.5166 -0.0088
7 -7 4 -3.0083 0.0106
7 -7 5 -0.0694 0.0056
7 -7 6 1.1384 0.0018
7 -7 7 -0.3790 -0.0002
7 -7 8 1.2015 -0.0089
7 -7 9 -0.1235 0.0030
7 -6 0 1.6948 -0.0295
7 -6 1 -2.6753 0.0316
7 -6 2 -0.6778 -0.0356
7 -6 3 -0.1814 0.0116
7 -6 4 1.5410 0.0054
7 -6 5 2.0034 0.0014
7 -6 6 -1.2768 -0.0095
7 -6 7 0.2441 -0.0028
7 -6 8 -0.3995 -0.0198
7 -6 9 -1.0856 0.0157
7 -6 10 1.8002 -0.0027
7 -5 0 -4.8429 0.0239
7 -5 1 0.0700 0.0179
7 -5 2 1.2223 -0.0257
7 -5 3 0.8088 0.0184
7 -5 4 -0.1145 0.0130
7 -5 5 -2.7676 -0.0052
7 -5 6 0.5857 -0.0039
7 -5 7 0.1390 -0.0044
7 -5 8 -0.6658 0.0136
7 -5 9 1.8735 0.0153
7 -5 10 -0.3212 0.0004
7 -5 11 -2.2277 0.0048
7 -4 0 1.5279 0.0318
7 -4 1 0.6918 -0.0256
7 -4 2 0.5095 -0.0129
7 -4 3 1.0221 0.0132
7 -4 4 -1.7561 0.0064
7 -4 5 0.9098 -0.0200
7 -4 6 1.7265 0.0029
7 -4 7 -1.7985 -0.0052
7 -4 8 2.3042 0.0163
7 -4 9 -0.7435 -0.0161
7 -4 10 -2.4635 -0.0026
7 -4 11 1.5919 -0.0335
7 -4 12 1.3812 -0.0045
7 -3 0 -0.3165 0.0266
7 -3 1 0.9769 -0.0348
7 -3 2 1.7458 0.0253
7 -3 3 -2.8225 0.0084
7 -3 4 -1.6935 0.0019
7 -3 5 2.7939 -0.0251
7 -3 6 -1.8409 0.0049
7 -3 7 0.6895 0.0065
7 -3 8 0.1017 0.0104
7 -3 9 -3.0473 -0.0055
7 -3 10 2.5295 -0.0012
7 -3 11 2.0366 0.0055
7 -3 12 -2.2521 0.0407
7 -3 13 -0.4741 0.0116
7 -2 0 -0.0679 0.0015
7 -2 1 2.6016 -0.0238
7 -2 2 -4.2892 0.0246
7 -2 3 -1.2117 -0.0103
7 -2 4 4.4465 -0.0013
7 -2 5 -0.0102 -0.0139
7 -2 6 -1.8796 0.0233
7 -2 7 1.3360 0.0113
7 -2 8 -1.8188 -0.0069
7 -2 9 2.3741 -0.0092
7 -2 10 1.7135 -0.0164
7 -2 11 -3.5199 0.0215
7 -2 12 -0.9326 -0.0110
7 -2 13 2.5478 -0.0215
7 -1 0 4.1280 -0.0603
7 -1 1 -4.0922 0.0237
7 -1 2 -1.0384 0.0033
7 -1 3 5.7316 -0.0039
7 -1 4 -0.7565 -0.0135
7 -1 5 -3.8894 -0.0033
7 -1 6 1.3110 0.0137
7 -1 7 0.1575 0.0010
7 -1 8 0.6762 -0.0174
7 -1 9 0.5771 -0.0055
7 -1 10 -3.2630 0.0093
7 -1 11 0.0446 0.0171
7 -1 12 3.5456 -0.0208
7 -1 13 -0.5323 0.0042
7 -1 14 -2.0262 0.0140
7 0 0 -3.2339 -0.0423
7 0 1 -1.6547 0.0504
7 0 2 5.5920 -0.0238
7 0 3 -1.8007 0.0167
7 0 4 -5.2933 -0.0111
7 0 5 2.4671 0.0152
7 0 6 2.5633 0.0127
7 0 7 -0.8438 -0.0054
7 0 8 -0.4718 -0.0247
7 0 9 -1.7351 0.0148
7 0 10 1.3605 0.0105
7 0 11 2.5171 -0.0049
7 0 12 -1.2770 0.0080
7 0 13 -2.2547 -0.0062
7 0 14 0.9873 0.0048
7 1 0 -1.0538 -0.0188
7 1 1 3.3327 0.0414
7 1 2 -1.0155 -0.0273
7 1 3 -4.0181 0.0008
7 1 4 3.6124 -0.0221
7 1 5 3.6210 0.0154
7 1 6 -3.4085 0.0053
7 1 7 -2.0521 -0.0270
7 1 8 0.8282 0.0008
7 1 9 2.0843 0.0242
7 1 10 0.5118 -0.0066
7 1 11 -2.0859 0.0001
7 1 12 -0.9349 -0.0073
7 1 13 1.3806 -0.0209
7 1 14 0.3055 0.0303
7 1 15 0.2211 -0.0047
7 2 0 1.2868 0.0121
7 2 1 0.5317 0.0164
7 2 2 -1.6732 -0.0355
7 2 3 1.1774 0.0126
7 2 4 1.3719 0.0067
7 2 5 -3.2368 0.0221
7 2 6 -1.5014 -0.0122
7 2 7 3.6930 -0.0156
7 2 8 1.5459 0.0261
7 2 9 -2.3205 -0.0018
7 2 10 -2.1293 -0.0077
7 2 11 1.4842 0.0035
7 2 12 1.2295 -0.0116
7 2 13 -0.6062 0.0056
7 2 14 -0.2076 0.0039
7 2 15 0.5335 -0.0169
7 3 0 1.9113 0.0378
7 3 1 0.2272 -0.0232
7 3 2 -1.6002 -0.0117
7 3 3 0.2868 0.0122
7 3 4 0.8891 0.0078
7 3 5 0.0716 -0.0018
7 3 6 1.1982 -0.0201
7 3 7 0.0559 0.0016
7 3 8 -3.4173 0.0083
7 3 9 0.0251 -0.0073
7 3 10 3.4043 0.0049
7 3 11 0.2647 -0.0030
7 3 12 -2.2756 -0.0111
7 3 13 0.2836 0.0147
7 3 14 1.0438 0.0185
7 3 15 -0.8251 0.0076
7 3 16 -0.1359 -0.0128
7 4 0 0.5338 0.0235
7 4 1 -3.7968 -0.0392
7 4 2 -1.0045 0.0187
7 4 3 3.7049 0.0089
7 4 4 -0.4200 0.0062
7 4 5 -3.3399 -0.0202
7 4 6 0.8363 0.0055
7 4 7 0.1619 0.0095
7 4 8 0.5362 0.0059
7 4 9 2.7011 -0.0012
7 4 10 -1.8681 -0.0044
7 4 11 -2.6335 -0.0066
7 4 12 1.5056 -0.0012
7 4 13 1.3778 0.0140
7 4 14 -1.0108 -0.0102
7 4 15 -0.3855 -0.0289
7 4 16 0.4815 0.0038
7 5 0 -3.4671 -0.0118
7 5 1 -0.9504 -0.0173
7 5 2 6.4485 0.0206
7 5 3 -0.2643 0.0028
7 5 4 -5.5579 -0.0029
7 5 5 2.6503 -0.0103
7 5 6 3.7149 0.0032
7 5 7 -2.6303 -0.0095
7 5 8 0.5484 0.0051
7 5 9 -1.2336 0.0017
7 5 10 -1.6291 0.0001
7 5 11 2.5649 -0.0006
7 5 12 0.6616 0.0029
7 5 13 -1.6107 0.0148
7 5 14 0.2593 -0.0024
7 5 15 0.3130 -0.0023
7 5 16 -0.2912 0.0038
7 6 0 -0.0906 -0.0490
7 6 1 5.6994 0.0293
7 6 2 -1.0947 0.0131
7 6 3 -7.7397 0.0024
7 6 4 3.6346 -0.0206
7 6 5 5.0098 -0.0054
7 6 6 -5.5000 0.0137
7 6 7 -1.1498 0.0134
7 6 8 2.5563 0.0060
7 6 9 -1.6550 -0.0106
7 6 10 2.0979 -0.0094
7 6 11 0.3143 -0.0063
7 6 12 -1.5724 0.0068
7 6 13 1.0769 0.0025
7 6 14 0.0716 -0.0191
7 6 15 -1.2690 -0.0097
7 6 16 1.0366 0.0114
7 7 0 2.5630 -0.0224
7 7 1 -0.7309 0.0540
7 7 2 -6.8988 -0.0305
7 7 3 4.7382 -0.0059
7 7 4 5.8090 -0.0199
7 7 5 -6.6084 0.0135
7 7 6 -1.4722 0.0090
7 7 7 5.7430 -0.0088
7 7 8 -1.6803 -0.0027
7 7 9 -0.5138 -0.0049
7 7 10 1.1561 0.0005
7 7 11 -1.8003 -0.0001
7 7 12 0.5865 0.0220
7 7 13 -0.6335 -0.0025
7 7 14 -1.5052 0.0002
7 7 15 1.8539 0.0011
7 7 16 0.9111 0.0098
7 8 0 -0.2726 -0.0061
7 8 1 -3.7285 0.0358
7 8 2 2.8532 -0.0379
7 8 3 5.3223 0.0188
7 8 4 -7.0279 -0.0040
7 8 5 -1.6158 0.0332
7 8 6 6.1973 0.0084
7 8 7 -1.9008 -0.0131
7 8 8 -2.8169 -0.0074
7 8 9 1.7214 -0.0101
7 8 10 -0.7947 0.0045
7 8 11 0.0284 0.0150
7 8 12 -0.0446 0.0138
7 8 13 -0.1678 -0.0289
7 8 14 2.9059 -0.0057
7 8 15 0.3122 -0.0144
7 8 16 -2.6097 0.0132
7 9 0 -1.1783 0.0532
7 9 1 0.4475 -0.0009
7 9 2 3.3299 -0.0400
7 9 3 -3.9394 0.0115
7 9 4 -2.0652 -0.0064
7 9 5 5.9099 0.0059
7 9 6 -1.4065 -0.0318
7 9 7 -2.9427 -0.0175
7 9 8 1.9178 0.0181
7 9 9 -0.1198 0.0062
7 9 10 0.3092 0.0052
7 9 11 0.2358 0.0051
7 9 12 0.0930 -0.0140
7 9 13 1.8801 -0.0164
7 9 14 -1.6956 0.0098
7 9 15 -3.9037 0.0030
7 9 16 1.8759 0.0383
7 10 0 -0.2087 0.0473
7 10 1 1.1709 -0.0540
7 10 2 -0.1016 0.0051
7 10 3 -2.4568 0.0343
7 10 4 2.9570 0.0044
7 10 5 0.0345 0.0075
7 10 6 -2.6485 0.0003
7 10 7 1.2948 0.0081
7 10 8 0.0872 0.0115
7 10 9 0.5254 -0.0089
7 10 10 0.8867 0.0168
7 10 11 -1.8826 0.0003
7 10 12 0.5120 -0.0166
7 10 13 -1.1853 -0.0048
7 10 14 -2.1731 0.0116
7 10 15 3.9868 0.0109
7 10 16 2.5563 0.0176
7 11 0 0.9201 0.0414
7 11 1 0.2984 -0.0286
7 11 2 -1.0839 0.0130
7 11 3 -0.2111 0.0028
7 11 4 2.2048 -0.0212
7 11 5 -1.3174 0.0047
7 11 6 -0.4201 -0.0260
7 11 7 0.0154 -0.0013
7 11 8 0.6940 0.0130
7 11 9 0.7265 -0.0079
7 11 10 -2.7125 -0.0114
7 11 11 -0.3053 -0.0239
7 11 12 2.5586 0.0044
7 11 13 -0.5495 0.0125
7 11 14 1.4685 0.0133
7 11 15 0.9606 0.0022
7 11 16 -4.6881 0.0062
7 12 0 0.2717 -0.0220
7 12 1 -0.4314 -0.0520
7 12 2 -0.8774 0.0359
7 12 3 1.2478 0.0275
7 12 4 -0.2995 -0.0138
7 12 5 -1.9615 0.0037
7 12 6 0.3334 -0.0213
7 12 7 1.9805 0.0432
7 12 8 0.6455 -0.0030
7 12 9 -2.5258 -0.0083
7 12 10 -0.0910 0.0104
7 12 11 3.6387 0.0212
7 12 12 -0.5908 -0.0003
7 12 13 -2.9563 -0.0136
7 12 14 0.9486 0.0110
7 12 15 -0.5450 0.0008
7 13 1 0.2256 0.0723
7 13 2 0.6101 0.0291
7 13 3 1.0332 -0.0391
7 13 4 -1.0389 -0.0260
7 13 5 0.7529 0.0082
7 13 6 1.3440 0.0019
7 13 7 0.0131 0.0190
7 13 8 -3.0500 -0.0360
7 13 9 0.4088 0.0079
7 13 10 3.1293 -0.0065
7 13 11 -1.2786 -0.0174
7 13 12 -3.4111 -0.0175
7 13 13 1.4822 0.0302
7 13 14 2.6292 0.0238
7 14 4 -0.6509 -0.0076
7 14 5 0.6260 0.0107
7 14 6 -0.2474 0.0104
7 14 7 -1.2555 0.0209
7 14 8 0.1980 -0.0044
7 14 9 2.4833 0.0090
7 14 10 -2.0302 -0.0248
7 14 11 -2.0535 0.0186
7 14 12 2.6796 0.0288
7 14 13 2.2267 0.0127
7 15 7 0.1426 -0.0179
7 15 8 1.5127 -0.0464
7 15 9 -0.4939 -0.0017
7 15 10 -0.3237 0.0054
8 -11 0 1.6586 -0.0161
8 -11 1 0.8425 -0.0140
8 -11 2 -0.5633 -0.0211
8 -10 0 0.6135 -0.0126
8 -10 1 -1.9096 -0.0035
8 -10 2 -0.8865 0.0020
8 -10 3 1.7463 0.0116
8 -10 4 1.6169 -0.0097
8 -9 0 1.5700 -0.0129
8 -9 1 -0.8493 0.0164
8 -9 2 2.0470 0.0041
8 -9 3 0.1092 0.0180
8 -9 4 -2.2028 -0.0071
8 -9 5 -0.7972 0.0041
8 -8 0 -0.5808 0.0307
8 -8 1 -1.4418 0.0019
8 -8 2 0.4938 -0.0100
8 -8 3 -1.6558 0.0040
8 -8 4 1.1294 -0.0270
8 -8 5 1.2702 0.0118
8 -8 6 -0.2860 -0.0012
8 -8 7 0.0185 0.0154
8 -7 0 -4.4744 0.0363
8 -7 1 1.0977 -0.0278
8 -7 2 1.6612 0.0100
8 -7 3 0.2663 -0.0058
8 -7 4 0.5376 0.0000
8 -7 5 -2.0663 0.0106
8 -7 6 0.4251 -0.0074
8 -7 7 0.4488 -0.0004
8 -7 8 -1.2797 0.0247
8 -6 0 3.1721 0.0247
8 -6 1 3.5838 -0.0356
8 -6 2 -1.3713 0.0207
8 -6 3 -2.0266 -0.0044
8 -6 4 -0.6132 0.0045
8 -6 5 0.9817 -0.0032
8 -6 6 1.6582 0.0086
8 -6 7 -1.4949 0.0007
8 -6 8 0.2421 -0.0070
8 -6 9 1.1195 -0.0419
8 -5 0 2.7291 0.0038
8 -5 1 -3.0583 -0.0275
8 -5 2 -1.9233 0.0299
8 -5 3 1.0434 -0.0127
8 -5 4 1.8116 -0.0056
8 -5 5 0.2758 0.0081
8 -5 6 -1.8949 -0.0078
8 -5 7 0.1616 -0.0076
8 -5 8 0.8561 0.0013
8 -5 9 -0.7686 0.0160
8 -5 10 -0.1370 0.0083
8 -4 0 -3.5711 -0.0174
8 -4 1 -0.1511 0.0097
8 -4 2 0.2811 0.0204
8 -4 3 1.0331 -0.0165
8 -4 4 0.3156 -0.0035
8 -4 5 -1.7180 0.0094
8 -4 6 0.6291 -0.0060
8 -4 7 1.2833 0.0184
8 -4 8 -1.5920 -0.0069
8 -4 9 0.8858 -0.0060
8 -4 10 0.4709 0.0015
8 -4 11 -0.7376 0.0173
8 -3 0 0.2165 -0.0347
8 -3 1 -0.0974 0.0237
8 -3 2 0.9401 -0.0115
8 -3 3 2.0331 -0.0120
8 -3 4 -1.9773 -0.0039
8 -3 5 -1.1462 0.0224
8 -3 6 2.1551 -0.0122
8 -3 7 -1.5552 -0.0037
8 -3 8 0.2305 -0.0154
8 -3 9 1.0719 0.0169
8 -3 10 -2.1133 0.0071
8 -3 11 0.6508 -0.0276
8 -3 12 1.2068 0.0023
8 -2 0 -0.7087 -0.0164
8 -2 1 0.3465 0.0337
8 -2 2 2.1726 -0.0244
8 -2 3 -3.3030 -0.0103
8 -2 4 -1.6511 0.0166
8 -2 5 3.2850 0.0173
8 -2 6 0.1968 -0.0191
8 -2 7 -2.0969 0.0057
8 -2 8 1.6024 0.0021
8 -2 9 -0.9904 0.0029
8 -2 10 0.7869 -0.0124
8 -2 11 1.9305 0.0028
8 -2 12 -2.1709 0.0194
8 -1 0 0.4863 0.0289
8 -1 1 2.6816 -0.0180
8 -1 2 -2.8861 -0.0171
8 -1 3 -1.3812 0.0101
8 -1 4 4.4148 0.0323
8 -1 5 -0.2085 -0.0195
8 -1 6 -3.0286 -0.0187
8 -1 7 0.8759 -0.0033
8 -1 8 1.3691 0.0115
8 -1 9 -0.6604 0.0052
8 -1 10 0.3804 0.0143
8 -1 11 -2.2979 -0.0024
8 -1 12 -0.5145 -0.0146
8 -1 13 2.7727 0.0066
8 0 0 1.7252 0.0270
8 0 1 -2.6207 -0.0309
8 0 2 -1.8310 0.0123
8 0 3 4.5028 0.0131
8 0 4 -0.5341 0.0147
8 0 5 -4.0131 -0.0302
8 0 6 1.1857 0.0010
8 0 7 2.0896 0.0112
8 0 8 -0.4625 0.0120
8 0 9 -1.2370 -0.0113
8 0 10 -0.1953 -0.0074
8 0 11 0.7595 -0.0313
8 0 12 2.3315 0.0138
8 0 13 -0.9771 0.0242
8 1 0 -2.6373 0.0304
8 1 1 -0.5166 -0.0328
8 1 2 3.0597 0.0344
8 1 3 -0.0184 0.0097
8 1 4 -4.0641 -0.0207
8 1 5 1.9779 -0.0301
8 1 6 3.3623 0.0095
8 1 7 -1.1445 0.0218
8 1 8 -2.4165 0.0081
8 1 9 -0.1069 -0.0006
8 1 10 1.9849 -0.0142
8 1 11 -0.0402 0.0041
8 1 12 -1.3080 0.0360
8 1 13 -1.0211 -0.0124
8 1 14 1.1625 -0.0281
8 2 0 -1.0237 -0.0030
8 2 1 1.7387 -0.0150
8 2 2 -0.0663 0.0325
8 2 3 -1.6407 -0.0284
8 2 4 0.5639 -0.0090
8 2 5 2.2428 0.0089
8 2 6 -2.3484 0.0218
8 2 7 -3.0363 0.0119
8 2 8 1.6283 -0.0222
8 2 9 3.4541 -0.0281
8 2 10 -0.8851 -0.0104
8 2 11 -2.2380 0.0307
8 2 12 1.0585 0.0051
8 2 13 0.8865 -0.0220
8 2 14 -0.3143 -0.0034
8 3 0 2.1653 -0.0187
8 3 1 -0.0347 0.0084
8 3 2 0.1510 0.0079
8 3 3 -0.9194 -0.0181
8 3 4 0.0488 -0.0036
8 3 5 0.9044 -0.0005
8 3 6 -0.8105 0.0169
8 3 7 1.8307 0.0020
8 3 8 2.7033 -0.0196
8 3 9 -2.9635 0.0035
8 3 10 -3.1075 0.0244
8 3 11 2.5008 0.0117
8 3 12 1.1414 -0.0175
8 3 13 -1.5952 -0.0094
8 3 14 -0.2399 0.0037
8 3 15 0.7578 0.0249
8 4 0 -0.1145 -0.0429
8 4 1 1.0142 0.0274
8 4 2 -0.8420 -0.0056
8 4 3 -1.6570 -0.0138
8 4 4 3.0452 0.0071
8 4 5 0.1205 0.0257
8 4 6 -3.1750 0.0020
8 4 7 1.2568 -0.0186
8 4 8 -1.4792 -0.0211
8 4 9 -1.9091 0.0065
8 4 10 3.6503 0.0115
8 4 11 1.2047 0.0010
8 4 12 -2.5570 -0.0002
8 4 13 0.2540 -0.0111
8 4 14 1.0822 -0.0088
8 4 15 0.2161 -0.0010
8 5 0 0.4744 -0.0070
8 5 1 -1.1727 0.0247
8 5 2 -3.1742 -0.0257
8 5 3 3.7025 0.0000
8 5 4 1.3235 0.0137
8 5 5 -5.2767 -0.0015
8 5 6 1.8225 -0.0097
8 5 7 3.8110 -0.0064
8 5 8 -2.6975 -0.0077
8 5 9 1.9331 0.0224
8 5 10 0.7492 0.0121
8 5 11 -2.5731 -0.0049
8 5 12 0.1692 -0.0198
8 5 13 0.7770 -0.0188
8 5 14 -0.4678 0.0324
8 5 15 -0.1897 0.0362
8 6 0 -0.7350 -0.0033
8 6 1 -1.4643 0.0044
8 6 2 4.2255 -0.0091
8 6 3 1.8936 0.0072
8 6 4 -6.3470 0.0038
8 6 5 1.3644 0.0012
8 6 6 5.7699 -0.0035
8 6 7 -4.4278 -0.0154
8 6 8 -1.8756 0.0099
8 6 9 2.7376 0.0249
8 6 10 -2.2742 -0.0024
8 6 11 -0.0041 -0.0102
8 6 12 0.6814 -0.0183
8 6 13 0.3747 0.0122
8 6 14 1.0100 0.0173
8 6 15 -0.4892 -0.0191
8 7 0 0.2611 0.0251
8 7 1 2.0834 -0.0237
8 7 2 0.3166 -0.0053
8 7 3 -6.0672 0.0017
8 7 4 1.8831 0.0195
8 7 5 6.1939 -0.0074
8 7 6 -4.4304 -0.0163
8 7 7 -3.6214 -0.0020
8 7 8 4.9216 0.0218
8 7 9 -0.3880 0.0017
8 7 10 -1.0267 -0.0133
8 7 11 1.5307 -0.0276
8 7 12 0.1710 -0.0107
8 7 13 0.2998 0.0287
8 7 14 -1.8500 0.0199
8 7 15 -1.4254 0.0083
8 8 0 1.0102 0.0030
8 8 1 -0.2692 -0.0313
8 8 2 -2.7660 0.0354
8 8 3 1.7010 0.0026
8 8 4 5.0926 0.0004
8 8 5 -4.6433 -0.0337
8 8 6 -3.4514 0.0107
8 8 7 4.9456 0.0184
8 8 8 0.7849 0.0143
8 8 9 -2.7706 -0.0162
8 8 10 0.5326 -0.0117
8 8 11 -0.2950 -0.0091
8 8 12 -0.2961 0.0365
8 8 13 -0.7802 0.0266
8 8 14 -0.1721 -0.0110
8 8 15 2.8155 -0.0381
8 9 0 -0.1105 -0.0281
8 9 1 -1.1093 -0.0038
8 9 2 0.2748 0.0246
8 9 3 2.3881 -0.0217
8 9 4 -2.5592 -0.0028
8 9 5 -2.7326 0.0056
8 9 6 4.3588 0.0208
8 9 7 0.9420 -0.0056
8 9 8 -2.6968 -0.0123
8 9 9 0.2223 -0.0093
8 9 10 0.3323 0.0043
8 9 11 0.7853 -0.0021
8 9 12 -0.0392 0.0219
8 9 13 -0.2988 -0.0108
8 9 14 1.4239 -0.0222
8 9 15 -0.2926 -0.0092
8 10 0 -0.3014 -0.0824
8 10 1 -0.1151 0.0455
8 10 2 0.7161 0.0085
8 10 3 0.3277 -0.0098
8 10 4 -1.8874 0.0078
8 10 5 1.7947 -0.0015
8 10 6 1.2318 -0.0161
8 10 7 -2.2807 0.0022
8 10 8 -0.4443 -0.0061
8 10 9 0.1006 0.0088
8 10 10 0.6034 -0.0144
8 10 11 0.6247 0.0148
8 10 12 -1.4989 0.0211
8 10 13 0.9871 -0.0200
8 10 14 -0.0070 -0.0148
8 10 15 -2.1757 -0.0033
8 11 0 -1.1814 0.0028
8 11 1 0.3958 0.0729
8 11 2 0.7454 -0.0282
8 11 3 -0.8471 -0.0267
8 11 4 -0.9095 -0.0023
8 11 5 1.9843 -0.0140
8 11 6 -0.4101 0.0194
8 11 7 -1.2164 0.0171
8 11 8 0.5313 -0.0035
8 11 9 1.1928 0.0046
8 11 10 1.1008 -0.0046
8 11 11 -1.7267 0.0243
8 11 12 -0.5151 -0.0226
8 11 13 1.3507 -0.0169
8 11 14 -1.2997 0.0077
8 12 2 -0.5895 -0.0558
8 12 3 -1.2037 0.0075
8 12 4 1.6568 0.0297
8 12 5 0.5152 0.0059
8 12 6 -2.3953 0.0297
8 12 7 -0.6372 -0.0270
8 12 8 2.0423 -0.0097
8 12 9 0.1132 -0.0141
8 12 10 -1.8753 0.0098
8 12 11 -0.9900 -0.0069
8 12 12 2.2982 -0.0058
8 12 13 0.0904 0.0069
8 13 4 0.5166 0.0154
8 13 5 -1.9176 0.0069
8 13 6 0.5869 -0.0046
8 13 7 2.6431 -0.0446
8 13 8 0.8240 0.0032
8 13 9 -2.8629 0.0059
8 13 10 0.1921 0.0219
8 13 11 2.0049 -0.0128
8 13 12 0.2916 0.0143
9 -10 0 -0.7585 0.0014
9 -9 0 -0.6341 0.0042
9 -9 1 1.1384 -0.0157
9 -9 2 -1.8747 0.0248
9 -9 3 0.7352 -0.0053
9 -8 0 3.2533 -0.0223
9 -8 1 -0.2157 0.0063
9 -8 2 -0.7622 0.0070
9 -8 3 1.4050 -0.0106
9 -8 4 -0.8501 0.0101
9 -8 5 -0.4588 -0.0313
9 -7 0 1.5442 -0.0192
9 -7 1 -2.8629 0.0350
9 -7 2 -0.3183 -0.0117
9 -7 3 0.4688 0.0038
9 -7 4 -0.3795 -0.0102
9 -7 5 0.6866 -0.0093
9 -7 6 -1.3113 0.0062
9 -6 0 -5.1744 -0.0385
9 -6 1 -0.6915 0.0158
9 -6 2 2.8618 -0.0281
9 -6 3 0.9110 0.0098
9 -6 4 -0.6973 -0.0015
9 -6 5 -0.5506 0.0137
9 -6 6 0.2439 0.0158
9 -6 7 1.9648 -0.0023
9 -5 0 1.2655 -0.0106
9 -5 1 3.9838 0.0434
9 -5 2 -0.1274 -0.0238
9 -5 3 -2.5433 0.0142
9 -5 4 -0.5964 -0.0048
9 -5 5 1.1099 0.0003
9 -5 6 0.4554 -0.0044
9 -5 7 -1.6389 -0.0173
9 -5 8 -0.7440 0.0114
9 -4 0 3.6574 0.0237
9 -4 1 -1.9027 -0.0089
9 -4 2 -1.6146 -0.0206
9 -4 3 -0.0641 0.0268
9 -4 4 1.4949 0.0042
9 -4 5 0.3267 -0.0081
9 -4 6 -1.5923 -0.0020
9 -4 7 0.8827 -0.0069
9 -4 8 2.1044 0.0092
9 -4 9 -1.2097 -0.0028
9 -3 0 -0.9055 0.0543
9 -3 1 -1.6890 -0.0128
9 -3 2 0.3260 0.0196
9 -3 3 0.5695 0.0057
9 -3 4 1.4175 -0.0190
9 -3 5 -1.2744 -0.0187
9 -3 6 -0.4905 0.0161
9 -3 7 2.0814 -0.0038
9 -3 8 -2.2343 0.0204
9 -3 9 -1.1025 -0.0050
9 -3 10 1.9592 -0.0039
9 -2 0 -0.9973 0.0308
9 -2 1 -0.0681 -0.0221
9 -2 2 1.3302 0.0050
9 -2 3 1.1781 -0.0127
9 -2 4 -1.7283 -0.0209
9 -2 5 -2.0726 0.0109
9 -2 6 2.3871 0.0167
9 -2 7 0.3564 0.0034
9 -2 8 -2.2713 0.0078
9 -2 9 2.2265 -0.0247
9 -2 10 -0.1597 -0.0032
9 -2 11 -0.8904 -0.0025
9 -1 0 -1.4034 0.0036
9 -1 1 1.2149 -0.0179
9 -1 2 0.9872 -0.0024
9 -1 3 -2.2135 -0.0053
9 -1 4 -0.9028 0.0002
9 -1 5 3.1424 0.0302
9 -1 6 1.0857 0.0004
9 -1 7 -3.0943 -0.0070
9 -1 8 -0.0226 -0.0265
9 -1 9 2.2072 -0.0072
9 -1 10 -1.1333 0.0112
9 -1 11 0.4280 0.0263
9 -1 12 -0.7047 -0.0013
9 0 0 1.6548 -0.0342
9 0 1 1.7726 -0.0045
9 0 2 -2.3014 0.0051
9 0 3 -0.9158 -0.0039
9 0 4 2.8335 0.0081
9 0 5 -0.2619 0.0134
9 0 6 -3.0646 -0.0071
9 0 7 -0.2283 -0.0113
9 0 8 2.7289 -0.0025
9 0 9 0.1468 0.0118
9 0 10 -2.2548 0.0184
9 0 11 0.3698 0.0029
9 0 12 0.0804 -0.0377
9 1 0 2.7481 -0.0392
9 1 1 -3.0140 0.0324
9 1 2 -0.7398 -0.0087
9 1 3 2.6514 0.0079
9 1 4 0.3560 0.0117
9 1 5 -2.6960 -0.0041
9 1 6 0.5360 -0.0215
9 1 7 2.6134 -0.0234
9 1 8 0.7562 0.0022
9 1 9 -2.7183 0.0194
9 1 10 -0.3266 0.0246
9 1 11 2.3598 -0.0289
9 1 12 -0.6102 -0.0052
9 1 13 -0.2311 0.0119
9 2 0 -2.6140 -0.0074
9 2 1 -1.0168 0.0200
9 2 2 2.6324 -0.0253
9 2 3 -0.1212 0.0136
9 2 4 -1.8772 -0.0037
9 2 5 -0.2423 0.0034
9 2 6 2.5487 -0.0039
9 2 7 0.0896 0.0066
9 2 8 -3.5275 0.0323
9 2 9 -1.1658 0.0216
9 2 10 3.5855 -0.0286
9 2 11 -0.3468 -0.0409
9 2 12 -2.0034 0.0114
9 2 13 1.1283 0.0055
9 3 0 -2.0247 0.0276
9 3 1 2.4918 0.0120
9 3 2 -0.6186 -0.0098
9 3 3 -1.0284 0.0182
9 3 4 -0.2636 -0.0096
9 3 5 0.7606 -0.0136
9 3 6 0.9615 -0.0265
9 3 7 -3.0477 0.0046
9 3 8 -0.1654 0.0230
9 3 9 4.9006 -0.0147
9 3 10 0.0585 -0.0330
9 3 11 -3.8352 0.0102
9 3 12 1.6396 0.0286
9 3 13 0.9559 0.0148
9 4 0 1.2859 0.0346
9 4 1 -0.6771 -0.0338
9 4 2 -0.4802 -0.0121
9 4 3 0.7887 0.0116
9 4 4 -0.6684 -0.0066
9 4 5 1.8660 0.0090
9 4 6 -0.3349 0.0129
9 4 7 -2.0487 0.0352
9 4 8 3.7811 0.0075
9 4 9 -0.6139 -0.0337
9 4 10 -4.6099 -0.0158
9 4 11 1.3199 0.0233
9 4 12 2.3671 0.0106
9 4 13 -2.1933 0.0086
9 4 14 0.2001 -0.0183
9 5 0 -0.2848 0.0268
9 5 1 0.7383 -0.0317
9 5 2 0.9653 0.0270
9 5 3 -2.0336 0.0054
9 5 4 1.1130 -0.0077
9 5 5 1.4615 -0.0130
9 5 6 -3.9840 -0.0070
9 5 7 1.1579 0.0039
9 5 8 2.6012 -0.0227
9 5 9 -3.9146 -0.0214
9 5 10 0.9455 0.0162
9 5 11 2.7721 0.0272
9 5 12 -1.0815 -0.0014
9 5 13 -0.2128 -0.0054
9 5 14 1.1727 -0.0476
9 6 0 -0.1624 0.0047
9 6 1 -0.4751 -0.0278
9 6 2 -2.2078 0.0387
9 6 3 1.7903 -0.0068
9 6 4 2.5857 -0.0012
9 6 5 -4.0471 -0.0033
9 6 6 -0.6334 0.0192
9 6 7 5.2438 0.0053
9 6 8 -2.6532 -0.0066
9 6 9 -2.1387 -0.0017
9 6 10 3.3031 0.0159
9 6 11 -0.2891 0.0100
9 6 12 -1.3342 -0.0052
9 6 13 -0.5268 -0.0108
9 6 14 -0.7030 -0.0147
9 7 0 -0.4006 0.0060
9 7 1 0.2077 0.0205
9 7 2 2.2439 0.0061
9 7 3 1.1604 -0.0269
9 7 4 -4.7591 -0.0153
9 7 5 -0.5808 -0.0024
9 7 6 5.7141 0.0069
9 7 7 -1.3125 0.0030
9 7 8 -4.4750 -0.0131
9 7 9 3.3648 -0.0043
9 7 10 1.0693 0.0162
9 7 11 -2.2371 0.0089
9 7 12 -0.3187 -0.0253
9 7 13 1.0324 -0.0156
9 7 14 1.7079 -0.0160
9 8 0 0.6867 -0.0248
9 8 1 0.4772 0.0097
9 8 2 -0.7442 -0.0165
9 8 3 -2.9443 0.0040
9 8 4 1.1956 -0.0052
9 8 5 5.2822 0.0250
9 8 6 -1.9608 0.0187
9 8 7 -4.7770 -0.0011
9 8 8 2.6055 -0.0320
9 8 9 2.1868 0.0125
9 8 10 -2.4149 0.0100
9 8 11 -0.4374 -0.0064
9 8 12 0.8507 -0.0207
9 8 13 0.2852 0.0130
9 8 14 -0.9314 0.0025
9 9 0 -0.3782 0.0246
9 9 1 -0.0004 0.0010
9 9 2 -0.3696 -0.0274
9 9 3 0.8520 -0.0026
9 9 4 2.1899 0.0088
9 9 5 -2.4760 0.0183
9 9 6 -3.6436 -0.0152
9 9 7 2.8532 -0.0412
9 9 8 2.2512 0.0029
9 9 9 -2.0194 0.0372
9 9 10 -0.3390 0.0082
9 9 11 0.6192 -0.0126
9 9 12 1.0006 -0.0081
9 9 13 0.3656 0.0001
9 10 1 0.2681 -0.0334
9 10 2 -0.5588 0.0150
9 10 3 0.2069 0.0262
9 10 4 -0.1751 0.0109
9 10 5 -1.1076 -0.0015
9 10 6 1.9393 -0.0011
9 10 7 1.8171 -0.0033
9 10 8 -1.8639 0.0346
9 10 9 -0.2809 -0.0183
9 10 10 0.2612 -0.0146
9 10 11 0.2822 -0.0142
9 10 12 0.2626 0.0119
9 10 13 -2.1555 -0.0040
9 11 3 1.0315 0.0006
9 11 4 -0.2379 -0.0158
9 11 5 -0.8926 -0.0140
9 11 6 0.6744 -0.0310
9 11 7 -0.3661 -0.0190
9 11 8 -1.1884 0.0121
9 11 9 0.3201 0.0095
9 11 10 -0.0240 0.0236
9 11 11 0.8578 -0.0112
9 11 12 -1.2952 -0.0169
9 12 6 1.7788 0.0047
9 12 7 -1.3850 0.0343
9 12 8 -1.0982 0.0318
9 12 9 1.8325 -0.0071
9 12 10 0.4666 -0.0306
10 -8 0 -1.9641 0.0085
10 -7 0 2.2509 0.0106
10 -7 1 1.7573 -0.0194
10 -7 2 -0.6071 -0.0019
10 -7 3 0.0150 -0.0013
10 -6 0 3.0895 0.0315
10 -6 1 -3.0220 -0.0054
10 -6 2 -2.4672 0.0112
10 -6 3 0.5400 -0.0297
10 -6 4 0.3390 -0.0074
10 -6 5 -0.2725 -0.0011
10 -5 0 -5.2018 -0.0084
10 -5 1 -1.3802 -0.0365
10 -5 2 3.9439 0.0022
10 -5 3 2.0694 -0.0025
10 -5 4 -1.5970 0.0320
10 -5 5 -0.3387 -0.0005
10 -5 6 0.5407 -0.0029
10 -4 0 -0.1150 -0.0489
10 -4 1 4.6385 -0.0126
10 -4 2 -0.9248 0.0107
10 -4 3 -3.5017 0.0073
10 -4 4 -0.4671 0.0040
10 -4 5 2.1655 -0.0047
10 -4 6 0.0188 0.0002
10 -4 7 -1.9560 0.0066
10 -3 0 1.4271 -0.0477
10 -3 1 -0.4509 0.0319
10 -3 2 -2.6292 0.0271
10 -3 3 1.6674 0.0068
10 -3 4 1.6824 -0.0091
10 -3 5 -0.0565 -0.0091
10 -3 6 -2.0692 -0.0121
10 -3 7 0.3888 0.0033
10 -3 8 3.0497 -0.0170
10 -2 0 0.5641 -0.0212
10 -2 1 -0.6892 0.0316
10 -2 2 -0.2231 0.0086
10 -2 3 1.3261 -0.0228
10 -2 4 -0.4192 -0.0005
10 -2 5 -0.7886 -0.0047
10 -2 6 -0.8341 0.0034
10 -2 7 1.9701 0.0028
10 -2 8 -0.5847 0.0104
10 -2 9 -2.5286 0.0191
10 -1 0 0.9925 -0.0017
10 -1 1 -2.0589 0.0445
10 -1 2 1.2770 -0.0236
10 -1 3 0.7589 -0.0224
10 -1 4 -1.7047 0.0041
10 -1 5 -0.5797 -0.0053
10 -1 6 1.4742 0.0088
10 -1 7 1.4477 0.0136
10 -1 8 -1.6790 0.0029
10 -1 9 -0.0189 -0.0163
10 -1 10 1.2639 -0.0159
10 0 0 -2.5311 0.0340
10 0 1 0.7944 0.0036
10 0 2 2.2248 -0.0247
10 0 3 -2.2261 0.0098
10 0 4 -0.1884 0.0074
10 0 5 2.3373 0.0020
10 0 6 0.0443 0.0033
10 0 7 -1.8555 0.0092
10 0 8 -1.5721 -0.0151
10 0 9 1.2621 0.0019
10 0 10 1.2961 -0.0063
10 1 0 0.0909 0.0335
10 1 1 2.1614 -0.0270
10 1 2 -2.4625 -0.0096
10 1 3 -1.0453 -0.0022
10 1 4 2.2374 0.0140
10 1 5 -0.6287 -0.0034
10 1 6 -1.7382 0.0127
10 1 7 0.2401 -0.0043
10 1 8 1.4728 -0.0255
10 1 9 2.0295 -0.0088
10 1 10 -1.5312 0.0036
10 1 11 -2.1185 0.0169
10 2 0 2.4929 0.0115
10 2 1 -0.9311 -0.0203
10 2 2 -0.7761 0.0164
10 2 3 2.4632 0.0070
10 2 4 0.0652 -0.0038
10 2 5 -1.2697 -0.0124
10 2 6 0.0303 0.0159
10 2 7 1.0184 -0.0199
10 2 8 0.9676 0.0024
10 2 9 -1.7910 0.0202
10 2 10 -2.3343 0.0230
10 2 11 2.5350 -0.0023
10 3 0 1.6628 -0.0070
10 3 1 -1.9893 -0.0092
10 3 2 1.3202 0.0193
10 3 3 -0.0868 -0.0083
10 3 4 -1.2087 0.0109
10 3 5 -0.3431 0.0054
10 3 6 0.4918 -0.0071
10 3 7 1.8704 -0.0215
10 3 8 -1.8652 0.0045
10 3 9 -1.9988 0.0049
10 3 10 2.7141 0.0027
10 3 11 1.6521 -0.0104
10 3 12 -3.3205 -0.0219
10 4 0 -1.9157 -0.0040
10 4 1 0.1075 0.0072
10 4 2 0.8747 -0.0031
10 4 3 -1.0569 -0.0267
10 4 4 -0.1201 -0.0059
10 4 5 -0.2691 -0.0086
10 4 6 1.5706 0.0189
10 4 7 -0.7023 0.0037
10 4 8 -3.1316 0.0150
10 4 9 3.2198 0.0109
10 4 10 1.6409 -0.0028
10 4 11 -2.6753 -0.0210
10 4 12 -0.2858 0.0010
10 5 0 0.1143 -0.0360
10 5 1 0.1936 0.0253
10 5 2 -0.5852 -0.0073
10 5 3 -0.1252 0.0124
10 5 4 0.0672 0.0206
10 5 5 1.1304 0.0183
10 5 6 1.3740 -0.0213
10 5 7 -2.8093 -0.0210
10 5 8 1.3443 0.0049
10 5 9 2.9790 -0.0029
10 5 10 -3.1150 -0.0083
10 5 11 -1.1308 -0.0078
10 5 12 1.4526 0.0079
10 6 0 -0.0018 -0.0277
10 6 1 0.0925 0.0125
10 6 2 0.4660 -0.0563
10 6 3 -0.3170 0.0060
10 6 4 0.7656 -0.0036
10 6 5 1.1141 0.0037
10 6 6 -2.5326 -0.0095
10 6 7 -1.6670 0.0198
10 6 8 3.4701 -0.0058
10 6 9 -1.7205 0.0144
10 6 10 -2.5188 -0.0088
10 6 11 2.0366 -0.0034
10 6 12 1.3504 0.0119
10 7 0 -1.1433 -0.0005
10 7 1 0.0960 0.0184
10 7 2 -0.7646 0.0244
10 7 3 0.7083 0.0427
10 7 4 0.9315 0.0128
10 7 5 -2.3561 -0.0095
10 7 6 -1.4966 -0.0291
10 7 7 3.6560 -0.0131
10 7 8 0.7263 0.0209
10 7 9 -3.2937 0.0133
10 7 10 2.0078 -0.0255
10 7 11 2.2271 0.0055
10 7 12 -1.3782 0.0042
10 8 1 0.9818 -0.0120
10 8 2 0.2186 -0.0120
10 8 3 0.7431 -0.0088
10 8 4 -2.1610 -0.0096
10 8 5 -0.4198 -0.0386
10 8 6 3.5269 -0.0022
10 8 7 0.5367 0.0390
10 8 8 -3.5167 0.0281
10 8 9 1.0636 -0.0235
10 8 10 2.1243 -0.0121
10 8 11 -2.0819 -0.0008
10 9 3 -0.5657 -0.0122
10 9 4 -0.1123 -0.0227
10 9 5 2.4401 -0.0029
10 9 6 -0.6057 0.0362
10 9 7 -3.3824 0.0305
10 9 8 1.0977 -0.0280
10 9 9 1.7688 -0.0309
10 9 10 -2.1619 -0.0225
10 10 6 -1.6250 0.0160
10 10 7 1.1943 0.0000
10 10 8 2.1757 -0.0314
10 10 9 -1.9500 0.0015
11 -4 0 -2.3127 0.0274
11 -4 1 -2.0915 -0.0108
11 -4 2 5.1236 -0.0428
11 -4 3 1.7630 0.0013
11 -3 0 -0.6473 -0.0004
11 -3 1 1.4367 -0.0409
11 -3 2 -0.1081 -0.0044
11 -3 3 -4.1774 0.0524
11 -3 4 0.8542 0.0088
11 -3 5 3.4303 -0.0008
11 -2 0 -0.8288 0.0173
11 -2 1 0.7873 -0.0168
11 -2 2 0.1270 0.0063
11 -2 3 0.7374 0.0141
11 -2 4 1.3616 -0.0304
11 -2 5 -1.3629 0.0032
11 -2 6 -1.5085 -0.0075
11 -1 0 -0.1984 -0.0110
11 -1 1 1.7583 -0.0336
11 -1 2 -1.8623 0.0418
11 -1 3 -0.7933 0.0127
11 -1 4 0.4833 -0.0101
11 -1 5 0.2456 -0.0066
11 -1 6 -0.1720 -0.0155
11 -1 7 0.4238 0.0026
11 0 0 1.4625 -0.0257
11 0 1 -1.1431 -0.0035
11 0 2 -0.9992 0.0178
11 0 3 2.5995 -0.0171
11 0 4 -0.1317 -0.0112
11 0 5 -1.5014 0.0028
11 0 6 0.5228 0.0165
11 0 7 0.9556 0.0145
11 0 8 -0.5981 -0.0049
11 1 0 -0.9402 -0.0333
11 1 1 -0.7535 0.0226
11 1 2 1.7196 0.0265
11 1 3 -0.5927 -0.0137
11 1 4 -2.1937 -0.0240
11 1 5 1.5107 0.0167
11 1 6 0.7454 -0.0058
11 1 7 -1.3737 0.0076
11 1 8 -0.1788 -0.0091
11 2 0 -3.0723 -0.0403
11 2 1 1.3001 0.0197
11 2 2 -0.4173 -0.0151
11 2 3 -1.2372 -0.0187
11 2 4 1.6337 0.0222
11 2 5 0.9482 0.0163
11 2 6 -1.3873 -0.0150
11 2 7 0.2917 0.0087
11 2 8 0.6712 -0.0249
11 3 0 1.5721 -0.0011
11 3 1 1.8747 0.0351
11 3 2 -1.5414 -0.0087
11 3 3 1.0850 0.0078
11 3 4 0.3244 -0.0048
11 3 5 -1.2578 -0.0013
11 3 6 -0.1643 0.0042
11 3 7 -0.2655 -0.0013
11 3 8 0.4541 -0.0018
11 3 9 0.5406 0.0159
11 4 1 -1.7929 0.0206
11 4 2 0.1244 -0.0172
11 4 3 1.5139 0.0060
11 4 4 -0.7979 -0.0068
11 4 5 0.4083 -0.0055
11 4 6 -0.3482 -0.0207
11 4 7 0.7299 0.0105
11 4 8 1.3184 0.0074
11 4 9 -2.2315 -0.0024
11 5 2 0.7744 -0.0024
11 5 3 -1.4762 0.0007
11 5 4 -1.1935 0.0010
11 5 5 -0.4168 0.0077
11 5 6 -0.5594 0.0278
11 5 7 1.9765 -0.0008
11 5 8 -1.8339 -0.0113
11 5 9 -0.6458 -0.0075
11 6 3 0.5735 -0.0315
11 6 4 1.3228 -0.0087
11 6 5 0.8809 -0.0096
11 6 6 1.9513 0.0046
11 6 7 -0.0245 -0.0024
11 6 8 -2.4554 0.0140
0 0 0 0.0 0.0
;
loop_
  _diffrn_refln_index_h
  _diffrn_refln_index_k
  _diffrn_refln_index_l
  _diffrn_refln_intensity_net
  _diffrn_refln_intensity_u
 -2 0 0 1.9 1.1
 -2 0 0 2.3 1.3
 -2 0 0 3.6 1.9
 -2 0 0 0.7 1.1
 -2 0 0 -0.9 1.3
 2 0 0 3.1 2
 2 0 0 1.1 1
 2 0 0 1.1 1.4
 2 0 0 -0.3 1
 -3 0 0 435.26 41.4
 -3 0 0 552.94 42.5
 -3 0 0 488.35 41.8
 -3 0 0 401.26 41.4
 -3 0 0 479.25 41.5
 3 0 0 462.75 41.5
 3 0 0 460.95 41.7
 3 0 0 433.16 41.4
 3 0 0 505.05 42.5
 -4 0 0 48.2 6.2
 -4 0 0 73.09 7.6
 -4 0 0 55.79 5.9
 -4 0 0 54.19 6.3
 -4 0 0 50.79 5.8
 4 0 0 53.09 6.2
 4 0 0 54.79 5.9
 4 0 0 52.99 6
 4 0 0 58.79 7.7
 -5 0 0 23.1 3.7
 -5 0 0 24.6 3.8
 -5 0 0 26.3 5.2
 5 0 0 21.2 9.2
 5 0 0 29.8 4.6
 5 0 0 18.1 4
 5 0 0 15.5 3.4
 5 0 0 19.6 3.7
 -6 0 0 13.1 3.6
 -6 0 0 17.2 4.1
 -6 0 0 16.7 3.4
 6 0 0 17.1 3.4
 6 0 0 9.5 3.6
 6 0 0 14.7 5
 6 0 0 12.9 3.3
 6 0 0 16.2 4
 -7 0 0 151.88 13.9
 -7 0 0 135.09 14.4
 -7 0 0 143.99 14.6
 -7 0 0 124.59 13.5
 7 0 0 142.99 13.9
 7 0 0 120.39 13.5
 7 0 0 138.89 16.3
 7 0 0 130.79 14.3
 -8 0 0 99.59 12.1
 -8 0 0 93.59 10.9
 -8 0 0 105.99 11
 -8 0 0 105.69 12.3
 8 0 0 105.49 11.3
 8 0 0 100.49 11.9
 8 0 0 92.39 10.9
 8 0 0 87.69 14.9
 -9 0 0 32.6 7
 -9 0 0 35.4 5.7
 -9 0 0 32.8 6
 -9 0 0 30.7 7.2
 9 0 0 21 8.4
 9 0 0 21.5 5.4
 9 0 0 28.5 5.7
 -10 0 0 196.78 20.8
 -10 0 0 189.68 18.8
 -10 0 0 183.18 25.3
 10 0 0 208.48 20.6
 10 0 0 162.88 18.9
 10 0 0 169.38 31.2
 -11 0 0 2.3 4.7
 -11 0 0 6.7 6.1
 11 0 0 -0.7 3.4
 11 0 0 -1.6 4.8
 11 0 0 4.5 7.8
 -12 0 0 23.8 7.8
 12 0 0 16.2 9.7
 12 0 0 18.2 6.8
 -13 0 0 -1.1 9.8
 13 0 0 9.3 10.5
 13 -1 0 -4 7.4
 13 -1 0 -11.9 7.9
 -13 1 0 -0.7 7.5
 12 -1 0 21.5 9.7
 -12 1 0 36.7 8.6
 11 -1 0 2.5 5.1
 11 -1 0 13 8.2
 11 -1 0 8.5 4.4
 -11 1 0 6.1 6.1
 -11 1 0 4.8 4
 -11 1 0 5.1 5.5
 10 -1 0 -1.4 9.4
 10 -1 0 1.6 5.3
 10 -1 0 0.3 3.6
 -10 1 0 16.5 9.1
 -10 1 0 3.5 3.3
 9 -1 0 29.4 5.9
 9 -1 0 36 6.5
 9 -1 0 38.9 10
 -9 1 0 62.29 8.8
 -9 1 0 30.1 5.7
 -9 1 0 50.39 8.5
 -9 1 0 38.6 6
 8 -1 0 55.79 7.3
 8 -1 0 48.8 6.7
 8 -1 0 44.7 10.1
 8 -1 0 50.39 7.9
 -8 1 0 49.1 6.7
 -8 1 0 53.39 8.7
 -8 1 0 60.59 8.7
 -8 1 0 44 6.7
 7 -1 0 -1.7 2.7
 7 -1 0 9.2 5.1
 7 -1 0 5.2 2.6
 7 -1 0 5.2 2.5
 -7 1 0 8.5 3.9
 -7 1 0 5 2.6
 -7 1 0 5.9 2.5
 -7 1 0 4 3.3
 6 -1 0 1 1.6
 6 -1 0 2 3.7
 6 -1 0 -2 2.5
 6 -1 0 2.1 1.8
 -6 1 0 2.8 1.9
 -6 1 0 -0.4 2.6
 -6 1 0 -1.4 2
 -6 1 0 1.5 1.7
 5 -1 0 7.5 7.3
 5 -1 0 20.2 3.8
 5 -1 0 21.1 4
 5 -1 0 17 3.8
 5 -1 0 17.8 3.3
 -5 1 0 19.8 4.2
 -5 1 0 18.6 5.1
 -5 1 0 20.8 3.3
 -5 1 0 19.5 3.5
 4 -1 0 34.3 5.4
 4 -1 0 55.59 6.8
 4 -1 0 41 5.2
 4 -1 0 35.1 4.6
 4 -1 0 43.1 4.8
 -4 1 0 40.3 4.6
 -4 1 0 43.5 5.5
 -4 1 0 40 4.6
 -4 1 0 41.8 5.2
 3 -1 0 305.87 30.6
 3 -1 0 359.16 30.7
 3 -1 0 412.06 31.9
 3 -1 0 325.87 31
 3 -1 0 365.06 31
 -3 1 0 305.87 30.7
 -3 1 0 339.27 30.6
 -3 1 0 325.77 30.6
 -3 1 0 374.36 31.2
 2 -1 0 274.67 24.8
 2 -1 0 298.57 25
 2 -1 0 290.67 25.1
 2 -1 0 297.67 24.8
 -2 1 0 235.98 24.8
 -2 1 0 282.47 24.8
 -2 1 0 276.77 24.8
 -2 1 0 273.87 25
 -2 1 0 279.67 25.1
 -2 -1 0 32.8 4.6
 -2 -1 0 32.9 3.6
 -2 -1 0 29.4 3.6
 2 1 0 26.4 3.5
 2 1 0 40.3 5
 2 1 0 28.3 3.7
 2 1 0 32.8 3.7
 -3 -1 0 159.18 15.3
 -3 -1 0 155.28 14.4
 -3 -1 0 142.79 14.3
 3 1 0 152.78 15.3
 3 1 0 149.88 14.2
 3 1 0 157.08 14.4
 3 1 0 156.08 14.4
 -4 -1 0 221.08 19.7
 -4 -1 0 213.48 20
 -4 -1 0 179.08 19.4
 -4 -1 0 237.48 20.7
 -4 -1 0 189.98 19.3
 4 1 0 247.58 19.8
 4 1 0 203.38 19.5
 4 1 0 188.78 19.3
 4 1 0 227.18 21
 -5 -1 0 2.3 2.1
 -5 -1 0 1.1 2.6
 -5 -1 0 0.7 1.8
 -5 -1 0 4.3 2.3
 -5 -1 0 5.8 3
 5 1 0 -0.4 1.8
 5 1 0 0.7 2.6
 5 1 0 1.9 2.1
 5 1 0 1 1.8
 -6 -1 0 52.59 6.7
 -6 -1 0 48.4 6.4
 -6 -1 0 50.89 7.3
 -6 -1 0 42 6.1
 -6 -1 0 49.6 8.3
 6 1 0 49.5 9
 6 1 0 53.49 6.4
 6 1 0 46 6.4
 6 1 0 45.6 6.1
 -7 -1 0 120.89 12.2
 -7 -1 0 94.09 11.2
 -7 -1 0 110.19 12.2
 7 1 0 108.59 14.1
 7 1 0 108.49 11.7
 7 1 0 106.59 11.3
 7 1 0 110.19 12.2
 7 1 0 105.19 11.8
 -8 -1 0 51.69 7.5
 -8 -1 0 67.59 7.9
 -8 -1 0 65.99 8.7
 -8 -1 0 59.39 8.6
 8 1 0 60.09 8.6
 8 1 0 52.29 7.9
 8 1 0 54.19 7.5
 8 1 0 38.1 9.8
 -9 -1 0 127.19 15.2
 -9 -1 0 170.18 15.7
 -9 -1 0 181.08 16.9
 -9 -1 0 133.29 16.1
 9 1 0 128.19 18.6
 9 1 0 126.19 15.4
 9 1 0 148.99 15.5
 -10 -1 0 134.59 16.1
 -10 -1 0 134.59 14.2
 10 1 0 108.09 14.3
 10 1 0 135.69 15.5
 10 1 0 118.19 16.5
 -11 -1 0 16.8 7.2
 -11 -1 0 24.8 6.5
 -11 -1 0 24.3 7.5
 11 1 0 15.8 8.2
 11 1 0 20 6
 -12 -1 0 -0.3 6.2
 12 1 0 0.1 8.1
 12 1 0 6.2 7
 -13 -1 0 -2.1 8.7
 13 1 0 11.9 11.6
 13 -2 0 0.5 6.1
 13 -2 0 13 10.6
 -13 2 0 14.9 7.3
 12 -2 0 13.9 6.1
 12 -2 0 18.8 8.9
 12 -2 0 12.7 4.9
 -12 2 0 18.9 7.7
 -12 2 0 20.1 7.1
 11 -2 0 10.9 4.6
 11 -2 0 -13.1 35.1
 11 -2 0 4.6 8
 11 -2 0 10.5 5.1
 -11 2 0 10.1 6.8
 -11 2 0 5.3 5.5
 10 -2 0 28.7 6.4
 10 -2 0 13.2 11.9
 10 -2 0 30.5 7.8
 -10 2 0 43.1 6.6
 -10 2 0 49.5 9.3
 -10 2 0 21.9 7.2
 9 -2 0 83.59 14.7
 9 -2 0 84.79 10.5
 9 -2 0 83.99 10.7
 -9 2 0 101.39 12.6
 -9 2 0 108.79 12.4
 -9 2 0 94.39 10.2
 -9 2 0 101.19 10.4
 8 -2 0 35.5 6
 8 -2 0 37.9 7.1
 8 -2 0 39.2 6.3
 8 -2 0 28 8.9
 -8 2 0 49.7 8.3
 -8 2 0 46.3 7.7
 -8 2 0 42.3 6
 -8 2 0 39.9 5.8
 7 -2 0 0.7 1.9
 7 -2 0 -0.6 2.2
 7 -2 0 -0.9 2.9
 7 -2 0 -3.6 3.4
 -7 2 0 -0.3 2
 -7 2 0 -1.2 1.8
 -7 2 0 2.5 3.1
 -7 2 0 -2.3 3.1
 6 -2 0 256.57 25.9
 6 -2 0 278.27 25.9
 6 -2 0 324.27 28.7
 6 -2 0 308.67 26.8
 -6 2 0 289.77 27.1
 -6 2 0 277.97 26.4
 -6 2 0 257.27 25.7
 -6 2 0 291.87 25.9
 5 -2 0 27.9 4.6
 5 -2 0 20.8 5.2
 5 -2 0 25.5 3.9
 5 -2 0 26.5 3.8
 -5 2 0 21.2 4.1
 -5 2 0 21.7 3.5
 -5 2 0 23.5 3.4
 -5 2 0 30.5 4.9
 4 -2 0 17.1 3.3
 4 -2 0 14.7 2.6
 4 -2 0 16.3 2.7
 -4 2 0 14.6 3.1
 -4 2 0 19.1 2.8
 -4 2 0 11.6 3.2
 -4 2 0 15.4 3.2
 3 -2 0 761.42 69.09
 3 -2 0 792.02 69.29
 3 -2 0 861.51 68.99
 -3 2 0 776.72 69.29
 -3 2 0 723.03 68.99
 -3 2 0 801.22 68.99
 -3 2 0 792.92 68.99
 -3 2 0 741.23 69.49
 2 -2 0 777.42 68.39
 2 -2 0 734.53 68.29
 2 -2 0 750.42 68.49
 -2 2 0 734.73 68.29
 -2 2 0 760.42 68.49
 -2 2 0 813.62 68.29
 -2 2 0 823.62 68.79
 -2 2 0 816.12 68.39
 0 -2 0 155.38 13.8
 0 -2 0 146.79 13.5
 0 2 0 154.88 14.2
 -1 -2 0 268.47 24.4
 -1 -2 0 286.77 24.4
 -1 -2 0 264.27 24.7
 1 2 0 279.97 24.8
 1 2 0 252.57 24.4
 -2 -2 0 96.99 9.4
 -2 -2 0 92.39 10
 -2 -2 0 95.99 9.4
 2 2 0 98.59 10.1
 2 2 0 102.99 9.5
 2 2 0 93.29 9.4
 2 2 0 91.69 9
 -3 -2 0 55.79 7.3
 -3 -2 0 61.69 6.4
 3 2 0 58.29 6.3
 3 2 0 58.79 6
 3 2 0 44.8 7.2
 3 2 0 57.29 6.4
 -4 -2 0 109.49 11.7
 -4 -2 0 105.69 10.5
 -4 -2 0 103.09 10.3
 4 2 0 104.09 10.3
 4 2 0 97.09 10.1
 4 2 0 98.29 10.4
 4 2 0 89.09 11.4
 -5 -2 0 21.2 4.1
 -5 -2 0 18.1 4.2
 -5 -2 0 19 3.8
 -5 -2 0 21.3 5.3
 5 2 0 19.2 3.9
 5 2 0 18.8 3.7
 5 2 0 14.1 4.7
 5 2 0 17.4 3.7
 -6 -2 0 304.97 32.2
 -6 -2 0 325.57 32.4
 -6 -2 0 400.96 32.8
 -6 -2 0 353.56 32.6
 -6 -2 0 393.86 34.4
 6 2 0 338.57 34.3
 6 2 0 366.16 32.6
 6 2 0 327.07 32.2
 6 2 0 354.86 32.6
 -7 -2 0 94.59 11.3
 -7 -2 0 119.19 11.4
 -7 -2 0 76.69 10.6
 -7 -2 0 104.19 12.8
 7 2 0 97.59 13.5
 7 2 0 105.59 11.1
 7 2 0 95.99 11.1
 -8 -2 0 2.9 3
 -8 -2 0 7 4.5
 -8 -2 0 11.9 5.2
 8 2 0 1.4 3.3
 8 2 0 2.3 5.6
 8 2 0 7.3 3.5
 8 2 0 3.3 3.5
 -9 -2 0 42.9 8.2
 -9 -2 0 66.69 9.5
 -9 -2 0 62.39 9.7
 9 2 0 53.59 11.9
 9 2 0 59.59 8.5
 9 2 0 55.39 8.1
 -10 -2 0 0.9 5.1
 -10 -2 0 1.3 4.1
 -10 -2 0 2.3 4.2
 10 2 0 -5 7.4
 10 2 0 10.9 5.3
 10 2 0 5.6 3.8
 -11 -2 0 2.2 4.9
 -11 -2 0 12.4 6.6
 11 2 0 2.8 6.9
 11 2 0 -2.7 4.3
 -12 -2 0 -7.8 6
 -12 -2 0 11.9 8.6
 12 2 0 9.4 8
 12 2 0 8.3 6.8
 -13 -2 0 21.8 10.4
 13 2 0 1.9 8.9
 13 -3 0 29.1 16.7
 13 -3 0 12 6.8
 -13 3 0 25.9 9.1
 12 -3 0 3.8 3.9
 12 -3 0 1.9 4.8
 12 -3 0 -5.4 8.7
 -12 3 0 5.8 6.6
 -12 3 0 3.4 6.1
 11 -3 0 4.2 3.7
 11 -3 0 0.1 7.1
 -11 3 0 7 6.1
 -11 3 0 2.3 5.9
 10 -3 0 -10.5 10.9
 10 -3 0 14.5 31.1
 10 -3 0 1.4 3.8
 10 -3 0 4.6 5.7
 -10 3 0 4.2 4.5
 -10 3 0 0.8 5.3
 9 -3 0 2.2 3.2
 9 -3 0 0.9 2.6
 9 -3 0 7.4 6.2
 -9 3 0 6.2 4.7
 -9 3 0 2.2 2.6
 -9 3 0 -4.5 2.9
 -9 3 0 -2.1 2.5
 8 -3 0 9.3 6.1
 8 -3 0 5.2 2.8
 8 -3 0 5.3 3.2
 8 -3 0 4 3.7
 -8 3 0 4.1 4.1
 -8 3 0 6.7 2.6
 -8 3 0 7.8 4.3
 -8 3 0 4.6 2.6
 7 -3 0 9.6 5.4
 7 -3 0 12.2 3.1
 7 -3 0 16.2 3.6
 -7 3 0 16.3 3.2
 -7 3 0 14.3 3.1
 -7 3 0 12.2 4.3
 -7 3 0 22.8 4.6
 6 -3 0 311.07 26.2
 6 -3 0 249.38 24.4
 6 -3 0 222.68 23
 6 -3 0 261.57 23
 -6 3 0 245.98 22.9
 -6 3 0 248.88 23.4
 -6 3 0 238.78 24.1
 -6 3 0 242.68 22.8
 5 -3 0 70.89 7.4
 5 -3 0 69.19 7.1
 5 -3 0 69.49 7.8
 -5 3 0 64.59 8
 -5 3 0 61.39 8
 -5 3 0 64.19 7
 -5 3 0 69.29 7.1
 -5 3 0 71.19 7.6
 4 -3 0 3 1.6
 4 -3 0 1.7 2.1
 4 -3 0 0 1.6
 -4 3 0 0.6 1.4
 -4 3 0 -0.9 1.7
 -4 3 0 0.6 1.9
 -4 3 0 2.5 2.2
 -4 3 0 1.8 1.6
 3 -3 0 722.43 60.49
 3 -3 0 701.73 60.69
 3 -3 0 664.03 60.89
 -3 3 0 648.74 60.49
 -3 3 0 705.03 60.49
 -3 3 0 710.93 61.19
 -3 3 0 661.83 60.59
 -3 3 0 661.43 60.89
 2 -3 0 657.83 55.39
 2 -3 0 578.84 55.59
 2 -3 0 617.84 55.59
 -2 3 0 631.44 55.19
 -2 3 0 573.84 55.49
 -2 3 0 681.73 55.39
 -2 3 0 639.84 55.49
 1 -3 0 232.68 80.09
 1 -3 0 31.7 4.1
 1 -3 0 34.2 3.7
 1 -3 0 31.4 3.1
 1 -3 0 31 2.9
 -1 3 0 34.8 3.9
 -1 3 0 25.9 3
 0 -3 0 815.72 71.89
 0 -3 0 765.42 71.29
 0 -3 0 793.52 71.69
 0 3 0 786.02 71.79
 0 3 0 852.61 71.39
 0 3 0 857.31 71.69
 -1 -3 0 28.1 4.3
 -1 -3 0 35.6 4.3
 1 3 0 24.3 3.4
 1 3 0 35.7 4.3
 1 3 0 21.5 2.9
 1 3 0 20.9 3.9
 1 3 0 31.6 35.7
 -2 -3 0 325.47 28
 -2 -3 0 287.47 28.4
 -2 -3 0 302.97 27.8
 2 3 0 301.37 28.4
 -3 -3 0 521.85 47.3
 -3 -3 0 533.55 48.3
 -3 -3 0 571.44 47.6
 3 3 0 504.75 48.1
 3 3 0 499.15 47.4
 3 3 0 523.55 46.9
 -4 -3 0 139.29 14.7
 -4 -3 0 139.09 13.6
 -4 -3 0 134.39 13.4
 4 3 0 124.69 14.5
 4 3 0 128.49 13
 4 3 0 134.59 13.4
 4 3 0 134.19 13.5
 -5 -3 0 -0.1 0.8
 -5 -3 0 -0.9 2.3
 -5 -3 0 -2 1.7
 -5 -3 0 1.3 3
 5 3 0 1.1 2
 5 3 0 -1.2 1.8
 5 3 0 -1.8 1.7
 5 3 0 -0.2 3
 -6 -3 0 117.19 13.5
 -6 -3 0 132.29 15.2
 6 3 0 126.89 15.5
 6 3 0 129.49 13.5
 6 3 0 142.09 14
 6 3 0 132.49 13.4
 -7 -3 0 171.78 19
 -7 -3 0 148.89 16.4
 7 3 0 168.48 16.5
 7 3 0 161.78 16.7
 7 3 0 150.68 18.7
 -8 -3 0 -6.9 2.7
 -8 -3 0 -1.1 3.8
 -8 -3 0 1.5 4.1
 -8 -3 0 0.8 3.2
 8 3 0 0 3.9
 8 3 0 -3.5 4.5
 8 3 0 0.5 3.4
 8 3 0 0 3.2
 -9 -3 0 -3.2 4.4
 9 3 0 -1.3 6.1
 9 3 0 -0.5 3
 -10 -3 0 -1.1 3.8
 -10 -3 0 5.2 5
 -10 -3 0 1.1 5.2
 10 3 0 -4.2 6.3
 10 3 0 -1.4 5.2
 10 3 0 -0.9 3.5
 -11 -3 0 18.9 7.2
 11 3 0 26.6 7.2
 11 3 0 21 9.8
 -12 -3 0 15.2 8.9
 -12 -3 0 2.9 6.1
 12 3 0 13 9.3
 12 3 0 9 6.2
 12 3 0 12.9 5.4
 -13 -3 0 5.9 7.3
 13 3 0 18.7 15.9
 13 3 0 9.5 5.5
 13 3 0 -1.7 9
 13 -4 0 -10.5 5.2
 -13 4 0 -1.2 7.4
 -13 4 0 8.2 6.7
 12 -4 0 5.7 4.9
 12 -4 0 13.8 9.8
 12 -4 0 6.7 4.2
 -12 4 0 1.4 5.7
 -12 4 0 -7 6.4
 11 -4 0 20.9 9.2
 11 -4 0 -1.6 3.4
 11 -4 0 1.5 4.5
 -11 4 0 -3.5 5.6
 -11 4 0 -0.2 4
 10 -4 0 19.5 34.1
 10 -4 0 5.3 6
 10 -4 0 3.5 3.9
 10 -4 0 -5.3 6
 -10 4 0 -1.7 4.7
 -10 4 0 1.9 4.2
 9 -4 0 17.5 8.2
 9 -4 0 12.7 25.8
 9 -4 0 29.6 5.4
 9 -4 0 31 5.3
 -9 4 0 27.1 7
 -9 4 0 43.2 7.2
 -9 4 0 30.6 4.5
 -9 4 0 34.1 4.8
 8 -4 0 160.78 18
 8 -4 0 107.49 14.4
 8 -4 0 73.19 37.7
 8 -4 0 127.19 13.9
 8 -4 0 139.79 13.9
 -8 4 0 145.69 13.5
 -8 4 0 147.39 15.9
 -8 4 0 138.99 13.4
 -8 4 0 161.78 14.9
 7 -4 0 55.99 32.8
 7 -4 0 54.69 6.7
 7 -4 0 37.7 8.8
 7 -4 0 49.99 7.6
 7 -4 0 60.09 6.7
 -7 4 0 43.8 6
 -7 4 0 48.9 6.1
 -7 4 0 60.39 8.8
 -7 4 0 56.99 7.4
 6 -4 0 181.28 18.3
 6 -4 0 213.08 19.1
 6 -4 0 182.18 17.9
 6 -4 0 276.17 45.3
 -6 4 0 197.98 18
 -6 4 0 199.78 18.4
 -6 4 0 208.38 19.6
 -6 4 0 174.88 18.9
 -6 4 0 176.98 17.9
 5 -4 0 310.07 26.3
 5 -4 0 274.37 26.6
 5 -4 0 295.67 27.1
 -5 4 0 289.07 27.1
 -5 4 0 273.47 26.3
 -5 4 0 293.57 26.5
 -5 4 0 296.77 26.3
 -5 4 0 277.57 27.4
 4 -4 0 157.98 15.1
 4 -4 0 167.18 15.8
 4 -4 0 169.18 15.9
 -4 4 0 159.48 15.3
 -4 4 0 163.18 15.7
 -4 4 0 177.28 16.9
 -4 4 0 129.69 17
 -4 4 0 171.38 15.2
 3 -4 0 124.59 12.2
 3 -4 0 124.89 12
 3 -4 0 118.89 11.6
 -3 4 0 130.69 11.5
 -3 4 0 122.89 11.8
 -3 4 0 113.19 12
 -3 4 0 128.49 12.3
 -3 4 0 122.69 11.6
 2 -4 0 0 0.8
 2 -4 0 3 1.7
 2 -4 0 17.1 59.89
 2 -4 0 0.3 0.8
 2 -4 0 2.1 1.8
 -2 4 0 0.7 1.6
 -2 4 0 1 1.6
 -2 4 0 -0.3 0.9
 0 -4 0 504.15 45.5
 0 -4 0 485.75 44.8
 0 4 0 500.25 45.4
 0 4 0 493.55 45.2
 0 4 0 547.45 44.8
 -1 -4 0 29.3 4.2
 -1 -4 0 32.2 5
 1 4 0 25.4 3.3
 1 4 0 29.2 4.2
 1 4 0 40.8 5.2
 1 4 0 39.8 43.5
 1 4 0 32 4.2
 -2 -4 0 7.1 2.5
 -2 -4 0 8.5 2.5
 -2 -4 0 4.5 2.6
 2 4 0 9.5 2.2
 2 4 0 11.5 3.4
 2 4 0 12.3 2.9
 2 4 0 9.9 2.8
 -3 -4 0 234.08 20.3
 -3 -4 0 196.38 20.8
 -3 -4 0 212.08 20
 3 4 0 212.48 19.3
 3 4 0 214.68 21
 3 4 0 181.38 20.9
 -4 -4 0 784.52 74.19
 -4 -4 0 801.72 75.29
 -4 -4 0 896.11 74.59
 4 4 0 775.82 75.39
 4 4 0 847.62 73.69
 4 4 0 856.71 74.49
 -5 -4 0 16.2 3.9
 -5 -4 0 13.2 3.8
 -5 -4 0 12.9 4.7
 -5 -4 0 17.8 4.3
 5 4 0 18.2 4.4
 5 4 0 11.2 4.5
 5 4 0 12.8 3.2
 -6 -4 0 53.39 9.7
 -6 -4 0 59.79 7.5
 -6 -4 0 57.79 7.5
 -6 -4 0 49.5 7.3
 6 4 0 45.1 9
 6 4 0 58.69 9.3
 6 4 0 47.4 6.7
 -7 -4 0 170.68 18.2
 -7 -4 0 172.58 18.1
 -7 -4 0 183.58 20.6
 7 4 0 193.98 18.7
 7 4 0 169.08 20.6
 7 4 0 183.88 18.7
 -8 -4 0 5.8 5
 -8 -4 0 -0.6 2.2
 -8 -4 0 2.3 4.1
 8 4 0 4.8 3.7
 8 4 0 -7 4.5
 -9 -4 0 1.7 4.7
 -9 -4 0 0.6 4
 9 4 0 2.9 3.8
 9 4 0 7.3 4
 9 4 0 -7.1 5.6
 -10 -4 0 41.3 10.8
 -10 -4 0 36.2 8.4
 -10 -4 0 44 8.7
 10 4 0 35.6 7.4
 10 4 0 26.8 9.7
 -11 -4 0 7.4 6.1
 -11 -4 0 3.9 6.3
 11 4 0 6.4 4.8
 11 4 0 -0.3 7.1
 11 4 0 -1.1 4.3
 -12 -4 0 26.3 10.6
 -12 -4 0 14.6 7.7
 12 4 0 22.2 6.3
 12 4 0 20.8 5.8
 12 4 0 19.9 7.5
 12 4 0 7.8 9
 -13 -4 0 9 8.6
 13 4 0 3.7 11.4
 13 4 0 0.1 9.3
 13 4 0 21.4 7
 13 -5 0 -6 5.7
 13 -5 0 -11.1 10.9
 -13 5 0 14.3 7.2
 -13 5 0 3 7.5
 12 -5 0 1.8 9.5
 12 -5 0 -0.8 4.9
 12 -5 0 1.9 3.5
 -12 5 0 4.3 6.6
 -12 5 0 7.9 6.1
 11 -5 0 -1.2 4.2
 11 -5 0 3.6 3.4
 11 -5 0 -13.8 6.5
 -11 5 0 -6.4 5.2
 -11 5 0 6.2 5.7
 10 -5 0 -17.1 7.6
 10 -5 0 1.2 6.4
 10 -5 0 -36.3 28.9
 10 -5 0 2.7 2.9
 -10 5 0 -4.5 4.7
 -10 5 0 4.9 5.3
 9 -5 0 58.39 12.2
 9 -5 0 -9.1 27.9
 9 -5 0 60.99 7.7
 9 -5 0 60.49 7.9
 -9 5 0 68.69 10.7
 -9 5 0 61.79 7.2
 -9 5 0 56.19 8.6
 8 -5 0 48.6 10.6
 8 -5 0 48.2 7.4
 8 -5 0 59.49 7.5
 8 -5 0 58.19 35.3
 -8 5 0 78.69 8.5
 -8 5 0 58.59 6.9
 -8 5 0 57.59 6.7
 -8 5 0 55.79 9.9
 7 -5 0 219.08 20.9
 7 -5 0 249.58 49.4
 7 -5 0 203.38 21.2
 7 -5 0 232.58 22.2
 -7 5 0 240.88 22.9
 -7 5 0 218.08 22.3
 -7 5 0 210.98 20.7
 -7 5 0 228.88 20.8
 -7 5 0 232.08 21.3
 6 -5 0 189.68 18
 6 -5 0 187.28 18.6
 6 -5 0 147.79 40.9
 6 -5 0 201.48 17.6
 -6 5 0 172.18 17.4
 -6 5 0 190.08 19
 -6 5 0 168.18 18.6
 -6 5 0 190.38 17.8
 -6 5 0 196.08 19
 5 -5 0 126.69 13.3
 5 -5 0 133.39 12.5
 5 -5 0 122.89 12.9
 -5 5 0 133.59 13.7
 -5 5 0 129.49 12.5
 -5 5 0 129.49 12.5
 -5 5 0 128.99 12.6
 -5 5 0 128.89 13.4
 4 -5 0 133.49 12.8
 4 -5 0 117.39 12.3
 4 -5 0 124.09 13
 -4 5 0 127.29 12.5
 -4 5 0 131.79 13
 -4 5 0 131.49 13.2
 -4 5 0 137.09 12.2
 3 -5 0 63.39 81.29
 3 -5 0 2.8 1.4
 3 -5 0 2.9 2.3
 3 -5 0 5.6 2.1
 -3 5 0 6.5 2.5
 -3 5 0 8.6 2.2
 -3 5 0 5.2 2.2
 -3 5 0 6.6 1.6
 2 -5 0 31.8 4.2
 2 -5 0 60.49 79.09
 2 -5 0 28.8 4.3
 2 -5 0 21.2 2.9
 -2 5 0 31.2 4.5
 -2 5 0 27.3 4.2
 1 -5 0 165.18 14
 1 -5 0 167.08 14.4
 1 -5 0 163.08 15.1
 1 -5 0 169.28 15.5
 -1 5 0 153.98 14.9
 -1 5 0 144.49 15.1
 -1 5 0 146.49 14.3
 0 -5 0 72.29 7.6
 0 -5 0 46.4 5.5
 0 -5 0 56.29 6.2
 0 -5 0 60.19 6.6
 0 -5 0 161.48 70.49
 0 5 0 238.78 86.79
 0 5 0 61.99 5.5
 0 5 0 55.79 6.2
 0 5 0 48.2 6.3
 -1 -5 0 70.79 8.3
 -1 -5 0 69.09 8.7
 1 5 0 73.29 7.3
 1 5 0 68.99 8.1
 1 5 0 71.59 7.9
 1 5 0 91.29 9
 1 5 0 228.48 77.89
 -2 -5 0 0.7 1.9
 -2 -5 0 -1.8 2.2
 -2 -5 0 1.5 2.4
 2 5 0 0.6 1.9
 2 5 0 0.4 2
 2 5 0 -20.9 36.2
 2 5 0 -1.4 1.2
 2 5 0 2 2.3
 -3 -5 0 260.07 25.9
 -3 -5 0 278.67 25.1
 -3 -5 0 262.37 24.8
 3 5 0 285.27 24.8
 3 5 0 229.38 24.2
 3 5 0 266.67 25
 3 5 0 261.17 26.3
 -4 -5 0 374.96 31.6
 -4 -5 0 318.67 31
 -4 -5 0 330.67 32.3
 4 5 0 352.86 32.5
 4 5 0 318.17 31.1
 4 5 0 314.07 30.8
 4 5 0 324.67 30.3
 -5 -5 0 52.19 7.5
 -5 -5 0 33.9 6
 -5 -5 0 24.7 6.8
 -5 -5 0 37.2 5.9
 5 5 0 35.9 7.7
 5 5 0 36.1 5.5
 5 5 0 41.5 6.7
 -6 -5 0 34.8 6.6
 -6 -5 0 24.5 5.3
 -6 -5 0 20 6.4
 -6 -5 0 27.5 5.6
 6 5 0 29 5.1
 6 5 0 22.5 6.6
 6 5 0 29.5 5.8
 -7 -5 0 3.5 3.8
 -7 -5 0 0.1 4.1
 -7 -5 0 1.3 3.4
 -7 -5 0 3.9 3.5
 7 5 0 1.5 4.3
 7 5 0 6.8 3.4
 7 5 0 5.1 3.5
 -8 -5 0 2 2.3
 -8 -5 0 5.5 5.1
 -8 -5 0 0.9 4.3
 8 5 0 2.4 3.8
 8 5 0 3.3 5.5
 -9 -5 0 -5.7 4.3
 9 5 0 4 5.3
 9 5 0 3.6 3.4
 9 5 0 3.5 6.2
 -10 -5 0 39.8 10.1
 -10 -5 0 17 10.2
 -10 -5 0 27.3 7.4
 10 5 0 23.6 7.1
 10 5 0 25.8 6.5
 10 5 0 19 8.9
 -11 -5 0 7.5 7
 -11 -5 0 0.6 5.5
 11 5 0 10.3 8.4
 11 5 0 6.5 5.7
 11 5 0 2.7 4.2
 11 5 0 4 4.1
 -12 -5 0 7.8 8.1
 -12 -5 0 20.6 6.7
 12 5 0 23.2 7.6
 12 5 0 23.7 7.4
 12 5 0 19.8 6.2
 12 5 0 14.1 9.8
 12 -6 0 2 10.2
 12 -6 0 6.5 4.3
 12 -6 0 1.3 5.1
 -12 6 0 14.2 6.5
 -12 6 0 9.4 6.2
 11 -6 0 4 4.8
 11 -6 0 4.9 3.4
 11 -6 0 -4.4 7.1
 -11 6 0 7.2 5.1
 -11 6 0 4.6 5.1
 10 -6 0 -2 7.4
 10 -6 0 1.3 2.9
 -10 6 0 10.9 4.9
 -10 6 0 3.9 5.4
 9 -6 0 26.1 5.2
 9 -6 0 31 8.8
 9 -6 0 26.8 5.3
 9 -6 0 -3 31.1
 -9 6 0 26 4
 -9 6 0 42.7 6.9
 -9 6 0 34.1 11.6
 8 -6 0 -11.5 19
 8 -6 0 21.6 7.8
 8 -6 0 17.4 4.5
 8 -6 0 17.1 4.2
 -8 6 0 17.7 5.8
 -8 6 0 23.8 3.8
 -8 6 0 24 4.2
 -8 6 0 17.1 4.6
 7 -6 0 28.9 6.2
 7 -6 0 36.2 5.8
 7 -6 0 32 5.2
 7 -6 0 23.8 21.1
 -7 6 0 30.4 4.6
 -7 6 0 32.5 7
 -7 6 0 23.4 5.5
 -7 6 0 38.4 7.1
 -7 6 0 31.8 5.1
 6 -6 0 140.69 13.8
 6 -6 0 139.19 14.3
 -6 6 0 134.89 13.7
 -6 6 0 145.59 15.2
 -6 6 0 125.79 13.6
 -6 6 0 150.28 13.8
 -6 6 0 152.88 15.1
 5 -6 0 86.09 31.8
 5 -6 0 55.09 7.1
 5 -6 0 56.79 8.4
 5 -6 0 56.49 6.7
 -5 6 0 48.9 6.5
 -5 6 0 57.19 7.5
 -5 6 0 58.89 6.3
 -5 6 0 57.29 7.5
 -5 6 0 55.79 6.5
 4 -6 0 39 5
 4 -6 0 38.4 5.5
 4 -6 0 192.28 117.09
 4 -6 0 39.2 4.5
 -4 6 0 36.2 5.2
 -4 6 0 41.7 4.5
 -4 6 0 33.6 5
 -4 6 0 34.4 5.8
 -4 6 0 33.5 5.5
 3 -6 0 382.36 134.79
 3 -6 0 59.39 6
 3 -6 0 64.09 7.4
 3 -6 0 58.09 6.5
 -3 6 0 52.89 6.8
 -3 6 0 56.29 6.5
 -3 6 0 58.69 7.1
 2 -6 0 130.99 96.09
 -2 6 0 477.65 150.08
 1 -6 0 196.58 17.9
 1 -6 0 201.98 19.2
 1 -6 0 204.88 17.4
 1 -6 0 182.58 19.1
 -1 6 0 200.18 17.9
 -1 6 0 191.28 18.9
 -1 6 0 196.38 18.6
 0 -6 0 7 3.2
 0 -6 0 3.5 2.2
 0 -6 0 5.7 3
 0 -6 0 2.2 1.4
 0 -6 0 30.2 50.09
 0 6 0 28.8 54.29
 0 6 0 5.5 1.4
 0 6 0 2.1 2.2
 0 6 0 7.1 2.7
 -1 -6 0 586.34 55.79
 -1 -6 0 620.64 56.59
 1 6 0 618.14 54.89
 1 6 0 637.84 55.59
 1 6 0 626.14 55.99
 -2 -6 0 14.2 3.7
 -2 -6 0 6.3 3.2
 -2 -6 0 10.1 3.9
 2 6 0 7.9 3.3
 2 6 0 16 5.2
 2 6 0 11.6 2.8
 2 6 0 -5 45
 2 6 0 8.8 3.2
 -3 -6 0 599.34 50.49
 -3 -6 0 528.45 49.9
 -3 -6 0 513.95 50.89
 3 6 0 629.14 51.49
 3 6 0 545.75 50.19
 3 6 0 498.75 49.3
 3 6 0 546.45 49.9
 -4 -6 0 45.1 7.2
 -4 -6 0 60.69 7.6
 -4 -6 0 62.79 7.7
 -4 -6 0 48.9 8.8
 4 6 0 56.19 9.1
 4 6 0 41.1 6.4
 4 6 0 56.89 6.2
 4 6 0 58.99 7.9
 4 6 0 54.49 7.1
 -5 -6 0 6.8 3.6
 -5 -6 0 7.7 6
 -5 -6 0 6.6 3.8
 -5 -6 0 7.5 4.6
 5 6 0 7.9 2.5
 5 6 0 2.7 3.9
 5 6 0 1.2 2.7
 5 6 0 7.7 3.8
 5 6 0 1.7 2.9
 -6 -6 0 10.6 4.4
 -6 -6 0 6.8 3.8
 6 6 0 11.7 5.2
 6 6 0 6.4 3.8
 6 6 0 7.7 3
 6 6 0 15.6 4.6
 -7 -6 0 4.5 3.5
 -7 -6 0 4.7 5.1
 -7 -6 0 9.5 4.8
 -7 -6 0 2.2 4
 7 6 0 4.5 2.9
 7 6 0 3.8 3.8
 7 6 0 0.9 3.8
 7 6 0 10.7 5.4
 -8 -6 0 13.4 5.1
 -8 -6 0 19.1 10.2
 -8 -6 0 13.9 5.2
 8 6 0 9.6 6.6
 8 6 0 11.2 4.7
 8 6 0 8.4 4.7
 -9 -6 0 52.29 10.4
 9 6 0 60.59 9.7
 9 6 0 61.79 8.9
 9 6 0 49.4 9.2
 9 6 0 57.59 10.1
 9 6 0 34.8 11.9
 -10 -6 0 29.1 7.5
 10 6 0 24.9 7.1
 10 6 0 39 11.2
 10 6 0 29.4 7.6
 10 6 0 31 7.6
 -11 -6 0 0.3 5.2
 -11 -6 0 10.5 7.3
 11 6 0 9.5 5.9
 11 6 0 -5.5 6.8
 11 6 0 6.3 4.6
 -12 -6 0 7.5 6.8
 12 6 0 11.1 10.2
 12 6 0 6.4 7
 12 6 0 13.5 7.6
 12 -7 0 2 3.8
 12 -7 0 1.4 5
 12 -7 0 12.3 9.3
 -12 7 0 2.5 5.3
 11 -7 0 10.7 5.3
 11 -7 0 12.4 4.1
 11 -7 0 19.6 9.1
 -11 7 0 14.4 5.8
 -11 7 0 4.9 5.1
 10 -7 0 0.4 7.3
 10 -7 0 -3.7 5.3
 10 -7 0 -1.1 2.8
 -10 7 0 8.1 4.4
 -10 7 0 -1.8 4.3
 9 -7 0 -22.4 32.3
 9 -7 0 18.2 6.7
 9 -7 0 24.9 5.5
 -9 7 0 41.5 6.3
 -9 7 0 30.2 4.7
 -9 7 0 25 7.3
 8 -7 0 44.2 6.8
 8 -7 0 9.1 26
 8 -7 0 43.8 6.8
 -8 7 0 52.79 8.8
 -8 7 0 50.59 6.4
 -8 7 0 43.2 5.9
 -8 7 0 43.3 6.6
 -8 7 0 40.2 8.5
 7 -7 0 2.6 2.9
 7 -7 0 -6.6 2.2
 7 -7 0 -1.7 3.1
 7 -7 0 -11.1 17.4
 -7 7 0 -1.1 2.8
 -7 7 0 -0.5 2.3
 -7 7 0 2.4 2.5
 -7 7 0 -1.5 3.3
 -7 7 0 0 3.9
 6 -7 0 43.3 6
 6 -7 0 32.3 5
 6 -7 0 43.5 6.4
 6 -7 0 27.4 21.7
 -6 7 0 34.3 5.4
 -6 7 0 36.7 8.7
 -6 7 0 41.7 5.4
 -6 7 0 34.7 6.5
 -6 7 0 61.69 7.5
 5 -7 0 27.4 20.3
 5 -7 0 34.6 4.6
 5 -7 0 36 5.3
 5 -7 0 26.6 5.4
 -5 7 0 39.6 5.5
 -5 7 0 48.1 7.1
 -5 7 0 38.8 4.8
 -5 7 0 44.7 6.8
 -5 7 0 33.7 5.1
 4 -7 0 0.5 2.5
 4 -7 0 -1.5 93.29
 4 -7 0 1.1 1.4
 4 -7 0 1.3 2.6
 -4 7 0 -0.3 2.4
 -4 7 0 2.3 2.2
 -4 7 0 -1.5 2.1
 -4 7 0 2 2.2
 3 -7 0 59.99 82.99
 2 -7 0 23.1 60.09
 -2 7 0 57.29 92.59
 1 -7 0 34.2 8.1
 1 -7 0 37.9 4.2
 1 -7 0 36.5 3.4
 1 -7 0 50.09 6.4
 1 -7 0 111.29 86.29
 -1 7 0 33.1 4.1
 -1 7 0 332.87 132.69
 -1 7 0 42 6.1
 -1 7 0 40.9 5.7
 0 -7 0 723.63 68.89
 0 -7 0 812.22 70.19
 0 -7 0 802.52 69.49
 0 -7 0 658.13 68.09
 0 7 0 881.01 68.19
 0 7 0 790.32 68.99
 0 7 0 732.83 69.29
 -1 -7 0 20.5 4.9
 -1 -7 0 24.9 5.8
 1 7 0 23.4 4.7
 1 7 0 22.9 3.4
 1 7 0 22.7 4.7
 1 7 0 38.7 52.79
 1 7 0 38.2 6.3
 -2 -7 0 4.7 2.9
 -2 -7 0 3.6 3.4
 -2 -7 0 5.6 3.4
 2 7 0 8.1 3.9
 2 7 0 13.1 45.5
 2 7 0 4.9 2.1
 2 7 0 3.7 3.3
 2 7 0 4.4 2.9
 -3 -7 0 63.39 10
 -3 -7 0 65.79 8.8
 -3 -7 0 65.69 8.5
 3 7 0 96.59 59.79
 3 7 0 71.19 9
 3 7 0 67.79 9.7
 -4 -7 0 24.9 5.3
 -4 -7 0 14.7 3.8
 -4 -7 0 28.1 6.1
 4 7 0 18.9 4.8
 4 7 0 15.8 4.7
 4 7 0 20.3 6.1
 4 7 0 19.1 3.6
 4 7 0 18.6 4.4
 -5 -7 0 24.9 4.8
 -5 -7 0 29.1 6.2
 -5 -7 0 21 6.5
 -5 -7 0 23.8 5.8
 5 7 0 22.7 4.1
 5 7 0 21.7 7
 5 7 0 27.5 6.4
 5 7 0 23.2 5.3
 5 7 0 18.4 4.9
 -6 -7 0 11.8 4.7
 -6 -7 0 -2.1 3.1
 -6 -7 0 2.8 4.6
 -6 -7 0 5.6 4.1
 6 7 0 3.4 4.9
 6 7 0 5.1 3.6
 6 7 0 4.6 4
 6 7 0 7 3.1
 6 7 0 9.6 4.6
 -7 -7 0 93.59 11.5
 -7 -7 0 97.89 15.9
 -7 -7 0 109.69 13.1
 -7 -7 0 91.99 12.4
 7 7 0 93.89 11.9
 7 7 0 86.09 11.3
 7 7 0 99.29 10.9
 7 7 0 76.89 14.2
 7 7 0 114.99 13.1
 -8 -7 0 8 4.6
 -8 -7 0 16.3 5.7
 -8 -7 0 9.4 4.9
 8 7 0 7.7 6.6
 8 7 0 10.5 4.8
 8 7 0 21.8 5.8
 8 7 0 9.5 4.9
 -9 -7 0 42.4 10.1
 -9 -7 0 32.8 7.6
 -9 -7 0 24.1 6.9
 -9 -7 0 26.5 7.5
 9 7 0 33.9 9.6
 9 7 0 40.9 9.1
 9 7 0 29 7.1
 9 7 0 28.4 6.9
 9 7 0 34.3 6.5
 -10 -7 0 53.09 9.6
 10 7 0 46.7 12.2
 10 7 0 51.39 9.7
 10 7 0 58.09 10.2
 10 7 0 59.09 10.4
 -11 -7 0 3.5 5.2
 11 7 0 8.5 5.2
 11 7 0 -2.7 6.6
 11 7 0 6.8 7.7
 11 7 0 2.1 4.6
 12 7 0 7.3 7.6
 12 7 0 10.8 8.3
 12 7 0 20.4 6.6
 12 -8 0 13.1 6.3
 12 -8 0 9.8 4.9
 12 -8 0 32.6 17.7
 -12 8 0 16.5 7.1
 -12 8 0 6.2 5.8
 11 -8 0 13.9 10.6
 11 -8 0 25.4 6.8
 11 -8 0 24.7 6.8
 11 -8 0 25.1 5.5
 -11 8 0 25.6 8
 -11 8 0 13.8 5.6
 10 -8 0 -1 3.2
 10 -8 0 7.9 8.2
 10 -8 0 -0.2 4.8
 10 -8 0 5 4.4
 -10 8 0 7.6 5.7
 -10 8 0 0.1 4.2
 9 -8 0 38.3 6.8
 9 -8 0 42.9 7.2
 9 -8 0 42.7 6.7
 -9 8 0 57.49 10.4
 -9 8 0 48 7.2
 -9 8 0 27.6 7.9
 8 -8 0 75.19 10
 8 -8 0 76.59 10.1
 8 -8 0 74.79 9.5
 -8 8 0 92.09 10.5
 -8 8 0 76.59 8.9
 -8 8 0 91.79 11.5
 -8 8 0 87.89 9.4
 -8 8 0 70.59 16.2
 7 -8 0 4.6 3.7
 7 -8 0 5.1 3.7
 7 -8 0 7.3 3
 -7 8 0 14.2 5
 -7 8 0 9.6 5.2
 -7 8 0 4.9 3
 -7 8 0 9.1 2.9
 -7 8 0 11.3 3.6
 6 -8 0 -5.7 12.6
 6 -8 0 0.3 2
 6 -8 0 -3.5 2.8
 6 -8 0 0.8 3
 -6 8 0 -0.9 2.3
 -6 8 0 0.5 2.5
 -6 8 0 -1.8 3.7
 -6 8 0 -1.1 3.3
 5 -8 0 26.9 5
 5 -8 0 7.7 15.1
 5 -8 0 23.1 4.7
 5 -8 0 25.3 4
 -5 8 0 34.3 6.1
 -5 8 0 25.5 4.5
 -5 8 0 21.7 5.1
 4 -8 0 7 11.9
 4 -8 0 4.7 2.9
 4 -8 0 8.5 2.1
 4 -8 0 7.9 3.6
 -4 8 0 11.6 3.6
 -4 8 0 6.7 2.9
 -4 8 0 8.5 3.5
 -4 8 0 4.7 2.8
 3 -8 0 21.3 3
 3 -8 0 26.9 4.6
 3 -8 0 9.1 15.6
 3 -8 0 21.7 4.9
 -3 8 0 13.9 4.1
 -3 8 0 18.2 5.3
 2 -8 0 37.8 4.4
 2 -8 0 53.69 7.4
 2 -8 0 33.8 6.4
 2 -8 0 206.58 108.99
 -2 8 0 262.67 124.69
 -2 8 0 43.3 5.8
 -2 8 0 33.1 5.8
 1 -8 0 503.35 147.39
 1 -8 0 200.48 20.9
 1 -8 0 211.68 21.5
 1 -8 0 199.48 19.8
 1 -8 0 239.88 22.3
 -1 8 0 217.18 19.8
 -1 8 0 252.97 21.1
 -1 8 0 215.58 21.3
 0 -8 0 925.41 154.28
 0 -8 0 550.24 53.19
 0 -8 0 587.04 53.79
 0 -8 0 488.55 52.19
 0 -8 0 651.83 54.89
 0 8 0 600.94 53.79
 0 8 0 586.84 53.19
 0 8 0 649.74 52.29
 -1 -8 0 170.28 18
 -1 -8 0 187.08 20.2
 1 8 0 169.98 15.5
 1 8 0 157.78 16.5
 1 8 0 144.39 16.8
 -2 -8 0 287.27 27.4
 -2 -8 0 262.97 27.9
 -2 -8 0 279.77 26.9
 2 8 0 257.07 27
 2 8 0 286.67 26.7
 2 8 0 291.07 28
 2 8 0 283.47 25.8
 -3 -8 0 56.29 8.2
 -3 -8 0 72.49 9.5
 3 8 0 63.69 9.1
 3 8 0 62.59 7.6
 3 8 0 65.09 10.4
 3 8 0 70.19 8.9
 -4 -8 0 206.78 19.7
 -4 -8 0 174.78 18.5
 -4 -8 0 144.59 17.1
 -4 -8 0 163.88 19.9
 4 8 0 170.18 17.8
 4 8 0 228.68 21
 4 8 0 217.78 19.6
 4 8 0 186.78 18.8
 -5 -8 0 0.6 3.3
 -5 -8 0 1.4 2.9
 -5 -8 0 -5.5 3.7
 -5 -8 0 1.1 4.3
 5 8 0 4.4 4.7
 5 8 0 0.9 3.2
 5 8 0 -2 2.4
 5 8 0 4.3 2.4
 5 8 0 6.6 3.9
 -6 -8 0 28.4 5.9
 -6 -8 0 35.9 7.5
 -6 -8 0 14.6 6.7
 -6 -8 0 28.3 7.1
 6 8 0 29.4 5.2
 6 8 0 28.6 6.3
 6 8 0 29.2 6.6
 6 8 0 28.8 8.4
 6 8 0 32.7 6.4
 -7 -8 0 73.69 11.4
 -7 -8 0 56.29 9.5
 -7 -8 0 50.19 8.4
 7 8 0 62.09 9.7
 7 8 0 58.19 8.2
 7 8 0 54.29 10
 7 8 0 49.3 10.8
 7 8 0 51.59 9.1
 -8 -8 0 16.2 5.6
 -8 -8 0 10.3 6.9
 -8 -8 0 15 7.6
 -8 -8 0 20.5 6.9
 8 8 0 10.5 6.2
 8 8 0 22.3 6.6
 8 8 0 20.4 6.4
 -9 -8 0 33.3 7.5
 -9 -8 0 40.8 8.8
 9 8 0 35.2 7.2
 9 8 0 51.29 10.1
 9 8 0 41.2 8.6
 9 8 0 52.09 9.1
 9 8 0 23.8 9.6
 -10 -8 0 30.1 7.3
 -10 -8 0 20.1 8.9
 10 8 0 28.3 9.9
 10 8 0 32.6 8.5
 10 8 0 28.5 7.5
 10 8 0 35.1 8.4
 -11 -8 0 5 7.9
 -11 -8 0 20.2 7.1
 11 8 0 25.4 6.3
 11 8 0 19 7
 11 8 0 5.4 9
 11 8 0 7 8
 -12 -8 0 29.1 8.7
 12 8 0 27.1 10.4
 12 8 0 19.7 10.2
 12 8 0 19.9 7.1
 12 8 0 35.9 8.9
 12 -9 0 34.5 13.2
 12 -9 0 18 5.2
 11 -9 0 5.9 9.8
 11 -9 0 7.4 5.9
 11 -9 0 17.1 6.2
 11 -9 0 7.3 3.9
 -11 9 0 9.1 6.9
 10 -9 0 4.1 7.9
 10 -9 0 5.7 3.9
 10 -9 0 8.4 4.2
 10 -9 0 4 5.5
 -10 9 0 0.2 5.3
 9 -9 0 -2.6 4.5
 9 -9 0 0.9 3.9
 9 -9 0 8.7 4
 -9 9 0 -0.7 5.4
 -9 9 0 1.3 4.7
 8 -9 0 15.4 4.2
 8 -9 0 16.7 4.8
 8 -9 0 -34 22.3
 -8 9 0 11.9 5.3
 -8 9 0 8.8 3.3
 7 -9 0 11.7 3.4
 7 -9 0 4.4 3.9
 7 -9 0 7.3 4
 -7 9 0 10 4.9
 -7 9 0 6 3
 -7 9 0 8 3.9
 -7 9 0 4.7 4.3
 6 -9 0 3.6 18.1
 6 -9 0 -0.4 3.4
 6 -9 0 0.7 2.5
 6 -9 0 1.1 3.4
 -6 9 0 -1.5 3.5
 -6 9 0 -2.5 2.6
 -6 9 0 1.8 2.6
 -6 9 0 -1.3 2.7
 5 -9 0 18.4 4.4
 5 -9 0 5 16.9
 5 -9 0 19.1 3.6
 5 -9 0 19.4 5.2
 -5 9 0 18 4.1
 -5 9 0 25.5 5.4
 -5 9 0 17.5 4.8
 -5 9 0 15.4 4.5
 4 -9 0 41 6.4
 4 -9 0 44.1 5
 4 -9 0 42.6 7.2
 -4 9 0 51.39 7.6
 -4 9 0 33.4 5.8
 -4 9 0 34.7 6.7
 -4 9 0 47 7.3
 3 -9 0 117.89 13.2
 3 -9 0 123.89 11
 3 -9 0 103.49 12.1
 -3 9 0 118.39 12.9
 -3 9 0 103.19 12.3
 2 -9 0 225.18 22.6
 2 -9 0 230.18 23.3
 2 -9 0 247.08 21.5
 -2 9 0 239.78 22.5
 -2 9 0 222.68 23
 -2 9 0 243.38 41.8
 1 -9 0 42.1 7
 1 -9 0 60.09 9
 1 -9 0 51.89 8.2
 1 -9 0 40.4 5.2
 -1 9 0 61.39 25.2
 -1 9 0 48.7 5.2
 -1 9 0 46.6 7.5
 -1 9 0 55.89 7.2
 0 -9 0 21.2 3.8
 0 -9 0 18.7 12.1
 0 -9 0 30.4 5.9
 0 -9 0 30.4 6.3
 0 -9 0 37.3 6.3
 0 9 0 30.5 17
 0 9 0 34 3.9
 0 9 0 32.8 6.1
 0 9 0 34.1 5.7
 -1 -9 0 108.29 12.7
 1 9 0 112.79 12.3
 1 9 0 89.49 26.5
 1 9 0 115.89 10.7
 1 9 0 92.19 12.1
 -2 -9 0 61.89 10.6
 -2 -9 0 65.99 9.1
 -2 -9 0 71.89 10.7
 2 9 0 76.29 10.5
 2 9 0 70.19 9.3
 2 9 0 52.49 9.3
 -3 -9 0 56.99 9.7
 -3 -9 0 66.79 9.9
 -3 -9 0 39.6 7.5
 -3 -9 0 35.5 5.8
 3 9 0 51.69 6.5
 3 9 0 61.69 9.8
 3 9 0 61.59 9.4
 3 9 0 61.49 9
 -4 -9 0 11.1 4.8
 -4 -9 0 22 9.2
 -4 -9 0 15.1 3.7
 -4 -9 0 21 6.6
 4 9 0 10 5
 4 9 0 15 6.3
 4 9 0 12 4.3
 4 9 0 14.9 11.2
 4 9 0 18.8 5.9
 -5 -9 0 11.5 4.9
 -5 -9 0 9.8 5.7
 -5 -9 0 4.5 6.1
 -5 -9 0 8.2 3.6
 5 9 0 6.8 3.9
 5 9 0 7.7 5.6
 5 9 0 4 10.6
 5 9 0 10.3 2.8
 5 9 0 7.1 4.6
 5 9 0 5.1 5.3
 -6 -9 0 18.2 6.2
 -6 -9 0 22 5.2
 -6 -9 0 23.9 6.6
 6 9 0 15.2 6.3
 6 9 0 16.2 7.8
 6 9 0 18.6 5.2
 6 9 0 30.1 7.4
 6 9 0 24.4 4.9
 -7 -9 0 11.1 5.4
 -7 -9 0 16.6 6.6
 -7 -9 0 13.4 4.8
 7 9 0 8.7 6.8
 7 9 0 9.2 4.5
 7 9 0 15.5 6.8
 7 9 0 17.9 5.6
 7 9 0 23.3 6.7
 -8 -9 0 8.2 6.1
 -8 -9 0 12.1 5.2
 -8 -9 0 7 7.2
 -8 -9 0 4.6 5.6
 8 9 0 2.8 5.3
 8 9 0 4 3.9
 8 9 0 15 7.3
 8 9 0 17.4 6.3
 -9 -9 0 1.1 7.2
 -9 -9 0 5 4.9
 9 9 0 8.7 4.7
 9 9 0 3.4 4.1
 9 9 0 9.7 5.9
 9 9 0 12.3 6.3
 9 9 0 -0.2 6.5
 -10 -9 0 55.79 9.6
 10 9 0 51.49 13.3
 10 9 0 41.1 10.4
 10 9 0 32.7 10.7
 10 9 0 36.9 8.3
 -11 -9 0 -1.6 5.3
 -11 -9 0 2.5 8.6
 11 9 0 -9 7.5
 11 9 0 -4.4 6.2
 11 9 0 1.3 4.8
 11 9 0 -5.4 9.1
 11 -10 0 4.1 9.9
 11 -10 0 2 5.7
 11 -10 0 1.6 3.3
 11 -10 0 0.9 6.9
 -11 10 0 1.9 7
 10 -10 0 29.5 9
 10 -10 0 14.1 4.6
 10 -10 0 20.6 5.6
 10 -10 0 7.1 8.7
 -10 10 0 14 6.1
 9 -10 0 2 5.7
 9 -10 0 -2.5 3.6
 9 -10 0 6.2 4
 -9 10 0 1.6 5.2
 -9 10 0 -2.7 4.8
 8 -10 0 9.1 4.7
 8 -10 0 17 5.7
 8 -10 0 19.3 4.4
 -8 10 0 17.1 6.5
 -8 10 0 14 6.3
 -8 10 0 8.1 5.5
 -8 10 0 14.6 4.1
 7 -10 0 -10.7 19.7
 7 -10 0 -1.7 3.6
 7 -10 0 -2.2 6
 7 -10 0 1.2 2.4
 -7 10 0 -3.3 5.3
 -7 10 0 1.4 3.9
 -7 10 0 -2.3 2.8
 6 -10 0 31.6 5.9
 6 -10 0 37.6 5.1
 6 -10 0 22.9 6.1
 -6 10 0 29.2 5.8
 -6 10 0 34.8 5.6
 -6 10 0 28.3 6.7
 -6 10 0 40 7.4
 5 -10 0 7.6 18
 5 -10 0 1.4 3.6
 5 -10 0 2.2 2.1
 5 -10 0 -0.2 3.5
 -5 10 0 0.4 3.7
 -5 10 0 6.5 3.3
 -5 10 0 0.5 3.4
 -5 10 0 3.5 4.5
 4 -10 0 4.7 2.1
 4 -10 0 5.5 16.6
 4 -10 0 -2.4 3.6
 4 -10 0 2.3 3.3
 -4 10 0 4.3 3
 -4 10 0 3 3.6
 -4 10 0 -1.3 3
 -4 10 0 5.3 3.9
 3 -10 0 108.39 13.6
 3 -10 0 142.29 12.2
 3 -10 0 144.89 15
 -3 10 0 116.69 13.9
 -3 10 0 111.79 13.8
 2 -10 0 401.16 41.8
 2 -10 0 450.45 42.7
 2 -10 0 449.76 40.7
 2 -10 0 504.15 44.1
 -2 10 0 557.14 68.39
 -2 10 0 452.45 41.8
 1 -10 0 0.7 2.8
 1 -10 0 -1.2 1.4
 1 -10 0 -0.2 3.4
 1 -10 0 2.1 4
 1 -10 0 0.2 14.1
 -1 10 0 0.2 3.5
 -1 10 0 5.9 14.9
 -1 10 0 -0.7 2.8
 -1 10 0 1 1.5
 0 -10 0 13.6 4.9
 0 -10 0 11.5 1.7
 0 -10 0 9.6 4.9
 0 -10 0 0.4 10.3
 0 10 0 19.3 3
 0 10 0 13.4 4.6
 0 10 0 14.4 16.1
 0 10 0 9.1 4.3
 -1 -10 0 13.1 2.2
 -1 -10 0 7 4.5
 -1 -10 0 7.9 4.5
 1 10 0 12.2 5
 1 10 0 11.8 2.8
 1 10 0 8.5 12.2
 -2 -10 0 36.3 7.9
 -2 -10 0 31.6 6.2
 -2 -10 0 33.6 4.6
 2 10 0 34.7 7.1
 2 10 0 34.6 7.1
 2 10 0 34.8 4.9
 2 10 0 5.4 12.4
 -3 -10 0 225.98 23.6
 -3 -10 0 223.48 22.9
 -3 -10 0 188.28 20.8
 -3 -10 0 217.98 24.3
 3 10 0 218.28 23.1
 3 10 0 275.47 25.1
 3 10 0 233.28 21.5
 3 10 0 241.48 23.2
 -4 -10 0 22 6.6
 -4 -10 0 22.3 4.5
 -4 -10 0 23.4 6.4
 -4 -10 0 24.4 7.4
 4 10 0 -2 11.7
 4 10 0 20.9 6.8
 4 10 0 14.8 6.5
 4 10 0 30.3 7.1
 4 10 0 20.8 4.9
 -5 -10 0 44.2 7.1
 -5 -10 0 39.5 8.4
 -5 -10 0 60.49 10.4
 5 10 0 52.09 8.2
 5 10 0 58.19 11.3
 5 10 0 45.4 6.4
 5 10 0 54.99 10.9
 5 10 0 77.19 11.1
 -6 -10 0 214.98 24.3
 -6 -10 0 254.07 25.7
 -6 -10 0 217.38 22.6
 6 10 0 230.08 25.1
 6 10 0 234.78 24.1
 6 10 0 240.28 26.8
 6 10 0 231.28 23.3
 6 10 0 239.58 22.3
 -7 -10 0 95.99 12
 -7 -10 0 87.39 16.7
 7 10 0 113.39 15.3
 7 10 0 100.59 12.5
 7 10 0 106.19 17.4
 7 10 0 109.49 14
 -8 -10 0 24.7 9.7
 -8 -10 0 43.1 9.8
 8 10 0 25.7 8.3
 8 10 0 22.4 6.8
 8 10 0 15.6 8.2
 8 10 0 36.2 9.7
 -9 -10 0 -0.9 6.4
 -9 -10 0 -1.6 4.7
 9 10 0 0.3 4.2
 9 10 0 15.4 7.3
 9 10 0 -0.3 5.7
 9 10 0 4.6 4.5
 9 10 0 -9.5 5.9
 -10 -10 0 24.2 6.6
 -10 -10 0 1.4 6.9
 10 10 0 44.1 8.8
 10 10 0 32.8 10.8
 10 10 0 24.9 10.6
 10 10 0 47.3 9.3
 -11 -10 0 -5.2 5.2
 11 10 0 -5.7 9.3
 11 10 0 -11.2 9
 11 10 0 3.1 6.3
 11 10 0 -6 9.8
 11 -11 0 38.7 8.4
 11 -11 0 24.3 8.1
 -11 11 0 31.1 9.1
 10 -11 0 7.7 7.6
 10 -11 0 20.3 6
 10 -11 0 7.8 4.5
 -10 11 0 23.4 7.6
 -10 11 0 12 6.5
 9 -11 0 3.6 3.9
 9 -11 0 -5.7 5.9
 9 -11 0 2.6 4.5
 -9 11 0 -1 4.5
 -9 11 0 3.4 5.3
 -9 11 0 3.6 5.5
 8 -11 0 -3.3 3.1
 8 -11 0 2.9 4.3
 8 -11 0 0.4 4.8
 -8 11 0 -0.8 4.4
 -8 11 0 1.3 4.9
 -8 11 0 -2 4.1
 7 -11 0 -3.4 3.9
 7 -11 0 7.7 5
 7 -11 0 -9.4 22.3
 7 -11 0 3.7 3.1
 -7 11 0 8.8 5.5
 -7 11 0 5.9 4.7
 -7 11 0 1.6 4.4
 -7 11 0 1.4 3.6
 6 -11 0 81.59 15.7
 6 -11 0 94.19 12.3
 6 -11 0 122.69 11.1
 -6 11 0 103.49 13.2
 -6 11 0 97.69 11.8
 5 -11 0 2.2 4.3
 5 -11 0 12.2 4.5
 5 -11 0 14 3.2
 5 -11 0 3.2 20.3
 -5 11 0 13.8 4.6
 -5 11 0 15.3 5.4
 4 -11 0 55.09 5.8
 4 -11 0 45.9 7.7
 4 -11 0 42.4 8.3
 4 -11 0 5.4 17.7
 -4 11 0 49.2 8
 -4 11 0 47.6 8.2
 3 -11 0 15.6 3
 3 -11 0 15 5.4
 3 -11 0 -5.8 12.2
 3 -11 0 14.6 5
 -3 11 0 10.2 4.9
 -3 11 0 6.7 3.9
 -3 11 0 12.1 4
 2 -11 0 4.2 4.8
 2 -11 0 7.4 4.1
 2 -11 0 -8.2 13.9
 2 -11 0 6.6 2.2
 2 -11 0 -1.6 4.1
 -2 11 0 3.6 18.8
 -2 11 0 0.3 3
 -2 11 0 10.5 4.3
 1 -11 0 80.79 10.6
 1 -11 0 68.79 9.7
 1 -11 0 87.69 12
 1 -11 0 67.99 7.8
 -1 11 0 77.29 10.3
 -1 11 0 76.19 10
 -1 11 0 73.59 7.7
 -1 11 0 88.69 30.5
 0 -11 0 -7.3 12.3
 0 -11 0 12.4 5.1
 0 -11 0 2.4 4.5
 0 11 0 11.8 4.8
 0 11 0 8.1 2.5
 0 11 0 5.2 12.2
 -1 -11 0 42.6 8.8
 -1 -11 0 29.1 7.2
 -1 -11 0 26.1 3.6
 1 11 0 40.1 7.4
 1 11 0 29.7 22.8
 1 11 0 31.3 7.1
 -2 -11 0 13.6 3
 -2 -11 0 14.6 5.6
 -2 -11 0 12.1 4.8
 -2 -11 0 17.8 6.4
 2 11 0 13.4 3.3
 2 11 0 15.6 6.2
 2 11 0 6.2 13.2
 2 11 0 10.3 4.8
 -3 -11 0 44.1 9.1
 -3 -11 0 55.79 8.5
 -3 -11 0 52.29 9.1
 -3 -11 0 54.59 10.6
 3 11 0 9.3 14.4
 3 11 0 43.1 6.3
 3 11 0 43.3 8.4
 3 11 0 52.69 10.3
 3 11 0 42.8 9.1
 -4 -11 0 211.48 23.3
 -4 -11 0 244.58 26.1
 -4 -11 0 244.08 26.3
 4 11 0 283.07 26.2
 4 11 0 271.37 24.5
 4 11 0 226.08 26.3
 4 11 0 309.47 28.5
 -5 -11 0 4.5 5.5
 -5 -11 0 -2.1 4
 -5 -11 0 1 3.2
 5 11 0 1.5 4.7
 5 11 0 3.9 6
 5 11 0 -2.5 2.8
 5 11 0 3.8 2.5
 5 11 0 -1.5 12.7
 -6 -11 0 25.3 7.1
 -6 -11 0 23.8 5.5
 -6 -11 0 38.6 9.2
 6 11 0 33.6 5.6
 6 11 0 46 8.9
 6 11 0 41.1 7.5
 6 11 0 31.8 10.4
 6 11 0 -7.4 15.2
 -7 -11 0 57.19 11.7
 -7 -11 0 46.5 12.9
 -7 -11 0 57.29 9
 -7 -11 0 69.39 12.6
 7 11 0 64.29 18.8
 7 11 0 56.19 12.5
 7 11 0 59.29 15.3
 -8 -11 0 7.8 5.2
 -8 -11 0 -0.1 6.8
 8 11 0 16.1 16.1
 8 11 0 -0.8 5.4
 8 11 0 2.2 3.9
 8 11 0 8.7 12.1
 8 11 0 1.4 5.8
 -9 -11 0 1.9 4.8
 9 11 0 -1.4 6.1
 9 11 0 15.4 13.1
 9 11 0 -1.7 6.6
 9 11 0 4.2 4.2
 9 11 0 0.1 4.4
 -10 -11 0 13 7.6
 -10 -11 0 4.6 6
 10 11 0 14.6 15.7
 10 11 0 12.9 9.9
 10 11 0 1.9 7.2
 10 11 0 2 4.3
 10 -12 0 19.2 9.2
 10 -12 0 23.9 6.4
 10 -12 0 8.2 4.9
 -10 12 0 13.3 9.8
 -10 12 0 13 7.4
 9 -12 0 -0.6 4.3
 9 -12 0 -0.1 4.2
 -9 12 0 2.8 5.8
 -9 12 0 -2.7 5.2
 8 -12 0 45.8 6.6
 8 -12 0 32.5 7.3
 8 -12 0 33.8 7.8
 -8 12 0 27 7.6
 -8 12 0 33 9.2
 -8 12 0 25.6 7
 7 -12 0 4.7 3.1
 7 -12 0 3.8 4.7
 7 -12 0 6.5 5.4
 -7 12 0 0 4
 -7 12 0 2.1 4.1
 -7 12 0 0.9 7
 -7 12 0 4 4.7
 6 -12 0 0 4.1
 6 -12 0 -20.7 21.9
 6 -12 0 -1.4 2.4
 6 -12 0 2.2 4.7
 -6 12 0 0.5 4.1
 -6 12 0 -2.1 4.4
 -6 12 0 -3.9 3.9
 -6 12 0 -2.2 4.7
 5 -12 0 139.59 13
 5 -12 0 115.49 14.9
 -5 12 0 127.59 15.4
 -5 12 0 142.29 18.2
 4 -12 0 29.6 7.4
 4 -12 0 29.9 6.6
 4 -12 0 42.4 4.9
 4 -12 0 20.2 20.9
 -4 12 0 38.2 7.4
 -4 12 0 36 7
 3 -12 0 29.4 4.1
 3 -12 0 -7.5 16.3
 3 -12 0 23.8 5.9
 3 -12 0 32.8 8.7
 3 -12 0 34.7 7.6
 -3 12 0 28.6 6.3
 -3 12 0 30.7 7
 2 -12 0 38.9 7.2
 2 -12 0 32.9 7.4
 2 -12 0 39.6 8.7
 2 -12 0 36.2 4.7
 2 -12 0 20.4 16.5
 -2 12 0 43.4 7.8
 -2 12 0 26.6 6.5
 -2 12 0 56.99 27.9
 1 -12 0 245.38 25.8
 1 -12 0 239.88 24.9
 -1 12 0 264.27 23.9
 -1 12 0 227.38 21.6
 -1 12 0 236.38 46.9
 -1 12 0 206.28 23.9
 0 -12 0 170.58 21.7
 0 -12 0 178.28 21.4
 0 12 0 217.68 20.8
 0 12 0 184.28 46.6
 0 12 0 178.98 20.7
 0 12 0 211.38 18.5
 -1 -12 0 12.5 2.2
 -1 -12 0 9.3 5.7
 -1 -12 0 6.1 5.4
 1 12 0 5.5 18.1
 1 12 0 13.3 5
 1 12 0 12.2 3
 1 12 0 12.1 6.4
 -2 -12 0 10.3 6
 -2 -12 0 5.5 5.1
 -2 -12 0 9.8 5.7
 -2 -12 0 10.6 2.5
 2 12 0 12.4 6.2
 2 12 0 12.6 5.7
 2 12 0 -5 14.6
 2 12 0 7.2 2.9
 -3 -12 0 32.3 7.9
 -3 -12 0 14.8 6.5
 3 12 0 23.9 7.2
 3 12 0 4.8 18
 3 12 0 25.6 6.9
 3 12 0 27.1 5
 -4 -12 0 252.57 26.6
 -4 -12 0 251.27 28.8
 -4 -12 0 302.57 30.1
 4 12 0 351.56 32.3
 4 12 0 303.57 27.6
 4 12 0 301.67 29.2
 -5 -12 0 9 3.8
 -5 -12 0 17.4 6.2
 -5 -12 0 18.8 7.3
 -5 -12 0 4.1 5.6
 5 12 0 8.5 3.2
 5 12 0 19.6 4.9
 5 12 0 17.3 6.6
 5 12 0 8.6 7.3
 5 12 0 4.2 17.8
 -6 -12 0 3.8 10
 -6 -12 0 -1.3 3.3
 -6 -12 0 9.2 6.7
 -6 -12 0 -6 5.9
 6 12 0 -2.6 3.2
 6 12 0 6.2 6.6
 6 12 0 6.6 6.4
 6 12 0 -11.9 14.9
 6 12 0 1.6 2.9
 -7 -12 0 -1 3.9
 -7 -12 0 7.3 6.8
 7 12 0 -1.7 3.7
 7 12 0 3.8 7.3
 7 12 0 4.7 12.9
 7 12 0 1.5 17
 7 12 0 3.8 6.4
 -8 -12 0 7.5 7.8
 -8 -12 0 11.1 5.3
 8 12 0 7.5 7.4
 8 12 0 -9.1 19.9
 8 12 0 6.6 7.3
 8 12 0 2.8 4.8
 -9 -12 0 4.5 7.1
 -9 -12 0 16.6 5.9
 9 12 0 11.8 20.8
 9 12 0 7.1 5
 9 12 0 3.1 7.7
 9 12 0 13.4 5.4
 9 12 0 19.6 9.2
 -10 -12 0 -6.7 5.2
 -10 -12 0 1.4 9.5
 10 12 0 24.2 29.5
 10 12 0 1.4 5.9
 10 12 0 -3.9 8.2
 10 -13 0 -8.6 5.7
 10 -13 0 2.3 5
 -10 13 0 0.2 7.4
 -10 13 0 -7 6.1
 9 -13 0 -9 5.6
 9 -13 0 4.6 4.9
 -9 13 0 -11.1 5.1
 -9 13 0 -0.4 7
 8 -13 0 26.3 8.4
 8 -13 0 14.6 5.7
 -8 13 0 22.8 7.6
 -8 13 0 20.5 6.8
 -8 13 0 12.1 8.1
 7 -13 0 15.8 7.6
 7 -13 0 14.6 5.9
 7 -13 0 17.6 3.9
 -7 13 0 14 5.6
 -7 13 0 22 7.4
 -7 13 0 10 6.3
 6 -13 0 16.4 5.9
 6 -13 0 25.1 6.7
 6 -13 0 32.2 4.6
 -6 13 0 16.1 5.6
 -6 13 0 37.3 9.4
 -6 13 0 34.4 7.2
 5 -13 0 50.39 9.5
 5 -13 0 58.59 6.3
 5 -13 0 13.3 26.5
 5 -13 0 56.79 9
 -5 13 0 54.19 9.4
 -5 13 0 39.9 8.4
 -5 13 0 42 8.8
 -5 13 0 58.09 11.1
 4 -13 0 58.29 12.2
 4 -13 0 76.39 12
 4 -13 0 59.79 6.8
 -4 13 0 45.8 9.5
 -4 13 0 75.09 9.7
 3 -13 0 19 3.2
 3 -13 0 15.2 7.9
 3 -13 0 9.5 5.2
 3 -13 0 17.2 6.5
 3 -13 0 5.2 16.3
 -3 13 0 19.5 6
 -3 13 0 17.6 6
 2 -13 0 1.4 4.9
 2 -13 0 3.5 4.5
 2 -13 0 -6.8 5.2
 2 -13 0 -15.3 17.2
 -2 13 0 -5.1 3.6
 -2 13 0 0.1 4.5
 1 -13 0 26.4 7.3
 1 -13 0 10.8 17.3
 1 -13 0 18.2 7.3
 -1 13 0 14.7 5.7
 -1 13 0 6.5 20.7
 -1 13 0 17.9 3.3
 -1 13 0 15.8 5.5
 0 -13 0 126.79 17.6
 0 -13 0 169.28 19.4
 0 13 0 155.28 16.9
 0 13 0 168.48 47
 0 13 0 129.69 17.1
 -1 -13 0 10.3 5.7
 -1 -13 0 10.3 5.8
 -1 -13 0 13.4 6.6
 -1 -13 0 11.4 1.9
 1 13 0 14.1 3.4
 1 13 0 15.7 21.5
 1 13 0 5 6.2
 1 13 0 6.2 5.6
 -2 -13 0 3.1 5.5
 -2 -13 0 11 2.6
 -2 -13 0 8.7 6.4
 -2 -13 0 6 6
 2 13 0 14.6 6.8
 2 13 0 31 23.3
 2 13 0 13.8 5.6
 2 13 0 8.5 2.9
 -3 -13 0 5.9 5.4
 -3 -13 0 7.5 6.1
 3 13 0 18.2 6.5
 3 13 0 3.9 5.9
 3 13 0 11.9 3.6
 3 13 0 3.4 19.3
 -4 -13 0 213.08 20.8
 -4 -13 0 203.78 23.9
 -4 -13 0 214.58 24.7
 4 13 0 274.27 27.2
 4 13 0 210.58 25
 4 13 0 222.58 21.7
 4 13 0 208.88 23.5
 -5 -13 0 25.3 12.5
 -5 -13 0 20 6.9
 -5 -13 0 19.4 7.1
 -5 -13 0 17.5 4.7
 5 13 0 -4.7 19.1
 5 13 0 22.8 8.4
 5 13 0 21.7 7.8
 5 13 0 21.2 5.5
 5 13 0 17.9 4.3
 5 13 0 21.7 8.7
 -6 -13 0 2.8 3.5
 -6 -13 0 5.2 7.2
 -6 -13 0 2.4 6.3
 6 13 0 3.5 6.4
 6 13 0 0.4 2.8
 6 13 0 5 6.5
 6 13 0 10.7 18.9
 6 13 0 0.6 4.1
 -7 -13 0 2 7.5
 -7 -13 0 0.2 4.2
 7 13 0 5.1 8.7
 7 13 0 -13.8 18.4
 7 13 0 -0.2 6.5
 7 13 0 4.4 4.3
 7 13 0 -1.7 6.6
 -8 -13 0 1.6 7.9
 -8 -13 0 15.2 5.5
 8 13 0 -11.4 9.5
 8 13 0 2.1 4.5
 8 13 0 2.8 22.5
 8 13 0 9.9 7.8
 8 13 0 -1.1 7.8
 -9 -13 0 -3.4 4.7
 -9 -13 0 3.9 9
 9 13 0 23.2 25.6
 9 13 0 -3.1 7.4
 9 13 0 -3.3 4.4
 9 13 0 2.5 10.5
 9 13 0 -1.8 13.4
 9 -14 0 16.3 7.3
 -9 14 0 10.4 7.2
 -9 14 0 6.9 6.7
 8 -14 0 33.3 6.6
 8 -14 0 29.7 7.9
 8 -14 0 45.3 11.2
 -8 14 0 30.5 13
 -8 14 0 38.3 8.4
 -8 14 0 47.1 9.8
 7 -14 0 12.2 8
 7 -14 0 12.4 6.1
 7 -14 0 19.5 4.1
 -7 14 0 13.5 6
 -7 14 0 17.2 6.3
 -7 14 0 21.7 7.2
 6 -14 0 21.1 7
 6 -14 0 26.9 7.4
 6 -14 0 26.9 4.4
 -6 14 0 34.5 7.6
 -6 14 0 31.4 8.1
 -6 14 0 20.4 6.7
 5 -14 0 6.7 5.4
 5 -14 0 -2.6 5.1
 5 -14 0 4.9 2.4
 -5 14 0 5.5 5.4
 -5 14 0 6.3 4.3
 -5 14 0 1.7 5.6
 4 -14 0 17.1 30.1
 4 -14 0 -5.7 7.3
 4 -14 0 -4.6 4.3
 4 -14 0 1.1 2.1
 4 -14 0 -1.7 4.9
 -4 14 0 2.7 4.8
 -4 14 0 3.9 4.9
 -4 14 0 -15.5 6.9
 3 -14 0 2.9 2
 3 -14 0 -7.3 5.7
 3 -14 0 -2.9 4.5
 3 -14 0 -0.1 5.8
 -3 14 0 11.1 5.5
 -3 14 0 0.8 4.8
 -3 14 0 -12.1 4.8
 -3 14 0 4.4 4
 2 -14 0 55.29 11.9
 2 -14 0 4.5 32.9
 -2 14 0 70.29 10.1
 -2 14 0 41.5 9.1
 1 -14 0 7.7 7.1
 1 -14 0 11.6 6.2
 1 -14 0 13.9 17.3
 -1 14 0 12 24.9
 -1 14 0 4.1 5.5
 -1 14 0 13.8 2.9
 0 -14 0 5.1 7
 0 -14 0 7.6 6.6
 0 14 0 5.6 6.4
 0 14 0 2.8 2.3
 0 14 0 10.7 22.4
 -1 -14 0 41.9 10.2
 -1 -14 0 48.9 12.5
 1 14 0 78.59 12.9
 1 14 0 66.59 7.7
 1 14 0 80.39 37.2
 1 14 0 95.09 12.8
 -2 -14 0 84.49 8.5
 -2 -14 0 71.19 14
 -2 -14 0 61.29 13.2
 2 14 0 82.29 34.4
 2 14 0 100.19 14.7
 2 14 0 91.39 9.8
 2 14 0 98.59 14.2
 -3 -14 0 37.3 10.1
 -3 -14 0 43.4 10.2
 -3 -14 0 32.8 9.1
 3 14 0 41 6.6
 3 14 0 26.1 27
 3 14 0 48.8 10.5
 3 14 0 45.9 10
 -4 -14 0 50.19 11.7
 -4 -14 0 53.29 6.7
 -4 -14 0 49.4 11.4
 4 14 0 56.99 11.6
 4 14 0 18.5 23
 4 14 0 41.7 7.2
 4 14 0 39.6 10.1
 -5 -14 0 16.4 7.5
 -5 -14 0 28.4 8.9
 -5 -14 0 27.3 5
 5 14 0 18 4.3
 5 14 0 21.7 5.6
 5 14 0 15.4 8.6
 5 14 0 15.3 23.8
 5 14 0 43.8 11.1
 5 14 0 23.6 9.5
 -6 -14 0 3.5 4
 -6 -14 0 8.9 7.9
 6 14 0 -7.7 5.7
 6 14 0 -0.4 8.4
 6 14 0 -18.7 20.4
 6 14 0 0.2 3.7
 6 14 0 4.9 6.7
 -7 -14 0 12.6 10.2
 -7 -14 0 5.2 6.7
 7 14 0 -4.2 6.8
 7 14 0 -3 10.4
 7 14 0 4.6 24.5
 7 14 0 5.2 4.9
 7 14 0 1.4 5.6
 7 14 0 13.3 8.2
 -8 -14 0 5.2 4.8
 -8 -14 0 -8.6 8.4
 8 14 0 4.5 7.7
 8 14 0 3.4 4.5
 8 14 0 2.9 7.5
 8 14 0 -9.9 11.2
 8 14 0 -5.8 25.4
 -9 -14 0 -1.9 9.6
 8 -15 0 9 3.6
 8 -15 0 8.3 7.8
 -8 15 0 -1.6 10.9
 -8 15 0 15.2 7.9
 -8 15 0 18.5 7.3
 7 -15 0 -2.5 2.7
 7 -15 0 1.5 4.9
 7 -15 0 3.2 6.5
 -7 15 0 -3.3 4.9
 -7 15 0 6.6 6.1
 -7 15 0 3 6.5
 6 -15 0 -0.2 2.4
 6 -15 0 -0.2 5.1
 6 -15 0 2.4 6.3
 -6 15 0 -0.5 5.5
 -6 15 0 7.5 5.3
 -6 15 0 5.8 6
 5 -15 0 7.5 6
 5 -15 0 0.7 7.1
 5 -15 0 9.8 2.6
 -5 15 0 1.7 6.5
 -5 15 0 4.3 5.2
 4 -15 0 21.4 7.2
 -4 15 0 -1.8 5.7
 -4 15 0 17.4 6.4
 -4 15 0 28.3 6.8
 3 -15 0 2 6.1
 3 -15 0 -5.3 25.3
 -3 15 0 16.1 7
 -3 15 0 26.4 6.3
 -3 15 0 20.8 6.7
 2 -15 0 42.6 9.7
 2 -15 0 50.29 15.2
 -2 15 0 42.2 9
 1 -15 0 2.4 6.3
 1 -15 0 -2.4 6.9
 -1 15 0 10.7 23.3
 -1 15 0 4.2 6.3
 -1 15 0 4.1 6.4
 -1 15 0 1.2 3.2
 0 -15 0 37.4 9.4
 0 -15 0 19.1 8.7
 0 -15 0 47.9 12
 0 15 0 65.59 36.1
 0 15 0 30.8 8.9
 0 15 0 39.4 9.2
 0 15 0 29.4 4.9
 -1 -15 0 22.1 7.4
 1 15 0 18.3 28.7
 1 15 0 39.9 9.5
 1 15 0 44.5 9.9
 1 15 0 31.4 5.1
 -2 -15 0 60.19 12.9
 -2 -15 0 63.49 13.6
 2 15 0 84.89 14.2
 2 15 0 67.49 8.5
 2 15 0 83.09 41
 2 15 0 63.79 12.1
 -3 -15 0 -5 5.4
 -3 -15 0 -2.1 6
 3 15 0 2 3.1
 3 15 0 11.2 24.4
 3 15 0 2.4 8.5
 3 15 0 -4.9 6.8
 -4 -15 0 8 3.4
 -4 -15 0 -5.8 7.4
 4 15 0 15.3 4.5
 4 15 0 6.8 8.5
 4 15 0 7.7 12.5
 4 15 0 1.2 26.7
 -5 -15 0 -7.6 9.2
 -5 -15 0 -1.2 6.7
 -5 -15 0 1.9 3.5
 5 15 0 -0.3 3
 5 15 0 -2.8 10.6
 5 15 0 11.5 24.2
 5 15 0 -0.1 3.5
 5 15 0 2.7 10.2
 -6 -15 0 -1.3 8.6
 -6 -15 0 0.1 3.7
 6 15 0 -24.5 12.5
 6 15 0 -2.7 7.8
 6 15 0 -9.5 6.4
 6 15 0 8.1 27.7
 6 15 0 -4.7 3.4
 6 15 0 -3.7 3
 -7 -15 0 3.8 11
 -7 -15 0 25.5 6.3
 7 15 0 19.8 5.9
 7 15 0 -4 11.3
 7 15 0 22.7 5.6
 7 15 0 17.4 10.5
 7 15 0 42 30
 -8 -15 0 12.1 9.4
 -8 -15 0 1 5.5
 8 15 0 4.1 9.4
 8 15 0 3.2 4.9
 8 15 0 -16.5 14.2
 8 15 0 -10.8 8.2
 7 -16 0 6.2 2.7
 7 -16 0 -4 5.5
 -7 16 0 -4.9 5.1
 -7 16 0 3.6 7.6
 -7 16 0 0.5 6.1
 6 -16 0 12 6.7
 -6 16 0 19.4 7.3
 -6 16 0 -5.8 6
 -6 16 0 8.5 5.7
 5 -16 0 43.9 10.1
 -5 16 0 43.2 9.1
 -5 16 0 64.19 10.7
 4 -16 0 -1.5 5.5
 -4 16 0 -4.2 5.1
 -4 16 0 -7.3 4.5
 3 -16 0 36.1 9.6
 -3 16 0 64.19 10
 -3 16 0 54.69 10.9
 -3 16 0 41.7 9.9
 2 -16 0 8.4 7.4
 2 -16 0 14.4 28.4
 -2 16 0 14.6 5.2
 -2 16 0 3.3 6.8
 1 -16 0 48.4 10.8
 1 -16 0 27.2 8.1
 -1 16 0 27.6 9.9
 0 -16 0 6.4 6.1
 0 -16 0 -4.4 6.2
 0 16 0 -30.7 24.6
 0 16 0 -2.9 6.8
 0 16 0 -0.9 2.2
 -1 -16 0 3.1 7.3
 -1 -16 0 -1.2 6.7
 1 16 0 18.8 27.8
 1 16 0 13 8.6
 1 16 0 8.6 3.2
 -2 -16 0 64.99 13.1
 -2 -16 0 30.9 10
 2 16 0 38.7 31.4
 2 16 0 53.59 10.7
 2 16 0 60.39 7.5
 -3 -16 0 1 2.5
 -3 -16 0 -4.5 8.5
 -3 -16 0 0.2 6.9
 3 16 0 7.6 30
 3 16 0 5 8.4
 3 16 0 2.8 3.2
 -4 -16 0 24.6 11.3
 -4 -16 0 9.5 3.5
 -4 -16 0 1.8 9
 4 16 0 14.4 3.8
 4 16 0 29.4 31
 4 16 0 10.1 4.7
 4 16 0 19 10.2
 -5 -16 0 -5.4 8.2
 -5 -16 0 1.5 3.4
 5 16 0 -22.5 29.7
 5 16 0 -2.3 2.9
 5 16 0 -1.3 9.1
 5 16 0 3.8 4
 -6 -16 0 -1.3 3.6
 6 16 0 -0.1 3.2
 6 16 0 11.9 29.6
 6 16 0 -2.4 4.1
 6 16 0 8.9 9.7
 -7 -16 0 30.5 6.5
 7 16 0 28 7.1
 7 16 0 31.7 10.1
 6 -17 0 -1.2 6.7
 -6 17 0 -15.8 8.2
 -6 17 0 7.4 6.4
 -6 17 0 -0.4 6.3
 5 -17 0 17.3 9.2
 -5 17 0 -16.3 8.3
 -5 17 0 5.8 6.3
 4 -17 0 8.7 7.3
 -4 17 0 -5 5.4
 -4 17 0 -0.7 5.9
 3 -17 0 19.5 8.5
 -3 17 0 11.3 5.5
 -3 17 0 -13.5 5.6
 -3 17 0 0.2 5.4
 2 -17 0 18.3 8.4
 2 -17 0 13.1 8.2
 -2 17 0 12.2 5.2
 -2 17 0 23.2 8.2
 1 -17 0 37.5 10.5
 1 -17 0 29.9 13.2
 -1 17 0 43.8 10.2
 -1 17 0 35.6 6.8
 0 -17 0 -0.8 7.9
 0 -17 0 -1.6 6.8
 0 17 0 2 7.5
 0 17 0 2.9 2.4
 0 17 0 19.5 32.4
 -1 -17 0 -4.2 8
 -1 -17 0 -5.4 6.7
 1 17 0 3.9 3
 1 17 0 6 8.5
 1 17 0 36.5 38.5
 -2 -17 0 24.5 10.3
 -2 -17 0 1.8 9.4
 2 17 0 79.49 75.39
 2 17 0 34.7 10
 2 17 0 25.4 5
 -3 -17 0 10.8 8.2
 -3 -17 0 -22.5 8.4
 3 17 0 -12 33.8
 3 17 0 8.6 9.6
 3 17 0 2.3 3.6
 -4 -17 0 -1.3 2.9
 -4 -17 0 -2 9.5
 4 17 0 -1.2 9.9
 4 17 0 -4.6 2.9
 4 17 0 -1.5 4
 4 17 0 4.6 33.2
 -5 -17 0 21.1 4.6
 -5 -17 0 3.3 8.5
 5 17 0 3.5 35.9
 5 17 0 2.4 8.5
 5 17 0 7.3 4.9
 5 17 0 -2.8 2.6
 4 -18 0 2.8 7.6
 -4 18 0 20.5 7
 -4 18 0 33.5 8.2
 3 -18 0 4.8 8.7
 -3 18 0 -3.8 7.2
 -3 18 0 6 5.2
 -3 18 0 5.1 8.3
 2 -18 0 17.7 12.1
 2 -18 0 13.4 8.4
 -2 18 0 29.9 11.8
 -2 18 0 26.2 6
 -2 18 0 -8.9 6.9
 1 -18 0 21.6 9.7
 -1 18 0 18.1 5.3
 0 -18 0 14.3 9.7
 0 -18 0 15.9 9.5
 0 18 0 -7.5 6.6
 -1 -18 0 -3.6 8.8
 -1 -18 0 6 9.7
 1 18 0 -2.1 8.7
 1 18 0 -35.7 36.2
 1 18 0 -1.1 2.1
 -2 -18 0 -6.9 12.6
 -2 -18 0 -6.1 8.6
 2 18 0 -1.4 2.8
 2 18 0 4.7 37.3
 2 18 0 9.5 9.1
 -3 -18 0 -4.2 8
 3 18 0 -2.3 3.5
 3 18 0 0.9 37.3
 -4 -18 0 21.8 13.2
 4 18 0 19.5 5.4
 4 18 0 17.9 12.8
 1 -19 0 7.6 10.9
 1 -19 0 -7.8 10.5
 -1 19 0 -28.4 9.6
 -1 19 0 -0.6 3.7
 0 -19 0 -14.8 10.4
 0 19 0 -7.5 3.1
 0 19 0 -19 8.6
 3 18 -1 11 12.8
 -3 -18 1 -1.7 10.5
 2 18 -1 4.8 10
 2 18 -1 -10.8 40.2
 2 18 -1 -3.2 2.4
 -2 -18 1 -15.1 11.6
 -2 -18 1 -1.7 9.8
 1 18 -1 -7.7 7.7
 1 18 -1 36.5 47.8
 -1 -18 1 22.5 9.7
 -1 -18 1 24.4 12.2
 0 18 -1 1.4 7.6
 0 18 -1 0.5 2.8
 0 18 -1 -15.3 40.9
 0 -18 1 3.8 8.8
 0 -18 1 1.6 8.7
 -1 18 -1 0.5 3.2
 -1 18 -1 -17 7.4
 1 -18 1 7.3 9
 -2 18 -1 -21.9 7.2
 -2 18 -1 -4.5 3.7
 -2 18 -1 17.6 8.6
 2 -18 1 -3.7 11.3
 -3 18 -1 5.4 6.9
 -3 18 -1 2.3 4.7
 -3 18 -1 -12.2 8
 3 -18 1 -4.8 8.1
 3 -18 1 -6.5 8.6
 5 17 -1 1.5 4.5
 5 17 -1 -12.9 10.3
 -5 -17 1 -5 3.8
 -5 -17 1 0 11.5
 4 17 -1 -11.2 8.1
 4 17 -1 3.2 3.9
 4 17 -1 -25.7 37.2
 -4 -17 1 -0.9 10
 -4 -17 1 -6.5 3.1
 3 17 -1 1.3 8.5
 3 17 -1 4.1 3.7
 3 17 -1 40.7 40.7
 -3 -17 1 4.6 11.5
 -3 -17 1 -1.1 7.7
 2 17 -1 -1.9 2.8
 2 17 -1 -17.3 34.6
 2 17 -1 -0.7 8.3
 2 17 -1 0.7 1.5
 -2 -17 1 11.2 9.1
 -2 -17 1 -2.8 11.2
 1 17 -1 50.69 12.7
 1 17 -1 74.69 42.6
 -1 -17 1 42.6 12
 -1 -17 1 33 11.7
 0 17 -1 2.7 2.6
 0 17 -1 -1.6 34.3
 0 17 -1 -0.9 2.3
 0 17 -1 -3.9 7.5
 0 -17 1 3.3 7.9
 0 -17 1 15.3 8.9
 -1 17 -1 -6.3 6.6
 1 -17 1 4.9 8.4
 1 -17 1 31.1 9.6
 -2 17 -1 19.1 5
 -2 17 -1 10 6.8
 2 -17 1 -3.1 6.7
 2 -17 1 9.2 8.1
 -3 17 -1 -13.2 5.7
 -3 17 -1 4.4 4.5
 -3 17 -1 -3 5.3
 3 -17 1 0.1 7
 3 -17 1 -8.5 6.6
 -4 17 -1 4.9 6.2
 -4 17 -1 -1.9 7.6
 4 -17 1 -1.4 8.8
 -5 17 -1 -12.3 7.6
 -5 17 -1 -3.3 5.8
 -5 17 -1 -0.7 5.4
 5 -17 1 -3.3 6.3
 5 -17 1 -7.3 6.9
 6 16 -1 13.4 5.7
 6 16 -1 39.2 36.7
 6 16 -1 37.6 12.1
 -6 -16 1 23.8 5.6
 -6 -16 1 17.6 10.1
 5 16 -1 -42.1 52.89
 5 16 -1 -3 9.2
 5 16 -1 -1.2 3.7
 -5 -16 1 -8.5 7.5
 -5 -16 1 2.5 3.7
 4 16 -1 -2.5 3.5
 4 16 -1 -17.5 13.3
 4 16 -1 18.5 41
 -4 -16 1 -3.6 11.4
 -4 -16 1 2.1 8.5
 -4 -16 1 -4.2 2.9
 3 16 -1 42.6 6.8
 3 16 -1 49.99 12.8
 3 16 -1 40.9 5.2
 3 16 -1 86.29 44.4
 -3 -16 1 39.4 11
 2 16 -1 74.59 71.79
 2 16 -1 36.6 9.8
 2 16 -1 54.19 6.9
 -2 -16 1 49.3 12.5
 -2 -16 1 22.9 9.4
 1 16 -1 8.9 43.5
 1 16 -1 60.29 11.7
 1 16 -1 32.8 5.3
 -1 -16 1 25.6 9.7
 -1 -16 1 27.8 9.5
 0 16 -1 -1.8 2.8
 0 16 -1 1 33.7
 0 16 -1 -12.2 7
 0 -16 1 0.9 7
 0 -16 1 8.4 6.4
 -1 16 -1 0.2 3.2
 -1 16 -1 -1.6 7.2
 -1 16 -1 -6.1 29.5
 1 -16 1 3.2 7.1
 1 -16 1 -1.9 6
 -2 16 -1 2.8 6.9
 -2 16 -1 2.4 5.8
 -2 16 -1 13.4 4.5
 2 -16 1 18.2 8.2
 2 -16 1 15.8 6.8
 -3 16 -1 24.4 5.9
 -3 16 -1 16.3 6.7
 3 -16 1 20.8 7.7
 3 -16 1 16.7 7.1
 -4 16 -1 23.2 7.2
 -4 16 -1 34.7 7.7
 4 -16 1 26 8.2
 -5 16 -1 5.6 5.7
 -5 16 -1 -16.8 6
 -5 16 -1 1.1 5.3
 5 -16 1 2.5 6.3
 -6 16 -1 -2.1 6.2
 -6 16 -1 -4.5 6.6
 -7 16 -1 -8.5 6.6
 -7 16 -1 -4.2 11.6
 -7 16 -1 4.8 6.3
 7 -16 1 -5.3 5.7
 7 15 -1 -3.7 7.5
 7 15 -1 1.5 8.9
 7 15 -1 2.9 4.5
 7 15 -1 6.4 51.79
 -7 -15 1 5.8 10.9
 -7 -15 1 11.6 4.8
 6 15 -1 0.2 7.9
 6 15 -1 5.1 8.5
 6 15 -1 2.7 4.3
 6 15 -1 -5.9 13.1
 6 15 -1 34 32.9
 -6 -15 1 -2.6 9.4
 -6 -15 1 17.2 5
 5 15 -1 -2.6 10.7
 5 15 -1 20.2 30.5
 5 15 -1 1.3 2
 5 15 -1 -2.9 4.3
 5 15 -1 -2.9 6.8
 -5 -15 1 0.2 3.5
 -5 -15 1 1.3 11.8
 4 15 -1 21 28.5
 4 15 -1 41.1 12.1
 4 15 -1 19.1 3.5
 4 15 -1 26.3 5.4
 4 15 -1 19.2 9.3
 -4 -15 1 23 13.6
 -4 -15 1 29.1 5
 3 15 -1 -7.2 7.2
 3 15 -1 -26.6 23.2
 3 15 -1 29.5 9.9
 3 15 -1 -1 2.9
 -3 -15 1 0.4 7.2
 -3 -15 1 1.4 10.5
 -3 -15 1 0.9 2.8
 2 15 -1 40.5 10.8
 2 15 -1 35.6 9.6
 2 15 -1 48.8 6.3
 2 15 -1 41.3 35.5
 -2 -15 1 44 12
 -2 -15 1 33.9 4.8
 -2 -15 1 33.3 10
 1 15 -1 89.29 9.3
 1 15 -1 97.69 16.4
 1 15 -1 89.79 42.5
 1 15 -1 95.49 14.4
 -1 -15 1 57.79 13
 -1 -15 1 63.99 13.6
 0 15 -1 54.99 35.8
 0 15 -1 12.7 7.5
 0 -15 1 -1.1 7.5
 0 -15 1 15.5 6.6
 -1 15 -1 -0.6 2.9
 -1 15 -1 3.8 6.5
 1 -15 1 0.1 6.2
 1 -15 1 1 5.6
 -2 15 -1 22.2 5.4
 -2 15 -1 21.5 7.6
 2 -15 1 27.2 7.8
 2 -15 1 46.8 9.8
 2 -15 1 23.9 26.6
 -3 15 -1 48.7 8.3
 -3 15 -1 58.99 10.5
 -3 15 -1 27.7 7.9
 3 -15 1 21.6 34
 3 -15 1 43.3 10.4
 -4 15 -1 -2.2 4
 -4 15 -1 -2.6 4.9
 4 -15 1 3.2 6
 -5 15 -1 4.1 9.2
 -5 15 -1 0.8 5
 -5 15 -1 10.6 5.1
 5 -15 1 6 6
 -6 15 -1 6.5 6.4
 -6 15 -1 -0.3 5.3
 -6 15 -1 10.9 6.8
 6 -15 1 3.5 5.4
 -7 15 -1 2 7.8
 -7 15 -1 -4.6 5.5
 -7 15 -1 -6.4 7.4
 7 -15 1 0.1 8
 -8 15 -1 5.3 10.4
 -8 15 -1 9.9 8
 -8 15 -1 22 7.3
 8 -15 1 7.8 6.6
 8 14 -1 -4.2 8.7
 8 14 -1 4.4 17.4
 8 14 -1 0.3 9.3
 8 14 -1 34 34.5
 8 14 -1 8.9 5.1
 -8 -14 1 9.3 10.1
 -8 -14 1 6.2 5.6
 7 14 -1 30 8.9
 7 14 -1 16.7 5.7
 7 14 -1 6.2 25.7
 7 14 -1 18.7 9.7
 -7 -14 1 33.3 6.8
 -7 -14 1 8 8.3
 6 14 -1 2.7 7.4
 6 14 -1 19.8 25.6
 6 14 -1 2.8 2.5
 6 14 -1 5.8 4.3
 6 14 -1 -3.2 12.8
 6 14 -1 -0.4 6.4
 -6 -14 1 -1.6 8.3
 -6 -14 1 -1.8 3.9
 5 14 -1 -0.2 2
 5 14 -1 -13.3 11.5
 5 14 -1 -0.3 3.3
 5 14 -1 3.5 7.7
 5 14 -1 -4.1 7.3
 5 14 -1 9.2 23
 -5 -14 1 -6.6 3.2
 -5 -14 1 3.1 6.5
 -5 -14 1 -11.3 7.8
 4 14 -1 3.5 2.3
 4 14 -1 20.1 8.9
 4 14 -1 3.3 3.2
 4 14 -1 20.5 24.8
 4 14 -1 13.8 8.1
 -4 -14 1 5.2 7.1
 -4 -14 1 5.6 6.5
 -4 -14 1 9 3.5
 3 14 -1 7.9 3.2
 3 14 -1 5.8 7.3
 3 14 -1 2.6 23.8
 3 14 -1 13.5 10.1
 -3 -14 1 6.6 3
 -3 -14 1 13.1 8
 -3 -14 1 7 6.9
 2 14 -1 3.8 23.2
 2 14 -1 13.1 3.4
 2 14 -1 13.4 7.7
 -2 -14 1 11.9 6.9
 -2 -14 1 4.7 7
 -2 -14 1 4 7
 -2 -14 1 8 2.7
 1 14 -1 68.99 33.3
 1 14 -1 42.5 9.7
 1 14 -1 44 15.9
 1 14 -1 57.79 6.2
 -1 -14 1 42.2 10.2
 -1 -14 1 24.8 8.7
 -1 -14 1 40.6 11
 -1 -14 1 44.4 4.8
 0 14 -1 51.29 32.4
 0 14 -1 40.7 9.6
 0 14 -1 53.69 6.6
 0 -14 1 40.4 10.6
 0 -14 1 32.6 8.7
 0 -14 1 36.1 10.2
 -1 14 -1 -5.1 4.7
 -1 14 -1 3.7 5.7
 -1 14 -1 -1.1 1.5
 -1 14 -1 28.6 28.2
 1 -14 1 4.1 6.3
 1 -14 1 -2 8.5
 1 -14 1 2.8 5.4
 -2 14 -1 -1.4 25.4
 -2 14 -1 9 4.1
 -2 14 -1 12.6 6.5
 -2 14 -1 4.4 5.5
 2 -14 1 0.1 6.7
 2 -14 1 5.3 5.6
 -3 14 -1 2.6 5.1
 -3 14 -1 7 3.7
 -3 14 -1 7.3 5.4
 3 -14 1 3.5 6
 3 -14 1 3.5 7.3
 3 -14 1 -13.5 24.1
 -4 14 -1 5.6 4.2
 -4 14 -1 -1 4.4
 4 -14 1 6.6 5.8
 4 -14 1 9.9 25.3
 -5 14 -1 6.9 9.2
 -5 14 -1 7.9 5.3
 -5 14 -1 12.4 5.8
 5 -14 1 1.4 5.4
 -6 14 -1 -1.8 5.3
 -6 14 -1 0.9 4.7
 -6 14 -1 -0.8 4.9
 6 -14 1 0.4 2
 6 -14 1 4.8 4.7
 -7 14 -1 1.5 5.1
 -7 14 -1 9.1 6.6
 -7 14 -1 7.2 5.8
 7 -14 1 1.8 5.3
 7 -14 1 2.4 2.3
 -8 14 -1 8.3 8.1
 -8 14 -1 47.8 11.6
 -8 14 -1 15 7.3
 8 -14 1 18.7 3.7
 8 -14 1 5.4 5.7
 -9 14 -1 14.3 7.1
 -9 14 -1 0.3 7.6
 9 -14 1 8.5 5.2
 9 13 -1 5.6 41.7
 9 13 -1 30.7 12.3
 9 13 -1 26.1 15.2
 9 13 -1 22.8 6.9
 -9 -13 1 24.3 6.9
 -9 -13 1 11.7 9.7
 8 13 -1 -8.8 10.5
 8 13 -1 -4.6 7
 8 13 -1 16.6 24
 8 13 -1 2.7 7.2
 8 13 -1 2.7 4.5
 -8 -13 1 11.3 9.8
 -8 -13 1 4.4 4.9
 7 13 -1 19.2 11.2
 7 13 -1 25.7 6.5
 7 13 -1 -6.9 22.2
 7 13 -1 43.9 10.1
 7 13 -1 38.6 11.6
 7 13 -1 19.6 4.3
 -7 -13 1 31.5 10.4
 6 13 -1 -8.3 6.5
 6 13 -1 3.6 5.7
 6 13 -1 -15.1 7.4
 6 13 -1 -20.8 20.3
 6 13 -1 1.2 2.5
 -6 -13 1 6 4.3
 -6 -13 1 12.9 8.1
 -6 -13 1 -5.9 8.1
 5 13 -1 2.5 6.1
 5 13 -1 2.6 3.4
 5 13 -1 3 6.5
 5 13 -1 4.9 21.3
 5 13 -1 -0.7 2.1
 5 13 -1 3.2 6.4
 -5 -13 1 6.2 6.4
 -5 -13 1 9.8 10.8
 -5 -13 1 1.3 3.6
 4 13 -1 60.29 30.1
 4 13 -1 68.09 7.5
 4 13 -1 95.09 14.7
 4 13 -1 77.89 14.1
 4 13 -1 96.09 12.4
 4 13 -1 71.39 9
 -4 -13 1 71.09 14.6
 -4 -13 1 60.39 8.3
 -4 -13 1 47 11.2
 -4 -13 1 57.09 11.8
 3 13 -1 56.59 29.7
 3 13 -1 58.89 9.9
 3 13 -1 33.9 5.8
 3 13 -1 51.69 10.3
 -3 -13 1 23.2 9.4
 -3 -13 1 59.59 11
 -3 -13 1 23.3 7.4
 -3 -13 1 28 5.2
 2 13 -1 8.5 5.7
 2 13 -1 6.6 6.6
 2 13 -1 -3 18.2
 2 13 -1 3.6 2.6
 -2 -13 1 -0.6 5.3
 -2 -13 1 2.4 6
 -2 -13 1 2.5 2.3
 1 13 -1 32.4 4.8
 1 13 -1 20.2 26.3
 1 13 -1 29.1 7.8
 1 13 -1 26.1 7.4
 -1 -13 1 29.1 8
 -1 -13 1 27.4 3.7
 -1 -13 1 25.5 8.5
 -1 -13 1 43.3 9.7
 0 13 -1 5.1 4.9
 0 13 -1 11.6 2.7
 0 13 -1 8.5 5.6
 0 13 -1 20.6 24
 0 -13 1 7.8 6
 0 -13 1 19 6.6
 0 -13 1 8.4 5
 -1 13 -1 14 2.7
 -1 13 -1 7.7 5.4
 -1 13 -1 0.5 22.4
 -1 13 -1 15.8 6.2
 1 -13 1 7.9 17.5
 1 -13 1 15.4 6.3
 1 -13 1 13 6.1
 -2 13 -1 11 5.8
 -2 13 -1 18.9 4.7
 -2 13 -1 24.5 25.4
 2 -13 1 12.6 6
 2 -13 1 8.3 19.1
 2 -13 1 8.7 6.6
 -3 13 -1 6.1 3.9
 -3 13 -1 15.7 9.3
 -3 13 -1 15.7 5.4
 -3 13 -1 17.9 4.8
 3 -13 1 10.6 7.9
 -4 13 -1 2.8 4.8
 -4 13 -1 1.4 4
 -4 13 -1 6.6 4.2
 4 -13 1 -4.9 18.9
 4 -13 1 0.1 5
 4 -13 1 0.4 7.3
 -5 13 -1 14.8 5.9
 -5 13 -1 8.5 7.5
 -5 13 -1 19.4 5.5
 -5 13 -1 20.3 11
 5 -13 1 -5 26.4
 5 -13 1 19.4 3
 5 -13 1 22.5 6.8
 5 -13 1 12.7 5.7
 -6 13 -1 24.8 7
 -6 13 -1 38.4 7
 -6 13 -1 35.3 7.6
 6 -13 1 27.3 3.9
 6 -13 1 21.1 6.7
 6 -13 1 16.3 6.5
 -7 13 -1 1 5.2
 -7 13 -1 3.5 5.4
 -7 13 -1 -3.9 4.3
 7 -13 1 2.9 4.8
 7 -13 1 0.3 2.5
 7 -13 1 12.5 6
 -8 13 -1 5.6 5.3
 -8 13 -1 15.9 6.8
 8 -13 1 -3.5 4.5
 8 -13 1 2.9 3.2
 -9 13 -1 16.3 7.9
 9 -13 1 21.2 6.3
 9 12 -1 38 12.8
 9 12 -1 20.2 14.9
 9 12 -1 14.9 24.1
 9 12 -1 14.5 8.5
 9 12 -1 9.4 5.4
 -9 -12 1 11.6 7.9
 -9 -12 1 11.6 5.7
 8 12 -1 47.5 8.6
 8 12 -1 33.2 10.1
 8 12 -1 54.99 12.3
 8 12 -1 52.69 10.8
 8 12 -1 10.4 22.5
 -8 -12 1 27.4 11.9
 -8 -12 1 41.1 8.5
 7 12 -1 -1.6 20.3
 7 12 -1 9.3 8.2
 7 12 -1 15.7 5.6
 7 12 -1 14.7 4
 7 12 -1 10.5 7.9
 7 12 -1 16.5 7.6
 -7 -12 1 12.6 5.3
 -7 -12 1 17.8 8.4
 6 12 -1 9.4 8.7
 6 12 -1 10.3 7.1
 6 12 -1 11.1 3.2
 6 12 -1 13.5 19
 6 12 -1 6.1 7.1
 6 12 -1 17.1 5.4
 -6 -12 1 9.8 7
 -6 -12 1 16.5 7.7
 -6 -12 1 13.1 5.1
 5 12 -1 3.6 5.7
 5 12 -1 3.4 3.5
 5 12 -1 0.5 2.2
 5 12 -1 1.8 6
 5 12 -1 10.4 6.5
 5 12 -1 8.2 17.5
 -5 -12 1 -1.5 3.5
 -5 -12 1 -0.6 5.6
 -5 -12 1 -10.8 5.5
 -5 -12 1 2.6 5.7
 4 12 -1 46.5 25.5
 4 12 -1 42.1 6.8
 4 12 -1 41.4 5.4
 4 12 -1 46.5 9.7
 4 12 -1 50.19 11.2
 -4 -12 1 26.9 10.8
 -4 -12 1 33 8.4
 -4 -12 1 41.5 6.6
 -4 -12 1 44.7 10.2
 3 12 -1 22.3 7
 3 12 -1 40.8 8.2
 3 12 -1 3.1 14.3
 3 12 -1 38.2 5.8
 -3 -12 1 33.8 9.1
 -3 -12 1 48.1 10
 -3 -12 1 26.6 5
 2 12 -1 10.8 6.1
 2 12 -1 3.5 2.6
 2 12 -1 9.6 17.9
 2 12 -1 6.3 4.7
 -2 -12 1 6.4 6.1
 -2 -12 1 8 5.6
 -2 -12 1 1.9 2.3
 1 12 -1 0.8 4.9
 1 12 -1 8.1 19.9
 1 12 -1 5.3 2.8
 1 12 -1 1.8 4.7
 -1 -12 1 2.6 1.8
 -1 -12 1 8.3 5.6
 -1 -12 1 0.5 4.2
 -1 -12 1 5 6.3
 0 12 -1 140.19 17.2
 0 12 -1 111.39 40.9
 0 12 -1 190.28 17.4
 0 12 -1 156.38 14.3
 0 -12 1 150.78 18.6
 0 -12 1 142.29 17.2
 0 -12 1 135.79 13.4
 0 -12 1 160.18 17.4
 -1 12 -1 36 4.4
 -1 12 -1 40.4 8.2
 -1 12 -1 40.2 27.6
 -1 12 -1 37.4 7.6
 1 -12 1 24.7 7.7
 1 -12 1 35.4 8.1
 -2 12 -1 5.3 22.1
 -2 12 -1 13.2 5.5
 -2 12 -1 11.5 5.1
 2 -12 1 16.5 6.1
 2 -12 1 8.5 6.2
 2 -12 1 -5.6 14.7
 -3 12 -1 47.9 8.1
 -3 12 -1 36.6 6.8
 -3 12 -1 42.5 6.8
 3 -12 1 34.1 7.6
 3 -12 1 1.5 16.5
 3 -12 1 49.8 10.6
 -4 12 -1 36.5 9.4
 -4 12 -1 49.7 7.9
 -4 12 -1 40.3 7.3
 4 -12 1 36.5 4.3
 4 -12 1 24.1 7.4
 4 -12 1 31 6.7
 -5 12 -1 20.8 6.1
 -5 12 -1 22.4 5.7
 -5 12 -1 16.7 5.7
 -5 12 -1 14.1 6
 5 -12 1 15.2 6.2
 5 -12 1 16.7 2.9
 5 -12 1 21.6 6.1
 5 -12 1 15.3 23.6
 -6 12 -1 25 6.8
 -6 12 -1 27.1 6.1
 -6 12 -1 18.7 6.2
 -6 12 -1 32.7 7.6
 6 -12 1 30.4 8
 6 -12 1 35.2 4.5
 6 -12 1 16.6 29.2
 6 -12 1 29.7 7.4
 -7 12 -1 -3 4.3
 -7 12 -1 2 4.7
 -7 12 -1 7.7 4.4
 7 -12 1 -1.7 2.5
 7 -12 1 0.8 4.6
 7 -12 1 4.8 5
 -8 12 -1 1.5 5.3
 -8 12 -1 13.5 5.8
 8 -12 1 5 4.6
 8 -12 1 13 3.5
 8 -12 1 12 6.3
 -9 12 -1 -4.7 5.5
 -9 12 -1 2.9 5.1
 9 -12 1 3.6 4.7
 9 -12 1 1.3 3.8
 -10 12 -1 -8.6 5.5
 -10 12 -1 9.6 6.9
 10 -12 1 8.5 4.5
 10 -12 1 1.5 4.8
 10 11 -1 16.1 10.1
 10 11 -1 4 18.7
 10 11 -1 9.9 5.9
 10 11 -1 1.4 8.1
 -10 -11 1 -0.2 5.5
 -10 -11 1 9.3 9
 9 11 -1 0.1 7.6
 9 11 -1 -1.5 4.2
 9 11 -1 4.9 6.4
 9 11 -1 11.7 10.7
 -9 -11 1 -5.2 6.5
 -9 -11 1 -0.5 5.1
 8 11 -1 25.4 6.9
 8 11 -1 22.6 4.9
 8 11 -1 24.2 7.4
 8 11 -1 31 10.5
 8 11 -1 42.7 9.9
 8 11 -1 23.4 19.9
 -8 -11 1 21.9 9.9
 -8 -11 1 25.9 6.9
 7 11 -1 14.1 8.4
 7 11 -1 12 6.1
 7 11 -1 14.4 4.9
 7 11 -1 2.7 18.6
 7 11 -1 24.5 8.7
 7 11 -1 14.7 3.8
 -7 -11 1 13 7.7
 -7 -11 1 14.8 7.8
 -7 -11 1 -0.3 4.4
 6 11 -1 12.6 18
 6 11 -1 35.9 8.7
 6 11 -1 47.6 11
 6 11 -1 44.8 10.4
 6 11 -1 32.6 5.3
 6 11 -1 39.5 7.5
 -6 -11 1 33 10.1
 -6 -11 1 35.9 6.6
 -6 -11 1 56.79 11.2
 -6 -11 1 41.6 9.3
 5 11 -1 -8 14.7
 5 11 -1 5.6 2.5
 5 11 -1 3.7 5.9
 5 11 -1 11.1 6.5
 5 11 -1 7.2 6.6
 5 11 -1 5.4 3.8
 -5 -11 1 5.6 3.6
 -5 -11 1 0 5.3
 -5 -11 1 9.3 6.4
 4 11 -1 111.49 11
 4 11 -1 128.29 15.4
 4 11 -1 132.09 12.6
 4 11 -1 134.59 16.4
 4 11 -1 125.09 14.8
 4 11 -1 63.29 26.9
 -4 -11 1 113.69 14.6
 -4 -11 1 78.69 15
 -4 -11 1 118.69 14.9
 -4 -11 1 87.69 11.5
 3 11 -1 156.18 16.4
 3 11 -1 134.09 24.2
 3 11 -1 128.49 13.5
 3 11 -1 169.38 19.8
 3 11 -1 67.09 28.6
 -3 -11 1 123.09 15.5
 -3 -11 1 125.69 17.2
 -3 -11 1 129.09 16.5
 2 11 -1 105.09 19.8
 2 11 -1 129.19 14.1
 2 11 -1 77.99 30.8
 2 11 -1 118.09 11.7
 -2 -11 1 100.69 13.7
 -2 -11 1 108.99 14.4
 -2 -11 1 113.39 16.9
 1 11 -1 45.2 9.2
 1 11 -1 64.89 9.8
 1 11 -1 69.59 7.2
 1 11 -1 42 26
 -1 -11 1 56.79 11.3
 -1 -11 1 74.99 11.8
 -1 -11 1 73.69 11.1
 0 11 -1 62.89 10.3
 0 11 -1 68.89 10.2
 0 11 -1 72.19 7.2
 0 11 -1 52.19 26
 0 -11 1 63.09 10.3
 0 -11 1 56.29 11.2
 -1 11 -1 18.8 3
 -1 11 -1 16.2 5.2
 -1 11 -1 22.3 5.1
 -1 11 -1 8.4 15.8
 1 -11 1 10.5 5.3
 1 -11 1 -3.2 12.9
 1 -11 1 9.9 5.8
 -2 11 -1 68.89 10.5
 -2 11 -1 83.39 10.6
 -2 11 -1 120.39 40.1
 2 -11 1 93.89 11.9
 2 -11 1 93.89 12.7
 -3 11 -1 21.2 28
 -3 11 -1 13.7 4.4
 -3 11 -1 14.4 6.1
 3 -11 1 1.2 17.1
 3 -11 1 16.3 6.1
 3 -11 1 11.1 5.4
 3 -11 1 13.8 5.6
 3 -11 1 11.1 2.4
 -4 11 -1 2.8 3.4
 -4 11 -1 -0.2 2
 -4 11 -1 2.8 4
 -4 11 -1 5.3 3.6
 4 -11 1 0.8 4.5
 4 -11 1 2.2 3.8
 4 -11 1 1.7 19
 4 -11 1 2 1.6
 -5 11 -1 62.09 9.2
 -5 11 -1 42.9 8
 -5 11 -1 41.7 7.5
 5 -11 1 42.3 7.4
 5 -11 1 44.3 5.2
 5 -11 1 43.8 8.1
 -6 11 -1 37.6 9.2
 -6 11 -1 32 7.2
 -6 11 -1 28.2 5.8
 6 -11 1 32.5 4.7
 6 -11 1 33.7 6.6
 6 -11 1 28.1 20.9
 -7 11 -1 22.5 7
 -7 11 -1 27.4 8
 -7 11 -1 17.1 6.3
 -7 11 -1 15.3 4.6
 7 -11 1 20.4 4
 7 -11 1 22.6 6.4
 7 -11 1 9.7 5.1
 7 -11 1 11.4 34.2
 -8 11 -1 14.4 5.4
 -8 11 -1 -2.4 4.7
 8 -11 1 2.6 4
 8 -11 1 13.7 5.6
 8 -11 1 10 3.6
 -9 11 -1 18.4 8.2
 -9 11 -1 21.4 6.9
 9 -11 1 18.9 6
 9 -11 1 16.2 5
 -10 11 -1 11.5 6.8
 -10 11 -1 6.2 6.6
 10 -11 1 20.8 5.2
 10 -11 1 25 5.6
 -11 11 -1 22.8 8.6
 11 -11 1 32.5 9
 11 -11 1 17.6 4.9
 11 10 -1 0.5 4.5
 11 10 -1 -13.5 8.7
 -11 -10 1 7 10.1
 10 10 -1 4.8 5
 10 10 -1 -7.5 6.4
 10 10 -1 12.6 9.1
 10 10 -1 10.5 7.3
 -10 -10 1 7.1 5.6
 -10 -10 1 -5.3 6.9
 9 10 -1 11.1 5.9
 9 10 -1 4.9 4.7
 9 10 -1 10 7.5
 9 10 -1 13.1 7.8
 -9 -10 1 10.3 5.8
 8 10 -1 -4.6 5
 8 10 -1 1.2 3.8
 8 10 -1 -4.2 6.2
 8 10 -1 -0.3 3.1
 8 10 -1 2.7 6.4
 -8 -10 1 2.6 4.7
 -8 -10 1 6.1 5.9
 7 10 -1 43.7 11.1
 7 10 -1 56.29 7.1
 7 10 -1 41.1 8.1
 7 10 -1 61.79 11.5
 7 10 -1 50.59 11.2
 -7 -10 1 26.9 10.3
 -7 -10 1 85.19 13.3
 -7 -10 1 51.99 8.5
 -7 -10 1 59.89 11.6
 6 10 -1 195.48 20.7
 6 10 -1 222.38 22
 6 10 -1 230.48 30.3
 6 10 -1 189.48 19.3
 6 10 -1 221.78 23.6
 -6 -10 1 237.08 23.4
 -6 -10 1 176.48 20.1
 -6 -10 1 198.78 22
 5 10 -1 -6 12.8
 5 10 -1 12.4 6.9
 5 10 -1 2.9 5
 5 10 -1 0.3 3
 5 10 -1 -3.7 4.7
 5 10 -1 0.4 1.9
 -5 -10 1 -1.2 3.3
 -5 -10 1 -0.6 4.7
 -5 -10 1 5 4.6
 4 10 -1 31.9 5.7
 4 10 -1 34.5 7.4
 4 10 -1 7.7 12.3
 4 10 -1 29.7 8.6
 4 10 -1 29.8 4.3
 -4 -10 1 43.8 9
 -4 -10 1 23.9 4.9
 -4 -10 1 24.1 10
 -4 -10 1 15.5 6.9
 3 10 -1 87.79 12.5
 3 10 -1 122.09 14.3
 3 10 -1 94.49 10.4
 3 10 -1 107.79 19.4
 -3 -10 1 90.29 12.6
 -3 -10 1 97.39 17.7
 -3 -10 1 73.99 13.3
 2 10 -1 18.6 18.6
 2 10 -1 71.29 10
 2 10 -1 36.9 8.1
 2 10 -1 59.59 6.5
 -2 -10 1 48.5 9
 -2 -10 1 57.59 10.6
 -2 -10 1 54.09 8.9
 1 10 -1 -4.9 10.8
 1 10 -1 5.7 2
 1 10 -1 2.8 4.3
 1 10 -1 2.2 3.6
 -1 -10 1 9.2 3.9
 -1 -10 1 5.5 4.5
 0 10 -1 67.19 9.9
 0 10 -1 70.89 9.5
 0 10 -1 83.29 7.7
 0 10 -1 46.1 25.4
 0 -10 1 64.79 12.3
 0 -10 1 69.49 10.1
 -1 10 -1 -1.3 3.4
 -1 10 -1 3.1 16.4
 -1 10 -1 0.3 1.3
 1 -10 1 -1.3 3.6
 1 -10 1 -3.1 3.1
 1 -10 1 -11.1 10.1
 -2 10 -1 10.6 19.5
 -2 10 -1 4.9 4
 -2 10 -1 3.7 3.7
 2 -10 1 6.3 1.9
 2 -10 1 5.3 4
 2 -10 1 -6.5 11.2
 2 -10 1 3.9 3.9
 -3 10 -1 60.19 30.4
 -3 10 -1 63.69 9
 -3 10 -1 65.19 8.7
 -3 10 -1 76.49 8.3
 3 -10 1 60.69 9.4
 3 -10 1 62.09 6.3
 3 -10 1 17.9 18.6
 3 -10 1 58.19 8.4
 -4 10 -1 15.8 5.2
 -4 10 -1 13.7 4.4
 -4 10 -1 14 4.3
 -4 10 -1 10.4 3.8
 4 -10 1 16.9 2.8
 4 -10 1 13.4 4.4
 4 -10 1 11.6 5.1
 4 -10 1 12.9 19.4
 -5 10 -1 73.49 8.5
 -5 10 -1 52.69 9
 -5 10 -1 65.19 9.2
 -5 10 -1 57.19 8.6
 5 -10 1 42.4 25.8
 5 -10 1 59.99 9
 5 -10 1 77.59 7.1
 5 -10 1 54.09 9.1
 -6 10 -1 88.99 10.2
 -6 10 -1 83.49 11.2
 -6 10 -1 80.89 11.2
 6 -10 1 93.79 9.1
 6 -10 1 91.89 10.8
 6 -10 1 68.69 10.8
 -7 10 -1 5.4 4.7
 -7 10 -1 4.3 3.2
 -7 10 -1 12.8 5.3
 7 -10 1 8.7 3.1
 7 -10 1 0.3 4.3
 7 -10 1 -8.3 20.4
 -8 10 -1 2.1 4.9
 -8 10 -1 1.5 4.9
 8 -10 1 -0.1 3.8
 8 -10 1 -0.5 3.6
 8 -10 1 1.3 4.9
 -9 10 -1 22.9 7
 -9 10 -1 19.7 7
 9 -10 1 15.8 4.7
 -10 10 -1 4.2 5.6
 -10 10 -1 -4 5.1
 10 -10 1 6.7 4.4
 10 -10 1 0.5 3.4
 10 -10 1 -1 5.5
 11 -10 1 34.9 11.2
 11 -10 1 17.6 10.5
 11 -10 1 18.9 4.8
 11 9 -1 1.2 8.9
 11 9 -1 -6.1 8.7
 -11 -9 1 1.4 6.4
 -11 -9 1 -11 10
 10 9 -1 37.5 8.6
 10 9 -1 36.5 8.6
 10 9 -1 33.1 11.4
 10 9 -1 34.6 11.5
 -10 -9 1 30.3 7.9
 9 9 -1 4.9 5.2
 9 9 -1 9.4 6.9
 9 9 -1 3.5 7.2
 9 9 -1 13.5 8.1
 -9 -9 1 15.6 7.9
 -9 -9 1 14.7 5.9
 8 9 -1 6.2 6.1
 8 9 -1 -4.7 5.9
 8 9 -1 -3.3 3.9
 8 9 -1 2.4 5.5
 8 9 -1 4.1 3.3
 -8 -9 1 6.5 5.5
 -8 -9 1 6.4 6.4
 -8 -9 1 -4.5 6.3
 7 9 -1 83.79 13.4
 7 9 -1 49 15.7
 7 9 -1 64.69 10.3
 7 9 -1 56.69 10.3
 7 9 -1 64.99 8.1
 -7 -9 1 71.29 10.3
 -7 -9 1 95.99 13.6
 -7 -9 1 58.49 11.8
 6 9 -1 135.79 13.2
 6 9 -1 125.69 14.3
 6 9 -1 134.49 16.4
 6 9 -1 138.59 18.1
 6 9 -1 149.59 15.9
 -6 -9 1 142.09 23.4
 -6 -9 1 102.19 13.7
 -6 -9 1 126.39 15.9
 5 9 -1 5.1 5.9
 5 9 -1 -3.7 2.4
 5 9 -1 2.3 3.9
 5 9 -1 -6.8 10.5
 5 9 -1 0.3 3.2
 5 9 -1 -1.5 1.8
 -5 -9 1 4.1 4.6
 -5 -9 1 -2.6 3.3
 -5 -9 1 1.5 3.3
 -5 -9 1 -0.5 3
 4 9 -1 6.9 11.6
 4 9 -1 28.9 4.4
 4 9 -1 26.1 6.8
 4 9 -1 52.69 8.7
 4 9 -1 42.4 6.3
 4 9 -1 36.4 8.8
 -4 -9 1 32 7.2
 -4 -9 1 34.3 8.3
 -4 -9 1 51.89 8.8
 3 9 -1 120.59 14.7
 3 9 -1 154.68 16.7
 3 9 -1 128.59 13.5
 3 9 -1 129.49 15.1
 -3 -9 1 135.79 15.4
 -3 -9 1 149.88 24.6
 -3 -9 1 132.89 15.1
 2 9 -1 13.7 5
 2 9 -1 -2.9 3
 2 9 -1 3.9 2.2
 2 9 -1 10.3 10.7
 2 9 -1 7.6 5.3
 -2 -9 1 3.1 3.9
 -2 -9 1 1 3.7
 -2 -9 1 2.1 3
 1 9 -1 -1.1 12.8
 1 9 -1 16.6 4.9
 1 9 -1 23.7 3.5
 1 9 -1 29.6 6.1
 -1 -9 1 32.4 7.2
 -1 -9 1 28.7 5.6
 -1 -9 1 17.9 5.4
 0 9 -1 30.4 20
 0 9 -1 33.5 6.3
 0 9 -1 35.4 10.3
 0 9 -1 45.9 4.5
 0 -9 1 8.2 12.3
 0 -9 1 31.1 6.6
 0 -9 1 43 11.1
 -1 9 -1 4.2 1.4
 -1 9 -1 -1.8 2.8
 -1 9 -1 2.6 3.3
 -1 9 -1 -0.7 14.9
 1 -9 1 4.6 3.6
 1 -9 1 4.4 10.1
 -2 9 -1 200.78 40.8
 -2 9 -1 235.98 21.9
 -2 9 -1 219.98 22.3
 2 -9 1 243.68 22.8
 2 -9 1 282.67 24.6
 2 -9 1 213.58 20.5
 2 -9 1 207.48 22
 -3 9 -1 265.47 31.4
 -3 9 -1 350.36 29.4
 -3 9 -1 317.87 29.5
 -3 9 -1 404.16 57.49
 3 -9 1 298.77 29.7
 3 -9 1 274.47 28.9
 3 -9 1 315.07 27.7
 -4 9 -1 73.19 9.8
 -4 9 -1 72.89 9.4
 -4 9 -1 73.89 8.9
 -4 9 -1 75.09 9.4
 4 -9 1 77.99 9.2
 4 -9 1 85.79 7.8
 4 -9 1 47.8 23.3
 4 -9 1 87.49 10.5
 -5 9 -1 87.19 11.1
 -5 9 -1 85.89 10.5
 -5 9 -1 105.09 10.4
 -5 9 -1 93.29 11.3
 5 -9 1 85.49 11
 5 -9 1 98.09 10.7
 5 -9 1 92.29 9.3
 -6 9 -1 -3 2.8
 -6 9 -1 0 3.7
 -6 9 -1 1.3 3.7
 -6 9 -1 -2.6 2.7
 6 -9 1 -6.7 2.8
 6 -9 1 0.2 13.8
 6 -9 1 -0.6 3.1
 6 -9 1 -0.8 2
 -7 9 -1 1.5 2.5
 -7 9 -1 -0.6 3.7
 -7 9 -1 -1.5 3.8
 -7 9 -1 4.5 3.8
 7 -9 1 -2.2 3.6
 7 -9 1 2.1 3.5
 7 -9 1 2.1 2.4
 -8 9 -1 9.5 5.3
 8 -9 1 5 26.8
 8 -9 1 13.9 5.1
 -9 9 -1 3.2 5.2
 -9 9 -1 -2.6 4.7
 9 -9 1 -1.5 5.6
 9 -9 1 0.4 3.5
 9 -9 1 4 3.3
 -10 9 -1 -1.5 5.1
 10 -9 1 -15 7.1
 10 -9 1 0.1 4.8
 10 -9 1 3.4 3.3
 10 -9 1 11.7 4.3
 -11 9 -1 0.1 5.8
 11 -9 1 19 8.8
 11 -9 1 18.5 9.7
 11 8 -1 -12 7.6
 11 8 -1 3.1 8.2
 11 8 -1 2.9 5.9
 11 8 -1 -4 4.3
 -11 -8 1 -3.1 7.9
 -11 -8 1 0.2 5.6
 10 8 -1 3.4 5.7
 10 8 -1 13 8.1
 10 8 -1 2.3 4.1
 10 8 -1 -4.7 6.7
 -10 -8 1 6.3 5.5
 -10 -8 1 6.2 6.4
 9 8 -1 110.89 15.6
 9 8 -1 102.39 14.2
 9 8 -1 105.79 18.4
 9 8 -1 94.49 13.4
 -9 -8 1 116.09 14
 -9 -8 1 147.29 16.5
 8 8 -1 17 4.6
 8 8 -1 20.7 6.7
 8 8 -1 7 7.1
 -8 -8 1 20 6.3
 -8 -8 1 16.2 6.5
 -8 -8 1 20.7 6
 7 8 -1 10.3 3.4
 7 8 -1 7.5 5.2
 7 8 -1 12.4 5.8
 7 8 -1 8.5 4.6
 7 8 -1 3.1 6.1
 -7 -8 1 2.1 5.5
 -7 -8 1 11.4 6.1
 -7 -8 1 6.8 4.4
 6 8 -1 91.79 12.6
 6 8 -1 119.69 14.4
 6 8 -1 119.39 12
 6 8 -1 116.59 16.4
 6 8 -1 133.59 13.9
 -6 -8 1 120.29 14
 -6 -8 1 95.09 12.5
 -6 -8 1 157.68 15.4
 5 8 -1 27.7 8.1
 5 8 -1 37.6 7.2
 5 8 -1 28.5 6
 5 8 -1 35.2 4.5
 5 8 -1 28.8 6.7
 -5 -8 1 39.6 8.1
 -5 -8 1 24.8 7.2
 -5 -8 1 17.4 4.9
 4 8 -1 -1.3 1.4
 4 8 -1 -6.8 8.6
 4 8 -1 -5.1 4
 4 8 -1 -1.6 2.3
 4 8 -1 0.5 2.9
 4 8 -1 -1.1 3.3
 -4 -8 1 3.4 3.8
 3 8 -1 122.89 12.6
 3 8 -1 136.89 16
 3 8 -1 130.59 13.8
 3 8 -1 117.29 13.8
 -3 -8 1 128.79 13.9
 -3 -8 1 96.79 14.2
 2 8 -1 4.4 9.4
 2 8 -1 1.5 3
 2 8 -1 5.1 3.5
 2 8 -1 1 1.9
 2 8 -1 -0.9 3.2
 -2 -8 1 1.6 3.4
 -2 -8 1 3.8 2.8
 -2 -8 1 -0.4 2.5
 1 8 -1 330.67 32.9
 1 8 -1 340.17 32.5
 1 8 -1 345.87 31.4
 -1 -8 1 352.46 33.1
 -1 -8 1 358.06 32.9
 -1 -8 1 355.76 34
 0 8 -1 -1.4 2.1
 0 8 -1 2 1.2
 0 8 -1 4.2 2.8
 0 8 -1 21.2 65.59
 0 -8 1 -1.2 3
 0 -8 1 5.7 3.6
 0 -8 1 -28.5 43.7
 -1 8 -1 317.57 27.9
 -1 8 -1 327.27 29.2
 -1 8 -1 283.27 29.4
 1 -8 1 662.03 172.48
 1 -8 1 278.17 29
 1 -8 1 358.06 30.9
 1 -8 1 312.77 29.8
 -2 8 -1 283.17 30.9
 -2 8 -1 351.66 31.7
 2 -8 1 384.66 32.2
 2 -8 1 350.06 31.4
 2 -8 1 374.96 30.1
 2 -8 1 292.47 30.1
 -3 8 -1 153.98 16
 -3 8 -1 148.69 15.7
 -3 8 -1 194.78 37.3
 -3 8 -1 164.58 15.8
 3 -8 1 158.18 16.3
 3 -8 1 163.18 14.4
 3 -8 1 153.28 15.7
 3 -8 1 97.29 35.3
 -4 8 -1 37.9 6.1
 -4 8 -1 34 5.8
 -4 8 -1 30.1 5.3
 -4 8 -1 30 5.3
 4 -8 1 30.2 6
 4 -8 1 17.6 19.7
 4 -8 1 31.3 3.9
 4 -8 1 36.1 5.6
 -5 8 -1 9 3.6
 -5 8 -1 12.3 3.8
 -5 8 -1 8.5 4.1
 -5 8 -1 13.3 3
 5 -8 1 -10.3 11.7
 5 -8 1 10.1 2.4
 5 -8 1 8.7 3.7
 5 -8 1 9.1 3.5
 -6 8 -1 1.4 2.5
 -6 8 -1 2.2 2.4
 -6 8 -1 -1.9 3.3
 -6 8 -1 -2.4 3.1
 6 -8 1 0.1 1.8
 6 -8 1 -6.2 16.8
 6 -8 1 2.5 3.2
 6 -8 1 2.4 3.3
 -7 8 -1 6.4 2.7
 -7 8 -1 6.4 4.5
 -7 8 -1 1.7 2.7
 -7 8 -1 8 4.4
 7 -8 1 8 3.9
 7 -8 1 4.7 3.4
 7 -8 1 3.5 2.7
 -8 8 -1 2.5 2.6
 -8 8 -1 9.3 5
 8 -8 1 -0.7 2.7
 8 -8 1 18.7 26.1
 8 -8 1 -3.6 3
 8 -8 1 2.3 3.7
 -9 8 -1 29.3 7.5
 -9 8 -1 42.4 9
 9 -8 1 40.6 6.6
 9 -8 1 34 6
 -10 8 -1 2.7 5.4
 10 -8 1 -2.3 7.4
 10 -8 1 3 4.6
 10 -8 1 6.7 4.5
 10 -8 1 2.8 3.2
 -11 8 -1 3.3 6
 11 -8 1 -15.1 7.5
 11 -8 1 7.7 5.9
 11 -8 1 11.7 5.9
 11 -8 1 1.6 3.4
 -12 8 -1 26.5 7.6
 12 -8 1 19 4.7
 12 -8 1 31.6 12.2
 12 7 -1 33.2 12.9
 12 7 -1 36.8 8.6
 12 7 -1 37.7 10.3
 12 7 -1 30.6 8.2
 -12 -7 1 27.2 8.4
 11 7 -1 8.2 9.9
 11 7 -1 9.3 7.4
 11 7 -1 10.7 6.1
 11 7 -1 15.1 5.5
 -11 -7 1 7.4 6.3
 -11 -7 1 6.4 6.2
 10 7 -1 3.2 5.1
 10 7 -1 -1.6 4.1
 10 7 -1 -5 5.8
 10 7 -1 -3.4 6.8
 -10 -7 1 5.3 6.1
 -10 -7 1 -0.7 4.9
 9 7 -1 184.18 20.3
 9 7 -1 150.28 18.6
 9 7 -1 160.98 18.7
 9 7 -1 190.28 23.1
 -9 -7 1 202.18 21.7
 -9 -7 1 167.38 18.6
 8 7 -1 77.19 11.7
 8 7 -1 52.29 9.4
 8 7 -1 52.99 7.6
 8 7 -1 49.8 9.1
 -8 -7 1 73.69 11.9
 -8 -7 1 59.89 9.3
 7 7 -1 47.5 6.4
 7 7 -1 57.39 9.8
 7 7 -1 33.6 7.1
 7 7 -1 42 10.3
 7 7 -1 27 7
 -7 -7 1 46 7.9
 -7 -7 1 48.9 8.8
 -7 -7 1 41.3 8.2
 6 7 -1 76.79 10.3
 6 7 -1 90.39 11.3
 6 7 -1 90.89 13.8
 6 7 -1 80.29 8.7
 6 7 -1 63.39 9.3
 -6 -7 1 76.19 10.4
 -6 -7 1 74.09 13.1
 -6 -7 1 60.89 9.2
 -6 -7 1 104.59 11.9
 5 7 -1 17.2 6.4
 5 7 -1 13 4.1
 5 7 -1 21.9 5.6
 5 7 -1 15.3 5.3
 5 7 -1 12.8 3.1
 -5 -7 1 13.5 5.3
 -5 -7 1 14.4 5.1
 -5 -7 1 10.3 5.8
 4 7 -1 9 4.9
 4 7 -1 10.1 4.5
 4 7 -1 15.5 2.9
 4 7 -1 11.6 3.8
 4 7 -1 11.7 4.4
 -4 -7 1 14 5.6
 -4 -7 1 12.6 5.1
 -4 -7 1 16.5 4.6
 3 7 -1 6.7 4
 3 7 -1 3.1 2.7
 3 7 -1 8.8 4.2
 3 7 -1 -23.4 49.8
 3 7 -1 8.4 4.1
 -3 -7 1 5.1 3.5
 -3 -7 1 4.9 2.8
 -3 -7 1 6.7 3.9
 2 7 -1 11.5 4
 2 7 -1 9.5 3.6
 2 7 -1 -35.8 36.2
 2 7 -1 13.9 4.6
 2 7 -1 8.5 2.6
 -2 -7 1 13.1 4
 -2 -7 1 10.5 4.3
 -2 -7 1 13.3 3.7
 1 7 -1 96.49 73.09
 1 7 -1 21.2 5.3
 1 7 -1 11.7 4.3
 1 7 -1 16.2 2.8
 1 7 -1 15.3 4.4
 -1 -7 1 25.6 5.4
 -1 -7 1 24.5 4.8
 -1 -7 1 13.3 4.7
 0 7 -1 504.35 48.2
 0 7 -1 550.94 46.9
 0 7 -1 516.65 47.9
 0 -7 1 488.95 48.8
 0 -7 1 551.14 49.1
 0 -7 1 828.02 148.89
 -1 7 -1 434.76 38.7
 -1 7 -1 429.16 39.1
 -1 7 -1 440.06 37.7
 1 -7 1 439.46 39.3
 1 -7 1 496.25 40.3
 1 -7 1 401.16 38.7
 1 -7 1 365.16 37.7
 -2 7 -1 205.78 119.79
 -2 7 -1 27.2 4.7
 2 -7 1 73.79 89.09
 2 -7 1 25.1 2.9
 2 -7 1 28.6 4.6
 2 -7 1 23.3 4.8
 2 -7 1 24 2.8
 -3 7 -1 150.88 15.7
 -3 7 -1 165.78 15.6
 -3 7 -1 152.18 16
 -3 7 -1 164.08 16.5
 3 -7 1 153.48 15.7
 3 -7 1 165.18 14.7
 3 -7 1 170.38 16.3
 3 -7 1 445.66 155.28
 -4 7 -1 147.29 14.5
 -4 7 -1 140.29 14.3
 -4 7 -1 159.68 14.8
 4 -7 1 141.09 13
 4 -7 1 128.99 14.2
 4 -7 1 124.89 13.6
 -5 7 -1 -1.3 2.6
 -5 7 -1 -0.5 2.6
 -5 7 -1 -1.6 2
 -5 7 -1 0.9 2
 5 -7 1 2.3 12.1
 5 -7 1 2 2.7
 5 -7 1 1 1.5
 5 -7 1 0 2.3
 -6 7 -1 2.9 3
 -6 7 -1 3 3.5
 -6 7 -1 -0.3 1.9
 -6 7 -1 -1.5 3.4
 6 -7 1 -0.3 2.5
 6 -7 1 0.1 3
 6 -7 1 2.3 2.1
 6 -7 1 -16.5 14.5
 -7 7 -1 12 2.9
 -7 7 -1 17.6 5.1
 -7 7 -1 9.3 5.1
 -7 7 -1 15.4 3.3
 7 -7 1 9.8 17.5
 7 -7 1 15.3 4.1
 7 -7 1 12.3 4
 -8 7 -1 19.3 6.2
 -8 7 -1 22.2 4.5
 -8 7 -1 11.6 5.3
 8 -7 1 20.5 4.7
 8 -7 1 14.7 4.1
 8 -7 1 19.8 29.4
 -9 7 -1 35.7 6.1
 -9 7 -1 41.4 8.7
 9 -7 1 32.3 5.6
 9 -7 1 26 8.3
 9 -7 1 48.5 14.1
 9 -7 1 52.09 40.8
 -10 7 -1 -0.3 5
 -10 7 -1 4.1 4.5
 10 -7 1 10.8 7.7
 10 -7 1 5.3 4.7
 10 -7 1 1.4 2.8
 -11 7 -1 -6 5.3
 -11 7 -1 6.2 5.1
 11 -7 1 -5 5.6
 11 -7 1 -0.2 8.9
 11 -7 1 1.4 2.9
 12 -7 1 48.7 12.5
 12 -7 1 26.7 5.8
 12 6 -1 64.89 12.6
 12 6 -1 99.79 28.6
 12 6 -1 94.79 14.8
 11 6 -1 21.9 8.3
 11 6 -1 30.8 12.3
 11 6 -1 31.4 7.9
 11 6 -1 23.8 6.9
 -11 -6 1 27.9 7.8
 10 6 -1 11 5.4
 10 6 -1 13.5 8.2
 10 6 -1 6.9 5.8
 -10 -6 1 8.1 5.7
 -10 -6 1 15.9 6.7
 9 6 -1 57.29 9.7
 9 6 -1 50.59 11.9
 9 6 -1 67.79 10.9
 -9 -6 1 49.4 9.6
 -9 -6 1 58.89 12.7
 -9 -6 1 53.79 9.5
 -9 -6 1 79.69 12.1
 8 6 -1 30.2 9.4
 8 6 -1 37.1 6.4
 8 6 -1 36.5 7.8
 -8 -6 1 48.1 9
 -8 -6 1 30.1 7.3
 -8 -6 1 41.1 8.3
 7 6 -1 17.4 8.1
 7 6 -1 33.2 7.5
 7 6 -1 37.6 5.7
 -7 -6 1 25.5 8
 -7 -6 1 34.9 7.7
 -7 -6 1 32.1 7.1
 -7 -6 1 30.9 6.4
 6 6 -1 10 6.1
 6 6 -1 19.8 5.6
 6 6 -1 16.2 3.8
 -6 -6 1 15.3 5.1
 -6 -6 1 15.1 4.9
 -6 -6 1 31.6 8.2
 -6 -6 1 18.8 5.3
 5 6 -1 58.69 7.2
 5 6 -1 65.69 8.9
 5 6 -1 67.59 11.1
 -5 -6 1 65.59 9.4
 -5 -6 1 73.89 11.5
 -5 -6 1 72.59 10.8
 4 6 -1 73.09 9.4
 4 6 -1 67.69 9.4
 4 6 -1 77.59 11.8
 4 6 -1 76.09 7.8
 -4 -6 1 89.29 10
 -4 -6 1 78.39 9.6
 -4 -6 1 66.49 11.1
 3 6 -1 188.68 18.6
 3 6 -1 150.38 16.3
 3 6 -1 168.68 15.7
 3 6 -1 166.88 17.3
 3 6 -1 180.38 17.2
 -3 -6 1 175.78 17.6
 -3 -6 1 157.08 18
 -3 -6 1 181.38 17.4
 2 6 -1 333.37 31.7
 2 6 -1 305.87 30.6
 2 6 -1 348.67 31.5
 2 6 -1 360.46 32.6
 -2 -6 1 356.16 31.9
 -2 -6 1 326.77 32.4
 -2 -6 1 339.07 31.6
 1 6 -1 17.7 3
 1 6 -1 19.7 4.6
 1 6 -1 18.4 4.4
 1 6 -1 82.59 66.69
 1 6 -1 21.9 4.4
 -1 -6 1 23.3 4.6
 -1 -6 1 22.4 5
 -1 -6 1 18.6 4.4
 0 6 -1 1166.08 97.99
 0 6 -1 1066.19 99.09
 0 6 -1 1085.99 98.79
 0 -6 1 1144.99 99.89
 0 -6 1 1099.19 99.19
 -1 6 -1 50.29 69.39
 -1 6 -1 9.1 3.1
 -1 6 -1 8.3 1.5
 -1 6 -1 6 2.5
 1 -6 1 9.5 3.3
 1 -6 1 7.6 1.5
 1 -6 1 7 3.3
 1 -6 1 8.4 2.8
 1 -6 1 57.99 74.79
 -2 6 -1 496.45 253.67
 2 -6 1 323.57 130.69
 -3 6 -1 94.09 9.3
 -3 6 -1 93.89 9.7
 -3 6 -1 93.79 9.9
 -3 6 -1 90.69 9.5
 3 -6 1 98.79 8.7
 3 -6 1 84.99 9.4
 3 -6 1 321.07 130.29
 3 -6 1 100.49 10.1
 3 -6 1 79.89 8.6
 -4 6 -1 4.2 2.6
 -4 6 -1 5.4 2.3
 -4 6 -1 4.6 3.1
 -4 6 -1 6.2 2.3
 4 -6 1 5.8 2.5
 4 -6 1 5.1 1.7
 4 -6 1 49.5 85.09
 4 -6 1 6.2 2.8
 -5 6 -1 16.2 3.2
 -5 6 -1 17.9 4.4
 -5 6 -1 22.2 4.7
 -5 6 -1 16.2 3.1
 5 -6 1 17.6 3.6
 5 -6 1 18.1 3.8
 5 -6 1 11.6 17.7
 -6 6 -1 3 1.9
 -6 6 -1 0.4 3.2
 -6 6 -1 2 2.5
 -6 6 -1 3.5 2.7
 -6 6 -1 2.2 1.8
 6 -6 1 0.3 2.4
 6 -6 1 0.1 2.4
 6 -6 1 6.4 18.1
 6 -6 1 2.1 3.9
 -7 6 -1 2.6 2
 -7 6 -1 -3.9 2.5
 -7 6 -1 -1.1 3.7
 -7 6 -1 1.1 1.7
 -7 6 -1 -1.6 3.2
 7 -6 1 -0.6 3.5
 7 -6 1 1.7 2.8
 7 -6 1 4.9 20.6
 7 -6 1 1.2 2.7
 -8 6 -1 0.8 4.5
 -8 6 -1 1.4 4.1
 -8 6 -1 1.8 3.4
 8 -6 1 -7.5 23.3
 8 -6 1 0.1 3
 8 -6 1 5.4 2.9
 -9 6 -1 14.4 4.6
 -9 6 -1 11.3 7.5
 9 -6 1 13.6 3.6
 9 -6 1 1.2 25.8
 9 -6 1 6.2 6.3
 9 -6 1 -3.4 3.9
 -10 6 -1 143.69 14
 -10 6 -1 119.99 15.3
 10 -6 1 137.59 18.9
 10 -6 1 107.79 12.8
 10 -6 1 102.79 12.3
 -11 6 -1 9 5.4
 -11 6 -1 17.4 6
 11 -6 1 8.4 3.6
 11 -6 1 15.8 9.8
 11 -6 1 6.6 4.8
 -12 6 -1 9.3 6.7
 -12 6 -1 -5.5 5.5
 12 -6 1 5.1 8.7
 12 -6 1 -4.1 4.7
 12 5 -1 27.3 11.7
 12 5 -1 27 7.8
 12 5 -1 32.9 9.2
 -12 -5 1 5.8 7.5
 -12 -5 1 17 6.8
 11 5 -1 8.3 6
 11 5 -1 10.4 7.7
 -11 -5 1 22.1 8.2
 -11 -5 1 6.8 5.9
 10 5 -1 3.6 7.6
 10 5 -1 7.7 5.5
 -10 -5 1 2.2 4.9
 9 5 -1 23.4 8.5
 9 5 -1 31.4 7.2
 -9 -5 1 18.3 5.8
 -9 -5 1 37.4 10.1
 8 5 -1 14.2 6.9
 8 5 -1 11.3 4.8
 8 5 -1 12.9 4.3
 -8 -5 1 3.4 4
 -8 -5 1 5.4 5.3
 -8 -5 1 18.6 5.4
 -8 -5 1 11.4 5.3
 7 5 -1 31.7 6.7
 7 5 -1 14.1 6.8
 7 5 -1 18.2 4.6
 -7 -5 1 18.8 5.6
 -7 -5 1 23.7 6.8
 -7 -5 1 25.6 6.2
 -7 -5 1 20.4 5.8
 6 5 -1 71.09 12.2
 6 5 -1 72.79 8.4
 6 5 -1 80.79 9.8
 -6 -5 1 67.29 9.5
 -6 -5 1 76.49 10
 -6 -5 1 71.79 10.3
 5 5 -1 20.3 3.5
 5 5 -1 10.7 4.1
 5 5 -1 18.4 5.9
 -5 -5 1 11 4.1
 -5 -5 1 16.2 4.6
 4 5 -1 47.9 8.4
 4 5 -1 47.1 5.4
 4 5 -1 46.2 6.8
 -4 -5 1 52.49 7.1
 -4 -5 1 47.7 6.7
 -4 -5 1 46.2 8.4
 3 5 -1 182.58 19.7
 3 5 -1 201.08 17.5
 3 5 -1 178.78 18.8
 -3 -5 1 165.98 19.5
 -3 -5 1 185.98 18.6
 -3 -5 1 209.28 19.1
 2 5 -1 24.8 4.6
 2 5 -1 21.2 4.5
 2 5 -1 27.3 4.1
 2 5 -1 29.9 5.6
 -2 -5 1 24.4 4.8
 -2 -5 1 24.4 5.2
 -2 -5 1 30 5.5
 1 5 -1 296.87 28.2
 1 5 -1 296.17 27.5
 1 5 -1 318.67 28.5
 -1 -5 1 329.07 28.4
 -1 -5 1 305.07 28.5
 -1 -5 1 289.07 29
 0 5 -1 15.3 3.2
 0 5 -1 38.2 62.99
 0 5 -1 12.1 1.9
 0 5 -1 16.3 3.6
 0 -5 1 10.3 3.5
 0 -5 1 0.9 48.3
 0 -5 1 22.6 4.1
 -1 5 -1 94.09 8.5
 -1 5 -1 92.89 9.6
 -1 5 -1 79.79 9.2
 1 -5 1 95.09 8.6
 1 -5 1 325.87 104.99
 1 -5 1 95.59 9.5
 1 -5 1 99.29 9.9
 -2 5 -1 654.63 169.48
 2 -5 1 250.77 108.39
 -3 5 -1 93.99 9.6
 -3 5 -1 96.99 9.9
 -3 5 -1 96.99 9.4
 3 -5 1 88.69 8.9
 3 -5 1 85.19 9
 3 -5 1 110.39 9.6
 3 -5 1 105.89 10.7
 3 -5 1 480.05 153.78
 -4 5 -1 48.5 6.2
 -4 5 -1 49.8 6.3
 -4 5 -1 46.9 5.4
 -4 5 -1 52.09 5.3
 4 -5 1 46.2 5.5
 4 -5 1 39.5 5.7
 4 -5 1 216.58 116.59
 -5 5 -1 20 3.5
 -5 5 -1 19 4.2
 -5 5 -1 18.7 4.5
 -5 5 -1 16.7 3
 -5 5 -1 19.9 3.1
 5 -5 1 22.9 90.39
 5 -5 1 19.3 3.3
 5 -5 1 18.1 3.5
 5 -5 1 16.9 4.1
 -6 5 -1 55.39 8.1
 -6 5 -1 60.89 6.4
 -6 5 -1 55.89 6.4
 -6 5 -1 65.29 7.1
 -6 5 -1 50.69 8.4
 6 -5 1 63.79 7.2
 6 -5 1 62.89 6.9
 6 -5 1 62.49 8.3
 6 -5 1 51.09 25.3
 -7 5 -1 133.19 14.8
 -7 5 -1 126.29 14.6
 -7 5 -1 154.78 13.6
 -7 5 -1 126.69 12.3
 -7 5 -1 108.19 13
 7 -5 1 146.59 43.7
 7 -5 1 140.19 14.6
 7 -5 1 141.99 13
 7 -5 1 127.79 13.2
 -8 5 -1 3.3 3.6
 8 -5 1 7.8 3.2
 8 -5 1 -6.2 23.1
 8 -5 1 2.6 2.5
 8 -5 1 1.7 5
 -9 5 -1 123.49 12.9
 -9 5 -1 107.99 14
 9 -5 1 105.99 11.6
 9 -5 1 134.09 17.3
 9 -5 1 46.7 36.7
 -10 5 -1 31.7 6.6
 -10 5 -1 27.2 7.6
 10 -5 1 75.29 15.7
 10 -5 1 30.3 5.5
 10 -5 1 31.1 10.1
 10 -5 1 37.7 38.6
 -11 5 -1 16 6.6
 -11 5 -1 25.5 6.8
 11 -5 1 18.6 5.4
 11 -5 1 12.2 8.7
 11 -5 1 15.8 4.9
 -12 5 -1 1 5.5
 -12 5 -1 -2.4 5.3
 12 -5 1 -0.7 3.3
 12 -5 1 -6.7 8.8
 12 -5 1 0 4.4
 -13 5 -1 6.9 6.9
 -13 5 -1 10.8 7
 12 4 -1 10.8 6.6
 12 4 -1 6.8 5.8
 12 4 -1 0.4 8.8
 -12 -4 1 3.6 6.2
 -12 -4 1 -0.1 8.7
 11 4 -1 44.5 12.7
 11 4 -1 56.29 10
 -11 -4 1 57.59 10.3
 10 4 -1 -10.2 6.1
 10 4 -1 10.7 5.7
 -10 -4 1 -2.2 4.7
 -10 -4 1 10.2 6.1
 -10 -4 1 11.6 8.4
 9 4 -1 -0.1 6.2
 -9 -4 1 18.4 5.8
 8 4 -1 3.4 3.6
 8 4 -1 -7.5 4.3
 8 4 -1 2.1 4.5
 -8 -4 1 -0.9 2
 -8 -4 1 -0.1 3.9
 -8 -4 1 4 5.3
 7 4 -1 -4.3 4.3
 7 4 -1 4.4 3.7
 7 4 -1 3.9 2.7
 7 4 -1 2.6 3.4
 -7 -4 1 -3.1 4.2
 -7 -4 1 -3.2 3.6
 -7 -4 1 2.8 3.9
 -7 -4 1 7 3.7
 6 4 -1 223.38 21.9
 6 4 -1 204.68 23.4
 6 4 -1 230.88 21.8
 6 4 -1 227.78 21
 -6 -4 1 207.68 21.7
 -6 -4 1 212.18 21.9
 -6 -4 1 218.78 23.4
 5 4 -1 109.59 11.9
 5 4 -1 113.09 13
 5 4 -1 111.09 14.4
 5 4 -1 132.09 13.1
 -5 -4 1 115.49 14.3
 -5 -4 1 129.99 13.2
 -5 -4 1 127.89 13.3
 4 4 -1 4.5 2
 4 4 -1 10.8 3.8
 4 4 -1 2.2 3.1
 4 4 -1 11.3 3.3
 -4 -4 1 6.3 3
 -4 -4 1 8.7 3.2
 -4 -4 1 3.9 3.6
 3 4 -1 265.57 25.3
 3 4 -1 256.77 24.2
 3 4 -1 261.17 26.1
 -3 -4 1 282.47 25.5
 -3 -4 1 268.67 25.3
 -3 -4 1 270.97 26.2
 2 4 -1 122.39 12.7
 2 4 -1 116.19 12
 -2 -4 1 124.29 12.1
 -2 -4 1 111.39 12.6
 -2 -4 1 109.19 11.8
 1 4 -1 0 1
 1 4 -1 1.5 2.1
 1 4 -1 10.6 42.6
 1 4 -1 3 2.2
 1 4 -1 3.7 2.1
 -1 -4 1 0.2 1.8
 -1 -4 1 1.7 1.7
 -1 -4 1 1.3 2.2
 0 4 -1 489.05 46.4
 0 4 -1 504.65 46.7
 0 4 -1 515.15 45.9
 0 -4 1 559.74 47.3
 0 -4 1 539.85 46.8
 -1 4 -1 112.59 11.4
 -1 4 -1 113.59 10.5
 1 -4 1 123.89 11.6
 1 -4 1 113.69 11.2
 1 -4 1 122.69 10.6
 -2 4 -1 8.2 2.1
 -2 4 -1 7.7 2.1
 -2 4 -1 11.7 2.6
 -2 4 -1 7.9 2.1
 -2 4 -1 52.49 60.39
 2 -4 1 12.9 1.7
 2 -4 1 74.89 61.49
 2 -4 1 7.4 2.2
 2 -4 1 7.3 2.1
 2 -4 1 8.9 1.5
 -3 4 -1 35.3 4.8
 -3 4 -1 38.3 4.4
 -3 4 -1 34.3 4.3
 -3 4 -1 36.4 4.8
 3 -4 1 35.9 4.7
 3 -4 1 268.77 119.59
 3 -4 1 31.2 4
 3 -4 1 43.8 4.5
 -4 4 -1 0.2 2
 -4 4 -1 1.7 2
 -4 4 -1 1.2 1.3
 -4 4 -1 2.2 1.5
 -4 4 -1 3 1.7
 4 -4 1 4.5 2.3
 4 -4 1 2.4 1.6
 4 -4 1 -6.5 73.59
 4 -4 1 2.8 2.3
 4 -4 1 4.4 1.8
 -5 4 -1 3.3 2.6
 -5 4 -1 1.4 2.1
 -5 4 -1 -1.2 2.2
 -5 4 -1 2.4 1.2
 -5 4 -1 2.6 1.4
 5 -4 1 -1.3 82.19
 5 -4 1 4.5 2.6
 5 -4 1 2.4 1.7
 5 -4 1 4.1 1.7
 -6 4 -1 155.68 14.3
 -6 4 -1 145.29 13.4
 -6 4 -1 144.89 15.3
 -6 4 -1 132.19 14.9
 -6 4 -1 139.99 13.4
 6 -4 1 136.49 13.9
 6 -4 1 153.28 39.6
 6 -4 1 151.08 13.7
 6 -4 1 150.78 15
 -7 4 -1 190.38 17.2
 -7 4 -1 146.79 17.8
 -7 4 -1 175.38 15.8
 7 -4 1 211.38 20.3
 7 -4 1 166.08 16.3
 7 -4 1 162.88 53.19
 7 -4 1 184.68 17.9
 7 -4 1 156.48 16.4
 -8 4 -1 -0.2 3.4
 -8 4 -1 4.8 3.5
 8 -4 1 7.2 5.8
 8 -4 1 2.5 2.2
 8 -4 1 1.9 19.8
 8 -4 1 7.6 2.8
 8 -4 1 -2.6 1.8
 -9 4 -1 9.7 4
 -9 4 -1 12.1 5.6
 9 -4 1 17.7 4
 9 -4 1 5.3 6.1
 9 -4 1 3.6 2.5
 9 -4 1 -16.5 23.4
 -10 4 -1 17.3 5.7
 -10 4 -1 22.5 7.1
 10 -4 1 15.8 4.3
 10 -4 1 -34.9 24.2
 10 -4 1 14.5 3.7
 10 -4 1 23 7.3
 -11 4 -1 7.2 5.2
 -11 4 -1 1.9 5.6
 11 -4 1 5.4 4
 11 -4 1 -4.3 6.8
 11 -4 1 -0.6 3.1
 -12 4 -1 -0.9 4.8
 -12 4 -1 -6.8 5.9
 12 -4 1 -2.3 4
 12 -4 1 5.3 8.6
 -13 4 -1 -1.9 6.5
 13 -4 1 -1.5 10.5
 13 3 -1 -0.9 5.6
 13 3 -1 3.6 10.8
 13 3 -1 3.5 9
 -13 -3 1 -5.4 12.3
 -13 -3 1 1.2 6.8
 12 3 -1 9.5 7.2
 12 3 -1 14.7 8.8
 -12 -3 1 11.7 8.9
 -12 -3 1 13.8 7
 11 3 -1 3.2 4.9
 11 3 -1 7.9 8.1
 -11 -3 1 -1.2 6.2
 -11 -3 1 1.6 5.7
 10 3 -1 6.5 7.3
 10 3 -1 5 4.2
 10 3 -1 -1.6 5.8
 -10 -3 1 0.4 5.9
 -10 -3 1 -1.5 4.6
 -10 -3 1 -3.6 5.3
 9 3 -1 29.8 6.7
 9 3 -1 21.7 8.6
 9 3 -1 42.7 7.9
 -9 -3 1 25.1 6.5
 -9 -3 1 37.7 7.6
 8 3 -1 -3.8 3.1
 8 3 -1 -2.3 3
 8 3 -1 1.6 5
 -8 -3 1 -3.6 2
 -8 -3 1 -7.2 3.9
 -8 -3 1 -7.4 4.2
 7 3 -1 1.6 4.6
 7 3 -1 2.1 2.7
 7 3 -1 3.6 2.9
 7 3 -1 3.9 3.4
 -7 -3 1 3.9 3.9
 -7 -3 1 1.3 3.1
 -7 -3 1 1 1.3
 -7 -3 1 0.1 4.2
 6 3 -1 426.56 41.8
 6 3 -1 414.86 39.4
 6 3 -1 437.06 39.9
 -6 -3 1 413.66 40
 -6 -3 1 454.25 40.2
 -6 -3 1 439.76 41.7
 5 3 -1 194.18 19.8
 5 3 -1 181.18 18.3
 5 3 -1 178.58 17.9
 5 3 -1 176.18 17.4
 -5 -3 1 178.48 19.3
 -5 -3 1 175.48 18.1
 -5 -3 1 195.28 18.3
 4 3 -1 89.99 14.2
 4 3 -1 81.79 9.5
 4 3 -1 81.99 8.8
 4 3 -1 89.19 9.7
 -4 -3 1 78.59 10.6
 -4 -3 1 97.49 9.9
 -4 -3 1 86.79 9.6
 3 3 -1 380.66 35
 3 3 -1 379.86 35.9
 3 3 -1 345.17 36.4
 3 3 -1 422.56 35.9
 -3 -3 1 398.56 35.9
 -3 -3 1 397.16 36.7
 -3 -3 1 410.96 36
 2 3 -1 209.28 19.5
 2 3 -1 199.48 20
 2 3 -1 223.98 19.6
 2 3 -1 199.88 18.6
 -2 -3 1 210.68 19.6
 -2 -3 1 209.38 20.1
 -2 -3 1 194.88 19.4
 1 3 -1 69.79 7.5
 1 3 -1 72.49 8
 -1 -3 1 71.89 8.1
 -1 -3 1 70.79 7.6
 -1 -3 1 70.69 7.5
 0 3 -1 203.38 19.2
 0 3 -1 191.18 18.6
 0 3 -1 212.48 19.4
 0 -3 1 219.18 19.8
 0 -3 1 421.36 92.39
 0 -3 1 226.78 19.5
 -1 3 -1 35.1 4.4
 -1 3 -1 133.99 73.49
 1 -3 1 39.9 4.5
 1 -3 1 98.09 66.89
 1 -3 1 36.6 4.2
 1 -3 1 39.6 3.6
 2 -3 1 613.64 142.59
 -3 3 -1 340.17 29.8
 -3 3 -1 321.37 29.3
 -3 3 -1 304.07 29.7
 -3 3 -1 327.67 30
 -3 3 -1 374.46 29.5
 3 -3 1 322.97 29.5
 3 -3 1 318.87 29.8
 3 -3 1 287.47 29.3
 3 -3 1 358.96 29.3
 -4 3 -1 316.77 28.4
 -4 3 -1 304.07 29.5
 -4 3 -1 344.17 28.8
 -4 3 -1 307.07 29.2
 -4 3 -1 294.07 28.4
 4 -3 1 310.27 29.1
 4 -3 1 339.37 28.4
 4 -3 1 324.77 28.7
 -5 3 -1 10.7 3.6
 -5 3 -1 9.7 3.5
 -5 3 -1 10.7 2
 -5 3 -1 10.7 2
 -5 3 -1 12.6 2.9
 5 -3 1 98.29 81.29
 5 -3 1 11.9 2.3
 5 -3 1 13.1 3.3
 5 -3 1 13.2 2.5
 -6 3 -1 137.39 13.2
 -6 3 -1 118.19 13.9
 -6 3 -1 124.09 12.2
 -6 3 -1 128.89 12.2
 6 -3 1 177.88 16.1
 6 -3 1 147.19 37.6
 6 -3 1 144.99 12.6
 6 -3 1 120.49 12.7
 -7 3 -1 78.89 7.2
 -7 3 -1 81.59 8.6
 -7 3 -1 64.59 7
 -7 3 -1 67.69 9.3
 7 -3 1 72.79 30.8
 7 -3 1 83.09 11.4
 7 -3 1 63.39 7.7
 7 -3 1 69.59 7.7
 -8 3 -1 2.6 1.7
 -8 3 -1 1.1 3.7
 -8 3 -1 -3.1 3
 -8 3 -1 1.3 1.4
 8 -3 1 -5.9 4.6
 8 -3 1 7.4 23.6
 8 -3 1 -0.1 2
 8 -3 1 -0.1 3.5
 8 -3 1 0.8 2.3
 -9 3 -1 1 3.8
 -9 3 -1 -1.8 4
 9 -3 1 -0.3 2.9
 9 -3 1 1.2 5.3
 9 -3 1 -26.1 19.5
 9 -3 1 1.2 2.2
 -10 3 -1 2.6 5.3
 -10 3 -1 18 6.3
 10 -3 1 7.1 5.5
 10 -3 1 -22.3 29.7
 10 -3 1 12 7.8
 10 -3 1 8.6 3.2
 -11 3 -1 4.3 4.7
 -11 3 -1 6.7 5.7
 11 -3 1 2 4
 11 -3 1 0.8 4
 11 -3 1 5.2 7.3
 -12 3 -1 11 6.6
 -12 3 -1 14.5 7.2
 12 -3 1 14.4 9.1
 12 -3 1 12.1 4.8
 -13 3 -1 -0.3 6.9
 13 -3 1 -4.3 4.6
 13 -3 1 -7.9 8.4
 13 2 -1 12.2 9.6
 13 2 -1 1 7.9
 -13 -2 1 -4.2 6.2
 12 2 -1 27.2 11.1
 12 2 -1 26.8 10.3
 -12 -2 1 40.4 10.1
 -12 -2 1 12.5 6.5
 11 2 -1 1.6 4.5
 11 2 -1 -2.3 7.1
 -11 -2 1 1.4 4.9
 -11 -2 1 -4.5 5.5
 10 2 -1 3.5 3.9
 10 2 -1 -1.4 6.3
 10 2 -1 1.2 4.2
 10 2 -1 3.2 5.9
 -10 -2 1 -0.7 4.2
 -10 -2 1 -2.8 5.3
 -10 -2 1 9.5 4.2
 9 2 -1 5.2 6.6
 9 2 -1 20.2 5.6
 9 2 -1 19 5.2
 -9 -2 1 13.7 5.9
 -9 -2 1 18.3 6.2
 8 2 -1 52.99 7.7
 8 2 -1 22.7 8.8
 8 2 -1 50.89 8.4
 -8 -2 1 42.5 7.2
 -8 -2 1 50.79 8.1
 -8 -2 1 50.19 8.5
 -8 -2 1 62.09 10.5
 7 2 -1 -1.7 3.7
 7 2 -1 3.2 3
 7 2 -1 1.5 2.8
 -7 -2 1 2.3 2.7
 -7 -2 1 2.3 3.8
 6 2 -1 133.29 16.5
 6 2 -1 156.18 14.9
 6 2 -1 134.69 14.4
 6 2 -1 147.29 14.3
 -6 -2 1 147.99 14.5
 -6 -2 1 156.28 17.7
 -6 -2 1 115.29 14.3
 5 2 -1 61.59 9.4
 5 2 -1 52.89 7
 5 2 -1 56.19 6.9
 5 2 -1 55.49 6.6
 -5 -2 1 60.69 8.5
 -5 -2 1 57.39 6.7
 -5 -2 1 44.4 6.8
 4 2 -1 68.49 7.3
 4 2 -1 67.49 7.7
 4 2 -1 67.19 7.9
 4 2 -1 58.49 8.9
 -4 -2 1 64.79 7.8
 -4 -2 1 72.89 9.1
 -4 -2 1 66.09 7.8
 -4 -2 1 68.09 7.3
 3 2 -1 11.2 3.7
 3 2 -1 13.1 3
 3 2 -1 16.5 3.2
 3 2 -1 12.4 2.4
 -3 -2 1 17.3 4.1
 -3 -2 1 13.7 3.1
 -3 -2 1 19.9 3.6
 -3 -2 1 12.5 2.6
 2 2 -1 -0.6 1.2
 2 2 -1 -0.3 1.9
 2 2 -1 0.7 0.9
 -2 -2 1 -0.5 1.8
 -2 -2 1 0.2 1.5
 -2 -2 1 -0.2 1.3
 1 2 -1 1778.72 153.18
 1 2 -1 1783.12 152.88
 1 2 -1 1687.23 152.88
 -1 -2 1 1594.14 153.08
 -1 -2 1 1840.72 152.88
 0 2 -1 16.2 2.7
 0 2 -1 10.4 2
 0 2 -1 -25.6 38.1
 0 2 -1 9.5 2.3
 0 -2 1 14.7 2.5
 0 -2 1 14.8 2.8
 0 -2 1 30 48
 0 -2 1 13.5 2.5
 -1 2 -1 2.2 1.1
 -1 2 -1 14.6 52.79
 -1 2 -1 1.1 1.2
 1 -2 1 4.2 1.3
 1 -2 1 -15.6 53.49
 1 -2 1 2 1.3
 1 -2 1 3 0.5
 -2 2 -1 299.57 28
 -2 2 -1 326.77 27.6
 -2 2 -1 288.07 27.6
 -2 2 -1 338.87 27.7
 -2 2 -1 293.67 27.9
 2 -2 1 313.67 27.7
 2 -2 1 306.87 27.7
 2 -2 1 320.77 27.6
 2 -2 1 311.77 28
 -3 2 -1 395.96 35.3
 -3 2 -1 393.36 35.3
 -3 2 -1 438.76 35.6
 -3 2 -1 372.26 36
 -3 2 -1 389.96 35.9
 3 -2 1 363.56 35.9
 3 -2 1 423.66 35.3
 3 -2 1 402.76 35.4
 3 -2 1 403.66 35.9
 -4 2 -1 36.3 4.2
 -4 2 -1 38.5 4.9
 -4 2 -1 35.7 4.8
 -4 2 -1 32.9 3.6
 -4 2 -1 28.6 3.5
 4 -2 1 35.2 4.8
 4 -2 1 30.7 4.9
 4 -2 1 37.2 3.8
 4 -2 1 33.3 3.9
 4 -2 1 24.4 4
 -5 2 -1 19.9 2.8
 -5 2 -1 24 4.7
 -5 2 -1 20 2.8
 -5 2 -1 20.7 3.7
 5 -2 1 21.4 3.1
 5 -2 1 20.6 3.7
 5 -2 1 25.5 4.5
 5 -2 1 28.1 6.4
 -6 2 -1 68.09 6.9
 -6 2 -1 69.89 8
 -6 2 -1 65.39 8.5
 -6 2 -1 69.19 6.9
 6 -2 1 71.19 7.3
 6 -2 1 60.79 7.2
 6 -2 1 76.59 10.3
 6 -2 1 81.39 8.5
 -7 2 -1 30 5.3
 -7 2 -1 21.9 3.2
 -7 2 -1 18.3 3.1
 -7 2 -1 21.1 5.4
 7 -2 1 22.2 5
 7 -2 1 26.6 7
 7 -2 1 19.1 3.7
 7 -2 1 25.2 3.8
 -8 2 -1 14.6 2.8
 -8 2 -1 17 5
 -8 2 -1 18.4 5.5
 -8 2 -1 18.9 3
 8 -2 1 12.1 7.1
 8 -2 1 15.4 3.8
 8 -2 1 23.9 5.3
 8 -2 1 15 3.5
 -9 2 -1 19.7 3.7
 -9 2 -1 22.4 6
 -9 2 -1 22.1 6.2
 -9 2 -1 15.7 3.3
 9 -2 1 34.7 28.5
 9 -2 1 20 4.5
 9 -2 1 11.8 7.5
 9 -2 1 16.6 4
 -10 2 -1 51.89 9.1
 -10 2 -1 63.19 9.3
 10 -2 1 37.7 6.9
 10 -2 1 26.2 9.9
 10 -2 1 37.6 6.1
 10 -2 1 4.6 29.4
 -11 2 -1 13.4 6.9
 -11 2 -1 20.5 7.1
 11 -2 1 13.2 5.8
 11 -2 1 -9.5 32.2
 11 -2 1 13.2 3.9
 11 -2 1 21.5 9.4
 -12 2 -1 27 7.7
 12 -2 1 16.8 9.3
 12 -2 1 20.8 6.1
 -13 2 -1 6.4 7.5
 13 -2 1 -8.2 5
 13 -2 1 11.5 9.8
 13 1 -1 4.4 10
 13 1 -1 19.9 15
 -13 -1 1 2.8 7.5
 12 1 -1 10 8.5
 12 1 -1 8 6.2
 -12 -1 1 4 6.7
 -12 -1 1 1.9 8
 11 1 -1 7.3 4.6
 11 1 -1 11.3 8.6
 11 1 -1 6.5 5.2
 -11 -1 1 10.1 5.8
 -11 -1 1 2.4 5.9
 10 1 -1 8.7 6.6
 10 1 -1 4.2 5.5
 10 1 -1 3.8 3.3
 10 1 -1 7.3 4.8
 -10 -1 1 -0.8 5.3
 -10 -1 1 2.9 4.1
 -10 -1 1 0.4 4.4
 9 1 -1 47.9 12
 9 1 -1 66.89 9
 9 1 -1 62.19 8.7
 -9 -1 1 61.29 9.4
 -9 -1 1 52.49 9.8
 -9 -1 1 64.29 10.1
 8 1 -1 10 4
 8 1 -1 16 7.1
 8 1 -1 10.5 4.8
 8 1 -1 10.6 4.3
 -8 -1 1 14.8 4.9
 -8 -1 1 8.7 4.7
 -8 -1 1 3.6 3.4
 -8 -1 1 13.6 4.1
 7 1 -1 8.9 3.7
 7 1 -1 10.2 5.4
 7 1 -1 10.1 3.8
 -7 -1 1 8.5 3.7
 -7 -1 1 12 4.7
 -7 -1 1 4.8 3.4
 -7 -1 1 8.8 3.6
 -7 -1 1 14.2 5.2
 6 1 -1 402.96 37.4
 6 1 -1 438.06 37.4
 6 1 -1 394.56 37.1
 6 1 -1 415.46 39.4
 -6 -1 1 450.05 39.1
 -6 -1 1 346.47 37.1
 -6 -1 1 421.16 37.4
 -6 -1 1 384.26 37.1
 5 1 -1 37.5 5.4
 5 1 -1 34.2 6.9
 5 1 -1 39.7 5.3
 5 1 -1 45.2 5.8
 -5 -1 1 40.8 5.4
 -5 -1 1 60.99 8.4
 -5 -1 1 38.6 5.5
 4 1 -1 29.4 4.8
 4 1 -1 36.8 6.6
 4 1 -1 40.9 5.2
 4 1 -1 39.8 4.8
 -4 -1 1 55.49 7.5
 -4 -1 1 38.6 5.3
 -4 -1 1 39 4.9
 3 1 -1 163.88 15.4
 3 1 -1 160.98 15
 3 1 -1 160.18 15.2
 3 1 -1 160.88 16.2
 -3 -1 1 163.78 15
 -3 -1 1 167.68 16.2
 -3 -1 1 150.38 15.2
 2 1 -1 47 5.7
 2 1 -1 56.49 6
 2 1 -1 58.79 5.6
 2 1 -1 54.59 6.7
 -2 -1 1 61.99 6
 -2 -1 1 53.59 5.5
 -2 -1 1 52.39 5.9
 -2 -1 1 64.29 6.9
 1 1 -1 275.07 23.9
 1 1 -1 264.77 23.8
 1 1 -1 251.97 24.1
 1 1 -1 274.87 23.4
 -1 -1 1 252.67 23.8
 -1 -1 1 269.97 23.4
 -1 -1 1 258.97 24.2
 -1 1 -1 1059.39 84.69
 -1 1 -1 832.82 84.79
 1 -1 1 986 84.69
 1 -1 1 982.5 84.89
 -2 1 -1 1303.07 101.49
 -2 1 -1 1097.09 101.79
 -2 1 -1 1127.99 101.29
 -2 1 -1 1131.49 101.59
 -2 1 -1 1108.49 101.19
 2 -1 1 1314.97 101.19
 2 -1 1 1089.09 101.49
 2 -1 1 1089.39 101.69
 2 -1 1 1068.19 101.59
 2 -1 1 1211.28 101.29
 -3 1 -1 528.05 49.9
 -3 1 -1 578.74 49.5
 -3 1 -1 552.34 49.8
 -3 1 -1 534.25 49.1
 -3 1 -1 575.54 49.2
 3 -1 1 570.04 49.9
 3 -1 1 588.74 49.2
 3 -1 1 556.04 49.2
 3 -1 1 538.85 49.7
 -4 1 -1 492.65 42.1
 -4 1 -1 466.65 41.1
 -4 1 -1 472.75 41
 -4 1 -1 455.75 41.5
 4 -1 1 426.86 41.7
 4 -1 1 418.66 41.1
 4 -1 1 484.55 41.2
 4 -1 1 432.86 41.9
 4 -1 1 543.15 42.9
 -5 1 -1 8.2 3.1
 -5 1 -1 5.3 2.6
 -5 1 -1 4.4 1.6
 -5 1 -1 6.8 1.8
 5 -1 1 5.3 1.8
 5 -1 1 5.4 2.6
 5 -1 1 4.6 1.7
 5 -1 1 7.7 3
 5 -1 1 10.9 4
 -6 1 -1 14.4 3.7
 -6 1 -1 13.1 2.6
 -6 1 -1 12.2 3.7
 -6 1 -1 13.1 2.6
 6 -1 1 14.9 3.7
 6 -1 1 14.1 2.8
 6 -1 1 12.2 3.7
 6 -1 1 5.1 4.1
 6 -1 1 12.9 2.6
 -7 1 -1 25.1 5.1
 -7 1 -1 28.5 3.9
 -7 1 -1 25.1 3.8
 -7 1 -1 33.1 5.9
 7 -1 1 28.8 4.3
 7 -1 1 20.5 3.9
 7 -1 1 18.7 4.9
 7 -1 1 19.5 6.6
 -8 1 -1 -1 3.5
 -8 1 -1 0.2 1.9
 -8 1 -1 -3 3.1
 -8 1 -1 -1.4 1.9
 8 -1 1 2.1 2.5
 8 -1 1 1.3 2.1
 8 -1 1 -1.4 3.7
 8 -1 1 -0.7 5.1
 -9 1 -1 59.59 6.9
 -9 1 -1 53.19 6.8
 -9 1 -1 60.59 10
 -9 1 -1 79.69 9.7
 9 -1 1 50.09 7.3
 9 -1 1 54.39 11.2
 9 -1 1 57.49 7.8
 -10 1 -1 81.09 10.9
 -10 1 -1 60.99 7.3
 10 -1 1 64.89 8.4
 10 -1 1 63.09 9.2
 10 -1 1 50.49 12.4
 -11 1 -1 8.7 6.3
 11 -1 1 -8.4 31.4
 11 -1 1 -3.5 6.1
 -12 1 -1 37.4 8.5
 12 -1 1 23 9.8
 12 -1 1 16.4 5.6
 -13 1 -1 3.1 7.2
 13 -1 1 11.5 6.5
 13 -1 1 16.3 10.2
 -13 0 1 16.8 13.6
 12 0 -1 0.7 8.3
 12 0 -1 0.2 6.6
 -12 0 1 -2.8 6.1
 11 0 -1 21.3 6
 11 0 -1 30.3 10
 11 0 -1 23.6 7.6
 -11 0 1 16.5 7.3
 -11 0 1 24.6 6.3
 10 0 -1 0.3 3.4
 10 0 -1 1.8 6.1
 10 0 -1 3.5 4.9
 10 0 -1 10.3 5.1
 -10 0 1 -3.9 4
 -10 0 1 1.4 4.6
 -10 0 1 3.8 3.9
 -10 0 1 -3 5
 9 0 -1 104.09 12.6
 9 0 -1 101.09 12.3
 9 0 -1 96.79 16.4
 -9 0 1 90.69 12.1
 -9 0 1 104.99 13
 -9 0 1 111.69 13.4
 -9 0 1 125.99 12.7
 8 0 -1 59.39 8.1
 8 0 -1 52.79 8.3
 8 0 -1 37.5 7.1
 8 0 -1 43.5 9.9
 -8 0 1 47.3 7.4
 -8 0 1 68.89 9.8
 -8 0 1 58.29 9.3
 -8 0 1 60.49 8.4
 7 0 -1 -2.6 2.9
 7 0 -1 -3.3 3.7
 7 0 -1 0.6 2.7
 7 0 -1 -0.8 2
 -7 0 1 -1.5 2.2
 -7 0 1 0.5 2.6
 -7 0 1 3.2 3.4
 -7 0 1 -0.1 2.7
 6 0 -1 88.99 10.1
 6 0 -1 84.89 11.8
 6 0 -1 87.69 9.6
 6 0 -1 95.09 9.9
 -6 0 1 69.89 9.8
 -6 0 1 95.89 10.1
 -6 0 1 101.89 9.9
 -6 0 1 80.79 9.4
 5 0 -1 0.8 2.2
 5 0 -1 2.2 1.8
 5 0 -1 1.7 1.8
 5 0 -1 1 3.3
 -5 0 1 0.1 1.6
 -5 0 1 2.5 2.4
 -5 0 1 0.9 1.9
 -5 0 1 4.9 3.2
 4 0 -1 3.3 2.9
 4 0 -1 -0.9 1.4
 4 0 -1 1 1.7
 -4 0 1 -0.3 1.6
 -4 0 1 -0.4 1.5
 -4 0 1 4.8 2.8
 3 0 -1 14 2.9
 3 0 -1 16.4 4
 3 0 -1 21.2 3.2
 3 0 -1 21.6 3.2
 -3 0 1 17 3
 -3 0 1 26.2 4.4
 -3 0 1 22.4 3.3
 2 0 -1 208.78 19.2
 2 0 -1 202.28 18.6
 2 0 -1 193.88 18.6
 -2 0 1 229.38 19.3
 -2 0 1 186.28 18.6
 -2 0 1 211.58 18.5
 1 0 -1 461.35 41.5
 -1 0 1 537.05 41.9
 -1 0 1 413.96 41.4
 -2 0 -1 476.75 42.5
 -2 0 -1 500.35 43
 -2 0 -1 505.15 42.8
 -2 0 -1 485.45 42.5
 2 0 1 480.05 42.9
 2 0 1 461.65 42.8
 2 0 1 551.94 43.3
 2 0 1 490.85 43
 2 0 1 432.86 42.5
 2 0 1 464.65 42.5
 -3 0 -1 757.52 66.69
 -3 0 -1 761.32 66.39
 -3 0 -1 753.42 67.09
 -3 0 -1 841.42 66.59
 3 0 1 725.73 66.49
 3 0 1 731.13 66.89
 3 0 1 798.82 67.49
 3 0 1 647.64 66.39
 3 0 1 786.42 67.09
 -4 0 -1 3.2 2
 -4 0 -1 3.3 1.9
 -4 0 -1 3.1 1.5
 -4 0 -1 0.4 1.2
 4 0 1 2.3 2.7
 4 0 1 1.2 1.7
 4 0 1 1 2.2
 4 0 1 3.1 1.3
 4 0 1 0.1 1.3
 -5 0 -1 0.7 1.5
 -5 0 -1 -1.1 3.9
 -5 0 -1 0.4 1.4
 5 0 1 0.9 3.1
 5 0 1 3 2.2
 5 0 1 0.4 1.4
 5 0 1 1.2 2.4
 5 0 1 1.6 1.7
 -6 0 -1 51.39 5.7
 -6 0 -1 58.59 6.8
 -6 0 -1 52.89 5.8
 -6 0 -1 51.59 6.8
 6 0 1 48.2 6
 6 0 1 45.7 6.6
 6 0 1 45.6 5.7
 6 0 1 41.8 6.6
 6 0 1 61.19 9.3
 -7 0 -1 3.6 2
 -7 0 -1 7.2 3.6
 -7 0 -1 8.8 4
 -7 0 -1 4.6 4.6
 7 0 1 3.5 3.2
 7 0 1 1.1 3.6
 7 0 1 3.6 2.5
 7 0 1 3.9 2.3
 7 0 1 9.9 2.7
 -8 0 -1 5.2 2.4
 -8 0 -1 -0.4 3.2
 -8 0 -1 1.4 3.9
 8 0 1 1.9 2.3
 8 0 1 -2 3.2
 8 0 1 -1.3 2.8
 8 0 1 2.3 2.9
 8 0 1 3.9 4.8
 -9 0 -1 58.19 9.9
 -9 0 -1 54.99 7.3
 -9 0 -1 69.09 7.7
 -9 0 -1 56.59 9.2
 9 0 1 60.09 8
 9 0 1 45.9 10.6
 9 0 1 54.59 7.6
 -10 0 -1 9.3 5.5
 -10 0 -1 3.3 4.7
 10 0 1 3.8 3.9
 10 0 1 0.8 2.7
 10 0 1 3.3 3.4
 10 0 1 12 6.9
 -11 0 -1 7 5.8
 11 0 1 2.1 7.3
 11 0 1 0.9 4.9
 -12 0 -1 24.8 8.1
 12 0 1 23.5 8.8
 -13 0 -1 3.4 7
 13 0 1 13.9 8.5
 13 0 1 20.6 10.2
 12 -1 -1 21.5 6.3
 12 -1 -1 29.5 8.1
 12 -1 -1 32.8 10.3
 -12 1 1 35.6 9.2
 11 -1 -1 3.4 5.6
 11 -1 -1 9.3 7.6
 11 -1 -1 9.6 5
 -11 1 1 10.1 6.2
 -11 1 1 10.5 7.2
 -11 1 1 21.2 5.7
 -11 1 1 20.3 7.2
 10 -1 -1 -1.9 2.9
 10 -1 -1 -1.2 4.7
 10 -1 -1 4 7.1
 10 -1 -1 0.9 4
 -10 1 1 -1.2 6.2
 -10 1 1 -7.8 3.5
 9 -1 -1 33 6.2
 9 -1 -1 23.7 8.6
 9 -1 -1 25 5.9
 -9 1 1 44.9 6.8
 -9 1 1 48.6 8.7
 -9 1 1 30.7 6
 -9 1 1 49.9 8.6
 8 -1 -1 5.3 2.9
 8 -1 -1 6.6 4.1
 8 -1 -1 6.9 3.7
 8 -1 -1 8.6 6
 -8 1 1 3 3.9
 -8 1 1 1 2.9
 -8 1 1 0.3 3
 -8 1 1 7.6 4.9
 7 -1 -1 8.2 3
 7 -1 -1 6 2.9
 7 -1 -1 4.9 3.5
 7 -1 -1 3.9 4.8
 -7 1 1 7 3.2
 -7 1 1 4.1 3
 -7 1 1 1.3 3.7
 -7 1 1 4.1 2.6
 6 -1 -1 10 3.6
 6 -1 -1 9.5 3
 6 -1 -1 10.7 4.7
 6 -1 -1 7 2.8
 -6 1 1 9.2 3.5
 -6 1 1 7.9 2.7
 -6 1 1 8.5 3.8
 -6 1 1 6.4 2.6
 5 -1 -1 63.49 7.4
 5 -1 -1 74.69 9.2
 5 -1 -1 60.59 7
 5 -1 -1 65.79 7.2
 -5 1 1 51.39 7.5
 -5 1 1 70.49 7.2
 -5 1 1 67.39 7.6
 -5 1 1 55.29 6.9
 4 -1 -1 16.9 3.5
 4 -1 -1 16.1 3.1
 4 -1 -1 18.8 4.5
 4 -1 -1 12.9 2.9
 -4 1 1 13.5 3.1
 -4 1 1 15 3
 -4 1 1 14.8 3
 3 -1 -1 42.4 5.7
 3 -1 -1 32.7 4.4
 3 -1 -1 36.6 4.6
 3 -1 -1 41.9 4.6
 -3 1 1 34.3 4.4
 -3 1 1 44.8 4.7
 2 -1 -1 42.2 4.8
 2 -1 -1 56.09 5.7
 2 -1 -1 40.8 4.7
 2 -1 -1 44 4.8
 -2 1 1 46.3 4.8
 -2 1 1 43.8 4.8
 -2 -1 -1 684.83 62.49
 -2 -1 -1 716.93 62.49
 -2 -1 -1 710.53 62.49
 -2 -1 -1 723.63 62.99
 2 1 1 706.23 62.99
 2 1 1 704.03 62.69
 2 1 1 716.03 62.49
 -3 -1 -1 144.29 12.6
 -3 -1 -1 114.69 11.6
 -3 -1 -1 126.29 11.6
 -3 -1 -1 121.19 11.5
 -3 -1 -1 128.39 11.9
 3 1 1 127.39 11.6
 3 1 1 121.49 12.6
 3 1 1 119.39 11.5
 3 1 1 117.19 11.9
 -4 -1 -1 64.19 6.1
 -4 -1 -1 53.99 6.2
 -4 -1 -1 48 5.8
 -4 -1 -1 53.99 6.4
 -4 -1 -1 62.19 7.3
 4 1 1 49.6 7.4
 4 1 1 56.49 6
 4 1 1 54.39 5.9
 4 1 1 57.59 6.4
 -5 -1 -1 39.9 6.5
 -5 -1 -1 27.8 4.2
 -5 -1 -1 38.2 5.9
 -5 -1 -1 33.8 6
 5 1 1 30 6.2
 5 1 1 37.4 5.4
 5 1 1 29.8 4.4
 -6 -1 -1 0.9 2.8
 -6 -1 -1 -0.3 2.1
 -6 -1 -1 -1 1.8
 -6 -1 -1 -0.1 1.8
 -6 -1 -1 -1.3 2.4
 6 1 1 -3.5 2.8
 6 1 1 1 2.4
 6 1 1 0.3 1.6
 6 1 1 2.3 2
 -7 -1 -1 17.6 3.7
 -7 -1 -1 9.6 3.6
 -7 -1 -1 11.1 3.1
 -7 -1 -1 22.6 6.4
 7 1 1 19.7 4.6
 7 1 1 13.5 4.1
 7 1 1 7.4 3.2
 7 1 1 16.1 3.5
 7 1 1 7.4 5.1
 -8 -1 -1 26.3 6.6
 -8 -1 -1 17.5 4.2
 -8 -1 -1 21 4.2
 -8 -1 -1 28.3 6.2
 8 1 1 16.3 7
 8 1 1 16.6 5
 8 1 1 18.4 4.4
 8 1 1 22.5 5.6
 8 1 1 20.9 4.2
 -9 -1 -1 21.2 5.3
 -9 -1 -1 30.3 5.3
 -9 -1 -1 28.4 6.9
 9 1 1 42 6.2
 9 1 1 33.6 9.1
 9 1 1 23.7 5.4
 -10 -1 -1 169.48 18.3
 10 1 1 175.68 18.1
 10 1 1 170.38 21.6
 -11 -1 -1 8.6 6.3
 -11 -1 -1 -2.6 4.1
 11 1 1 4.4 4.6
 11 1 1 1.9 7.2
 -12 -1 -1 9.6 6.8
 12 1 1 7.1 8.1
 -13 -1 -1 -10.4 8.3
 13 1 1 -1 7.1
 13 1 1 7.8 9.2
 13 1 1 1.5 4.6
 13 -2 -1 8.2 8.3
 -13 2 1 4.9 8.9
 12 -2 -1 105.69 13.1
 12 -2 -1 84.49 17
 -12 2 1 103.39 14.4
 -12 2 1 103.69 16.1
 11 -2 -1 17.8 9.6
 11 -2 -1 27.5 6.9
 11 -2 -1 33.8 6.6
 -11 2 1 51.99 9.4
 -11 2 1 23 6.3
 -11 2 1 38 8.9
 10 -2 -1 18.9 5.7
 10 -2 -1 21 6.3
 10 -2 -1 14.7 4.9
 10 -2 -1 10.5 8.3
 -10 2 1 19.2 5.8
 -10 2 1 35.3 8.2
 9 -2 -1 13.1 4.5
 9 -2 -1 6.6 7
 9 -2 -1 10.4 3.8
 -9 2 1 10.2 5.5
 -9 2 1 11.6 3.9
 -9 2 1 14.6 5.6
 -9 2 1 12 4.4
 8 -2 -1 30.1 5.1
 8 -2 -1 21 5.5
 8 -2 -1 22 7.3
 8 -2 -1 25.4 4.9
 -8 2 1 21.8 4.7
 -8 2 1 19.6 5.8
 -8 2 1 23.4 6.1
 -8 2 1 27.6 5.1
 7 -2 -1 138.49 15.5
 7 -2 -1 165.78 15.7
 7 -2 -1 159.98 16.3
 7 -2 -1 149.69 18.4
 -7 2 1 159.38 16.3
 -7 2 1 164.18 15.6
 -7 2 1 146.09 15.4
 -7 2 1 170.88 16.8
 6 -2 -1 23.3 4.3
 6 -2 -1 29.9 4.9
 6 -2 -1 24.6 4.9
 6 -2 -1 32.1 7.1
 -6 2 1 25.1 5.2
 -6 2 1 36.4 6.1
 -6 2 1 31.2 5.6
 -6 2 1 29.7 4.6
 5 -2 -1 0.5 2.1
 5 -2 -1 3.1 1.9
 5 -2 -1 1.8 3.1
 5 -2 -1 1.7 1.9
 -5 2 1 4.6 2.8
 -5 2 1 4.2 2
 -5 2 1 -4.5 4.6
 -5 2 1 3.6 1.9
 4 -2 -1 359.06 31.4
 4 -2 -1 352.76 31.6
 4 -2 -1 339.37 31.4
 -4 2 1 332.37 31.8
 -4 2 1 329.57 31.3
 -4 2 1 363.36 31.4
 3 -2 -1 299.47 26
 3 -2 -1 298.87 25.9
 3 -2 -1 273.37 26
 -3 2 1 289.67 26.1
 -3 2 1 270.77 26.2
 -3 2 1 271.47 25.9
 -3 2 1 302.27 26
 2 -2 -1 733.23 62.49
 2 -2 -1 705.63 62.59
 2 -2 -1 672.33 62.59
 -2 2 1 723.73 62.59
 -2 2 1 704.83 62.59
 1 -2 -1 72.29 6.8
 1 -2 -1 69.79 7
 1 -2 -1 70.89 6.8
 -1 2 1 67.29 6.8
 -1 2 1 75.39 7.1
 0 -2 -1 260.57 24.7
 0 -2 -1 292.47 24.6
 0 2 1 281.47 24.9
 -1 -2 -1 281.97 26.3
 -1 -2 -1 331.07 26.6
 -1 -2 -1 279.87 26.5
 1 2 1 335.87 26.8
 1 2 1 277.97 26.3
 1 2 1 309.97 26.9
 1 2 1 276.67 26.5
 -2 -2 -1 2.3 1.3
 -2 -2 -1 0.1 1.7
 -2 -2 -1 0.9 1.2
 2 2 1 -0.5 1.1
 2 2 1 1.7 1.4
 2 2 1 2.2 1.9
 2 2 1 2.8 1.3
 -3 -2 -1 91.19 9
 -3 -2 -1 96.49 10
 -3 -2 -1 84.89 9
 3 2 1 84.29 9.8
 3 2 1 99.99 9.2
 3 2 1 94.99 9.2
 -4 -2 -1 153.38 15
 -4 -2 -1 175.68 16.3
 -4 -2 -1 144.19 15
 -4 -2 -1 166.68 15.2
 4 2 1 165.68 15.3
 4 2 1 154.58 15
 4 2 1 161.88 15.2
 4 2 1 153.08 16.3
 -5 -2 -1 461.45 38.8
 -5 -2 -1 416.26 39.9
 -5 -2 -1 390.96 38.5
 -5 -2 -1 401.36 38.7
 5 2 1 444.96 38.9
 5 2 1 442.26 39
 5 2 1 432.76 38.7
 -6 -2 -1 28.1 6.1
 -6 -2 -1 21.2 4
 -6 -2 -1 11 4
 -6 -2 -1 26 4.4
 6 2 1 19.4 3.8
 6 2 1 19.4 4.2
 6 2 1 21.4 4.1
 6 2 1 11 4.9
 -7 -2 -1 81.39 9.7
 -7 -2 -1 62.69 8.7
 -7 -2 -1 99.49 11.8
 -7 -2 -1 95.49 10.6
 7 2 1 77.09 9.3
 7 2 1 89.89 9.3
 7 2 1 72.39 9.5
 7 2 1 87.89 12.2
 -8 -2 -1 -0.7 4.4
 -8 -2 -1 -2.1 2.6
 -8 -2 -1 -5.1 2.3
 -8 -2 -1 -0.5 3.5
 8 2 1 0.9 2.7
 8 2 1 2.8 2.8
 8 2 1 6.7 5.5
 8 2 1 -5.5 3.3
 8 2 1 -3.3 2.8
 -9 -2 -1 111.59 12.1
 -9 -2 -1 131.29 13.4
 -9 -2 -1 81.89 11.6
 9 2 1 108.69 12.5
 9 2 1 98.69 16.6
 9 2 1 111.59 12.7
 -10 -2 -1 132.69 15.9
 -10 -2 -1 115.79 12.8
 10 2 1 89.19 16.4
 10 2 1 95.49 12.7
 -11 -2 -1 1.2 4.8
 -11 -2 -1 4.7 5.7
 -11 -2 -1 1 5.2
 11 2 1 -1.6 6.4
 11 2 1 4.3 5.2
 -12 -2 -1 0.5 6.1
 12 2 1 -2.8 5.5
 12 2 1 -0.7 3.9
 12 2 1 9.4 7.7
 13 2 1 14.9 10.5
 13 2 1 6.8 6.1
 13 -3 -1 3.4 6.3
 13 -3 -1 33 16.9
 -13 3 1 2.9 6.6
 -13 3 1 1.7 7.6
 12 -3 -1 38.6 7.4
 12 -3 -1 35.7 10.9
 12 -3 -1 44.3 12
 -12 3 1 39.2 9.3
 -12 3 1 40.5 9.7
 11 -3 -1 2.4 8.1
 11 -3 -1 14.6 6
 11 -3 -1 7.7 4.2
 -11 3 1 7.4 4.7
 -11 3 1 12.3 6.5
 -11 3 1 19.5 6.8
 10 -3 -1 0.4 3.5
 10 -3 -1 0.4 6.7
 10 -3 -1 4.2 5.3
 10 -3 -1 -2.1 2.9
 -10 3 1 4.2 6
 -10 3 1 2.2 4.8
 -10 3 1 -2.5 3.4
 9 -3 -1 29.1 6
 9 -3 -1 30.4 9.4
 9 -3 -1 28.8 5.8
 -9 3 1 37.4 5.9
 -9 3 1 32.4 5.9
 -9 3 1 44.2 7.6
 -9 3 1 41.7 8
 8 -3 -1 16.8 4.3
 8 -3 -1 11.3 6.5
 8 -3 -1 19.4 5.1
 8 -3 -1 16 4.4
 -8 3 1 19.3 4.3
 -8 3 1 17.8 5.5
 -8 3 1 12.7 5
 -8 3 1 17.4 4.1
 7 -3 -1 11.3 3.5
 7 -3 -1 8.4 5.7
 7 -3 -1 8.4 3.1
 7 -3 -1 7.2 6.2
 -7 3 1 8.8 3.9
 -7 3 1 14.1 4.4
 -7 3 1 9.7 3.1
 -7 3 1 12 3.2
 6 -3 -1 96.29 10.7
 6 -3 -1 135.29 14
 6 -3 -1 107.09 11.4
 6 -3 -1 97.79 10.6
 -6 3 1 93.99 10.5
 -6 3 1 96.29 11.1
 -6 3 1 116.09 11.8
 -6 3 1 101.59 10.6
 5 -3 -1 8.5 3.4
 5 -3 -1 5.4 2.1
 5 -3 -1 4.9 2.5
 5 -3 -1 4.5 2.2
 -5 3 1 2.5 2.3
 -5 3 1 0.3 2.4
 -5 3 1 4.4 2.2
 -5 3 1 -0.1 2.4
 4 -3 -1 0.2 1.5
 4 -3 -1 -0.2 1.8
 4 -3 -1 0.9 1.8
 -4 3 1 -0.6 1.9
 -4 3 1 0.9 1.8
 -4 3 1 1 1.9
 -4 3 1 0.4 1.5
 -4 3 1 -0.5 2
 3 -3 -1 136.19 13.4
 3 -3 -1 136.69 13.4
 3 -3 -1 148.39 13.2
 -3 3 1 137.79 13.2
 -3 3 1 140.99 13.5
 -3 3 1 143.49 13.4
 2 -3 -1 1622.44 142.09
 2 -3 -1 1576.34 141.99
 2 -3 -1 1699.63 141.89
 -2 3 1 1594.54 142.09
 -2 3 1 1580.04 141.99
 1 -3 -1 59.39 53.39
 1 -3 -1 9.5 2.1
 1 -3 -1 4.5 1.2
 1 -3 -1 5.6 1.5
 -1 3 1 2.9 1.1
 -1 3 1 3.3 1.9
 0 -3 -1 469.65 42.9
 0 -3 -1 540.95 42.8
 0 -3 -1 469.05 42.6
 0 3 1 471.45 42.9
 0 3 1 433.56 42.6
 0 3 1 495.95 42.4
 -1 -3 -1 1380.36 120.69
 -1 -3 -1 1285.27 120.49
 -1 -3 -1 1396.06 120.99
 -1 -3 -1 1190.48 120.29
 1 3 1 1324.57 120.29
 1 3 1 1365.76 120.49
 1 3 1 1501.15 120.89
 1 3 1 1531.75 121.09
 -2 -3 -1 183.88 18.5
 -2 -3 -1 229.18 19.1
 -2 -3 -1 201.48 19.6
 2 3 1 211.08 18.9
 2 3 1 182.68 18.8
 2 3 1 229.98 19.8
 2 3 1 215.48 19.1
 -3 -3 -1 373.46 33.8
 -3 -3 -1 392.96 34.7
 -3 -3 -1 326.87 33.4
 3 3 1 363.56 34.6
 3 3 1 404.66 33.7
 3 3 1 371.06 33.8
 3 3 1 384.26 33.7
 -4 -3 -1 49.4 6
 -4 -3 -1 46.3 7.5
 -4 -3 -1 46.2 5.7
 4 3 1 57.49 7.4
 4 3 1 53.69 6
 4 3 1 45.2 6
 -5 -3 -1 35.1 5.5
 -5 -3 -1 45.4 7.6
 -5 -3 -1 47.5 5.7
 5 3 1 38.7 5.3
 5 3 1 35.2 7
 5 3 1 42.2 5.6
 -6 -3 -1 312.67 27.4
 -6 -3 -1 277.57 27.1
 -6 -3 -1 286.97 28.9
 -6 -3 -1 292.47 27.3
 6 3 1 298.07 27.4
 6 3 1 279.77 27.4
 6 3 1 278.17 29.1
 -7 -3 -1 173.18 18.5
 -7 -3 -1 142.29 16.1
 -7 -3 -1 167.78 16.7
 -7 -3 -1 172.38 16.6
 7 3 1 138.79 18.5
 7 3 1 165.78 18.3
 7 3 1 168.68 16.6
 -8 -3 -1 9.2 5.8
 -8 -3 -1 6.3 3.6
 -8 -3 -1 9.4 4.8
 8 3 1 10.3 4.2
 8 3 1 10.5 4.1
 8 3 1 7.3 6.4
 -9 -3 -1 35.4 6.9
 -9 -3 -1 50.29 9.9
 -9 -3 -1 55.59 8.8
 -9 -3 -1 34.3 6.6
 9 3 1 57.89 8.4
 9 3 1 21.5 8.2
 9 3 1 41.2 7.5
 -10 -3 -1 8.8 5
 -10 -3 -1 24.8 6.4
 -10 -3 -1 9.6 5
 10 3 1 6 5.4
 10 3 1 13.6 5
 -11 -3 -1 -1 5.5
 -11 -3 -1 5.3 6.2
 11 3 1 0.3 3.6
 11 3 1 4.8 7.8
 11 3 1 -3.4 4.6
 -12 -3 -1 11.2 7
 12 3 1 5.5 5.1
 12 3 1 -1.9 4
 12 3 1 -2.2 7
 12 3 1 3.6 5.3
 -13 -3 -1 8.8 7.9
 13 3 1 -2.6 7.7
 13 3 1 20.8 10.7
 13 -4 -1 0.9 7
 13 -4 -1 11.7 10.6
 -13 4 1 7.5 7
 -13 4 1 7.5 7.2
 12 -4 -1 1.7 9.3
 12 -4 -1 -1.3 4
 12 -4 -1 10.4 5.8
 -12 4 1 -1.9 6.1
 -12 4 1 6.3 6.1
 11 -4 -1 0.1 3.8
 11 -4 -1 3.1 5.2
 11 -4 -1 9.5 7.4
 -11 4 1 10.9 5.8
 -11 4 1 -1 4.1
 -11 4 1 -6.9 5
 10 -4 -1 9.7 4.9
 10 -4 -1 14 6.3
 10 -4 -1 12.5 8.1
 10 -4 -1 10.6 4.1
 -10 4 1 17.7 4.6
 -10 4 1 12.3 5.8
 -10 4 1 23.5 7.2
 9 -4 -1 3.7 6.3
 9 -4 -1 5.3 3.6
 9 -4 -1 8.8 4.1
 -9 4 1 9.6 3.6
 -9 4 1 10.2 5.3
 -9 4 1 19 5.5
 -9 4 1 10.2 3.6
 8 -4 -1 7.1 3.6
 8 -4 -1 3.4 3
 8 -4 -1 4.7 6.5
 8 -4 -1 2.7 4.1
 -8 4 1 7.9 4.4
 -8 4 1 4.6 4.3
 -8 4 1 0.6 2.7
 -8 4 1 8.7 3.1
 7 -4 -1 40.9 6.9
 7 -4 -1 47.9 9.3
 7 -4 -1 39.4 6.3
 7 -4 -1 46.3 6.3
 -7 4 1 41.1 6.1
 -7 4 1 56.19 8.5
 -7 4 1 43.6 6
 -7 4 1 47.1 7.3
 6 -4 -1 130.59 12.3
 6 -4 -1 113.19 11.8
 6 -4 -1 127.89 12.8
 6 -4 -1 148.69 15.1
 -6 4 1 106.19 11.8
 -6 4 1 101.79 12.5
 -6 4 1 118.29 11.9
 -6 4 1 110.59 12.1
 -6 4 1 116.89 12.9
 5 -4 -1 208.38 19.7
 5 -4 -1 211.88 19.2
 5 -4 -1 197.58 19.5
 -5 4 1 200.28 19.8
 -5 4 1 201.88 19.3
 -5 4 1 226.38 20.3
 -5 4 1 194.48 19.3
 4 -4 -1 109.79 10.1
 4 -4 -1 105.09 10.5
 -4 4 1 95.49 10.2
 -4 4 1 93.59 10
 -4 4 1 104.69 10.2
 3 -4 -1 457.45 41.1
 3 -4 -1 464.95 41.2
 3 -4 -1 461.25 40.8
 -3 4 1 498.75 41
 -3 4 1 393.46 40.6
 -3 4 1 464.95 41.1
 -3 4 1 465.75 41.2
 1 -4 -1 834.12 66.99
 1 -4 -1 766.22 66.29
 1 -4 -1 765.32 66.59
 -1 4 1 750.92 66.89
 -1 4 1 703.43 66.49
 -1 4 1 701.23 66.29
 0 -4 -1 6584.84 623.54
 -1 -4 -1 583.94 52.39
 -1 -4 -1 533.55 52.09
 -1 -4 -1 603.74 52.59
 -1 -4 -1 636.04 53.19
 -1 -4 -1 518.65 51.79
 1 4 1 590.24 52.29
 1 4 1 591.44 52.59
 1 4 1 659.83 53.09
 1 4 1 603.64 52.09
 -2 -4 -1 13.1 2.2
 -2 -4 -1 11.9 3.4
 -2 -4 -1 14.6 3.1
 2 4 1 13.2 3
 2 4 1 14.8 3.5
 2 4 1 9.6 2.3
 2 4 1 10.3 2.6
 -3 -4 -1 155.78 15.1
 -3 -4 -1 161.78 15.5
 -3 -4 -1 162.58 16.6
 -3 -4 -1 174.68 15.9
 3 4 1 171.28 16.7
 3 4 1 170.78 15.6
 3 4 1 144.29 15.3
 -4 -4 -1 38.4 7
 -4 -4 -1 34.8 5.3
 -4 -4 -1 44.2 6.2
 -4 -4 -1 40 5.5
 4 4 1 33 6.2
 4 4 1 38.9 4.9
 4 4 1 33.5 5.7
 4 4 1 41.8 5.8
 -5 -4 -1 193.18 18.2
 -5 -4 -1 188.88 19.6
 -5 -4 -1 175.68 17.8
 5 4 1 183.18 18.2
 5 4 1 179.58 19.5
 5 4 1 186.78 17.8
 -6 -4 -1 140.69 16.1
 -6 -4 -1 135.79 14.1
 6 4 1 143.29 14.1
 6 4 1 128.99 16
 6 4 1 134.89 14.4
 -7 -4 -1 119.79 15.7
 -7 -4 -1 118.29 15.3
 -7 -4 -1 127.49 13.6
 7 4 1 135.09 13.8
 7 4 1 119.79 16
 -8 -4 -1 116.59 12.7
 -8 -4 -1 107.69 12.4
 -8 -4 -1 102.89 12.5
 -8 -4 -1 118.79 15.5
 8 4 1 117.89 12.9
 8 4 1 103.89 12.5
 8 4 1 84.79 15.3
 -9 -4 -1 9.4 6.6
 -9 -4 -1 19.9 8.7
 -9 -4 -1 7.1 5
 9 4 1 12.1 4.6
 9 4 1 18.4 8.4
 9 4 1 11.4 4.5
 -10 -4 -1 11.4 6.2
 -10 -4 -1 13 7.5
 -10 -4 -1 12 5.3
 -10 -4 -1 19.8 6.2
 10 4 1 9.4 4.1
 10 4 1 5.9 4.3
 10 4 1 7 7
 -11 -4 -1 8.2 6.2
 11 4 1 4 4.4
 11 4 1 0.1 7.2
 11 4 1 -0.8 4
 11 4 1 0 4.2
 -12 -4 -1 -2.6 5.6
 12 4 1 -16.2 7.2
 12 4 1 -5.9 5
 12 4 1 -0.1 4.3
 -13 -4 -1 36.9 10
 13 4 1 47.1 9.7
 13 4 1 38.1 11.2
 13 -5 -1 -3.5 10.3
 13 -5 -1 0 6.5
 -13 5 1 16.1 7.5
 -13 5 1 5.4 7.2
 12 -5 -1 -0.5 3.6
 12 -5 -1 9.3 5.7
 12 -5 -1 2.6 9.4
 -12 5 1 0 5.4
 -12 5 1 -3.7 5.9
 11 -5 -1 -0.3 3.4
 11 -5 -1 -9.9 6.5
 -11 5 1 -3.6 5.5
 -11 5 1 -0.2 4.1
 10 -5 -1 1.4 6.9
 10 -5 -1 6.3 4.4
 10 -5 -1 -16.9 30.7
 10 -5 -1 2.9 3.3
 10 -5 -1 2.3 7.6
 -10 5 1 -0.3 4.1
 -10 5 1 -2.3 5.2
 9 -5 -1 27.4 5.8
 9 -5 -1 34.9 9.8
 9 -5 -1 26.7 5.8
 9 -5 -1 2.3 38.5
 -9 5 1 29.4 5.4
 -9 5 1 46.3 6.1
 -9 5 1 40.6 7.4
 -9 5 1 37.7 8.1
 8 -5 -1 84.49 13.8
 8 -5 -1 57.89 9
 8 -5 -1 75.49 9.1
 8 -5 -1 77.29 10.2
 8 -5 -1 52.59 32.6
 -8 5 1 98.19 9.9
 -8 5 1 72.19 8.7
 -8 5 1 71.39 11.4
 -8 5 1 68.79 8.6
 7 -5 -1 76.29 9.3
 7 -5 -1 64.09 8.3
 7 -5 -1 62.49 8.1
 7 -5 -1 93.19 12.3
 -7 5 1 61.09 7.8
 -7 5 1 44.3 9.9
 -7 5 1 78.39 8.6
 -7 5 1 74.69 10.8
 6 -5 -1 63.79 7.7
 6 -5 -1 64.99 8.2
 6 -5 -1 62.29 7.3
 -6 5 1 68.19 7.6
 -6 5 1 55.49 8.4
 -6 5 1 59.19 8.3
 -6 5 1 59.59 7.2
 -6 5 1 60.89 7.4
 5 -5 -1 141.49 12.6
 5 -5 -1 123.59 13.1
 5 -5 -1 123.59 12.9
 -5 5 1 124.09 12.5
 -5 5 1 134.49 13.3
 -5 5 1 118.99 12.6
 -5 5 1 121.69 13.3
 -5 5 1 134.19 13.6
 4 -5 -1 11.5 3.1
 4 -5 -1 9.1 3.1
 4 -5 -1 11.9 2.7
 4 -5 -1 54.39 89.39
 -4 5 1 10.7 3.2
 -4 5 1 11.1 2.7
 -4 5 1 11.6 3.2
 -4 5 1 11.7 2.5
 -4 5 1 10.4 2.7
 3 -5 -1 148.19 14.5
 3 -5 -1 164.98 15.1
 3 -5 -1 130.49 14.3
 -3 5 1 158.68 14.1
 -3 5 1 165.88 15.2
 -3 5 1 155.58 14.9
 -3 5 1 167.98 15
 2 -5 -1 46.1 5
 2 -5 -1 59.29 6.4
 2 -5 -1 41.7 5.4
 -2 5 1 40.8 5.7
 -2 5 1 50.59 4.6
 -2 5 1 51.79 5.8
 1 -5 -1 20.1 3.3
 1 -5 -1 12.2 2
 1 -5 -1 62.19 61.59
 1 -5 -1 13.5 3.2
 -1 5 1 15.1 3.3
 -1 5 1 101.89 70.09
 -1 5 1 13.8 2.2
 -1 5 1 16.2 3
 0 -5 -1 8.8 40.1
 0 -5 -1 9.2 2.5
 0 -5 -1 7.1 2.7
 0 -5 -1 8.2 1.7
 0 -5 -1 4.6 2.4
 0 -5 -1 8.2 0.9
 0 5 1 9.5 1.7
 0 5 1 10 2.7
 0 5 1 9.3 2.6
 0 5 1 11 43.9
 -1 -5 -1 27.8 3.8
 -1 -5 -1 35 4.8
 -1 -5 -1 34.2 5.4
 -1 -5 -1 29.3 4.3
 -1 -5 -1 35.7 35.9
 -1 -5 -1 29.4 3.3
 1 5 1 37.9 4.7
 1 5 1 104.99 50.59
 1 5 1 32.6 4.7
 1 5 1 45.8 5.6
 1 5 1 33.4 3.8
 -2 -5 -1 79.99 8.3
 -2 -5 -1 59.09 8.5
 2 5 1 80.69 8
 2 5 1 107.39 50.49
 2 5 1 75.19 8.1
 2 5 1 64.09 7.3
 2 5 1 67.89 8.7
 -3 -5 -1 452.15 40
 -3 -5 -1 441.46 38.9
 -3 -5 -1 455.75 39.2
 -3 -5 -1 374.06 38.1
 3 5 1 391.86 38.5
 3 5 1 438.46 38.8
 3 5 1 429.46 39.8
 3 5 1 442.76 39.1
 -4 -5 -1 279.77 24.6
 -4 -5 -1 247.68 25.4
 -4 -5 -1 259.37 24.2
 -4 -5 -1 239.88 23.6
 4 5 1 263.97 24.4
 4 5 1 264.87 23.8
 4 5 1 270.87 25.7
 4 5 1 218.48 23.8
 4 5 1 268.07 24.3
 -5 -5 -1 27.1 5.2
 -5 -5 -1 27.3 4.8
 -5 -5 -1 21.8 4.6
 -5 -5 -1 31.7 6.7
 5 5 1 24.6 6.4
 5 5 1 30 4.8
 5 5 1 21.9 4.8
 5 5 1 26.8 5
 5 5 1 26.4 5
 -6 -5 -1 129.89 14
 -6 -5 -1 152.88 16.2
 -6 -5 -1 125.59 13.8
 -6 -5 -1 124.89 13.5
 6 5 1 119.29 13.8
 6 5 1 128.29 15.6
 6 5 1 135.29 13.5
 6 5 1 136.39 17.4
 -7 -5 -1 118.09 12.8
 -7 -5 -1 120.09 13.2
 -7 -5 -1 112.19 15
 7 5 1 96.39 14.8
 7 5 1 117.39 12.8
 7 5 1 124.49 13.4
 -8 -5 -1 15.4 6.4
 -8 -5 -1 17.1 5.2
 8 5 1 14.3 4.8
 8 5 1 4 3.9
 8 5 1 6.4 4.4
 8 5 1 16.6 6.5
 -9 -5 -1 -3 4.2
 -9 -5 -1 -3.8 3.8
 9 5 1 -2.4 3.1
 9 5 1 -1.1 5.8
 9 5 1 2.5 3.1
 9 5 1 -1.5 3.1
 -10 -5 -1 -3.6 4.6
 -10 -5 -1 1.9 6.4
 -10 -5 -1 -0.4 7.3
 -10 -5 -1 7.7 5.6
 10 5 1 5.8 6.9
 10 5 1 4.1 4
 10 5 1 3.5 4.3
 10 5 1 0.3 4.3
 -11 -5 -1 4.2 5.7
 -11 -5 -1 -6.6 6.8
 11 5 1 8.7 7.5
 11 5 1 -0.4 4.4
 11 5 1 -2.1 4
 11 5 1 3.3 4.8
 -12 -5 -1 15.1 9.4
 -12 -5 -1 6 5.8
 12 5 1 10.3 5.4
 12 5 1 12.5 9.2
 12 5 1 20.2 7.2
 -13 -5 -1 62.39 11.5
 13 5 1 64.19 10.8
 13 5 1 45.4 12.8
 13 5 1 36.5 12.5
 13 5 1 53.59 11.3
 12 -6 -1 25.5 5.8
 12 -6 -1 40.4 13.1
 12 -6 -1 28.2 7.6
 -12 6 1 46 10.2
 -12 6 1 17.8 7.2
 11 -6 -1 15.5 4.6
 11 -6 -1 18 10.3
 -11 6 1 9 5.8
 -11 6 1 16.3 6.8
 10 -6 -1 -1.2 3.2
 10 -6 -1 -0.4 6.7
 10 -6 -1 2.2 4.1
 -10 6 1 1.9 4.6
 -10 6 1 -2.8 4.6
 9 -6 -1 -4 6.1
 9 -6 -1 3.9 3.2
 9 -6 -1 3.4 3.7
 9 -6 -1 -9.4 28.3
 9 -6 -1 1.8 5
 -9 6 1 2 3.1
 -9 6 1 1.5 7.3
 -9 6 1 8.4 4.4
 8 -6 -1 176.48 53.59
 8 -6 -1 175.58 18.9
 8 -6 -1 179.08 18.5
 8 -6 -1 224.18 23.2
 -8 6 1 203.98 18.5
 -8 6 1 210.68 19.1
 -8 6 1 185.78 20.3
 -8 6 1 167.48 18.3
 7 -6 -1 16.8 23.7
 7 -6 -1 38.5 5.8
 7 -6 -1 32.1 6.6
 7 -6 -1 31.9 5.8
 -7 6 1 34.9 5.5
 -7 6 1 29.1 6.4
 -7 6 1 35.5 5.6
 -7 6 1 49.7 8.2
 -7 6 1 34.8 5.7
 6 -6 -1 1.7 2.4
 6 -6 -1 1.7 2.7
 6 -6 -1 -1.9 3.1
 -6 6 1 1 2
 -6 6 1 0.7 2.2
 -6 6 1 -2.2 2.2
 -6 6 1 2.8 2.2
 -6 6 1 3.5 3.2
 5 -6 -1 552.54 49.6
 5 -6 -1 551.44 49.1
 -5 6 1 542.25 49.4
 -5 6 1 575.84 48.9
 -5 6 1 541.65 49.7
 -5 6 1 492.85 49.99
 -5 6 1 566.74 50.89
 4 -6 -1 291.27 127.79
 4 -6 -1 38.5 5.2
 4 -6 -1 36.4 4.9
 4 -6 -1 30.7 4.3
 -4 6 1 34.2 4.9
 -4 6 1 32.7 4.7
 -4 6 1 37.4 5.4
 -4 6 1 36.5 4.2
 3 -6 -1 -1.8 1.1
 3 -6 -1 68.29 83.79
 3 -6 -1 2.3 2.2
 3 -6 -1 0.6 2.2
 -3 6 1 1.5 2.2
 -3 6 1 0.6 2
 -3 6 1 -1.1 1
 2 -6 -1 282.87 114.99
 2 -6 -1 56.29 6.3
 2 -6 -1 54.39 5.6
 2 -6 -1 57.79 7.2
 -2 6 1 48.4 6.5
 -2 6 1 50.89 6.6
 1 -6 -1 377.66 120.99
 0 -6 -1 276.27 24
 0 -6 -1 233.28 23
 0 -6 -1 256.27 23.5
 0 -6 -1 232.98 22.4
 0 -6 -1 243.48 21.8
 0 6 1 271.07 22.4
 0 6 1 246.88 23
 0 6 1 225.68 23.2
 -1 -6 -1 19.8 4.6
 -1 -6 -1 -11.9 35.5
 -1 -6 -1 15.7 2.9
 -1 -6 -1 17.9 4.3
 -1 -6 -1 20.8 3.8
 -1 -6 -1 19.8 2.5
 1 6 1 29.6 55.29
 1 6 1 18.7 2.9
 1 6 1 19.5 3.8
 1 6 1 25 4.9
 1 6 1 16.5 3.8
 -2 -6 -1 17 2.8
 -2 -6 -1 18.5 4.6
 -2 -6 -1 22.8 4.8
 2 6 1 24.7 3.7
 2 6 1 25 4.7
 2 6 1 43 44.4
 2 6 1 15.8 4.3
 2 6 1 15.8 4
 -3 -6 -1 15 4.5
 -3 -6 -1 16.5 4.4
 -3 -6 -1 12.3 2.8
 -3 -6 -1 16.3 3.7
 3 6 1 17.8 4.4
 3 6 1 13.5 4.4
 3 6 1 15.5 3.9
 3 6 1 15.2 3.5
 -4 -6 -1 356.76 36.2
 -4 -6 -1 350.06 34.9
 -4 -6 -1 351.76 34.4
 -4 -6 -1 446.76 35.8
 4 6 1 398.36 35.1
 4 6 1 403.86 36.7
 4 6 1 345.77 34.7
 4 6 1 389.56 35.5
 -5 -6 -1 15.5 4.7
 -5 -6 -1 12.1 3.8
 -5 -6 -1 15.6 5.5
 -5 -6 -1 14.8 4.1
 5 6 1 10.9 3.9
 5 6 1 15 4.5
 5 6 1 11.7 4
 5 6 1 12.1 4.9
 5 6 1 18.2 3.5
 -6 -6 -1 5.7 3.1
 -6 -6 -1 9.9 4.5
 -6 -6 -1 4 3.4
 -6 -6 -1 7 5.2
 6 6 1 14.4 4.3
 6 6 1 7.3 3.2
 6 6 1 5.6 4.9
 6 6 1 9 3.7
 6 6 1 12.9 4.2
 -7 -6 -1 6.9 4
 -7 -6 -1 6.1 4.2
 -7 -6 -1 6.6 3.9
 -7 -6 -1 7.1 4.5
 7 6 1 10.8 4.3
 7 6 1 13.1 6.2
 7 6 1 13.5 4.5
 7 6 1 5.7 3.8
 -8 -6 -1 -1.3 2
 -8 -6 -1 -6.6 3.4
 -8 -6 -1 3.2 5.3
 8 6 1 -2.4 3.2
 8 6 1 0.1 3.4
 8 6 1 8.3 6.3
 8 6 1 3.6 3.7
 8 6 1 2.1 3.6
 -9 -6 -1 2.5 4.3
 9 6 1 -0.1 3.3
 9 6 1 1 5.9
 9 6 1 3.7 4.7
 -10 -6 -1 30.2 7.2
 -10 -6 -1 45.1 8.9
 -10 -6 -1 22 11.1
 10 6 1 28.9 6.7
 10 6 1 21.9 6.7
 10 6 1 20.1 9.6
 10 6 1 20 6.9
 -11 -6 -1 -2.7 5
 -11 -6 -1 -4.6 6.4
 11 6 1 2.2 4.2
 11 6 1 4.5 6.7
 11 6 1 -1.7 4
 11 6 1 -6.6 4.7
 -12 -6 -1 17.5 12.7
 -12 -6 -1 36.6 9
 12 6 1 50.09 9.5
 12 6 1 39.3 9.4
 12 6 1 27.9 7.8
 12 6 1 12.1 10.1
 12 -7 -1 -1.3 3.6
 12 -7 -1 -6.3 5.3
 12 -7 -1 -5 9
 -12 7 1 2.6 5.4
 11 -7 -1 3.8 9
 11 -7 -1 3.1 3.8
 11 -7 -1 5.9 5.2
 -11 7 1 7.8 5.7
 -11 7 1 11 5.8
 10 -7 -1 -0.4 3.1
 10 -7 -1 8.5 7.5
 10 -7 -1 2.6 4.9
 -10 7 1 -1.6 4.2
 -10 7 1 -5.7 4.7
 9 -7 -1 17.1 7.2
 9 -7 -1 -20.7 26.8
 9 -7 -1 7.2 4.4
 9 -7 -1 8.2 8.7
 -9 7 1 7.1 5.6
 -9 7 1 5.7 4.4
 -9 7 1 13 3.5
 8 -7 -1 71.79 9.7
 8 -7 -1 58.99 8.9
 -8 7 1 56.49 10.1
 -8 7 1 74.99 8.6
 -8 7 1 91.89 11
 -8 7 1 73.89 8.8
 -8 7 1 86.89 9.4
 7 -7 -1 92.59 10.3
 7 -7 -1 93.39 10.9
 7 -7 -1 79.19 11.2
 -7 7 1 85.39 9.9
 -7 7 1 97.69 10
 -7 7 1 92.19 11.6
 -7 7 1 86.99 9.9
 -7 7 1 82.09 11.4
 6 -7 -1 61.09 30.7
 6 -7 -1 49.6 7
 6 -7 -1 55.09 8.2
 6 -7 -1 65.69 7.6
 6 -7 -1 61.39 8.1
 -6 7 1 59.09 7.3
 -6 7 1 65.99 7.2
 -6 7 1 74.59 8.9
 -6 7 1 57.59 8.4
 5 -7 -1 170.28 17
 5 -7 -1 162.58 16.4
 5 -7 -1 151.08 16.1
 5 -7 -1 193.78 38.2
 -5 7 1 190.28 16
 -5 7 1 171.38 16.7
 -5 7 1 167.18 17.1
 -5 7 1 174.28 17.5
 4 -7 -1 14.1 2.8
 4 -7 -1 13.3 3.5
 4 -7 -1 144.69 98.79
 4 -7 -1 10.6 3.4
 -4 7 1 12.1 3.1
 -4 7 1 17.3 2.5
 -4 7 1 8.2 3.4
 -4 7 1 7.7 3.1
 3 -7 -1 75.59 7.9
 3 -7 -1 86.89 9.4
 3 -7 -1 336.37 133.39
 3 -7 -1 77.59 8.5
 -3 7 1 80.69 9
 -3 7 1 76.49 8.9
 2 -7 -1 49.1 6.4
 2 -7 -1 52.09 5.4
 2 -7 -1 333.07 138.29
 2 -7 -1 59.29 7.4
 -2 7 1 55.29 6.3
 -2 7 1 41.4 6.6
 1 -7 -1 12.2 2.2
 1 -7 -1 20.1 4.4
 1 -7 -1 10.1 3.1
 1 -7 -1 5.9 62.39
 -1 7 1 10.4 2.2
 -1 7 1 7.9 2.8
 -1 7 1 9.2 3.3
 -1 7 1 124.39 75.59
 0 -7 -1 502.65 120.69
 0 -7 -1 223.18 21.8
 0 -7 -1 271.57 22.8
 0 -7 -1 205.38 20.5
 0 -7 -1 206.98 21.2
 0 7 1 213.48 21.2
 0 7 1 249.78 20.6
 0 7 1 212.58 21.7
 -1 -7 -1 551.34 48.8
 -1 -7 -1 463.05 47.6
 -1 -7 -1 490.65 47.1
 -1 -7 -1 486.05 48.6
 -1 -7 -1 585.04 49.6
 1 7 1 552.74 48.8
 1 7 1 567.14 48.3
 1 7 1 594.64 47.7
 -2 -7 -1 246.78 23
 -2 -7 -1 204.28 21.2
 -2 -7 -1 235.28 23.7
 2 7 1 267.37 23.9
 2 7 1 243.08 21.9
 2 7 1 237.88 23
 2 7 1 235.68 22.4
 -3 -7 -1 39.2 6.4
 -3 -7 -1 32.4 4.8
 -3 -7 -1 48.2 8.1
 -3 -7 -1 47.7 7.4
 3 7 1 49.7 7.6
 3 7 1 45 7.7
 3 7 1 24.1 43.4
 -4 -7 -1 237.38 21.5
 -4 -7 -1 214.38 20.9
 -4 -7 -1 189.18 21.9
 4 7 1 215.18 22.4
 4 7 1 204.58 21.2
 4 7 1 210.18 20.8
 4 7 1 209.58 20.4
 -5 -7 -1 206.98 20
 -5 -7 -1 188.88 22
 -5 -7 -1 212.68 21.6
 -5 -7 -1 240.88 21.7
 5 7 1 200.18 20.5
 5 7 1 204.78 20.8
 5 7 1 213.48 20
 5 7 1 195.58 22.3
 5 7 1 209.48 21.2
 -6 -7 -1 12.1 4.2
 -6 -7 -1 15.1 5.1
 -6 -7 -1 15.6 5.9
 -6 -7 -1 3.1 3.9
 6 7 1 10.6 3.7
 6 7 1 4.7 3.8
 6 7 1 12.3 5.7
 6 7 1 13.9 4.5
 6 7 1 11.6 4.8
 -7 -7 -1 55.79 9.1
 -7 -7 -1 37.2 8.9
 -7 -7 -1 29.9 6.3
 -7 -7 -1 35.7 7
 7 7 1 32.9 8.6
 7 7 1 34.6 7.3
 7 7 1 35.5 6.9
 7 7 1 16.9 7.3
 7 7 1 31.3 6.8
 -8 -7 -1 3.4 4.2
 -8 -7 -1 -1.9 3.6
 8 7 1 0.6 3.1
 8 7 1 -2.7 3.3
 8 7 1 -1.1 3.7
 8 7 1 0.2 3.6
 8 7 1 0.1 6.1
 -9 -7 -1 29 9.2
 -9 -7 -1 1.5 3.7
 -9 -7 -1 2.5 3.5
 9 7 1 11.7 5.2
 9 7 1 8 4.7
 9 7 1 10.6 6.8
 9 7 1 17.5 5.9
 9 7 1 14.5 4.9
 -10 -7 -1 36.6 7.8
 10 7 1 26.3 7.4
 10 7 1 46.7 9
 10 7 1 35.3 10.9
 10 7 1 42.2 8.2
 -11 -7 -1 12.3 6
 11 7 1 17 6.3
 11 7 1 9 4.9
 11 7 1 -1.8 7.4
 -12 -7 -1 5.8 8
 -12 -7 -1 12.8 6.5
 12 7 1 -11.2 6.1
 12 7 1 -9.3 7.5
 12 -8 -1 -0.1 3.7
 12 -8 -1 -4.5 5.8
 -12 8 1 9.4 6.4
 -12 8 1 8.5 6.2
 11 -8 -1 11.5 4.4
 11 -8 -1 3.4 9.3
 11 -8 -1 0.1 5.2
 11 -8 -1 12.9 7.1
 -11 8 1 1 4.9
 -11 8 1 2.5 5.4
 10 -8 -1 61.09 13.4
 10 -8 -1 59.69 8.6
 10 -8 -1 36.3 7
 -10 8 1 39 7.4
 -10 8 1 38.3 9.5
 9 -8 -1 27.8 8.6
 9 -8 -1 33.1 6.3
 9 -8 -1 22 5.6
 9 -8 -1 23.3 9.5
 9 -8 -1 21.8 6.2
 -9 8 1 23.3 7.6
 -9 8 1 32.9 6.1
 8 -8 -1 6.2 4.2
 8 -8 -1 5.4 3.5
 8 -8 -1 3.4 3.7
 -8 8 1 9.6 3.5
 -8 8 1 5.9 4.4
 -8 8 1 6.6 3.3
 -8 8 1 0.4 4.2
 7 -8 -1 90.19 10.7
 7 -8 -1 82.79 9.9
 7 -8 -1 74.09 9.9
 -7 8 1 80.79 11.2
 -7 8 1 79.39 9.5
 -7 8 1 72.79 10.8
 -7 8 1 77.89 9.7
 -7 8 1 97.69 9.4
 6 -8 -1 47 6.2
 6 -8 -1 43.6 6.7
 6 -8 -1 51.49 29
 6 -8 -1 48.2 7.4
 -6 8 1 50.69 8.3
 -6 8 1 44 6.7
 -6 8 1 62.59 8.2
 -6 8 1 49.3 7.3
 -6 8 1 50.99 6.8
 5 -8 -1 1.9 2
 5 -8 -1 4.1 3
 5 -8 -1 -1.9 2.4
 -5 8 1 0.8 2.8
 -5 8 1 -2 3.8
 -5 8 1 3.1 3
 -5 8 1 3.1 2
 4 -8 -1 17.9 3.2
 4 -8 -1 23 15.4
 4 -8 -1 20.1 4.6
 4 -8 -1 19.2 4
 -4 8 1 18.3 4.1
 -4 8 1 13.6 4
 -4 8 1 21.6 4.4
 3 -8 -1 1.2 2.6
 3 -8 -1 2.2 1.6
 3 -8 -1 -67.69 71.09
 3 -8 -1 3.1 3.1
 -3 8 1 -0.4 2.2
 -3 8 1 -1.8 1.7
 -3 8 1 -0.2 2.7
 2 -8 -1 6 1.7
 2 -8 -1 2.8 2.8
 2 -8 -1 26.9 75.39
 2 -8 -1 5.3 3.2
 -2 8 1 7.3 2.9
 -2 8 1 3.5 1.6
 -2 8 1 2.7 2.7
 1 -8 -1 6.4 3.1
 1 -8 -1 12.4 4.3
 1 -8 -1 12.6 2.4
 1 -8 -1 -1.1 49.1
 -1 8 1 82.29 93.09
 -1 8 1 9.6 3.5
 -1 8 1 13.2 3.5
 -1 8 1 11.1 2.3
 0 -8 -1 31.4 53.99
 0 -8 -1 17.1 4.4
 0 -8 -1 22.6 3.4
 0 -8 -1 22.7 5.3
 0 8 1 26.4 4.7
 0 8 1 21.1 4.9
 0 8 1 141.29 91.39
 0 8 1 22 3.3
 -1 -8 -1 250.87 23.8
 -1 -8 -1 193.48 21.5
 -1 -8 -1 485.65 117.39
 -1 -8 -1 222.28 20.9
 -1 -8 -1 204.88 22.2
 -1 -8 -1 260.67 23.2
 1 8 1 243.18 23
 1 8 1 277.57 21.7
 1 8 1 232.28 22.4
 -2 -8 -1 79.79 8.9
 -2 -8 -1 92.89 11
 -2 -8 -1 89.79 11.7
 2 8 1 97.59 11.1
 2 8 1 264.57 99.69
 2 8 1 88.29 10.4
 2 8 1 98.09 9.6
 2 8 1 114.79 12.1
 -3 -8 -1 1.4 1.9
 -3 -8 -1 6.5 3.5
 -3 -8 -1 5.9 4
 -3 -8 -1 -0.5 3.2
 3 8 1 5.5 3.7
 3 8 1 4.3 2.3
 3 8 1 17.4 45
 3 8 1 3.3 3.2
 3 8 1 3.3 3.3
 -4 -8 -1 1.1 2.6
 -4 -8 -1 12.1 5
 -4 -8 -1 7.3 3.5
 -4 -8 -1 7.2 4.1
 4 8 1 5.4 3
 4 8 1 7.4 3.8
 4 8 1 6.1 4
 4 8 1 -5.3 7.6
 4 8 1 10.3 4.3
 -5 -8 -1 63.99 8.1
 -5 -8 -1 83.79 10.5
 -5 -8 -1 72.09 9.4
 5 8 1 78.49 9.9
 5 8 1 65.29 8.7
 5 8 1 63.39 7.9
 5 8 1 64.59 9.6
 5 8 1 66.19 11.1
 -6 -8 -1 48 8.3
 -6 -8 -1 34.1 6.1
 -6 -8 -1 19.2 7
 -6 -8 -1 37.5 7
 6 8 1 37.6 7.7
 6 8 1 37 6
 6 8 1 39.4 9
 6 8 1 27.5 6.5
 6 8 1 36.7 6.7
 -7 -8 -1 29 6.9
 -7 -8 -1 29.1 6.3
 -7 -8 -1 25.6 8.1
 -7 -8 -1 38.5 8.4
 7 8 1 28.5 6.6
 7 8 1 27.9 5.7
 7 8 1 26.9 6.7
 7 8 1 18.2 7.5
 7 8 1 33.3 7.8
 -8 -8 -1 21.6 6.6
 -8 -8 -1 15.6 5.5
 8 8 1 15.5 5.6
 8 8 1 16.1 7.7
 8 8 1 19.5 6.1
 8 8 1 27.2 7
 8 8 1 15.2 4.7
 -9 -8 -1 48.6 10.1
 -9 -8 -1 36.2 8.8
 -9 -8 -1 40.9 11.5
 -9 -8 -1 39.2 8.3
 9 8 1 27.5 10.1
 9 8 1 49.1 9.6
 9 8 1 57.39 9.5
 9 8 1 42.3 7.9
 9 8 1 47 8.8
 -10 -8 -1 21.6 6.3
 -10 -8 -1 4.5 5
 10 8 1 17.8 9.2
 10 8 1 20.1 6.6
 10 8 1 15.8 6.9
 10 8 1 24.1 6.7
 -11 -8 -1 51.69 10
 11 8 1 54.99 10.4
 11 8 1 83.49 11.8
 11 8 1 45.2 10.3
 11 8 1 65.39 14.4
 11 8 1 53.49 11.6
 12 8 1 8.7 11.1
 12 8 1 -3.9 6.3
 12 8 1 5 8.8
 12 8 1 14.8 6.2
 12 -9 -1 1.6 7.6
 12 -9 -1 24.9 12.3
 -12 9 1 2.8 6
 -12 9 1 -1.4 5.5
 11 -9 -1 14.7 10.2
 11 -9 -1 12.2 6.4
 11 -9 -1 14.7 4.9
 11 -9 -1 21.7 7.7
 -11 9 1 16.2 7.5
 -11 9 1 18.1 6.2
 10 -9 -1 7.7 4.1
 10 -9 -1 5.7 4.4
 10 -9 -1 1.4 8.6
 -10 9 1 3.9 4.5
 -10 9 1 0.5 4.5
 9 -9 -1 11.9 4.5
 9 -9 -1 27 5.8
 9 -9 -1 14.1 5.4
 -9 9 1 24.3 7
 -9 9 1 26.8 6.5
 -9 9 1 19.7 4.8
 -9 9 1 7.5 5.2
 8 -9 -1 23.1 4.9
 8 -9 -1 13.6 4.9
 8 -9 -1 -11.9 26.7
 -8 9 1 19.2 4.5
 -8 9 1 20.1 4.5
 -8 9 1 22.9 9.5
 -8 9 1 21.9 6.8
 7 -9 -1 50.59 8.3
 7 -9 -1 64.19 9.1
 7 -9 -1 61.69 8.4
 -7 9 1 57.79 9.4
 -7 9 1 72.09 10.7
 -7 9 1 72.19 8.3
 -7 9 1 68.19 7.6
 -7 9 1 55.09 8.3
 6 -9 -1 17.3 4.8
 6 -9 -1 0.4 18.5
 6 -9 -1 12.2 4.3
 6 -9 -1 20.4 4.1
 -6 9 1 12.4 5.1
 -6 9 1 27.5 6.3
 -6 9 1 15.3 4.6
 -6 9 1 13.1 3.8
 5 -9 -1 58.69 8.9
 5 -9 -1 77.69 7.6
 5 -9 -1 29.7 24.4
 5 -9 -1 60.89 8.3
 -5 9 1 62.89 9.1
 -5 9 1 58.49 8.3
 -5 9 1 61.69 8.9
 -5 9 1 77.19 9.2
 4 -9 -1 0.1 3.3
 4 -9 -1 2.3 1.9
 4 -9 -1 5.3 3
 4 -9 -1 6.3 15.3
 -4 9 1 3.1 3.4
 -4 9 1 2.6 4.3
 3 -9 -1 38.7 6.9
 3 -9 -1 37.1 5.8
 3 -9 -1 29.7 4.2
 3 -9 -1 22.5 21.4
 -3 9 1 33.5 6.1
 -3 9 1 29.6 5.8
 2 -9 -1 1.6 1.4
 2 -9 -1 1.2 2.5
 2 -9 -1 1.8 10.1
 2 -9 -1 -1 3.2
 -2 9 1 0.7 2.7
 -2 9 1 0.7 4.4
 -2 9 1 0.3 1.4
 1 -9 -1 46.8 6.7
 1 -9 -1 102.19 87.39
 1 -9 -1 32.8 4.2
 1 -9 -1 34.1 6.7
 1 -9 -1 48.3 8
 -1 9 1 151.68 119.09
 -1 9 1 29.2 4.1
 -1 9 1 34.9 5.8
 -1 9 1 27.2 5.9
 0 -9 -1 3.2 3.6
 0 -9 -1 -2.5 3.1
 0 -9 -1 5.1 2.9
 0 -9 -1 1.1 1.7
 0 -9 -1 -3.5 56.49
 0 9 1 20.1 60.69
 0 9 1 -0.2 3.2
 0 9 1 1 1.5
 0 9 1 0.9 2.5
 -1 -9 -1 192.48 21.3
 -1 -9 -1 232.08 20.6
 -1 -9 -1 207.58 22.2
 -1 -9 -1 238.88 23.9
 -1 -9 -1 242.58 23.2
 1 9 1 246.68 22.6
 1 9 1 268.47 21.5
 1 9 1 219.88 22.8
 -2 -9 -1 41.1 11.2
 -2 -9 -1 45.8 12
 -2 -9 -1 31.9 4.3
 2 9 1 60.39 8.7
 2 9 1 45.6 7.1
 2 9 1 21.3 13.9
 2 9 1 35.9 6.9
 -3 -9 -1 99.59 11
 -3 -9 -1 124.39 13.2
 -3 -9 -1 100.79 13.9
 -3 -9 -1 129.39 13.9
 3 9 1 111.79 12.8
 3 9 1 115.59 11.8
 3 9 1 104.39 13
 3 9 1 136.69 14.9
 -4 -9 -1 42 5.8
 -4 -9 -1 43.2 8.4
 -4 -9 -1 39.9 10.2
 4 9 1 53.99 8.6
 4 9 1 38.8 6.3
 4 9 1 52.89 8.8
 4 9 1 43.5 8.8
 -5 -9 -1 53.99 10.4
 -5 -9 -1 55.19 9.7
 -5 -9 -1 45.2 6.8
 5 9 1 63.09 10.5
 5 9 1 48.8 7.2
 5 9 1 56.19 9.2
 5 9 1 51.59 6.8
 5 9 1 63.59 11.5
 -6 -9 -1 2.1 5.1
 -6 -9 -1 3.8 3.5
 -6 -9 -1 -2.2 4.4
 -6 -9 -1 3.9 4
 6 9 1 20.1 6.1
 6 9 1 -2.5 3.8
 6 9 1 4.9 2.9
 6 9 1 5 5
 6 9 1 3.8 3.7
 -7 -9 -1 104.59 13.8
 -7 -9 -1 97.19 11.4
 -7 -9 -1 97.19 12.5
 7 9 1 84.19 15.3
 7 9 1 91.49 11
 7 9 1 105.49 13.1
 7 9 1 88.79 11.6
 7 9 1 104.29 13
 -8 -9 -1 -6.4 4.9
 -8 -9 -1 11.2 4.5
 -8 -9 -1 -2 5.3
 -8 -9 -1 7.6 6
 8 9 1 3.8 5.2
 8 9 1 6.9 3.8
 8 9 1 2.8 6.2
 -9 -9 -1 24.1 6.1
 -9 -9 -1 13.2 7.1
 9 9 1 8.7 5.2
 9 9 1 7.8 5.7
 9 9 1 16.7 6.7
 9 9 1 9.1 8.1
 9 9 1 8.3 5.1
 -10 -9 -1 53.29 9.6
 -10 -9 -1 78.79 12.7
 10 9 1 72.99 10.3
 10 9 1 39.8 12.2
 10 9 1 48.4 10.7
 10 9 1 49.9 9.7
 -11 -9 -1 50.29 10.2
 11 9 1 70.49 10.3
 11 9 1 63.69 12.6
 11 9 1 46.2 13.5
 11 9 1 61.09 11.5
 11 9 1 57.69 11.7
 -12 -9 -1 -2.4 6.4
 12 9 1 -20.5 8.5
 12 9 1 -4.3 6.5
 12 9 1 1.6 13.1
 12 9 1 11.3 5.8
 11 -10 -1 -9.9 9.5
 11 -10 -1 5.1 8.3
 11 -10 -1 0.8 7.9
 11 -10 -1 0 3.9
 -11 10 1 9.3 8
 10 -10 -1 -6.4 7.7
 10 -10 -1 2.9 5
 10 -10 -1 2 4.1
 -10 10 1 8.8 6.2
 9 -10 -1 -2.6 3.9
 9 -10 -1 3.3 4.6
 9 -10 -1 5.7 3.9
 -9 10 1 2 4.8
 -9 10 1 8.2 5.3
 -9 10 1 2.8 5.1
 8 -10 -1 6.5 5
 8 -10 -1 12.4 5.1
 8 -10 -1 21.6 4.7
 -8 10 1 11.9 5.8
 -8 10 1 15.1 5.8
 -8 10 1 10.7 4.1
 -8 10 1 16.2 5.9
 7 -10 -1 4.5 4
 7 -10 -1 20.5 24.6
 7 -10 -1 0.8 4.4
 7 -10 -1 6.9 3.6
 -7 10 1 4.6 3.6
 -7 10 1 3 7
 -7 10 1 11 5.3
 6 -10 -1 -16.7 15.3
 6 -10 -1 -1.2 2.4
 6 -10 -1 2.2 3.6
 6 -10 -1 -0.5 3.5
 -6 10 1 1.6 3.3
 -6 10 1 -1.6 3.2
 -6 10 1 0.1 3
 -6 10 1 -2.5 3.7
 5 -10 -1 20.3 4.9
 5 -10 -1 22.9 6
 5 -10 -1 27.3 4.4
 5 -10 -1 4.7 18.9
 -5 10 1 27.5 5.6
 -5 10 1 34.6 6.9
 -5 10 1 23 5
 -5 10 1 21.8 5.5
 4 -10 -1 0.1 16.1
 4 -10 -1 2.2 3.6
 4 -10 -1 1.7 4.1
 4 -10 -1 10.2 2.6
 -4 10 1 14.5 4
 -4 10 1 10.9 4.7
 3 -10 -1 31.9 20.3
 3 -10 -1 45.6 5
 3 -10 -1 36.6 7.1
 3 -10 -1 31.2 6.7
 -3 10 1 46.9 7.4
 -3 10 1 32.9 6.2
 -3 10 1 37.4 7.3
 2 -10 -1 212.18 20.2
 2 -10 -1 200.38 17.8
 2 -10 -1 179.18 18.9
 -2 10 1 170.88 17.6
 -2 10 1 221.48 19.2
 -2 10 1 169.18 19.1
 1 -10 -1 446.16 41.3
 1 -10 -1 410.86 39.3
 1 -10 -1 407.06 40.3
 1 -10 -1 492.25 42.3
 -1 10 1 461.55 40.4
 -1 10 1 409.56 40.9
 -1 10 1 447.76 39.3
 -1 10 1 436.76 59.49
 0 -10 -1 51.29 9.1
 0 -10 -1 48.3 6.5
 0 -10 -1 65.69 9.1
 0 -10 -1 59.09 10
 0 10 1 59.59 7.9
 0 10 1 47.9 20.3
 0 10 1 60.99 8.5
 0 10 1 63.69 6.5
 -1 -10 -1 28.4 7.1
 -1 -10 -1 37.9 7.6
 -1 -10 -1 40 4.1
 -1 -10 -1 37.8 7.1
 1 10 1 21.7 16
 1 10 1 44 5.1
 1 10 1 35.8 7.1
 1 10 1 43.5 7.2
 -2 -10 -1 27.9 7.3
 -2 -10 -1 38 4.6
 -2 -10 -1 36.3 7.8
 2 10 1 45 5.4
 2 10 1 42.1 8.1
 2 10 1 18.7 15.6
 2 10 1 40.1 6.9
 -3 -10 -1 -0.1 2
 -3 -10 -1 5.5 4.8
 -3 -10 -1 0.7 3
 -3 -10 -1 3 4.9
 3 10 1 2.1 3.3
 3 10 1 0.5 2.4
 3 10 1 -4.1 8.2
 3 10 1 -0.9 3.6
 3 10 1 7.7 4.5
 -4 -10 -1 4 3.9
 -4 -10 -1 1.3 2.4
 -4 -10 -1 -0.7 3.6
 -4 -10 -1 3.1 4.7
 4 10 1 -0.6 3.5
 4 10 1 1.6 2.7
 4 10 1 -1.3 3.8
 4 10 1 7.4 5.3
 -5 -10 -1 17.5 5.5
 -5 -10 -1 25.9 4.9
 -5 -10 -1 31.4 7.9
 -5 -10 -1 24.2 7.1
 5 10 1 26.8 4.8
 5 10 1 23.6 6.3
 5 10 1 17.3 6.9
 5 10 1 31 7.9
 5 10 1 23.2 5.4
 -6 -10 -1 28.3 5.4
 -6 -10 -1 15.8 6.2
 -6 -10 -1 28.9 7.5
 6 10 1 20.5 7.4
 6 10 1 24.2 7.2
 6 10 1 27.3 5.1
 6 10 1 39.2 9.3
 6 10 1 30.1 6.4
 6 10 1 1.8 11.7
 -7 -10 -1 102.29 14.9
 -7 -10 -1 77.49 10.4
 -7 -10 -1 101.09 13.5
 7 10 1 76.69 16
 7 10 1 111.09 13.9
 7 10 1 85.19 12.6
 7 10 1 70.99 10.7
 7 10 1 81.09 10.1
 -8 -10 -1 15.8 5.4
 -8 -10 -1 12.7 8.6
 -8 -10 -1 -5.6 5.4
 -8 -10 -1 22.1 7.5
 8 10 1 15.1 6.7
 8 10 1 20.8 6.8
 8 10 1 17.4 4.9
 8 10 1 15 8.4
 8 10 1 8.5 4.8
 -9 -10 -1 -3.6 6.2
 -9 -10 -1 0.5 4.7
 9 10 1 4.8 4.3
 9 10 1 -9 6
 9 10 1 8.2 6
 9 10 1 -1.2 3.9
 9 10 1 6 5.7
 -10 -10 -1 40.5 8.1
 10 10 1 42.8 9.9
 10 10 1 19.3 9.7
 10 10 1 47.4 11.1
 10 10 1 67.19 12.1
 10 10 1 32.6 7.7
 -11 -10 -1 0.8 5.8
 -11 -10 -1 -11.4 9
 11 10 1 10.6 7.4
 11 10 1 -4.9 7.8
 11 10 1 0.2 7.6
 11 -11 -1 -24.3 11.6
 -11 11 1 -3.8 5.4
 10 -11 -1 1.4 6.3
 10 -11 -1 1.2 4
 10 -11 -1 20.4 6.3
 -10 11 1 12.2 6.2
 -10 11 1 13.1 6.7
 9 -11 -1 5.4 4.3
 9 -11 -1 -5 5.3
 9 -11 -1 -3.7 3.7
 -9 11 1 -0.8 4.8
 -9 11 1 -4.5 4.2
 8 -11 -1 -0.9 4.3
 8 -11 -1 -4.7 3.3
 8 -11 -1 2.5 4.7
 -8 11 1 0.1 4.9
 -8 11 1 1.4 5.1
 -8 11 1 -2.6 4.4
 -8 11 1 -1 3.6
 7 -11 -1 10.4 5
 7 -11 -1 -12.6 27.6
 7 -11 -1 17.4 4.6
 7 -11 -1 5.6 4.7
 -7 11 1 11.6 4.4
 -7 11 1 24 6.1
 -7 11 1 17.9 5.6
 -7 11 1 8.6 6.9
 6 -11 -1 14.2 32.8
 6 -11 -1 13.5 4.3
 6 -11 -1 7.5 3.2
 6 -11 -1 7 4.4
 -6 11 1 11.2 5.2
 -6 11 1 0.7 3.8
 -6 11 1 8.1 4.7
 5 -11 -1 1.2 2.4
 5 -11 -1 -1.5 3.5
 5 -11 -1 15.4 21.9
 5 -11 -1 -0.2 4.2
 -5 11 1 0.4 4
 -5 11 1 0.6 3.8
 -5 11 1 2.2 3.5
 -5 11 1 4.6 3
 4 -11 -1 46.5 8.5
 4 -11 -1 45.5 5.6
 4 -11 -1 6.1 16.9
 4 -11 -1 42 7.1
 -4 11 1 52.49 8.6
 3 -11 -1 8.1 15
 3 -11 -1 2.2 2
 3 -11 -1 4.7 4.1
 3 -11 -1 4.3 4
 -3 11 1 1.2 4.1
 -3 11 1 -0.3 3.4
 -3 11 1 1.6 3.3
 2 -11 -1 258.17 24.3
 2 -11 -1 234.98 20.3
 2 -11 -1 206.98 21.6
 2 -11 -1 217.98 22.6
 -2 11 1 203.08 21.9
 -2 11 1 180.18 20
 -2 11 1 248.88 21.7
 1 -11 -1 3.9 4.2
 1 -11 -1 6.8 2.4
 1 -11 -1 1.3 12.8
 1 -11 -1 3.9 4.2
 1 -11 -1 11.5 4.5
 -1 11 1 24 20.1
 -1 11 1 14 4.8
 -1 11 1 8.2 2.4
 0 -11 -1 -0.6 4.1
 0 -11 -1 4.6 4
 0 -11 -1 0.4 2
 0 -11 -1 -1.3 3.5
 0 -11 -1 -3.2 10.2
 0 11 1 -4.5 13.4
 0 11 1 1.3 3.3
 0 11 1 3.6 2.1
 0 11 1 7.7 4.5
 -1 -11 -1 24.3 6.5
 -1 -11 -1 9.1 5.1
 -1 -11 -1 16.3 2.4
 1 11 1 21.9 5.5
 1 11 1 18.9 3.5
 1 11 1 18.9 5.8
 1 11 1 5.9 12.9
 -2 -11 -1 45.3 8.9
 -2 -11 -1 42.4 9.3
 -2 -11 -1 42.3 5
 2 11 1 35.1 18.1
 2 11 1 47.1 8.1
 2 11 1 44.8 6
 -3 -11 -1 11.7 6
 -3 -11 -1 8.1 2.5
 -3 -11 -1 9.3 6
 -3 -11 -1 1.8 4.7
 3 11 1 0.7 4
 3 11 1 0.2 13
 3 11 1 11.1 3.6
 3 11 1 10.2 5.7
 3 11 1 13.9 6.4
 -4 -11 -1 1.4 5.2
 -4 -11 -1 -4.4 3.4
 -4 -11 -1 0.1 2.5
 4 11 1 2.6 4.1
 4 11 1 8 5.8
 4 11 1 2.3 4.4
 4 11 1 -9.5 11.1
 4 11 1 -0.2 2.6
 -5 -11 -1 54.79 10.2
 -5 -11 -1 77.89 12.3
 -5 -11 -1 74.79 8.9
 5 11 1 80.69 9.7
 5 11 1 78.09 11
 5 11 1 40.2 20.9
 5 11 1 76.69 8.9
 5 11 1 87.59 13.4
 5 11 1 84.79 13.7
 -6 -11 -1 60.89 10.3
 -6 -11 -1 34.7 8.7
 -6 -11 -1 41.9 7
 6 11 1 46 7
 6 11 1 62.09 11.6
 6 11 1 47.3 11.1
 6 11 1 48.2 8.3
 6 11 1 64.99 10.6
 -7 -11 -1 127.19 16.3
 -7 -11 -1 127.89 20.4
 -7 -11 -1 135.89 14.6
 -7 -11 -1 157.28 26.2
 7 11 1 138.99 18.3
 7 11 1 158.88 18.3
 7 11 1 125.19 14.2
 7 11 1 138.29 17.9
 7 11 1 121.59 15.2
 -8 -11 -1 84.59 13.8
 -8 -11 -1 57.69 10.4
 8 11 1 50.69 12.4
 8 11 1 64.59 13
 8 11 1 72.99 9.1
 8 11 1 67.09 10
 8 11 1 54.29 10.9
 -9 -11 -1 5.7 4.6
 -9 -11 -1 4.2 9.2
 9 11 1 -5.3 4.1
 9 11 1 2.8 6.2
 9 11 1 8.9 7.1
 9 11 1 2.6 7.2
 9 11 1 1 4.3
 -10 -11 -1 -1.2 7
 -10 -11 -1 18.3 6.5
 10 11 1 28.9 7.1
 10 11 1 13 9
 10 11 1 29 9.7
 10 11 1 33.1 8.6
 -11 -11 -1 -6.6 6.2
 11 11 1 3 4.8
 11 11 1 6.7 9.2
 11 11 1 0.3 9.8
 10 -12 -1 16.4 7.8
 10 -12 -1 8 5.1
 -10 12 1 10.5 7.1
 9 -12 -1 -4.5 4.1
 9 -12 -1 4.2 4.9
 9 -12 -1 7.5 6.4
 -9 12 1 8.9 6.2
 -9 12 1 6.2 6.1
 8 -12 -1 13.7 4.8
 8 -12 -1 8.7 6
 8 -12 -1 7.7 5.1
 -8 12 1 8 5.6
 -8 12 1 10.9 4.8
 -8 12 1 12.3 5.9
 7 -12 -1 15.8 4.7
 7 -12 -1 9.1 5.2
 7 -12 -1 9.5 5.5
 -7 12 1 9.1 5
 -7 12 1 12.5 6
 -7 12 1 11.2 6.1
 -7 12 1 21.8 6.6
 6 -12 -1 51.09 6.1
 6 -12 -1 35.4 7.3
 6 -12 -1 33.3 7.9
 6 -12 -1 16.5 29.1
 -6 12 1 33.9 8.1
 -6 12 1 26.3 7.3
 -6 12 1 48.6 7.9
 -6 12 1 31.5 6.6
 5 -12 -1 10.9 4.7
 5 -12 -1 14.6 3.6
 5 -12 -1 10.5 5.5
 -5 12 1 18.9 6.3
 -5 12 1 19.5 5.5
 -5 12 1 12.8 4.6
 4 -12 -1 31.2 24
 -4 12 1 38.7 10.4
 3 -12 -1 5.1 15.9
 3 -12 -1 2.8 2.3
 3 -12 -1 4.1 4.2
 3 -12 -1 6.9 4.9
 -3 12 1 4.9 4.4
 -3 12 1 5.3 4.5
 -3 12 1 1.9 4.9
 2 -12 -1 63.59 11.1
 2 -12 -1 34.6 20
 2 -12 -1 63.69 7.1
 2 -12 -1 60.59 9.3
 2 -12 -1 54.09 9.6
 -2 12 1 58.09 9.3
 -2 12 1 71.19 9.4
 1 -12 -1 3.4 4.3
 1 -12 -1 1.6 13.8
 1 -12 -1 5.2 4.7
 1 -12 -1 0.6 2.2
 1 -12 -1 -0.9 4.7
 -1 12 1 4.2 4
 -1 12 1 18 20.5
 -1 12 1 6.8 4.2
 -1 12 1 0.9 1.8
 0 -12 -1 144.79 18.2
 0 -12 -1 154.68 17
 0 -12 -1 173.68 18.2
 0 -12 -1 122.49 14.8
 0 12 1 173.38 17.6
 0 12 1 195.08 37.3
 0 12 1 175.08 17.1
 -1 -12 -1 36.3 8.5
 -1 -12 -1 32.4 8.5
 1 12 1 34.7 19.8
 1 12 1 31.2 8.7
 1 12 1 43.1 5.5
 1 12 1 35.5 7.6
 -2 -12 -1 26.6 7.9
 -2 -12 -1 23 3.3
 -2 -12 -1 24.2 7.2
 2 12 1 21.7 4.3
 2 12 1 11.7 5.7
 2 12 1 15.9 10.1
 2 12 1 12.2 17.3
 -3 -12 -1 1.5 2.3
 -3 -12 -1 -0.9 4.1
 -3 -12 -1 1.5 4.9
 3 12 1 4.1 5.3
 3 12 1 -2.5 4.8
 3 12 1 5.7 14.8
 3 12 1 0 2.7
 -4 -12 -1 95.89 12.6
 -4 -12 -1 91.49 10
 -4 -12 -1 101.69 14.2
 4 12 1 41.1 23.7
 4 12 1 90.99 14.4
 4 12 1 95.29 11.1
 4 12 1 112.09 16.4
 4 12 1 100.79 12.9
 -5 -12 -1 37.6 9.4
 -5 -12 -1 49.1 7.1
 -5 -12 -1 36.3 8.5
 5 12 1 53.79 11.9
 5 12 1 33 20.4
 5 12 1 47.2 10.2
 5 12 1 56.19 8
 5 12 1 45 9.5
 5 12 1 53.89 6.8
 -6 -12 -1 -3.4 5.2
 -6 -12 -1 6.4 3.9
 -6 -12 -1 -0.8 5.6
 -6 -12 -1 2.7 7.7
 6 12 1 6.4 16.2
 6 12 1 3.3 6.2
 6 12 1 -2.4 4.6
 6 12 1 4.3 3.2
 6 12 1 4.2 3.9
 6 12 1 5.7 7
 -7 -12 -1 25.4 8.5
 -7 -12 -1 34.5 6.6
 -7 -12 -1 36.9 9.1
 7 12 1 41.2 10.7
 7 12 1 56.09 13.4
 7 12 1 35.5 7.4
 7 12 1 10.5 16.3
 7 12 1 46.3 9.3
 7 12 1 46.1 7
 -8 -12 -1 10.8 7.4
 -8 -12 -1 18.3 6.1
 8 12 1 12.8 4.6
 8 12 1 4.6 4.4
 8 12 1 6.4 5.7
 8 12 1 -4.3 17.9
 8 12 1 10 8
 8 12 1 7.9 10.9
 -9 -12 -1 -10.5 7.2
 -9 -12 -1 13.8 6
 9 12 1 16.6 9.2
 9 12 1 7.9 5.1
 9 12 1 8.8 7.3
 9 12 1 16.4 6
 9 12 1 18.5 19.2
 -10 -12 -1 7.7 8.3
 -10 -12 -1 2.3 6.1
 10 12 1 -4.4 7.2
 10 12 1 22.5 22.6
 10 12 1 -1.4 4.5
 10 -13 -1 -8.2 9.4
 10 -13 -1 -1.7 4.8
 10 -13 -1 3.9 5.9
 -10 13 1 -4.7 6.9
 -10 13 1 -6.9 5.8
 9 -13 -1 1.9 7.4
 9 -13 -1 0.9 5.2
 9 -13 -1 2.6 4.9
 -9 13 1 -3 5.4
 -9 13 1 -3.5 5.6
 -9 13 1 5.4 10.1
 8 -13 -1 1.8 4.7
 8 -13 -1 -2.8 5.3
 8 -13 -1 5.4 6.4
 -8 13 1 7.9 5.3
 -8 13 1 6.9 6
 -8 13 1 0.6 5.7
 7 -13 -1 20.5 7
 7 -13 -1 5.8 5.1
 7 -13 -1 12.5 5.6
 -7 13 1 8.4 5.7
 -7 13 1 14.7 6.4
 -7 13 1 -0.4 4.6
 6 -13 -1 -0.9 2.7
 6 -13 -1 0.7 4.8
 6 -13 -1 8.4 30.7
 6 -13 -1 -5.4 4.4
 -6 13 1 1.2 4.6
 -6 13 1 -0.9 4.3
 5 -13 -1 39.2 7.4
 5 -13 -1 35.5 5.5
 5 -13 -1 -1.9 23.1
 5 -13 -1 37.6 8.2
 -5 13 1 35.9 8.2
 -5 13 1 36.4 7.8
 -5 13 1 31.8 7.2
 -5 13 1 34.3 6.9
 4 -13 -1 53.49 12.6
 4 -13 -1 43.9 5.7
 4 -13 -1 30 7
 -4 13 1 41.9 12.1
 3 -13 -1 1 2.4
 3 -13 -1 4.2 5.7
 3 -13 -1 -2.6 3.9
 3 -13 -1 3.9 21.4
 3 -13 -1 -3.7 4.7
 -3 13 1 -1.9 2.8
 -3 13 1 1.5 4.7
 -3 13 1 -1.4 4.4
 2 -13 -1 11.4 6.8
 2 -13 -1 18.9 5.6
 2 -13 -1 17.7 6.9
 2 -13 -1 17.8 19.6
 2 -13 -1 15.4 3.5
 -2 13 1 15.7 5.6
 -2 13 1 8.8 5.8
 1 -13 -1 39.2 8.5
 1 -13 -1 43.5 8.4
 1 -13 -1 5.1 15.8
 1 -13 -1 42.8 9.4
 1 -13 -1 38.1 5.6
 -1 13 1 59.69 29.4
 -1 13 1 40.6 8.3
 -1 13 1 61.89 9.3
 0 -13 -1 2.3 4.6
 0 -13 -1 6.8 5.5
 0 -13 -1 -3 13.3
 0 13 1 2.6 4.4
 0 13 1 9.1 2.8
 0 13 1 2.8 5.2
 0 13 1 25.7 19.3
 -1 -13 -1 84.49 12.8
 1 13 1 66.79 7.7
 1 13 1 72.09 10.2
 1 13 1 58.29 11.2
 1 13 1 32.9 22.7
 -2 -13 -1 -5.1 4.9
 -2 -13 -1 5.5 4.7
 -2 -13 -1 0.9 1.6
 2 13 1 3.3 2.6
 2 13 1 3.2 5.3
 2 13 1 -6.4 19.2
 2 13 1 -2.1 4.8
 -3 -13 -1 -0.1 2.1
 -3 -13 -1 3.3 4.4
 -3 -13 -1 -1.9 5.3
 3 13 1 4.4 5.8
 3 13 1 1.2 2.5
 3 13 1 4.6 5.4
 3 13 1 -6.7 16.8
 -4 -13 -1 96.79 15.6
 -4 -13 -1 123.89 11.9
 -4 -13 -1 123.29 16.1
 4 13 1 125.59 15.7
 4 13 1 115.79 12.9
 4 13 1 112.89 16.1
 4 13 1 53.59 28.1
 -5 -13 -1 92.39 10.4
 -5 -13 -1 94.29 14.6
 -5 -13 -1 64.99 13
 5 13 1 68.89 14.8
 5 13 1 108.49 16.6
 5 13 1 113.69 15.1
 5 13 1 93.49 10.3
 5 13 1 90.69 11.3
 -6 -13 -1 -0.1 5.8
 -6 -13 -1 -1.7 6
 -6 -13 -1 -1.4 3.2
 6 13 1 4 4.2
 6 13 1 -3.7 6.9
 6 13 1 -9.2 6.4
 6 13 1 1.8 6.3
 6 13 1 -4.5 15
 -7 -13 -1 -9.1 5.7
 -7 -13 -1 2.7 4.2
 7 13 1 1 6.4
 7 13 1 12.1 8.5
 7 13 1 -1 6.3
 7 13 1 4 4.3
 7 13 1 -1.2 3.4
 7 13 1 0.5 18.6
 -8 -13 -1 7.2 7.9
 -8 -13 -1 11.9 5.6
 8 13 1 5.5 18.5
 8 13 1 8.3 4.7
 8 13 1 14.2 11.9
 8 13 1 4.3 7.2
 8 13 1 9.9 5.2
 8 13 1 -0.2 7.1
 -9 -13 -1 -1.5 8.2
 -9 -13 -1 7.5 5.6
 9 13 1 11.2 9
 9 13 1 -4.9 21.4
 9 13 1 1.9 4.9
 9 13 1 -4.2 7.1
 9 13 1 8.6 13.4
 9 13 1 -0.4 5.1
 -10 -13 -1 -7.3 5.2
 -10 -13 -1 2.3 10.5
 10 13 1 2.6 9.1
 10 13 1 13.9 13.8
 10 13 1 5.4 8.9
 10 13 1 -3.7 7.3
 10 13 1 6.3 9.1
 9 -14 -1 14.8 5.6
 9 -14 -1 23.6 10.7
 -9 14 1 14.8 8.9
 -9 14 1 19.9 7.2
 -9 14 1 24.2 8.5
 8 -14 -1 4.8 5.4
 8 -14 -1 2.5 7.8
 -8 14 1 9.5 6.4
 -8 14 1 -1.6 8.1
 -8 14 1 6.5 6
 7 -14 -1 19.7 6.3
 7 -14 -1 11.2 7.3
 -7 14 1 8.7 6.5
 -7 14 1 20.3 6.4
 -7 14 1 -1.2 5.2
 6 -14 -1 2.9 5
 6 -14 -1 -2.9 4.3
 6 -14 -1 -4 2.8
 -6 14 1 -3 4.9
 -6 14 1 -0.3 4.9
 -6 14 1 -3.3 4.1
 5 -14 -1 26.9 4.6
 5 -14 -1 -3.7 24.3
 5 -14 -1 25.1 7.3
 5 -14 -1 23.3 7
 -5 14 1 14.1 6
 -5 14 1 19.6 6.6
 -5 14 1 18.1 6.3
 4 -14 -1 22.1 28.3
 4 -14 -1 10.7 3.1
 4 -14 -1 2.7 4.7
 4 -14 -1 7.8 6.1
 -4 14 1 3.9 4.9
 -4 14 1 -3.9 3.6
 -4 14 1 12.6 6.1
 -4 14 1 11.4 4.9
 3 -14 -1 1.6 6.7
 3 -14 -1 0.2 4.9
 3 -14 -1 4.5 2.6
 3 -14 -1 10.7 6.9
 -3 14 1 13.3 5.6
 -3 14 1 7.9 4.9
 -3 14 1 10 5.6
 2 -14 -1 21.3 7.6
 2 -14 -1 9.3 3.3
 2 -14 -1 3.1 4.8
 2 -14 -1 16.6 20.4
 -2 14 1 14.3 5.9
 1 -14 -1 -5.9 4.9
 1 -14 -1 1 5
 1 -14 -1 9.7 15.7
 1 -14 -1 -0.3 6.4
 -1 14 1 -5.8 4.3
 -1 14 1 -1.8 2.1
 -1 14 1 2.8 5.3
 0 -14 -1 24.2 20.5
 0 -14 -1 70.19 13.6
 0 -14 -1 66.99 11.9
 0 14 1 65.89 11
 0 14 1 69.19 7.7
 0 14 1 66.59 12.6
 0 14 1 104.59 35.5
 -1 -14 -1 65.59 11.4
 1 14 1 74.69 33.5
 1 14 1 57.09 7.3
 1 14 1 62.49 11.1
 1 14 1 52.49 10.5
 -2 -14 -1 -0.1 3.8
 -2 -14 -1 11.2 8.8
 -2 -14 -1 3.2 5.7
 2 14 1 3.8 21.6
 2 14 1 6.7 6.1
 2 14 1 10.1 6.2
 2 14 1 7.2 3.1
 -3 -14 -1 19.6 3.4
 -3 -14 -1 5.3 6.6
 -3 -14 -1 10.2 6.9
 -3 -14 -1 21.1 7.9
 3 14 1 35.9 8.7
 3 14 1 33.9 26.8
 3 14 1 18.9 4.5
 3 14 1 11.4 6.8
 -4 -14 -1 198.48 17.7
 -4 -14 -1 140.49 21.3
 -4 -14 -1 176.08 22.4
 -4 -14 -1 171.88 23.1
 4 14 1 112.39 36.9
 4 14 1 200.88 18.9
 4 14 1 221.88 21.9
 4 14 1 163.98 21.9
 -5 -14 -1 20.6 7.7
 -5 -14 -1 26.8 5.2
 5 14 1 29.9 9.1
 5 14 1 4.7 19.3
 5 14 1 25.9 9.3
 5 14 1 22 5.6
 5 14 1 34.2 5.5
 5 14 1 38.6 11
 -6 -14 -1 42.8 13.7
 -6 -14 -1 26.1 5.3
 -6 -14 -1 16 7.4
 6 14 1 39.7 10.8
 6 14 1 20.6 5.8
 6 14 1 45 9.5
 6 14 1 -3 19
 6 14 1 27.3 10.2
 -7 -14 -1 -0.5 4.1
 -7 -14 -1 -6.6 6.3
 7 14 1 1.3 7.5
 7 14 1 -16.2 20.8
 7 14 1 0.1 9
 7 14 1 -1.5 3.6
 7 14 1 -2.8 4.5
 7 14 1 -2.8 7.1
 -8 -14 -1 4.4 5.1
 -8 -14 -1 1.9 8.7
 8 14 1 -5.5 7.4
 8 14 1 7.1 10.2
 8 14 1 4.3 4.7
 8 14 1 -5.5 4.1
 8 14 1 5.1 8.2
 8 14 1 3.1 22.4
 -9 -14 -1 7.7 10.3
 -9 -14 -1 1.7 5.5
 9 14 1 -5.2 26.3
 9 14 1 1.8 9.3
 9 14 1 3.9 5.8
 9 14 1 -14.1 9.9
 9 14 1 18.5 13
 9 14 1 9 5.2
 8 -15 -1 16.4 9.7
 8 -15 -1 9.4 5.3
 -8 15 1 33.5 7.7
 -8 15 1 22 13.6
 -8 15 1 25.4 10.3
 7 -15 -1 11.6 5.7
 7 -15 -1 14.8 6.2
 7 -15 -1 8.7 7.2
 -7 15 1 5.2 6.5
 -7 15 1 14.6 6.5
 -7 15 1 16.4 6.7
 6 -15 -1 3.8 5.4
 6 -15 -1 3.2 5.5
 6 -15 -1 -0.3 3
 -6 15 1 1.8 5.2
 -6 15 1 -5 5.2
 -6 15 1 -3.5 5.7
 5 -15 -1 9.7 6.5
 5 -15 -1 -3.5 6.5
 5 -15 -1 2.5 2.8
 -5 15 1 4.5 6.2
 -5 15 1 -0.2 5.1
 4 -15 -1 0.4 5.5
 4 -15 -1 1.6 2.5
 4 -15 -1 -0.5 5.1
 4 -15 -1 -6.8 24
 -4 15 1 -2.8 4.8
 -4 15 1 5.1 5
 -4 15 1 -6.2 4.8
 3 -15 -1 31.5 7.7
 3 -15 -1 29.9 8.8
 3 -15 -1 20.8 14.4
 3 -15 -1 32.3 5.1
 3 -15 -1 0 26.8
 -3 15 1 30.1 8.3
 -3 15 1 22.1 6.9
 2 -15 -1 39.4 10.6
 2 -15 -1 62.19 11.3
 -2 15 1 56.09 9.9
 -2 15 1 38.1 9.2
 1 -15 -1 0.3 8.7
 1 -15 -1 3.5 6.9
 1 -15 -1 7.9 19.5
 -1 15 1 2 2.4
 -1 15 1 3.2 5.7
 -1 15 1 3.8 6.1
 0 -15 -1 11.8 7.5
 0 -15 -1 17.8 7.9
 0 15 1 20.3 25.7
 0 15 1 24.4 4.2
 0 15 1 25.5 8
 0 15 1 19.2 7.2
 -1 -15 -1 28 7.6
 -1 -15 -1 25.3 8.2
 -1 -15 -1 8.7 8.1
 1 15 1 47.1 9.5
 1 15 1 42.8 5.9
 1 15 1 65.19 33
 1 15 1 34.4 12.9
 -2 -15 -1 121.19 20.3
 -2 -15 -1 111.49 17.4
 -2 -15 -1 131.79 16.8
 2 15 1 134.29 16
 2 15 1 96.09 38.1
 2 15 1 108.49 19.4
 2 15 1 118.49 12.8
 -3 -15 -1 -14.2 5.6
 -3 -15 -1 2.8 6.1
 -3 -15 -1 6.7 2.5
 3 15 1 -17.2 22
 3 15 1 -2.2 6.6
 3 15 1 11.5 8.2
 3 15 1 5.1 3.3
 -4 -15 -1 -0.5 2.6
 -4 -15 -1 -7.2 6.6
 -4 -15 -1 -6.1 5.7
 4 15 1 10.7 7.8
 4 15 1 4.8 3.5
 4 15 1 -1.5 21
 4 15 1 -1.4 7.6
 -5 -15 -1 20.7 4.8
 -5 -15 -1 29.8 9
 -5 -15 -1 8.2 7.7
 5 15 1 28.6 5.2
 5 15 1 24.3 23.2
 5 15 1 38.7 12
 5 15 1 21.1 5.7
 -6 -15 -1 3.7 3.9
 -6 -15 -1 -17 7.6
 6 15 1 20.9 9.2
 6 15 1 -6.1 3.2
 6 15 1 7.7 23.4
 6 15 1 -0.3 7.5
 6 15 1 3.4 8
 -7 -15 -1 -6.7 9.3
 -7 -15 -1 0.3 4.4
 7 15 1 -0.5 4.3
 7 15 1 31.1 24.2
 7 15 1 -27.6 10.8
 7 15 1 -0.7 5.2
 7 15 1 6.3 8.2
 7 15 1 -10.5 7
 -8 -15 -1 -12.6 8
 -8 -15 -1 2.1 4.9
 8 15 1 -22.1 13.1
 8 15 1 -7 5.2
 8 15 1 4.5 8.6
 8 15 1 -8.1 8
 8 15 1 -1.6 26
 8 15 1 -4.8 3.7
 7 -16 -1 6 3.7
 7 -16 -1 11.6 7.4
 -7 16 1 5.6 7.3
 -7 16 1 -0.6 5.9
 -7 16 1 -8.5 6.4
 6 -16 -1 -0.4 7.2
 6 -16 -1 4.8 3.1
 6 -16 -1 7.9 6.3
 -6 16 1 -4.1 5
 -6 16 1 -13.9 5.5
 -6 16 1 3 6
 5 -16 -1 3.1 5.7
 5 -16 -1 6 5.7
 5 -16 -1 10.8 3.3
 -5 16 1 -3.1 7.9
 -5 16 1 3.9 5.6
 -5 16 1 3.6 5.8
 4 -16 -1 21.5 6.9
 4 -16 -1 38.9 9.8
 4 -16 -1 42.2 5.5
 -4 16 1 40.3 8
 -4 16 1 34.8 8.2
 3 -16 -1 -24.5 26
 3 -16 -1 0.2 5.8
 3 -16 -1 1.3 6.5
 -3 16 1 -5.2 5.7
 -3 16 1 2.1 6.1
 2 -16 -1 78.99 12.7
 2 -16 -1 27.3 28.4
 -2 16 1 51.49 10.2
 1 -16 -1 -2.9 6.1
 -1 16 1 4.4 2.4
 -1 16 1 -10.3 8.9
 0 -16 -1 6.6 6.8
 0 16 1 1.3 6.9
 0 16 1 2.9 2.6
 -1 -16 -1 34 10.5
 -1 -16 -1 46.5 11.3
 1 16 1 84.89 13.3
 1 16 1 76.99 8.3
 1 16 1 127.59 44.3
 1 16 1 51.59 11.5
 -2 -16 -1 39.1 10.9
 2 16 1 76.49 35.2
 2 16 1 53.69 7.4
 2 16 1 49.2 11.6
 2 16 1 60.39 11.1
 -3 -16 -1 -2.3 8.8
 -3 -16 -1 -1.3 7
 3 16 1 5.5 8.2
 3 16 1 -0.5 3.1
 3 16 1 5.8 9.4
 3 16 1 -6.3 26.5
 -4 -16 -1 -9 8.1
 -4 -16 -1 5 8.4
 -4 -16 -1 -2.9 2.6
 4 16 1 0.9 7.8
 4 16 1 5.1 9.7
 4 16 1 -8.8 25.3
 4 16 1 5.8 3.9
 -5 -16 -1 -3.5 3
 -5 -16 -1 0.8 7.9
 5 16 1 9.8 9.6
 5 16 1 16.2 28.2
 5 16 1 0.8 8.3
 5 16 1 4.4 4.1
 5 16 1 -2.8 3.8
 -6 -16 -1 10.2 4.3
 -6 -16 -1 -8.2 9.1
 6 16 1 7.4 13.9
 6 16 1 11.1 4.9
 6 16 1 2.5 7.9
 6 16 1 -4.5 25
 -7 -16 -1 2.8 12.2
 -7 -16 -1 18.9 8.6
 7 16 1 9 6.2
 7 16 1 5.4 4.7
 7 16 1 -7 8
 7 16 1 2.5 12.2
 7 16 1 8.8 10.5
 7 16 1 14.2 29.9
 6 -17 -1 -0.7 7.1
 -6 17 1 -20.4 6.8
 -6 17 1 -3.8 5.9
 -6 17 1 -5.3 6.2
 5 -17 -1 26.9 9.1
 5 -17 -1 37.9 4.9
 -5 17 1 38.6 9.3
 -5 17 1 18.8 7.4
 4 -17 -1 5 6.3
 -4 17 1 0.3 5.4
 -4 17 1 1.6 5.7
 3 -17 -1 14 8.1
 -3 17 1 -6.6 5.3
 -3 17 1 3.6 4.9
 -3 17 1 7.3 5.7
 2 -17 -1 22 8.5
 2 -17 -1 29 39.6
 -2 17 1 13.6 7.9
 -2 17 1 19.6 7.4
 1 -17 -1 31.4 9.4
 -1 17 1 19.7 8.4
 0 -17 -1 0.3 7.1
 0 -17 -1 9.3 11.4
 0 17 1 4.1 2.8
 0 17 1 7.3 8.1
 -1 -17 -1 20.9 9.1
 -1 -17 -1 29.3 10.2
 1 17 1 36 5.7
 1 17 1 23.1 33
 1 17 1 31.4 10
 -2 -17 -1 4 8
 -2 -17 -1 -8 6.9
 2 17 1 6.4 8.9
 2 17 1 29.3 34.1
 2 17 1 0 3.2
 -3 -17 -1 -6.4 12.4
 -3 -17 -1 7.5 7.3
 3 17 1 -0.3 9.2
 3 17 1 3.4 28.5
 3 17 1 1.9 3.4
 -4 -17 -1 4.5 8.9
 4 17 1 6.4 10.6
 4 17 1 -20 26
 4 17 1 -1.6 4
 -5 -17 -1 28.8 5.3
 -5 -17 -1 32.7 9.8
 5 17 1 37.2 7.2
 5 17 1 41.2 12.7
 5 17 1 22.2 32.9
 5 17 1 23.2 6.2
 -6 -17 -1 0.8 10.3
 -6 -17 -1 1.3 4.1
 6 17 1 3.5 10
 6 17 1 23.9 34.6
 6 17 1 -1 4.8
 5 -18 -1 -6.3 6.1
 -5 18 1 -5.2 11.1
 -5 18 1 1.1 5.4
 -5 18 1 14 7.1
 4 -18 -1 28.4 10.1
 -4 18 1 6.1 8.4
 -4 18 1 19.4 7.3
 3 -18 -1 0.5 7.5
 -3 18 1 7 6.6
 -3 18 1 5.9 7.9
 2 -18 -1 0.5 7.2
 -2 18 1 6.3 5
 -2 18 1 -10.9 6
 -2 18 1 3.1 6.5
 1 -18 -1 65.29 13.8
 0 -18 -1 5.2 8.3
 0 -18 -1 12.9 9.3
 0 18 1 1.7 8.2
 0 18 1 3.2 2.4
 -1 -18 -1 -8.7 8.6
 -1 -18 -1 5.4 9.4
 1 18 1 1.6 8.4
 1 18 1 3.1 3.1
 -2 -18 -1 13 9.8
 2 18 1 11.4 9.8
 2 18 1 -16.4 62.39
 2 18 1 6 3.7
 -3 -18 -1 -0.6 8.9
 3 18 1 -3.9 3.2
 3 18 1 -9.3 29.8
 -4 -18 -1 9.4 11.8
 4 18 1 3.2 4.1
 4 18 1 -8.7 33.7
 4 18 1 3.1 11.3
 -5 -18 -1 -1.2 12.1
 5 18 1 12.8 11.9
 5 18 1 7.9 4.8
 3 -19 -1 -3.5 8.3
 -3 19 1 5.1 6.2
 -3 19 1 -9 8.5
 -3 19 1 -10.2 5.4
 2 -19 -1 7.6 10.1
 2 -19 -1 -0.6 10.6
 -2 19 1 20.6 6.5
 -2 19 1 15.3 8.6
 -2 19 1 -17.5 15.3
 1 -19 -1 -1.9 11.1
 1 -19 -1 0.9 9.3
 -1 19 1 2.1 4.3
 0 -19 -1 -6.7 9.9
 0 -19 -1 12 9.8
 0 19 1 -19.2 6.9
 0 19 1 1.4 2.2
 -1 -19 -1 2.2 9.8
 1 19 1 0.2 2.4
 1 19 1 -5.9 8.1
 -2 -19 -1 13.2 18.9
 -2 -19 -1 7.7 10.2
 2 19 1 0 3.1
 2 19 1 -4.2 10.8
 1 18 -2 1.4 8.9
 -1 -18 2 -5.5 10
 0 18 -2 -5.8 9
 0 -18 2 14.8 11.5
 -1 18 -2 -4 2.9
 -1 18 -2 -21.1 8.4
 1 -18 2 -3.5 9.1
 2 -18 2 5.9 9.8
 4 17 -2 -6.8 3.1
 4 17 -2 -7.3 10.8
 -4 -17 2 -2.7 3.4
 -4 -17 2 2 11.4
 3 17 -2 -6.6 11.6
 3 17 -2 -6.3 2.5
 3 17 -2 -20.8 37.7
 -3 -17 2 24 5.8
 -3 -17 2 20.2 11.7
 2 17 -2 -1.1 2.2
 2 17 -2 39.2 12.5
 2 17 -2 -45.9 40.8
 -2 -17 2 33.2 9.7
 1 17 -2 -4.9 7.7
 1 17 -2 -2.2 38
 -1 -17 2 10.4 10
 -1 -17 2 21.3 9
 0 17 -2 0.9 2
 0 17 -2 -15.4 36.9
 0 17 -2 -15.7 6.4
 0 -17 2 -3.3 6.4
 0 -17 2 -6.6 7.2
 -1 17 -2 0.4 2.5
 -1 17 -2 10 10.3
 -1 17 -2 -16.9 38.2
 1 -17 2 3.8 7.6
 1 -17 2 2.8 8.6
 -2 17 -2 27.8 8.4
 2 -17 2 22.7 9.7
 2 -17 2 23.7 9.2
 -3 17 -2 -2 8.7
 -3 17 -2 -2.7 3.9
 3 -17 2 -9.5 7.9
 -4 17 -2 2.7 6.3
 -4 17 -2 -7.6 4.8
 4 -17 2 2.7 6.7
 4 -17 2 -5.6 9.3
 5 16 -2 -19.4 34.7
 5 16 -2 31.7 11.8
 5 16 -2 10.4 4.6
 -5 -16 2 17.2 11
 -5 -16 2 19.5 4.9
 4 16 -2 -12.5 10
 4 16 -2 -11.2 34.6
 4 16 -2 -1.6 3.6
 -4 -16 2 -1.3 3.1
 -4 -16 2 0.9 8.8
 3 16 -2 -0.9 9.1
 3 16 -2 36.4 40.8
 3 16 -2 18.6 4.4
 -3 -16 2 19.6 4
 -3 -16 2 14.1 9.9
 -3 -16 2 16.6 10.1
 2 16 -2 25.3 34.9
 2 16 -2 -9.5 8.2
 2 16 -2 -0.3 3
 -2 -16 2 4.5 9.1
 -2 -16 2 5.2 8.2
 -2 -16 2 -0.6 2.1
 1 16 -2 11.7 3.3
 1 16 -2 -7.9 38.2
 1 16 -2 41.4 10.5
 -1 -16 2 24.4 10.1
 -1 -16 2 22.7 10.3
 0 16 -2 0.5 2.4
 0 16 -2 7.9 37.8
 0 16 -2 0.8 1.3
 0 16 -2 -1.7 8.1
 0 -16 2 1.5 6.3
 0 -16 2 -1.6 7.1
 -1 16 -2 1 7.4
 -1 16 -2 7.8 3.2
 -1 16 -2 -1.6 31.4
 1 -16 2 8.8 7.9
 1 -16 2 -9.8 6.8
 -2 16 -2 8.3 38.9
 -2 16 -2 -9.5 5.2
 -2 16 -2 25.8 8.5
 -2 16 -2 7.8 3.9
 2 -16 2 13.9 7.3
 2 -16 2 14.8 8.4
 -3 16 -2 2.1 5.3
 -3 16 -2 5.3 4.3
 -3 16 -2 -8.3 4.9
 3 -16 2 0.2 6.5
 3 -16 2 4.6 6.5
 -4 16 -2 3.1 5.1
 -4 16 -2 -4.2 5.5
 4 -16 2 -7.1 5.9
 4 -16 2 2.7 7.8
 -5 16 -2 14.7 7
 -5 16 -2 3.7 6.3
 -5 16 -2 -16.5 6.2
 5 -16 2 6.8 8.9
 -6 16 -2 12.2 7.4
 -6 16 -2 19.5 7.7
 6 -16 2 2.7 7.7
 6 -16 2 13.4 6.8
 6 15 -2 32.1 11.8
 6 15 -2 30 32.2
 6 15 -2 30.1 6.9
 -6 -15 2 34.7 12.5
 -6 -15 2 30.3 7
 5 15 -2 17.9 33.5
 5 15 -2 0.5 8.5
 -5 -15 2 11.6 9.6
 -5 -15 2 4.7 3.8
 4 15 -2 -5.2 7.5
 4 15 -2 7.2 4.2
 -4 -15 2 6.9 7.8
 -4 -15 2 8.1 3.4
 -4 -15 2 2.2 7.6
 3 15 -2 22.5 4.8
 3 15 -2 16.3 8.2
 3 15 -2 22.7 51.99
 -3 -15 2 10.4 7.8
 -3 -15 2 29.2 4.6
 -3 -15 2 18.2 9.1
 2 15 -2 -3.4 6.4
 2 15 -2 7.6 3
 2 15 -2 12.2 44.9
 -2 -15 2 0.8 6.8
 -2 -15 2 2.7 2.6
 -2 -15 2 9.3 7.9
 1 15 -2 7.5 2.9
 1 15 -2 6.5 8
 1 15 -2 6.7 2.2
 -1 -15 2 -0.4 7.4
 -1 -15 2 4.8 1.7
 0 15 -2 78.69 12.2
 0 15 -2 30.1 34.6
 0 15 -2 57.89 6.2
 0 -15 2 29.4 9.8
 -1 15 -2 8 3.2
 -1 15 -2 -4 25.5
 -1 15 -2 -6.1 6.7
 1 -15 2 2.9 6.4
 1 -15 2 -3.6 6.1
 -2 15 -2 -0.9 6.2
 -2 15 -2 -3.9 34.6
 -2 15 -2 3.6 3.6
 2 -15 2 4.3 30.1
 2 -15 2 -3.3 5.8
 2 -15 2 1.2 6.4
 -3 15 -2 38.4 7.1
 -3 15 -2 36.6 9.1
 -3 15 -2 27.3 7.9
 3 -15 2 25.5 7.9
 3 -15 2 29.9 9.2
 -4 15 -2 5.5 5.9
 -4 15 -2 7.9 4.4
 4 -15 2 4.6 5.8
 4 -15 2 0.2 6.4
 -5 15 -2 -13 5.8
 -5 15 -2 0.6 4.9
 -5 15 -2 -4.6 4.6
 5 -15 2 7.9 7.7
 5 -15 2 0 5.5
 -6 15 -2 -8.4 5.1
 -6 15 -2 -6.6 6.5
 -6 15 -2 5.3 6.1
 6 -15 2 1.1 5.7
 -7 15 -2 0.6 7.4
 -7 15 -2 13.4 6.8
 -7 15 -2 4.5 9.3
 7 14 -2 26.2 33.6
 7 14 -2 6.1 4.6
 7 14 -2 -13.3 7.3
 7 14 -2 -21 10.1
 -7 -14 2 -1.8 9.9
 -7 -14 2 -5.4 4.5
 6 14 -2 34.1 34.7
 6 14 -2 -6.2 10.3
 6 14 -2 18.4 8.5
 6 14 -2 4.7 3.9
 6 14 -2 11.8 8.9
 -6 -14 2 -1.8 4.5
 -6 -14 2 12.3 8.3
 5 14 -2 6.4 27.4
 5 14 -2 -6 6.9
 5 14 -2 -7.3 8.8
 5 14 -2 -1.7 3.3
 -5 -14 2 2.3 3.7
 -5 -14 2 -14.9 8.5
 -5 -14 2 -1 6.4
 4 14 -2 15.1 4.6
 4 14 -2 17 9.6
 4 14 -2 -2.9 24.3
 4 14 -2 22.1 8.6
 -4 -14 2 17.5 4.3
 -4 -14 2 9.6 9.1
 -4 -14 2 31 9.3
 3 14 -2 3.1 3
 3 14 -2 26.1 27.2
 3 14 -2 0.4 7.5
 3 14 -2 7.7 8.3
 -3 -14 2 6 6.5
 -3 -14 2 5.9 6.4
 -3 -14 2 4.3 3.1
 2 14 -2 5.3 2.9
 2 14 -2 3.8 6.7
 2 14 -2 9.3 7.3
 2 14 -2 -20.4 22.2
 -2 -14 2 0.3 7.2
 1 14 -2 63.29 33.9
 1 14 -2 63.59 11.2
 1 14 -2 56.59 11.1
 1 14 -2 58.39 6.7
 -1 -14 2 43.7 11.2
 -1 -14 2 46.1 10.5
 -1 -14 2 50.09 5.8
 0 14 -2 33.9 9.2
 0 14 -2 36.5 35.7
 0 14 -2 42.7 4.8
 0 14 -2 28.4 4.9
 0 -14 2 38.6 8.4
 0 -14 2 34.3 10.7
 0 -14 2 41.9 10
 -1 14 -2 15.6 3.8
 -1 14 -2 30.6 7.9
 -1 14 -2 7.8 27.4
 -1 14 -2 11.1 7.4
 1 -14 2 24.5 9.3
 1 -14 2 9.9 6.3
 1 -14 2 24.1 8.2
 -2 14 -2 15.9 4.2
 -2 14 -2 4 5.9
 -2 14 -2 45.8 34.5
 2 -14 2 10.6 5.6
 2 -14 2 11.9 6.3
 2 -14 2 6.8 7.5
 2 -14 2 39.7 26.8
 -3 14 -2 4.3 5.5
 -3 14 -2 -1.2 3.2
 -3 14 -2 3.5 5.6
 3 -14 2 5.9 5.9
 3 -14 2 -2.5 4.4
 3 -14 2 3.4 22.7
 3 -14 2 4.2 7.4
 -4 14 -2 9.5 4.6
 -4 14 -2 11.3 5.8
 4 -14 2 4.8 6
 -5 14 -2 -11.2 5.1
 -5 14 -2 -1.5 4.5
 -5 14 -2 -1.8 4.1
 5 -14 2 12.5 6.2
 -6 14 -2 16.5 6.7
 -6 14 -2 8.3 5.9
 -6 14 -2 11.6 6.1
 6 -14 2 6 5.5
 -7 14 -2 3 5.7
 -7 14 -2 6.4 5.2
 -7 14 -2 0.3 7.6
 7 -14 2 2.4 5.5
 -8 14 -2 12.3 9.9
 -8 14 -2 9.9 6.6
 8 13 -2 45.7 10.3
 8 13 -2 14.9 28.6
 8 13 -2 48.2 9
 8 13 -2 43.2 18.1
 -8 -13 2 33.2 7.8
 -8 -13 2 74.79 15.9
 7 13 -2 3.7 6.9
 7 13 -2 8 4.4
 7 13 -2 0.1 11.4
 7 13 -2 -0.8 8.2
 7 13 -2 7.4 24.9
 -7 -13 2 6.6 5
 -7 -13 2 0.5 7.5
 6 13 -2 -2.6 3.3
 6 13 -2 3.5 7
 6 13 -2 6.2 23.3
 6 13 -2 -10.7 8.3
 6 13 -2 -3.6 6.2
 -6 -13 2 2.3 4.1
 -6 -13 2 -3.8 6.3
 5 13 -2 -7.7 20.2
 5 13 -2 1.8 6.8
 5 13 -2 1.4 6.4
 5 13 -2 -4.7 7.2
 5 13 -2 -0.4 3.1
 -5 -13 2 3.2 6.3
 -5 -13 2 6.4 3.8
 -5 -13 2 1.9 10.4
 4 13 -2 17.6 24.8
 4 13 -2 7.4 6.9
 4 13 -2 7 7.6
 4 13 -2 6.3 2.2
 4 13 -2 30.9 9.9
 4 13 -2 8.2 3.6
 -4 -13 2 9.4 6.7
 -4 -13 2 10.4 3.7
 -4 -13 2 10.6 7.3
 3 13 -2 73.29 11.7
 3 13 -2 42.6 5.9
 3 13 -2 52.19 11.3
 3 13 -2 64.49 7.5
 3 13 -2 47 29.6
 -3 -13 2 77.99 13
 -3 -13 2 47.3 6.8
 -3 -13 2 50.79 10.3
 -3 -13 2 46.6 11
 2 13 -2 6.6 22.4
 2 13 -2 -2.2 6.1
 2 13 -2 6.6 6.2
 2 13 -2 2 2.4
 -2 -13 2 -2.1 6.1
 -2 -13 2 1.8 5.6
 -2 -13 2 -5.9 5.2
 1 13 -2 15.3 3.9
 1 13 -2 16 6.6
 1 13 -2 2.6 5.6
 1 13 -2 -12.8 20.3
 -1 -13 2 16.4 6.4
 -1 -13 2 10 2.6
 -1 -13 2 20.4 11.3
 -1 -13 2 8.5 6.2
 0 13 -2 25.5 6.9
 0 13 -2 21.2 3.4
 0 13 -2 31.2 25.7
 0 -13 2 9.1 11.1
 0 -13 2 16.6 7.6
 0 -13 2 18.9 6.7
 -1 13 -2 22.6 8.1
 -1 13 -2 31.3 7.8
 -1 13 -2 25.5 28.5
 -1 13 -2 20.2 4.5
 1 -13 2 9.1 5.2
 1 -13 2 26.9 8.2
 1 -13 2 35.2 10.2
 -2 13 -2 1.2 2.6
 -2 13 -2 13.2 27.1
 -2 13 -2 12.9 6.2
 -2 13 -2 9.9 5.6
 2 -13 2 2.7 4.7
 -3 13 -2 5 30.3
 -3 13 -2 0.8 3.1
 -3 13 -2 -1.1 4.5
 -3 13 -2 2.6 4.8
 -3 13 -2 -1 4.2
 3 -13 2 -3.4 10.4
 3 -13 2 -25.7 30.3
 3 -13 2 -1.6 4.7
 -4 13 -2 16.8 6.8
 -4 13 -2 14.3 6.5
 -4 13 -2 8.8 5.1
 -4 13 -2 11.9 4.8
 4 -13 2 1 20.4
 4 -13 2 4.8 5.5
 4 -13 2 3.5 7.7
 -5 13 -2 13.1 5.3
 -5 13 -2 9.9 5.4
 -5 13 -2 7.4 5.5
 5 -13 2 5.8 8.4
 5 -13 2 15.4 6.3
 -6 13 -2 2.4 5.2
 -6 13 -2 6.2 5.1
 -6 13 -2 3.7 4.8
 6 -13 2 -1.6 4.8
 -7 13 -2 1.8 4.9
 -7 13 -2 6.1 6
 -7 13 -2 0.4 4.8
 7 -13 2 9.1 5.3
 -8 13 -2 6.6 5.6
 -8 13 -2 7.7 6.4
 -8 13 -2 4.2 7.2
 8 -13 2 -3.9 4.7
 8 -13 2 6.8 2.6
 -9 13 -2 7.8 6.3
 -9 13 -2 10.8 7.3
 9 -13 2 9.2 6.1
 9 -13 2 -0.2 3
 9 12 -2 -4.7 8.4
 9 12 -2 1.7 8.3
 9 12 -2 29.5 11.6
 9 12 -2 -7.1 26.9
 9 12 -2 11.5 5.7
 -9 -12 2 12.3 6
 -9 -12 2 -1.1 7.8
 8 12 -2 11.1 8.5
 8 12 -2 3.2 4.2
 8 12 -2 2.1 7.7
 8 12 -2 4.4 10.4
 8 12 -2 -27.5 25.6
 -8 -12 2 6.5 5.3
 -8 -12 2 6.3 9
 7 12 -2 1.5 6.4
 7 12 -2 -6.6 8.5
 7 12 -2 1.4 21.5
 7 12 -2 6.5 4.3
 7 12 -2 1.4 7
 -7 -12 2 0.2 4.5
 -7 -12 2 5.6 6.6
 6 12 -2 16.5 20.7
 6 12 -2 9.2 8.1
 6 12 -2 21.9 5.8
 6 12 -2 31.1 10
 -6 -12 2 27.3 6.3
 -6 -12 2 30.1 8.9
 -6 -12 2 46.2 10.8
 5 12 -2 5.7 6.1
 5 12 -2 0.5 3.2
 5 12 -2 -4.8 6.2
 5 12 -2 2.6 1.8
 5 12 -2 8.1 22.3
 5 12 -2 -14 5.9
 -5 -12 2 0.2 3.7
 -5 -12 2 3.9 5.9
 -5 -12 2 8.4 7
 4 12 -2 106.29 11.5
 4 12 -2 102.19 9.5
 4 12 -2 30.8 27.4
 4 12 -2 99.19 15.8
 4 12 -2 106.29 14
 4 12 -2 138.59 18.9
 -4 -12 2 109.59 15.8
 -4 -12 2 97.19 17.4
 -4 -12 2 116.19 14.8
 -4 -12 2 78.59 10.8
 3 12 -2 51.89 10.4
 3 12 -2 62.39 7.8
 3 12 -2 62.19 6.2
 3 12 -2 53.99 10.2
 3 12 -2 34.4 21.3
 -3 -12 2 68.29 12.5
 -3 -12 2 71.59 13
 2 12 -2 29.1 4.7
 2 12 -2 32.9 8
 2 12 -2 22.2 24.6
 2 12 -2 32 7.6
 -2 -12 2 16.4 7
 -2 -12 2 19.8 7.2
 -2 -12 2 14.8 6.3
 1 12 -2 1.8 2.9
 1 12 -2 3.3 4.6
 1 12 -2 -14.2 15.1
 1 12 -2 -3.9 4.1
 -1 -12 2 0.2 4.1
 -1 -12 2 1.4 4.5
 -1 -12 2 -0.5 5.1
 0 12 -2 21 3.3
 0 12 -2 34.9 25.5
 0 12 -2 17.4 6.1
 0 12 -2 12.4 4.9
 0 -12 2 17.1 6.9
 0 -12 2 17.2 6.2
 0 -12 2 17.5 6.9
 -1 12 -2 26.7 6.6
 -1 12 -2 24.8 26
 -1 12 -2 18.6 4.5
 -1 12 -2 18 6.2
 -1 12 -2 17.9 2.7
 1 -12 2 18.5 7
 1 -12 2 18.5 6
 1 -12 2 15.2 6.7
 1 -12 2 2.9 17.6
 -2 12 -2 1.2 4
 -2 12 -2 -1.5 2.6
 -2 12 -2 1.7 4.4
 -2 12 -2 4.2 19.1
 2 -12 2 2.2 3.4
 2 -12 2 -9.2 16.6
 2 -12 2 1.5 4.4
 2 -12 2 -9.5 4.3
 -3 12 -2 8.3 3.3
 -3 12 -2 4.3 4.8
 -3 12 -2 8.9 25.2
 -3 12 -2 2.6 3.1
 3 -12 2 1.7 4.6
 3 -12 2 -0.3 5.3
 -4 12 -2 6.6 3.9
 -4 12 -2 5.4 7.4
 -4 12 -2 6.6 3.9
 -4 12 -2 8.3 4.7
 4 -12 2 2.7 6.7
 4 -12 2 15.1 26.5
 -5 12 -2 13.9 5.3
 -5 12 -2 15.7 5.3
 -5 12 -2 19.6 5.8
 -5 12 -2 9.1 4.6
 5 -12 2 9.8 5.6
 5 -12 2 16.4 22.1
 -6 12 -2 38.8 8.4
 -6 12 -2 39.4 8.3
 -6 12 -2 51.59 9.3
 -6 12 -2 58.19 8.2
 6 -12 2 43.6 5.6
 6 -12 2 44.4 8.4
 -7 12 -2 1 5.1
 -7 12 -2 -1.7 4.7
 -7 12 -2 4.5 4.2
 7 -12 2 1.7 2.1
 7 -12 2 -0.5 4.3
 -8 12 -2 10.9 5.8
 -8 12 -2 -0.3 5.3
 8 -12 2 -0.9 2.5
 8 -12 2 -6.5 4.2
 -9 12 -2 19 7.2
 -9 12 -2 23.1 7.2
 9 -12 2 1.5 4.4
 9 -12 2 10.1 3.8
 -10 12 -2 -10.4 5.6
 -10 12 -2 -2.2 5.6
 10 -12 2 -3.5 5
 10 -12 2 3.2 4.2
 10 11 -2 -16.9 11.4
 10 11 -2 3.8 9.4
 10 11 -2 -0.4 8.7
 -10 -11 2 -11.4 9.9
 -10 -11 2 3.7 6.6
 9 11 -2 27.5 27.8
 9 11 -2 6.7 7.5
 9 11 -2 2.8 8.6
 9 11 -2 2.9 4.9
 9 11 -2 21.1 11.1
 -9 -11 2 -3.3 6.6
 -9 -11 2 1 5.1
 8 11 -2 2.9 4.7
 8 11 -2 5.7 7.5
 8 11 -2 16.8 23.5
 8 11 -2 4.1 6.1
 8 11 -2 25.7 10.2
 -8 -11 2 0.8 4.7
 -8 -11 2 2.2 7.9
 7 11 -2 19 7.5
 7 11 -2 40.5 10.5
 7 11 -2 21.2 5.9
 7 11 -2 8.9 19.9
 7 11 -2 14.6 9
 -7 -11 2 17.7 6.5
 -7 -11 2 32.7 9.6
 6 11 -2 77.19 13
 6 11 -2 77.49 10.4
 6 11 -2 39.7 28.2
 6 11 -2 95.19 14.2
 6 11 -2 72.69 14.3
 -6 -11 2 98.19 15
 -6 -11 2 77.79 10.9
 -6 -11 2 86.79 22.2
 5 11 -2 4.7 2
 5 11 -2 -12.7 14.7
 5 11 -2 -0.1 4.7
 5 11 -2 -5 6
 5 11 -2 -2.4 5.2
 5 11 -2 -0.5 3.2
 -5 -11 2 5.8 6.3
 -5 -11 2 -4.4 3.1
 -5 -11 2 12.1 7.4
 -5 -11 2 2.4 5.7
 4 11 -2 31 9.1
 4 11 -2 28.3 5.7
 4 11 -2 11.1 18.6
 4 11 -2 31 7.6
 4 11 -2 29.1 3.8
 4 11 -2 32.8 8.6
 -4 -11 2 40.2 8.8
 -4 -11 2 33.3 8.8
 -4 -11 2 26.2 8.6
 3 11 -2 31.9 8.6
 3 11 -2 21.3 4.4
 3 11 -2 25.5 7.4
 3 11 -2 24.9 7.5
 3 11 -2 16.7 17.7
 3 11 -2 14.9 2.6
 -3 -11 2 15.4 6.5
 -3 -11 2 17.6 6.4
 -3 -11 2 15.1 7.2
 2 11 -2 56.39 10.6
 2 11 -2 46 6
 2 11 -2 20.8 20.7
 2 11 -2 61.19 9.6
 -2 -11 2 50.79 9.4
 -2 -11 2 47.2 9.4
 -2 -11 2 38.1 9.7
 1 11 -2 0.9 17.4
 1 11 -2 2.7 1.9
 1 11 -2 4.1 4.9
 1 11 -2 4.6 4.2
 -1 -11 2 -1.9 4.2
 -1 -11 2 -1.5 3.8
 -1 -11 2 -6.3 3.7
 0 11 -2 115.59 10.4
 0 11 -2 104.19 13.2
 0 11 -2 76.99 32.1
 0 11 -2 75.79 12.7
 0 -11 2 117.49 13.5
 0 -11 2 102.29 14
 0 -11 2 110.99 14.6
 -1 11 -2 7.4 1.7
 -1 11 -2 7.4 4.3
 -1 11 -2 18.2 23.2
 -1 11 -2 6.3 4.8
 1 -11 2 -6 13.1
 1 -11 2 3.9 4.8
 1 -11 2 4.6 5
 1 -11 2 3.7 4
 -2 11 -2 6.1 22.9
 -2 11 -2 12.7 4.6
 -2 11 -2 7.4 3.1
 -2 11 -2 6.3 4.7
 2 -11 2 16 5.6
 2 -11 2 8.9 5.9
 2 -11 2 -1.4 16.3
 -3 11 -2 40.1 29.4
 -3 11 -2 18.1 5.9
 -3 11 -2 27.5 5.2
 -3 11 -2 9.8 4.9
 3 -11 2 31 7.1
 3 -11 2 18 6.7
 3 -11 2 13.9 19.5
 -4 11 -2 58.79 8
 -4 11 -2 58.69 8
 -4 11 -2 44.8 8.3
 4 -11 2 50.69 9.1
 4 -11 2 12 21.5
 -5 11 -2 35.7 6.7
 -5 11 -2 17.9 5
 -5 11 -2 26.8 6.4
 5 -11 2 16.1 3.4
 5 -11 2 25.4 6.6
 -6 11 -2 49.8 9
 -6 11 -2 37.2 7
 -6 11 -2 52.19 9
 -6 11 -2 64.49 8.7
 6 -11 2 46.5 8.3
 6 -11 2 -2.9 23.9
 6 -11 2 55.99 5.6
 -7 11 -2 18.9 6.3
 -7 11 -2 29.9 5.4
 -7 11 -2 23.3 6.9
 -7 11 -2 29.6 6.7
 7 -11 2 23 3.7
 7 -11 2 18.4 5.8
 -8 11 -2 10.1 6.1
 -8 11 -2 8.5 5.4
 -8 11 -2 5.5 5.3
 8 -11 2 5.7 3
 8 -11 2 5.9 4.4
 -9 11 -2 3.7 5.2
 -9 11 -2 -2.5 5.5
 9 -11 2 0.8 3.7
 9 -11 2 -5.8 4.7
 -10 11 -2 7.5 7.7
 -10 11 -2 13.6 7.7
 10 -11 2 12.9 4.5
 10 10 -2 1.5 6.4
 10 10 -2 -2.3 4.6
 10 10 -2 -10.3 10.1
 10 10 -2 -10.3 12.4
 -10 -10 2 -5.8 7.3
 -10 -10 2 -3.1 5.3
 9 10 -2 19.4 6.3
 9 10 -2 8.4 9.3
 9 10 -2 10.6 8.3
 9 10 -2 13.2 6.9
 -9 -10 2 17.8 6.6
 -9 -10 2 11.9 7.4
 8 10 -2 -1 4.3
 8 10 -2 6.5 7.5
 8 10 -2 4.5 7.9
 8 10 -2 4.4 4.3
 -8 -10 2 -0.3 4.4
 -8 -10 2 7.9 6.6
 7 10 -2 7.6 6.8
 7 10 -2 6.4 6.3
 7 10 -2 18 10.1
 -7 -10 2 0.7 7.6
 -7 -10 2 16.9 7.4
 -7 -10 2 6.9 4.5
 6 10 -2 47 7.8
 6 10 -2 43.9 5.7
 6 10 -2 22.9 21.6
 6 10 -2 42.8 10.2
 6 10 -2 36.8 8.7
 6 10 -2 40.8 9.7
 -6 -10 2 42.8 10.7
 -6 -10 2 51.19 10.3
 -6 -10 2 36 7.7
 -6 -10 2 58.79 10.5
 5 10 -2 20.9 18.3
 5 10 -2 23.4 3.9
 5 10 -2 37.7 9.6
 5 10 -2 29.4 9
 5 10 -2 34.2 8.3
 5 10 -2 29.5 6.1
 -5 -10 2 39.5 8.2
 -5 -10 2 32.8 9
 -5 -10 2 30.9 7.8
 4 10 -2 2.6 6
 4 10 -2 0.7 14.8
 4 10 -2 -1.4 2.9
 4 10 -2 11.9 4.9
 4 10 -2 4.3 4.6
 4 10 -2 4 1.6
 -4 -10 2 -0.7 4.8
 -4 -10 2 2.5 6.5
 -4 -10 2 5.5 5.2
 3 10 -2 7 1.8
 3 10 -2 10.3 5.9
 3 10 -2 7.9 3.1
 3 10 -2 5.1 6.2
 3 10 -2 12.1 5.2
 3 10 -2 -9.8 13.2
 -3 -10 2 10.3 6.5
 -3 -10 2 5.7 5.3
 -3 -10 2 8.4 5.4
 2 10 -2 36.3 8.3
 2 10 -2 61.09 9.2
 2 10 -2 13.8 18.9
 2 10 -2 35.7 5.3
 -2 -10 2 42.9 8.8
 -2 -10 2 36.9 9.7
 -2 -10 2 46.5 8.6
 1 10 -2 -2 4.5
 1 10 -2 2.6 1.8
 1 10 -2 9.6 15.4
 -1 -10 2 0.7 4.3
 -1 -10 2 -0.3 3.6
 -1 -10 2 1.8 4.3
 0 10 -2 25.7 21.1
 0 10 -2 4.8 3.3
 0 10 -2 7.4 2
 0 10 -2 6.6 5
 0 -10 2 6.9 4.9
 0 -10 2 1 4
 0 -10 2 4.9 3.6
 -1 10 -2 16 17.1
 -1 10 -2 14 4.9
 -1 10 -2 9.8 1.8
 -1 10 -2 6.2 3.5
 1 -10 2 0.6 13.9
 1 -10 2 7.7 5.1
 1 -10 2 14.4 4.1
 1 -10 2 7.5 4.5
 -2 10 -2 80.69 11.2
 -2 10 -2 84.89 34.3
 -2 10 -2 90.39 11
 2 -10 2 94.89 8.8
 2 -10 2 102.79 12.3
 2 -10 2 116.19 14.3
 -3 10 -2 6.6 3.3
 -3 10 -2 3.6 4.1
 -3 10 -2 22.7 26.2
 -3 10 -2 7.9 3.9
 3 -10 2 10.1 5
 3 -10 2 7.1 1.7
 3 -10 2 9.1 17.3
 3 -10 2 18.7 6.3
 -4 10 -2 13.1 7.1
 -4 10 -2 16.3 4.6
 -4 10 -2 10.6 3.9
 -4 10 -2 8.3 3.8
 4 -10 2 11.6 17
 4 -10 2 5.9 4.5
 -5 10 -2 51.49 6.6
 -5 10 -2 25.1 6.5
 -5 10 -2 25.8 6.1
 -5 10 -2 31.6 6.6
 5 -10 2 34 6.5
 5 -10 2 30.5 6.9
 5 -10 2 42.5 4.3
 5 -10 2 12.7 16.4
 -6 10 -2 90.39 11.8
 -6 10 -2 90.39 10.3
 -6 10 -2 78.99 11.4
 6 -10 2 91.89 10.8
 6 -10 2 94.79 9
 6 -10 2 81.89 11.4
 -7 10 -2 -2.5 4.4
 -7 10 -2 4.3 4.4
 -7 10 -2 4.2 3
 7 -10 2 11.9 24.2
 7 -10 2 0 3.6
 7 -10 2 -2 4.2
 7 -10 2 3.6 2.5
 -8 10 -2 2.5 5.7
 -8 10 -2 7.8 6
 8 -10 2 0.3 3.9
 8 -10 2 10.6 6.1
 8 -10 2 4.8 3
 -9 10 -2 17.5 6.4
 -9 10 -2 18.7 6.7
 9 -10 2 28.2 5.4
 9 -10 2 18.1 4.9
 -10 10 -2 1.2 5.7
 -10 10 -2 0.5 5.1
 10 -10 2 2.1 3.3
 10 -10 2 1.7 4.3
 11 -10 2 2.7 5.1
 11 -10 2 -1 3
 11 -10 2 -11.2 8.9
 11 9 -2 -12.3 11.1
 11 9 -2 2.1 6.9
 11 9 -2 2.1 4.8
 11 9 -2 -3.2 8.7
 -11 -9 2 -10 9.1
 10 9 -2 5.6 4.9
 10 9 -2 4.4 9.7
 10 9 -2 -3.2 7.9
 10 9 -2 6 6.8
 -10 -9 2 4.1 6.6
 -10 -9 2 -2.3 5.3
 9 9 -2 30.7 7.3
 9 9 -2 27.1 9
 9 9 -2 33.4 10.6
 9 9 -2 25 8.4
 -9 -9 2 21.2 6.5
 8 9 -2 11.4 8.6
 8 9 -2 33.9 8.5
 8 9 -2 27.8 6.8
 8 9 -2 28.7 8.8
 -8 -9 2 35.1 7.7
 -8 -9 2 38.1 8.7
 7 9 -2 32.8 8.7
 7 9 -2 31.3 8
 7 9 -2 29.9 6.9
 7 9 -2 33.4 10
 -7 -9 2 48 9.6
 -7 -9 2 31.3 9.1
 -7 -9 2 20.5 6.2
 -7 -9 2 51.19 13.3
 6 9 -2 204.78 21.2
 6 9 -2 216.08 22.5
 6 9 -2 179.08 19.7
 6 9 -2 187.58 18.4
 6 9 -2 207.08 23.6
 -6 -9 2 188.68 21.4
 -6 -9 2 237.48 22.2
 -6 -9 2 166.78 19.3
 5 9 -2 28.1 8.2
 5 9 -2 27.2 6.7
 5 9 -2 11.1 14.9
 5 9 -2 23.2 5.4
 5 9 -2 24.5 3.8
 5 9 -2 27.6 7
 -5 -9 2 17.9 7.1
 -5 -9 2 20.9 6.2
 -5 -9 2 23.9 6.9
 4 9 -2 12.6 2.4
 4 9 -2 23 7.2
 4 9 -2 8.1 14.9
 4 9 -2 5 4.9
 4 9 -2 7.6 3.4
 4 9 -2 4.1 4
 -4 -9 2 10.7 5
 -4 -9 2 15.7 5.5
 -4 -9 2 9 5.5
 3 9 -2 42.4 8.9
 3 9 -2 30.4 4
 3 9 -2 14.5 13.8
 3 9 -2 44.6 9.1
 3 9 -2 44.8 8.4
 3 9 -2 38.3 5.9
 -3 -9 2 59.49 9.8
 -3 -9 2 40.5 8
 -3 -9 2 30.9 7
 2 9 -2 23.7 6.3
 2 9 -2 -5.4 12.4
 2 9 -2 11.5 3.5
 -2 -9 2 9.7 4.5
 -2 -9 2 11.9 4.9
 1 9 -2 40.2 23.4
 1 9 -2 63.19 8.2
 1 9 -2 45.7 5.5
 1 9 -2 42.8 7.8
 -1 -9 2 53.79 8.9
 -1 -9 2 33.4 8.2
 -1 -9 2 56.59 8.6
 0 9 -2 13.3 14.7
 0 9 -2 12.5 4.3
 0 9 -2 8.3 4.3
 0 9 -2 7.9 1.9
 0 -9 2 1.6 3.2
 0 -9 2 4.6 4.1
 0 -9 2 12.3 4.2
 -1 9 -2 18.9 17.8
 -1 9 -2 45.4 6.6
 -1 9 -2 29.3 3.4
 -1 9 -2 30.1 6.2
 1 -9 2 6.5 15.9
 1 -9 2 25.4 6.1
 1 -9 2 35.5 7.3
 -2 9 -2 3.4 2.1
 -2 9 -2 6.6 3.6
 -2 9 -2 -2.1 16.1
 2 -9 2 6.9 13.4
 2 -9 2 5.5 1.5
 2 -9 2 7.9 4.6
 2 -9 2 1.2 3.5
 -3 9 -2 16.9 4.8
 -3 9 -2 20.5 4.5
 -3 9 -2 4.7 15.9
 -3 9 -2 19.5 4.9
 3 -9 2 18.1 5.3
 3 -9 2 19.6 2.8
 -4 9 -2 91.99 9.7
 -4 9 -2 75.99 9.8
 -4 9 -2 81.69 9.5
 -4 9 -2 82.79 10.8
 4 -9 2 27.1 23.2
 4 -9 2 56.79 8.9
 4 -9 2 83.39 10.5
 4 -9 2 80.49 7.4
 -5 9 -2 24.4 6.2
 -5 9 -2 29.8 4.9
 -5 9 -2 19 5.4
 -5 9 -2 27.6 5.3
 5 -9 2 28.5 3.6
 5 -9 2 32.8 5.8
 5 -9 2 30.1 6
 5 -9 2 1.5 16.1
 -6 9 -2 111.89 13.3
 -6 9 -2 107.19 13.4
 -6 9 -2 111.29 12.1
 -6 9 -2 129.29 11.8
 6 -9 2 105.19 12.7
 6 -9 2 114.59 11
 6 -9 2 98.19 12.3
 -7 9 -2 4.4 3.2
 -7 9 -2 0 2.3
 -7 9 -2 -5.4 3.9
 -7 9 -2 -1 3.3
 7 -9 2 -4.4 3.8
 7 -9 2 -7.6 2.7
 7 -9 2 -1.1 2.2
 -8 9 -2 0.7 4.6
 8 -9 2 -14.4 23.1
 8 -9 2 5.2 3
 8 -9 2 -2.4 3.6
 -9 9 -2 15 6.1
 -9 9 -2 10.6 6.2
 9 -9 2 27.9 4.9
 9 -9 2 15.2 4.4
 -10 9 -2 -1.8 5.3
 10 -9 2 8.5 4.1
 10 -9 2 -13.8 6.6
 10 -9 2 2.9 3
 -11 9 -2 10.1 6.8
 11 -9 2 12.8 5.3
 11 -9 2 2.3 9.3
 11 8 -2 -10.1 8.3
 11 8 -2 -17.6 11.1
 -11 -8 2 2.8 9.8
 -11 -8 2 -1.9 5.7
 10 8 -2 13.5 6.4
 10 8 -2 11.7 10.1
 10 8 -2 37.9 8
 10 8 -2 27.9 10.7
 -10 -8 2 30.7 7.5
 -10 -8 2 9.7 6.4
 9 8 -2 7.6 5
 9 8 -2 12.7 7.5
 9 8 -2 10.6 6.3
 9 8 -2 7.5 7.4
 -9 -8 2 17.8 8
 -9 -8 2 9.1 5.6
 8 8 -2 8.1 4.9
 8 8 -2 16.7 5.5
 8 8 -2 28 8.3
 8 8 -2 15.2 7.9
 -8 -8 2 4.2 7.9
 -8 -8 2 22.3 7.3
 -8 -8 2 15.1 5.9
 7 8 -2 9 4.5
 7 8 -2 22.4 11.5
 7 8 -2 11.9 5.4
 7 8 -2 6.7 5.6
 -7 -8 2 7.7 5.2
 -7 -8 2 7.9 4.7
 -7 -8 2 23.7 6.4
 6 8 -2 62.69 7.5
 6 8 -2 78.49 13.2
 6 8 -2 54.59 8.6
 6 8 -2 66.99 10.2
 6 8 -2 67.69 11.5
 -6 -8 2 87.59 12.4
 5 8 -2 2.8 4
 5 8 -2 0.8 3.3
 5 8 -2 -1.8 4.6
 5 8 -2 4 2
 5 8 -2 2.5 4.1
 -5 -8 2 1.7 4.2
 -5 -8 2 0.5 4.3
 -5 -8 2 3.1 4.9
 4 8 -2 2.3 2.7
 4 8 -2 5.3 4.8
 4 8 -2 4.7 4
 4 8 -2 2.1 3.3
 4 8 -2 0.7 1.4
 4 8 -2 0 11.4
 -4 -8 2 -3.4 3.8
 -4 -8 2 5 4.6
 -4 -8 2 1.5 3.4
 3 8 -2 60.89 6.1
 3 8 -2 57.19 9.6
 3 8 -2 54.19 7.2
 3 8 -2 66.69 8.8
 3 8 -2 82.19 11.6
 -3 -8 2 52.49 10
 -3 -8 2 56.79 9
 -3 -8 2 62.79 9.1
 2 8 -2 92.69 11.3
 2 8 -2 86.99 9.5
 2 8 -2 84.79 11.1
 2 8 -2 108.39 12.7
 -2 -8 2 85.29 11.1
 -2 -8 2 94.59 11.8
 -2 -8 2 100.29 12.6
 1 8 -2 62.39 8.6
 1 8 -2 59.59 6.5
 1 8 -2 73.49 9.5
 -1 -8 2 64.09 9.6
 -1 -8 2 50.19 9.4
 -1 -8 2 62.39 8.4
 0 8 -2 53.59 7.5
 0 8 -2 25.7 17.9
 0 8 -2 44.7 4.7
 0 8 -2 41.3 7.4
 0 -8 2 36.6 7.5
 0 -8 2 36.1 6.5
 0 -8 2 45.2 7.6
 -1 8 -2 171.48 15.4
 -1 8 -2 185.48 17.2
 -1 8 -2 131.89 35
 -1 8 -2 166.58 18.1
 1 -8 2 173.78 17.7
 1 -8 2 160.48 18.1
 -2 8 -2 16.1 3.4
 -2 8 -2 22.7 17.8
 -2 8 -2 14 4
 2 -8 2 20.2 4.9
 2 -8 2 9.4 4.5
 2 -8 2 4.2 12.2
 2 -8 2 17.9 2.4
 -3 8 -2 278.97 24.3
 -3 8 -2 259.17 46.9
 -3 8 -2 224.38 24.2
 -3 8 -2 271.47 24.6
 -3 8 -2 257.77 24.3
 3 -8 2 251.07 22.8
 3 -8 2 266.37 24.7
 3 -8 2 231.18 24
 -4 8 -2 169.88 16.7
 -4 8 -2 196.28 46.9
 -4 8 -2 149.69 16.7
 -4 8 -2 170.48 17.9
 4 -8 2 150.48 16.1
 4 -8 2 169.88 14.9
 4 -8 2 159.48 16.7
 -5 8 -2 42.4 5.5
 -5 8 -2 27.2 6.2
 -5 8 -2 33.5 5.4
 -5 8 -2 28.8 6.3
 5 -8 2 41.3 6.6
 5 -8 2 20.5 16.4
 5 -8 2 32.8 4.1
 5 -8 2 33.3 5.8
 -6 8 -2 37.9 7.6
 -6 8 -2 39.5 7.3
 -6 8 -2 37.9 5.6
 -6 8 -2 36.9 5.3
 6 -8 2 32.3 4.8
 6 -8 2 36.5 6.1
 6 -8 2 46 6.4
 -7 8 -2 2.9 2.7
 -7 8 -2 5.6 4.8
 -7 8 -2 8.5 2.4
 -7 8 -2 5 4.7
 7 -8 2 5 3.8
 7 -8 2 5 2.5
 7 -8 2 4.7 3.4
 -8 8 -2 5.5 4.5
 -8 8 -2 -3.4 4.5
 8 -8 2 -2.7 2.1
 8 -8 2 -1.3 2.9
 8 -8 2 -0.1 24.8
 -9 8 -2 19.9 6.1
 -9 8 -2 24.6 7.5
 9 -8 2 26.7 6.4
 9 -8 2 22.3 5.3
 9 -8 2 27.5 4.9
 -10 8 -2 3 5.3
 10 -8 2 4.7 3.9
 10 -8 2 5.3 8.6
 10 -8 2 3.9 2.8
 -11 8 -2 2.3 5.2
 11 -8 2 -0.8 2.5
 11 -8 2 9.4 5.2
 11 -8 2 -4.1 8.4
 -12 8 -2 25.3 8.7
 12 -8 2 11.8 10.3
 12 -8 2 18.2 9.9
 11 7 -2 2.3 5.7
 11 7 -2 0.2 4.5
 11 7 -2 5.7 8.6
 11 7 -2 15.5 8.6
 -11 -7 2 8.3 8.1
 -11 -7 2 -5.3 5.7
 10 7 -2 0.8 5
 10 7 -2 5.3 7
 10 7 -2 -2.7 3.7
 10 7 -2 0.2 7.7
 -10 -7 2 -5 5.3
 -10 -7 2 0.9 6.2
 9 7 -2 106.19 15.3
 9 7 -2 96.09 13.5
 9 7 -2 77.09 17.1
 -9 -7 2 102.59 13.3
 -9 -7 2 133.79 15.6
 8 7 -2 111.29 14.4
 8 7 -2 83.09 15.3
 -8 -7 2 102.19 14
 -8 -7 2 79.39 11.9
 -8 -7 2 111.79 14.3
 7 7 -2 28.6 6.7
 7 7 -2 34.2 8.3
 7 7 -2 15.9 7.8
 -7 -7 2 22 6.8
 -7 -7 2 25.1 6.1
 -7 -7 2 39.7 8.6
 6 7 -2 41.9 8.4
 6 7 -2 73.89 11.2
 6 7 -2 56.59 6.9
 6 7 -2 61.59 12
 -6 -7 2 59.19 11.6
 -6 -7 2 59.59 9.7
 -6 -7 2 73.99 11
 5 7 -2 16.2 5.3
 5 7 -2 16.4 6.4
 5 7 -2 24 6
 5 7 -2 14 3
 -5 -7 2 10.5 5.4
 -5 -7 2 12 5.2
 -5 -7 2 11 4.4
 4 7 -2 5 1.8
 4 7 -2 5.3 3.5
 4 7 -2 8.3 4.6
 4 7 -2 17.5 4.7
 4 7 -2 4.1 2.8
 -4 -7 2 3 3.5
 -4 -7 2 11.9 5.2
 -4 -7 2 0.6 3.3
 3 7 -2 67.69 6.5
 3 7 -2 61.89 8.6
 3 7 -2 51.59 7.4
 3 7 -2 67.09 8.9
 3 7 -2 76.09 10.4
 -3 -7 2 62.89 8.9
 -3 -7 2 88.89 10.9
 2 7 -2 61.99 77.09
 2 7 -2 25.3 4.4
 2 7 -2 27.9 5.9
 2 7 -2 39 6.5
 2 7 -2 28.1 6.2
 -2 -7 2 31.4 7
 -2 -7 2 30.7 6.8
 -2 -7 2 20.3 5
 1 7 -2 40.6 6.7
 1 7 -2 128.99 92.59
 1 7 -2 32.5 6.1
 1 7 -2 43 7.2
 1 7 -2 29.7 4.1
 -1 -7 2 26.8 5.9
 -1 -7 2 43.6 6.8
 -1 -7 2 34.2 6.9
 0 7 -2 132.89 13.6
 0 7 -2 450.45 146.49
 0 7 -2 119.39 13.7
 0 7 -2 142.19 12.1
 0 -7 2 128.39 14.5
 0 -7 2 158.08 90.19
 0 -7 2 124.69 13.5
 0 -7 2 113.29 13.6
 -1 7 -2 367.86 35.1
 -1 7 -2 394.26 34
 -1 7 -2 360.66 35.5
 1 -7 2 623.24 168.08
 1 -7 2 411.96 36.7
 1 -7 2 377.46 35.7
 -2 7 -2 1.3 1.7
 -2 7 -2 84.19 85.59
 -2 7 -2 1.1 2.1
 2 -7 2 4.5 2.7
 2 -7 2 -64.39 64.79
 -3 7 -2 295.77 147.99
 3 -7 2 58.89 90.69
 -4 7 -2 71.59 8.5
 -4 7 -2 70.99 7.7
 -4 7 -2 66.49 7.9
 -4 7 -2 72.39 8.3
 4 -7 2 75.29 6.7
 4 -7 2 56.49 6.9
 4 -7 2 29 18.4
 4 -7 2 60.99 7.8
 4 -7 2 76.09 8.6
 -5 7 -2 7.2 3.8
 -5 7 -2 11.1 2.7
 -5 7 -2 10 3.8
 -5 7 -2 6 2.6
 5 -7 2 5.8 3.3
 5 -7 2 -2.1 14.7
 5 -7 2 7.9 3.2
 5 -7 2 8.7 2.1
 -6 7 -2 29.5 5.8
 -6 7 -2 26.7 6
 -6 7 -2 27.9 3.9
 6 -7 2 13.2 19.7
 6 -7 2 17.4 4.5
 6 -7 2 29.6 4.8
 6 -7 2 24.6 4
 -7 7 -2 14.2 6.6
 -7 7 -2 16.7 2.7
 -7 7 -2 17.7 5.4
 7 -7 2 17 4.1
 7 -7 2 4.9 17.2
 7 -7 2 8.4 3.4
 -8 7 -2 1.5 4.1
 -8 7 -2 0.3 4.1
 8 -7 2 -3.1 2.4
 8 -7 2 -14.2 20.8
 -9 7 -2 79.19 12.5
 9 -7 2 75.19 13.4
 9 -7 2 89.99 11.3
 9 -7 2 106.99 13.3
 9 -7 2 55.69 38.1
 9 -7 2 66.09 8.8
 -10 7 -2 3.1 4.9
 10 -7 2 0.1 2.5
 10 -7 2 6.6 8.2
 10 -7 2 0.3 4
 -11 7 -2 32.2 7.8
 11 -7 2 23.5 4.8
 11 -7 2 24.4 10
 12 -7 2 26.9 11.2
 12 6 -2 20.9 10.5
 12 6 -2 34.8 9.5
 12 6 -2 27.2 7.2
 12 6 -2 32.6 7.5
 -12 -6 2 13.2 7.2
 11 6 -2 20.6 8.4
 11 6 -2 16.8 8.4
 11 6 -2 25.6 7.1
 -11 -6 2 -6.2 5.9
 -11 -6 2 13.7 7.1
 10 6 -2 -4.8 5.2
 10 6 -2 -1.7 4.3
 10 6 -2 0.1 7.3
 -10 -6 2 2.8 5.2
 -10 -6 2 -3.6 5.3
 9 6 -2 59.59 11.5
 9 6 -2 70.49 14.7
 -9 -6 2 95.79 12.7
 -9 -6 2 71.89 11.3
 -9 -6 2 80.89 18.7
 -9 -6 2 63.89 14.2
 8 6 -2 115.39 14.8
 -8 -6 2 114.49 13.6
 -8 -6 2 122.09 15.3
 7 6 -2 53.89 11.7
 7 6 -2 67.79 10.2
 -7 -6 2 56.69 8.7
 -7 -6 2 34.5 7.9
 -7 -6 2 57.19 9.8
 6 6 -2 67.59 8
 6 6 -2 63.59 12.2
 6 6 -2 79.09 10.1
 -6 -6 2 91.39 12.2
 -6 -6 2 49.9 10.7
 -6 -6 2 77.69 11.3
 5 6 -2 119.69 13.6
 5 6 -2 108.79 14.8
 5 6 -2 107.49 11.2
 -5 -6 2 118.39 13.7
 -5 -6 2 112.59 13.2
 4 6 -2 18.1 3.2
 4 6 -2 32.6 7.2
 4 6 -2 25.8 5.9
 -4 -6 2 19.6 5.1
 -4 -6 2 15.7 5.7
 -4 -6 2 22.8 5.4
 3 6 -2 43.3 7.7
 3 6 -2 44.7 9.8
 3 6 -2 32.5 3.9
 3 6 -2 52.39 8
 -3 -6 2 41.6 7.2
 -3 -6 2 38.1 6.4
 -3 -6 2 27 6.3
 2 6 -2 34.3 6.2
 2 6 -2 58.59 8.3
 2 6 -2 28.7 4.6
 2 6 -2 45.8 6.9
 2 6 -2 61.39 69.69
 -2 -6 2 31.4 6.9
 -2 -6 2 44.4 6.8
 -2 -6 2 35.8 6.3
 1 6 -2 81.49 9.3
 1 6 -2 134.29 88.49
 1 6 -2 71.19 7.8
 1 6 -2 71.99 9.1
 1 6 -2 99.89 10.5
 -1 -6 2 80.39 9
 -1 -6 2 72.29 9.9
 -1 -6 2 79.99 9.5
 0 6 -2 248.38 22.2
 0 6 -2 228.08 23.6
 0 6 -2 237.08 23.4
 0 -6 2 278.37 24.9
 0 -6 2 414.46 123.89
 0 -6 2 253.37 23.6
 0 -6 2 242.18 24.3
 -1 6 -2 82.89 9.3
 -1 6 -2 74.59 8.9
 -1 6 -2 82.39 7.6
 -1 6 -2 397.36 231.78
 1 -6 2 81.99 9.2
 1 -6 2 157.48 87.99
 1 -6 2 96.29 10.3
 -2 6 -2 -1.3 1.4
 -2 6 -2 0 1.8
 -2 6 -2 0.8 71.09
 2 -6 2 0.4 0.6
 2 -6 2 -0.8 1.9
 2 -6 2 -0.3 2
 2 -6 2 5.6 67.59
 -3 6 -2 79.59 9.2
 -3 6 -2 88.29 9.4
 -3 6 -2 103.19 9.3
 -3 6 -2 90.69 9.7
 3 -6 2 262.07 117.09
 3 -6 2 79.99 9.2
 3 -6 2 90.79 8.6
 3 -6 2 87.59 9.7
 -4 6 -2 29.3 3.9
 -4 6 -2 28.8 4.9
 -4 6 -2 27.8 4.1
 -4 6 -2 33.8 5.2
 4 -6 2 27.8 4.3
 4 -6 2 21.6 3.1
 4 -6 2 22.1 3.6
 4 -6 2 39.8 90.29
 4 -6 2 24.4 4.5
 -5 6 -2 -1.3 2.2
 -5 6 -2 2.8 1.9
 -5 6 -2 -2.5 2.4
 -5 6 -2 3 1.9
 5 -6 2 3.5 2.4
 5 -6 2 3 2.2
 5 -6 2 1.9 1.9
 5 -6 2 -7.5 13.3
 -6 6 -2 81.59 7.9
 -6 6 -2 71.49 9.7
 -6 6 -2 88.19 10.2
 6 -6 2 79.59 8.6
 6 -6 2 80.89 8.9
 6 -6 2 42.8 25.7
 -7 6 -2 8.4 4.4
 -7 6 -2 13.9 5
 7 -6 2 8.5 4.2
 7 -6 2 10.8 3.2
 7 -6 2 9 3.2
 7 -6 2 6.4 15.2
 -8 6 -2 83.99 10.5
 -8 6 -2 43.9 8.6
 8 -6 2 66.19 34.3
 8 -6 2 70.39 7.7
 -9 6 -2 39.9 9.5
 9 -6 2 45.3 6.4
 9 -6 2 84.79 11.7
 9 -6 2 55.29 7.4
 9 -6 2 32.7 32.6
 9 -6 2 50.69 11
 -10 6 -2 15.9 6.7
 10 -6 2 23.8 5.8
 10 -6 2 12.1 7.9
 -11 6 -2 5.1 5.5
 11 -6 2 3.1 4.2
 11 -6 2 4.7 3
 11 -6 2 -1.7 7.9
 -12 6 -2 33.2 9.1
 12 -6 2 40.7 12.1
 12 5 -2 79.89 12.7
 12 5 -2 28.8 16
 -12 -5 2 9.1 11.1
 11 5 -2 27.1 9
 11 5 -2 15.1 9.2
 -11 -5 2 21 7.5
 10 5 -2 5.7 5.3
 10 5 -2 0.1 6.1
 -10 -5 2 14.1 6.3
 -10 -5 2 0.1 5.2
 9 5 -2 9.1 5.9
 9 5 -2 8.6 7.4
 -9 -5 2 18.7 6.8
 -9 -5 2 14.5 6.2
 -9 -5 2 16.2 6
 8 5 -2 8.4 6.6
 8 5 -2 10.9 4.9
 -8 -5 2 9.4 4.6
 -8 -5 2 3.8 4.7
 -8 -5 2 7 4.7
 7 5 -2 34.5 7.1
 7 5 -2 13.7 6.3
 -7 -5 2 16.4 5.4
 -7 -5 2 10 5.2
 -7 -5 2 29.6 6.6
 -7 -5 2 38.3 7.6
 6 5 -2 11.4 4.4
 6 5 -2 4.9 2.6
 6 5 -2 5.1 4.4
 -6 -5 2 8.6 4.2
 -6 -5 2 8 4.2
 -6 -5 2 8.1 4.9
 5 5 -2 47.1 5.6
 5 5 -2 51.49 8.2
 5 5 -2 35 8
 -5 -5 2 42.6 8.9
 -5 -5 2 46.2 8.2
 4 5 -2 2.5 1.6
 4 5 -2 4.7 3.4
 4 5 -2 7.1 4.4
 -4 -5 2 6 3.3
 -4 -5 2 6.3 3.3
 -4 -5 2 4.6 3.9
 3 5 -2 425.46 39.1
 3 5 -2 427.76 37.4
 3 5 -2 426.76 40
 -3 -5 2 447.56 39.3
 -3 -5 2 410.26 38.9
 -3 -5 2 370.26 39.6
 2 5 -2 207.58 19.8
 -2 -5 2 198.28 19.7
 -2 -5 2 201.28 19.6
 -2 -5 2 186.48 20.2
 1 5 -2 3.4 2.7
 1 5 -2 3.5 2.5
 1 5 -2 -20.1 55.59
 1 5 -2 2.1 2.8
 1 5 -2 2 1.4
 -1 -5 2 5.5 2.8
 -1 -5 2 2.1 2.4
 -1 -5 2 0.5 2.5
 0 5 -2 353.86 32.4
 0 5 -2 347.07 31.4
 0 5 -2 330.07 32.5
 0 -5 2 562.44 132.59
 0 -5 2 349.57 32.7
 0 -5 2 376.16 32.7
 0 -5 2 359.66 33.2
 -1 5 -2 377.86 37.4
 -1 5 -2 424.46 36.8
 1 -5 2 431.76 37.7
 -2 5 -2 98.49 10
 -2 5 -2 103.69 10.3
 -2 5 -2 89.29 10.3
 2 -5 2 105.19 9
 2 -5 2 346.97 120.39
 2 -5 2 103.09 10.4
 2 -5 2 94.19 10
 -3 5 -2 172.38 16.5
 -3 5 -2 171.08 16.8
 -3 5 -2 161.08 16.1
 -3 5 -2 173.78 15.9
 3 -5 2 160.68 16
 3 -5 2 543.65 161.28
 3 -5 2 182.68 15.7
 3 -5 2 167.98 15.6
 3 -5 2 170.28 16.4
 -4 5 -2 15.2 2.9
 -4 5 -2 18.9 2.8
 -4 5 -2 13.9 3.7
 -4 5 -2 17 3.7
 4 -5 2 22 3.4
 4 -5 2 16.2 3.5
 4 -5 2 81.69 85.99
 4 -5 2 15.8 2.9
 -5 5 -2 22.6 3.3
 -5 5 -2 34.9 5.3
 -5 5 -2 23.7 3.3
 -5 5 -2 22.9 4.8
 5 -5 2 30.4 4
 5 -5 2 28 5.4
 5 -5 2 20.7 22
 5 -5 2 15.3 3.4
 5 -5 2 25.3 4
 -6 5 -2 72.59 8.6
 -6 5 -2 62.09 6.3
 -6 5 -2 62.59 9.5
 -6 5 -2 65.19 6.4
 6 -5 2 75.49 8.9
 6 -5 2 24.5 20.3
 6 -5 2 66.39 7.4
 6 -5 2 71.69 7.2
 -7 5 -2 3 3.6
 -7 5 -2 2.6 2.8
 -7 5 -2 2.8 3.9
 7 -5 2 1 2.2
 7 -5 2 -0.7 17.4
 7 -5 2 3.1 3.6
 7 -5 2 3.2 2.4
 -8 5 -2 -2.5 3.1
 -8 5 -2 -4.4 3.4
 8 -5 2 3.3 5.8
 8 -5 2 12.1 20.7
 8 -5 2 1.3 3.1
 8 -5 2 4.5 2.2
 -9 5 -2 67.29 8.5
 -9 5 -2 48.1 10
 9 -5 2 73.09 12.1
 9 -5 2 58.19 32.9
 9 -5 2 47.9 6.6
 9 -5 2 62.39 7.4
 -10 5 -2 90.09 11
 -10 5 -2 101.39 13.1
 10 -5 2 77.09 9.4
 10 -5 2 83.69 20.4
 10 -5 2 39.2 36.8
 10 -5 2 81.69 9.7
 -11 5 -2 0.9 5.2
 -11 5 -2 3.2 5.3
 11 -5 2 2.3 3.8
 11 -5 2 0.2 7.6
 11 -5 2 -0.1 2.5
 -12 5 -2 -3.5 4.7
 -12 5 -2 -4.5 5.1
 12 -5 2 -2.3 8
 -13 5 -2 -1.9 6.2
 13 -5 2 -25 13.1
 12 4 -2 10.5 8.3
 12 4 -2 7.2 11.7
 -12 -4 2 -2.2 5.7
 -12 -4 2 -1.5 8.2
 11 4 -2 40.2 10
 11 4 -2 22.7 9.8
 -11 -4 2 49.9 9.1
 -11 -4 2 37.9 10.4
 10 4 -2 17.1 8.1
 10 4 -2 16.6 6
 -10 -4 2 7.9 5.8
 9 4 -2 -0.1 6.1
 9 4 -2 -0.2 4
 -9 -4 2 -1.5 3.5
 -9 -4 2 -6.8 4.3
 -9 -4 2 -2 6.9
 -9 -4 2 0.8 4.1
 8 4 -2 5.5 5.8
 8 4 -2 6.2 4.4
 8 4 -2 4.6 4.9
 -8 -4 2 12.5 5.1
 -8 -4 2 2.2 3.1
 -8 -4 2 11 5.1
 7 4 -2 5.3 4.1
 7 4 -2 7.3 4.7
 7 4 -2 1.3 5.2
 -7 -4 2 1.8 4.2
 -7 -4 2 9 4.3
 -7 -4 2 11.8 4.6
 -7 -4 2 0.9 5.3
 6 4 -2 121.49 12.2
 6 4 -2 110.79 15
 6 4 -2 126.79 13.6
 6 4 -2 119.39 13.2
 -6 -4 2 103.39 13.4
 -6 -4 2 124.99 13.7
 5 4 -2 83.39 9.1
 5 4 -2 95.29 10.4
 5 4 -2 93.29 10.7
 5 4 -2 90.69 12
 -5 -4 2 76.79 10.5
 -5 -4 2 93.19 10.8
 4 4 -2 5.3 2.7
 4 4 -2 7.8 3.5
 4 4 -2 3.8 3.9
 4 4 -2 6.8 1.9
 -4 -4 2 1.4 3.4
 -4 -4 2 5.6 3.2
 -4 -4 2 4.8 3.3
 3 4 -2 361.36 33.7
 3 4 -2 384.66 33.6
 3 4 -2 353.86 32.2
 -3 -4 2 350.26 33.6
 -3 -4 2 330.47 34.3
 -3 -4 2 378.36 33.8
 2 4 -2 318.67 30
 2 4 -2 310.57 29.4
 2 4 -2 319.07 28
 2 4 -2 342.27 29.4
 -2 -4 2 322.17 29.5
 -2 -4 2 284.17 29.1
 -2 -4 2 296.97 29.9
 1 4 -2 -12.6 41.6
 1 4 -2 1.4 2
 1 4 -2 1 2.3
 -1 -4 2 -1.6 2
 -1 -4 2 2.1 2.1
 -1 -4 2 -0.5 2.3
 0 4 -2 283.37 29.3
 0 4 -2 619.74 114.89
 0 4 -2 381.66 30.1
 0 4 -2 321.37 29.2
 0 4 -2 273.67 28.4
 0 -4 2 596.84 109.69
 0 -4 2 321.67 29.5
 0 -4 2 326.07 29.9
 0 -4 2 342.07 30
 -1 4 -2 71.89 7.5
 -1 4 -2 72.19 8.2
 -1 4 -2 269.97 104.59
 1 -4 2 100.29 9.2
 1 -4 2 194.68 86.19
 1 -4 2 79.69 8.3
 -2 4 -2 103.39 10.2
 -2 4 -2 102.59 10.3
 -2 4 -2 94.99 10.3
 -2 4 -2 106.09 10.1
 2 -4 2 308.67 113.39
 2 -4 2 109.59 9.3
 2 -4 2 108.99 10.5
 2 -4 2 100.09 10.1
 -3 4 -2 -0.8 1.6
 -3 4 -2 -0.5 1.2
 -3 4 -2 1.7 2
 -3 4 -2 96.19 93.59
 3 -4 2 -0.3 1.6
 3 -4 2 -78.49 66.79
 3 -4 2 2.6 1.4
 3 -4 2 1.2 1.6
 -4 4 -2 125.29 10.5
 -4 4 -2 101.89 10.5
 -4 4 -2 110.29 11.7
 -4 4 -2 116.89 11.5
 4 -4 2 95.49 12.4
 4 -4 2 117.19 10.7
 4 -4 2 99.29 10.7
 4 -4 2 483.75 160.08
 4 -4 2 124.49 11.8
 -5 4 -2 42.9 4.2
 -5 4 -2 36.8 4.1
 -5 4 -2 49 5.4
 -5 4 -2 44 6
 -5 4 -2 37.1 5.9
 5 -4 2 27.8 4.8
 5 -4 2 43.2 5.9
 5 -4 2 143.69 100.99
 5 -4 2 42.8 4.6
 5 -4 2 42.4 4.9
 -6 4 -2 95.89 11.8
 -6 4 -2 96.59 11.5
 -6 4 -2 116.19 10.9
 6 -4 2 81.89 30.3
 6 -4 2 99.99 10
 6 -4 2 107.29 10.3
 6 -4 2 112.29 11.7
 -7 4 -2 85.39 11.4
 -7 4 -2 106.59 10.6
 -7 4 -2 95.69 11.7
 7 -4 2 89.19 9.6
 7 -4 2 97.99 11.5
 7 -4 2 80.59 32.4
 7 -4 2 102.09 9.6
 -8 4 -2 -0.9 4
 -8 4 -2 -0.1 3.3
 8 -4 2 1.3 2.8
 8 -4 2 -3.3 3.3
 8 -4 2 16 6.4
 8 -4 2 -6.4 17.6
 8 -4 2 0.8 1.8
 -9 4 -2 21.5 5.3
 -9 4 -2 11.6 5.3
 9 -4 2 11.2 28.1
 9 -4 2 19.4 4.1
 9 -4 2 19.4 3.4
 9 -4 2 12.6 6.4
 -10 4 -2 33.1 6.8
 -10 4 -2 32.6 8.1
 10 -4 2 32.7 5.2
 10 -4 2 32 5.2
 10 -4 2 32.5 9.5
 10 -4 2 42 8.1
 10 -4 2 32 32.8
 -11 4 -2 12.6 7.2
 -11 4 -2 18.6 6.3
 11 -4 2 15.4 4.1
 11 -4 2 3.3 7.8
 -12 4 -2 4.6 6.2
 -12 4 -2 7.4 6.2
 12 -4 2 -4.7 7.9
 12 -4 2 -0.3 3.9
 -13 4 -2 1.5 6.9
 13 -4 2 14.3 11.2
 12 3 -2 -4.9 6.9
 12 3 -2 2.9 9.2
 -12 -3 2 -8.2 5.4
 -12 -3 2 -8.8 6
 11 3 -2 101.59 17.3
 11 3 -2 92.49 13.9
 -11 -3 2 59.89 13.3
 -11 -3 2 90.19 12.7
 10 3 -2 0.1 6.2
 10 3 -2 -4.7 5.8
 10 3 -2 2.2 4.9
 10 3 -2 2.1 4.2
 -10 -3 2 5.8 6.8
 -10 -3 2 0 5.1
 9 3 -2 -1.9 7.2
 9 3 -2 12.8 5.2
 -9 -3 2 11 6.5
 8 3 -2 25.3 5.8
 8 3 -2 19.9 5.9
 8 3 -2 14.9 7.9
 -8 -3 2 22.1 5.6
 -8 -3 2 23.5 6.2
 7 3 -2 -1.6 3
 7 3 -2 -1.7 2.8
 7 3 -2 -3.3 4.2
 -7 -3 2 -4.7 3
 -7 -3 2 -0.7 3.7
 -7 -3 2 1.6 3.3
 6 3 -2 64.19 8.8
 6 3 -2 64.39 11
 6 3 -2 70.99 9
 -6 -3 2 62.39 8.7
 -6 -3 2 77.39 11.8
 -6 -3 2 70.79 9.3
 5 3 -2 424.26 38.7
 5 3 -2 429.86 39
 5 3 -2 402.76 40
 5 3 -2 409.66 37.8
 -5 -3 2 403.66 38.8
 -5 -3 2 410.26 38.8
 -5 -3 2 434.16 40.1
 4 3 -2 138.69 15.3
 4 3 -2 127.79 15.3
 4 3 -2 134.49 13.4
 4 3 -2 149.79 14.7
 -4 -3 2 145.79 14.6
 -4 -3 2 148.99 14.7
 -4 -3 2 137.29 15.6
 3 3 -2 70.39 8.1
 3 3 -2 63.79 8.1
 3 3 -2 70.79 6.8
 3 3 -2 66.29 9.1
 -3 -3 2 70.59 8.1
 -3 -3 2 69.09 8.3
 -3 -3 2 57.49 8.8
 2 3 -2 234.58 21.7
 2 3 -2 247.48 22.3
 2 3 -2 241.78 22.5
 2 3 -2 230.08 22.9
 -2 -3 2 226.28 22.9
 -2 -3 2 246.88 22.5
 -2 -3 2 228.08 22.3
 1 3 -2 54.09 6.9
 1 3 -2 57.19 5.1
 1 3 -2 54.39 6.5
 1 3 -2 56.49 6.6
 -1 -3 2 52.29 6.9
 -1 -3 2 63.99 6.8
 -1 -3 2 53.49 6.4
 0 3 -2 195.38 77.59
 0 3 -2 73.79 8.3
 0 3 -2 88.59 8.8
 0 -3 2 71.49 8.2
 0 -3 2 82.79 8.5
 0 -3 2 91.09 8.9
 -1 3 -2 22.1 40.2
 1 -3 2 17.6 52.49
 -2 3 -2 29.9 3.8
 -2 3 -2 223.98 101.79
 -2 3 -2 29.6 4
 -2 3 -2 33.7 3.7
 -2 3 -2 30.2 3.7
 2 -3 2 28.8 3.8
 2 -3 2 127.89 76.09
 2 -3 2 31.8 3.6
 -3 3 -2 1.8 1.8
 -3 3 -2 67.69 79.79
 -3 3 -2 3.9 2
 -3 3 -2 5 1.3
 -3 3 -2 4.5 1.4
 3 -3 2 3.3 1.6
 3 -3 2 -41.8 58.59
 3 -3 2 4.8 1.6
 3 -3 2 2.7 1.4
 3 -3 2 2.7 1.9
 -4 3 -2 171.28 15.4
 -4 3 -2 158.08 15.4
 -4 3 -2 191.78 16.9
 -4 3 -2 195.68 16.1
 -4 3 -2 169.48 16.5
 4 -3 2 169.68 16.5
 4 -3 2 152.18 15.9
 4 -3 2 183.68 15.6
 4 -3 2 164.88 15.7
 -5 3 -2 22.3 4.6
 -5 3 -2 28.5 4
 -5 3 -2 21.6 4.5
 5 -3 2 27.7 3.2
 5 -3 2 25.7 4.6
 5 -3 2 24.1 3.3
 5 -3 2 251.37 128.79
 5 -3 2 14.1 3.4
 -6 3 -2 3.5 2.8
 -6 3 -2 2.6 3.3
 -6 3 -2 -0.9 2.5
 6 -3 2 7.3 15.7
 6 -3 2 3.7 1.7
 6 -3 2 7.2 1.8
 -7 3 -2 84.49 9.4
 -7 3 -2 100.59 11.1
 7 -3 2 83.79 8.4
 7 -3 2 102.79 12.4
 7 -3 2 84.99 32.5
 7 -3 2 94.89 14.6
 7 -3 2 72.79 8.4
 -8 3 -2 -2.2 2.8
 -8 3 -2 -2 3.5
 8 -3 2 -9.5 17.6
 8 -3 2 2.9 2.1
 8 -3 2 0.9 3.8
 8 -3 2 1.2 1.7
 8 -3 2 0 4.7
 -9 3 -2 8.7 5
 -9 3 -2 11.1 4.8
 9 -3 2 -8.3 23
 9 -3 2 2.1 5.9
 9 -3 2 9.5 2.6
 -10 3 -2 7.4 4.8
 -10 3 -2 3 4
 10 -3 2 1.1 6.2
 10 -3 2 2.6 2.4
 10 -3 2 1.5 5.3
 10 -3 2 12.4 3.2
 -11 3 -2 33.4 7.6
 -11 3 -2 34.9 8.8
 11 -3 2 36 10.5
 11 -3 2 33.8 5.6
 -12 3 -2 6.3 6.5
 12 -3 2 7.1 4.1
 12 -3 2 4.2 9
 -13 3 -2 -0.5 7.1
 13 -3 2 8.8 10.2
 13 2 -2 25.5 11.7
 -13 -2 2 7.9 7.9
 12 2 -2 2.9 8
 12 2 -2 -3.8 7.3
 -12 -2 2 -0.6 8
 -12 -2 2 -0.8 5.5
 11 2 -2 4.4 4.9
 11 2 -2 -0.7 7
 11 2 -2 5.4 5.3
 -11 -2 2 3.4 5.5
 -11 -2 2 -2.1 5.8
 10 2 -2 0.9 4
 10 2 -2 3.2 5.7
 10 2 -2 -3.5 6.5
 10 2 -2 11.4 5.2
 -10 -2 2 2.9 5.1
 -10 -2 2 -6.6 5.1
 -10 -2 2 -1.5 5
 9 2 -2 43.8 10.6
 9 2 -2 41.8 7.6
 9 2 -2 33 7.3
 -9 -2 2 38.8 8.3
 8 2 -2 0.8 3.2
 8 2 -2 1.5 3.4
 8 2 -2 -1.9 5.9
 -8 -2 2 -0.9 3.7
 -8 -2 2 1.4 4.6
 -8 -2 2 1.8 3
 -8 -2 2 -0.4 2.1
 7 2 -2 19.8 7.1
 7 2 -2 14.2 4.4
 -7 -2 2 10.4 5.6
 -7 -2 2 11.8 4.4
 -7 -2 2 10.4 4.6
 -7 -2 2 8.4 4
 6 2 -2 122.19 13.3
 6 2 -2 141.39 15
 6 2 -2 99.69 15
 -6 -2 2 138.69 13.9
 -6 -2 2 134.39 13.2
 -6 -2 2 129.19 15.2
 -6 -2 2 115.59 13.5
 5 2 -2 165.68 16.3
 5 2 -2 146.69 15.9
 5 2 -2 154.88 17.6
 -5 -2 2 156.78 15.5
 -5 -2 2 168.18 16.3
 -5 -2 2 155.18 16.2
 -5 -2 2 168.78 17.5
 4 2 -2 138.59 14.1
 4 2 -2 140.99 14.3
 4 2 -2 139.79 13.4
 4 2 -2 129.29 16.2
 -4 -2 2 132.89 14.2
 -4 -2 2 144.29 13.5
 -4 -2 2 151.18 15.4
 -4 -2 2 134.29 14.2
 3 2 -2 32.9 4.6
 3 2 -2 28.8 3.7
 3 2 -2 20.1 5.2
 3 2 -2 32.1 4.6
 -3 -2 2 29.6 4.8
 -3 -2 2 32.3 5.8
 -3 -2 2 32.6 5.1
 -3 -2 2 33.4 3.8
 2 2 -2 36.6 4.9
 2 2 -2 25.4 4.9
 2 2 -2 28.3 4.2
 -2 -2 2 30.9 4.3
 -2 -2 2 31.8 5.2
 -2 -2 2 27.3 3.2
 -2 -2 2 26.9 4.6
 1 2 -2 187.48 19.3
 1 2 -2 229.98 19.2
 1 2 -2 214.68 19.2
 -1 -2 2 199.88 19.1
 -1 -2 2 198.58 19.1
 -1 -2 2 199.88 19.5
 0 2 -2 96.89 9.1
 0 2 -2 85.69 8.9
 0 2 -2 174.38 67.29
 0 2 -2 107.89 9
 0 -2 2 75.39 8.9
 0 -2 2 91.99 8.9
 0 -2 2 77.79 8.8
 -1 2 -2 399.16 36.1
 -1 2 -2 382.56 35.9
 1 -2 2 457.75 36.2
 1 -2 2 381.26 36.1
 -2 2 -2 339.27 29.4
 -2 2 -2 312.77 29.4
 -2 2 -2 364.66 29
 -2 2 -2 305.27 29.1
 2 -2 2 310.87 29.4
 2 -2 2 354.46 29.2
 2 -2 2 300.57 29.3
 2 -2 2 323.67 29.1
 -3 2 -2 327.67 27.8
 -3 2 -2 286.77 27.8
 -3 2 -2 299.47 28.8
 -3 2 -2 307.97 28.6
 3 -2 2 317.77 28.1
 3 -2 2 302.87 28.6
 3 -2 2 305.37 28.7
 3 -2 2 331.67 28.4
 3 -2 2 356.76 28
 -4 2 -2 829.52 66.49
 -4 2 -2 718.63 66.99
 -4 2 -2 762.82 66.79
 4 -2 2 652.03 66.29
 4 -2 2 647.24 66.69
 4 -2 2 758.42 66.69
 4 -2 2 818.62 65.79
 4 -2 2 785.32 65.89
 -5 2 -2 210.28 18.3
 -5 2 -2 179.28 18.6
 -5 2 -2 204.68 19.1
 5 -2 2 182.98 18.8
 5 -2 2 193.78 18.6
 5 -2 2 216.88 17.5
 5 -2 2 169.58 17.5
 -6 2 -2 130.19 12.1
 -6 2 -2 123.39 13
 6 -2 2 135.99 14.2
 6 -2 2 112.59 12.4
 6 -2 2 127.99 11.2
 6 -2 2 101.49 11.1
 6 -2 2 110.59 12.5
 -7 2 -2 91.19 9.4
 -7 2 -2 72.59 10
 7 -2 2 88.19 9.8
 7 -2 2 84.19 8.1
 7 -2 2 89.59 11.5
 7 -2 2 60.29 27.7
 7 -2 2 67.79 8
 -8 2 -2 62.39 8.4
 -8 2 -2 66.09 9.9
 8 -2 2 66.49 8.8
 8 -2 2 23.8 25.1
 8 -2 2 61.29 6.8
 8 -2 2 52.09 10.2
 8 -2 2 54.39 6.5
 -9 2 -2 25.9 5.8
 -9 2 -2 31.2 7.1
 9 -2 2 22.9 4.3
 9 -2 2 14.4 6.6
 9 -2 2 34.1 26.6
 -10 2 -2 10.6 5.5
 -10 2 -2 12.1 6
 10 -2 2 3.9 6.4
 10 -2 2 4.9 3.4
 10 -2 2 9.9 2.9
 10 -2 2 -11.6 26.2
 10 -2 2 0.1 3.6
 -11 2 -2 11 5.8
 -11 2 -2 15.9 6.1
 11 -2 2 7.7 8.5
 11 -2 2 -32.2 30.4
 11 -2 2 16.1 4.3
 -12 2 -2 26.4 8.1
 12 -2 2 38.6 12.2
 12 -2 2 50.59 7.1
 -13 2 -2 5 7
 13 -2 2 18 5.8
 13 -2 2 11.8 9.4
 13 1 -2 25.6 10
 13 1 -2 11.4 9.2
 -13 -1 2 11 7.9
 12 1 -2 -4.5 6.4
 12 1 -2 8.6 9
 -12 -1 2 3.2 7.4
 -12 -1 2 -8.8 5.8
 11 1 -2 0.4 4.7
 11 1 -2 1.4 4
 11 1 -2 2.8 7.7
 -11 -1 2 -6.3 5
 -11 -1 2 2.8 5.6
 10 1 -2 -0.5 6.5
 10 1 -2 0.8 4.6
 10 1 -2 -3.1 3.4
 10 1 -2 8.9 6.2
 -10 -1 2 4.4 4.9
 -10 -1 2 -4.1 4.4
 -10 -1 2 1.2 4.7
 9 1 -2 12.8 4.8
 9 1 -2 8.1 4.3
 9 1 -2 19.4 7.3
 -9 -1 2 7.9 5.5
 -9 -1 2 14.7 4.9
 -9 -1 2 15.8 5.2
 8 1 -2 116.49 13.2
 8 1 -2 105.99 12.5
 8 1 -2 95.09 15.9
 8 1 -2 114.79 13
 -8 -1 2 126.99 15.2
 -8 -1 2 118.59 13.1
 -8 -1 2 87.09 11.9
 -8 -1 2 109.49 12.7
 7 1 -2 24 7.3
 7 1 -2 25.5 5.5
 7 1 -2 26.1 5.5
 -7 -1 2 30 6.1
 -7 -1 2 39.8 6.3
 -7 -1 2 15.7 5.5
 -7 -1 2 37.1 7.9
 6 1 -2 23.6 4.9
 6 1 -2 30.3 5.5
 6 1 -2 19.4 6.1
 -6 -1 2 22.3 7.1
 -6 -1 2 28.6 5.2
 5 1 -2 147.99 17.1
 5 1 -2 155.28 15.5
 5 1 -2 158.28 15.8
 -5 -1 2 144.49 15.5
 -5 -1 2 163.58 15.4
 -5 -1 2 153.38 15.6
 -5 -1 2 168.18 17
 4 1 -2 206.38 21.2
 4 1 -2 193.88 19.8
 4 1 -2 218.88 20.2
 -4 -1 2 190.28 19.9
 -4 -1 2 227.08 19.6
 -4 -1 2 203.28 20
 -4 -1 2 222.18 21
 3 1 -2 21.8 3.8
 3 1 -2 13.6 4
 -3 -1 2 23.5 4
 -3 -1 2 22.7 4.6
 -3 -1 2 20.7 3.8
 -3 -1 2 18.8 3.1
 2 1 -2 46.4 5.7
 2 1 -2 40.8 4.8
 2 1 -2 37.8 4.8
 -2 -1 2 33.8 4.6
 -2 -1 2 39.7 4.8
 -2 -1 2 40.2 5.6
 -2 -1 2 38.3 4.1
 1 1 -2 1067.69 99.79
 1 1 -2 1121.09 99.59
 1 1 -2 1222.18 99.69
 -1 -1 2 1050.79 99.79
 -1 -1 2 1113.59 98.89
 -1 -1 2 1180.78 99.69
 -1 -1 2 1140.19 99.59
 0 1 -2 238.08 20.4
 0 1 -2 217.38 20.4
 0 -1 2 221.58 20.3
 0 -1 2 222.48 20.4
 0 -1 2 222.98 20.4
 -1 1 -2 30.4 3.6
 -1 1 -2 36.7 3.7
 -1 1 -2 36.3 3.7
 -1 1 -2 29.1 3.2
 -1 1 -2 112.89 61.59
 1 -1 2 33.4 3.7
 1 -1 2 41 3.8
 1 -1 2 85.49 53.29
 1 -1 2 37.8 3.2
 1 -1 2 36.4 3.9
 -2 1 -2 162.68 14.6
 -2 1 -2 154.78 14.4
 -2 1 -2 152.68 13.8
 2 -1 2 165.78 14.3
 2 -1 2 148.09 14
 2 -1 2 152.58 14.5
 2 -1 2 165.18 14.4
 -3 1 -2 107.29 10.7
 -3 1 -2 104.39 10.9
 -3 1 -2 119.69 10.6
 3 -1 2 108.59 9.9
 3 -1 2 128.99 9.9
 3 -1 2 109.09 10.6
 3 -1 2 101.49 10.7
 3 -1 2 98.79 10.8
 -4 1 -2 569.94 45.2
 -4 1 -2 514.45 45.7
 4 -1 2 504.35 45.4
 4 -1 2 456.75 44.5
 4 -1 2 433.86 45
 4 -1 2 483.35 45.5
 4 -1 2 572.04 44.5
 -5 1 -2 97.89 9.3
 -5 1 -2 89.09 9.9
 5 -1 2 74.89 8.3
 5 -1 2 85.89 10.6
 5 -1 2 98.39 9.7
 5 -1 2 75.59 9.6
 5 -1 2 100.79 8.5
 -6 1 -2 134.29 13.1
 -6 1 -2 126.09 12.2
 6 -1 2 126.09 13.8
 6 -1 2 115.49 12.5
 6 -1 2 103.99 11.1
 6 -1 2 129.99 11.4
 6 -1 2 105.49 12.4
 -7 1 -2 35.1 5.5
 -7 1 -2 30.9 6.1
 7 -1 2 27.2 4.2
 7 -1 2 25.6 3.9
 7 -1 2 26 5.5
 7 -1 2 28.6 5.4
 7 -1 2 48.1 24.5
 7 -1 2 23.6 6.5
 -8 1 -2 22.8 5.4
 -8 1 -2 18.5 5.7
 8 -1 2 29.6 27.4
 8 -1 2 20.6 5.1
 8 -1 2 18.1 6.8
 8 -1 2 16 5.2
 8 -1 2 21.3 3.8
 8 -1 2 21.5 3.7
 -9 1 -2 -0.2 3.6
 -9 1 -2 2.3 4.4
 9 -1 2 -16.9 19.3
 9 -1 2 2.3 5.3
 9 -1 2 4 3
 9 -1 2 4.4 2.5
 -10 1 -2 19.5 5.8
 10 -1 2 5.5 6.9
 10 -1 2 13.7 30.6
 10 -1 2 -1.5 3.9
 -11 1 -2 3.1 5.5
 11 -1 2 -37 27.5
 11 -1 2 1.9 3.7
 11 -1 2 -6.6 6.3
 -12 1 -2 9.1 6.3
 12 -1 2 14.6 5.2
 12 -1 2 -2.6 7.5
 -13 1 -2 11.4 8
 13 -1 2 9.2 5.4
 13 -1 2 30.8 11.2
 13 0 -2 -18.3 9.3
 13 0 -2 14.6 10.6
 -13 0 2 2.6 6.6
 12 0 -2 8.1 8.8
 12 0 -2 11.8 7.7
 12 0 -2 12.2 5.5
 -12 0 2 14.7 7.1
 -12 0 2 11.4 8.4
 11 0 -2 -0.5 4.1
 11 0 -2 17.2 9.2
 11 0 -2 0.1 5.4
 -11 0 2 0.7 5.5
 -11 0 2 5.8 5.8
 -11 0 2 4.3 5.4
 10 0 -2 4.2 4.4
 10 0 -2 1.9 5.8
 10 0 -2 2 3.6
 10 0 -2 -1.3 5.2
 -10 0 2 2.7 5
 -10 0 2 6.6 4.3
 -10 0 2 -6.3 5.2
 -10 0 2 0.9 4.3
 9 0 -2 18.5 5.1
 9 0 -2 5.1 3.8
 9 0 -2 5.6 7
 -9 0 2 8.5 5.3
 -9 0 2 11.8 4.9
 -9 0 2 7.5 5.4
 8 0 -2 87.79 14.9
 8 0 -2 94.89 11.8
 8 0 -2 97.79 12.1
 8 0 -2 101.39 12
 -8 0 2 90.49 11.5
 -8 0 2 103.19 11.8
 -8 0 2 112.29 12.3
 -8 0 2 97.99 12.4
 7 0 -2 31 8.7
 7 0 -2 51.89 7.6
 7 0 -2 59.59 7.5
 7 0 -2 55.39 7.8
 -7 0 2 63.39 9.9
 -7 0 2 53.19 8.2
 -7 0 2 54.29 7.5
 6 0 -2 46.7 9.3
 6 0 -2 67.29 8.1
 6 0 -2 66.99 8.2
 6 0 -2 61.39 7.8
 -6 0 2 70.39 8.2
 5 0 -2 168.08 16.8
 5 0 -2 166.78 16.8
 5 0 -2 173.88 18.4
 -5 0 2 148.29 16.5
 -5 0 2 187.68 17.6
 -5 0 2 200.48 18.4
 4 0 -2 54.89 7.2
 4 0 -2 59.69 7.3
 4 0 -2 69.49 8.9
 -4 0 2 81.19 8.9
 -4 0 2 58.69 7.3
 -4 0 2 71.19 7.2
 3 0 -2 13 3.7
 3 0 -2 15.7 3.2
 3 0 -2 14.5 2.9
 -3 0 2 16.3 3
 -3 0 2 11 2.7
 -3 0 2 21.4 3
 -3 0 2 20.8 4.1
 2 0 -2 214.38 20.5
 2 0 -2 212.08 20
 2 0 -2 212.68 20
 -2 0 2 253.57 20.6
 -2 0 2 219.58 19.6
 -2 0 2 209.28 20
 -2 0 2 202.38 19.9
 1 0 -2 52.29 5.2
 1 0 -2 45 5.1
 1 0 -2 48.5 5.5
 -1 0 2 43.1 5.1
 -1 0 2 43.2 5.1
 -1 0 2 47.1 5.4
 0 0 -2 20.1 2.3
 -1 0 -2 122.69 9.9
 -1 0 -2 101.29 9.8
 -1 0 -2 99.59 9.8
 -1 0 -2 114.39 9.9
 1 0 2 102.09 9.8
 1 0 2 317.57 78.79
 1 0 2 116.99 9.9
 1 0 2 105.99 9.8
 -2 0 -2 76.99 54.59
 -2 0 -2 2 1.3
 -2 0 -2 0.6 1.3
 2 0 2 1.3 1.2
 2 0 2 0 0.9
 2 0 2 -5.2 40.2
 2 0 2 0.8 1.1
 2 0 2 0 1.3
 -3 0 -2 174.38 15.5
 -3 0 -2 170.38 15.8
 3 0 2 162.68 14.9
 3 0 2 161.28 15.6
 3 0 2 156.58 15.7
 3 0 2 167.88 14.9
 3 0 2 166.88 15.5
 3 0 2 185.28 16.1
 -4 0 -2 949.21 81.59
 -4 0 -2 943.61 82.89
 -4 0 -2 1010.4 82.39
 -4 0 -2 970.7 81.59
 4 0 2 971.9 82.59
 4 0 2 968.6 83.29
 4 0 2 890.11 81.79
 4 0 2 901.71 82.69
 4 0 2 923.41 81.89
 4 0 2 779.22 82.19
 -5 0 -2 40.6 4.2
 -5 0 -2 58.19 9.1
 -5 0 -2 38.3 4.2
 -5 0 -2 46.7 6
 5 0 2 46.7 4.7
 5 0 2 36.9 4.4
 5 0 2 32 5.4
 5 0 2 42.6 5.6
 5 0 2 38.9 5.7
 5 0 2 46 7.1
 -6 0 -2 26.5 4.6
 -6 0 -2 30.4 3.4
 -6 0 -2 25.2 5.1
 -6 0 -2 25.5 3.3
 6 0 2 25 3.8
 6 0 2 18.4 4.5
 6 0 2 25.3 3.6
 6 0 2 26.7 5
 6 0 2 26.7 6
 -7 0 -2 7.3 2.1
 -7 0 -2 8.8 2.2
 -7 0 -2 7.7 3.6
 -7 0 -2 13 4.2
 7 0 2 9.3 2.5
 7 0 2 5.5 4.5
 7 0 2 7.4 2.6
 7 0 2 14.5 4
 7 0 2 9.1 3.6
 -8 0 -2 -1 1.8
 -8 0 -2 -0.4 3.6
 -8 0 -2 -1 1.5
 -8 0 -2 -2.3 2.7
 8 0 2 -3.7 2.9
 8 0 2 -6.2 3.9
 8 0 2 1.9 3.2
 8 0 2 -0.1 2.1
 8 0 2 0.2 2
 -9 0 -2 51.29 5.6
 -9 0 -2 44.1 7.9
 -9 0 -2 37.6 5.8
 9 0 2 36.6 9.4
 9 0 2 51.39 8.7
 9 0 2 45.2 6.6
 -10 0 -2 42.3 8
 10 0 2 28.4 26.4
 10 0 2 36.2 10.3
 10 0 2 32.6 6.2
 -11 0 -2 5.3 5.7
 11 0 2 -0.9 6.2
 11 0 2 -5.5 31.5
 -12 0 -2 71.79 11.4
 12 0 2 46.4 13.3
 12 0 2 53.99 9.1
 -13 0 -2 2.4 7.6
 13 0 2 -7.3 8.1
 13 0 2 7.3 5
 13 0 2 -5.9 4.7
 13 -1 -2 -5.5 10.4
 13 -1 -2 -11.5 6.8
 -13 1 2 0.3 8.1
 12 -1 -2 0.4 8.2
 12 -1 -2 1.2 4.8
 12 -1 -2 8.1 7
 -12 1 2 4.1 5.8
 -12 1 2 -2.7 6.1
 11 -1 -2 22.9 9.4
 11 -1 -2 13.7 5.7
 11 -1 -2 15.3 6
 -11 1 2 22 7.5
 -11 1 2 29.4 8.1
 -11 1 2 26.6 7.8
 10 -1 -2 -2.5 4
 10 -1 -2 2.7 5.2
 10 -1 -2 -1.5 3.4
 10 -1 -2 -0.7 6.6
 -10 1 2 1 4.1
 -10 1 2 3.7 4.6
 -10 1 2 8.1 5.4
 9 -1 -2 34.1 10.3
 9 -1 -2 37.7 6.9
 9 -1 -2 40.6 7.6
 -9 1 2 46.3 7.7
 -9 1 2 44.1 8.6
 -9 1 2 39.2 8.1
 8 -1 -2 124.99 14
 8 -1 -2 132.39 17.3
 8 -1 -2 141.39 14.7
 8 -1 -2 140.89 14.8
 -8 1 2 126.59 14.8
 -8 1 2 132.19 14.9
 -8 1 2 122.89 14
 7 -1 -2 3.7 2.5
 7 -1 -2 1.3 3.1
 7 -1 -2 4.1 2.7
 -7 1 2 4.3 2.8
 -7 1 2 -3.8 2.4
 -7 1 2 1.9 3.9
 6 -1 -2 9.5 5
 6 -1 -2 12 3.5
 6 -1 -2 17.3 4
 6 -1 -2 14.5 3.9
 -6 1 2 13.3 3.7
 -6 1 2 16.7 4.2
 -6 1 2 10.8 3.4
 5 -1 -2 83.29 8.6
 5 -1 -2 74.49 10.3
 5 -1 -2 86.99 8.8
 5 -1 -2 76.69 8.5
 -5 1 2 79.39 8.7
 -5 1 2 58.79 8.2
 4 -1 -2 42.5 5.2
 4 -1 -2 36.7 6.5
 4 -1 -2 36.9 5.2
 4 -1 -2 38 5.1
 -4 1 2 35.5 5
 -4 1 2 35.6 5.1
 3 -1 -2 4.6 1.8
 3 -1 -2 4 2.4
 3 -1 -2 5 2
 3 -1 -2 4.3 2
 -3 1 2 4.6 1.8
 -3 1 2 0.8 1.7
 2 -1 -2 69.69 7.1
 2 -1 -2 57.09 5.9
 2 -1 -2 55.59 6.2
 2 -1 -2 55.29 6.2
 -2 1 2 59.89 6.3
 1 -1 -2 256.17 23.8
 1 -1 -2 260.47 23.9
 1 -1 -2 274.77 23.5
 -1 1 2 270.97 23.9
 -1 1 2 258.27 23.8
 -1 -1 -2 5.8 1.1
 -1 -1 -2 6.2 1.2
 -1 -1 -2 24.2 22.5
 -1 -1 -2 7.4 1.8
 1 1 2 8.8 1.4
 1 1 2 -8.2 18.8
 1 1 2 4.8 1
 -2 -1 -2 1731.33 168.38
 2 1 2 1906.81 167.48
 2 1 2 1639.34 167.18
 2 1 2 2128.99 167.08
 2 1 2 2104.09 166.98
 -3 -1 -2 21.5 3.2
 -3 -1 -2 24.9 3.2
 -3 -1 -2 21.9 2.6
 -3 -1 -2 25.2 3.9
 3 1 2 24 3.6
 3 1 2 20.4 3.8
 3 1 2 24.7 3.2
 3 1 2 20.3 2.7
 -4 -1 -2 318.97 28.3
 -4 -1 -2 356.86 29.3
 -4 -1 -2 321.47 27.9
 -4 -1 -2 283.87 27.8
 4 1 2 297.67 28.6
 4 1 2 300.27 28
 4 1 2 315.87 29.3
 -5 -1 -2 101.19 9.3
 -5 -1 -2 80.39 9
 -5 -1 -2 100.29 11
 -5 -1 -2 91.59 11.3
 5 1 2 95.29 11.4
 5 1 2 96.29 9.4
 5 1 2 96.49 9.3
 5 1 2 106.79 10.3
 -6 -1 -2 76.79 7.7
 -6 -1 -2 73.19 8.4
 -6 -1 -2 72.29 7.5
 -6 -1 -2 71.69 8.7
 6 1 2 71.99 8.8
 6 1 2 78.09 8
 6 1 2 77.69 7.9
 6 1 2 68.29 8.6
 6 1 2 71.39 10.1
 -7 -1 -2 5.9 2.2
 -7 -1 -2 5.6 3.3
 -7 -1 -2 6.9 2.3
 7 1 2 6.1 2.5
 7 1 2 7.6 2.9
 7 1 2 3 2
 7 1 2 0.5 3.8
 7 1 2 2.6 3
 -8 -1 -2 14.8 3.4
 -8 -1 -2 13.6 3.3
 -8 -1 -2 21.4 5.4
 8 1 2 14.4 4
 8 1 2 14.2 6.2
 8 1 2 20.6 5.1
 8 1 2 15.3 4.7
 -9 -1 -2 17.7 5.6
 -9 -1 -2 23.4 4.5
 -9 -1 -2 14.8 3.6
 9 1 2 19 5.6
 9 1 2 23.6 4.9
 9 1 2 16 7
 -10 -1 -2 9.6 6.7
 -10 -1 -2 12.8 3.7
 -10 -1 -2 28.5 4.9
 10 1 2 16.4 7.5
 10 1 2 14.6 5.1
 -11 -1 -2 35.5 8.1
 11 1 2 16.9 8.6
 11 1 2 23.6 5.9
 11 1 2 -18.6 31.9
 -12 -1 -2 13 6.6
 12 1 2 9.4 5.7
 12 1 2 -0.4 8.3
 12 1 2 -1.7 3.9
 -13 -1 -2 4.9 7.4
 13 1 2 11.8 5.5
 13 1 2 31.5 10.6
 13 1 2 5.1 5.8
 13 -2 -2 0.8 5.2
 13 -2 -2 -3.7 10
 -13 2 2 5.5 10.8
 12 -2 -2 2.3 4
 12 -2 -2 15.4 9.8
 12 -2 -2 5.2 6.9
 -12 2 2 -2.5 6.6
 -12 2 2 7.7 6.1
 11 -2 -2 37.3 8
 11 -2 -2 41.9 8.1
 11 -2 -2 22.5 10.6
 -11 2 2 46.3 8.3
 -11 2 2 36.7 9.1
 -11 2 2 53.39 10
 10 -2 -2 22.2 6.8
 10 -2 -2 19.6 5.3
 10 -2 -2 16.5 9
 10 -2 -2 17.1 6.2
 -10 2 2 23.5 6.5
 -10 2 2 20.2 5.9
 -10 2 2 21.1 7.4
 -10 2 2 17.5 6
 9 -2 -2 7.4 3.9
 9 -2 -2 -0.6 3.4
 9 -2 -2 9.3 6.3
 -9 2 2 -4.6 4.5
 -9 2 2 3.8 4.1
 -9 2 2 7.8 3.9
 8 -2 -2 7.5 5.5
 8 -2 -2 5.2 3
 8 -2 -2 -1.2 3.2
 8 -2 -2 -2 3.6
 -8 2 2 -3.6 4.2
 -8 2 2 -0.6 3.6
 -8 2 2 3.1 3.4
 -8 2 2 1.9 2.9
 7 -2 -2 -2.7 2.2
 7 -2 -2 4.2 3.4
 7 -2 -2 -1.1 2.4
 7 -2 -2 1.1 4.1
 -7 2 2 4.3 3.3
 -7 2 2 6.9 4.6
 -7 2 2 2.8 3.4
 6 -2 -2 2.3 2.9
 6 -2 -2 3.1 4.1
 6 -2 -2 4.1 2.5
 6 -2 -2 3.1 2.6
 -6 2 2 1 2.4
 -6 2 2 -1.3 3
 -6 2 2 3.8 2.8
 -6 2 2 2.4 2.5
 5 -2 -2 34.5 5.1
 5 -2 -2 28.9 4.9
 5 -2 -2 34.3 7
 5 -2 -2 30.1 5
 -5 2 2 38.6 5.8
 -5 2 2 35.8 5.3
 -5 2 2 34.1 5.2
 4 -2 -2 28.2 4.6
 4 -2 -2 33.9 4.6
 4 -2 -2 32.5 4.5
 4 -2 -2 41.1 6.4
 -4 2 2 26.9 4.4
 -4 2 2 23.8 4.6
 3 -2 -2 115.69 12
 3 -2 -2 126.99 12
 3 -2 -2 126.29 11.9
 3 -2 -2 148.59 13.2
 -3 2 2 111.99 11.9
 2 -2 -2 0.3 1.1
 2 -2 -2 1.5 1.4
 2 -2 -2 1.4 1.6
 -2 2 2 1.2 1.3
 -2 2 2 2.8 1.5
 -2 2 2 0 0.3
 1 -2 -2 584.74 48
 1 -2 -2 470.25 47.6
 1 -2 -2 539.75 47.7
 1 -2 -2 538.15 47.7
 -1 2 2 549.95 47.8
 -1 2 2 559.44 47.5
 -1 2 2 530.15 47.8
 0 -2 -2 133.39 11.2
 0 -2 -2 119.49 11.3
 0 -2 -2 122.79 11.1
 0 2 2 118.49 11.3
 0 2 2 109.89 11.1
 -1 -2 -2 404.66 39.1
 -1 -2 -2 421.56 38.9
 -1 -2 -2 459.25 38.9
 1 2 2 466.25 39.2
 1 2 2 457.35 38.9
 1 2 2 448.46 39.1
 1 2 2 420.96 38.9
 -2 -2 -2 1034.4 81.99
 -2 -2 -2 876.31 82.39
 -2 -2 -2 870.71 81.89
 2 2 2 829.72 82.09
 2 2 2 1001.7 81.99
 2 2 2 851.51 82.39
 2 2 2 974.2 81.89
 2 2 2 1004.7 82.19
 -3 -2 -2 269.77 21.9
 -3 -2 -2 256.67 21.9
 -3 -2 -2 266.47 22
 -3 -2 -2 251.87 22.7
 3 2 2 242.48 21.9
 3 2 2 225.38 22.6
 3 2 2 213.28 21.9
 3 2 2 240.58 22.2
 3 2 2 202.88 22
 3 2 2 245.38 21.8
 -4 -2 -2 537.65 46.1
 -4 -2 -2 525.55 46.1
 -4 -2 -2 532.45 47.2
 -4 -2 -2 494.45 46.2
 4 2 2 522.35 46.6
 4 2 2 495.55 47.2
 4 2 2 507.45 46.2
 -5 -2 -2 52.39 5.9
 -5 -2 -2 37.5 6.8
 -5 -2 -2 44.4 5.4
 5 2 2 39.1 7.2
 5 2 2 50.39 5.7
 5 2 2 50.69 6.2
 -6 -2 -2 22.5 5.7
 -6 -2 -2 27.2 4.2
 -6 -2 -2 27.4 4.3
 -6 -2 -2 27.1 4.8
 6 2 2 17.7 5.4
 6 2 2 25.9 4.3
 6 2 2 29.2 5.1
 -7 -2 -2 52.09 10.4
 -7 -2 -2 39.6 5.9
 -7 -2 -2 53.69 6.4
 -7 -2 -2 53.99 7.5
 7 2 2 48.3 6.3
 7 2 2 37.7 8.5
 7 2 2 50.49 7.6
 -8 -2 -2 37.2 5.5
 -8 -2 -2 29.1 4.9
 -8 -2 -2 35.5 6.3
 8 2 2 24 7.5
 8 2 2 19.5 5.6
 8 2 2 27.7 5.2
 8 2 2 31.6 6.3
 -9 -2 -2 79.69 8.9
 -9 -2 -2 86.59 10.5
 -9 -2 -2 62.99 8.7
 9 2 2 68.79 9.6
 9 2 2 73.59 9.2
 9 2 2 54.19 11.5
 10 2 2 98.99 11.5
 10 2 2 84.19 15
 -11 -2 -2 49.8 9.9
 -11 -2 -2 35.6 6.6
 -11 -2 -2 59.09 9.8
 11 2 2 37.9 7.6
 11 2 2 45.8 8.7
 11 2 2 37.5 10.4
 -12 -2 -2 6.4 6.3
 12 2 2 -32.7 33.5
 12 2 2 1.1 7.4
 12 2 2 -2.5 4.2
 12 2 2 -2.9 3.7
 -13 -2 -2 7.1 8.5
 13 2 2 5.1 5.6
 13 2 2 3.8 7.7
 13 2 2 4.1 8.6
 13 -3 -2 6.6 10.1
 13 -3 -2 14.5 6.2
 -13 3 2 22.3 8.6
 12 -3 -2 10.2 7.3
 12 -3 -2 22.2 6.3
 12 -3 -2 15 9.7
 -12 3 2 25.4 7.4
 -12 3 2 17.4 7.1
 11 -3 -2 25.2 11
 11 -3 -2 17.3 6.6
 11 -3 -2 23.3 5.9
 -11 3 2 30.3 6.7
 -11 3 2 28 7.6
 -11 3 2 24.8 7.5
 10 -3 -2 44.8 8.4
 10 -3 -2 21.3 9.7
 10 -3 -2 31 6.8
 10 -3 -2 40.7 7.5
 -10 3 2 46.5 7.6
 -10 3 2 43.6 9.2
 -10 3 2 66.89 13.9
 -10 3 2 51.59 8.1
 9 -3 -2 -1.8 3
 9 -3 -2 2.3 6.4
 9 -3 -2 3.1 4
 -9 3 2 0.8 4.6
 -9 3 2 3.4 3.5
 -9 3 2 -2.3 4.2
 8 -3 -2 19.1 4.6
 8 -3 -2 17.4 7.6
 8 -3 -2 20.6 4.9
 8 -3 -2 12.3 4.8
 -8 3 2 12.5 4.2
 -8 3 2 15.2 5.4
 -8 3 2 13.5 5.8
 -8 3 2 12 4
 7 -3 -2 2.4 2.4
 7 -3 -2 2 4.3
 7 -3 -2 1.8 2.5
 -7 3 2 3.4 2.8
 -7 3 2 1.5 3.8
 -7 3 2 1.8 3.1
 6 -3 -2 35.1 5.8
 6 -3 -2 44.7 8.3
 6 -3 -2 50.49 7.1
 6 -3 -2 40.7 5.9
 -6 3 2 39.1 6.6
 -6 3 2 36.6 5.9
 -6 3 2 37.6 6.8
 5 -3 -2 11.6 4
 5 -3 -2 4.8 2.6
 5 -3 -2 2.7 2.4
 5 -3 -2 6.2 2.6
 -5 3 2 6.3 2.5
 -5 3 2 8.7 2.5
 -5 3 2 8.8 3
 4 -3 -2 4.3 2.4
 4 -3 -2 7.6 2.6
 4 -3 -2 10.6 2.6
 -4 3 2 9.1 3
 -4 3 2 13 2.9
 -4 3 2 11.8 3.1
 3 -3 -2 20.6 3.1
 3 -3 -2 13.2 3
 3 -3 -2 17.2 3.1
 -3 3 2 22.3 3.5
 -3 3 2 17.3 3.4
 2 -3 -2 618.84 53.89
 2 -3 -2 604.64 54.09
 2 -3 -2 584.24 53.79
 -2 3 2 631.74 54.09
 -2 3 2 595.54 53.79
 1 -3 -2 792.52 66.89
 1 -3 -2 737.43 66.59
 1 -3 -2 738.13 66.49
 -1 3 2 808.02 66.89
 -1 3 2 824.82 66.69
 -1 3 2 735.43 66.49
 -1 3 2 648.14 66.39
 0 -3 -2 90.89 8.6
 0 -3 -2 97.49 9.3
 0 3 2 90.59 9.2
 0 3 2 89.09 8.6
 0 3 2 91.99 8.9
 -1 -3 -2 45.6 4.9
 -1 -3 -2 46.7 5.6
 -1 -3 -2 52.29 5.6
 -1 -3 -2 43.7 5.1
 -1 -3 -2 42.7 19.9
 1 3 2 45.7 4.8
 1 3 2 51.69 5.7
 1 3 2 48.2 5.2
 1 3 2 50.99 5.6
 -2 -3 -2 148.29 14.2
 -2 -3 -2 171.68 14.1
 -2 -3 -2 130.99 14.2
 -2 -3 -2 152.28 14.9
 2 3 2 145.69 14.3
 2 3 2 146.79 14
 2 3 2 161.28 14.2
 2 3 2 162.78 15
 2 3 2 169.88 14.6
 -3 -3 -2 25.5 3.3
 -3 -3 -2 24.2 4.5
 -3 -3 -2 24.1 3.3
 3 3 2 28.4 4
 3 3 2 19.7 3.6
 3 3 2 20.8 4.3
 3 3 2 27 3.7
 3 3 2 19.4 3.3
 -4 -3 -2 36.8 4.9
 -4 -3 -2 45.1 5
 -4 -3 -2 43.1 5.4
 -4 -3 -2 46.8 6.8
 4 3 2 37.5 6.3
 4 3 2 44.4 5
 4 3 2 40.9 5.1
 4 3 2 25.8 4.7
 4 3 2 35 5
 -5 -3 -2 17 3.4
 -5 -3 -2 10.4 4.1
 -5 -3 -2 10.7 2.8
 -5 -3 -2 16.8 3.5
 5 3 2 13.5 3.3
 5 3 2 10.6 4.8
 5 3 2 7.8 2.8
 -6 -3 -2 29.7 6.6
 -6 -3 -2 46.5 6
 -6 -3 -2 34.1 5.1
 -6 -3 -2 40 5.9
 6 3 2 31.1 7.1
 6 3 2 43.4 6.4
 6 3 2 41.9 6.1
 -7 -3 -2 148.69 15.4
 -7 -3 -2 175.48 18.3
 -7 -3 -2 179.68 16.2
 -7 -3 -2 171.08 16
 7 3 2 144.89 18
 7 3 2 132.19 15.9
 7 3 2 147.99 15.7
 -8 -3 -2 86.79 11
 -8 -3 -2 97.49 13
 -8 -3 -2 113.19 10.7
 -8 -3 -2 79.49 10
 8 3 2 84.29 10.4
 8 3 2 68.29 13.5
 8 3 2 86.59 10.7
 -9 -3 -2 32.3 6.9
 -9 -3 -2 21.8 5.1
 -9 -3 -2 31.8 6.2
 9 3 2 16.7 7.8
 9 3 2 16.8 4.9
 9 3 2 40.9 7
 -10 -3 -2 69.29 10.7
 -10 -3 -2 43.1 8.9
 -10 -3 -2 86.39 11.5
 10 3 2 40.6 7.6
 10 3 2 41.7 11.5
 -11 -3 -2 3.2 5.9
 -11 -3 -2 10.5 6.8
 -11 -3 -2 1.5 5
 11 3 2 -0.6 6.3
 11 3 2 1.2 4.7
 11 3 2 1.7 4.7
 11 3 2 -1.8 3.3
 -12 -3 -2 0.1 6.2
 12 3 2 6.1 7.8
 12 3 2 -1.1 4.3
 12 3 2 3.7 5.5
 12 3 2 3.1 4.1
 13 3 2 -1.7 5.3
 13 3 2 2 8.9
 13 3 2 17.6 8.9
 13 -4 -2 14.6 10.1
 13 -4 -2 20.1 7.4
 13 -4 -2 15.6 12.1
 -13 4 2 28.9 8.4
 12 -4 -2 6.8 9.7
 12 -4 -2 -5.4 8.6
 12 -4 -2 2.4 4.2
 -12 4 2 9.1 6.6
 -12 4 2 6.1 6.5
 11 -4 -2 24 10.1
 11 -4 -2 20.3 5.8
 11 -4 -2 23.4 6.8
 -11 4 2 37.4 8.3
 -11 4 2 37.3 8.7
 10 -4 -2 3.7 5.9
 10 -4 -2 -4.9 7.1
 10 -4 -2 1.3 3.5
 10 -4 -2 0 4.4
 -10 4 2 -2.5 4.1
 -10 4 2 3.4 4.7
 -10 4 2 2.8 3.7
 9 -4 -2 3.9 3.7
 9 -4 -2 -2.6 6.3
 9 -4 -2 0.1 3.2
 -9 4 2 2.6 3.4
 -9 4 2 0.6 4.2
 -9 4 2 -3.1 4.1
 8 -4 -2 5.2 3.3
 8 -4 -2 13.5 7.1
 8 -4 -2 4.6 4.1
 8 -4 -2 5.9 3.5
 -8 4 2 3.9 3
 -8 4 2 -1.2 4.4
 -8 4 2 2.2 3.5
 -8 4 2 8 4.8
 7 -4 -2 88.39 14.2
 7 -4 -2 99.49 10.4
 7 -4 -2 96.29 11
 7 -4 -2 88.49 10.5
 -7 4 2 89.29 10.2
 -7 4 2 83.19 11
 -7 4 2 102.19 11.4
 -7 4 2 86.59 10.9
 6 -4 -2 -0.6 2.5
 6 -4 -2 0.7 3.1
 6 -4 -2 3.4 4.1
 6 -4 -2 -3.7 2
 -6 4 2 1.2 2.7
 -6 4 2 1.6 2.6
 -6 4 2 -6.2 2.5
 5 -4 -2 68.69 7.7
 5 -4 -2 63.89 7.5
 5 -4 -2 59.49 7.2
 -5 4 2 66.49 7.5
 -5 4 2 58.89 8.7
 -5 4 2 54.79 7.7
 -5 4 2 61.99 7.4
 -5 4 2 72.69 8
 4 -4 -2 32.1 5.7
 4 -4 -2 32.9 4.8
 4 -4 -2 32.1 4.6
 -4 4 2 35.9 4.7
 -4 4 2 37.2 5.5
 -4 4 2 27.6 4.7
 3 -4 -2 71.29 7.4
 3 -4 -2 75.19 7.9
 3 -4 -2 65.79 7.3
 -3 4 2 67.09 7.5
 -3 4 2 69.69 7.7
 2 -4 -2 2458.15 203.88
 2 -4 -2 2124.29 203.68
 2 -4 -2 2337.47 204.18
 -2 4 2 2364.96 204.18
 -2 4 2 2320.17 203.78
 1 -4 -2 22.6 2.8
 1 -4 -2 30.2 3.7
 1 -4 -2 30.8 4.2
 -1 4 2 19.4 2.8
 -1 4 2 22.3 3.3
 -1 4 2 21.6 3.7
 0 -4 -2 102.49 10.5
 0 -4 -2 105.69 9.8
 0 -4 -2 104.79 10.1
 0 4 2 108.59 9.8
 0 4 2 96.99 10.5
 0 4 2 104.89 10.1
 -1 -4 -2 29.5 4.2
 -1 -4 -2 24.9 3.4
 -1 -4 -2 33.8 4.6
 -1 -4 -2 31.9 3.1
 -1 -4 -2 63.79 28.4
 -1 -4 -2 25.3 3.7
 1 4 2 29.2 3.8
 1 4 2 27.2 4.3
 1 4 2 34.1 4.6
 1 4 2 29.1 3.3
 1 4 2 32.3 3.5
 -2 -4 -2 328.47 31.9
 -2 -4 -2 376.86 31.6
 -2 -4 -2 334.07 31.2
 -2 -4 -2 366.36 30.9
 -2 -4 -2 285.87 31
 2 4 2 368.06 32
 2 4 2 402.56 31.8
 2 4 2 353.66 31.2
 2 4 2 363.66 31.2
 2 4 2 300.37 30.8
 -3 -4 -2 18 3.5
 -3 -4 -2 15 3.8
 -3 -4 -2 21.4 3.1
 3 4 2 14.7 3.3
 3 4 2 16.2 3.4
 3 4 2 21.3 3.6
 3 4 2 18.9 4.3
 -4 -4 -2 28 4.3
 -4 -4 -2 31 4.3
 -4 -4 -2 24.6 5.4
 4 4 2 24.7 4.4
 4 4 2 28.6 4.4
 4 4 2 15.4 4.8
 4 4 2 25.5 4.6
 4 4 2 27.5 4.3
 -5 -4 -2 1 2
 -5 -4 -2 3.9 2.6
 -5 -4 -2 -2.7 2.5
 5 4 2 3.9 2.8
 5 4 2 2.7 2.2
 5 4 2 5.7 2.7
 5 4 2 -1.3 1.9
 5 4 2 4.4 2.7
 -6 -4 -2 60.99 7.5
 -6 -4 -2 66.19 9.2
 -6 -4 -2 58.89 7.5
 -6 -4 -2 68.69 8
 6 4 2 59.69 7.4
 6 4 2 62.79 10.1
 6 4 2 61.89 7.9
 6 4 2 57.79 7.5
 -7 -4 -2 115.49 15.6
 -7 -4 -2 119.69 13.7
 -7 -4 -2 142.79 14
 -7 -4 -2 139.69 14
 7 4 2 121.69 13.8
 7 4 2 132.19 13.6
 7 4 2 123.79 15.9
 7 4 2 142.49 14
 -8 -4 -2 47.3 10.7
 -8 -4 -2 46.7 7.5
 -8 -4 -2 38 8.5
 -8 -4 -2 38.7 6.7
 8 4 2 45.4 7
 8 4 2 30.5 8.6
 8 4 2 43.1 7.5
 8 4 2 42.4 7.2
 -9 -4 -2 8.7 6.2
 -9 -4 -2 11.9 5
 -9 -4 -2 5.7 3.8
 -9 -4 -2 7.8 4.2
 9 4 2 6.2 6.3
 9 4 2 9.4 4.1
 9 4 2 10.2 4.3
 9 4 2 5.6 3.9
 -10 -4 -2 79.49 9.5
 -10 -4 -2 36.6 8.2
 -10 -4 -2 56.69 9.1
 10 4 2 40.2 7.6
 10 4 2 56.39 9.2
 10 4 2 44.1 15.8
 10 4 2 47.6 9.1
 -11 -4 -2 3.4 6.2
 -11 -4 -2 -5.9 5.5
 11 4 2 4.4 4.5
 11 4 2 -2.2 4
 11 4 2 8.1 5.1
 11 4 2 -5.8 3.7
 11 4 2 -5.6 5.8
 -12 -4 -2 -2.3 6.1
 12 4 2 3 5.6
 12 4 2 5.2 8.1
 12 4 2 -1.2 4.5
 12 4 2 -4.1 5.3
 -13 -4 -2 -0.2 7.8
 13 4 2 -9 8.6
 13 4 2 -7.8 6.7
 13 4 2 -0.3 7.6
 12 -5 -2 -4 3.9
 12 -5 -2 4.8 9.5
 12 -5 -2 -0.1 7.1
 -12 5 2 -2.9 6.6
 -12 5 2 14.5 7.2
 11 -5 -2 48.8 8.7
 11 -5 -2 51.29 13.8
 11 -5 -2 44.1 7.9
 -11 5 2 51.79 10.3
 -11 5 2 63.69 10.3
 10 -5 -2 2.1 4.5
 10 -5 -2 -0.2 7.9
 10 -5 -2 -0.5 3.4
 10 -5 -2 1.4 7.1
 -10 5 2 4.7 6
 -10 5 2 -0.6 4.4
 -10 5 2 -2.5 3.9
 -10 5 2 -5.8 3.9
 9 -5 -2 -1.3 6.1
 9 -5 -2 -2.1 2.8
 9 -5 -2 4.4 3.7
 -9 5 2 -0.7 4.3
 -9 5 2 -1.7 4.2
 -9 5 2 2.7 3.6
 8 -5 -2 4.4 3.5
 8 -5 -2 4.9 3.8
 8 -5 -2 5.2 3.6
 8 -5 -2 7.1 6.4
 -8 5 2 6.2 3.5
 -8 5 2 6.8 4.4
 -8 5 2 6.1 3.3
 -8 5 2 3.4 4.2
 7 -5 -2 4.9 3.5
 7 -5 -2 7.7 3.5
 7 -5 -2 13.8 5.5
 7 -5 -2 5.1 3.2
 -7 5 2 6.2 3.7
 -7 5 2 3.7 4.1
 -7 5 2 1.3 2.8
 -7 5 2 5.7 3.1
 6 -5 -2 2.6 2.5
 6 -5 -2 4.4 2.9
 6 -5 -2 1.4 2.8
 -6 5 2 3.2 3.6
 -6 5 2 1.1 2.9
 -6 5 2 2.4 3.4
 -6 5 2 2 2.4
 5 -5 -2 72.79 8.6
 5 -5 -2 75.19 8.4
 5 -5 -2 67.29 7.8
 -5 5 2 67.69 8.1
 -5 5 2 71.89 8.1
 -5 5 2 70.39 8.6
 -5 5 2 75.79 8.7
 -5 5 2 76.39 8.4
 4 -5 -2 343.17 32.6
 4 -5 -2 390.06 33.3
 4 -5 -2 395.16 33.1
 -4 5 2 343.87 32.9
 -4 5 2 309.37 32.4
 -4 5 2 383.56 33.1
 -4 5 2 364.96 33.1
 3 -5 -2 178.88 17.7
 3 -5 -2 172.48 17.1
 3 -5 -2 187.98 17.3
 -3 5 2 192.18 17.5
 -3 5 2 193.48 17.8
 2 -5 -2 415.36 39.3
 2 -5 -2 450.05 39.6
 2 -5 -2 442.66 40.1
 -2 5 2 461.75 40
 -2 5 2 438.46 39.6
 1 -5 -2 104.29 12
 1 -5 -2 113.39 10.1
 1 -5 -2 106.79 11
 -1 5 2 107.49 10.9
 -1 5 2 100.99 10.1
 -1 5 2 109.19 10.6
 0 -5 -2 209.98 71.29
 0 -5 -2 37.6 5.3
 0 -5 -2 39.2 4.3
 0 -5 -2 36.8 4.7
 0 5 2 37.4 3.6
 0 5 2 45.6 4.4
 0 5 2 38 5.2
 0 5 2 39.8 4.8
 -1 -5 -2 16.1 3.5
 -1 -5 -2 14.7 3.5
 -1 -5 -2 11.2 2.7
 -1 -5 -2 13.3 1.8
 -1 -5 -2 10.8 2.3
 -1 -5 -2 19.8 34
 1 5 2 15.7 3
 1 5 2 17 2.6
 1 5 2 58.99 41.6
 1 5 2 11.4 1.8
 1 5 2 17.1 3.5
 -2 -5 -2 48.3 6.3
 -2 -5 -2 31.6 4.8
 -2 -5 -2 42.2 4.5
 -2 -5 -2 46.1 5.7
 -2 -5 -2 39.2 5.2
 2 5 2 57.99 6.5
 2 5 2 46.1 5
 2 5 2 42.8 5.6
 2 5 2 85.89 33.9
 2 5 2 45.3 5.4
 -3 -5 -2 120.79 14.7
 -3 -5 -2 152.78 14.4
 -3 -5 -2 146.39 13.4
 3 5 2 144.19 13.9
 3 5 2 134.99 15
 3 5 2 150.98 14.4
 3 5 2 139.29 13.8
 -4 -5 -2 35.5 4.8
 -4 -5 -2 27.4 4.9
 -4 -5 -2 33.4 5.6
 -4 -5 -2 24.6 5.7
 4 5 2 35 5.7
 4 5 2 33.2 5.9
 4 5 2 21.7 6.3
 4 5 2 28.7 5.7
 -5 -5 -2 45.6 8.3
 -5 -5 -2 55.39 6.5
 -5 -5 -2 45.1 6.4
 5 5 2 54.39 6.6
 5 5 2 55.19 6.4
 5 5 2 57.19 9
 5 5 2 48 6.7
 5 5 2 41.8 6.4
 -6 -5 -2 9.4 4.4
 -6 -5 -2 4.1 3.2
 -6 -5 -2 0 2.5
 6 5 2 0.6 2.5
 6 5 2 4.7 2.8
 6 5 2 1.3 2.8
 6 5 2 5.3 2.9
 6 5 2 4.4 3.7
 -7 -5 -2 134.19 12.8
 -7 -5 -2 126.69 15
 -7 -5 -2 103.99 12.4
 7 5 2 116.69 12.4
 7 5 2 113.29 12.9
 7 5 2 89.49 12.3
 7 5 2 118.19 12.6
 7 5 2 112.49 14.8
 -8 -5 -2 129.59 14.9
 -8 -5 -2 168.58 15.6
 -8 -5 -2 128.99 17.3
 -8 -5 -2 164.38 15.7
 8 5 2 141.09 15.1
 8 5 2 139.79 18.2
 8 5 2 141.39 15.5
 8 5 2 115.09 15.2
 8 5 2 140.29 15.1
 -9 -5 -2 41.3 7.7
 -9 -5 -2 37.7 9.8
 9 5 2 43.1 7.3
 9 5 2 30.2 7.3
 9 5 2 40.9 7.5
 9 5 2 24.3 8.9
 9 5 2 44.7 7.7
 -10 -5 -2 2.7 4.3
 -10 -5 -2 -5.5 4.2
 -10 -5 -2 -8.5 5.6
 -10 -5 -2 -1 4.4
 10 5 2 -0.7 3.7
 10 5 2 4.1 3.8
 10 5 2 2.9 4.3
 10 5 2 3.8 7
 -11 -5 -2 4.3 5.2
 11 5 2 2.3 4.6
 11 5 2 -1.4 4.3
 11 5 2 5.7 7.6
 11 5 2 2.2 4.1
 11 5 2 4.8 4.8
 -12 -5 -2 -7.8 5.1
 12 5 2 -2.7 5.9
 12 5 2 -1.4 4.9
 12 5 2 -3.2 7.8
 -13 -5 -2 15.1 7.6
 13 5 2 23.6 7.2
 13 5 2 -2.4 7.6
 12 -6 -2 0.5 5.5
 12 -6 -2 -14.3 9
 12 -6 -2 3.8 4.6
 -12 6 2 -4.6 5.6
 -12 6 2 -4.8 5.5
 11 -6 -2 1.3 5.1
 11 -6 -2 1.4 8.3
 11 -6 -2 0.5 3.6
 -11 6 2 -2 4.2
 -11 6 2 -0.2 5.2
 10 -6 -2 -0.7 3.3
 10 -6 -2 -1.7 4.5
 10 -6 -2 3.2 7.5
 -10 6 2 2.1 4.5
 -10 6 2 1.5 4.5
 -10 6 2 3.7 5.5
 -10 6 2 5.8 4.2
 9 -6 -2 15.5 5
 9 -6 -2 14.6 5.8
 9 -6 -2 14 31.2
 -9 6 2 23.2 5.1
 -9 6 2 26.2 7.6
 -9 6 2 31 6.7
 8 -6 -2 43.5 10.7
 8 -6 -2 34 6.8
 8 -6 -2 34.7 6.6
 8 -6 -2 39.7 6.7
 -8 6 2 45.3 6.5
 -8 6 2 46.8 7.4
 -8 6 2 26.4 5.8
 -8 6 2 40 8.3
 7 -6 -2 2.3 3.8
 7 -6 -2 2.5 3.1
 7 -6 -2 2.2 3.3
 -7 6 2 7.2 3.6
 -7 6 2 5.3 3.8
 -7 6 2 4.7 2.8
 -7 6 2 -0.7 3.4
 -7 6 2 3.8 4.1
 6 -6 -2 -1.9 3
 6 -6 -2 -1.9 2.5
 6 -6 -2 2.7 2.5
 -6 6 2 0.6 3
 -6 6 2 6.6 3.6
 -6 6 2 -0.3 2.4
 -6 6 2 0.8 2.5
 -6 6 2 0.7 2.5
 5 -6 -2 267.07 23.5
 5 -6 -2 279.07 24.6
 5 -6 -2 244.28 23.9
 -5 6 2 252.67 24.6
 -5 6 2 225.68 23.1
 -5 6 2 241.88 23.9
 -5 6 2 265.37 24.4
 -5 6 2 237.98 23.5
 4 -6 -2 305.07 27.5
 4 -6 -2 298.47 28.1
 4 -6 -2 280.67 27.4
 -4 6 2 327.97 28
 -4 6 2 315.17 28
 -4 6 2 288.57 29.1
 -4 6 2 286.37 27.1
 3 -6 -2 460.05 42.4
 3 -6 -2 537.35 43.5
 3 -6 -2 479.45 42.6
 -3 6 2 432.06 42
 -3 6 2 475.65 43.1
 2 -6 -2 83.29 74.19
 2 -6 -2 13.5 3.1
 2 -6 -2 13.8 2.5
 2 -6 -2 11.8 3.6
 -2 6 2 17.5 3.6
 -2 6 2 12 1.8
 -2 6 2 14.9 3.3
 -2 6 2 11.6 3.5
 1 -6 -2 4.6 2.6
 1 -6 -2 2.5 2.1
 1 -6 -2 4.3 1.4
 1 -6 -2 24.4 59.89
 -1 6 2 2.1 2.4
 -1 6 2 4.2 1.6
 -1 6 2 6.3 2.6
 0 -6 -2 15.3 2.6
 0 -6 -2 21.3 3.8
 0 -6 -2 18.6 4.2
 0 -6 -2 81.09 55.49
 0 6 2 98.49 71.59
 0 6 2 8.9 3.2
 0 6 2 18.1 2.6
 0 6 2 15.6 3.3
 -1 -6 -2 449.95 40.3
 -1 -6 -2 468.65 40.9
 -1 -6 -2 459.25 38.9
 -1 -6 -2 398.36 39.4
 -1 -6 -2 417.26 39.9
 1 6 2 423.96 39.8
 1 6 2 469.75 39.5
 1 6 2 441.96 40.4
 -2 -6 -2 4.6 2.3
 -2 -6 -2 3.4 2.8
 -2 -6 -2 10.9 3.6
 -2 -6 -2 9 1.8
 -2 -6 -2 6.6 2.3
 2 6 2 12.3 3.8
 2 6 2 9 2.8
 2 6 2 2.2 2.5
 2 6 2 -5.3 32.9
 2 6 2 9 2.4
 -3 -6 -2 114.49 15.1
 -3 -6 -2 153.78 15
 -3 -6 -2 146.59 13.7
 3 6 2 141.39 14.5
 3 6 2 144.19 15.6
 3 6 2 149.19 14.3
 3 6 2 166.28 15.2
 -4 -6 -2 295.97 26.2
 -4 -6 -2 277.77 25.9
 -4 -6 -2 262.97 25.1
 -4 -6 -2 270.97 27.1
 4 6 2 289.47 27.4
 4 6 2 275.37 26.2
 4 6 2 273.47 25.7
 4 6 2 255.77 25.6
 -5 -6 -2 373.86 34.5
 -5 -6 -2 371.76 35.1
 -5 -6 -2 419.06 35.6
 -5 -6 -2 354.16 36.5
 5 6 2 372.76 36.7
 5 6 2 369.56 34.8
 5 6 2 384.66 35
 5 6 2 405.76 35.6
 5 6 2 346.17 34.9
 -6 -6 -2 9.5 4.6
 -6 -6 -2 6 3.5
 -6 -6 -2 10.4 3.7
 -6 -6 -2 5.9 3.4
 6 6 2 9.3 3.9
 6 6 2 12.8 4.1
 6 6 2 8.7 3.2
 6 6 2 10.8 4.2
 6 6 2 13.1 5.6
 -7 -6 -2 183.88 19.9
 -7 -6 -2 158.98 17.6
 7 6 2 180.78 20.4
 7 6 2 171.88 17.4
 7 6 2 177.08 17.6
 7 6 2 145.49 17.4
 7 6 2 188.98 18.2
 -8 -6 -2 44.9 9.3
 -8 -6 -2 49.8 7.9
 8 6 2 52.99 8.3
 8 6 2 45.7 10.1
 8 6 2 42.7 8.2
 8 6 2 48.1 8.4
 8 6 2 50.49 8
 -9 -6 -2 2.9 4.2
 -9 -6 -2 -4.1 4
 9 6 2 -1.6 3.5
 9 6 2 4.6 4.1
 9 6 2 0.7 3.5
 9 6 2 2 3.6
 9 6 2 -2.1 5.7
 -10 -6 -2 -5.5 6.6
 -10 -6 -2 2.8 5.5
 -10 -6 -2 0.5 4.7
 10 6 2 4.6 4
 10 6 2 5.2 6.6
 10 6 2 -3 4.3
 10 6 2 -5.4 3.6
 -11 -6 -2 -0.3 6.9
 -11 -6 -2 -0.4 5.3
 11 6 2 -2.8 4.2
 11 6 2 2.7 7
 11 6 2 0.8 4.9
 11 6 2 0.9 4.6
 11 6 2 -1.7 4.4
 -12 -6 -2 1.1 6
 12 6 2 -1.4 5.3
 12 6 2 -1 4.8
 12 6 2 0.1 6
 12 6 2 2.9 7.7
 -13 -6 -2 59.19 11.6
 13 6 2 44.1 12.5
 13 6 2 63.79 18.1
 13 6 2 56.39 10.5
 12 -7 -2 2.4 4.3
 12 -7 -2 -2.7 6.2
 12 -7 -2 1.4 9.5
 -12 7 2 1.2 6.2
 11 -7 -2 -0.2 7.7
 11 -7 -2 4.6 4.5
 -11 7 2 -1.1 5
 -11 7 2 2.6 5.7
 10 -7 -2 -9.3 6.3
 10 -7 -2 -0.8 4.7
 10 -7 -2 0.7 3.3
 -10 7 2 1 4.5
 -10 7 2 0.7 4.9
 -10 7 2 1.8 4.6
 9 -7 -2 -1.1 3.6
 9 -7 -2 -19.8 29.9
 9 -7 -2 0.6 5.4
 9 -7 -2 3.8 4.4
 9 -7 -2 4.8 6.7
 -9 7 2 8.4 3.8
 -9 7 2 14.1 4.8
 -9 7 2 6.5 4.8
 8 -7 -2 22.2 8.4
 8 -7 -2 26.3 5.6
 8 -7 -2 23.9 5.6
 -8 7 2 30.1 5.5
 -8 7 2 21.2 5.1
 -8 7 2 22.7 5
 -8 7 2 25.5 6.4
 7 -7 -2 38.7 7
 7 -7 -2 51.19 8
 7 -7 -2 31.5 6.2
 -7 7 2 44.1 7.9
 -7 7 2 49.99 6.8
 -7 7 2 44.3 8.3
 -7 7 2 37.5 6.5
 -7 7 2 57.79 6.9
 6 -7 -2 39.4 6.5
 6 -7 -2 60.69 7.3
 6 -7 -2 48.2 26.2
 6 -7 -2 47.4 7.9
 6 -7 -2 61.79 8
 -6 7 2 57.29 7.5
 -6 7 2 51.29 7.1
 -6 7 2 63.89 8.8
 -6 7 2 56.29 8.7
 -6 7 2 62.39 7
 5 -7 -2 149.79 16.3
 5 -7 -2 167.38 17.1
 5 -7 -2 173.28 16.5
 5 -7 -2 147.79 39.4
 -5 7 2 169.38 16
 -5 7 2 166.28 16.8
 -5 7 2 177.28 17.2
 -5 7 2 173.98 16.7
 -5 7 2 197.88 17.7
 4 -7 -2 109.89 11.2
 4 -7 -2 109.89 11.8
 4 -7 -2 99.59 10.8
 -4 7 2 113.49 10.4
 -4 7 2 112.29 11.6
 -4 7 2 107.39 11.6
 3 -7 -2 245.28 115.69
 3 -7 -2 35 5.2
 3 -7 -2 40.7 6.1
 3 -7 -2 33.8 4.3
 -3 7 2 39.7 5.8
 -3 7 2 25.7 5
 -3 7 2 32.8 3.7
 2 -7 -2 58.69 8.5
 2 -7 -2 63.59 6.2
 -2 7 2 44.2 6
 -2 7 2 54.49 7.3
 -2 7 2 64.69 5.4
 -2 7 2 55.49 7
 -2 7 2 63.39 7.7
 1 -7 -2 229.38 95.89
 1 -7 -2 39 4.4
 1 -7 -2 51.59 7.2
 1 -7 -2 34.3 5.2
 -1 7 2 43.7 6.4
 -1 7 2 37.5 5.3
 -1 7 2 33.8 4.4
 0 -7 -2 46.9 6.6
 0 -7 -2 61.09 7.7
 0 -7 -2 45.2 6.9
 0 -7 -2 149.19 75.79
 0 -7 -2 47.9 5.6
 0 7 2 55.29 7
 0 7 2 56.29 5.8
 0 7 2 57.09 6.8
 -1 -7 -2 277.47 28
 -1 -7 -2 315.47 26.8
 -1 -7 -2 309.07 28.6
 -1 -7 -2 279.97 27.5
 -1 -7 -2 516.85 92.29
 -1 -7 -2 300.07 29.1
 1 7 2 284.27 28.4
 1 7 2 328.67 27.5
 1 7 2 301.57 28
 -2 -7 -2 24.6 4.7
 -2 -7 -2 25.5 5.6
 -2 -7 -2 21.1 3
 -2 -7 -2 25.4 5.3
 -2 -7 -2 23 4
 2 7 2 22.8 5.3
 2 7 2 23.2 3.8
 2 7 2 27.6 4.7
 2 7 2 17.5 43.8
 -3 -7 -2 -0.3 2.6
 -3 -7 -2 2.5 2.8
 -3 -7 -2 1.7 1.7
 3 7 2 6.9 3.9
 3 7 2 -0.8 2.2
 3 7 2 -11.7 31.9
 3 7 2 1.5 2.5
 -4 -7 -2 486.75 43.3
 -4 -7 -2 456.95 42.8
 -4 -7 -2 487.25 42.1
 -4 -7 -2 457.95 44.1
 4 7 2 456.25 43.1
 4 7 2 462.15 44.2
 4 7 2 443.06 42.4
 4 7 2 466.75 42.7
 -5 -7 -2 222.78 21.6
 -5 -7 -2 228.28 20.4
 5 7 2 212.68 20.9
 5 7 2 209.78 20.8
 5 7 2 222.88 21.6
 5 7 2 189.08 22.3
 5 7 2 197.78 20.4
 -6 -7 -2 -0.1 4
 -6 -7 -2 6.3 4.1
 -6 -7 -2 4.3 3.1
 6 7 2 5.4 2.8
 6 7 2 2.7 3.2
 6 7 2 3.2 4.7
 6 7 2 6.1 3.6
 6 7 2 3.6 3.4
 -7 -7 -2 52.49 8.6
 -7 -7 -2 38.7 9.5
 -7 -7 -2 45.5 8
 -7 -7 -2 57.49 8
 7 7 2 37 9.8
 7 7 2 60.89 8.3
 7 7 2 55.09 8.4
 7 7 2 47.1 8.5
 7 7 2 35.2 7.8
 -8 -7 -2 -0.4 2.3
 -8 -7 -2 4.1 4.3
 -8 -7 -2 4.2 5.6
 8 7 2 -1.4 3.6
 8 7 2 -6.6 2.7
 8 7 2 -2.9 3.5
 8 7 2 -0.4 5.1
 8 7 2 2.3 3
 -9 -7 -2 -1.9 2.8
 -9 -7 -2 3.1 4.7
 9 7 2 -5.2 5.1
 9 7 2 -4.2 5.5
 9 7 2 -2.9 3.8
 9 7 2 -1.1 3.4
 9 7 2 3.1 7.5
 -10 -7 -2 16.2 6.5
 -10 -7 -2 4.6 7.5
 -10 -7 -2 5 5.4
 10 7 2 8.9 5.2
 10 7 2 12 5.2
 10 7 2 2.5 6.9
 10 7 2 10.6 5.5
 -11 -7 -2 -3.5 5.1
 -11 -7 -2 9.6 9.6
 11 7 2 1.1 4.5
 11 7 2 3.8 5.7
 11 7 2 6.6 5.5
 11 7 2 2.3 5.3
 11 7 2 0.3 7.9
 -12 -7 -2 17 6.8
 -12 -7 -2 -0.3 8.4
 12 7 2 11.7 9.7
 12 7 2 21.5 6.9
 12 7 2 8.1 6.6
 12 7 2 10.8 6.6
 12 -8 -2 -10.8 10.4
 12 -8 -2 -9.4 6.4
 -12 8 2 -3.8 5.2
 -12 8 2 -2.2 6.2
 11 -8 -2 -2.2 7.2
 11 -8 -2 4.3 9.5
 11 -8 -2 10.1 4.8
 -11 8 2 8.2 5.8
 -11 8 2 8.3 6.6
 10 -8 -2 12.6 4.9
 10 -8 -2 19.7 9.3
 10 -8 -2 6.4 5.4
 10 -8 -2 14.7 5.5
 -10 8 2 18.7 6.9
 -10 8 2 10.3 5.8
 -10 8 2 9.8 5.3
 9 -8 -2 1 4.4
 9 -8 -2 -4.7 3.4
 9 -8 -2 -7.4 5.5
 9 -8 -2 2.4 3.9
 9 -8 -2 1.1 7.1
 -9 8 2 -0.5 4.7
 -9 8 2 7.9 4.4
 -9 8 2 2 3.9
 -9 8 2 -0.4 3.5
 8 -8 -2 42.6 7.7
 8 -8 -2 58.79 8.1
 8 -8 -2 52.29 7.3
 -8 8 2 45.1 8.9
 -8 8 2 54.49 7.4
 -8 8 2 47 9.2
 -8 8 2 40.2 7
 7 -8 -2 107.89 12.6
 7 -8 -2 101.49 12.2
 7 -8 -2 115.09 13.5
 -7 8 2 118.29 14.1
 -7 8 2 121.49 13.8
 -7 8 2 113.89 12.8
 -7 8 2 127.19 12.8
 -7 8 2 132.79 12.4
 6 -8 -2 -14.7 14
 6 -8 -2 1.4 3.4
 6 -8 -2 -1.7 2.4
 6 -8 -2 -0.3 2.9
 -6 8 2 0.8 3.4
 -6 8 2 5.5 3.7
 -6 8 2 2.6 2.7
 -6 8 2 -4.4 2.3
 -6 8 2 3.5 2.7
 5 -8 -2 19.9 4.2
 5 -8 -2 2.8 21.1
 5 -8 -2 12.2 4.2
 5 -8 -2 17.8 3.6
 -5 8 2 20.1 5.1
 -5 8 2 16.1 3.9
 -5 8 2 9.7 5.8
 -5 8 2 17.3 3.2
 4 -8 -2 19.2 4.3
 4 -8 -2 15.6 4.6
 4 -8 -2 23.4 4
 -4 8 2 17.9 2.8
 -4 8 2 22.7 4.9
 -4 8 2 20.5 4.5
 3 -8 -2 358.06 138.99
 3 -8 -2 46.7 5.6
 3 -8 -2 49.5 7.7
 3 -8 -2 47.3 6.4
 -3 8 2 45.3 6.7
 -3 8 2 55.09 5
 -3 8 2 43.4 6.7
 2 -8 -2 40.6 77.29
 2 -8 -2 2.8 3.3
 2 -8 -2 0.3 1.4
 2 -8 -2 -0.2 2.3
 -2 8 2 0 1.4
 -2 8 2 2.6 2.2
 -2 8 2 -1 2.3
 1 -8 -2 334.17 118.39
 1 -8 -2 99.99 11.5
 1 -8 -2 118.89 12.5
 1 -8 -2 117.19 10.9
 -1 8 2 120.59 11.9
 -1 8 2 107.99 12.2
 -1 8 2 107.69 10.9
 0 -8 -2 101.29 10
 0 -8 -2 118.59 12.2
 0 -8 -2 281.97 96.99
 0 -8 -2 94.49 11.6
 0 -8 -2 95.79 10.9
 0 8 2 106.99 10.1
 0 8 2 92.79 10.7
 0 8 2 102.59 11.4
 -1 -8 -2 64.49 8.8
 -1 -8 -2 53.49 7.2
 -1 -8 -2 59.79 8
 -1 -8 -2 64.79 5.6
 -1 -8 -2 84.59 59.69
 -1 -8 -2 48.4 6.4
 1 8 2 59.89 7.6
 1 8 2 65.49 8.2
 1 8 2 55.49 6.4
 -2 -8 -2 276.07 28.5
 -2 -8 -2 280.47 25.9
 -2 -8 -2 270.87 27.2
 -2 -8 -2 292.97 27.8
 2 8 2 285.17 27.8
 2 8 2 308.87 26.7
 2 8 2 276.27 27.2
 2 8 2 328.07 28.8
 -3 -8 -2 5.2 3.8
 -3 -8 -2 12.5 4.5
 -3 -8 -2 6.7 2.2
 3 8 2 10 3.7
 3 8 2 8.6 3.9
 3 8 2 8.6 2.9
 3 8 2 55.79 53.59
 3 8 2 8.8 3.6
 -4 -8 -2 287.67 27.5
 -4 -8 -2 285.97 29.6
 -4 -8 -2 272.07 26.9
 4 8 2 264.37 28.1
 4 8 2 288.27 26.9
 4 8 2 275.67 27.3
 4 8 2 280.17 26.5
 -5 -8 -2 62.09 7.3
 -5 -8 -2 54.89 9.9
 -5 -8 -2 83.59 10.8
 -5 -8 -2 55.39 8.5
 5 8 2 57.09 9.2
 5 8 2 47 7.7
 5 8 2 68.89 10.7
 5 8 2 62.29 9
 -6 -8 -2 1.1 3.8
 -6 -8 -2 -0.9 3.7
 -6 -8 -2 -0.3 2.6
 -6 -8 -2 -2 2.8
 6 8 2 2.9 4.5
 6 8 2 4.2 4.2
 6 8 2 -0.1 3.3
 6 8 2 1.1 3.5
 6 8 2 2.7 2.8
 -7 -8 -2 1.7 3.4
 -7 -8 -2 2.6 4.5
 -7 -8 -2 0.9 4.4
 -7 -8 -2 -3.5 3.3
 7 8 2 -4.9 2.8
 7 8 2 -1.2 3.5
 7 8 2 -1.5 2.8
 7 8 2 -2.1 6.5
 7 8 2 4.3 5.8
 -8 -8 -2 -1.8 4.2
 -8 -8 -2 2.5 3.9
 8 8 2 -3.7 3.5
 8 8 2 -1.7 5.2
 8 8 2 -2.2 3.8
 8 8 2 3.1 3.2
 8 8 2 -0.2 3.8
 -9 -8 -2 13 7.2
 -9 -8 -2 -0.3 3.9
 -9 -8 -2 7.7 4.7
 9 8 2 -1.8 4.6
 9 8 2 5.9 6.5
 9 8 2 3.8 4.2
 9 8 2 -1.9 3.9
 9 8 2 0.9 4.3
 -10 -8 -2 31.8 7.3
 10 8 2 25.7 7.4
 10 8 2 36.2 8.6
 10 8 2 35.1 8
 10 8 2 28.4 9.8
 -11 -8 -2 50.19 14.3
 -11 -8 -2 57.99 10.2
 11 8 2 44 13.2
 11 8 2 44.2 10
 11 8 2 45.6 8.9
 -12 -8 -2 0.8 6.2
 12 8 2 -6.3 8.5
 12 8 2 10.4 7.7
 12 -9 -2 1.5 10.8
 12 -9 -2 -9.9 6
 12 -9 -2 1 4.3
 -12 9 2 -5.9 5.6
 11 -9 -2 52.99 12.2
 11 -9 -2 39 13.5
 11 -9 -2 33.5 7.1
 -11 9 2 37.5 9.1
 -11 9 2 54.69 8.4
 10 -9 -2 68.09 9.3
 10 -9 -2 48.3 12.8
 10 -9 -2 38.9 9
 10 -9 -2 42.2 8
 -10 9 2 42.2 9.7
 -10 9 2 65.29 8.7
 9 -9 -2 1.4 5
 9 -9 -2 4 3.7
 9 -9 -2 1.2 3.8
 -9 9 2 1.2 3.8
 -9 9 2 4.9 5.3
 -9 9 2 10.8 4.9
 -9 9 2 4.2 3.7
 -9 9 2 0.7 4.6
 8 -9 -2 -41.2 23.8
 8 -9 -2 18.2 8.5
 8 -9 -2 19.3 5.6
 8 -9 -2 23.4 5.1
 -8 9 2 13.1 6.6
 -8 9 2 19.8 6.3
 -8 9 2 27.5 5.1
 -8 9 2 18 4.8
 7 -9 -2 57.59 8.1
 7 -9 -2 56.29 7.4
 7 -9 -2 45.7 8.3
 -7 9 2 61.49 9.5
 -7 9 2 59.99 7
 -7 9 2 31.3 7.4
 -7 9 2 65.49 10.1
 -7 9 2 55.39 7.7
 6 -9 -2 -14.6 18.4
 6 -9 -2 -0.3 3.1
 6 -9 -2 3.2 2.4
 6 -9 -2 0.1 3.2
 -6 9 2 -1.3 3.6
 -6 9 2 4.3 3.2
 -6 9 2 5.1 3.9
 -6 9 2 2.1 4.2
 5 -9 -2 39.6 5.3
 5 -9 -2 35.1 5.9
 5 -9 -2 41 24.5
 5 -9 -2 41.2 7
 -5 9 2 34.6 6.2
 -5 9 2 43.4 6.8
 -5 9 2 33.5 6
 -5 9 2 39 4.7
 4 -9 -2 9.1 16.1
 4 -9 -2 5 3.1
 4 -9 -2 4.6 2.2
 4 -9 -2 8.6 4
 -4 9 2 4.9 3.5
 -4 9 2 4.6 3.6
[truncated: 1,039,115 more chars]
