# Supplementary material for: Highly Efficient Mechanochromic Thermally Activated Delayed Fluorescence in the Deep Red to Near‐Infrared in Copper(I) [2.2]Isoindolinophanyl‐Carbene Carbazolates
Source: Angew Chem Int Ed Engl. 2026 Apr 25;65(24):e5338298. doi: 10.1002/anie.5338298 (PMC13245606; doi:10.1002/anie.5338298)
Supplement: Supplementary file 2 — Supporting File 2: anie72342‐sup‐0002‐DataFile.Zip. [file ANIE-65-e5338298-s001.zip › 2_(iPC-Cu-Br)[1].cif]

data_2
_audit_creation_date               2025-04-03
_audit_creation_method
;
Olex2 1.5
(compiled 2021.07.19 svn.r715e62df for OlexSys, GUI svn.r6380)
;
_shelx_SHELXL_version_number       '2019/3'
_audit_contact_author_address      ?
_audit_contact_author_email        ?
_audit_contact_author_name         ''
_audit_contact_author_phone        ?
_publ_contact_author_id_orcid      ?
_publ_section_references
;
Dolomanov, O.V., Bourhis, L.J., Gildea, R.J, Howard, J.A.K. & Puschmann, H.
 (2009), J. Appl. Cryst. 42, 339-341.

Sheldrick, G.M. (2015). Acta Cryst. C71, 3-8.
;

# start Validation Reply Form
_vrf_PLAT911_2
;
PROBLEM: Missing FCF Refl Between Thmin & STh/L=0.600
RESPONSE: poorly diffracting nature of the sample, resulting in 
weak/undetectable intensities in this range. Despite long data 
collection, the inherent crystal quality limits the completeness of the dataset.
;

# end Validation Reply Form
_chemical_name_common              ?
_chemical_name_systematic          ?
_chemical_formula_moiety           'C42 H41 Br Cu N'
_chemical_formula_sum              'C42 H41 Br Cu N'
_chemical_formula_weight           703.21
_chemical_melting_point            ?
loop_
  _atom_type_symbol
  _atom_type_description
  _atom_type_scat_dispersion_real
  _atom_type_scat_dispersion_imag
  _atom_type_scat_source
 'C' 'C' 0.0033 0.0016 'International Tables Vol C Tables 4.2.6.8 and 6.1.1.4'
 'H' 'H' 0.0000 0.0000 'International Tables Vol C Tables 4.2.6.8 and 6.1.1.4'
 'Br' 'Br' -0.2901 2.4595
 'International Tables Vol C Tables 4.2.6.8 and 6.1.1.4'
 'Cu' 'Cu' 0.3201 1.2651 'International Tables Vol C Tables 4.2.6.8 and 6.1.1.4'
 'N' 'N' 0.0061 0.0033 'International Tables Vol C Tables 4.2.6.8 and 6.1.1.4'

_shelx_space_group_comment
;
The symmetry employed for this shelxl refinement is uniquely defined
by the following loop, which should always be used as a source of
symmetry information in preference to the above space-group names.
They are only intended as comments.
;
_space_group_crystal_system        'monoclinic'
_space_group_IT_number             14
_space_group_name_H-M_alt          'P 1 21/n 1'
_space_group_name_Hall             '-P 2yn'
loop_
  _space_group_symop_operation_xyz
 'x, y, z'
 '-x+1/2, y+1/2, -z+1/2'
 '-x, -y, -z'
 'x-1/2, -y-1/2, z-1/2'

_cell_length_a                     12.3719(6)
_cell_length_b                     14.6658(6)
_cell_length_c                     18.0296(9)
_cell_angle_alpha                  90
_cell_angle_beta                   90.052(2)
_cell_angle_gamma                  90
_cell_volume                       3271.4(3)
_cell_formula_units_Z              4
_cell_measurement_reflns_used      9833
_cell_measurement_temperature      109.00
_cell_measurement_theta_max        29.58
_cell_measurement_theta_min        2.26
_shelx_estimated_absorpt_T_max     0.874
_shelx_estimated_absorpt_T_min     0.595
_exptl_absorpt_coefficient_mu      1.921
_exptl_absorpt_correction_T_max    0.954
_exptl_absorpt_correction_T_min    0.653
_exptl_absorpt_correction_type     multi-scan
_exptl_absorpt_process_details     SADABS
_exptl_absorpt_special_details     ?
_exptl_crystal_colour              'clear orangish orange'
_exptl_crystal_colour_lustre       clear
_exptl_crystal_colour_modifier     orangish
_exptl_crystal_colour_primary      orange
_exptl_crystal_density_diffrn      1.428
_exptl_crystal_density_meas        ?
_exptl_crystal_density_method      ?
_exptl_crystal_description         rhombohedral
_exptl_crystal_F_000               1456
_exptl_crystal_size_max            0.302
_exptl_crystal_size_mid            0.084
_exptl_crystal_size_min            0.072
_exptl_transmission_factor_max     ?
_exptl_transmission_factor_min     ?
_diffrn_reflns_av_R_equivalents    0.0796
_diffrn_reflns_av_unetI/netI       0.0687
_diffrn_reflns_Laue_measured_fraction_full  0.653
_diffrn_reflns_Laue_measured_fraction_max  0.741
_diffrn_reflns_limit_h_max         17
_diffrn_reflns_limit_h_min         -17
_diffrn_reflns_limit_k_max         20
_diffrn_reflns_limit_k_min         -20
_diffrn_reflns_limit_l_max         25
_diffrn_reflns_limit_l_min         -25
_diffrn_reflns_number              54326
_diffrn_reflns_point_group_measured_fraction_full  0.653
_diffrn_reflns_point_group_measured_fraction_max  0.741
_diffrn_reflns_theta_full          25.242
_diffrn_reflns_theta_max           30.058
_diffrn_reflns_theta_min           2.154
_diffrn_ambient_temperature        109.00
_diffrn_detector_area_resol_mean   ?
_diffrn_measured_fraction_theta_full  0.653
_diffrn_measured_fraction_theta_max  0.741
_diffrn_measurement_device_type    'Bruker APEX-II CCD'
_diffrn_measurement_method         '\f and \w scans'
_diffrn_radiation_type             MoK\a
_diffrn_radiation_wavelength       0.71073
_diffrn_source                     ?
_reflns_Friedel_coverage           0.000
_reflns_Friedel_fraction_full      .
_reflns_Friedel_fraction_max       .
_reflns_number_gt                  5733
_reflns_number_total               7113
_reflns_special_details
;
 Reflections were merged by SHELXL according to the crystal
 class for the calculation of statistics and refinement.
 
 _reflns_Friedel_fraction is defined as the number of unique
 Friedel pairs measured divided by the number that would be
 possible theoretically, ignoring centric projections and
 systematic absences.
;
_reflns_threshold_expression       'I > 2\s(I)'
_computing_cell_refinement         ?
_computing_data_collection         ?
_computing_data_reduction          ?
_computing_molecular_graphics      'Olex2 1.5 (Dolomanov et al., 2009)'
_computing_publication_material    'Olex2 1.5 (Dolomanov et al., 2009)'
_computing_structure_refinement    'SHELXL 2019/3 (Sheldrick, 2015)'
_computing_structure_solution      'SHELXT 2018/2 (Sheldrick, 2018)'
_refine_diff_density_max           0.697
_refine_diff_density_min           -1.688
_refine_diff_density_rms           0.152
_refine_ls_extinction_coef         .
_refine_ls_extinction_method       none
_refine_ls_goodness_of_fit_ref     1.084
_refine_ls_hydrogen_treatment      constr
_refine_ls_matrix_type             full
_refine_ls_number_parameters       410
_refine_ls_number_reflns           7113
_refine_ls_number_restraints       0
_refine_ls_R_factor_all            0.0835
_refine_ls_R_factor_gt             0.0601
_refine_ls_restrained_S_all        1.084
_refine_ls_shift/su_max            0.001
_refine_ls_shift/su_mean           0.000
_refine_ls_structure_factor_coef   Fsqd
_refine_ls_weighting_details      
 'w=1/[\s^2^(Fo^2^)+(0.1223P)^2^+1.2235P] where P=(Fo^2^+2Fc^2^)/3'
_refine_ls_weighting_scheme        calc
_refine_ls_wR_factor_gt            0.1657
_refine_ls_wR_factor_ref           0.1931
_refine_special_details            ?
_olex2_refinement_description
;
1. Fixed Uiso
 At 1.2 times of:
  All C(H) groups, All C(H,H) groups
 At 1.5 times of:
  All C(H,H,H) groups
2.a Ternary CH refined with riding coordinates:
 C25(H25), C28(H28)
2.b Secondary CH2 refined with riding coordinates:
 C6(H6A,H6B), C7(H7A,H7B), C14(H14A,H14B), C15(H15A,H15B)
2.c Aromatic/amide H refined with riding coordinates:
 C00H(H00H), C00M(H00M), C00N(H00N), C00R(H00R), C00U(H00U), C9(H9), C10(H10),
 C11(H11), C12(H12), C17(H17), C18(H18), C21(H21), C22(H22), C23(H23), C32(H32),
  C33(H33), C34(H34), C35(H35), C36(H36)
2.d Idealised Me refined as rotating group:
 C26(H26A,H26B,H26C), C27(H27A,H27B,H27C), C29(H29A,H29B,H29C), C30(H30A,H30B,
 H30C)
;
_atom_sites_solution_hydrogens     geom
_atom_sites_solution_primary       ?
_atom_sites_solution_secondary     ?
loop_
  _atom_site_label
  _atom_site_type_symbol
  _atom_site_fract_x
  _atom_site_fract_y
  _atom_site_fract_z
  _atom_site_U_iso_or_equiv
  _atom_site_adp_type
  _atom_site_occupancy
  _atom_site_site_symmetry_order
  _atom_site_calc_flag
  _atom_site_refinement_flags_posn
  _atom_site_refinement_flags_adp
  _atom_site_refinement_flags_occupancy
  _atom_site_disorder_assembly
  _atom_site_disorder_group
 Br1 Br 0.35509(4) 0.04935(3) 0.54725(3) 0.02815(14) Uani 1 1 d . . . . .
 Cu1 Cu 0.49659(3) 0.14005(3) 0.52141(2) 0.01464(13) Uani 1 1 d . . . . .
 N1 N 0.6842(2) 0.25695(17) 0.53362(15) 0.0088(5) Uani 1 1 d . . . . .
 C00H C 0.8759(3) 0.4930(2) 0.62257(19) 0.0152(6) Uani 1 1 d . . . . .
 H00H H 0.908364 0.497002 0.670229 0.018 Uiso 1 1 calc R U . . .
 C00M C 0.8562(3) 0.5719(2) 0.5825(2) 0.0152(6) Uani 1 1 d . . . . .
 H00M H 0.874472 0.629775 0.602592 0.018 Uiso 1 1 calc R U . . .
 C00N C 0.8095(3) 0.5656(2) 0.5125(2) 0.0156(6) Uani 1 1 d . . . . .
 H00N H 0.796472 0.619285 0.484430 0.019 Uiso 1 1 calc R U . . .
 C00R C 0.7816(3) 0.4808(2) 0.48357(18) 0.0114(6) Uani 1 1 d . . . . .
 H00R H 0.748630 0.477492 0.436059 0.014 Uiso 1 1 calc R U . . .
 C00U C 0.8486(3) 0.4075(2) 0.59364(18) 0.0122(6) Uani 1 1 d . . . . .
 H00U H 0.862038 0.353998 0.621933 0.015 Uiso 1 1 calc R U . . .
 C1 C 0.6079(2) 0.2212(2) 0.49188(18) 0.0102(5) Uani 1 1 d . . . . .
 C2 C 0.6247(3) 0.2567(2) 0.41691(17) 0.0099(5) Uani 1 1 d . . . . .
 C3 C 0.7182(2) 0.31091(19) 0.41469(17) 0.0086(5) Uani 1 1 d . . . . .
 C4 C 0.7730(3) 0.3077(2) 0.49027(17) 0.0090(5) Uani 1 1 d . . . . .
 C5 C 0.5572(3) 0.2455(2) 0.35447(18) 0.0123(6) Uani 1 1 d . . . . .
 C6 C 0.4900(3) 0.1632(3) 0.3383(2) 0.0181(7) Uani 1 1 d . . . . .
 H6A H 0.416020 0.182785 0.324780 0.022 Uiso 1 1 calc R U . . .
 H6B H 0.484939 0.125333 0.383657 0.022 Uiso 1 1 calc R U . . .
 C7 C 0.5385(4) 0.1040(3) 0.2733(3) 0.0308(10) Uani 1 1 d . . . . .
 H7A H 0.543034 0.039794 0.290103 0.037 Uiso 1 1 calc R U . . .
 H7B H 0.487942 0.106036 0.230793 0.037 Uiso 1 1 calc R U . . .
 C8 C 0.6484(4) 0.1333(3) 0.2470(2) 0.0226(8) Uani 1 1 d . . . . .
 C9 C 0.6609(3) 0.1898(3) 0.1845(2) 0.0217(8) Uani 1 1 d . . . . .
 H9 H 0.608530 0.188006 0.145982 0.026 Uiso 1 1 calc R U . . .
 C009 C 0.8014(3) 0.4002(2) 0.52322(18) 0.0098(5) Uani 1 1 d . . . . .
 C10 C 0.7484(3) 0.2479(3) 0.1784(2) 0.0212(7) Uani 1 1 d . . . . .
 H10 H 0.754583 0.286779 0.136443 0.025 Uiso 1 1 calc R U . . .
 C11 C 0.7391(4) 0.1214(3) 0.2924(2) 0.0212(7) Uani 1 1 d . . . . .
 H11 H 0.739693 0.074142 0.328464 0.025 Uiso 1 1 calc R U . . .
 C12 C 0.8280(3) 0.1783(3) 0.2851(2) 0.0195(7) Uani 1 1 d . . . . .
 H12 H 0.889815 0.168478 0.315373 0.023 Uiso 1 1 calc R U . . .
 C13 C 0.8282(3) 0.2499(3) 0.2338(2) 0.0184(7) Uani 1 1 d . . . . .
 C14 C 0.8940(3) 0.3344(3) 0.2495(2) 0.0200(7) Uani 1 1 d . . . . .
 H14A H 0.883351 0.378655 0.208622 0.024 Uiso 1 1 calc R U . . .
 H14B H 0.971558 0.317989 0.250886 0.024 Uiso 1 1 calc R U . . .
 C15 C 0.8617(3) 0.3808(2) 0.3252(2) 0.0162(6) Uani 1 1 d . . . . .
 H15A H 0.913347 0.361716 0.364268 0.019 Uiso 1 1 calc R U . . .
 H15B H 0.866647 0.447844 0.320037 0.019 Uiso 1 1 calc R U . . .
 C16 C 0.7482(3) 0.3551(2) 0.34855(18) 0.0114(6) Uani 1 1 d . . . . .
 C17 C 0.6645(3) 0.3649(2) 0.29671(19) 0.0141(6) Uani 1 1 d . . . . .
 H17 H 0.671421 0.409203 0.258588 0.017 Uiso 1 1 calc R U . . .
 C18 C 0.5720(3) 0.3119(2) 0.29940(18) 0.0137(6) Uani 1 1 d . . . . .
 H18 H 0.517305 0.320755 0.263114 0.016 Uiso 1 1 calc R U . . .
 C19 C 0.6761(3) 0.2613(2) 0.61452(17) 0.0102(5) Uani 1 1 d . . . . .
 C20 C 0.7202(3) 0.1932(2) 0.65955(18) 0.0118(6) Uani 1 1 d . . . . .
 C21 C 0.7170(3) 0.2078(2) 0.7362(2) 0.0173(7) Uani 1 1 d . . . . .
 H21 H 0.748547 0.163788 0.768216 0.021 Uiso 1 1 calc R U . . .
 C22 C 0.6696(3) 0.2840(2) 0.76670(19) 0.0175(7) Uani 1 1 d . . . . .
 H22 H 0.670824 0.293202 0.818857 0.021 Uiso 1 1 calc R U . . .
 C23 C 0.6199(3) 0.3475(2) 0.7204(2) 0.0169(6) Uani 1 1 d . . . . .
 H23 H 0.584191 0.398519 0.741710 0.020 Uiso 1 1 calc R U . . .
 C24 C 0.6216(3) 0.3378(2) 0.64362(19) 0.0132(6) Uani 1 1 d . . . . .
 C25 C 0.7646(3) 0.1044(2) 0.63001(18) 0.0119(6) Uani 1 1 d . . . . .
 H25 H 0.758927 0.105867 0.574698 0.014 Uiso 1 1 calc R U . . .
 C26 C 0.8843(3) 0.0911(2) 0.6503(2) 0.0167(6) Uani 1 1 d . . . . .
 H26A H 0.891998 0.089219 0.704407 0.025 Uiso 1 1 calc R U . . .
 H26B H 0.926816 0.141825 0.630424 0.025 Uiso 1 1 calc R U . . .
 H26C H 0.910343 0.033605 0.629095 0.025 Uiso 1 1 calc R U . . .
 C27 C 0.6970(3) 0.0243(2) 0.6580(2) 0.0200(7) Uani 1 1 d . . . . .
 H27A H 0.720161 -0.031751 0.633020 0.030 Uiso 1 1 calc R U . . .
 H27B H 0.620533 0.035620 0.647156 0.030 Uiso 1 1 calc R U . . .
 H27C H 0.706966 0.017696 0.711617 0.030 Uiso 1 1 calc R U . . .
 C28 C 0.5621(3) 0.4059(2) 0.5949(2) 0.0144(6) Uani 1 1 d . . . . .
 H28 H 0.595952 0.403441 0.544542 0.017 Uiso 1 1 calc R U . . .
 C29 C 0.5707(3) 0.5043(2) 0.6224(2) 0.0208(7) Uani 1 1 d . . . . .
 H29A H 0.540110 0.545551 0.585111 0.031 Uiso 1 1 calc R U . . .
 H29B H 0.646854 0.519708 0.630690 0.031 Uiso 1 1 calc R U . . .
 H29C H 0.530689 0.510708 0.668971 0.031 Uiso 1 1 calc R U . . .
 C30 C 0.4438(3) 0.3797(3) 0.5860(2) 0.0211(7) Uani 1 1 d . . . . .
 H30A H 0.437679 0.313274 0.581584 0.032 Uiso 1 1 calc R U . . .
 H30B H 0.414434 0.408494 0.541259 0.032 Uiso 1 1 calc R U . . .
 H30C H 0.403033 0.400401 0.629422 0.032 Uiso 1 1 calc R U . . .
 C31 C 0.8722(3) 0.2431(2) 0.48611(17) 0.0094(5) Uani 1 1 d . . . . .
 C32 C 0.8573(3) 0.1525(2) 0.46335(18) 0.0111(6) Uani 1 1 d . . . . .
 H32 H 0.786358 0.130713 0.453730 0.013 Uiso 1 1 calc R U . . .
 C33 C 0.9449(3) 0.0942(2) 0.45468(19) 0.0144(6) Uani 1 1 d . . . . .
 H33 H 0.933248 0.033127 0.438939 0.017 Uiso 1 1 calc R U . . .
 C34 C 1.0501(3) 0.1244(2) 0.4689(2) 0.0161(6) Uani 1 1 d . . . . .
 H34 H 1.109985 0.084528 0.462903 0.019 Uiso 1 1 calc R U . . .
 C35 C 1.0651(3) 0.2139(2) 0.4919(2) 0.0146(6) Uani 1 1 d . . . . .
 H35 H 1.135989 0.235029 0.502603 0.018 Uiso 1 1 calc R U . . .
 C36 C 0.9781(3) 0.2732(2) 0.49952(19) 0.0131(6) Uani 1 1 d . . . . .
 H36 H 0.990457 0.334643 0.513939 0.016 Uiso 1 1 calc R U . . .

loop_
  _atom_site_aniso_label
  _atom_site_aniso_U_11
  _atom_site_aniso_U_22
  _atom_site_aniso_U_33
  _atom_site_aniso_U_23
  _atom_site_aniso_U_13
  _atom_site_aniso_U_12
 Br1 0.0273(2) 0.0321(2) 0.0251(2) -0.00337(15) 0.00605(17) -0.01290(15)
 Cu1 0.0137(2) 0.0177(2) 0.0125(2) 0.00104(14) 0.00043(16) -0.00675(14)
 N1 0.0103(12) 0.0086(11) 0.0077(11) 0.0001(8) 0.0007(9) 0.0007(8)
 C00H 0.0169(15) 0.0148(14) 0.0138(15) -0.0031(11) -0.0025(12) -0.0017(11)
 C00M 0.0166(15) 0.0128(13) 0.0161(15) -0.0021(11) 0.0004(12) -0.0012(11)
 C00N 0.0197(16) 0.0120(13) 0.0152(15) 0.0016(11) -0.0034(13) -0.0024(11)
 C00R 0.0128(14) 0.0107(13) 0.0107(14) 0.0012(10) -0.0006(11) 0.0012(10)
 C00U 0.0164(15) 0.0112(13) 0.0089(14) -0.0010(10) -0.0009(11) -0.0009(10)
 C1 0.0101(13) 0.0100(12) 0.0103(13) -0.0009(10) 0.0017(11) -0.0008(10)
 C2 0.0109(13) 0.0117(12) 0.0070(13) -0.0027(9) 0.0000(10) 0.0009(10)
 C3 0.0094(13) 0.0095(12) 0.0069(12) 0.0009(9) 0.0005(10) 0.0002(9)
 C4 0.0120(13) 0.0072(11) 0.0079(13) 0.0004(9) 0.0002(10) 0.0008(9)
 C5 0.0104(13) 0.0153(13) 0.0110(14) -0.0025(10) -0.0016(11) 0.0019(10)
 C6 0.0154(15) 0.0217(15) 0.0171(16) -0.0027(12) -0.0026(13) -0.0040(12)
 C7 0.040(2) 0.0237(19) 0.029(2) -0.0115(15) 0.0018(18) -0.0139(17)
 C8 0.034(2) 0.0172(16) 0.0162(17) -0.0092(12) 0.0023(16) -0.0057(14)
 C9 0.028(2) 0.0237(17) 0.0129(16) -0.0083(13) -0.0004(14) 0.0029(14)
 C009 0.0097(13) 0.0076(12) 0.0120(14) -0.0009(10) 0.0005(11) 0.0005(9)
 C10 0.030(2) 0.0229(17) 0.0107(15) -0.0013(12) 0.0021(14) 0.0067(14)
 C11 0.038(2) 0.0139(14) 0.0121(15) -0.0020(11) 0.0056(15) 0.0028(14)
 C12 0.0284(19) 0.0195(16) 0.0107(15) -0.0030(12) 0.0029(13) 0.0067(13)
 C13 0.0230(18) 0.0209(16) 0.0112(15) 0.0001(12) 0.0061(13) 0.0050(12)
 C14 0.0196(17) 0.0271(17) 0.0134(16) 0.0022(13) 0.0050(13) -0.0020(14)
 C15 0.0181(16) 0.0190(15) 0.0115(15) 0.0050(11) -0.0003(12) -0.0060(12)
 C16 0.0163(15) 0.0093(12) 0.0085(13) -0.0009(10) 0.0006(11) 0.0017(10)
 C17 0.0195(16) 0.0127(13) 0.0102(14) 0.0002(10) -0.0010(12) 0.0064(11)
 C18 0.0168(15) 0.0158(14) 0.0085(13) -0.0014(10) -0.0022(12) 0.0028(11)
 C19 0.0115(13) 0.0119(13) 0.0073(13) -0.0001(10) 0.0010(10) -0.0016(10)
 C20 0.0136(14) 0.0117(13) 0.0101(14) 0.0001(10) 0.0001(11) -0.0019(10)
 C21 0.0220(17) 0.0196(15) 0.0104(15) 0.0014(11) -0.0023(12) -0.0011(13)
 C22 0.0269(18) 0.0181(15) 0.0074(14) -0.0010(11) 0.0008(13) -0.0012(13)
 C23 0.0224(17) 0.0176(15) 0.0105(15) -0.0015(11) 0.0038(13) 0.0027(12)
 C24 0.0163(15) 0.0145(13) 0.0090(14) -0.0014(10) 0.0022(11) -0.0003(11)
 C25 0.0153(14) 0.0102(13) 0.0103(14) 0.0015(10) -0.0011(11) -0.0017(10)
 C26 0.0174(16) 0.0170(14) 0.0159(16) -0.0001(11) -0.0010(13) 0.0023(12)
 C27 0.0244(18) 0.0152(15) 0.0203(17) 0.0026(12) 0.0024(14) -0.0055(13)
 C28 0.0166(15) 0.0133(13) 0.0134(15) 0.0003(10) 0.0038(12) 0.0035(11)
 C29 0.0247(18) 0.0137(15) 0.0240(18) 0.0000(13) 0.0053(14) 0.0035(13)
 C30 0.0156(16) 0.0240(17) 0.0237(19) 0.0033(14) 0.0001(14) 0.0021(13)
 C31 0.0120(14) 0.0087(12) 0.0073(13) 0.0009(9) 0.0001(10) 0.0014(10)
 C32 0.0130(14) 0.0110(13) 0.0094(13) 0.0017(10) 0.0009(11) 0.0003(10)
 C33 0.0186(16) 0.0114(13) 0.0132(15) -0.0004(10) 0.0018(12) 0.0014(11)
 C34 0.0144(15) 0.0154(14) 0.0186(16) 0.0031(12) 0.0034(12) 0.0029(11)
 C35 0.0104(14) 0.0141(14) 0.0194(16) 0.0010(11) 0.0041(12) -0.0004(11)
 C36 0.0126(14) 0.0111(13) 0.0156(15) 0.0031(11) 0.0002(12) -0.0006(11)

_geom_special_details
;
 All esds (except the esd in the dihedral angle between two l.s. planes)
 are estimated using the full covariance matrix.  The cell esds are taken
 into account individually in the estimation of esds in distances, angles
 and torsion angles; correlations between esds in cell parameters are only
 used when they are defined by crystal symmetry.  An approximate (isotropic)
 treatment of cell esds is used for estimating esds involving l.s. planes.
;
loop_
  _geom_bond_atom_site_label_1
  _geom_bond_atom_site_label_2
  _geom_bond_distance
  _geom_bond_site_symmetry_2
  _geom_bond_publ_flag
 Br1 Cu1 2.2479(6) . ?
 Cu1 C1 1.897(3) . ?
 N1 C1 1.316(4) . ?
 N1 C4 1.540(4) . ?
 N1 C19 1.464(4) . ?
 C00H H00H 0.9500 . ?
 C00H C00M 1.386(5) . ?
 C00H C00U 1.400(4) . ?
 C00M H00M 0.9500 . ?
 C00M C00N 1.390(5) . ?
 C00N H00N 0.9500 . ?
 C00N C00R 1.391(4) . ?
 C00R H00R 0.9500 . ?
 C00R C009 1.403(4) . ?
 C00U H00U 0.9500 . ?
 C00U C009 1.401(4) . ?
 C1 C2 1.463(4) . ?
 C2 C3 1.403(4) . ?
 C2 C5 1.411(4) . ?
 C3 C4 1.523(4) . ?
 C3 C16 1.408(4) . ?
 C4 C009 1.523(4) . ?
 C4 C31 1.552(4) . ?
 C5 C6 1.494(5) . ?
 C5 C18 1.404(5) . ?
 C6 H6A 0.9900 . ?
 C6 H6B 0.9900 . ?
 C6 C7 1.578(6) . ?
 C7 H7A 0.9900 . ?
 C7 H7B 0.9900 . ?
 C7 C8 1.503(7) . ?
 C8 C9 1.408(6) . ?
 C8 C11 1.399(6) . ?
 C9 H9 0.9500 . ?
 C9 C10 1.382(6) . ?
 C10 H10 0.9500 . ?
 C10 C13 1.404(5) . ?
 C11 H11 0.9500 . ?
 C11 C12 1.388(6) . ?
 C12 H12 0.9500 . ?
 C12 C13 1.399(5) . ?
 C13 C14 1.509(5) . ?
 C14 H14A 0.9900 . ?
 C14 H14B 0.9900 . ?
 C14 C15 1.578(6) . ?
 C15 H15A 0.9900 . ?
 C15 H15B 0.9900 . ?
 C15 C16 1.514(5) . ?
 C16 C17 1.402(4) . ?
 C17 H17 0.9500 . ?
 C17 C18 1.383(5) . ?
 C18 H18 0.9500 . ?
 C19 C20 1.398(4) . ?
 C19 C24 1.410(5) . ?
 C20 C21 1.399(5) . ?
 C20 C25 1.511(5) . ?
 C21 H21 0.9500 . ?
 C21 C22 1.377(5) . ?
 C22 H22 0.9500 . ?
 C22 C23 1.393(5) . ?
 C23 H23 0.9500 . ?
 C23 C24 1.392(5) . ?
 C24 C28 1.519(4) . ?
 C25 H25 1.0000 . ?
 C25 C26 1.537(5) . ?
 C25 C27 1.528(5) . ?
 C26 H26A 0.9800 . ?
 C26 H26B 0.9800 . ?
 C26 H26C 0.9800 . ?
 C27 H27A 0.9800 . ?
 C27 H27B 0.9800 . ?
 C27 H27C 0.9800 . ?
 C28 H28 1.0000 . ?
 C28 C29 1.530(5) . ?
 C28 C30 1.522(5) . ?
 C29 H29A 0.9800 . ?
 C29 H29B 0.9800 . ?
 C29 H29C 0.9800 . ?
 C30 H30A 0.9800 . ?
 C30 H30B 0.9800 . ?
 C30 H30C 0.9800 . ?
 C31 C32 1.403(4) . ?
 C31 C36 1.403(4) . ?
 C32 H32 0.9500 . ?
 C32 C33 1.390(5) . ?
 C33 H33 0.9500 . ?
 C33 C34 1.397(5) . ?
 C34 H34 0.9500 . ?
 C34 C35 1.390(5) . ?
 C35 H35 0.9500 . ?
 C35 C36 1.390(5) . ?
 C36 H36 0.9500 . ?

loop_
  _geom_angle_atom_site_label_1
  _geom_angle_atom_site_label_2
  _geom_angle_atom_site_label_3
  _geom_angle
  _geom_angle_site_symmetry_1
  _geom_angle_site_symmetry_3
  _geom_angle_publ_flag
 C1 Cu1 Br1 174.41(9) . . ?
 C1 N1 C4 114.5(3) . . ?
 C1 N1 C19 122.5(3) . . ?
 C19 N1 C4 122.3(2) . . ?
 C00M C00H H00H 119.6 . . ?
 C00M C00H C00U 120.8(3) . . ?
 C00U C00H H00H 119.6 . . ?
 C00H C00M H00M 120.3 . . ?
 C00H C00M C00N 119.4(3) . . ?
 C00N C00M H00M 120.3 . . ?
 C00M C00N H00N 119.9 . . ?
 C00M C00N C00R 120.2(3) . . ?
 C00R C00N H00N 119.9 . . ?
 C00N C00R H00R 119.4 . . ?
 C00N C00R C009 121.2(3) . . ?
 C009 C00R H00R 119.4 . . ?
 C00H C00U H00U 119.8 . . ?
 C00H C00U C009 120.4(3) . . ?
 C009 C00U H00U 119.8 . . ?
 N1 C1 Cu1 127.6(3) . . ?
 N1 C1 C2 106.5(3) . . ?
 C2 C1 Cu1 125.9(2) . . ?
 C3 C2 C1 110.2(3) . . ?
 C3 C2 C5 122.0(3) . . ?
 C5 C2 C1 127.7(3) . . ?
 C2 C3 C4 108.9(3) . . ?
 C2 C3 C16 120.2(3) . . ?
 C16 C3 C4 130.9(3) . . ?
 N1 C4 C31 107.1(2) . . ?
 C3 C4 N1 98.7(2) . . ?
 C3 C4 C009 115.1(2) . . ?
 C3 C4 C31 109.1(2) . . ?
 C009 C4 N1 113.4(3) . . ?
 C009 C4 C31 112.4(2) . . ?
 C2 C5 C6 125.4(3) . . ?
 C18 C5 C2 114.0(3) . . ?
 C18 C5 C6 119.7(3) . . ?
 C5 C6 H6A 109.2 . . ?
 C5 C6 H6B 109.2 . . ?
 C5 C6 C7 112.2(3) . . ?
 H6A C6 H6B 107.9 . . ?
 C7 C6 H6A 109.2 . . ?
 C7 C6 H6B 109.2 . . ?
 C6 C7 H7A 108.5 . . ?
 C6 C7 H7B 108.5 . . ?
 H7A C7 H7B 107.5 . . ?
 C8 C7 C6 115.0(3) . . ?
 C8 C7 H7A 108.5 . . ?
 C8 C7 H7B 108.5 . . ?
 C9 C8 C7 121.4(4) . . ?
 C11 C8 C7 120.3(4) . . ?
 C11 C8 C9 117.0(4) . . ?
 C8 C9 H9 119.5 . . ?
 C10 C9 C8 120.9(3) . . ?
 C10 C9 H9 119.5 . . ?
 C00R C009 C4 120.8(3) . . ?
 C00U C009 C00R 118.1(3) . . ?
 C00U C009 C4 121.1(3) . . ?
 C9 C10 H10 119.8 . . ?
 C9 C10 C13 120.4(4) . . ?
 C13 C10 H10 119.8 . . ?
 C8 C11 H11 119.8 . . ?
 C12 C11 C8 120.3(4) . . ?
 C12 C11 H11 119.8 . . ?
 C11 C12 H12 119.5 . . ?
 C11 C12 C13 121.0(4) . . ?
 C13 C12 H12 119.5 . . ?
 C10 C13 C14 121.9(3) . . ?
 C12 C13 C10 117.0(4) . . ?
 C12 C13 C14 119.6(3) . . ?
 C13 C14 H14A 109.1 . . ?
 C13 C14 H14B 109.1 . . ?
 C13 C14 C15 112.3(3) . . ?
 H14A C14 H14B 107.9 . . ?
 C15 C14 H14A 109.1 . . ?
 C15 C14 H14B 109.1 . . ?
 C14 C15 H15A 109.3 . . ?
 C14 C15 H15B 109.3 . . ?
 H15A C15 H15B 108.0 . . ?
 C16 C15 C14 111.6(3) . . ?
 C16 C15 H15A 109.3 . . ?
 C16 C15 H15B 109.3 . . ?
 C3 C16 C15 126.6(3) . . ?
 C17 C16 C3 114.6(3) . . ?
 C17 C16 C15 118.3(3) . . ?
 C16 C17 H17 119.0 . . ?
 C18 C17 C16 122.0(3) . . ?
 C18 C17 H17 119.0 . . ?
 C5 C18 H18 119.2 . . ?
 C17 C18 C5 121.5(3) . . ?
 C17 C18 H18 119.2 . . ?
 C20 C19 N1 121.4(3) . . ?
 C20 C19 C24 122.6(3) . . ?
 C24 C19 N1 116.0(3) . . ?
 C19 C20 C21 116.9(3) . . ?
 C19 C20 C25 123.6(3) . . ?
 C21 C20 C25 119.4(3) . . ?
 C20 C21 H21 118.9 . . ?
 C22 C21 C20 122.1(3) . . ?
 C22 C21 H21 118.9 . . ?
 C21 C22 H22 120.3 . . ?
 C21 C22 C23 119.4(3) . . ?
 C23 C22 H22 120.3 . . ?
 C22 C23 H23 119.3 . . ?
 C24 C23 C22 121.4(3) . . ?
 C24 C23 H23 119.3 . . ?
 C19 C24 C28 122.6(3) . . ?
 C23 C24 C19 117.3(3) . . ?
 C23 C24 C28 120.0(3) . . ?
 C20 C25 H25 107.9 . . ?
 C20 C25 C26 112.1(3) . . ?
 C20 C25 C27 110.3(3) . . ?
 C26 C25 H25 107.9 . . ?
 C27 C25 H25 107.9 . . ?
 C27 C25 C26 110.6(3) . . ?
 C25 C26 H26A 109.5 . . ?
 C25 C26 H26B 109.5 . . ?
 C25 C26 H26C 109.5 . . ?
 H26A C26 H26B 109.5 . . ?
 H26A C26 H26C 109.5 . . ?
 H26B C26 H26C 109.5 . . ?
 C25 C27 H27A 109.5 . . ?
 C25 C27 H27B 109.5 . . ?
 C25 C27 H27C 109.5 . . ?
 H27A C27 H27B 109.5 . . ?
 H27A C27 H27C 109.5 . . ?
 H27B C27 H27C 109.5 . . ?
 C24 C28 H28 107.4 . . ?
 C24 C28 C29 113.5(3) . . ?
 C24 C28 C30 111.1(3) . . ?
 C29 C28 H28 107.4 . . ?
 C30 C28 H28 107.4 . . ?
 C30 C28 C29 109.8(3) . . ?
 C28 C29 H29A 109.5 . . ?
 C28 C29 H29B 109.5 . . ?
 C28 C29 H29C 109.5 . . ?
 H29A C29 H29B 109.5 . . ?
 H29A C29 H29C 109.5 . . ?
 H29B C29 H29C 109.5 . . ?
 C28 C30 H30A 109.5 . . ?
 C28 C30 H30B 109.5 . . ?
 C28 C30 H30C 109.5 . . ?
 H30A C30 H30B 109.5 . . ?
 H30A C30 H30C 109.5 . . ?
 H30B C30 H30C 109.5 . . ?
 C32 C31 C4 119.2(3) . . ?
 C32 C31 C36 118.1(3) . . ?
 C36 C31 C4 122.5(3) . . ?
 C31 C32 H32 119.5 . . ?
 C33 C32 C31 120.9(3) . . ?
 C33 C32 H32 119.5 . . ?
 C32 C33 H33 119.7 . . ?
 C32 C33 C34 120.7(3) . . ?
 C34 C33 H33 119.7 . . ?
 C33 C34 H34 120.7 . . ?
 C35 C34 C33 118.6(3) . . ?
 C35 C34 H34 120.7 . . ?
 C34 C35 H35 119.4 . . ?
 C36 C35 C34 121.2(3) . . ?
 C36 C35 H35 119.4 . . ?
 C31 C36 H36 119.7 . . ?
 C35 C36 C31 120.6(3) . . ?
 C35 C36 H36 119.7 . . ?

loop_
  _geom_torsion_atom_site_label_1
  _geom_torsion_atom_site_label_2
  _geom_torsion_atom_site_label_3
  _geom_torsion_atom_site_label_4
  _geom_torsion
  _geom_torsion_site_symmetry_1
  _geom_torsion_site_symmetry_2
  _geom_torsion_site_symmetry_3
  _geom_torsion_site_symmetry_4
  _geom_torsion_publ_flag
 Cu1 C1 C2 C3 -176.7(2) . . . . ?
 Cu1 C1 C2 C5 6.8(5) . . . . ?
 N1 C1 C2 C3 3.4(4) . . . . ?
 N1 C1 C2 C5 -173.0(3) . . . . ?
 N1 C4 C009 C00R -115.4(3) . . . . ?
 N1 C4 C009 C00U 65.0(4) . . . . ?
 N1 C4 C31 C32 49.1(4) . . . . ?
 N1 C4 C31 C36 -135.3(3) . . . . ?
 N1 C19 C20 C21 174.2(3) . . . . ?
 N1 C19 C20 C25 -9.2(5) . . . . ?
 N1 C19 C24 C23 -175.1(3) . . . . ?
 N1 C19 C24 C28 7.6(5) . . . . ?
 C00H C00M C00N C00R 0.8(6) . . . . ?
 C00H C00U C009 C00R -0.8(5) . . . . ?
 C00H C00U C009 C4 178.9(3) . . . . ?
 C00M C00H C00U C009 0.5(6) . . . . ?
 C00M C00N C00R C009 -1.1(6) . . . . ?
 C00N C00R C009 C00U 1.0(5) . . . . ?
 C00N C00R C009 C4 -178.6(3) . . . . ?
 C00U C00H C00M C00N -0.5(6) . . . . ?
 C1 N1 C4 C3 11.6(3) . . . . ?
 C1 N1 C4 C009 133.8(3) . . . . ?
 C1 N1 C4 C31 -101.6(3) . . . . ?
 C1 N1 C19 C20 93.8(4) . . . . ?
 C1 N1 C19 C24 -86.2(4) . . . . ?
 C1 C2 C3 C4 4.1(3) . . . . ?
 C1 C2 C3 C16 -177.6(3) . . . . ?
 C1 C2 C5 C6 -33.2(5) . . . . ?
 C1 C2 C5 C18 158.0(3) . . . . ?
 C2 C3 C4 N1 -8.6(3) . . . . ?
 C2 C3 C4 C009 -129.6(3) . . . . ?
 C2 C3 C4 C31 103.0(3) . . . . ?
 C2 C3 C16 C15 -152.1(3) . . . . ?
 C2 C3 C16 C17 19.5(4) . . . . ?
 C2 C5 C6 C7 -106.4(4) . . . . ?
 C2 C5 C18 C17 18.5(5) . . . . ?
 C3 C2 C5 C6 150.8(3) . . . . ?
 C3 C2 C5 C18 -18.0(4) . . . . ?
 C3 C4 C009 C00R -2.8(4) . . . . ?
 C3 C4 C009 C00U 177.6(3) . . . . ?
 C3 C4 C31 C32 -56.9(4) . . . . ?
 C3 C4 C31 C36 118.8(3) . . . . ?
 C3 C16 C17 C18 -19.3(5) . . . . ?
 C4 N1 C1 Cu1 170.4(2) . . . . ?
 C4 N1 C1 C2 -9.8(3) . . . . ?
 C4 N1 C19 C20 -96.6(4) . . . . ?
 C4 N1 C19 C24 83.3(4) . . . . ?
 C4 C3 C16 C15 25.8(5) . . . . ?
 C4 C3 C16 C17 -162.6(3) . . . . ?
 C4 C31 C32 C33 176.1(3) . . . . ?
 C4 C31 C36 C35 -177.1(3) . . . . ?
 C5 C2 C3 C4 -179.3(3) . . . . ?
 C5 C2 C3 C16 -1.0(5) . . . . ?
 C5 C6 C7 C8 7.7(5) . . . . ?
 C6 C5 C18 C17 -151.0(3) . . . . ?
 C6 C7 C8 C9 -96.8(5) . . . . ?
 C6 C7 C8 C11 69.5(5) . . . . ?
 C7 C8 C9 C10 151.3(4) . . . . ?
 C7 C8 C11 C12 -153.2(4) . . . . ?
 C8 C9 C10 C13 1.7(6) . . . . ?
 C8 C11 C12 C13 1.7(6) . . . . ?
 C9 C8 C11 C12 13.8(6) . . . . ?
 C9 C10 C13 C12 13.8(5) . . . . ?
 C9 C10 C13 C14 -152.0(4) . . . . ?
 C009 C4 C31 C32 174.2(3) . . . . ?
 C009 C4 C31 C36 -10.1(4) . . . . ?
 C10 C13 C14 C15 108.3(4) . . . . ?
 C11 C8 C9 C10 -15.5(6) . . . . ?
 C11 C12 C13 C10 -15.5(5) . . . . ?
 C11 C12 C13 C14 150.6(4) . . . . ?
 C12 C13 C14 C15 -57.1(5) . . . . ?
 C13 C14 C15 C16 -22.9(4) . . . . ?
 C14 C15 C16 C3 120.8(3) . . . . ?
 C14 C15 C16 C17 -50.4(4) . . . . ?
 C15 C16 C17 C18 153.0(3) . . . . ?
 C16 C3 C4 N1 173.3(3) . . . . ?
 C16 C3 C4 C009 52.3(5) . . . . ?
 C16 C3 C4 C31 -75.0(4) . . . . ?
 C16 C17 C18 C5 0.1(5) . . . . ?
 C18 C5 C6 C7 61.8(4) . . . . ?
 C19 N1 C1 Cu1 -19.3(4) . . . . ?
 C19 N1 C1 C2 160.5(3) . . . . ?
 C19 N1 C4 C3 -158.7(3) . . . . ?
 C19 N1 C4 C009 -36.5(4) . . . . ?
 C19 N1 C4 C31 88.1(3) . . . . ?
 C19 C20 C21 C22 2.1(5) . . . . ?
 C19 C20 C25 C26 120.9(3) . . . . ?
 C19 C20 C25 C27 -115.4(4) . . . . ?
 C19 C24 C28 C29 -143.8(3) . . . . ?
 C19 C24 C28 C30 91.9(4) . . . . ?
 C20 C19 C24 C23 4.8(5) . . . . ?
 C20 C19 C24 C28 -172.5(3) . . . . ?
 C20 C21 C22 C23 2.2(6) . . . . ?
 C21 C20 C25 C26 -62.5(4) . . . . ?
 C21 C20 C25 C27 61.1(4) . . . . ?
 C21 C22 C23 C24 -3.1(6) . . . . ?
 C22 C23 C24 C19 -0.3(5) . . . . ?
 C22 C23 C24 C28 177.1(3) . . . . ?
 C23 C24 C28 C29 38.9(5) . . . . ?
 C23 C24 C28 C30 -85.4(4) . . . . ?
 C24 C19 C20 C21 -5.7(5) . . . . ?
 C24 C19 C20 C25 170.9(3) . . . . ?
 C25 C20 C21 C22 -174.7(3) . . . . ?
 C31 C4 C009 C00R 123.0(3) . . . . ?
 C31 C4 C009 C00U -56.6(4) . . . . ?
 C31 C32 C33 C34 0.4(5) . . . . ?
 C32 C31 C36 C35 -1.4(5) . . . . ?
 C32 C33 C34 C35 0.1(6) . . . . ?
 C33 C34 C35 C36 -1.1(6) . . . . ?
 C34 C35 C36 C31 1.8(5) . . . . ?
 C36 C31 C32 C33 0.3(5) . . . . ?

loop_
  _diffrn_refln_index_h
  _diffrn_refln_index_k
  _diffrn_refln_index_l
  _diffrn_refln_intensity_net
  _diffrn_refln_intensity_u
 2 0 0 606.44 25.1
 -2 0 0 585.14 36.1
 -2 0 0 607.04 32.3
 -2 0 0 637.04 25.3
 2 0 0 605.64 35
 3 0 0 -4.9 9.5
 3 0 0 -7.8 8.1
 3 0 0 0.9 5.1
 3 0 0 0.7 0.9
 -3 0 0 4.7 9.6
 -3 0 0 6.6 12
 -3 0 0 0.9 1.1
 -3 0 0 -2.2 6.2
 4 0 0 801.32 53.49
 -4 0 0 858.01 50.39
 -4 0 0 824.02 56.19
 4 0 0 851.51 34.7
 -4 0 0 838.32 49.2
 -4 0 0 852.01 34.9
 4 0 0 737.53 52.39
 4 0 0 858.41 46.9
 -5 0 0 1.2 1.4
 5 0 0 1.1 1.3
 -5 0 0 12.2 12
 5 0 0 4.1 12.5
 5 0 0 -2 6.2
 5 0 0 -1.8 12.5
 -5 0 0 5.1 17.4
 -5 0 0 -4.3 7.7
 6 0 0 2907.11 119.19
 -6 0 0 3003.7 119.79
 6 0 0 2836.02 148.59
 6 0 0 3038.8 152.78
 6 0 0 2938.31 137.19
 -6 0 0 2832.42 142.49
 -6 0 0 2946.01 154.78
 -6 0 0 2919.11 142.39
 7 0 0 1.7 17.5
 -7 0 0 -1.4 8.6
 -7 0 0 5.2 2.4
 7 0 0 8 7.5
 7 0 0 -0.1 15.4
 -7 0 0 -1.2 9.5
 -7 0 0 -10.2 16.4
 -8 0 0 2125.89 116.19
 -8 0 0 2096.09 118.59
 8 0 0 2160.98 91.69
 8 0 0 2009.8 108.29
 -8 0 0 2076.49 131.79
 8 0 0 2207.78 130.59
 8 0 0 2094.69 125.09
 -9 0 0 3.1 16.1
 -9 0 0 6.1 19.3
 9 0 0 28 18.6
 9 0 0 2.5 19.7
 -9 0 0 2.7 11.5
 9 0 0 -2.5 3.3
 9 0 0 2.5 9
 10 0 0 307.67 58.59
 -10 0 0 282.87 50.99
 -10 0 0 218.18 37.1
 10 0 0 240.38 54.29
 10 0 0 226.48 16
 -10 0 0 238.78 50.89
 -11 0 0 -4.6 15
 -11 0 0 6.2 26.6
 11 0 0 32.1 22.6
 11 0 0 8.7 12
 -11 0 0 -2.6 15.7
 11 0 0 -10.4 22.3
 11 0 0 -1.6 3.9
 12 0 0 71.29 10.1
 -12 0 0 67.99 26.1
 12 0 0 86.39 22
 -12 0 0 114.19 50.99
 -12 0 0 117.89 34.8
 12 0 0 52.69 34.9
 12 0 0 50.19 32.5
 13 0 0 4.6 10.7
 -13 0 0 -52.39 29.5
 -13 0 0 -5.1 13.4
 13 0 0 2.3 28.6
 -13 0 0 -34.2 16.1
 14 0 0 1144.29 115.39
 14 0 0 949.11 115.99
 14 0 0 1013.9 79.59
 -14 0 0 1000 92.39
 15 0 0 -24.5 29.4
 -15 0 0 23.9 23.5
 -15 0 0 19.2 43
 -16 0 0 288.37 77.69
 16 0 0 315.17 78.49
 -16 0 0 294.77 64.59
 -17 0 0 -14.5 21.2
 -17 0 0 21.6 46
 -1 -1 0 1069.79 48.5
 -2 1 0 932.31 50.49
 -2 -1 0 952.2 49.7
 2 -1 0 914.41 45
 2 1 0 976.2 40.5
 2 1 0 928.71 48.4
 -2 -1 0 998.8 46.7
 2 1 0 949.71 39.3
 2 -1 0 945.21 49.7
 -2 1 0 919.71 51.09
 2 1 0 944.81 47.7
 -2 1 0 970.1 46.1
 -2 -1 0 954.9 39.4
 -3 -1 0 2669.83 108.29
 3 1 0 2838.62 108.29
 3 -1 0 2760.52 124.29
 -3 -1 0 2686.03 119.79
 3 -1 0 2655.83 117.19
 -3 1 0 2621.94 120.79
 -3 1 0 2609.94 125.09
 3 1 0 2630.24 122.09
 3 1 0 2719.63 122.39
 3 1 0 2637.74 109.99
 3 1 0 2669.93 118.49
 -3 -1 0 2673.13 124.19
 -3 -1 0 2651.14 119.19
 3 -1 0 2425.46 121.99
 -4 1 0 91.19 16.4
 4 1 0 94.79 7.6
 4 -1 0 105.19 16.2
 -4 -1 0 86.69 5.6
 -4 -1 0 57.99 12.6
 -4 1 0 62.79 15
 -4 -1 0 91.09 21.3
 -4 1 0 87.99 4.5
 -4 -1 0 87.39 16.7
 4 -1 0 67.99 17.7
 4 1 0 105.69 21.8
 -4 1 0 72.39 18.2
 4 1 0 92.99 19.4
 4 1 0 73.99 12.7
 4 -1 0 103.89 20.5
 4 1 0 96.19 5.5
 5 1 0 2917.41 147.29
 5 -1 0 2867.91 137.19
 5 1 0 3054.59 123.59
 5 1 0 3243.18 150.08
 5 -1 0 3044 149.09
 -5 -1 0 3063.79 123.99
 5 -1 0 2987.3 150.08
 -5 1 0 3063.59 152.98
 -5 1 0 3168.78 122.89
 -5 1 0 2869.11 142.69
 -5 -1 0 2944.31 141.69
 -5 1 0 3023.7 142.49
 -5 -1 0 3191.58 153.08
 -5 -1 0 2991.5 142.99
 5 1 0 3043.1 139.39
 6 1 0 338.67 40.9
 -6 -1 0 429.46 37.3
 6 1 0 383.66 17.5
 6 1 0 368.86 31.8
 -6 1 0 381.36 16.8
 -6 1 0 375.76 45.5
 -6 -1 0 406.76 45.9
 -6 -1 0 381.36 18.1
 -6 -1 0 379.16 35.4
 6 -1 0 359.26 30.6
 6 -1 0 357.16 42.2
 6 1 0 341.77 20.1
 -6 1 0 366.46 36.2
 6 -1 0 365.36 40.6
 6 1 0 394.26 40.5
 -7 1 0 4110.29 196.28
 7 1 0 4446.46 169.78
 7 1 0 4141.09 173.18
 7 1 0 4250.87 208.48
 -7 -1 0 4223.78 211.08
 -7 -1 0 3815.32 196.78
 -7 -1 0 4364.76 170.68
 7 -1 0 4088.39 207.68
 -7 -1 0 4267.97 195.68
 -7 1 0 4178.38 212.58
 -7 1 0 4068.69 197.58
 7 1 0 4214.78 204.88
 7 1 0 4027.7 190.18
 7 -1 0 3961.8 203.68
 7 -1 0 4209.18 190.58
 -8 1 0 356.26 51.89
 -8 1 0 351.26 39
 -8 -1 0 339.17 17.6
 8 -1 0 322.87 47.2
 8 1 0 345.77 32.9
 -8 -1 0 346.17 57.19
 8 1 0 309.17 45
 8 1 0 360.76 45.5
 8 1 0 343.57 19.7
 -8 -1 0 321.37 37.2
 -8 1 0 295.57 37.7
 -8 -1 0 338.87 38.5
 8 -1 0 305.17 43.1
 8 -1 0 344.77 33.4
 9 1 0 574.54 60.99
 -9 -1 0 702.73 55.59
 9 -1 0 602.44 48.5
 -9 1 0 709.13 58.29
 9 -1 0 602.14 32.3
 -9 1 0 650.63 58.69
 9 1 0 641.84 32.4
 -9 -1 0 709.83 72.79
 -9 -1 0 590.84 55.29
 9 1 0 687.73 69.29
 9 -1 0 632.04 68.19
 -9 1 0 666.83 72.49
 9 1 0 719.53 74.69
 9 -1 0 598.44 68.39
 10 1 0 236.38 30.3
 10 1 0 214.68 49.2
 10 1 0 302.67 60.29
 -10 1 0 208.48 36.4
 10 -1 0 217.28 15.9
 10 -1 0 234.08 30.3
 -10 -1 0 239.98 42.1
 10 -1 0 239.88 49.3
 -10 1 0 213.78 39
 -10 -1 0 237.68 35.2
 10 1 0 223.18 15.6
 10 -1 0 244.48 60.69
 -10 1 0 226.18 55.29
 -10 -1 0 224.98 51.09
 11 -1 0 27.9 24.9
 11 -1 0 9.3 5.5
 -11 1 0 -0.4 31.9
 11 1 0 -21.3 29.4
 11 -1 0 8.3 12.9
 -11 -1 0 33.8 22.9
 -11 -1 0 38.8 21.1
 -11 -1 0 26.1 33.2
 11 -1 0 16.6 28.7
 -11 1 0 3.8 17.9
 11 1 0 15.4 24.6
 11 1 0 5 4.5
 -11 1 0 10 13.5
 -12 1 0 14.3 18.8
 -12 -1 0 9.9 18.2
 -12 1 0 25.2 23
 12 -1 0 25.5 15.4
 12 1 0 19.2 34.6
 12 1 0 5.8 22.1
 -12 -1 0 -6.6 15.7
 12 -1 0 27.2 36
 12 -1 0 8.6 5.3
 12 -1 0 2.4 20.8
 -12 1 0 29.9 38.6
 -12 -1 0 43.2 42.2
 12 1 0 7.1 10.3
 -13 -1 0 422.46 52.09
 -13 1 0 397.96 67.49
 13 1 0 453.05 93.09
 -13 -1 0 484.15 92.29
 13 1 0 396.26 46.2
 -13 1 0 436.56 56.99
 13 1 0 469.85 84.79
 13 -1 0 422.36 53.99
 13 -1 0 372.56 24
 13 -1 0 431.36 80.49
 13 -1 0 447.36 78.29
 -13 1 0 543.95 106.19
 -13 -1 0 435.66 57.79
 14 1 0 112.09 58.49
 -14 1 0 87.59 35.8
 14 -1 0 132.19 49.1
 14 1 0 150.98 60.49
 14 -1 0 141.79 55.19
 14 1 0 151.98 33.6
 -14 1 0 140.69 67.09
 -14 1 0 116.39 56.39
 -14 -1 0 148.79 58.89
 14 -1 0 158.28 35.6
 -14 -1 0 126.09 38.3
 -15 1 0 221.48 52.29
 -15 1 0 206.58 73.09
 -15 -1 0 203.08 49.9
 15 1 0 265.17 83.09
 -15 -1 0 296.47 81.29
 15 -1 0 196.08 66.69
 -16 1 0 89.09 57.39
 -16 1 0 149.99 44.7
 16 -1 0 181.18 63.39
 -16 -1 0 171.38 75.19
 16 1 0 179.08 63.99
 -17 -1 0 282.67 80.29
 -17 1 0 81.49 61.79
 -17 1 0 181.18 45.4
 17 1 0 98.39 53.69
 17 1 0 163.88 55.19
 17 -1 0 146.79 72.19
 1 2 0 535.85 27.1
 1 -2 0 578.14 30.2
 1 2 0 556.44 26.3
 1 -2 0 582.14 23.3
 -1 2 0 574.24 28.8
 -1 2 0 585.44 29.2
 1 -2 0 557.94 23.5
 -1 -2 0 522.25 23.8
 -1 2 0 534.05 29.6
 -1 2 0 543.85 23.1
 -1 -2 0 578.84 24.5
 2 2 0 5.1 7.8
 2 2 0 7.3 2.3
 2 -2 0 15.9 10.2
 -2 -2 0 10.3 6.5
 2 2 0 7.5 1.8
 -2 2 0 0.2 10.4
 -2 -2 0 4.7 9.8
 2 2 0 13.3 8.1
 -2 2 0 4.7 6.8
 -2 -2 0 9 3.2
 2 -2 0 5.9 8.1
 2 -2 0 10.8 5.9
 -2 2 0 6.5 7.5
 -3 2 0 911.01 57.49
 -3 2 0 987.6 51.69
 3 2 0 993.1 54.29
 3 2 0 993 42.7
 3 2 0 1012 41.6
 -3 2 0 932.31 53.59
 -3 -2 0 947.51 41.6
 3 2 0 1076.59 52.59
 3 -2 0 947.71 56.09
 -3 -2 0 1047.9 57.49
 3 -2 0 943.61 57.09
 3 -2 0 1006.1 50.69
 -3 -2 0 976.2 50.79
 4 -2 0 1106.79 66.89
 -4 2 0 1210.58 70.59
 4 2 0 1180.48 48
 4 2 0 1100.09 64.99
 4 -2 0 1161.38 59.69
 4 2 0 1131.19 50.59
 -4 -2 0 1136.19 61.39
 4 2 0 1126.89 65.59
 -4 2 0 1138.49 64.09
 -4 -2 0 1051.99 59.79
 -4 -2 0 1116.29 68.09
 -4 2 0 1185.48 62.09
 4 2 0 1147.39 60.89
 -4 -2 0 1125.09 48.2
 4 -2 0 1106.99 67.89
 -5 -2 0 428.86 43.3
 5 2 0 479.25 23.5
 5 2 0 439.36 34.3
 5 -2 0 447.06 43.7
 -5 -2 0 464.75 21.8
 -5 2 0 454.95 45.7
 5 2 0 477.85 41.6
 5 -2 0 457.25 33.5
 5 -2 0 455.65 42.1
 5 2 0 494.35 42.5
 -5 2 0 466.05 36.6
 -5 -2 0 439.56 35.4
 5 2 0 489.15 21.5
 -5 -2 0 468.85 36.6
 -5 2 0 494.15 39.3
 -6 -2 0 13.1 17.2
 6 -2 0 9 16.5
 -6 2 0 18.9 16.9
 -6 2 0 19.8 21.2
 -6 -2 0 4 9.7
 -6 2 0 10.5 12.2
 6 2 0 13.5 9.9
 6 2 0 11.7 3
 -6 -2 0 4 10.4
 6 -2 0 8.6 14.2
 -6 -2 0 7.9 2.7
 6 2 0 9 15.4
 6 -2 0 12.4 8.4
 6 2 0 12.4 4
 7 2 0 27.3 12.7
 7 2 0 46.1 21.5
 -7 -2 0 9 17.7
 7 2 0 28.9 4.1
 7 2 0 31.8 5.6
 -7 2 0 26.3 14.2
 -7 2 0 36.8 22.7
 7 -2 0 27.8 22.1
 7 2 0 30.4 20.8
 -7 2 0 26.9 13.6
 -7 -2 0 18.2 13.4
 7 -2 0 28.5 12.9
 7 -2 0 18.4 15.6
 -7 -2 0 24.4 4.4
 -8 -2 0 19.9 5
 8 -2 0 13.2 10.6
 8 -2 0 18 17.6
 8 2 0 15.6 3.4
 8 2 0 10.1 14.7
 8 2 0 11.2 10.6
 8 2 0 18.6 5
 -8 2 0 17.4 14.8
 -8 2 0 16.9 14.8
 -8 -2 0 21.1 15.6
 8 2 0 32.6 22.9
 8 -2 0 28.8 19.7
 -8 -2 0 20.2 15.6
 9 -2 0 269.47 31.5
 -9 2 0 318.77 44.1
 -9 -2 0 263.97 36.1
 9 -2 0 203.78 43.1
 -9 -2 0 267.87 34.1
 -9 2 0 298.87 40.2
 9 2 0 290.07 15.1
 9 2 0 298.77 57.09
 -9 -2 0 277.97 16.6
 9 -2 0 351.86 58.99
 9 2 0 274.57 46.3
 -9 2 0 299.87 59.89
 9 2 0 258.07 30.7
 -9 -2 0 305.87 59.99
 10 -2 0 357.06 64.19
 -10 2 0 383.76 47.9
 10 2 0 396.26 39.2
 10 2 0 332.57 21.3
 10 -2 0 386.56 53.39
 -10 -2 0 351.46 43.8
 -10 -2 0 396.46 43.6
 -10 -2 0 407.96 66.99
 10 -2 0 376.26 38.9
 -10 2 0 514.75 84.09
 10 2 0 361.16 65.89
 -11 2 0 -8.8 24.6
 11 -2 0 -5.7 8.4
 11 2 0 -4.6 21.3
 11 2 0 -4.6 6.6
 11 -2 0 0.9 4.1
 -11 -2 0 14.6 29.2
 -11 -2 0 9.2 15.4
 -11 2 0 21.3 16.4
 11 -2 0 -14 21.5
 11 -2 0 15.2 25.5
 -11 2 0 -1.5 14.4
 -11 -2 0 9.3 15.8
 -12 -2 0 151.78 37.2
 12 -2 0 90.19 41.4
 12 -2 0 125.59 14.5
 -12 -2 0 139.29 45.3
 -12 2 0 93.19 45.1
 -12 -2 0 110.19 36.2
 12 -2 0 110.39 27.5
 12 2 0 115.49 29.2
 12 2 0 129.19 42.4
 -12 2 0 130.99 34.5
 12 -2 0 146.19 43.5
 -12 2 0 121.39 35.3
 12 2 0 103.79 48
 13 2 0 8 14.1
 -13 -2 0 -25.2 24.2
 13 -2 0 22.9 27.1
 -13 2 0 4.9 19.2
 -13 2 0 4 21.4
 -13 -2 0 3.6 14.2
 13 -2 0 1.7 4.6
 13 2 0 -3.8 27.5
 -13 -2 0 -12.5 16.3
 13 2 0 13.2 37.2
 13 -2 0 10.4 33
 13 -2 0 -1.5 13
 -13 2 0 65.29 39.8
 14 -2 0 252.57 66.39
 14 2 0 156.58 54.89
 -14 2 0 242.58 48.1
 14 -2 0 295.37 78.89
 -14 2 0 250.87 71.79
 -14 -2 0 233.18 70.29
 14 2 0 253.67 99.19
 -14 2 0 299.47 58.39
 14 2 0 275.27 43.5
 14 -2 0 201.58 58.29
 15 2 0 172.18 62.59
 -15 2 0 88.69 55.49
 15 -2 0 123.29 57.69
 -15 -2 0 114.59 56.19
 -15 2 0 144.89 49.3
 -16 -2 0 42.5 46.8
 16 2 0 54.69 36.7
 -16 2 0 82.69 45.6
 16 -2 0 151.68 58.49
 -16 2 0 28.5 24.8
 16 2 0 72.89 51.99
 17 2 0 10 47.6
 17 -2 0 -36.7 40.2
 -17 2 0 31.2 58.39
 -17 -2 0 27 43.9
 17 2 0 30 36.6
 0 -3 0 0.8 1.6
 0 3 0 1.9 4.3
 0 3 0 3.5 1.7
 0 -3 0 1.1 1.3
 0 3 0 1.5 1.1
 -1 -3 0 30 3.3
 -1 3 0 26.6 3.1
 -1 3 0 29.9 2.6
 1 -3 0 32.5 3.3
 1 3 0 41.2 5.3
 -1 3 0 34.8 8.5
 -1 3 0 36.1 9.5
 -1 3 0 25.3 7.3
 -1 -3 0 39.6 4.2
 1 -3 0 26.6 6.5
 1 -3 0 28 2.8
 1 -3 0 35.3 8.7
 1 3 0 30.5 3.2
 -2 3 0 6311.37 261.77
 -2 -3 0 6069.49 261.37
 -2 -3 0 6416.16 256.87
 2 3 0 6325.07 258.97
 -2 3 0 6208.38 261.57
 -2 -3 0 6352.46 254.17
 2 -3 0 6237.18 260.37
 -2 3 0 6352.16 264.67
 2 -3 0 6116.89 263.87
 2 -3 0 6220.28 263.07
 2 3 0 6140.79 259.67
 -3 3 0 8918.81 377.16
 3 3 0 9166.28 378.36
 -3 -3 0 9019.4 379.96
 3 -3 0 9146.38 382.46
 3 -3 0 8460.45 380.16
 -3 -3 0 9088.99 373.76
 3 3 0 9163.38 377.56
 -3 -3 0 9094.99 368.46
 3 3 0 9586.94 376.86
 -3 3 0 9146.98 378.96
 -3 3 0 8895.11 382.96
 4 3 0 406.56 20.2
 4 3 0 419.26 31.1
 4 -3 0 390.26 37.6
 -4 -3 0 397.76 29.7
 4 3 0 419.46 19.1
 4 3 0 371.66 33.9
 4 -3 0 359.36 35.6
 4 -3 0 395.46 29.5
 -4 3 0 392.46 38.7
 4 3 0 385.16 34
 -4 3 0 406.06 31.2
 -4 -3 0 404.56 19.3
 -4 3 0 381.06 36.6
 -4 -3 0 388.76 37.1
 -5 -3 0 1801.42 102.09
 -5 -3 0 1856.21 93.09
 5 3 0 1966.7 100.99
 5 3 0 1896.61 79.99
 5 3 0 1971.1 78.49
 5 -3 0 1964 104.99
 -5 -3 0 1814.82 78.59
 -5 3 0 1939.81 98.59
 -5 3 0 1920.81 107.29
 -5 3 0 1849.31 96.19
 5 -3 0 1777.42 101.09
 5 -3 0 1843.12 92.69
 5 3 0 1696.93 98.49
 5 3 0 1894.71 94.69
 -6 -3 0 231.88 39.5
 6 3 0 253.97 40.2
 -6 -3 0 225.58 13.3
 6 3 0 238.28 32.6
 -6 3 0 242.68 28.8
 6 3 0 244.98 26.3
 6 3 0 214.28 14.1
 6 3 0 250.87 13
 6 -3 0 239.38 33.9
 -6 3 0 217.18 29.7
 6 -3 0 226.88 24.7
 -6 -3 0 222.68 26.2
 6 -3 0 205.58 34.3
 -6 3 0 205.68 40.3
 -7 -3 0 239.48 43.3
 7 3 0 199.28 25.2
 -7 -3 0 210.58 13
 -7 3 0 187.88 31.1
 7 3 0 212.08 12.1
 7 3 0 203.88 13.9
 -7 3 0 183.58 37.6
 7 3 0 190.58 36.4
 -7 3 0 206.78 30.6
 7 3 0 255.57 42
 -7 -3 0 233.28 27.8
 7 -3 0 200.08 24.3
 -7 -3 0 211.08 28.4
 7 -3 0 149.49 39.2
 7 -3 0 225.18 41.3
 8 3 0 67.29 18.1
 -8 -3 0 67.69 7.5
 8 3 0 60.49 23.6
 -8 3 0 75.29 32.6
 8 -3 0 53.49 24.5
 -8 3 0 75.69 23.6
 -8 -3 0 53.99 19.2
 -8 -3 0 75.69 27.1
 -8 -3 0 46.2 19.5
 8 3 0 74.09 6.8
 -8 3 0 37.6 18
 8 3 0 67.49 27.1
 8 3 0 50.79 11.9
 -9 -3 0 1325.17 58.49
 9 3 0 1315.47 94.09
 9 3 0 1256.57 59.09
 -9 3 0 1244.28 88.19
 9 3 0 1379.16 56.79
 9 -3 0 1273.27 95.89
 9 3 0 1281.27 79.09
 9 3 0 1314.97 99.19
 9 -3 0 1306.07 101.49
 -9 -3 0 1244.48 84.19
 -9 3 0 1281.97 104.89
 -9 -3 0 1356.06 103.29
 9 -3 0 1348.07 80.79
 -9 -3 0 1208.58 88.79
 10 -3 0 9.5 21.9
 -10 -3 0 18.4 18.4
 10 -3 0 29.2 30.6
 -10 3 0 24.1 28.8
 -10 -3 0 15.7 15.4
 -10 -3 0 44.3 28.9
 10 3 0 13.6 22.1
 10 -3 0 18.8 14.3
 10 3 0 11.1 12.4
 -10 3 0 36.6 20.9
 -10 3 0 20.9 18.1
 10 3 0 26.6 28.6
 -11 -3 0 1072.49 102.29
 -11 3 0 1018.8 80.19
 11 -3 0 999.8 92.89
 -11 3 0 1139.19 89.89
 11 3 0 1089.79 73.39
 11 3 0 1055.99 92.49
 -11 3 0 1143.79 109.89
 11 3 0 999.8 97.59
 11 -3 0 994.8 100.69
 11 -3 0 987 73.19
 -12 3 0 285.27 54.79
 12 -3 0 324.27 40.2
 12 -3 0 305.47 19.6
 12 3 0 335.17 75.89
 -12 3 0 356.96 79.59
 12 3 0 275.37 36.2
 12 -3 0 326.47 61.59
 -12 -3 0 416.66 82.19
 12 -3 0 267.17 62.49
 -12 3 0 344.17 57.49
 12 3 0 313.77 58.19
 -13 -3 0 181.68 56.19
 13 3 0 167.08 47.7
 13 3 0 195.98 35
 13 -3 0 174.78 13.9
 13 3 0 171.88 61.99
 13 -3 0 112.39 50.49
 -13 3 0 129.99 71.29
 -13 -3 0 196.48 37.9
 13 -3 0 218.58 60.19
 13 -3 0 209.28 35.7
 -13 3 0 229.68 53.69
 14 -3 0 -9.4 4.8
 -14 3 0 -10.4 16.1
 -14 3 0 -3.8 41.4
 14 3 0 27.5 34.1
 14 3 0 20.5 36.9
 14 3 0 2.5 14.8
 -14 -3 0 5.5 35.6
 14 -3 0 -5.7 38.4
 -14 3 0 -10.3 19.8
 -15 3 0 -7.6 21.8
 15 3 0 -9.6 37.4
 15 3 0 -5.6 35.9
 15 -3 0 -14.6 32.3
 -15 3 0 28.9 43.1
 -16 3 0 11.8 46.3
 -16 3 0 3.8 24.5
 16 3 0 2.2 38.8
 -16 -3 0 -13.1 42.9
 16 -3 0 56.79 45.6
 16 3 0 13.7 29.4
 -17 3 0 49.6 57.19
 -17 3 0 93.19 36.4
 -17 -3 0 36.9 50.39
 17 3 0 66.49 51.99
 17 3 0 24.8 43.9
 17 -3 0 76.89 50.09
 0 4 0 1989.9 88.09
 0 4 0 1901.51 82.89
 0 4 0 2010.9 82.29
 0 -4 0 2012.7 82.49
 0 -4 0 2073.59 82.99
 -1 4 0 72.09 12.9
 1 -4 0 75.69 10.5
 -1 4 0 69.49 10.8
 1 4 0 61.19 5.5
 -1 4 0 62.09 4.4
 -1 4 0 62.39 5.7
 1 -4 0 66.49 5.2
 -1 4 0 94.79 14.6
 1 -4 0 52.89 11.1
 1 -4 0 62.49 4.7
 2 -4 0 3442.86 145.49
 2 4 0 3433.86 136.39
 -2 4 0 3373.46 145.39
 -2 4 0 3355.66 145.79
 -2 -4 0 3240.98 136.39
 2 4 0 3121.99 141.39
 2 -4 0 3285.07 146.49
 -2 4 0 3418.86 134.99
 2 -4 0 3337.07 148.79
 2 -4 0 3373.56 135.79
 -2 -4 0 3255.17 138.29
 2 4 0 3401.46 142.89
 -2 4 0 3264.97 147.89
 3 4 0 38.9 4.5
 -3 -4 0 59.59 7.2
 3 -4 0 44.2 16.3
 3 4 0 53.69 14.3
 -3 4 0 24.7 7.7
 -3 -4 0 54.89 10.8
 3 -4 0 42.4 4.2
 3 4 0 61.89 14.6
 -3 4 0 47.4 13.9
 3 -4 0 37.6 11
 -3 -4 0 61.89 16.1
 3 4 0 45.1 5.3
 3 -4 0 49.9 15.7
 -3 -4 0 42.3 4.9
 -3 4 0 44.8 3.1
 -3 4 0 47.9 16.8
 -4 -4 0 2030.3 107.59
 4 4 0 2193.38 89.69
 4 4 0 2255.17 90.99
 -4 4 0 2146.99 112.89
 4 -4 0 2103.29 108.69
 -4 -4 0 2131.39 93.79
 4 -4 0 2180.68 102.59
 -4 -4 0 2237.58 99.89
 -4 4 0 2056.09 104.29
 4 -4 0 2167.98 111.59
 -4 -4 0 2128.69 89.99
 4 4 0 2243.28 106.39
 -4 4 0 2066.99 105.39
 4 4 0 2105.49 102.59
 -5 4 0 2849.81 142.79
 5 4 0 3205.38 125.19
 5 4 0 3152.18 126.59
 5 4 0 2813.82 145.59
 -5 -4 0 2915.01 148.89
 -5 4 0 3013.6 156.28
 5 -4 0 2956.1 151.68
 5 -4 0 3052.79 149.79
 5 4 0 3050.99 146.69
 -5 -4 0 3120.99 125.69
 -5 -4 0 3027.8 138.09
 5 -4 0 2889.01 138.69
 5 4 0 3081.29 142.59
 -5 4 0 3090.19 145.59
 6 4 0 365.46 33.8
 6 4 0 362.06 38.9
 -6 4 0 374.26 46.4
 6 -4 0 360.56 31.4
 -6 -4 0 368.26 19.7
 6 4 0 378.86 41
 6 -4 0 353.26 40.1
 6 4 0 383.16 19.1
 -6 -4 0 365.16 43.1
 -6 -4 0 392.86 32.6
 6 4 0 386.16 20.6
 -6 4 0 379.16 37.4
 6 -4 0 356.76 43
 -6 4 0 364.46 35.3
 7 -4 0 7.7 12
 -7 -4 0 4.1 3.3
 7 -4 0 1.3 16.6
 7 4 0 8.5 4.7
 -7 -4 0 4.7 17.5
 7 4 0 17.2 15.9
 7 4 0 18.3 16.4
 -7 4 0 -1.2 16.2
 -7 -4 0 18.5 10.4
 -7 4 0 10.5 12.7
 7 4 0 5.4 2.9
 7 -4 0 4.9 8.6
 -7 4 0 19.1 14.2
 7 4 0 6.6 11.2
 -8 4 0 1000 71.39
 8 -4 0 988.8 64.79
 -8 -4 0 1033 46.9
 8 4 0 1029 79.89
 8 4 0 1005.9 47.5
 -8 -4 0 1068.09 66.59
 -8 4 0 1019.3 86.39
 8 4 0 1016 66.39
 -8 -4 0 999.8 82.29
 8 -4 0 983.9 77.79
 8 4 0 1037.1 45.5
 8 4 0 985.2 75.49
 8 -4 0 963 82.09
 9 4 0 271.37 15.7
 9 4 0 219.78 30.5
 9 4 0 235.78 16.9
 9 -4 0 322.97 63.89
 9 -4 0 251.07 30.9
 -9 4 0 325.17 40.3
 -9 4 0 334.87 64.79
 -9 -4 0 278.27 20.9
 9 4 0 323.47 59.49
 -9 -4 0 265.97 34.6
 9 -4 0 304.77 53.29
 -9 4 0 293.57 39.7
 9 4 0 257.87 48.7
 10 4 0 131.69 25.7
 -10 -4 0 199.68 51.69
 -10 4 0 146.29 35.9
 -10 -4 0 103.19 24.5
 10 -4 0 105.29 38.9
 10 -4 0 139.59 26.7
 -10 4 0 110.29 38.8
 10 4 0 124.69 9.9
 -10 4 0 101.39 27.7
 10 4 0 112.99 38.2
 10 4 0 119.59 35.1
 10 -4 0 145.39 43.7
 -11 4 0 340.47 69.69
 11 -4 0 371.86 69.99
 11 4 0 314.27 61.39
 11 4 0 310.37 36.8
 11 4 0 266.07 57.39
 11 -4 0 247.48 56.99
 -11 -4 0 445.56 82.29
 11 -4 0 301.77 36.8
 -11 4 0 337.97 44.8
 -11 4 0 274.97 48.3
 -12 4 0 280.97 50.69
 12 -4 0 348.07 21.5
 -12 4 0 427.46 58.69
 -12 -4 0 438.56 79.29
 -12 4 0 375.76 83.49
 12 -4 0 378.16 72.19
 12 -4 0 403.16 77.09
 12 4 0 346.17 71.29
 12 -4 0 312.87 51.99
 12 4 0 325.37 40
 12 4 0 425.06 61.59
 -13 4 0 218.98 48.5
 13 -4 0 196.98 15.1
 13 -4 0 195.88 53.69
 -13 4 0 287.17 60.89
 -13 4 0 148.39 59.79
 -13 -4 0 260.97 39.1
 13 -4 0 230.38 37.5
 13 4 0 207.18 55.59
 13 4 0 130.99 45.2
 13 4 0 226.88 37.3
 13 -4 0 196.28 60.49
 -13 -4 0 225.48 60.99
 14 -4 0 119.69 11.4
 -14 4 0 131.69 46.3
 -14 4 0 79.79 31.6
 14 4 0 151.88 55.29
 -14 4 0 142.69 57.49
 14 4 0 110.59 27.7
 -14 -4 0 121.89 57.99
 14 -4 0 96.79 50.19
 14 4 0 187.98 55.49
 15 -4 0 147.39 57.29
 -15 4 0 177.98 47.9
 15 4 0 148.89 57.29
 15 -4 0 156.78 13.7
 -15 -4 0 152.08 58.89
 -15 4 0 169.58 64.29
 15 4 0 185.68 56.29
 -16 4 0 65.29 36.6
 -16 4 0 36.2 50.09
 16 -4 0 80.19 56.19
 16 4 0 70.89 36
 16 4 0 0.5 29.2
 -16 -4 0 59.69 58.39
 17 4 0 73.59 46.3
 17 4 0 39 45.3
 -17 4 0 6 43.2
 -17 4 0 82.69 43.3
 -17 -4 0 91.79 58.29
 17 -4 0 42.7 39.7
 0 -5 0 6.2 2.7
 0 5 0 5.8 6.4
 0 -5 0 3.2 2.5
 0 5 0 4.8 1.9
 -1 5 0 21.7 7.8
 1 -5 0 23.5 8.6
 -1 -5 0 31.5 5.9
 1 -5 0 22.7 3.3
 -1 5 0 27 10.4
 1 5 0 25.8 4.2
 -1 -5 0 23.1 3.7
 1 -5 0 17.8 6.8
 -1 5 0 21 2.9
 1 -5 0 25.9 4
 -1 5 0 30 4.2
 1 -5 0 23.8 4.8
 2 -5 0 418.26 33.6
 2 -5 0 463.75 32.5
 2 -5 0 432.96 29
 -2 -5 0 429.46 21.3
 -2 5 0 455.95 19.9
 -2 5 0 417.66 33.1
 -2 5 0 435.16 29.3
 2 5 0 459.35 21.2
 -2 -5 0 446.16 22.7
 2 5 0 447.46 21.9
 -2 5 0 432.86 30.6
 2 -5 0 446.36 20.7
 3 -5 0 16.4 8.7
 3 -5 0 17.8 13.8
 -3 5 0 29.8 13.1
 -3 5 0 14.5 14
 3 5 0 17.6 3.6
 -3 -5 0 14.2 3.2
 -3 -5 0 29.6 7.5
 3 -5 0 18.7 3.3
 3 5 0 12.8 3.4
 -3 -5 0 13.5 4.6
 3 5 0 35.5 12.3
 -3 5 0 16.1 2.3
 3 5 0 15.8 10.6
 3 -5 0 23.5 13.6
 4 -5 0 192.98 32.7
 -4 5 0 171.28 23.3
 -4 -5 0 193.88 18.5
 4 -5 0 197.08 10.8
 -4 5 0 199.38 9.3
 -4 -5 0 202.58 27.7
 4 -5 0 199.18 21.4
 4 5 0 205.58 12.7
 4 5 0 184.98 24.6
 4 5 0 204.88 11.8
 -4 5 0 192.88 31.9
 -4 -5 0 190.88 15.1
 -4 5 0 183.88 22.6
 4 -5 0 229.38 28.4
 4 5 0 186.88 25.1
 5 -5 0 221.98 39.3
 5 5 0 183.38 27.1
 5 5 0 218.78 13.6
 5 5 0 195.28 24.1
 -5 5 0 225.48 28.1
 -5 5 0 178.28 24.1
 -5 5 0 217.78 40.6
 5 5 0 205.08 28.6
 5 -5 0 231.08 23.6
 -5 -5 0 186.78 20.3
 -5 -5 0 220.98 35.5
 -5 -5 0 196.98 12.8
 5 -5 0 188.08 28.9
 5 5 0 217.58 12.6
 -6 -5 0 1246.78 81.59
 -6 5 0 1185.08 74.89
 -6 5 0 1140.09 84.89
 -6 -5 0 1201.38 67.39
 -6 -5 0 1192.58 54.79
 6 -5 0 1292.07 71.59
 6 5 0 1274.07 57.59
 -6 5 0 1221.88 74.89
 6 5 0 1293.57 54.29
 6 5 0 1150.18 77.69
 6 -5 0 1204.58 79.89
 6 5 0 1156.38 75.99
 6 5 0 1426.26 75.59
 6 -5 0 1194.78 83.09
 -7 -5 0 579.04 43.4
 -7 5 0 619.24 51.19
 -7 -5 0 595.64 30.2
 -7 5 0 594.64 60.59
 7 5 0 634.14 56.39
 7 -5 0 579.04 44.9
 7 5 0 652.33 48.4
 7 5 0 632.64 54.19
 -7 5 0 600.54 50.79
 7 -5 0 581.84 55.49
 -7 -5 0 595.84 57.39
 7 -5 0 585.74 58.69
 7 5 0 588.44 30.5
 -8 -5 0 300.87 31.4
 -8 5 0 299.37 38.2
 -8 5 0 297.07 38
 -8 5 0 300.07 53.79
 8 5 0 283.97 46.5
 8 5 0 340.37 17.6
 -8 -5 0 302.07 18.6
 8 -5 0 267.07 29.9
 8 5 0 278.87 31.9
 8 5 0 270.47 18.1
 -8 -5 0 316.97 47.3
 8 5 0 235.68 44.2
 8 -5 0 306.07 56.29
 -9 -5 0 206.98 51.19
 9 5 0 203.88 43.6
 9 -5 0 227.08 29.2
 9 5 0 286.77 54.79
 -9 5 0 288.17 37.7
 9 5 0 237.38 15
 9 -5 0 237.38 44.4
 -9 -5 0 223.08 29.4
 -9 5 0 246.38 47.1
 9 5 0 241.48 30.4
 -9 -5 0 219.78 16.3
 -9 5 0 216.88 48.2
 9 -5 0 232.18 48.5
 10 5 0 172.58 40.8
 10 -5 0 125.99 23.7
 10 5 0 149.19 41.3
 -10 -5 0 144.49 29.1
 10 -5 0 251.97 54.09
 -10 5 0 204.38 51.39
 -10 5 0 174.58 36.5
 10 5 0 189.78 33.5
 -10 -5 0 194.28 50.79
 10 -5 0 167.58 46.9
 10 5 0 160.28 12
 -10 5 0 170.58 39.2
 11 5 0 227.18 54.89
 -11 5 0 283.87 49.99
 -11 5 0 229.48 64.89
 11 5 0 261.27 16.6
 -11 -5 0 293.27 60.09
 11 -5 0 268.97 55.09
 11 -5 0 245.28 40.5
 11 -5 0 258.07 58.29
 11 5 0 281.37 34.8
 -11 5 0 311.07 42
 12 -5 0 692.03 83.09
 -12 5 0 625.74 65.29
 -12 5 0 827.12 112.19
 12 -5 0 683.63 59.39
 12 -5 0 696.93 89.99
 -12 -5 0 658.23 84.79
 -12 -5 0 639.64 58.29
 12 5 0 706.53 158.68
 12 5 0 546.45 53.39
 12 5 0 703.73 94.99
 -13 -5 0 69.09 38
 -13 5 0 120.59 37.9
 13 5 0 106.99 27.1
 13 -5 0 82.29 10.5
 13 5 0 101.29 44.7
 -13 5 0 160.78 64.19
 -13 -5 0 51.89 25.6
 -13 5 0 131.39 39.8
 13 -5 0 96.89 50.49
 13 -5 0 95.09 45.4
 13 -5 0 104.19 27.9
 13 5 0 70.39 36
 14 5 0 -9.7 28.5
 14 -5 0 -0.8 37.7
 14 5 0 -10.5 30.4
 -14 5 0 28.1 27.1
 -14 -5 0 14.9 34.9
 14 5 0 11.8 15.6
 -14 5 0 30.9 26.4
 14 -5 0 6.6 5.3
 -14 5 0 18.8 42.8
 15 5 0 108.59 50.59
 15 -5 0 71.19 11.5
 -15 5 0 84.09 38.8
 15 -5 0 128.99 57.99
 -15 5 0 70.29 47.9
 15 5 0 149.59 59.49
 -15 -5 0 109.89 51.99
 -16 -5 0 5.3 44.6
 16 5 0 55.19 48.5
 -16 5 0 -13.8 22.6
 16 -5 0 22.5 44.4
 -16 5 0 10.4 48.9
 16 5 0 46.9 28.8
 0 6 0 98.39 13.1
 0 6 0 75.99 6
 0 -6 0 71.89 6.9
 0 -6 0 82.09 6.6
 0 6 0 67.89 6.7
 1 -6 0 660.13 29.6
 -1 6 0 695.83 30.5
 1 6 0 682.83 30.9
 1 -6 0 665.83 30.1
 -1 6 0 657.33 39.4
 -1 -6 0 647.14 30.2
 1 -6 0 619.04 31.4
 1 -6 0 647.74 29.6
 1 6 0 634.84 29.6
 -1 6 0 637.94 29
 1 -6 0 647.74 37.9
 -1 -6 0 634.74 30.9
 -2 6 0 577.84 34.8
 -2 6 0 586.24 26.8
 2 6 0 548.55 26.7
 -2 -6 0 543.65 27
 -2 6 0 520.55 38.4
 -2 -6 0 570.84 28.7
 2 -6 0 570.74 37.9
 -2 6 0 607.84 38.7
 2 6 0 608.94 28
 -2 6 0 583.44 25.6
 2 -6 0 562.34 35.8
 3 -6 0 64.69 18
 3 -6 0 66.79 5.9
 3 6 0 74.59 15.1
 3 6 0 50.69 13.1
 -3 6 0 45 11.6
 -3 6 0 64.49 4.9
 3 -6 0 65.79 12.9
 -3 6 0 78.39 20.7
 -3 6 0 71.29 15.4
 3 -6 0 50.69 17.8
 3 6 0 62.79 6.9
 -3 -6 0 66.09 9.4
 -4 6 0 936.71 37.7
 -4 -6 0 841.32 40.7
 -4 6 0 898.51 54.79
 4 6 0 902.91 54.29
 4 6 0 920.71 41.4
 4 6 0 859.51 53.89
 -4 -6 0 870.11 44.4
 -4 -6 0 860.31 45.5
 4 -6 0 848.32 60.99
 4 -6 0 871.61 58.49
 -4 6 0 874.81 63.19
 -4 -6 0 896.21 56.69
 -4 6 0 923.31 62.59
 4 -6 0 916.61 39.2
 4 -6 0 860.31 52.99
 4 6 0 948.21 40.6
 -5 6 0 170.78 34.3
 -5 6 0 110.19 21.7
 5 -6 0 152.38 32
 5 -6 0 118.69 8.4
 -5 -6 0 147.19 29.1
 5 6 0 141.29 9.9
 -5 -6 0 124.39 16.3
 5 -6 0 137.29 22.1
 5 -6 0 148.09 27.4
 -5 -6 0 124.59 10.2
 5 6 0 119.69 25.6
 5 6 0 122.79 28.7
 -5 6 0 139.29 25.3
 5 6 0 158.78 21.9
 6 6 0 2.5 2.6
 6 -6 0 3.2 3.1
 -6 -6 0 10.5 9
 -6 6 0 1.7 9.7
 -6 -6 0 -2.7 14.5
 6 6 0 10.1 14.4
 6 6 0 -0.4 12.2
 6 -6 0 1.6 7
 -6 6 0 1.8 8.1
 6 -6 0 1.3 12.1
 6 -6 0 12.2 18.5
 -6 6 0 -2.1 15.7
 6 6 0 5.4 3.5
 -7 -6 0 -8.1 16.6
 7 -6 0 10.1 15.1
 -7 6 0 2.1 17
 7 -6 0 1.9 6.7
 7 -6 0 5.3 18
 7 6 0 7.8 15.3
 7 6 0 3.5 16
 -7 -6 0 0.1 3.9
 -7 6 0 4.9 11.2
 7 6 0 0.8 2.7
 -7 6 0 3.2 9.5
 -7 -6 0 0.2 8.3
 7 6 0 2.3 3
 7 6 0 -2.9 7.7
 8 -6 0 743.23 72.59
 -8 -6 0 742.33 69.49
 8 6 0 745.23 66.79
 8 6 0 745.53 35.9
 -8 -6 0 790.22 37.8
 -8 -6 0 718.73 51.19
 8 6 0 775.62 56.59
 -8 6 0 774.52 60.69
 -8 6 0 714.23 73.79
 8 6 0 674.23 62.59
 -8 6 0 728.33 62.69
 9 -6 0 451.55 54.09
 9 -6 0 518.55 64.49
 -9 -6 0 432.76 40.9
 9 6 0 552.64 57.89
 9 6 0 487.85 25.8
 9 6 0 499.55 45.4
 -9 -6 0 509.35 28.1
 9 -6 0 518.25 45.6
 -9 6 0 519.45 51.09
 -9 6 0 446.56 64.29
 -9 -6 0 467.75 60.59
 9 6 0 491.15 59.79
 -9 6 0 486.45 53.39
 -10 6 0 581.34 62.89
 10 6 0 762.62 77.99
 -10 6 0 706.23 62.29
 10 6 0 667.03 33.1
 10 -6 0 725.53 81.39
 10 6 0 649.14 54.19
 10 6 0 623.94 67.09
 -10 -6 0 625.84 51.79
 -10 6 0 626.44 79.69
 -11 -6 0 419.66 76.89
 -11 6 0 270.87 49.4
 11 6 0 304.17 59.69
 11 6 0 317.77 38.7
 11 6 0 325.17 19.7
 11 -6 0 373.76 66.69
 11 6 0 314.47 59.39
 -11 6 0 330.17 45.6
 -11 6 0 344.87 66.39
 -12 -6 0 52.99 20.7
 12 -6 0 49.1 20.8
 12 6 0 93.19 37
 -12 6 0 46.2 25.7
 12 6 0 44.2 19.8
 -12 6 0 47.2 41.8
 -12 -6 0 60.29 34.8
 12 -6 0 43.6 36
 12 6 0 73.69 41.7
 12 -6 0 67.59 31.2
 -12 6 0 50.39 27.9
 -13 6 0 134.09 41.2
 -13 6 0 194.88 44.1
 -13 6 0 167.98 60.79
 13 6 0 149.99 54.49
 13 6 0 158.48 31.2
 13 -6 0 138.09 12.1
 13 6 0 112.89 36.8
 13 -6 0 139.09 54.39
 -13 -6 0 176.88 52.79
 -14 6 0 186.78 70.69
 14 6 0 153.98 55.79
 -14 6 0 193.38 51.09
 14 6 0 161.68 34.1
 -14 6 0 141.79 37.5
 14 -6 0 174.28 64.79
 14 6 0 203.08 58.79
 -14 -6 0 206.28 66.89
 14 -6 0 109.59 11.1
 -15 -6 0 98.79 50.49
 15 -6 0 142.59 62.29
 -15 6 0 40.2 33.1
 15 6 0 141.79 38.6
 -15 6 0 61.69 50.09
 15 6 0 35.9 42.8
 -16 6 0 12.9 48.1
 16 6 0 -12.8 24.3
 16 -6 0 -21.3 33.9
 16 6 0 3.4 44.7
 -16 6 0 0.8 51.49
 0 -7 0 9.9 3
 0 7 0 7.3 6.6
 0 7 0 1.1 2.3
 0 7 0 6.2 2.3
 0 -7 0 6.5 3.4
 -1 7 0 453.15 21
 1 -7 0 429.86 21.8
 1 7 0 438.36 22.7
 -1 7 0 394.76 30.7
 1 -7 0 422.86 21.4
 -1 -7 0 440.16 22
 1 7 0 429.06 28.8
 -1 -7 0 445.56 23.1
 1 7 0 421.16 21.3
 -1 7 0 432.26 22
 -2 -7 0 645.44 30.6
 2 -7 0 679.33 41.1
 2 7 0 682.13 31.4
 2 7 0 630.14 32.1
 2 -7 0 654.83 29.8
 2 -7 0 654.43 32.1
 2 -7 0 673.43 41.7
 -2 7 0 596.64 41.6
 -2 -7 0 625.94 32
 -2 7 0 640.94 28.7
 2 -7 0 601.14 36
 -2 7 0 637.14 37.2
 2 7 0 613.24 29.8
 -2 7 0 585.94 41.8
 -2 7 0 627.44 30
 3 7 0 2945.21 123.29
 3 -7 0 3157.48 137.69
 -3 7 0 2730.33 140.79
 -3 7 0 2728.13 138.89
 3 -7 0 3016.4 142.89
 -3 -7 0 2841.12 123.79
 -3 7 0 3030.1 121.29
 -3 -7 0 2856.61 126.29
 3 -7 0 3017.4 122.59
 3 7 0 3059.79 124.69
 3 -7 0 3018.9 140.29
 -3 7 0 3051.69 135.49
 -4 7 0 5.8 10.7
 4 7 0 -7.6 8.9
 -4 7 0 8.3 10.1
 4 -7 0 7.3 3.2
 -4 -7 0 0.2 3.7
 -4 7 0 3.1 1.9
 4 -7 0 -9.5 11.3
 4 -7 0 -1 7.6
 4 7 0 7.6 11.9
 -4 -7 0 4.6 3
 -4 -7 0 2.3 5.5
 -4 7 0 6.3 14.2
 4 -7 0 14.9 13.6
 4 7 0 3 3
 -5 7 0 624.54 46.6
 -5 7 0 661.63 56.39
 5 -7 0 628.54 51.59
 -5 7 0 596.34 47.7
 5 -7 0 661.93 29.4
 -5 7 0 640.74 27.4
 -5 -7 0 591.54 36.6
 -5 -7 0 635.44 31.8
 5 7 0 670.83 31.1
 -5 -7 0 631.04 49.7
 5 -7 0 654.13 45.5
 5 7 0 660.33 48.1
 5 7 0 645.34 32.1
 5 -7 0 604.14 54.39
 5 7 0 597.74 47.3
 -5 -7 0 595.94 36.1
 -6 7 0 194.48 32.2
 6 7 0 178.18 31.5
 6 7 0 155.68 29.9
 -6 -7 0 198.48 35.4
 6 -7 0 174.68 33.6
 6 -7 0 182.48 10.9
 6 7 0 189.58 25.3
 6 7 0 179.18 14.4
 6 -7 0 146.79 31.1
 -6 7 0 156.58 35.4
 6 7 0 154.48 11.7
 -6 -7 0 148.49 19
 6 -7 0 175.28 36.7
 -6 7 0 205.08 33.6
 7 -7 0 219.18 43.3
 7 -7 0 146.39 26.4
 -7 7 0 184.98 32.3
 7 7 0 137.99 32.6
 -7 7 0 143.39 35.1
 -7 7 0 179.78 34.2
 7 7 0 185.78 36.1
 7 -7 0 160.38 38.8
 7 7 0 159.58 27.5
 -7 -7 0 135.69 12.3
 7 7 0 126.69 10.9
 7 -7 0 141.09 9.8
 -7 -7 0 148.39 26.5
 -7 -7 0 166.28 35.8
 8 7 0 524.15 26.5
 8 7 0 553.14 46.7
 8 -7 0 498.05 24.1
 -8 -7 0 489.45 38.8
 -8 7 0 465.35 61.59
 -8 7 0 434.36 48.3
 -8 -7 0 405.96 53.69
 -8 7 0 473.65 47.7
 8 7 0 507.25 54.69
 8 -7 0 530.15 44.1
 8 7 0 528.45 54.29
 -8 -7 0 504.05 28
 8 -7 0 443.96 51.89
 -9 7 0 735.93 67.49
 9 -7 0 736.73 78.79
 -9 -7 0 741.53 73.49
 -9 7 0 793.82 84.29
 -9 7 0 761.72 62.99
 9 -7 0 758.02 72.49
 9 7 0 822.02 75.09
 9 7 0 775.32 70.39
 -9 -7 0 649.24 50.59
 9 7 0 814.92 60.29
 -9 -7 0 766.82 39.7
 9 -7 0 772.42 34.9
 9 7 0 771.62 37.4
 10 -7 0 -4.1 22.1
 10 7 0 10.4 13.2
 -10 7 0 18.1 31.4
 10 7 0 6 20.4
 -10 -7 0 8.2 12.3
 10 7 0 8.9 4.4
 -10 -7 0 30.5 29.3
 10 -7 0 -5 15.8
 -10 7 0 12.5 17
 -10 7 0 11.9 17.8
 10 7 0 11.2 27
 11 7 0 868.91 41.6
 11 7 0 799.82 81.49
 11 -7 0 834.82 92.19
 -11 7 0 862.71 101.49
 -11 7 0 803.62 79.99
 11 7 0 856.31 66.19
 11 7 0 922.51 92.49
 -11 7 0 811.62 72.09
 -11 -7 0 786.62 86.29
 12 -7 0 82.39 26.9
 12 -7 0 77.99 45.3
 -12 -7 0 65.49 23.3
 12 -7 0 41.7 30.2
 12 7 0 67.99 22.1
 -12 -7 0 92.19 40.7
 -12 7 0 27.1 19.3
 -12 7 0 51.49 28.8
 -12 7 0 30.1 36.9
 12 7 0 70.59 37.6
 12 7 0 71.09 34.1
 -13 7 0 36.7 26.1
 -13 7 0 37.4 28.3
 13 7 0 12.5 33.3
 13 -7 0 56.99 45.3
 13 7 0 51.89 30.9
 -13 -7 0 38.6 36.3
 -13 7 0 49.3 45.5
 13 7 0 52.99 21.9
 -14 7 0 18.9 20.9
 14 7 0 35.9 40.5
 14 7 0 33.2 33.7
 -14 7 0 12.2 24
 -14 7 0 17.3 38.3
 -14 -7 0 32.8 34.2
 14 7 0 6.9 17
 14 7 0 5.1 23.7
 15 7 0 248.38 52.99
 15 7 0 294.97 77.09
 -15 -7 0 232.08 63.89
 -15 7 0 222.78 57.29
 -15 7 0 153.28 62.29
 15 -7 0 110.69 56.49
 15 7 0 135.39 59.69
 -16 -7 0 0.3 44.8
 -16 7 0 37.7 45.2
 16 7 0 25.7 33.3
 16 -7 0 -9.3 31.6
 -16 7 0 39.5 39.6
 16 7 0 32.7 51.09
 16 7 0 13.9 34.9
 0 -8 0 1379.96 59.19
 0 8 0 1362.76 59.19
 0 8 0 1250.17 57.29
 0 8 0 1278.27 67.99
 0 -8 0 1356.96 58.39
 -1 8 0 452.55 22.5
 1 8 0 483.95 24.7
 -1 8 0 448.36 34.2
 1 8 0 493.95 32.2
 1 -8 0 478.05 23.9
 -1 -8 0 473.65 25.1
 1 -8 0 459.85 23.4
 -1 -8 0 447.46 23.7
 -1 8 0 441.46 23.8
 1 8 0 466.75 23.1
 -2 8 0 1002 47.3
 -2 8 0 1047 45.9
 2 -8 0 1107.39 48.8
 2 -8 0 1079.49 59.59
 -2 8 0 918.51 59.49
 2 -8 0 1029.8 51.89
 -2 8 0 1107.59 54.59
 -2 8 0 1061.89 61.99
 2 -8 0 1075.19 47.2
 -2 -8 0 1064.09 49.8
 -2 -8 0 1064.79 48.1
 2 8 0 1064.99 47.3
 -3 8 0 157.48 31
 3 8 0 148.09 11.4
 -3 8 0 132.59 8.7
 3 8 0 157.28 15.5
 -3 8 0 127.89 20.8
 -3 8 0 136.89 19
 3 -8 0 131.59 18.6
 3 -8 0 141.79 20.2
 -3 -8 0 139.19 13
 3 -8 0 134.29 9.9
 3 -8 0 159.78 26.5
 3 8 0 130.99 10.1
 3 -8 0 172.88 25.4
 4 8 0 1168.58 53.69
 4 8 0 1183.38 66.59
 4 -8 0 1154.18 74.99
 -4 -8 0 1162.28 53.39
 4 -8 0 1131.89 63.59
 -4 -8 0 1134.79 56.89
 -4 8 0 1210.68 49.8
 4 8 0 1186.18 65.79
 -4 8 0 1104.39 74.99
 4 -8 0 1136.69 71.79
 4 -8 0 1209.78 67.59
 4 -8 0 1205.88 51.29
 -4 8 0 1194.98 66.49
 -4 8 0 1053.79 69.69
 5 -8 0 17.3 15.8
 5 8 0 8.7 13.7
 -5 8 0 23.4 19.3
 -5 8 0 1.1 8.9
 -5 8 0 9.7 11.9
 -5 -8 0 1.3 4.7
 5 -8 0 -0.1 2.7
 -5 8 0 5.4 2.3
 5 -8 0 2.3 7.4
 5 8 0 4.9 4
 5 8 0 6 12.9
 5 -8 0 -11 15
 -5 -8 0 5.9 6.4
 -5 -8 0 2.7 3.2
 6 -8 0 14.6 9.5
 6 -8 0 -3.5 15.2
 6 8 0 33 18.5
 -6 8 0 23.1 14.5
 -6 8 0 8.3 19.8
 -6 -8 0 14.4 8.2
 -6 -8 0 16.5 17.2
 -6 -8 0 16.4 8.2
 6 8 0 17.5 18.8
 6 8 0 10.6 4.1
 -6 -8 0 10.1 4.3
 6 -8 0 16.7 4.4
 -6 8 0 3.1 11.8
 6 8 0 17.3 12.5
 6 -8 0 16.8 17.3
 -7 -8 0 631.34 33.4
 7 -8 0 642.54 29.5
 7 8 0 610.54 55.59
 7 -8 0 561.44 48
 -7 8 0 664.33 53.49
 7 -8 0 650.13 64.89
 -7 -8 0 631.34 45.7
 7 8 0 660.73 32
 -7 8 0 561.54 63.39
 7 8 0 567.24 55.39
 -7 8 0 628.34 55.29
 7 -8 0 655.53 68.69
 -7 -8 0 604.14 57.69
 7 8 0 637.44 50.99
 8 8 0 153.08 35.5
 -8 -8 0 94.39 31.9
 8 -8 0 106.99 34.1
 8 8 0 124.09 11.3
 -8 8 0 131.39 29.8
 8 -8 0 133.29 9.7
 -8 8 0 155.48 30.8
 -8 8 0 138.49 41.1
 8 8 0 155.68 29.8
 -8 -8 0 117.79 12.8
 8 -8 0 171.98 38.2
 8 8 0 124.99 34.4
 8 -8 0 101.39 24.4
 9 8 0 748.43 70.39
 -9 -8 0 661.23 70.19
 -9 8 0 629.74 77.39
 -9 -8 0 659.03 49.7
 -9 8 0 756.92 69.39
 9 8 0 734.63 36.8
 -9 -8 0 780.52 39.9
 9 8 0 720.63 57.59
 9 -8 0 741.93 33.9
 9 -8 0 794.32 79.29
 9 -8 0 789.72 75.29
 -9 8 0 726.43 61.79
 9 8 0 766.52 73.19
 10 -8 0 247.68 14.8
 10 -8 0 214.98 50.99
 -10 8 0 258.27 44.6
 10 8 0 341.97 37.6
 10 8 0 286.87 55.99
 -10 8 0 241.38 60.69
 -10 -8 0 254.77 51.89
 -10 -8 0 246.88 31.3
 10 8 0 259.17 17.7
 -10 8 0 328.47 56.29
 10 8 0 252.17 51.89
 11 8 0 114.09 11.8
 -11 -8 0 201.28 51.69
 -11 8 0 200.28 58.39
 -11 8 0 184.18 48.6
 11 8 0 170.38 32.9
 11 8 0 114.89 40.2
 -11 8 0 161.68 37.9
 11 -8 0 119.49 40.7
 11 -8 0 162.48 10.8
 -11 -8 0 196.78 39.4
 11 8 0 134.89 52.29
 11 -8 0 135.79 48.5
 12 8 0 42.4 36.7
 12 8 0 55.99 20.4
 12 8 0 46.9 33.9
 12 -8 0 66.79 42
 -12 -8 0 49.5 20
 -12 8 0 38.9 27.1
 -12 8 0 47.4 45
 -12 -8 0 46.7 34.7
 12 -8 0 65.89 7.4
 -12 8 0 71.69 28.6
 13 8 0 13.1 26.5
 13 8 0 -6.9 19.9
 -13 8 0 -2.8 35
 -13 -8 0 30.6 29.4
 -13 8 0 32.3 24.5
 -13 8 0 17.6 21.9
 13 -8 0 16.8 32.7
 13 8 0 6.2 16.2
 -14 8 0 107.49 40
 14 8 0 69.59 29
 -14 8 0 111.89 50.59
 14 8 0 92.09 43.2
 14 8 0 49.6 30.3
 14 8 0 41.7 22
 -14 -8 0 144.29 52.49
 -14 8 0 34.2 25.9
 -15 -8 0 51.49 56.89
 15 8 0 -4.2 32.8
 15 8 0 9.9 42.2
 15 -8 0 23.1 42.8
 -15 8 0 46.6 29.9
 -15 8 0 -13.4 35.5
 15 8 0 28.9 25.2
 -16 8 0 473.95 85.29
 16 -8 0 554.34 109.59
 16 8 0 624.94 111.39
 16 8 0 461.35 81.99
 16 8 0 482.85 99.99
 -16 8 0 594.74 121.89
 -16 -8 0 503.65 98.29
 0 -9 0 2.1 3
 0 -9 0 1.7 4.1
 0 9 0 8.1 8.3
 0 9 0 0.6 3.1
 0 9 0 -1.4 2.2
 1 9 0 616.64 31.3
 -1 9 0 658.03 31.2
 -1 9 0 586.64 28.9
 1 9 0 612.94 39.5
 1 -9 0 619.84 30.4
 -1 -9 0 600.44 30.5
 1 9 0 624.54 31.8
 1 -9 0 579.64 29.9
 -1 -9 0 619.64 31.9
 -1 9 0 615.64 42.7
 -2 9 0 83.09 8.4
 2 9 0 100.89 16.6
 2 9 0 75.39 8.9
 2 -9 0 74.79 9.6
 -2 9 0 77.89 19
 2 -9 0 87.19 8.9
 -2 9 0 84.59 7.3
 2 -9 0 87.89 17.9
 -2 -9 0 78.19 10.2
 -2 9 0 139.69 25.7
 2 -9 0 75.69 8.2
 -2 9 0 95.29 14.9
 2 9 0 89.59 8.2
 3 -9 0 185.88 22.3
 -3 9 0 163.98 19.6
 3 9 0 149.69 15.6
 -3 9 0 171.58 24.2
 3 -9 0 145.19 18.8
 3 9 0 163.68 11.8
 -3 -9 0 157.78 12.6
 3 -9 0 159.38 15.1
 3 -9 0 176.98 11.8
 -3 9 0 193.48 31.1
 3 9 0 159.48 12.7
 -3 9 0 171.78 10.4
 -3 -9 0 159.08 14.7
 4 -9 0 64.39 20.9
 -4 9 0 54.49 19.6
 4 -9 0 83.89 23.9
 4 -9 0 50.09 6.8
 4 9 0 43.2 6.7
 -4 9 0 45.7 5.3
 -4 -9 0 46.3 8.9
 4 9 0 40 11.9
 -4 9 0 39.4 19.8
 4 -9 0 36.6 12
 5 -9 0 8.5 11.3
 5 9 0 2.1 2.7
 5 -9 0 -4 14.1
 -5 9 0 8.7 11.7
 -5 -9 0 1.4 4.5
 5 9 0 1.2 12.9
 5 -9 0 -0.2 3.3
 -5 -9 0 1.3 5.1
 5 9 0 6.4 13.1
 5 -9 0 8 8.6
 -5 9 0 1.9 2.2
 5 -9 0 -7 14.3
 -5 9 0 0 9.5
 -5 9 0 13.5 18
 6 9 0 15.4 5.3
 6 -9 0 17.4 9.9
 6 9 0 11.5 11.6
 -6 9 0 -3.2 11.8
 -6 9 0 9.2 20
 -6 9 0 4.7 12.2
 6 -9 0 4.4 9.6
 6 -9 0 10.2 19.4
 -6 -9 0 11.9 4.8
 6 -9 0 31.2 17.3
 6 9 0 22.9 18.1
 6 -9 0 14.2 4.4
 6 9 0 14.9 15.8
 -6 -9 0 13.3 9.2
 -6 -9 0 9.9 7.7
 7 9 0 157.48 34.9
 -7 -9 0 165.08 15.1
 -7 -9 0 180.68 36.3
 7 -9 0 222.18 46.4
 -7 9 0 158.78 41.3
 7 9 0 209.18 39.3
 7 -9 0 186.08 39.6
 7 9 0 187.88 13.9
 -7 9 0 148.49 29.9
 -7 9 0 195.98 34.7
 -7 -9 0 183.08 20.5
 7 -9 0 169.78 11.8
 7 9 0 219.98 33.7
 7 -9 0 177.88 29.2
 -8 -9 0 2.3 10.4
 8 -9 0 1.1 3.3
 8 -9 0 15.2 16.5
 8 9 0 12.6 12
 -8 9 0 6.5 12.8
 8 9 0 5.4 18.9
 -8 -9 0 2.8 5
 8 9 0 -2.7 16.5
 -8 9 0 1.3 28.8
 -8 9 0 15.2 15.7
 8 -9 0 -5.4 9.4
 -8 -9 0 21.7 19.7
 8 -9 0 0.1 20.7
 8 9 0 2.1 3.8
 -9 -9 0 443.26 37.5
 -9 9 0 430.36 73.49
 9 9 0 443.86 57.69
 9 9 0 482.05 26.4
 -9 9 0 586.64 59.99
 -9 9 0 421.36 48.5
 9 9 0 414.26 53.29
 9 -9 0 407.46 70.59
 9 -9 0 442.26 65.09
 -9 -9 0 469.95 29
 -9 -9 0 440.66 57.39
 9 -9 0 455.05 23
 10 -9 0 205.88 55.29
 10 -9 0 155.58 58.69
 10 9 0 132.39 40.5
 -10 9 0 169.88 56.79
 10 -9 0 109.89 40.1
 10 9 0 151.28 40.5
 -10 9 0 116.49 35.4
 -10 -9 0 215.88 53.09
 10 9 0 183.78 34.2
 10 -9 0 153.98 11
 -10 9 0 177.48 37.5
 11 9 0 30.4 30.1
 -11 9 0 6.8 19.8
 -11 9 0 -4.8 32.1
 -11 9 0 45.7 21.7
 11 9 0 14.4 13.4
 -11 -9 0 5.5 23.5
 11 -9 0 13.1 25.3
 11 -9 0 51.09 30.1
 11 -9 0 16.6 21.1
 11 -9 0 14.5 13.9
 11 9 0 16.5 7.5
 11 9 0 5.7 23.7
 11 -9 0 23.8 5.3
 -12 9 0 85.59 35.4
 -12 9 0 59.39 42.6
 12 9 0 51.99 32
 -12 9 0 92.19 31.3
 -12 -9 0 90.69 25
 12 9 0 78.59 33.9
 12 9 0 75.19 22.9
 12 -9 0 77.49 42.9
 13 9 0 205.58 38
 13 9 0 139.09 48.8
 -13 -9 0 151.88 46.5
 13 -9 0 176.88 58.19
 13 9 0 241.08 47.6
 -13 9 0 182.58 45
 -13 9 0 208.98 70.59
 13 9 0 308.87 68.19
 -13 9 0 232.28 47.7
 -14 9 0 18.2 22.4
 14 9 0 27.6 28.1
 14 9 0 35.1 31.7
 14 9 0 22.9 30.3
 -14 -9 0 27.6 33.6
 14 -9 0 15.7 33.7
 -14 9 0 9.3 41.9
 14 9 0 40.1 21.4
 -14 9 0 6.9 25
 -15 9 0 4.5 38.4
 15 9 0 69.69 68.19
 -15 -9 0 32 44.7
 15 9 0 22.4 33.7
 -15 9 0 5 26.1
 15 9 0 31.5 40.3
 15 -9 0 1.5 33.5
 0 10 0 1425.46 65.89
 0 -10 0 1466.55 65.39
 0 -10 0 1481.55 66.19
 0 10 0 1462.65 63.99
 -1 -10 0 33.8 7.6
 -1 10 0 28.8 13.1
 1 -10 0 31.6 6.4
 1 10 0 23.5 4.5
 1 10 0 29.1 5.7
 1 10 0 52.69 13.9
 -1 10 0 46.7 7.8
 -1 10 0 32.9 5.8
 -1 -10 0 35 7
 2 10 0 197.18 13.5
 -2 10 0 193.58 15.5
 -2 -10 0 197.18 14.6
 -2 10 0 207.68 26.1
 -2 10 0 193.98 12.4
 2 -10 0 196.98 13.8
 -2 -10 0 200.98 16.3
 2 10 0 208.08 22.2
 -3 -10 0 0.1 3.3
 -3 10 0 18.9 16.3
 3 -10 0 -2.2 7.4
 -3 10 0 2.1 2.7
 -3 -10 0 1 5.1
 3 10 0 4 3.6
 -3 10 0 4.4 8.7
 3 -10 0 -1.8 3.3
 -3 10 0 4.2 8.5
 3 -10 0 -3 6.7
 3 -10 0 0.2 5.3
 -4 10 0 276.37 27.2
 -4 10 0 238.28 31.3
 4 -10 0 263.47 33
 -4 10 0 248.78 40.8
 4 10 0 264.37 23.3
 4 -10 0 252.17 20.8
 -4 10 0 264.17 14.4
 4 10 0 242.28 16.2
 4 -10 0 230.48 25.1
 -4 -10 0 239.88 20.8
 4 -10 0 267.77 33.7
 4 -10 0 280.47 16.2
 5 -10 0 233.28 34.9
 5 10 0 168.68 22.2
 5 -10 0 171.68 12.4
 5 -10 0 177.38 35
 -5 -10 0 166.28 18.7
 -5 10 0 257.87 42.8
 5 -10 0 215.78 35.3
 -5 10 0 180.78 10.9
 -5 -10 0 172.48 14.9
 -5 10 0 189.48 25.9
 5 10 0 183.08 13.7
 -5 10 0 155.38 36.2
 6 10 0 2286.37 120.49
 6 -10 0 2259.27 118.69
 -6 10 0 2311.87 118.09
 -6 -10 0 2284.87 99.49
 -6 10 0 2179.08 135.39
 -6 -10 0 1977.2 105.39
 6 -10 0 2157.78 116.09
 6 -10 0 2286.77 132.09
 -6 10 0 2267.17 127.59
 6 10 0 2361.66 97.79
 6 10 0 2289.17 119.39
 6 10 0 2287.57 112.29
 6 -10 0 2259.27 94.89
 6 -10 0 2126.09 127.49
 6 10 0 2164.58 120.89
 -7 10 0 159.98 31
 7 -10 0 174.68 39.1
 7 10 0 156.78 27.4
 -7 -10 0 127.29 17.2
 7 10 0 136.19 32.6
 7 -10 0 142.29 11
 -7 10 0 148.29 44.1
 7 10 0 140.59 12.5
 7 -10 0 144.59 39.2
 -7 -10 0 132.09 14.1
 7 10 0 135.39 27.2
 7 -10 0 198.88 33.7
 7 10 0 152.38 39.4
 7 -10 0 82.79 21.8
 -7 10 0 94.19 24.8
 8 -10 0 1448.66 90.09
 8 -10 0 1459.85 109.99
 8 -10 0 1505.35 106.89
 8 10 0 1562.24 101.49
 8 10 0 1493.25 87.49
 -8 10 0 1507.35 93.19
 -8 -10 0 1430.66 69.79
 8 10 0 1482.75 92.59
 -8 -10 0 1409.36 97.69
 -8 10 0 1460.75 115.19
 8 -10 0 1501.15 63.99
 -8 10 0 1459.75 101.79
 8 10 0 1433.06 98.79
 -8 -10 0 1424.96 75.59
 9 10 0 11.4 20.1
 -9 -10 0 35.5 23.9
 -9 -10 0 32.5 13.6
 9 -10 0 26.5 30.4
 -9 10 0 6.1 19
 -9 10 0 20.6 30.6
 -9 10 0 13.5 16.4
 9 10 0 38 26.2
 9 10 0 20.7 17.1
 9 10 0 36.4 17.2
 9 -10 0 30.7 5.9
 10 -10 0 5.5 13.1
 10 -10 0 12.5 4.4
 -10 10 0 13.6 21.3
 10 -10 0 27.7 20.6
 10 10 0 7.5 21.9
 10 10 0 10.2 14.7
 -10 10 0 2.8 19.2
 10 -10 0 -0.2 21.1
 10 -10 0 26.2 28.7
 -10 10 0 -17.1 25.7
 10 10 0 12.3 5.3
 -10 -10 0 15.9 21.9
 10 10 0 17.3 21.5
 10 10 0 3.7 13
 11 -10 0 13.6 26
 -11 10 0 -17.4 13.6
 11 10 0 2.8 16.3
 -11 10 0 14.8 19.6
 11 10 0 2.2 12.4
 11 10 0 4.8 25
 -11 -10 0 1 22.6
 -11 -10 0 9.4 13.3
 11 10 0 15.5 24.6
 -11 10 0 -6 31.4
 11 -10 0 -4 25.3
 -12 10 0 249.97 47.6
 12 10 0 238.28 40.2
 12 10 0 176.28 38.9
 -12 -10 0 222.78 56.79
 12 -10 0 216.68 58.09
 -12 10 0 248.58 51.69
 -12 10 0 272.97 73.29
 12 10 0 237.08 59.09
 12 10 0 223.48 52.69
 -13 10 0 -20.7 32.2
 13 10 0 46.8 27.7
 13 10 0 8.5 28.2
 -13 -10 0 36.4 32.8
 13 10 0 21.8 16.9
 -13 10 0 -3.8 14.8
 -13 10 0 -13.3 20.8
 13 -10 0 -18.1 27.5
 13 10 0 15.5 22.4
 -14 10 0 100.69 53.99
 14 -10 0 43.6 42.5
 14 10 0 70.49 23.8
 14 10 0 15.8 23.1
 -14 -10 0 61.29 44
 -14 10 0 62.99 33.6
 -14 10 0 63.79 33.8
 14 10 0 39.9 34.1
 14 10 0 122.69 41.9
 15 10 0 40.3 29.4
 -15 -10 0 43.4 40
 -15 10 0 8 27.1
 -15 10 0 41.7 55.09
 15 -10 0 29.9 44.2
 15 10 0 28.1 29.6
 0 -11 0 6.4 4.9
 0 11 0 2.1 9.7
 -1 11 0 1688.43 92.29
 -1 -11 0 1674.53 75.89
 -1 11 0 1672.63 75.89
 1 11 0 1719.33 88.29
 1 -11 0 1671.03 75.49
 1 11 0 1673.83 74.19
 -1 -11 0 1746.03 77.69
 -1 11 0 1693.03 73.39
 -2 11 0 11 3.9
 2 11 0 6.4 9.9
 -2 11 0 12.2 4.4
 2 -11 0 13.3 5.3
 -2 -11 0 7.7 4.3
 -2 11 0 7.8 10.4
 -2 -11 0 13.2 6.2
 2 11 0 4.4 3.2
 3 -11 0 253.97 16.8
 -3 -11 0 252.67 18.2
 3 11 0 271.97 17.1
 -3 11 0 269.97 15.5
 3 -11 0 287.37 17.6
 -3 11 0 238.58 32.8
 -3 11 0 235.38 23.3
 -3 11 0 258.57 32.6
 3 -11 0 248.38 19.8
 -3 -11 0 278.17 21.5
 4 -11 0 -0.2 10
 -4 -11 0 0.3 5.5
 -4 -11 0 -0.3 4.5
 -4 11 0 1.6 2.8
 4 -11 0 -7 5.2
 4 11 0 -3.2 6.3
 4 11 0 3.8 3.8
 4 -11 0 3.8 8.9
 -4 11 0 -8.1 13.9
 4 -11 0 -2.3 3.6
 -4 11 0 15.3 13.2
 4 11 0 0.2 4
 -4 11 0 3 9.1
 -5 11 0 43.3 28.2
 5 -11 0 69.69 18.2
 5 -11 0 79.79 26.7
 5 -11 0 84.69 15.9
 -5 11 0 54.29 20.7
 5 11 0 62.49 9.4
 -5 -11 0 42.5 10.5
 -5 11 0 67.89 6.7
 -5 -11 0 49.2 8.4
 -5 11 0 71.39 18.6
 5 11 0 50.49 14.7
 5 -11 0 62.99 8.3
 5 -11 0 82.89 18.9
 -6 11 0 41 16.7
 6 -11 0 57.79 26
 6 -11 0 28.1 12.5
 6 -11 0 74.79 21.2
 6 -11 0 49.6 7.6
 6 11 0 58.09 17.3
 6 -11 0 57.29 14.7
 -6 -11 0 39.6 13.4
 -6 11 0 22.6 16.4
 6 11 0 39.5 20.3
 -6 -11 0 41.1 9
 -6 11 0 28.8 25.8
 7 -11 0 838.12 38.4
 -7 11 0 797.22 68.99
 7 -11 0 834.32 62.29
 -7 -11 0 834.72 43.9
 -7 11 0 818.02 80.09
 7 -11 0 845.42 74.79
 7 -11 0 720.93 68.99
 7 11 0 759.02 63.49
 7 11 0 837.12 58.19
 -7 11 0 822.62 60.89
 7 11 0 781.62 60.49
 -8 -11 0 121.89 20.4
 8 11 0 186.88 40.1
 8 -11 0 119.79 10.5
 8 11 0 155.98 30.8
 8 -11 0 185.28 44.2
 8 -11 0 121.79 38.6
 -8 11 0 107.99 30
 -8 11 0 127.49 45.2
 -8 11 0 145.99 30.6
 8 11 0 107.59 26.1
 8 11 0 192.18 43.3
 9 -11 0 245.98 62.89
 9 11 0 261.67 21
 9 -11 0 215.58 14.6
 9 -11 0 251.07 40.1
 -9 -11 0 249.18 49.2
 -9 11 0 235.08 34.3
 9 11 0 235.48 38.3
 9 11 0 223.98 46.4
 -9 -11 0 240.48 25.7
 -9 11 0 270.07 70.29
 9 11 0 206.38 45.6
 9 -11 0 240.48 55.19
 9 11 0 269.87 36.8
 -10 11 0 20.9 33.2
 -10 11 0 10.5 18.7
 10 11 0 20.4 20.4
 10 11 0 20.6 18.3
 -10 -11 0 10.8 19.7
 10 -11 0 12.2 15.4
 10 11 0 38.2 26.7
 10 -11 0 -0.7 21.4
 10 -11 0 17.9 19
 10 -11 0 1.1 23.7
 10 -11 0 13 4.6
 11 11 0 23 15.8
 -11 11 0 35 37.2
 -11 -11 0 8.4 12.5
 11 11 0 8.4 23.1
 11 -11 0 10.2 4.5
 11 11 0 15.7 20.1
 11 -11 0 -4.4 26.6
 -11 11 0 10.3 25.3
 -11 -11 0 6.9 20.9
 11 11 0 2.8 25.8
 -12 11 0 -1.3 36
 12 -11 0 29.8 33.2
 12 11 0 35.3 18.1
 -12 11 0 -15.9 15.9
 -12 -11 0 7.2 25.7
 12 11 0 -23.7 20.8
 12 11 0 5.1 22.8
 12 11 0 17.2 20.8
 -12 11 0 6 18.9
 -13 11 0 313.37 54.39
 13 11 0 362.06 60.29
 -13 11 0 303.37 61.69
 -13 11 0 420.76 87.89
 13 11 0 437.96 81.49
 -13 -11 0 338.87 70.09
 13 -11 0 329.57 74.79
 -14 11 0 177.38 56.59
 14 11 0 171.38 47.4
 14 -11 0 192.38 60.29
 14 11 0 282.07 44.1
 -14 11 0 124.09 76.09
 14 11 0 225.18 61.59
 -14 11 0 153.68 39.7
 0 -12 0 113.59 12.8
 0 12 0 123.59 24
 0 12 0 105.39 10
 -1 -12 0 201.68 16.9
 -1 12 0 174.78 12.9
 1 -12 0 176.68 15.1
 -1 12 0 185.18 30.1
 1 12 0 168.28 13
 1 12 0 169.48 23
 2 12 0 1.8 3.1
 2 12 0 6.7 9.7
 -2 -12 0 12.1 7.1
 -2 -12 0 10.1 6.2
 -2 12 0 3.4 4.1
 2 -12 0 5.3 5.2
 -2 12 0 2.2 10.9
 3 12 0 31.6 7.4
 -3 12 0 18.6 13.6
 -3 -12 0 22.1 6.8
 -3 -12 0 25.5 9.1
 3 12 0 28.4 11.7
 3 -12 0 17.5 5.9
 -3 12 0 25.9 5.5
 -4 12 0 99.09 18.6
 -4 -12 0 87.79 14.5
 -4 12 0 69.69 21.6
 4 -12 0 90.39 14.7
 4 12 0 79.69 10.3
 -4 12 0 93.59 9.8
 -4 -12 0 86.39 12.5
 4 12 0 73.09 16.9
 4 -12 0 100.19 12.8
 4 -12 0 80.79 10.1
 -4 12 0 98.39 27.5
 4 -12 0 119.19 26.5
 5 -12 0 22.2 12.6
 -5 12 0 39.4 24.2
 5 12 0 19.5 7.1
 -5 12 0 17 15.7
 -5 -12 0 14.3 6.3
 -5 -12 0 18.7 10.3
 5 -12 0 32.5 12.7
 5 -12 0 24.4 10
 -5 12 0 24.1 22.5
 5 -12 0 29.9 6.8
 5 12 0 21.6 12.1
 -5 12 0 21.4 4.6
 6 -12 0 170.38 13.1
 6 12 0 186.88 24.9
 -6 12 0 229.18 47.1
 -6 -12 0 170.28 16.6
 -6 12 0 129.49 29.7
 6 -12 0 196.78 31.3
 6 -12 0 171.98 29.4
 6 -12 0 180.78 36.3
 -6 12 0 189.58 26.6
 6 -12 0 167.28 21
 7 -12 0 140.09 38.8
 -7 12 0 189.58 42.6
 7 12 0 164.78 29.5
 -7 12 0 192.88 32.5
 7 -12 0 152.08 24.1
 7 12 0 199.78 36.7
 -7 12 0 175.48 46.4
 7 -12 0 167.18 13
 7 12 0 181.78 32
 -8 12 0 124.69 35.8
 8 -12 0 138.09 36.6
 -8 12 0 114.99 44.4
 8 12 0 149.39 35.7
 8 -12 0 122.39 11.1
 8 -12 0 144.49 31.4
 -8 12 0 90.19 24.4
 8 12 0 121.69 27.7
 8 -12 0 175.68 42.9
 9 12 0 224.88 36.4
 -9 12 0 181.88 42.7
 -9 12 0 236.78 39.6
 9 -12 0 182.48 25.8
 9 -12 0 184.68 38.5
 9 12 0 189.98 35.7
 9 -12 0 209.08 49.99
 9 -12 0 226.18 40.9
 9 -12 0 198.08 13.9
 9 12 0 202.48 43.3
 -9 -12 0 196.38 23.2
 -9 12 0 223.18 59.09
 10 12 0 58.99 24.6
 -10 12 0 87.99 44.6
 10 12 0 40.5 32.5
 -10 12 0 54.19 28.1
 -10 12 0 68.59 25
 10 12 0 80.99 23.7
 10 -12 0 85.99 36.4
 10 -12 0 56.89 7.7
 -10 -12 0 49.99 25.1
 -11 12 0 18.6 22.2
 -11 12 0 37.1 31.8
 -11 -12 0 51.99 24
 11 12 0 54.69 19.1
 11 -12 0 31.2 5.9
 11 -12 0 101.39 45.3
 11 12 0 20.1 27.9
 11 12 0 46.7 24.2
 -11 -12 0 27.1 14.8
 -12 -12 0 18.5 23.3
 12 12 0 13.7 27.3
 12 12 0 8.6 19.4
 -12 12 0 2.8 20.4
 12 12 0 38.5 20
 12 -12 0 44.1 38.8
 -12 12 0 12.2 19
 -12 12 0 95.99 53.19
 13 12 0 229.88 49.6
 -13 12 0 228.88 55.89
 13 -12 0 231.78 62.49
 -13 12 0 301.67 74.89
 13 12 0 213.98 38
 -13 12 0 222.98 45.8
 13 12 0 259.67 59.69
 14 12 0 238.38 49.7
 -14 12 0 244.18 49.1
 -14 12 0 188.78 69.99
 -14 12 0 265.57 63.99
 14 -12 0 195.08 66.09
 14 12 0 234.18 94.09
 14 12 0 238.98 42.4
 0 -13 0 5.8 6.1
 0 13 0 0.8 7.9
 0 13 0 2.3 3.6
 -1 -13 0 0.4 5.6
 1 13 0 2.9 3.6
 1 -13 0 1.7 5.7
 1 13 0 7.2 10.6
 -1 13 0 3.2 10.7
 -1 13 0 0 3.3
 -2 13 0 9 10.6
 -2 13 0 11 4.1
 -2 -13 0 12.4 7.4
 2 13 0 7.3 4.2
 2 13 0 23.2 12.4
 2 -13 0 12.8 6.3
 3 13 0 1204.28 68.99
 -3 13 0 1131.09 52.69
 3 -13 0 1129.79 54.89
 3 13 0 1186.68 54.89
 -3 13 0 1136.89 78.39
 -3 -13 0 1200.68 61.59
 -4 13 0 16.9 4.8
 4 -13 0 14.6 6.2
 -4 13 0 9.3 10.9
 4 -13 0 17.5 6.2
 -4 13 0 2.7 15.8
 4 13 0 19.3 12.2
 4 13 0 10.8 5.9
 4 -13 0 14.3 6.5
 -4 13 0 14.6 9.6
 -4 -13 0 14.9 9.2
 -5 13 0 129.59 10.3
 -5 13 0 158.28 33.7
 5 -13 0 143.79 16.4
 5 -13 0 189.78 32.7
 5 -13 0 133.89 12.5
 -5 13 0 161.08 38.4
 -5 13 0 150.68 24.2
 5 -13 0 128.39 18.2
 6 -13 0 35.6 12.6
 6 13 0 30.8 9.5
 -6 13 0 52.29 17.6
 6 -13 0 32.1 7.3
 6 -13 0 16.1 12.2
 -6 -13 0 27.1 11
 -6 13 0 37.2 24.8
 6 13 0 43.3 13.6
 -6 13 0 16.2 16.5
 6 -13 0 32.2 21.2
 7 -13 0 57.19 28.7
 7 -13 0 38.3 24.1
 7 -13 0 22 12.5
 -7 13 0 52.19 19.1
 7 -13 0 47.8 17.5
 -7 13 0 43.3 31.6
 -7 13 0 27.6 18.8
 7 13 0 41.7 19.3
 7 -13 0 39 7.5
 7 13 0 32.4 20.6
 8 -13 0 169.68 13.4
 8 -13 0 159.98 23.2
 8 13 0 255.97 34
 8 -13 0 168.38 32.9
 -8 13 0 202.38 45.9
 -8 13 0 168.48 32.9
 8 -13 0 148.49 31.1
 8 13 0 150.98 27.9
 8 -13 0 227.88 46.1
 9 13 0 21 15.8
 9 13 0 21.9 16.3
 -9 13 0 28.9 34.7
 9 13 0 14.2 20
 9 -13 0 6.3 12.1
 -9 13 0 16.9 17.8
 -9 13 0 5.7 14.3
 9 -13 0 42.7 27.5
 9 -13 0 7.1 5
 -10 13 0 17.9 16.3
 -10 13 0 3.8 33.8
 10 -13 0 4 11.1
 -10 13 0 -2.7 19.8
 10 -13 0 3.3 4.4
 10 13 0 4.9 14.8
 10 13 0 2.4 22.5
 10 13 0 1 14.3
 -11 13 0 284.37 59.39
 11 13 0 261.77 56.19
 -11 13 0 235.18 67.09
 -11 13 0 290.77 41.5
 11 13 0 248.08 44.3
 11 -13 0 239.38 55.69
 11 13 0 263.27 39
 11 -13 0 243.08 15.3
 -12 13 0 7.2 24.2
 12 -13 0 4.1 26.6
 12 13 0 -3.8 17.8
 -12 -13 0 2.8 21.5
 12 13 0 23.2 17.4
 12 -13 0 -8 11.2
 12 13 0 21.7 25.5
 -12 13 0 15.3 36.9
 -12 13 0 9.9 20
 -13 -13 0 6.6 32.6
 13 13 0 10.3 26.7
 -13 13 0 3.2 16.7
 13 13 0 23.1 19.6
 13 -13 0 -6.2 33.3
 -13 13 0 68.79 43.4
 13 13 0 11.8 27.8
 -13 13 0 -9.2 21.7
 13 -13 0 -2.5 13.3
 0 14 0 3.4 9.2
 0 -14 0 11.2 7.6
 0 14 0 3.8 4.2
 -1 -14 0 19.2 8.7
 1 14 0 15.8 5.6
 1 14 0 36.6 16.9
 -1 14 0 18.1 15.3
 -1 14 0 8.1 4.2
 1 -14 0 20.2 7.6
 -2 14 0 457.75 44.5
 2 14 0 496.25 27.1
 2 14 0 408.46 38.4
 2 -14 0 473.25 28.5
 -2 -14 0 500.45 32.7
 -2 14 0 425.06 25
 -3 14 0 62.19 8.4
 -3 14 0 67.49 23.4
 -3 -14 0 62.79 12.7
 3 14 0 71.09 18.2
 3 -14 0 93.79 11.9
 3 14 0 67.89 9.8
 -4 14 0 188.18 38.2
 -4 -14 0 242.08 24.8
 4 14 0 213.38 17
 4 -14 0 253.57 18.2
 -4 14 0 220.08 15.1
 4 14 0 228.08 27
 5 14 0 116.89 23.5
 5 -14 0 134.99 13.3
 5 -14 0 123.29 14
 -5 14 0 139.19 34.1
 -5 14 0 148.49 23.8
 -5 -14 0 136.69 23.6
 5 -14 0 119.49 13.7
 -5 14 0 147.99 38.3
 6 14 0 184.78 16.2
 -6 14 0 170.18 42.7
 6 -14 0 192.48 20.1
 6 14 0 164.38 15.5
 6 -14 0 173.98 14.8
 -6 14 0 186.98 41.7
 -6 14 0 207.08 27.5
 -6 -14 0 139.49 23
 7 -14 0 -1.4 7.5
 7 -14 0 5.9 16
 7 14 0 -6.8 8
 -7 14 0 -4.3 11.2
 7 14 0 -3 13.3
 7 -14 0 12.8 11.5
 7 -14 0 2.7 10.9
 7 14 0 6.2 9.2
 -7 14 0 -0.8 12.4
 7 -14 0 3.9 5.4
 -7 14 0 -8.7 23.9
 8 -14 0 167.48 41.4
 -8 14 0 184.78 33
 8 -14 0 184.18 24.1
 8 14 0 192.18 35.9
 8 14 0 142.79 25.4
 8 14 0 158.58 19
 -8 14 0 124.19 34.4
 8 -14 0 152.78 13.5
 8 -14 0 159.18 34.7
 -8 14 0 131.09 40.9
 9 14 0 83.99 17.7
 9 14 0 64.19 27.4
 9 -14 0 80.29 10.3
 -9 14 0 54.99 22.4
 -9 14 0 57.09 33.9
 -9 14 0 68.89 29.1
 9 -14 0 61.59 31.5
 9 14 0 98.39 24.3
 9 -14 0 63.29 18.5
 10 -14 0 167.38 42.4
 10 14 0 217.08 43.6
 -10 14 0 200.08 38.1
 10 14 0 220.88 26.5
 -10 14 0 200.88 59.29
 10 -14 0 210.98 14.7
 10 14 0 174.68 33
 -10 14 0 192.48 53.59
 -11 14 0 118.29 39.6
 11 14 0 118.59 29.6
 -11 14 0 153.28 34
 11 -14 0 192.38 54.59
 11 14 0 189.28 36.2
 11 -14 0 147.39 11.8
 11 14 0 183.58 28.9
 -11 14 0 137.89 52.49
 11 14 0 128.69 36.8
 12 14 0 296.07 43.1
 12 14 0 208.88 49.3
 -12 14 0 251.57 69.49
 -12 14 0 213.48 41.1
 12 14 0 257.47 44.1
 12 -14 0 300.07 67.29
 -12 14 0 235.38 66.89
 0 15 0 -0.1 10.6
 0 15 0 -0.9 3.5
 0 -15 0 4.3 7.8
 -1 15 0 205.98 35.3
 -1 -15 0 163.48 18.9
 1 15 0 149.79 13.5
 1 -15 0 161.28 17.2
 1 15 0 161.48 30.2
 -1 15 0 154.78 13.6
 2 15 0 181.68 29.6
 -2 15 0 162.68 32.7
 -2 15 0 188.08 14.7
 2 -15 0 182.48 17.8
 2 15 0 185.18 15.2
 -2 -15 0 188.18 20.9
 -3 15 0 12.2 4.8
 -3 -15 0 9.8 10.1
 3 -15 0 6.9 6.8
 3 15 0 3.1 10.7
 -3 15 0 6.1 14.7
 4 15 0 114.09 22.4
 -4 -15 0 97.19 18.1
 -4 15 0 106.09 10.3
 4 -15 0 116.69 13.8
 -4 15 0 88.39 27
 -5 15 0 175.08 40.8
 -5 15 0 160.58 34.3
 -5 15 0 183.78 22.7
 5 -15 0 159.78 15.5
 5 15 0 147.49 25.3
 6 -15 0 321.67 24.9
 -6 15 0 342.47 33.2
 6 15 0 263.57 30.8
 -6 15 0 336.47 56.19
 -6 15 0 285.67 52.99
 6 -15 0 336.97 22
 7 -15 0 155.28 14.6
 7 15 0 177.48 28.1
 -7 15 0 146.29 46.6
 7 -15 0 145.69 29.5
 -7 15 0 126.49 37.6
 7 -15 0 169.18 27.3
 7 15 0 173.08 33.9
 7 15 0 136.19 14.8
 7 15 0 153.48 16
 -7 15 0 164.48 27.9
 7 -15 0 169.58 20.5
 -8 15 0 52.89 26.4
 -8 15 0 66.69 21.2
 8 15 0 46.8 12.2
 8 15 0 36.2 30.4
 8 -15 0 55.79 9.5
 8 15 0 43.3 14.6
 8 -15 0 39.4 21.7
 -8 15 0 38.6 29.1
 8 -15 0 40.1 14.1
 -9 15 0 130.99 29.3
 9 -15 0 58.79 27.4
 9 15 0 147.99 30.8
 9 -15 0 121.39 12.3
 9 15 0 102.59 21.3
 9 15 0 120.19 19.6
 9 -15 0 124.89 24.1
 -9 15 0 146.79 41.8
 -9 15 0 126.49 47.8
 -10 15 0 31 37.7
 10 -15 0 5 5.4
 10 -15 0 -29.5 15.1
 -10 15 0 4.5 20.4
 10 -15 0 7.4 9.5
 10 15 0 43.9 19
 -10 15 0 6.1 16
 10 15 0 17.9 12.3
 -11 15 0 31.2 20.6
 11 15 0 16.4 11.9
 11 15 0 19.2 17.7
 11 15 0 37.7 20.1
 -11 15 0 20.8 25.7
 11 -15 0 10.6 5.3
 11 -15 0 -5.6 11
 -11 15 0 -27.2 39.8
 11 15 0 5.3 20.6
 11 -15 0 55.49 28.4
 0 16 0 97.89 25.1
 0 -16 0 122.89 16.9
 0 16 0 112.69 12.1
 -1 -16 0 134.79 18.9
 1 -16 0 102.19 16.2
 -1 16 0 121.69 12.6
 1 16 0 135.09 27.4
 -1 16 0 97.09 24.1
 -2 16 0 119.99 30.2
 2 -16 0 126.59 18.9
 2 16 0 84.99 22
 -2 16 0 108.39 11.6
 -2 -16 0 123.29 18.4
 -3 16 0 76.59 23.3
 -3 -16 0 56.89 16.3
 -3 16 0 79.59 10
 3 -16 0 63.69 12.2
 3 16 0 77.39 19.1
 -4 16 0 3.6 4.4
 4 16 0 2.5 9.4
 -4 -16 0 -4.1 9.6
 4 -16 0 9 7.3
 -4 16 0 -1.6 13
 5 -16 0 499.55 29.3
 5 16 0 405.66 38.3
 -5 16 0 426.56 52.29
 -6 16 0 34.8 27.1
 6 16 0 33.2 14.3
 -6 16 0 32.5 14.5
 6 -16 0 34.9 8.8
 -6 16 0 14.8 18.5
 7 -16 0 20.5 7.5
 -7 16 0 23.1 13.8
 7 16 0 0.5 10.1
 -7 16 0 73.29 31.6
 -7 16 0 15 18.2
 -8 16 0 21.4 27.3
 8 16 0 54.29 22.4
 8 -16 0 33.1 8.4
 8 16 0 33 9.7
 8 16 0 44.9 15.5
 -8 16 0 28.1 16.7
 -8 16 0 24.2 24.1
 -9 16 0 19.6 17.2
 9 -16 0 26.1 7.8
 -9 16 0 28.6 34.8
 9 16 0 32 17.6
 -9 16 0 13.4 22
 9 16 0 16.3 9.4
 9 16 0 23.4 12.4
 -10 16 0 90.29 25.8
 10 -16 0 75.39 10.5
 -10 16 0 55.89 35.6
 10 16 0 87.49 18
 -10 16 0 134.59 49.3
 10 16 0 76.49 25.5
 10 16 0 81.59 18.4
 11 -16 0 21.9 33.6
 11 -16 0 -6.2 14.7
 -11 16 0 0.4 18
 11 16 0 8.9 13.6
 11 16 0 13.2 15.2
 0 -17 0 -4.9 6.4
 0 17 0 -2.3 10.9
 1 -17 0 24.1 10.2
 -1 -17 0 9.7 9.3
 1 17 0 16.9 13
 -1 17 0 7 12.2
 -2 -17 0 281.27 28.5
 -2 17 0 268.97 38.6
 -2 17 0 294.47 20
 2 -17 0 289.57 24.5
 2 17 0 287.07 35.3
 -3 -17 0 92.79 18.6
 -3 17 0 118.69 12.1
 3 17 0 137.19 26.7
 -3 17 0 88.49 25.8
 3 -17 0 119.19 17.3
 4 17 0 152.08 27.9
 4 -17 0 117.49 16.6
 -4 17 0 86.59 26.5
 -4 -17 0 148.59 28.5
 5 -17 0 237.88 20.4
 5 17 0 204.08 27.7
 -5 17 0 192.68 40.4
 6 17 0 4.5 12.1
 -6 17 0 14.8 18.7
 7 17 0 11.3 10.6
 7 17 0 15.7 15.9
 -7 17 0 20.9 13.9
 -7 17 0 13.4 18.6
 -7 17 0 2.7 25.9
 7 -17 0 11.3 7.7
 -8 17 0 91.39 32.3
 -8 17 0 92.79 22.6
 8 17 0 118.69 29.6
 8 17 0 105.59 22.8
 -8 17 0 115.79 40.3
 8 -17 0 108.39 14.3
 9 17 0 68.29 18.8
 9 -17 0 111.69 21.2
 9 -17 0 100.29 13.3
 9 17 0 118.69 28.6
 -9 17 0 101.19 44
 -9 17 0 125.59 41.6
 -9 17 0 116.79 28.3
 0 18 0 127.29 28.8
 0 -18 0 177.28 22.3
 1 -18 0 56.69 14.6
 1 18 0 70.69 20.6
 -1 18 0 36.8 19.2
 -1 -18 0 61.89 17.7
 2 -18 0 1.6 7.8
 2 18 0 -7.5 10.1
 -2 18 0 4.9 12.8
 -2 -18 0 8.7 11.3
 -3 18 0 24.1 20.6
 3 18 0 44.2 17.5
 3 -18 0 34.2 10.9
 -3 -18 0 25.3 15.7
 -4 18 0 272.37 46.5
 4 -18 0 332.87 26.1
 -4 -18 0 331.17 34.8
 4 18 0 265.27 33.6
 5 -18 0 61.09 12.8
 -5 18 0 35.5 20.9
 5 18 0 70.49 19.4
 -6 18 0 14.2 19.9
 6 18 0 9.5 12.9
 6 -18 0 28.2 10.7
 7 18 0 -12.4 13.7
 -7 18 0 -2.9 15.5
 7 -18 0 6.8 7
 7 18 0 7.6 12.1
 -8 18 0 41.6 18.5
 8 18 0 32.1 14.5
 -8 18 0 58.79 31.1
 8 18 0 54.59 24
 -8 18 0 -2.5 21.8
 0 -19 0 2.5 10.7
 0 19 0 5.6 13.3
 1 -19 0 -1.1 9.7
 1 19 0 -8.3 8.5
 -1 -19 0 1.7 10.4
 -1 19 0 2.5 13.9
 2 19 0 36.8 15.8
 2 -19 0 20.7 10.9
 -2 19 0 22.4 16.1
 -2 -19 0 17.9 12.7
 3 19 0 156.68 30.2
 -3 19 0 145.59 33.4
 -3 -19 0 143.59 23
 3 -19 0 180.48 21.7
 4 -19 0 19.5 10.3
 4 19 0 14.9 12.4
 -4 19 0 4.9 17.2
 5 19 0 13.3 13.3
 5 -19 0 16.8 9.9
 -5 19 0 7.5 16.7
 -6 19 0 35.7 24.3
 6 -19 0 32.8 10.7
 6 19 0 84.49 21.3
 0 -20 0 421.06 37.4
 0 20 0 418.76 48.5
 -1 20 0 29.6 18.9
 1 -20 0 31.4 14.8
 -1 -20 0 39 16.8
 2 20 0 12.1 11.9
 -2 20 0 27.4 19
 2 -20 0 9.9 11.8
 -2 -20 0 14.6 12.4
 3 20 0 41.5 17.7
 -3 20 0 36.9 22.7
 3 -20 0 34.9 15
 4 -20 0 13.7 10.8
 4 20 0 12.5 13.1
 -4 20 0 28 23.6
 -2 0 -1 2.7 1.5
 -2 0 -1 0.5 9.4
 2 0 -1 1.8 4.9
 2 0 -1 2.9 10.7
 2 0 1 -3.2 6.6
 2 0 1 -2.2 6.5
 -2 0 1 -3.5 5.3
 -2 0 1 -6.3 5.6
 -2 0 -1 -0.7 4.4
 2 0 1 0.4 1
 -2 0 -1 1.7 3.8
 -2 0 1 6.5 9.7
 3 0 1 1393.06 59.89
 -3 0 -1 1525.05 69.19
 -3 0 -1 1418.06 59.19
 3 0 1 1478.75 67.39
 -3 0 -1 1424.56 76.19
 -3 0 -1 1456.35 70.19
 3 0 1 1469.45 72.49
 4 0 -1 0.3 1.2
 -4 0 -1 0.5 7.1
 -4 0 -1 1.2 14.4
 4 0 -1 0.5 6.8
 4 0 1 -4.7 12.6
 4 0 -1 -16.3 10.8
 -4 0 1 -4.7 7.5
 -4 0 1 4.1 14.3
 -4 0 1 0.2 11.6
 4 0 1 0.9 5.5
 4 0 -1 -2.1 13.4
 4 0 1 0.4 2
 -4 0 -1 -0.1 1.2
 4 0 1 5.8 10.2
 -4 0 -1 -1.4 6.1
 5 0 -1 702.83 52.09
 -5 0 -1 604.04 42.3
 -5 0 1 681.73 47.3
 5 0 1 611.74 47.6
 -5 0 -1 558.14 49.3
 5 0 -1 675.33 52.89
 5 0 1 546.35 47.9
 5 0 1 560.24 37.8
 5 0 1 590.84 28.4
 -5 0 -1 599.94 41.9
 -5 0 -1 609.94 26.9
 -5 0 1 747.73 48
 5 0 -1 731.13 44.2
 6 0 1 -1.4 2.3
 -6 0 1 -6.2 14.9
 -6 0 -1 1.1 1.9
 -6 0 1 -7.9 10.7
 6 0 1 4.9 13.3
 6 0 -1 4.4 14.4
 -6 0 -1 4.6 17.5
 -6 0 1 5.4 12.3
 6 0 -1 0.3 1.5
 -6 0 -1 2.9 9.9
 -6 0 -1 -1.2 8.7
 6 0 1 2.9 13.1
 6 0 -1 3.3 13.7
 6 0 1 3.3 8.2
 6 0 -1 5.3 9.1
 7 0 1 2720.63 153.48
 7 0 1 3049.2 158.08
 -7 0 -1 2932.71 145.09
 7 0 1 2924.41 139.79
 7 0 1 2929.31 123.29
 -7 0 -1 3133.19 175.28
 -7 0 -1 3096.09 148.69
 8 0 1 -0.8 15.4
 -8 0 1 6.2 12.7
 8 0 1 -2 6.5
 8 0 -1 1.1 1.8
 8 0 1 0.8 18.4
 -8 0 -1 3.2 9.9
 8 0 -1 0.5 20.3
 -8 0 1 -5.8 17.5
 -8 0 1 0.5 11.8
 8 0 -1 6.9 14.9
 -8 0 -1 0.2 2.3
 8 0 1 0.9 2.8
 8 0 -1 -2.4 6.7
 -8 0 -1 -16.8 14.8
 -8 0 -1 3.6 10.9
 10 0 1 0 21.9
 -10 0 1 6.8 13.9
 10 0 -1 -10.7 21.9
 10 0 -1 -6.7 8
 10 0 -1 -2.9 3.5
 10 0 -1 -1.3 15.9
 10 0 1 -0.8 3.2
 -10 0 -1 7.1 23.4
 -10 0 -1 -2.5 12.2
 -10 0 1 5 15.3
 10 0 1 3.2 9.3
 -10 0 -1 17 15.7
 -10 0 -1 3.6 3.1
 10 0 1 -5.9 16.6
 -10 0 1 8.3 25.7
 12 0 1 -9.2 24.6
 -12 0 1 -7.4 16.6
 12 0 -1 -5.9 18.8
 12 0 -1 -10.6 23.8
 12 0 1 -5.5 3.7
 -12 0 -1 4.6 18.7
 12 0 1 6.5 24.8
 -12 0 -1 8 17.2
 -12 0 1 16.2 18.1
 12 0 -1 4.5 10.7
 -12 0 1 43.4 38.2
 -12 0 -1 20.1 34.4
 12 0 1 -4.8 7.2
 13 0 1 717.83 59.59
 13 0 1 600.84 35.8
 13 0 -1 442.96 80.59
 13 0 -1 509.65 91.79
 13 0 1 670.13 86.39
 -13 0 -1 680.43 71.89
 -13 0 -1 700.73 117.09
 -13 0 -1 762.82 67.49
 14 0 -1 0 13.7
 14 0 1 37.1 41.9
 14 0 -1 14.5 32.1
 -14 0 -1 12.2 21.5
 -14 0 1 -3.8 19.8
 14 0 -1 -30.9 28.3
 14 0 1 -13.5 32
 14 0 1 24.3 17.5
 -15 0 1 200.18 74.69
 -15 0 -1 270.07 51.59
 15 0 1 290.67 78.59
 15 0 -1 255.57 67.59
 -15 0 1 225.68 56.39
 15 0 1 342.87 63.49
 -15 0 -1 226.18 69.19
 -16 0 -1 -1.7 16.3
 16 0 1 -18.3 31.1
 -16 0 -1 16.4 35.4
 16 0 -1 -23 34.3
 -16 0 1 -3 19.5
 -16 0 1 8.1 42.3
 -17 0 -1 58.09 56.69
 -17 0 -1 37.3 31.1
 -17 0 1 70.69 53.79
 -1 1 1 3437.76 143.29
 -1 1 1 3136.79 146.59
 1 1 -1 3486.35 145.49
 1 -1 -1 3483.85 146.79
 -1 -1 1 3441.16 146.49
 1 -1 -1 3610.74 141.59
 -3 -1 -1 2330.97 108.99
 3 -1 1 2278.57 105.99
 -3 -1 -1 2290.17 92.69
 -3 -1 -1 2282.17 94.39
 -3 -1 -1 2258.87 101.99
 3 -1 1 2227.98 101.09
 -3 1 -1 2338.37 103.99
 3 1 1 2200.68 92.39
 3 1 1 2370.66 105.39
 3 1 1 2301.47 100.29
 -3 1 -1 2204.68 109.59
 3 1 1 2332.77 93.29
 -3 1 -1 2162.18 101.29
 3 1 1 2208.38 108.09
 -4 -1 -1 470.15 40.5
 -4 -1 -1 486.75 21.2
 4 -1 1 441.26 37
 4 -1 1 431.06 38.8
 4 -1 1 456.65 30.6
 -4 -1 -1 499.05 33.5
 -4 -1 -1 455.05 32.8
 -4 1 -1 478.15 32.6
 4 1 1 480.55 22
 4 1 1 506.45 31
 -4 1 -1 500.15 35.4
 -4 1 -1 481.65 20.1
 4 1 1 481.25 20.9
 4 1 1 440.26 35.9
 -4 1 -1 466.55 40.3
 5 1 -1 51.59 17.8
 -5 -1 -1 8.3 11.4
 5 -1 1 6 13.9
 -5 1 1 55.19 21.6
 -5 1 1 49.99 15.4
 5 1 -1 45.1 17.7
 -5 -1 -1 19.9 15.1
 5 -1 1 10.4 6.7
 -5 -1 -1 12.2 11.5
 5 -1 1 9.7 13.4
 -5 -1 -1 12.5 2.8
 5 1 1 16.3 15.3
 5 1 1 18 14
 5 -1 -1 30.8 17.7
 5 -1 -1 43.3 12.4
 5 1 1 13 8.8
 -5 1 -1 18 11.4
 -5 1 -1 21.5 12.2
 -5 1 -1 14.7 2.2
 5 1 1 11.8 3.3
 -5 -1 1 34.2 12.2
 5 -1 -1 41.5 20.6
 -5 1 -1 11.1 16.2
 -5 -1 1 50.19 20.4
 7 -1 1 80.79 27.5
 -7 -1 -1 108.49 32.3
 7 -1 1 68.59 14
 7 -1 1 78.99 8.5
 7 -1 1 110.99 31.6
 -7 -1 -1 80.79 19.8
 -7 -1 -1 85.89 6.8
 -7 -1 -1 111.19 29.6
 7 1 1 82.29 7.7
 -7 1 -1 89.29 5.8
 7 1 1 97.59 29.7
 7 1 1 95.19 19.2
 7 1 1 68.89 22.9
 -7 1 -1 98.09 28.1
 -7 1 -1 83.09 19.1
 -7 1 -1 87.39 22.7
 -8 -1 -1 1687.43 95.59
 8 -1 1 1696.23 111.09
 8 -1 1 1686.23 91.29
 -8 -1 -1 1692.73 99.29
 -8 -1 -1 1730.13 114.29
 8 -1 1 1645.84 72.19
 -8 -1 -1 1761.52 71.09
 8 -1 1 1555.74 105.99
 8 1 1 1666.23 72.19
 8 1 1 1598.44 107.69
 -8 1 -1 1560.64 97.29
 -8 1 -1 1551.64 94.89
 8 1 1 1553.54 88.29
 -8 1 -1 1835.82 117.79
 -8 1 -1 1771.02 69.69
 -9 -1 -1 4.5 3.3
 -9 1 1 87.29 37.5
 -9 1 1 62.99 24.5
 9 -1 1 15.4 11.8
 9 -1 1 1.8 19.7
 -9 -1 -1 11.2 22.9
 -9 -1 -1 -3.4 11.4
 9 1 -1 22.2 24.4
 9 1 -1 71.09 25.8
 9 -1 1 8.3 3.7
 -9 -1 -1 8.7 11.1
 9 -1 1 0.6 17
 9 1 1 2.2 17
 -9 1 -1 -3.9 12
 9 -1 -1 65.39 28
 -9 -1 1 64.09 22.5
 9 1 1 10 10.3
 9 1 1 12.9 20.4
 9 1 1 3.1 3.5
 -9 1 -1 7.9 2.8
 -9 1 -1 22.1 16.2
 -9 1 -1 7.7 25.7
 -9 -1 1 42.7 19.2
 9 -1 -1 86.19 35.7
 10 1 -1 204.98 46.2
 10 1 -1 244.28 51.89
 -10 1 1 201.18 50.29
 -10 1 1 148.29 32
 10 1 -1 161.58 14.3
 -10 1 1 121.19 31
 -10 -1 1 256.77 37.1
 10 -1 -1 190.28 47.3
 10 -1 -1 203.18 35.5
 -10 -1 1 256.47 48.2
 10 -1 -1 265.87 71.59
 -10 -1 1 193.78 54.49
 11 -1 1 242.08 39.5
 -11 -1 -1 231.18 41.5
 -11 -1 -1 219.58 41.5
 -11 -1 -1 313.37 70.29
 11 -1 1 205.68 14
 11 -1 1 206.38 51.29
 -11 1 -1 209.88 54.39
 11 1 1 216.38 86.69
 -11 1 -1 227.38 43.7
 11 1 1 174.78 42.7
 11 1 1 212.98 14.7
 11 1 1 177.48 31.1
 -11 1 -1 201.58 36.7
 12 1 -1 344.07 76.19
 -12 1 1 324.77 47
 12 1 -1 324.67 65.79
 12 1 -1 278.27 37.2
 -12 1 1 359.76 83.39
 -12 1 1 289.97 55.19
 12 -1 -1 261.87 37.3
 -12 -1 1 364.86 78.69
 12 -1 -1 275.67 55.69
 -12 -1 1 350.76 48.2
 -12 -1 1 342.27 57.79
 12 -1 -1 253.97 64.59
 12 -1 -1 304.67 20.7
 13 -1 1 72.29 38.5
 13 1 -1 11 31.6
 -13 1 1 13.9 37.2
 -13 -1 -1 16.9 34.8
 13 1 -1 -1.5 28.9
 -13 -1 -1 52.19 26.7
 13 -1 1 45.1 7.2
 13 -1 1 91.59 37.7
 -13 -1 -1 76.59 28.1
 13 1 1 57.19 43
 -13 -1 1 -11.1 28.6
 -13 -1 1 7.9 18.3
 -13 -1 1 0.3 19.7
 13 -1 -1 -4.6 23.5
 13 1 1 40.9 19.3
 -13 1 -1 76.69 51.09
 13 -1 -1 8 26.1
 -13 1 -1 58.69 30.2
 13 1 1 105.59 43.6
 -13 1 -1 13.5 22.3
 -14 1 1 220.28 48.1
 14 -1 1 296.27 68.99
 14 -1 1 266.27 42.9
 14 1 -1 256.97 68.99
 14 -1 1 282.27 75.79
 -14 -1 -1 308.77 75.59
 14 1 -1 202.18 54.69
 -14 -1 -1 248.38 50.89
 -14 1 1 150.68 59.49
 14 1 -1 287.47 46.5
 14 1 1 288.07 70.89
 14 -1 -1 274.67 66.29
 -14 -1 1 266.17 55.39
 -14 1 -1 245.88 69.49
 14 -1 -1 226.98 68.99
 14 1 1 276.37 39.1
 14 1 1 212.68 61.19
 -14 1 -1 247.48 71.69
 -14 1 -1 248.28 52.89
 -14 -1 1 200.18 61.79
 14 -1 -1 183.98 37.6
 -15 1 1 83.69 34.3
 15 -1 1 68.19 47
 15 1 -1 49 46.3
 -15 1 1 11 45.5
 -15 -1 -1 62.49 28.6
 15 -1 1 85.19 38.5
 -15 -1 -1 138.49 56.49
 15 1 1 121.19 52.79
 -15 1 -1 75.89 46.3
 15 1 1 50.19 32.9
 -15 1 -1 54.19 31.7
 -15 -1 1 37.7 38.6
 15 -1 -1 78.79 54.79
 -16 -1 -1 18.3 25.9
 16 -1 1 -22.6 28
 16 -1 1 -16.2 34.2
 -16 1 1 -18 34.1
 -16 1 1 57.89 36.7
 -16 -1 -1 -14 46.6
 16 1 -1 -13.6 33
 16 -1 -1 8.3 42.5
 -16 1 -1 65.69 52.49
 16 1 1 -20.2 39.8
 -16 -1 1 13.7 41.9
 16 1 1 61.59 39.5
 -16 1 -1 -0.9 20.3
 -17 1 1 2.5 23.8
 17 -1 1 -19.1 41.5
 17 1 -1 62.79 44.6
 -17 -1 -1 15.1 39.4
 -17 1 1 -36.3 37.6
 -17 1 -1 -0.5 21
 17 -1 -1 19.6 45.1
 17 1 1 -12.4 36.8
 17 1 1 20.5 42.5
 -17 -1 1 101.99 53.19
 -17 1 -1 -3.8 51.59
 0 -2 -1 5.5 1.2
 0 2 1 2.9 2.5
 0 -2 -1 5.1 1.5
 0 -2 -1 5.4 5.3
 0 2 1 5 5.9
 0 -2 -1 2.4 2.1
 0 2 -1 6 3.1
 0 2 -1 3.8 2.2
 0 2 1 5.3 2.5
 0 -2 1 7.5 2
 1 -2 1 658.93 25.1
 1 2 -1 590.04 26.5
 1 -2 1 629.54 30.2
 -1 -2 -1 588.94 25.5
 -1 -2 -1 595.04 26.1
 1 2 1 571.04 30.1
 1 2 1 608.64 28
 -1 2 -1 591.94 25
 -1 2 -1 619.64 30.8
 -1 2 -1 600.34 29.4
 -1 2 -1 570.74 31.1
 -1 2 -1 579.44 34.9
 -3 -2 -1 454.15 18.9
 -3 2 1 358.46 33.4
 -3 -2 -1 438.76 33
 -3 2 1 331.57 35.2
 -3 2 1 364.16 28.5
 3 -2 1 432.46 27.1
 -3 -2 -1 437.46 27.3
 3 -2 1 428.06 32.1
 3 2 -1 353.66 28.5
 3 2 -1 358.06 32.7
 -3 -2 -1 433.86 20.3
 3 -2 1 430.76 35.2
 -3 -2 -1 431.26 27
 3 -2 -1 333.57 25.8
 3 2 1 454.25 30.3
 3 2 1 479.15 37.9
 -3 2 -1 390.66 29.2
 3 -2 -1 352.56 35.5
 -3 -2 1 390.46 30.6
 3 2 1 457.65 19.4
 3 -2 -1 357.16 34
 -3 -2 1 333.47 35
 3 2 1 455.55 26.8
 -3 2 -1 434.16 36
 -4 -2 -1 427.76 23.7
 -4 -2 -1 466.05 32.6
 -4 -2 -1 459.15 31.8
 -4 -2 -1 497.85 21.6
 4 -2 1 477.35 38.1
 -4 -2 -1 443.86 39.2
 4 -2 1 432.16 30.7
 -4 2 -1 438.16 32
 4 2 1 484.25 31.2
 4 2 1 462.95 22
 -4 2 -1 491.75 35.6
 4 2 1 479.95 21.2
 4 2 1 471.55 38.6
 -4 2 -1 477.85 41.5
 4 2 1 527.55 37.4
 6 2 -1 895.01 75.49
 6 2 -1 992 40.4
 6 2 -1 945.41 44
 6 2 -1 865.11 63.69
 -6 2 1 962.7 80.29
 -6 2 1 955.9 63.99
 6 2 -1 883.11 57.99
 6 -2 -1 860.71 55.19
 6 -2 -1 944.21 70.59
 -6 -2 1 917.11 59.59
 6 -2 -1 949.6 66.69
 -6 -2 1 914.01 41
 -6 -2 1 896.01 59.79
 -6 -2 1 889.81 69.29
 -7 -2 -1 656.13 52.29
 7 -2 1 774.12 63.79
 7 -2 1 802.72 66.39
 -7 -2 -1 817.92 67.29
 7 -2 1 738.13 49.9
 -7 -2 -1 789.52 34.5
 -7 -2 -1 781.62 52.79
 -7 2 -1 689.13 53.09
 -7 2 -1 762.62 67.69
 7 2 1 762.92 35.3
 7 2 1 753.12 61.69
 7 2 1 672.63 47.8
 7 2 1 774.92 63.39
 -7 2 -1 768.22 55.89
 -8 2 1 897.11 69.19
 8 2 -1 939.61 46.6
 8 2 -1 900.01 77.49
 -8 2 1 977.8 83.79
 -8 2 1 1003.4 71.09
 8 2 -1 1031.9 42.8
 8 2 -1 1029.5 76.69
 8 2 -1 960.5 64.49
 -8 -2 1 975 69.19
 8 -2 -1 930.61 61.89
 -8 -2 1 971.4 75.69
 8 -2 -1 976.5 81.79
 8 -2 -1 1007.3 77.59
 9 -2 1 183.18 40.6
 -9 -2 -1 223.08 51.89
 9 -2 1 188.28 25.9
 9 -2 1 192.28 12.9
 -9 -2 -1 183.98 32.6
 9 -2 1 156.18 37.7
 -9 -2 -1 202.58 33.1
 -9 -2 -1 197.88 12.9
 9 2 1 205.28 13.5
 -9 2 -1 179.38 32.9
 9 2 1 195.98 26.3
 9 2 1 169.98 39.5
 -9 2 -1 171.18 34
 -9 2 -1 254.07 58.29
 9 2 1 162.68 36.4
 10 2 -1 173.68 10.9
 -10 2 1 213.48 58.29
 10 2 -1 168.48 13.9
 10 2 -1 177.88 48.5
 -10 2 1 149.39 35.4
 10 2 -1 167.58 30.6
 10 -2 -1 123.59 34.8
 10 -2 -1 145.49 27.6
 10 -2 -1 165.08 46.9
 -10 -2 1 190.48 38.3
 -10 -2 1 191.78 54.39
 -10 -2 1 168.38 32.2
 11 -2 1 258.57 60.99
 -11 -2 -1 221.08 15.1
 -11 -2 -1 248.78 58.39
 11 -2 1 172.98 45.5
 11 -2 1 230.18 32.2
 -11 -2 -1 160.58 38.3
 11 -2 1 197.88 13.8
 -11 -2 -1 193.98 36.4
 -11 2 -1 215.58 45.1
 11 2 1 226.98 57.79
 11 2 1 213.18 15.1
 -11 2 -1 256.87 38.6
 11 2 1 247.08 30.6
 11 2 1 261.67 89.29
 -11 2 -1 267.87 66.39
 12 -2 1 75.89 21.2
 12 2 -1 22.2 21.2
 12 2 -1 26.3 15.7
 -12 2 1 11.3 19.3
 -12 -2 -1 90.39 26.2
 12 2 -1 -1 28
 -12 2 1 14 33
 -12 -2 -1 41.2 31.8
 -12 2 1 18.6 20.4
 12 -2 1 69.09 44.1
 -12 -2 -1 44.1 25.3
 12 -2 1 73.89 36.1
 12 -2 1 56.19 7.6
 12 2 1 102.49 36.7
 12 2 1 37.3 16.3
 -12 2 -1 64.29 27.7
 12 -2 -1 39.2 29.3
 -12 -2 1 18.3 31.9
 -12 2 -1 48.8 23.9
 12 2 1 91.39 46.7
 -12 -2 1 9.8 20.2
 -12 2 -1 71.69 45.6
 12 -2 -1 66.69 37.1
 -13 2 1 226.78 63.79
 -13 2 1 189.08 47.5
 13 2 -1 240.48 57.19
 13 2 -1 293.57 68.69
 -13 2 1 260.67 53.39
 13 -2 1 169.08 49.3
 13 -2 1 120.09 30.3
 -13 -2 -1 159.48 59.59
 -13 -2 -1 134.79 35.2
 13 -2 1 107.99 48.2
 -13 -2 -1 151.08 36.6
 13 2 1 106.79 43.2
 13 2 1 125.49 53.39
 13 2 1 101.19 28.3
 -13 2 -1 126.89 37
 -13 2 -1 195.18 59.99
 -13 -2 1 253.07 64.29
 -13 -2 1 196.18 39.5
 13 -2 -1 198.98 61.79
 14 -2 1 -0.1 31.3
 -14 -2 -1 11 23.8
 -14 2 1 80.79 55.99
 14 2 -1 159.68 55.69
 14 -2 1 35.3 41.3
 -14 -2 -1 -4 29.3
 14 -2 1 28 16.4
 14 2 1 52.79 70.19
 14 -2 -1 163.98 58.49
 -14 -2 1 177.48 63.49
 -14 2 -1 3.3 36
 -14 2 -1 8 20.2
 14 -2 -1 166.48 58.49
 14 2 1 4.7 15.9
 14 2 1 31.9 35.5
 -14 2 -1 -9.2 16.7
 -15 -2 -1 35.3 39.8
 15 2 -1 -2.5 34
 -15 2 1 -9.4 38.2
 15 2 -1 21.9 34.2
 15 -2 1 98.79 38.2
 15 -2 1 125.89 60.19
 15 -2 1 61.89 8.7
 -15 2 -1 63.39 55.19
 15 2 1 105.79 35.2
 15 2 1 113.69 51.09
 15 2 1 54.79 47.2
 -15 -2 1 18.7 35.2
 -15 2 -1 75.19 36.6
 -16 2 1 43.4 27.9
 16 -2 1 233.78 70.99
 -16 -2 -1 129.09 66.29
 -16 2 1 52.89 43
 16 2 -1 48.5 49.99
 -16 -2 1 24.4 39.4
 16 -2 -1 41.4 43.2
 -16 2 -1 114.59 53.69
 16 2 1 141.79 62.89
 16 2 1 181.88 51.79
 -16 2 -1 103.49 39.2
 17 2 -1 159.38 70.49
 17 -2 1 252.17 84.09
 -17 2 1 139.99 73.49
 -17 2 1 61.99 40.9
 -17 -2 -1 150.98 58.49
 17 -2 -1 32.3 49.1
 17 2 1 258.97 59.89
 17 2 1 314.37 90.99
 -17 2 -1 284.87 78.19
 -17 2 -1 286.97 83.19
 0 -3 1 601.04 24.9
 0 3 -1 558.44 24.4
 0 3 1 558.84 24
 0 3 1 542.55 27.5
 0 -3 -1 549.35 24.4
 0 3 -1 528.45 24.6
 0 -3 -1 532.55 24
 0 -3 1 576.34 24.1
 0 -3 -1 548.25 24.7
 0 3 -1 572.94 24.4
 0 3 1 554.94 24.9
 0 3 1 584.24 25.3
 0 -3 -1 567.64 27.1
 1 -3 1 842.32 41.3
 -1 -3 -1 723.93 38.5
 1 -3 1 814.92 39.8
 1 -3 1 827.32 34.1
 -1 -3 -1 793.22 34.5
 1 -3 1 801.92 40.7
 -1 -3 -1 783.62 35.1
 1 3 1 789.12 34.3
 1 3 1 825.32 35.3
 1 3 1 845.42 38.2
 -1 3 -1 854.01 44
 -1 3 -1 828.72 38.5
 -1 3 -1 803.32 34.2
 -1 3 -1 835.22 40.9
 -2 3 1 1787.52 90.29
 2 3 -1 1787.52 76.79
 2 3 -1 1836.62 75.89
 -2 3 1 1856.71 84.29
 -2 3 1 1879.11 88.99
 2 3 -1 1890.01 86.69
 2 3 -1 1852.81 86.19
 2 -3 -1 1804.12 87.39
 -2 -3 1 1818.72 82.39
 2 -3 -1 1818.12 74.29
 -2 -3 1 1767.22 76.79
 -2 -3 1 1837.62 87.29
 2 -3 -1 1866.91 91.19
 2 -3 -1 1859.51 83.39
 4 -3 1 2190.98 120.69
 4 -3 1 2235.28 118.99
 -4 -3 -1 2246.88 103.79
 -4 3 1 2739.13 124.29
 4 3 -1 2671.23 122.59
 4 -3 1 2338.57 113.09
 4 3 -1 2759.72 118.49
 -4 3 1 2710.93 118.49
 -4 -3 -1 2275.57 118.79
 4 3 -1 2722.53 101.89
 4 3 -1 2655.13 121.89
 -4 -3 -1 2221.88 110.39
 4 3 -1 2731.63 104.09
 -4 3 1 2556.44 127.39
 -4 -3 -1 2206.58 101.29
 4 -3 -1 2521.65 114.59
 4 -3 -1 2595.24 123.09
 -4 -3 1 2721.83 102.29
 4 3 1 2330.67 115.79
 -4 3 -1 2237.28 115.19
 4 3 1 2207.88 118.39
 4 3 1 2259.57 101.89
 -4 3 -1 2295.87 122.19
 4 -3 -1 2562.14 127.09
 -4 -3 1 2643.14 125.69
 4 3 1 2297.47 111.69
 4 3 1 2288.87 100.99
 -4 -3 1 2667.43 116.09
 -7 3 1 316.27 37.4
 -7 3 1 266.47 47.6
 7 3 -1 290.87 38.5
 7 3 -1 316.77 33
 7 3 -1 284.57 18.3
 7 3 -1 313.87 16.1
 7 3 -1 298.77 41.1
 -7 3 1 248.08 32.9
 7 -3 -1 286.37 50.99
 7 -3 -1 321.17 40.5
 7 -3 -1 308.07 30.6
 -7 -3 1 302.37 17
 -7 -3 1 284.07 47.9
 -7 -3 1 300.77 33
 -8 3 1 241.38 49
 8 3 -1 233.68 40.9
 8 3 -1 227.68 29.8
 8 -3 1 287.27 50.69
 8 3 -1 246.48 13.6
 -8 -3 -1 227.88 14.2
 -8 3 1 198.38 35.2
 -8 -3 -1 221.28 34.5
 8 3 -1 190.18 38
 8 3 -1 223.48 16
 -8 -3 -1 203.98 29.8
 -8 3 1 239.98 35.2
 -8 -3 -1 206.28 44
 -8 -3 1 227.18 34.4
 8 -3 -1 204.48 41.9
 -8 3 -1 217.88 44.8
 8 3 1 227.28 14.6
 -8 3 -1 238.08 32.8
 -8 3 -1 196.38 32.9
 8 -3 -1 221.38 30.6
 8 3 1 233.68 13.3
 8 3 1 228.88 43
 8 3 1 236.08 27.4
 -8 -3 1 202.58 43.9
 8 3 1 324.27 52.79
 -9 -3 -1 355.76 40.8
 -9 -3 -1 390.86 20.2
 -9 3 1 360.66 69.19
 9 3 -1 344.47 51.19
 9 -3 1 405.76 52.19
 -9 3 1 330.47 43.7
 9 -3 1 382.86 36.7
 9 3 -1 293.87 20.5
 9 3 -1 288.77 44.4
 -9 -3 -1 460.05 72.69
 -9 -3 -1 378.06 45.1
 9 -3 1 365.76 53.19
 9 3 -1 308.07 17.9
 9 3 1 341.57 19.9
 -9 -3 1 296.37 45.3
 9 3 1 403.06 35.9
 9 -3 -1 260.97 46.5
 9 -3 -1 258.67 53.89
 9 3 1 412.56 54.49
 -9 3 -1 415.66 60.39
 9 3 1 388.86 49.5
 -9 3 -1 371.66 43.5
 10 -3 1 1215.18 78.99
 -10 -3 -1 1360.76 107.69
 -10 -3 -1 1392.36 58.59
 -10 -3 -1 1232.28 80.49
 10 -3 1 1221.58 56.49
 10 -3 1 1275.57 101.49
 10 -3 1 1398.36 108.89
 -10 -3 -1 1213.28 85.79
 10 3 1 1280.17 78.49
 10 3 1 1310.27 103.69
 10 3 1 1278.67 99.39
 -10 3 -1 1293.57 97.39
 -10 3 -1 1347.17 112.49
 10 3 1 1185.28 57.39
 -10 3 -1 1168.98 89.09
 11 -3 1 100.99 22.2
 -11 -3 -1 120.39 34.2
 -11 -3 -1 103.69 11.1
 11 -3 1 101.79 9.5
 -11 -3 -1 101.09 43.1
 11 -3 1 146.69 48
 11 3 -1 58.69 33.3
 11 -3 1 100.99 38
 11 3 1 74.79 33.5
 11 -3 -1 50.59 20.8
 11 3 1 154.38 46.7
 11 3 1 120.69 24.9
 -11 3 -1 120.59 44.9
 -11 3 -1 115.29 34.2
 -11 3 -1 90.19 28.1
 12 -3 1 664.73 84.49
 12 -3 1 607.74 76.59
 -12 -3 -1 659.23 64.09
 12 -3 1 606.24 30.1
 -12 -3 -1 563.24 78.09
 12 -3 1 573.74 52.29
 12 3 1 670.03 82.19
 12 3 1 643.54 75.29
 -12 3 -1 788.32 96.09
 -12 3 -1 544.35 64.69
 12 3 1 622.34 52.99
 -12 3 -1 565.24 58.29
 -13 -3 -1 36.6 22.1
 13 3 -1 21.9 16.1
 13 3 -1 30.5 32.1
 -13 -3 -1 25.1 42.2
 13 -3 1 29.1 5.9
 13 -3 1 11.3 32.2
 -13 3 1 -12.3 20.2
 13 -3 1 50.39 19.5
 -13 3 1 28.7 48.2
 13 3 -1 14.6 33
 13 -3 1 46.2 42.1
 -13 -3 1 51.69 41
 13 3 1 29.9 36.9
 13 -3 -1 2.3 26.7
 -13 -3 1 0.8 15
 -13 3 -1 34.7 54.39
 13 3 1 34.2 19.2
 13 -3 -1 5.7 13.8
 13 -3 -1 8.6 33.6
 -13 3 -1 16.3 21.7
 13 3 1 23.9 31.3
 -14 3 1 143.99 42.1
 14 3 -1 150.98 35
 14 3 -1 172.18 60.89
 -14 3 1 214.98 81.29
 14 3 -1 138.99 50.29
 -14 3 1 172.48 43.8
 14 -3 -1 185.98 66.49
 -14 -3 1 168.38 61.29
 15 -3 1 64.39 33.9
 15 -3 1 23 36.2
 -15 3 -1 55.99 31.7
 -15 3 -1 64.69 45.2
 15 3 1 41.3 29.2
 15 3 1 87.39 43.6
 15 3 1 56.99 50.99
 -16 3 1 215.98 54.69
 -16 3 1 318.57 92.19
 -16 -3 -1 54.29 52.69
 16 3 -1 297.77 93.59
 16 -3 1 110.89 56.99
 -16 -3 1 186.08 67.99
 16 -3 -1 240.48 75.79
 16 3 1 33.3 35.5
 -16 3 -1 77.79 37.8
 16 3 1 88.09 57.49
 -16 3 -1 138.49 71.49
 17 -3 1 112.09 59.19
 -17 3 1 -0.4 58.69
 -17 3 1 44.9 28.8
 -17 -3 -1 53.89 54.69
 17 3 -1 -21.2 35.3
 17 -3 -1 28.9 43
 17 3 1 32.2 49.1
 -17 3 -1 17.5 30.3
 17 3 1 117.49 59.19
 -17 3 -1 55.39 66.99
 -17 -3 1 11.2 48.5
 0 4 -1 387.26 17.9
 0 -4 -1 386.46 18.5
 0 4 1 374.46 22.1
 0 4 1 394.36 18.5
 0 4 -1 388.66 18.2
 0 4 -1 363.36 18.7
 0 -4 -1 373.46 17.6
 0 4 1 392.26 17.6
 0 -4 -1 405.76 22
 0 4 -1 381.36 24
 0 -4 -1 376.56 17.3
 0 -4 1 395.76 18.5
 2 -4 1 2006.1 92.59
 2 -4 1 2046.9 82.59
 2 -4 1 1873.91 91.59
 2 -4 1 1961.3 93.09
 2 -4 1 1934.81 97.29
 -2 -4 -1 2008.1 86.29
 -2 4 -1 2035.4 95.99
 2 4 1 1946.41 83.29
 2 4 1 1992.2 94.19
 -2 4 -1 2003.1 82.59
 2 4 1 2123.89 84.39
 2 4 1 2061.59 89.79
 2 4 1 2050.89 88.49
 -2 4 -1 2048.2 93.99
 -2 4 -1 2026.9 90.99
 -2 4 -1 2043.1 82.49
 -3 -4 -1 5245.08 227.48
 -3 -4 -1 5282.57 238.88
 3 -4 1 5394.36 241.98
 3 -4 1 5167.48 244.28
 3 -4 1 5459.25 225.98
 -3 -4 -1 5574.74 233.28
 3 -4 1 5492.65 238.78
 3 4 1 5497.65 241.58
 3 -4 -1 6640.04 246.48
 3 4 1 5456.15 227.28
 3 4 1 5356.36 236.48
 -3 4 -1 5340.07 238.28
 3 4 1 5587.74 235.78
 -3 -4 1 6503.75 232.38
 -3 4 -1 5348.96 225.68
 3 4 1 5548.94 228.18
 -3 4 -1 5338.07 239.78
 -3 -4 1 6578.94 237.08
 4 -4 1 1458.35 82.69
 -4 4 1 1613.84 89.99
 4 -4 1 1489.25 62.19
 4 -4 1 1439.56 76.19
 4 -4 1 1382.06 83.19
 -4 -4 -1 1403.66 71.79
 -4 -4 -1 1436.06 80.39
 -4 -4 -1 1409.36 63.99
 -4 -4 -1 1396.26 66.29
 -4 4 1 1711.43 85.39
 4 4 -1 1742.63 84.89
 4 4 1 1436.26 63.59
 -4 -4 1 1726.33 65.09
 4 4 1 1470.15 77.49
 -4 4 -1 1462.35 78.59
 4 4 1 1493.35 75.19
 -4 -4 1 1723.23 87.69
 -4 -4 1 1716.93 76.79
 4 -4 -1 1583.84 83.69
 -4 4 -1 1368.16 77.09
 4 4 1 1479.75 81.69
 -4 4 -1 1385.96 84.19
 4 4 1 1451.85 64.49
 -4 4 -1 1499.05 61.49
 -5 -4 -1 593.84 38.7
 -5 -4 -1 589.34 32.7
 5 -4 1 625.54 50.79
 -5 -4 -1 601.24 48.9
 -5 -4 -1 662.83 29.4
 5 -4 1 625.04 50.99
 5 -4 1 627.14 41.6
 5 4 1 627.34 41.4
 5 4 1 638.44 28.7
 -5 4 -1 611.54 44.9
 5 4 1 579.74 44.9
 5 4 1 646.14 29.7
 -5 4 -1 616.44 53.29
 5 4 1 641.44 49.7
 -5 4 -1 572.64 43.7
 7 -4 1 1034.2 77.39
 7 -4 1 1134.39 82.19
 -7 -4 -1 1059.89 63.59
 7 -4 1 1085.49 65.39
 -7 -4 -1 996.7 48.4
 -7 -4 -1 1143.39 81.09
 7 4 1 1100.79 76.79
 7 4 1 1049.4 76.19
 -7 4 -1 1069.39 70.69
 -7 4 -1 1039.1 82.49
 -7 4 -1 1114.09 70.79
 7 4 1 1132.09 48
 7 4 1 1117.59 49.4
 7 4 1 1090.99 64.79
 9 -4 1 721.33 71.29
 9 -4 1 796.02 75.29
 9 -4 1 647.74 52.09
 -9 -4 -1 735.33 53.49
 -9 -4 -1 691.23 35.3
 -9 4 -1 701.83 77.69
 -9 4 -1 703.23 61.49
 9 4 1 686.33 52.09
 9 4 1 746.93 33.7
 9 4 1 747.23 72.19
 -9 4 -1 700.73 59.19
 9 4 1 751.92 67.99
 9 4 1 680.23 35
 10 -4 1 59.69 29.4
 10 4 -1 26.1 14.6
 -10 4 1 34.8 21.4
 -10 -4 -1 72.89 20.6
 -10 4 1 50.79 32.9
 10 4 -1 53.89 27.7
 10 4 -1 15 25
 -10 4 1 6.1 13.5
 10 -4 1 71.59 32
 -10 -4 -1 62.59 31.2
 10 4 -1 37.1 6.4
 10 -4 1 60.89 18.9
 -10 -4 1 23.7 31.5
 10 -4 -1 32.2 12.6
 10 4 1 58.49 25.8
 10 4 1 78.19 19
 -10 4 -1 62.09 25.4
 -10 4 -1 76.29 24.5
 10 -4 -1 48.5 30.2
 -10 -4 1 47.5 19.8
 10 -4 -1 18 21.4
 10 4 1 75.69 33.9
 -10 4 -1 53.69 35
 11 -4 1 330.97 62.49
 -11 -4 -1 288.97 60.29
 11 -4 1 331.47 19.1
 -11 -4 -1 347.37 21.7
 11 -4 1 296.57 37.9
 11 -4 1 395.36 75.19
 -11 4 -1 384.76 75.29
 -11 4 -1 326.67 44.3
 11 4 1 328.27 61.89
 11 4 1 314.87 36.5
 -11 4 -1 394.06 51.49
 11 4 1 412.06 58.69
 12 -4 1 513.05 24.8
 12 4 -1 362.76 63.89
 12 -4 1 493.35 89.39
 -12 -4 -1 599.54 78.69
 -12 4 1 333.17 58.19
 12 4 -1 398.46 80.49
 12 -4 1 523.55 50.89
 -12 4 1 384.76 78.09
 12 -4 1 530.35 94.59
 -12 4 1 414.86 70.19
 -12 4 -1 483.35 84.29
 -12 4 -1 637.64 68.29
 12 4 1 566.04 78.89
 -12 4 -1 463.95 54.19
 -12 -4 1 387.86 73.79
 12 -4 -1 353.16 77.79
 12 4 1 513.45 68.79
 12 4 1 532.75 47.5
 12 -4 -1 410.26 71.69
 -13 -4 -1 378.06 46.2
 13 -4 1 425.86 88.39
 13 -4 1 364.76 45
 13 -4 1 379.26 20.6
 13 -4 1 424.96 77.09
 -13 -4 -1 458.85 91.19
 -13 4 -1 317.77 58.89
 13 4 1 374.16 74.79
 -13 4 -1 465.45 95.29
 13 -4 -1 242.98 59.99
 13 4 1 365.76 74.29
 -13 4 -1 460.75 64.09
 13 4 1 462.75 46.9
 14 4 -1 -0.2 30.5
 14 4 -1 3.5 34.2
 -14 4 1 -30.8 17.7
 -14 -4 -1 -26.2 29.9
 14 -4 1 10.5 22.7
 14 -4 1 5.9 4.5
 -14 4 1 -17.8 32.9
 14 4 -1 16.1 15.9
 -14 4 1 15.8 26.8
 14 -4 1 21.3 37.2
 14 4 1 6.9 14
 14 -4 -1 -6.1 5.9
 14 -4 -1 14.9 35.6
 -14 -4 1 10.8 39.2
 14 4 1 7.9 20.3
 -14 4 -1 29.2 37.1
 14 4 1 -3.6 31.5
 -14 4 -1 1 22.6
 -14 4 -1 -15.3 16.4
 14 4 1 2.3 36.7
 15 -4 1 115.89 60.49
 15 -4 1 68.79 8.5
 15 4 -1 43.3 38.5
 -15 4 1 39.9 47.5
 -15 4 1 17.4 26.5
 -15 -4 -1 33.5 42.9
 15 4 1 76.29 29.9
 -15 4 -1 81.99 38
 -15 4 -1 75.49 56.29
 15 4 1 116.99 36.9
 15 -4 -1 65.29 49
 15 4 1 122.49 60.49
 -15 -4 1 -6.4 41.4
 15 4 1 172.88 59.19
 -16 4 1 13 47
 -16 -4 -1 -62.09 37
 16 -4 1 8.5 36.5
 -16 4 1 43.6 33.7
 16 4 -1 37.9 28.5
 -16 -4 1 10.2 44.3
 16 4 1 -6.3 29.2
 -16 4 -1 -4.3 22.8
 -16 4 -1 -2.2 40.3
 16 4 1 3.9 24.1
 16 -4 -1 12.3 37
 -17 4 1 155.48 48.7
 17 4 -1 67.59 49.8
 -17 4 1 112.89 60.29
 -17 -4 -1 70.49 57.79
 17 -4 1 105.69 49.7
 17 4 -1 133.29 47
 17 -4 -1 125.09 54.69
 17 4 1 79.79 52.29
 -17 -4 1 304.97 93.29
 17 4 1 37.9 38.6
 -17 4 -1 104.19 57.09
 -17 4 -1 64.29 38.2
 0 -5 -1 388.06 18.3
 0 5 1 367.96 23.6
 0 5 1 377.26 17.9
 0 -5 1 407.96 19.3
 0 5 -1 382.06 18.3
 0 5 1 411.36 18.8
 0 5 -1 368.36 20.2
 0 5 -1 356.36 25
 0 5 1 377.56 19.1
 0 5 -1 384.26 18.8
 1 -5 1 994.3 48.8
 -1 5 1 777.92 47.1
 -1 5 -1 1015.7 49.3
 -1 5 -1 1002.7 47.5
 1 -5 -1 798.72 43.4
 -2 -5 -1 382.26 20.6
 2 -5 1 404.86 28.4
 2 -5 1 405.36 28.2
 2 -5 1 428.46 18.9
 2 -5 1 388.56 29.8
 -2 -5 -1 379.36 19.5
 2 5 1 405.76 19.3
 2 5 1 381.96 25.6
 -2 5 -1 403.56 26.6
 2 5 1 375.66 23.4
 2 5 1 407.56 20.4
 -2 5 -1 441.96 30.5
 -2 5 -1 397.16 30.8
 -2 5 -1 409.66 18.5
 -2 5 -1 414.16 19
 -3 5 1 1120.99 70.29
 3 5 -1 1153.78 63.19
 -3 5 1 1172.88 47.7
 3 5 -1 1212.68 61.89
 -3 5 1 1147.79 62.49
 -3 5 1 1138.49 69.69
 3 5 -1 1158.38 50.99
 3 5 -1 1158.38 49.99
 3 -5 -1 1143.09 60.29
 3 -5 -1 1172.48 48
 -3 -5 1 1093.79 55.09
 3 -5 -1 1119.39 63.79
 3 -5 -1 1151.48 49.4
 -3 -5 1 1130.29 50.39
 3 -5 -1 1153.08 69.89
 -4 -5 -1 942.81 46.8
 -4 -5 -1 1007.7 60.49
 4 -5 1 1030.7 42.5
 4 5 -1 970.8 59.09
 4 -5 1 1005.1 64.69
 4 5 -1 980.4 61.19
 4 -5 1 1030.3 64.09
 -4 -5 -1 1032.7 44.7
 4 5 -1 1034.1 44.6
 -4 5 1 880.31 65.49
 4 -5 1 1021.7 57.49
 -4 -5 -1 984.4 51.09
 -4 5 1 946.91 58.29
 4 5 -1 1013.1 45.7
 -4 5 1 1017.9 62.49
 -4 5 -1 1095.39 60.99
 4 5 1 1042.6 44.2
 -4 -5 1 1013.9 53.39
 -4 -5 1 1011.8 62.99
 4 -5 -1 966.5 66.89
 4 5 1 1035.1 61.89
 4 -5 -1 922.21 61.19
 -4 5 -1 1018.8 58.39
 4 5 1 1032.8 55.39
 4 5 1 1007.5 45.1
 4 5 1 960.5 56.49
 -4 5 -1 1043.4 41.8
 -4 -5 1 992.3 44.9
 -4 5 -1 944.01 64.19
 4 -5 -1 990.3 56.39
 6 -5 1 197.48 36.6
 -6 -5 -1 182.58 33.7
 6 5 -1 128.59 9.8
 6 -5 1 141.69 19.9
 -6 5 1 124.49 29
 6 -5 1 156.68 31.2
 6 5 -1 109.19 11.7
 -6 5 1 130.09 22.2
 -6 -5 -1 141.79 19.3
 -6 -5 -1 158.28 11
 6 5 -1 135.59 27.8
 -6 -5 -1 140.89 14.4
 -6 5 1 120.29 31.4
 6 5 -1 125.49 30.9
 6 5 -1 110.19 23
 6 5 1 166.98 10.4
 6 5 1 151.08 30
 6 -5 -1 105.29 29.3
 6 -5 -1 115.39 29
 -6 5 -1 165.08 27.2
 6 5 1 169.88 22.6
 -6 5 -1 182.18 37.7
 6 5 1 190.88 32.4
 6 5 1 155.48 11
 6 -5 -1 140.79 23.7
 -6 -5 1 132.39 31.3
 -6 -5 1 112.59 10.2
 -6 -5 1 131.99 22.6
 -6 5 -1 122.59 22.9
 -10 5 1 57.79 23.3
 -10 5 1 98.79 27.1
 10 5 -1 81.49 8.6
 10 5 -1 69.89 31.7
 -10 5 1 110.29 41.4
 10 5 -1 126.99 29.4
 10 5 -1 56.69 26.1
 10 -5 -1 72.19 33.1
 10 -5 -1 94.09 42.5
 -10 -5 1 102.89 41.7
 -10 -5 1 89.79 25.1
 -11 -5 -1 565.84 30.2
 -11 -5 -1 558.14 73.59
 11 5 -1 463.45 47.9
 11 -5 1 535.15 69.69
 -11 5 1 390.66 74.69
 -11 5 1 476.95 54.99
 11 -5 1 545.35 72.39
 11 -5 1 543.65 50.09
 11 5 -1 524.95 90.29
 11 5 -1 479.75 26.5
 -11 5 1 436.36 58.49
 11 5 -1 388.96 97.09
 -11 5 -1 527.05 60.89
 -11 5 -1 493.35 53.19
 -11 5 -1 671.53 85.19
 11 5 1 620.14 58.19
 11 5 1 569.34 71.59
 11 -5 -1 489.75 66.89
 11 -5 -1 466.05 81.69
 -11 -5 1 419.76 77.19
 12 5 -1 112.49 10.3
 12 5 -1 72.19 42.1
 -12 5 1 113.89 56.79
 -12 5 1 98.99 34.7
 12 5 -1 84.39 25.3
 -12 5 1 58.89 35.2
 -12 -5 1 102.69 28.2
 12 -5 -1 67.89 41.4
 12 -5 -1 138.29 47.4
 -12 -5 1 80.29 43.4
 12 -5 -1 121.89 28.8
 13 -5 1 504.45 88.29
 13 -5 1 546.55 91.39
 -13 -5 -1 533.95 62.59
 -13 -5 -1 564.84 82.69
 13 -5 1 572.44 55.19
 13 -5 1 443.86 62.39
 -13 5 -1 543.55 69.39
 -13 5 -1 544.05 62.59
 13 5 1 471.55 79.49
 13 5 1 567.54 51.79
 13 5 1 596.54 83.49
 -13 5 -1 566.94 97.69
 -14 5 1 -1.9 23.1
 -14 5 1 24.9 25.7
 14 5 -1 32.7 33.3
 14 -5 1 -21.6 20.7
 14 5 -1 2.7 13.2
 -14 5 1 4.8 39.2
 14 5 -1 1.7 34.4
 14 -5 1 38.5 42.6
 -14 -5 -1 -0.1 39.2
 14 5 1 -5.8 13
 14 -5 -1 -30.8 31.7
 14 5 1 -17.7 29.8
 14 5 1 7.2 31.8
 -14 5 -1 34.6 25.8
 -14 5 -1 11.2 22
 14 5 1 -10 15.6
 -14 5 -1 28.3 45.1
 -14 -5 1 10 34.8
 -15 -5 -1 314.37 82.29
 15 -5 1 224.48 70.49
 15 5 1 238.58 55.19
 15 5 1 248.08 42.4
 15 5 1 268.57 68.59
 -15 5 -1 230.78 59.79
 15 5 1 192.18 68.99
 -15 5 -1 222.78 72.69
 16 -5 1 49.2 52.09
 -16 -5 -1 -9.1 38.8
 16 5 -1 9.6 37.3
 -16 5 1 6.7 45.2
 -16 5 1 4.1 24.8
 16 -5 -1 -1.5 47.3
 -16 5 -1 -13 23.4
 16 5 1 3 23.1
 -16 -5 1 -6.7 42
 16 5 1 -4 35.9
 -16 5 -1 34.7 51.29
 0 6 -1 560.74 25.9
 0 -6 -1 554.14 26.8
 0 6 1 539.45 25.5
 0 -6 1 579.74 27.1
 0 6 1 560.84 27
 0 -6 -1 561.94 26
 0 6 -1 589.34 26.8
 0 6 -1 567.54 34.6
 0 6 1 535.95 32.4
 1 6 -1 526.35 25.7
 1 6 -1 483.05 24.8
 -1 6 1 486.65 24
 -1 6 1 491.25 33.1
 -1 -6 -1 600.14 26.6
 -1 6 1 517.05 32.8
 -1 6 1 470.05 34.9
 -1 -6 -1 568.04 25.3
 1 -6 1 567.64 25.4
 -1 6 1 512.05 25.6
 1 -6 -1 494.35 25.5
 1 6 1 610.24 31.5
 1 6 1 620.34 26.8
 1 -6 -1 483.95 25.2
 1 -6 -1 501.25 24.4
 -1 6 -1 615.34 35.8
 -1 -6 1 507.35 25.6
 -1 6 -1 586.54 24.7
 1 -6 -1 507.85 32
 1 6 1 577.64 25
 -1 -6 1 516.25 26.6
 2 -6 1 911.31 36.6
 -2 6 1 716.63 46.7
 -2 6 1 797.62 48
 -2 6 1 791.92 35.4
 -2 -6 -1 855.31 37.2
 2 6 -1 770.22 36.9
 2 -6 1 917.71 45.7
 -2 6 1 731.43 50.99
 -2 -6 -1 869.31 38.8
 2 -6 1 883.01 48.2
 2 6 -1 771.42 37.5
 2 -6 -1 757.52 44.9
 2 6 1 915.41 38.6
 2 6 1 882.51 42.2
 -2 6 -1 914.61 50.09
 2 6 1 912.61 37.1
 -2 -6 1 768.62 39.2
 2 -6 -1 709.33 47
 -2 6 -1 823.02 48.3
 2 -6 -1 762.42 42.3
 -2 -6 1 793.42 37.6
 -2 6 -1 870.01 35.9
 2 -6 -1 749.03 36.5
 2 -6 -1 783.72 35.7
 -2 6 -1 889.11 36.8
 3 -6 1 651.23 41.2
 -3 -6 -1 606.64 31.7
 3 -6 1 615.54 46.9
 3 -6 1 622.24 40.4
 3 -6 1 650.63 28.6
 -3 -6 -1 606.04 29.8
 -3 -6 -1 634.64 33.2
 3 -6 1 703.83 45.8
 3 6 1 647.04 29.7
 -3 6 -1 584.34 44.1
 3 6 1 626.14 37.5
 -3 6 -1 636.84 42.9
 -3 6 -1 653.53 28.1
 -3 6 -1 701.13 40.6
 3 6 1 603.94 42.9
 3 6 1 621.64 37.1
 3 6 1 670.53 31
 -4 -6 -1 574.34 28.5
 4 -6 1 569.74 39.6
 4 -6 1 565.04 45.5
 -4 -6 -1 587.24 42.6
 -4 -6 -1 605.94 31.3
 4 -6 1 585.64 40.1
 -4 -6 -1 608.04 33.8
 4 -6 1 563.84 47.4
 -4 6 -1 556.24 46.9
 4 6 1 555.94 39.1
 4 6 1 616.74 45.2
 -4 6 -1 597.44 40.7
 -4 6 -1 656.73 55.29
 4 6 1 602.44 28.1
 -5 6 1 840.92 56.79
 5 6 -1 786.32 58.69
 -5 6 1 802.62 64.99
 5 6 -1 837.82 38.2
 -5 6 1 835.32 57.29
 5 6 -1 842.82 66.09
 -5 -6 1 846.52 59.99
 5 -6 -1 802.42 58.59
 5 -6 -1 851.11 65.49
 -5 -6 1 821.52 39.1
 5 -6 -1 758.42 50.99
 -5 -6 1 804.82 47.5
 5 -6 -1 876.41 37.4
 -6 6 1 1225.28 75.79
 6 6 -1 1142.09 73.69
 6 6 -1 1113.89 76.69
 -6 6 1 1189.38 74.59
 -6 6 1 1094.19 83.39
 6 6 -1 1130.99 70.89
 6 6 -1 1187.28 51.79
 6 6 -1 1150.98 53.19
 6 -6 -1 1112.79 82.79
 -6 -6 1 1152.58 78.99
 -6 -6 1 1134.09 64.09
 6 -6 -1 1130.49 68.09
 6 -6 -1 1191.18 77.79
 7 -6 1 116.79 7.8
 7 -6 1 103.69 30.9
 -7 6 1 78.19 30.2
 7 -6 1 96.89 30.4
 -7 -6 -1 127.39 21.7
 -7 -6 -1 114.39 10.6
 7 -6 1 90.29 20.9
 -7 -6 -1 128.59 31.9
 7 6 1 123.09 9.8
 7 6 1 133.09 10.8
 7 6 1 144.09 31.1
 7 6 1 96.89 20.4
 -7 6 -1 108.99 22.7
 -7 6 -1 125.99 33.9
 7 6 1 129.09 32.6
 -7 6 -1 113.29 23.6
 8 -6 1 606.34 63.29
 8 6 -1 674.73 53.69
 8 6 -1 577.24 56.29
 -8 -6 -1 612.84 31.7
 8 -6 1 574.14 52.29
 -8 -6 -1 612.74 61.89
 -8 6 1 644.24 55.69
 -8 -6 -1 577.94 43.9
 -8 6 1 564.04 54.79
 8 6 -1 598.14 30.5
 8 6 -1 600.84 62.09
 -8 6 1 551.14 66.69
 -8 6 -1 571.84 50.79
 8 6 1 654.73 48.1
 8 6 1 609.94 30.1
 8 6 1 653.23 61.79
 -8 6 -1 564.54 53.49
 -8 -6 1 609.44 47.1
 8 6 1 608.74 59.19
 -8 6 -1 616.94 68.49
 -8 -6 1 594.34 63.09
 8 -6 -1 624.64 67.39
 -9 -6 -1 324.07 58.09
 9 -6 1 235.48 46
 -9 -6 -1 240.88 17.9
 -9 -6 -1 283.57 31.1
 9 -6 1 290.87 55.99
 9 -6 1 288.57 33.4
 9 6 1 268.57 31.6
 -9 6 -1 272.37 37.5
 -9 6 -1 209.48 35.7
 9 6 1 268.47 16.5
 -9 6 -1 272.77 62.09
 9 6 1 302.47 53.89
 9 6 1 256.27 48.9
 10 6 -1 57.69 20.7
 -10 6 1 64.99 28.3
 10 6 -1 47.9 26.9
 -10 6 1 38.1 35.5
 10 6 -1 66.19 9.1
 10 -6 1 6.1 22
 -10 6 1 62.99 25.7
 10 6 -1 47.4 31.7
 10 -6 -1 63.69 35.6
 -10 6 -1 10 27
 -10 -6 1 48.4 18.4
 -11 6 1 231.58 49
 11 6 -1 240.48 37.8
 11 6 -1 189.08 14.5
 -11 6 1 263.27 67.29
 11 6 -1 178.08 48.7
 11 6 -1 168.68 45.4
 -11 6 1 231.68 45.7
 -11 -6 1 272.97 63.39
 11 -6 -1 196.18 55.69
 13 -6 1 87.39 48.5
 -13 -6 -1 64.69 33.4
 13 -6 1 138.59 40.5
 -13 6 1 42.1 30.8
 13 6 -1 28.1 19.8
 -13 6 1 36.6 44.7
 13 6 1 90.79 31.3
 13 6 1 81.49 40.6
 -13 6 -1 92.69 48.1
 13 -6 -1 16.5 36.6
 -13 6 -1 78.99 29.8
 13 6 1 79.59 36.8
 -13 6 -1 124.69 41.7
 14 -6 1 240.28 68.29
 -14 -6 -1 284.57 75.29
 -14 6 -1 295.27 85.39
 14 6 1 309.57 74.79
 14 6 1 341.37 59.39
 14 6 1 281.27 70.49
 -14 6 -1 325.17 64.29
 -14 6 -1 328.57 49.7
 15 6 -1 61.59 50.89
 -15 -6 -1 201.28 66.59
 15 -6 1 161.88 59.39
 -15 6 1 74.49 55.39
 -15 6 -1 189.48 53.09
 15 6 1 132.49 53.09
 15 6 1 186.98 46.8
 15 -6 -1 59.59 44.5
 15 6 1 148.09 33.8
 -15 6 -1 125.99 61.19
 16 6 -1 46.3 52.49
 16 -6 1 117.09 49.99
 -16 6 1 91.39 88.59
 -16 6 1 36.8 41
 16 6 1 153.08 44.1
 -16 6 -1 163.08 106.49
 -16 6 -1 138.49 74.79
 16 6 1 98.69 57.89
 0 7 -1 251.17 14.9
 0 7 1 256.37 21.4
 0 7 1 243.08 13.7
 0 7 1 242.18 15.1
 0 -7 -1 256.57 14.3
 0 -7 1 292.77 15.8
 0 7 -1 247.08 14
 0 7 -1 261.47 22.6
 0 -7 -1 274.57 15.4
 1 7 -1 1611.94 70.69
 -1 7 1 1743.83 70.09
 -1 7 1 1561.24 71.39
 1 7 -1 1657.93 71.59
 -1 7 1 1542.75 80.89
 1 -7 -1 1705.83 69.89
 1 -7 -1 1722.43 70.39
 1 -7 -1 1676.63 71.29
 1 -7 -1 1637.24 71.59
 -1 -7 1 1681.93 71.79
 1 -7 -1 1641.94 79.59
 -1 -7 1 1689.93 72.79
 2 -7 1 1012.1 52.69
 -2 7 1 1110.19 46.3
 2 -7 1 1044.4 47
 2 -7 1 992.2 58.39
 2 7 -1 1100.49 48
 -2 7 1 1131.09 58.79
 2 7 -1 1093.59 47.1
 -2 7 1 1063.09 63.09
 2 7 -1 1196.68 49.3
 -2 7 1 997 59.39
 -2 -7 -1 985.9 49
 2 7 1 1080.59 49.3
 -2 -7 1 1152.18 50.99
 2 -7 -1 1094.19 46.8
 2 -7 -1 1177.88 58.89
 2 -7 -1 1142.79 48.1
 -2 -7 1 1131.09 48.9
 -2 7 -1 1032.4 60.59
 -2 7 -1 1103.89 54.09
 -2 7 -1 956.6 57.69
 2 7 1 995 47.2
 2 7 1 1092.29 49.2
 2 -7 -1 1194.18 51.19
 -2 7 -1 1030.7 46.4
 2 -7 -1 1056.79 56.79
 -2 7 -1 1013.6 47.1
 -4 -7 -1 3189.08 144.99
 4 -7 1 3508.65 167.08
 4 -7 1 3412.66 163.98
 4 -7 1 3370.96 156.68
 -4 -7 -1 3568.94 142.79
 4 7 1 3326.47 153.98
 -4 7 -1 3450.95 165.78
 4 7 1 3485.95 153.18
 4 7 1 3403.36 160.68
 -5 -7 -1 858.71 42.9
 -5 -7 -1 873.71 60.69
 5 -7 1 822.12 56.29
 -5 -7 -1 863.41 48.5
 5 -7 1 909.21 40.4
 5 -7 1 952.4 67.49
 5 -7 1 823.72 55.69
 5 7 1 902.21 62.89
 -5 -7 1 1124.99 51.89
 -5 7 -1 881.21 57.29
 -5 7 -1 920.81 62.29
 5 -7 -1 1176.28 75.49
 5 7 1 928.31 42.5
 -5 7 -1 944.91 39.4
 -5 -7 1 1142.19 67.29
 -5 7 -1 867.51 66.99
 5 7 1 906.51 55.89
 5 7 1 922.51 43.8
 6 -7 1 1307.87 86.39
 6 -7 1 1370.06 87.99
 -6 -7 -1 1327.57 81.59
 -6 -7 -1 1213.58 62.89
 -6 7 1 1159.78 89.39
 6 -7 1 1358.56 53.99
 6 7 -1 1259.57 56.59
 6 7 -1 1235.48 77.59
 -6 -7 -1 1312.87 57.69
 -6 -7 -1 1226.58 65.19
 6 7 -1 1175.78 80.59
 6 7 -1 1277.87 77.29
 -6 7 1 1215.08 78.89
 -6 7 1 1205.58 77.69
 6 7 1 1156.08 79.69
 6 -7 -1 1365.96 76.69
 6 7 1 1296.27 79.19
 -6 7 -1 1260.37 78.99
 -6 -7 1 1167.78 65.89
 -6 7 -1 1313.17 76.29
 6 -7 -1 1266.37 89.79
 6 7 1 1314.57 73.89
 -6 -7 1 1230.28 57.89
 -6 -7 1 1209.68 81.79
 6 7 1 1317.97 56.59
 6 7 1 1325.27 58.19
 -6 7 -1 1278.87 89.99
 6 -7 -1 1202.68 81.49
 6 -7 -1 1210.28 54.99
 -7 -7 -1 34.2 20.5
 -7 -7 -1 40.4 7.3
 7 -7 1 38.8 5
 7 -7 1 81.79 25.8
 7 -7 1 59.89 17.3
 7 -7 1 39.4 22
 7 7 1 30.9 21.7
 -7 7 -1 25.6 13.5
 7 7 1 30.1 6
 7 7 1 40.3 21.1
 -7 7 -1 50.49 25.4
 7 7 1 23.3 14
 -7 7 -1 40.4 16.7
 10 7 -1 480.05 26.2
 -10 7 1 437.06 56.39
 10 7 -1 460.05 58.29
 -10 7 1 453.75 79.39
 -10 7 1 452.25 52.89
 10 7 -1 527.05 49.8
 10 7 -1 479.35 65.49
 -10 -7 1 442.66 43.2
 -10 -7 1 486.45 65.39
 10 -7 -1 466.95 67.69
 11 7 -1 245.28 59.79
 11 7 -1 257.17 40.6
 -11 7 1 258.37 47.2
 -11 7 1 198.78 43.7
 11 7 -1 268.87 54.89
 11 7 -1 257.17 17.3
 -11 7 1 272.97 72.89
 11 -7 -1 230.18 57.89
 -11 -7 1 216.78 55.69
 12 7 -1 254.77 54.69
 12 -7 1 157.18 37.5
 12 -7 1 164.78 36.6
 12 -7 1 170.78 57.09
 12 -7 1 134.09 43.5
 -12 -7 -1 128.79 48
 -12 7 1 252.67 49.4
 -12 7 1 286.87 72.69
 -12 -7 -1 171.38 34.6
 -12 7 1 288.77 53.99
 12 7 1 161.88 46.4
 -12 -7 1 278.57 60.79
 12 7 1 98.29 33.3
 12 -7 -1 257.77 55.69
 12 -7 -1 305.87 72.29
 12 7 1 146.19 31.1
 -12 7 -1 207.28 51.29
 12 7 1 140.89 46.5
 -12 7 -1 146.49 35.7
 -12 7 -1 120.59 48.4
 13 7 -1 24.9 36.5
 -13 7 1 23 22.6
 -13 7 1 37.2 27.7
 13 7 -1 78.59 25.2
 13 7 -1 70.59 32.9
 -13 7 1 46.3 38.7
 -13 -7 -1 14.2 36.3
 13 -7 1 24.4 34.5
 -13 -7 1 53.59 39.7
 13 7 1 5.9 34.3
 13 7 1 16.2 26.4
 13 7 1 10.7 13
 13 -7 -1 14.8 33.9
 -13 7 -1 12.7 32.7
 -13 7 -1 -1.1 19.6
 -13 7 -1 0 20.8
 13 7 1 -4.2 16.3
 -14 7 1 116.69 36.3
 14 7 -1 109.19 30.2
 14 7 -1 150.58 48.2
 -14 7 1 69.89 45.4
 -14 -7 -1 12.1 33
 14 -7 1 48.1 55.29
 -14 7 1 104.39 41.3
 14 7 -1 83.49 45.1
 14 7 1 41.3 33.2
 -14 -7 1 47.9 40.3
 -14 7 -1 133.59 59.19
 -14 7 -1 35.1 24.8
 14 7 1 45.6 26.5
 -14 7 -1 50.29 31.6
 14 -7 -1 58.49 55.49
 14 7 1 38.7 42.2
 15 -7 1 -15.6 36
 -15 -7 -1 -4.2 32.8
 -15 7 1 33.2 44.4
 15 7 -1 -52.69 37.4
 -15 7 1 -1.7 19
 15 7 -1 19.9 34.5
 -15 7 -1 12.9 26.6
 15 7 1 5.4 19
 -15 7 -1 2.2 41.6
 15 7 1 32.1 42.5
 -15 -7 1 26.5 39.1
 15 7 1 38.9 52.99
 15 -7 -1 4.5 36.5
 15 7 1 -8.4 24.8
 16 -7 1 119.89 49.6
 16 7 -1 42.7 40.5
 -16 7 1 62.29 39.1
 -16 -7 -1 234.08 78.79
 16 7 -1 161.18 63.49
 16 7 -1 80.49 37.7
 -16 7 1 24.4 42.2
 16 7 1 113.79 46.5
 16 7 1 180.88 63.59
 16 7 1 152.78 62.29
 -16 -7 1 89.59 52.29
 16 -7 -1 39.4 38.6
 -16 7 -1 137.09 61.39
 -16 7 -1 82.99 36.4
 0 -8 -1 194.38 12.3
 0 -8 1 201.08 13.5
 0 8 -1 188.38 12.7
 0 8 -1 206.18 20.9
 0 8 1 183.18 11.5
 0 8 1 195.18 13.3
 0 -8 -1 189.78 13
 0 8 1 175.28 19.3
 0 8 -1 187.18 11.8
 -2 -8 -1 486.05 26.2
 2 -8 1 450.15 34.5
 -2 -8 -1 490.95 24.7
 2 -8 1 473.75 23.8
 2 -8 1 466.65 26.8
 2 8 1 445.16 32.1
 2 8 1 476.05 24
 -2 8 -1 473.05 24
 -2 8 -1 520.75 29.9
 -2 8 -1 436.46 35.1
 2 8 1 501.05 31.2
 2 8 1 518.05 23.6
 -2 8 -1 470.75 23.1
 -3 8 1 1923.21 98.99
 -3 8 1 2031.6 84.79
 3 8 -1 2077.89 88.39
 -3 8 1 1848.22 103.79
 3 -8 -1 1974.8 102.59
 3 -8 -1 2163.78 85.89
 3 -8 -1 1983.4 99.79
 3 -8 -1 2130.49 92.19
 3 -8 -1 2009.8 101.19
 -3 -8 1 2077.39 91.89
 3 -8 -1 2087.69 86.79
 4 -8 1 48.4 15.4
 -4 8 1 4.3 11.1
 -4 8 1 8.4 9.5
 -4 -8 -1 23 5.8
 4 -8 1 32.3 5.1
 4 -8 1 21.6 11.5
 4 -8 1 34.9 18.1
 -4 8 1 16 18.1
 -4 -8 -1 16.4 5.7
 4 8 -1 8.5 13
 -4 8 -1 27.7 4
 4 8 1 35.4 12.6
 4 -8 -1 3.1 11.1
 -4 8 -1 22.3 10.8
 4 8 1 28.2 5.8
 4 -8 -1 -6.7 13.8
 -4 8 -1 32.1 12.8
 4 8 1 22.7 4.6
 4 8 1 32.4 13.3
 -4 8 -1 27.5 17.2
 -5 -8 -1 1073.39 49.8
 -5 -8 -1 1062.89 54.19
 5 -8 1 1092.39 46.6
 -5 -8 -1 1010.5 53.39
 5 -8 1 991.8 73.09
 5 -8 1 1097.29 65.59
 5 -8 1 936.61 68.69
 5 -8 1 1043.6 73.59
 5 8 1 1053.09 69.69
 -5 8 -1 1053.79 69.69
 5 8 1 1122.79 51.49
 5 8 1 1117.79 63.89
 -5 8 -1 1048.3 75.99
 -5 8 -1 1090.69 64.79
 5 8 1 1039.4 64.99
 5 8 1 1037.2 61.49
 -5 8 -1 1148.79 45.7
 6 -8 1 337.47 33.1
 6 -8 1 295.17 32.2
 6 -8 1 326.97 43.5
 6 -8 1 328.27 42
 6 -8 1 335.47 17
 -6 -8 -1 314.17 24.8
 -6 -8 -1 303.07 24.9
 -6 -8 -1 350.76 40.4
 -6 -8 -1 342.87 20.6
 6 8 1 331.17 32.1
 6 8 1 318.17 19
 6 8 1 300.57 39.2
 -6 8 -1 316.47 36.9
 -6 8 -1 337.17 46.2
 -6 8 -1 343.37 15.5
 6 8 1 361.56 33.2
 6 8 1 315.97 36.9
 -6 8 -1 343.27 35
 7 -8 1 26.2 4.6
 -7 8 1 5.4 20.9
 7 -8 1 29 24.4
 -7 -8 -1 35.7 7.3
 -7 -8 -1 32.4 21
 7 -8 1 55.19 28.1
 -7 -8 -1 24.3 10.8
 7 8 -1 6 19.1
 -7 8 1 5.7 13.7
 7 8 -1 5.3 11.4
 7 -8 1 31.2 12.5
 7 8 -1 23.8 18.5
 -7 8 1 10.8 13.7
 7 -8 1 35.1 15.7
 7 8 1 28.8 5.2
 -7 8 -1 35.3 18.3
 7 -8 -1 9.3 15.1
 7 8 1 58.19 26.3
 7 8 1 41 22
 -7 8 -1 35.3 15.8
 -7 8 -1 21.9 23.3
 -7 -8 1 12 10.3
 -7 -8 1 15.8 19.7
 7 -8 -1 7.2 22.5
 7 8 1 25.4 13.8
 8 -8 1 714.53 55.39
 8 -8 1 721.53 58.19
 -8 -8 -1 770.12 39.1
 8 -8 1 781.62 71.29
 -8 -8 -1 633.94 64.29
 8 -8 1 770.12 33.5
 8 -8 1 796.52 74.69
 8 8 1 737.33 55.19
 -8 8 -1 720.63 63.09
 -8 8 -1 770.82 78.09
 -8 8 -1 719.63 58.29
 8 8 1 723.13 65.99
 8 8 1 782.72 37.2
 8 8 1 717.83 67.29
 9 -8 1 291.57 59.19
 9 -8 1 301.57 57.39
 10 -8 1 432.56 50.69
 10 -8 1 409.96 69.09
 -10 -8 -1 420.76 58.99
 -10 -8 -1 387.76 25.9
 -10 -8 -1 347.27 36.5
 10 8 1 399.86 57.49
 -10 8 -1 411.56 54.59
 10 8 1 391.86 23.2
 -10 8 -1 394.96 45.5
 10 8 1 415.46 46.1
 10 8 1 467.05 60.59
 10 8 1 370.86 39.7
 -10 8 -1 450.75 81.59
 11 -8 1 875.41 76.49
 11 8 -1 810.72 67.59
 11 8 -1 709.03 96.49
 -11 -8 -1 907.81 71.49
 -11 8 1 850.41 73.89
 -11 -8 -1 937.81 92.29
 -11 8 1 884.51 102.69
 11 -8 1 748.73 88.59
 11 8 -1 832.02 41.8
 -11 -8 -1 889.41 45.9
 -11 8 1 847.02 82.89
 11 -8 1 705.43 82.59
 11 8 -1 871.81 81.79
 -11 -8 1 894.21 89.69
 -11 8 -1 832.72 70.59
 -11 8 -1 788.62 79.39
 11 -8 -1 885.21 39.6
 -11 -8 1 859.01 78.19
 11 8 1 822.12 104.19
 11 -8 -1 877.51 94.79
 11 -8 -1 738.23 64.59
 11 8 1 739.53 80.89
 11 8 1 804.82 70.59
 -11 8 -1 944.31 103.09
 12 -8 1 51.69 40.2
 12 8 -1 9.5 34
 -12 -8 -1 81.59 23.2
 -12 8 1 21.1 22.5
 -12 8 1 76.89 48.6
 12 -8 1 57.19 28
 12 8 -1 51.89 20.6
 -12 8 1 21.5 21.8
 12 8 -1 42.6 33.9
 -12 -8 -1 75.89 41.3
 12 8 1 49.8 35.5
 12 -8 -1 37.6 38
 -12 -8 1 43 33.7
 -12 8 -1 -1.5 40.2
 12 -8 -1 39.6 7.1
 -12 8 -1 27.8 19.7
 12 8 1 91.89 31.3
 12 8 1 76.79 21.5
 -12 -8 1 19.9 17.2
 -12 8 -1 58.29 31.8
 13 -8 1 12.4 35.7
 -13 8 1 -7.2 34.6
 13 8 -1 13.6 14.9
 13 8 -1 -5.7 23.3
 -13 8 1 -7.8 19.1
 -13 -8 -1 7.8 30.1
 -13 8 1 21.4 23.1
 -13 8 -1 -24 33
 -13 -8 1 -3 23.8
 -13 8 -1 9 19.8
 -13 8 -1 1.1 19.3
 13 8 1 6.6 14
 13 8 1 -12.6 25.4
 13 -8 -1 0.1 36.4
 13 8 1 9.5 22.1
 13 -8 -1 2.9 4.1
 -14 8 1 40.4 28
 -14 8 1 21.4 32
 14 8 -1 41 21.1
 -14 8 1 19.9 27.5
 14 8 -1 64.09 36.3
 -14 -8 -1 49.8 32
 14 8 -1 18.9 28.9
 -14 8 -1 78.19 42.4
 14 8 1 86.59 38.1
 14 8 1 32.6 22.9
 14 8 1 28.1 33.5
 -14 8 -1 88.49 37.1
 -14 8 -1 48.1 32.4
 -14 -8 1 70.99 37.4
 -15 8 1 78.69 43.2
 -15 8 1 61.99 51.99
 -15 -8 -1 10.4 49.3
 15 -8 1 57.99 50.69
 15 8 -1 23.7 45.8
 15 8 -1 72.89 34
 15 8 -1 60.89 45.9
 15 8 1 9.5 25
 15 8 1 52.59 19.3
 -15 8 -1 15.8 39
 15 -8 -1 37 36.9
 -15 -8 1 85.39 56.39
 15 8 1 -16.5 37.4
 -15 8 -1 24.3 28.6
 15 8 1 35.9 34.9
 -16 8 1 216.98 86.69
 -16 -8 -1 156.78 58.99
 16 8 -1 148.09 47.6
 -16 8 1 226.88 65.19
 16 -8 1 166.48 62.39
 16 8 -1 169.08 67.59
 16 8 -1 167.08 62.99
 -16 8 -1 261.47 61.49
 16 8 1 121.29 54.49
 -16 8 -1 107.69 65.19
 16 -8 -1 209.28 66.89
 16 8 1 220.98 56.09
 -16 -8 1 153.08 61.29
 0 9 -1 806.82 49.7
 0 -9 1 792.62 39
 0 -9 -1 795.92 37.7
 0 9 1 812.52 37
 0 -9 -1 773.52 38.3
 0 9 -1 759.12 37
 0 9 1 852.71 39.5
 0 9 -1 851.91 38.8
 0 9 1 771.22 48
 1 9 -1 56.19 7.4
 -1 9 1 41.4 5.6
 1 9 -1 52.99 13
 1 9 -1 39.3 5.9
 -1 9 1 41.2 13.4
 -1 9 1 71.49 9.6
 1 -9 -1 56.89 8.5
 1 -9 -1 50.89 6.6
 -1 -9 1 70.09 10.7
 2 9 -1 30.8 5.9
 -2 9 1 40.8 16.2
 -2 9 1 42.4 5.9
 -2 9 1 44.7 11.9
 2 9 -1 48.2 7.1
 2 -9 -1 41.1 7.2
 2 -9 -1 32.1 8.9
 -2 -9 1 33.5 7.4
 2 -9 -1 34.8 5.4
 2 -9 -1 31.7 11.6
 2 -9 -1 42.2 7.4
 3 -9 1 30.8 11.2
 -3 9 1 -6 12.2
 3 9 -1 1.7 4.2
 3 9 -1 3.2 3.2
 -3 9 1 8 8.6
 -3 9 1 3.3 2.5
 -3 9 1 -0.2 8.7
 3 9 -1 1.1 3
 3 -9 -1 10 8.4
 -3 9 -1 55.39 18
 -3 -9 1 2.5 3.5
 3 -9 -1 7.7 7.6
 3 -9 -1 3.4 3.8
 3 -9 -1 12.3 11.7
 -3 -9 1 3.8 5.4
 -3 9 -1 44.4 18.1
 3 -9 -1 2.4 5.9
 4 -9 1 415.76 34.4
 4 9 -1 308.17 18.6
 -4 9 1 300.77 16
 4 -9 1 398.06 39.9
 -4 9 1 257.37 32
 -4 -9 -1 354.16 22.9
 -4 9 1 323.47 35
 -4 9 1 247.58 37.2
 4 -9 -1 347.27 31.2
 4 -9 -1 292.17 17.9
 4 -9 -1 267.27 34.6
 -4 -9 1 296.47 23.6
 -4 -9 1 291.57 19.6
 4 -9 -1 296.37 32.8
 -4 9 -1 371.86 36.5
 -4 9 -1 359.26 39.1
 4 9 1 377.46 28.4
 4 -9 -1 322.77 24.5
 -5 9 1 213.48 28.5
 5 -9 1 211.78 12.9
 5 -9 1 166.48 24.8
 -5 9 1 246.98 45
 5 9 -1 225.28 31
 -5 -9 -1 214.28 15.6
 5 -9 1 211.28 26.7
 -5 9 1 170.78 28.4
 5 9 -1 232.88 29.4
 5 9 -1 208.18 14.4
 5 -9 1 230.08 35.1
 -5 -9 -1 192.78 18.2
 5 -9 -1 227.48 30.2
 5 9 1 205.08 14.2
 5 9 1 235.68 28.5
 5 -9 -1 217.78 35.6
 5 -9 -1 225.08 22
 -5 -9 1 216.18 20.8
 -5 9 -1 208.28 11.7
 -5 9 -1 221.68 30.3
 -5 9 -1 220.48 25.7
 5 -9 -1 233.68 38.7
 5 9 1 196.68 24.5
 -5 9 -1 229.38 40.7
 5 -9 -1 216.78 13.8
 -7 9 1 31.5 20.7
 -7 -9 -1 54.09 23.1
 7 -9 1 56.89 17.9
 -7 -9 -1 38.2 12.7
 -7 9 1 22.7 18.4
 -7 -9 -1 48.2 9.2
 7 9 -1 18.4 21.3
 7 -9 1 34.3 5.5
 -7 9 1 35.8 25.8
 7 9 -1 42.2 22.7
 -7 -9 -1 30 10.8
 7 -9 1 53.49 25.7
 7 9 -1 28.9 16
 7 -9 1 56.59 19.6
 7 9 -1 24.2 6.2
 7 -9 1 74.49 28.2
 7 9 1 45.9 26
 7 9 1 47.5 18.5
 7 -9 -1 14.1 14.7
 7 -9 -1 39.7 14.7
 7 9 1 54.59 17.7
 -7 9 -1 39.3 25.4
 -7 -9 1 31.5 21.1
 7 9 1 36.6 20.3
 -7 9 -1 36.3 18.3
 -7 -9 1 26.3 11.1
 7 -9 -1 19.8 23.5
 7 -9 -1 43.1 7.1
 -7 9 -1 61.79 25.6
 7 9 1 60.19 9.1
 -8 -9 -1 35.2 13.3
 -8 9 1 62.69 35.7
 -8 9 1 54.89 22
 8 -9 1 40 5.7
 -8 -9 -1 42.3 23.1
 8 9 -1 102.39 29.4
 8 -9 1 26.4 24.4
 -8 -9 -1 26.7 7.7
 8 -9 1 40.9 17.3
 8 -9 1 15.1 18.4
 8 9 -1 113.99 33.1
 8 9 -1 85.29 22.6
 8 9 1 38.1 15.4
 8 -9 -1 100.59 26
 -8 9 -1 52.29 19.8
 -8 -9 1 102.49 31.3
 8 9 1 32 7.3
 -8 9 -1 18.4 16.8
 8 9 1 58.49 21.3
 8 9 1 44 22.8
 8 -9 -1 53.29 31
 8 9 1 40.7 25.4
 -8 9 -1 61.99 40.4
 -8 -9 1 76.29 21.2
 8 -9 -1 81.79 28.7
 9 -9 1 24.3 17.6
 -9 -9 -1 34 13.6
 9 -9 1 9.7 18.9
 -9 -9 -1 27.3 25.4
 -9 -9 -1 30.2 7.8
 -9 9 1 112.59 34.7
 9 -9 1 9 27.1
 9 -9 1 34.2 5.3
 -9 9 1 150.48 48.5
 9 9 1 26.6 6.4
 -9 9 -1 2.8 26.8
 9 9 1 42.2 26
 9 9 1 17.6 22.5
 9 -9 -1 127.69 42.6
 9 -9 -1 115.89 35.3
 9 9 1 32.3 16
 -9 9 -1 24.7 17.9
 -9 9 -1 35.4 22.4
 9 9 1 9.9 14.6
 -10 -9 -1 28 25
 10 -9 1 78.19 35.1
 -10 -9 -1 45.8 9.7
 10 9 1 51.29 22.8
 10 9 1 75.89 31.4
 10 9 1 59.09 18.9
 -10 -9 1 98.39 21.8
 -10 9 -1 101.39 43.8
 10 9 1 69.79 32.9
 -10 9 -1 77.19 30.7
 -10 9 -1 54.59 22.9
 11 -9 1 14 28.3
 11 9 -1 8.7 24.9
 11 -9 1 29.8 27.3
 -11 9 1 6.9 20.2
 11 -9 1 30.5 21.1
 11 9 -1 33.7 18.2
 -11 9 1 35.4 40.1
 11 9 -1 44.5 31.3
 11 -9 1 22 13.2
 -11 -9 -1 5.9 14.3
 -11 -9 -1 24 24.8
 -11 9 1 42.1 25
 11 9 -1 20.8 7.7
 11 9 1 13.2 18.2
 11 -9 -1 33.7 30
 11 -9 -1 50.29 30.4
 -11 9 -1 0.6 14.1
 -11 9 -1 8.8 17
 11 9 1 12 28.6
 11 9 1 5.7 16.9
 -11 -9 1 35 22
 -11 9 -1 -10.3 26.8
 11 -9 -1 35 6.6
 11 -9 -1 43.9 21.4
 -11 -9 1 35.5 30.3
 11 9 1 13.5 26.6
 -12 -9 -1 14.7 15.2
 -12 9 1 -14.6 16.6
 12 9 -1 14.9 15.6
 -12 9 1 -19.9 30
 -12 -9 -1 34.3 27.3
 12 9 -1 -0.1 20.2
 12 -9 1 13.8 31.8
 12 9 -1 28.9 25.8
 -12 9 1 -12.4 16.8
 -12 9 -1 24 19.5
 12 9 1 17.1 25.1
 -12 9 -1 13.6 24.2
 12 -9 -1 6.1 31.3
 12 9 1 17.2 19.8
 -12 -9 1 -0.3 11.8
 12 9 1 23.2 29.2
 -12 9 -1 12.1 34.6
 12 9 1 14.7 12.9
 12 -9 -1 9.5 4.8
 -13 9 1 91.69 31.5
 13 9 -1 99.39 41.2
 -13 -9 -1 9.9 28.7
 -13 9 1 95.09 49.5
 13 9 -1 81.69 39.1
 -13 9 1 68.19 31.8
 13 -9 1 1.7 30.7
 13 9 -1 59.59 26.1
 -13 9 -1 8.3 40
 13 9 1 31 21.2
 -13 -9 1 95.79 39.2
 13 9 1 29 16.4
 13 -9 -1 114.49 51.19
 13 9 1 49.6 31
 -13 9 -1 -5.4 21.9
 13 9 1 37 31.8
 14 9 -1 367.86 78.39
 14 9 -1 385.16 50.19
 14 9 -1 314.37 66.29
 -14 9 1 327.07 88.59
 -14 9 1 345.77 70.89
 -14 9 1 372.26 61.39
 14 9 -1 293.97 54.39
 -14 -9 1 285.37 65.69
 14 -9 -1 386.86 98.39
 15 9 -1 183.98 50.29
 15 9 -1 158.58 59.09
 15 9 -1 175.78 100.79
 -15 9 1 157.68 52.19
 -15 9 1 114.79 59.09
 -15 9 -1 57.59 49.7
 -15 -9 1 121.39 54.79
 15 -9 -1 196.88 65.39
 0 -10 1 3.2 4.3
 0 -10 -1 4.7 4.7
 0 10 1 3 3.6
 0 10 1 2.3 7.8
 0 -10 -1 2.9 3.1
 0 10 1 2.1 2.8
 0 10 -1 3.6 8.2
 0 10 -1 1 3.1
 0 10 -1 1.6 3.1
 2 -10 1 323.07 18.6
 -2 10 1 314.27 16.8
 2 10 -1 294.87 17.9
 -2 -10 -1 307.87 18.9
 -2 -10 -1 316.17 20.7
 2 -10 -1 315.47 18
 -2 10 -1 327.37 32.7
 2 -10 -1 301.07 18.4
 -2 10 -1 294.67 16.9
 2 -10 -1 275.57 27.2
 -2 -10 1 290.87 21.1
 2 10 1 283.27 17.5
 2 10 1 291.57 25.2
 -2 10 -1 294.97 18.2
 3 -10 1 179.78 12.8
 3 -10 1 184.18 15.1
 3 -10 1 195.88 30.7
 -3 -10 -1 176.28 15.7
 -3 -10 -1 172.68 13.7
 3 -10 1 168.78 16.2
 3 10 1 186.58 12.9
 -3 10 -1 172.98 11.4
 3 10 1 185.78 12.6
 -3 10 -1 171.38 19.5
 -3 10 -1 184.98 26.3
 -3 10 -1 222.48 33.5
 3 10 1 175.88 19.8
 -4 -10 -1 47 11.1
 4 10 -1 65.89 9.6
 4 -10 1 65.49 18.3
 -4 10 1 65.09 17
 4 -10 1 49.99 7.3
 4 -10 1 53.19 14.3
 -4 -10 -1 35 7.1
 4 -10 1 45.7 19.8
 -4 10 1 66.89 20.8
 -4 10 1 68.09 26.2
 4 -10 -1 85.79 23.7
 -4 10 -1 42.5 5.8
 -4 10 -1 31.7 16.6
 4 10 1 42.7 6.5
 -4 -10 1 63.19 12.7
 -4 10 -1 45.2 13.2
 4 -10 -1 85.69 18.9
 -4 10 -1 57.69 23.3
 4 -10 -1 78.99 20.8
 4 10 1 40.9 11.1
 5 -10 1 335.87 18.1
 -5 -10 -1 315.07 24.6
 5 -10 1 335.57 41.9
 5 -10 1 352.26 34.7
 5 -10 1 305.37 31.2
 -5 10 -1 283.77 42.5
 5 10 1 305.47 29.2
 -5 10 -1 356.46 39
 -5 10 -1 352.56 32.6
 5 10 1 317.77 19.4
 -5 10 -1 319.27 16.8
 7 -10 1 888.61 39.6
 7 -10 1 841.92 76.09
 -7 -10 -1 910.61 51.39
 -7 -10 -1 762.82 50.59
 -7 -10 -1 863.71 44.7
 7 -10 1 921.51 64.09
 7 10 1 961.6 43.5
 7 10 1 931.41 62.59
 -7 10 -1 818.92 79.39
 -7 10 -1 827.42 60.89
 -7 10 -1 966.2 72.79
 7 10 1 829.92 60.99
 7 10 1 808.32 65.09
 -8 -10 -1 27.8 8.2
 8 10 -1 -5.3 16
 -8 -10 -1 38.9 23.1
 -8 10 1 -7.1 14
 8 -10 1 36.1 24.9
 -8 10 1 -6.7 22.8
 -8 -10 -1 22.6 10.6
 8 -10 1 35.7 27.3
 8 10 -1 6.2 15.2
 8 -10 1 28.4 5.5
 8 -10 1 5.6 10.1
 8 10 1 30.8 16.4
 8 -10 -1 11.9 22.4
 -8 10 -1 28.1 28.5
 -8 -10 1 2.5 18
 -8 10 -1 23.9 18.6
 -8 10 -1 26.5 17.3
 8 10 1 46.5 24
 8 10 1 39.9 19.3
 8 -10 -1 0.3 23.2
 9 -10 1 248.58 14.2
 -9 -10 -1 244.48 20.2
 -9 -10 -1 243.68 27.4
 -9 -10 -1 301.47 45
 9 -10 1 268.47 63.69
 9 10 1 216.98 39.9
 -9 10 -1 295.87 62.79
 -9 10 -1 254.37 41.5
 -9 10 -1 251.57 50.39
 9 10 1 263.27 32.8
 9 10 1 250.97 48.6
 9 10 1 208.78 45.9
 -10 -10 -1 1.1 6.2
 -10 10 1 9.1 30.6
 10 10 -1 15.1 22
 -10 10 1 20.1 19.7
 10 -10 1 15.6 24.6
 -10 10 1 13.1 18.5
 10 -10 1 23.2 15.5
 10 -10 1 -3.1 15.3
 10 -10 1 45.3 31.1
 10 10 -1 15.3 14
 10 10 -1 18.3 5.9
 10 10 -1 5.3 20.6
 -10 -10 -1 26.6 23.3
 10 -10 -1 18.1 13.9
 10 10 1 6.6 12.1
 10 -10 -1 8.8 4.7
 -10 -10 1 16.9 23.4
 -10 10 -1 -3 17.4
 -10 10 -1 3.8 29.1
 10 -10 -1 19 24.1
 10 10 1 -23.1 15.5
 10 10 1 17.5 25.2
 10 10 1 15 23
 10 10 1 1 4.4
 -10 10 -1 2.8 16.9
 10 -10 -1 5.8 26.5
 -11 -10 -1 49.6 18.7
 -11 -10 -1 45.1 30.2
 11 -10 1 41.4 36
 11 -10 1 48.8 32.9
 11 10 -1 65.29 22.7
 11 10 -1 63.09 31
 -11 10 1 37.3 29.7
 11 10 -1 66.79 34.7
 -11 10 1 33.6 35.7
 -11 10 1 60.99 27.4
 -11 10 -1 41.8 23.2
 11 -10 -1 54.99 7.8
 11 -10 -1 77.19 38.9
 -11 10 -1 54.69 28.3
 11 10 1 27.8 17.8
 11 10 1 66.39 26.7
 11 -10 -1 51.19 39.3
 11 10 1 76.69 35.1
 -11 10 -1 -10.8 31.7
 11 10 1 50.59 34.3
 -11 -10 1 36.6 29
 -11 -10 1 36 16.3
 -12 10 1 17.2 22.2
 -12 -10 -1 25.2 27.1
 12 -10 1 -13.4 27.8
 12 10 -1 0.7 13.6
 12 10 -1 -8.2 28.8
 -12 10 1 32 37.5
 12 10 -1 6.3 22.7
 -12 10 1 14.3 26.7
 -12 -10 1 13.2 27.8
 12 -10 -1 8.6 4.7
 -12 10 -1 20.2 35.3
 -12 10 -1 3.4 19
 12 10 1 1.1 25.6
 -12 10 -1 -4.5 16.4
 12 10 1 1.4 12.7
 12 10 1 26.6 18.1
 12 -10 -1 24 31.9
 -13 10 1 325.07 81.39
 -13 -10 -1 195.38 57.49
 13 -10 1 231.68 67.09
 -13 10 1 262.77 49.5
 13 10 -1 271.87 50.39
 13 10 -1 286.57 66.89
 13 10 1 182.28 52.19
 13 10 1 163.78 30.4
 13 10 1 160.38 45.5
 -13 10 -1 161.98 47.4
 -13 10 -1 102.69 33.4
 -13 -10 1 211.38 59.59
 -13 10 -1 144.59 56.19
 13 -10 -1 251.27 64.09
 14 10 -1 4.2 18.9
 14 10 -1 3.1 28.8
 -14 -10 -1 -7.2 36.1
 14 -10 1 41.1 42
 -14 10 1 24.9 43.7
 14 10 -1 30.7 23.1
 -14 10 1 11.1 31.1
 14 10 -1 33.4 30.3
 -14 10 1 7.2 25.6
 14 10 1 -3.6 22.5
 -14 -10 1 19.9 35.9
 -14 10 -1 -6.3 35.3
 14 10 1 24.8 30
 14 -10 -1 -11.1 35.7
 -14 10 -1 38.5 29.7
 -14 10 -1 -4.2 24.4
 -15 -10 -1 107.59 48.5
 -15 10 1 78.99 54.79
 15 10 -1 80.89 35.9
 15 10 -1 28.9 42.6
 -15 10 1 74.69 37.6
 15 -10 1 150.08 65.19
 15 -10 -1 126.89 55.29
 15 10 1 161.48 50.99
 -15 10 -1 136.59 75.39
 15 10 1 131.29 29.4
 -15 10 -1 161.88 52.79
 15 10 1 135.39 39.1
 -15 -10 1 65.89 42.4
 0 11 -1 3142.19 147.69
 0 -11 -1 3129.29 131.09
 0 11 -1 3081.99 132.59
 0 -11 -1 3087.09 132.19
 0 11 1 3003.7 146.09
 0 -11 1 3071.39 132.69
 4 -11 1 180.18 32.3
 -4 -11 -1 157.98 14.6
 4 -11 1 172.18 12.8
 -4 -11 -1 164.68 17
 4 -11 1 171.18 16.5
 4 -11 1 176.78 27.1
 4 11 1 172.78 15.4
 -4 11 -1 163.58 32.8
 -4 11 -1 184.38 34.7
 -4 11 -1 164.88 11.2
 -4 11 -1 141.69 20.4
 5 -11 1 32 16.2
 5 -11 1 52.59 7.6
 -5 -11 -1 51.99 13
 5 -11 1 70.39 26.8
 -5 -11 -1 49.3 8.9
 5 -11 1 61.59 16.4
 -5 11 1 0.7 21.5
 -5 11 -1 49.3 15.8
 5 -11 -1 9.6 20.6
 -5 11 -1 46.5 6.1
 5 11 1 58.79 14.6
 -5 11 -1 69.89 21.5
 5 11 1 49 7.4
 -5 11 -1 40.2 25.3
 -6 -11 -1 407.86 32.6
 6 -11 1 489.25 42.5
 6 -11 1 468.15 23.9
 6 -11 1 526.65 45.3
 -6 -11 -1 470.15 28.2
 6 -11 1 461.75 52.29
 -6 11 -1 442.06 22.3
 6 11 1 486.85 44.8
 -6 11 -1 495.85 50.19
 6 11 1 449.36 41.1
 -6 11 -1 494.65 56.99
 6 11 1 484.85 39.6
 -6 11 -1 422.26 39.3
 -7 11 1 130.29 41.4
 7 -11 1 51.29 28.1
 -7 11 1 120.89 29.9
 7 -11 1 22.5 15.2
 7 11 -1 132.69 31
 7 -11 -1 147.09 38.3
 7 -11 -1 142.49 34.9
 7 -11 -1 68.89 20.1
 -7 11 -1 22 16.8
 -8 11 1 362.96 67.49
 8 11 -1 324.87 46.4
 -8 11 1 338.47 40.9
 -8 11 1 344.77 47.7
 8 11 -1 381.56 47.6
 8 11 -1 417.86 44.6
 8 -11 -1 368.76 20.9
 8 -11 -1 364.86 34.5
 -8 -11 1 357.16 28.6
 8 -11 -1 332.77 57.79
 8 -11 -1 309.97 54.69
 -9 11 1 23.5 49.7
 9 11 -1 2.4 10.9
 -9 -11 -1 11.1 12.3
 9 -11 1 28.6 28.6
 -9 11 1 7.5 15
 9 11 -1 12.9 20.1
 -9 -11 -1 23.9 20.5
 -9 -11 -1 23.9 8.7
 9 -11 1 1.3 10.5
 9 11 -1 14 21.1
 9 -11 1 32.9 14.2
 9 11 -1 4.6 5.1
 9 -11 1 16 4.8
 -9 11 1 0.3 21.1
 9 11 1 26.3 15.8
 -9 11 -1 84.69 47.6
 -9 11 -1 14.2 14.3
 -9 -11 1 10.3 11.2
 9 -11 -1 4.3 11.4
 9 -11 -1 9.4 5.1
 9 11 1 40.2 19.6
 -9 11 -1 35.7 25.3
 -9 -11 1 9.6 21.1
 9 -11 -1 19 13.7
 9 -11 -1 26.6 33.5
 9 11 1 26.3 20
 9 -11 -1 -6.4 24.5
 -10 -11 -1 18.1 20.9
 10 -11 1 19.5 17.6
 -10 11 1 -19.1 28.2
 10 -11 1 12.4 23.1
 10 11 -1 19.1 15.1
 10 11 -1 -3.1 17.4
 10 11 -1 1.9 20
 10 -11 1 35.4 31.3
 -10 11 1 8.3 20.6
 -10 11 -1 58.09 38.4
 10 -11 -1 -17.1 21.4
 10 11 1 11.8 13.4
 -10 11 -1 23.6 21.4
 10 -11 -1 -10 13.5
 10 -11 -1 6.9 25.5
 10 11 1 -11.1 18
 10 11 1 -5.2 18.3
 10 -11 -1 -3.3 14.9
 -10 -11 1 -4.5 19.8
 10 -11 -1 -9.7 9.8
 10 -11 -1 3.9 4.3
 11 11 -1 45.5 27.6
 -11 -11 -1 7.7 22.3
 11 11 -1 48.3 33.8
 -11 11 1 31.4 36.8
 11 11 -1 63.59 21.4
 11 11 -1 33.3 21.6
 -11 11 1 28.7 24.3
 -11 11 1 50.29 26.8
 11 -11 -1 45.2 7.5
 11 11 1 -7 24.7
 -11 11 -1 -1.6 30
 -11 -11 1 25.4 23.4
 11 -11 -1 44 18.6
 -11 11 -1 9.6 21.4
 11 -11 -1 51.39 35.4
 -11 -11 1 37.5 16.6
 12 11 -1 97.79 41.3
 12 11 -1 167.38 47.5
 12 11 -1 173.58 37.2
 -12 11 1 191.98 51.19
 -12 11 1 144.29 58.49
 -12 11 1 95.39 31.4
 12 11 -1 146.49 36.1
 -12 -11 1 168.18 48.3
 12 -11 -1 125.69 10.7
 12 -11 -1 129.49 29.3
 12 -11 -1 167.38 55.59
 13 11 -1 63.49 31.8
 -13 11 1 23.8 23
 13 11 -1 26.6 23.6
 13 -11 1 61.99 44.7
 13 11 -1 4.1 25.9
 -13 -11 -1 45.7 34.1
 -13 11 1 21.2 33.6
 13 11 -1 10.3 21.6
 -13 11 1 24.4 28.2
 13 11 1 44.6 25.3
 -13 11 -1 46.6 27.8
 -13 11 -1 95.49 51.19
 -13 11 -1 19.8 27
 13 -11 -1 52.39 39
 13 11 1 33.1 33.7
 13 11 1 39.9 19.7
 -13 -11 1 28 30.7
 14 -11 1 803.02 107.29
 14 11 -1 634.94 66.89
 -14 11 1 638.34 71.89
 -14 11 1 550.34 96.69
 -14 11 1 555.04 117.89
 14 11 -1 620.14 73.89
 14 11 -1 743.13 92.09
 14 11 1 817.32 83.29
 14 11 1 713.33 70.19
 14 -11 -1 654.23 95.99
 -14 11 -1 736.23 91.09
 14 11 1 868.11 98.09
 -14 11 -1 800.12 77.39
 -14 11 -1 653.03 136.99
 0 12 1 5.8 8.7
 0 12 -1 10.1 11
 0 -12 -1 -0.5 4.9
 0 -12 1 0 5.2
 0 12 -1 0 3.4
 0 -12 -1 0.2 4.1
 0 12 1 4 3.3
 -2 12 1 770.82 37.6
 2 12 -1 773.72 50.99
 -2 12 1 696.03 53.89
 2 12 -1 679.33 36.3
 -2 -12 1 731.53 41.5
 2 -12 -1 749.23 37.4
 4 -12 1 585.64 33.3
 -4 -12 -1 563.84 32.5
 -4 12 1 667.43 43.8
 -4 12 1 491.35 49.1
 -4 12 1 612.44 56.29
 4 -12 1 557.94 30.2
 4 12 -1 647.04 32.1
 -4 -12 -1 559.14 36.2
 4 -12 1 521.25 33
 4 -12 -1 661.63 55.79
 -4 -12 1 574.74 38.7
 4 -12 -1 639.44 31.4
 4 12 1 543.85 30.7
 -4 12 -1 558.94 52.29
 -4 12 -1 602.34 29.1
 4 -12 -1 613.94 33.7
 -4 12 -1 558.24 52.29
 4 -12 -1 596.74 37.7
 -4 12 -1 566.04 39.3
 -5 -12 -1 73.69 12
 5 -12 1 84.09 17.1
 -5 -12 -1 67.29 14.5
 -5 12 1 144.29 32.3
 5 -12 1 90.29 9.7
 5 -12 1 106.29 24.3
 5 -12 1 91.89 15.5
 -5 12 -1 66.49 22
 -5 12 -1 103.79 31.4
 -5 12 -1 71.29 7.6
 -5 12 -1 71.69 29
 6 -12 1 133.99 20.4
 6 -12 1 125.99 34.1
 6 -12 1 137.29 11.5
 6 -12 1 142.79 30
 -6 -12 -1 121.49 14.2
 6 -12 1 139.99 25.7
 -6 12 -1 127.89 9.6
 -6 12 -1 146.49 31.2
 -6 12 -1 174.68 25.5
 -6 12 -1 179.28 43
 6 12 1 138.79 22.7
 6 12 1 124.19 25
 -7 -12 -1 591.04 43.1
 -7 -12 -1 627.54 35.9
 7 12 -1 512.55 34.4
 7 -12 1 623.84 30.1
 7 -12 1 631.64 64.69
 -7 12 -1 590.04 48.5
 7 12 1 630.64 48.1
 7 12 1 636.54 50.79
 -7 12 -1 606.54 69.69
 -7 12 -1 615.04 61.59
 7 12 1 619.84 54.49
 8 12 -1 210.78 33.7
 -8 12 1 202.18 41.7
 8 12 -1 214.28 41
 -8 12 1 261.47 60.09
 -8 -12 -1 125.59 16.4
 8 -12 1 136.79 38
 8 12 -1 240.48 38.2
 8 12 -1 259.47 46.7
 8 -12 1 92.89 30
 -8 12 1 204.18 37.2
 8 12 1 142.89 29.4
 -8 12 -1 189.38 46.8
 8 12 1 120.99 28.4
 8 -12 -1 211.78 37.6
 -8 12 -1 87.69 41
 8 -12 -1 216.78 46.5
 8 -12 -1 209.38 35.7
 8 -12 -1 200.28 14
 -8 12 -1 111.29 26.3
 -10 -12 -1 162.88 41.4
 10 -12 1 134.99 43.6
 10 -12 1 162.98 11.4
 10 12 1 173.98 36.6
 10 12 1 206.28 33.6
 10 12 1 158.68 43.8
 -10 12 -1 282.27 67.09
 -10 12 -1 166.38 42.3
 -10 12 -1 194.78 37
 11 12 -1 49.4 24.3
 11 -12 1 38.8 36.9
 -11 -12 -1 93.89 21.2
 -11 12 1 59.49 36.9
 11 12 -1 72.69 27.1
 11 12 -1 48.4 30.5
 -11 -12 -1 92.79 28.1
 -11 12 1 48 26.1
 11 12 -1 45.6 32.2
 -11 -12 1 42.3 23.9
 11 12 1 97.69 32
 11 12 1 78.49 33
 11 -12 -1 32.3 36.7
 11 12 1 85.69 20.2
 11 -12 -1 58.19 20.6
 -11 12 -1 141.19 49.8
 -11 -12 1 41.7 16.1
 -11 12 -1 94.29 32.1
 11 -12 -1 44.7 7.7
 -12 -12 -1 43.4 24.7
 12 12 -1 21.9 25.7
 12 12 -1 16.5 23.8
 12 12 -1 10.1 18.6
 -12 12 1 -1.6 18.7
 -12 12 1 10.7 37.3
 12 -12 1 69.39 41.5
 12 12 -1 34.8 20.9
 -12 12 1 -5.6 19.7
 12 12 1 73.59 23.4
 -12 12 -1 92.79 37.7
 12 12 1 100.09 38.6
 12 -12 -1 -24.9 28.2
 -12 12 -1 97.09 32.6
 -12 -12 1 1.2 18.6
 13 -12 1 33.9 33.9
 -13 -12 -1 -14.8 24.2
 -13 12 -1 22.3 27
 13 12 1 29.3 17.6
 -13 -12 1 -0.3 25.1
 13 12 1 -7.8 27.2
 -13 12 -1 28 33.4
 -13 12 -1 118.99 39.1
 13 12 1 55.69 26.2
 -14 12 1 -32.6 36.3
 -14 -12 -1 -9.5 33.6
 -14 12 1 7.8 28.1
 -14 12 1 -37 21.3
 14 12 -1 32.4 27.7
 14 -12 1 10.7 49
 -14 12 -1 42.6 29
 -14 12 -1 28 43.9
 14 -12 -1 -4.8 14.9
 -14 12 -1 44.1 34.4
 14 -12 -1 1.5 43.1
 -14 -12 1 -4.8 34
 0 13 1 64.89 17.3
 0 13 -1 65.89 8.5
 0 -13 -1 59.89 10.3
 0 -13 -1 67.29 10.4
 0 13 1 67.99 9.3
 0 13 -1 49.8 18.3
 0 -13 1 73.79 11.9
 -1 -13 -1 561.14 32.5
 1 -13 1 536.95 31.2
 -1 -13 -1 574.34 31.1
 1 13 1 495.65 40.6
 -1 13 -1 529.55 28.1
 -1 13 -1 527.45 46.1
 1 13 1 480.75 27.8
 2 13 -1 96.69 22.1
 -2 -13 -1 163.68 15.2
 -2 -13 -1 154.58 16.7
 2 -13 1 176.58 15.2
 2 13 -1 109.99 11.8
 -2 -13 1 99.99 16.9
 -2 13 -1 147.29 27.1
 -2 13 -1 168.58 12.2
 2 13 1 163.28 13.1
 2 13 1 177.68 22.7
 -3 -13 -1 51.79 10.5
 -3 -13 -1 59.19 10.4
 3 -13 1 65.69 10.7
 -3 13 -1 43.5 19.2
 3 13 1 87.59 19.7
 3 13 1 60.19 9
 -3 13 -1 61.39 7.9
 -4 13 1 159.48 11.8
 -4 13 1 230.78 40.7
 4 13 -1 159.68 13.8
 -4 13 1 156.38 20.4
 4 13 -1 172.48 27
 -4 13 1 156.08 32.9
 4 -13 -1 168.68 14.4
 4 -13 -1 140.39 13.6
 -4 -13 1 169.28 21.4
 4 -13 -1 147.19 14.6
 4 -13 -1 173.08 27.2
 5 -13 1 113.59 11.8
 -5 13 1 155.98 22.4
 -5 13 1 122.79 31.5
 -5 -13 -1 90.19 13.4
 5 -13 1 105.29 16.8
 -5 -13 -1 125.59 21.4
 -5 13 1 162.78 38.4
 5 13 -1 142.59 11.8
 5 -13 1 108.79 15.2
 -5 13 -1 115.19 9.9
 5 -13 -1 143.39 28.3
 -5 13 -1 141.39 23.1
 5 -13 -1 117.89 12.2
 -5 13 -1 87.09 24.6
 5 -13 -1 138.49 15.9
 5 -13 -1 149.09 20.3
 -5 13 -1 144.39 36.7
 5 13 1 104.89 20.8
 -5 -13 1 104.79 18
 -6 -13 -1 34.4 8.9
 6 -13 1 56.09 25.5
 6 -13 1 45.9 13.2
 -6 -13 -1 25 10.9
 -6 13 1 113.19 35
 6 -13 1 47.8 8.1
 6 13 -1 85.99 18.1
 -6 13 1 80.39 27.1
 -6 13 -1 33 15.9
 -6 13 -1 86.59 31.4
 -6 13 -1 55.49 23.5
 -6 13 -1 43.5 6.3
 6 -13 -1 96.09 24.5
 6 13 1 36.9 12.3
 -7 -13 -1 67.89 17.8
 7 -13 1 83.09 9.7
 -7 -13 -1 70.79 13.2
 7 -13 1 112.99 32.5
 7 -13 1 73.09 16.9
 7 -13 1 104.19 23.7
 -7 13 -1 80.79 36.7
 7 13 1 112.79 23.6
 -7 13 -1 85.49 22.8
 -7 13 -1 26.4 19.8
 -8 13 1 99.79 35.1
 -8 13 1 88.19 26.2
 -8 -13 -1 87.99 14.8
 8 -13 1 78.19 19
 8 -13 1 77.79 22.2
 8 13 -1 116.09 30.5
 -8 13 1 56.79 66.39
 8 -13 1 99.89 26.1
 8 -13 1 82.09 9.7
 8 13 -1 101.09 18.8
 8 13 -1 105.29 30.8
 8 -13 1 79.89 29.7
 8 13 -1 98.29 23.4
 8 -13 -1 102.49 22.2
 8 -13 -1 90.79 25.4
 -8 13 -1 97.49 26.2
 8 -13 -1 123.89 36.2
 8 13 1 72.09 20.5
 8 13 1 122.89 33.1
 8 -13 -1 88.19 10.6
 8 -13 -1 89.09 27.5
 8 13 1 117.09 27
 -8 13 -1 101.89 30.1
 9 13 -1 122.29 33.2
 9 13 -1 111.69 29.1
 9 13 -1 123.19 29.8
 -9 13 1 136.79 38.3
 9 13 -1 112.39 20.1
 -9 13 1 109.89 46.8
 -9 13 1 114.99 30
 9 -13 -1 112.89 37.6
 9 -13 -1 113.59 31.6
 9 -13 -1 114.89 25.2
 9 -13 -1 120.49 11.7
 -10 13 1 330.17 71.99
 10 13 -1 227.98 47.7
 10 13 -1 262.27 37.6
 10 13 -1 341.87 45.7
 10 13 -1 251.67 29.9
 -10 13 1 265.57 56.89
 -10 13 1 309.07 41
 10 -13 -1 274.27 17.6
 10 -13 -1 298.97 34.6
 11 13 -1 174.38 46.6
 -11 13 1 200.78 50.09
 11 13 -1 102.99 30.1
 11 13 -1 157.98 36.8
 -11 13 1 160.48 42
 11 13 -1 144.79 26.4
 -11 13 1 190.18 60.39
 11 -13 -1 114.09 40.9
 -11 -13 1 157.88 26.6
 11 -13 -1 144.19 12
 -12 13 1 5.1 20.3
 12 13 -1 15.2 14.4
 12 13 -1 15.7 20.6
 -12 13 1 10.6 35.3
 12 -13 1 99.09 38.1
 -12 13 1 -8.4 19.5
 12 13 -1 15.7 21.6
 12 13 -1 2.4 21.3
 -12 -13 -1 5.9 21.7
 12 -13 -1 4.4 4.3
 12 -13 -1 26.1 29.2
 -12 -13 1 7.3 20.6
 -12 13 -1 97.29 37.5
 13 13 -1 87.79 25.6
 13 13 -1 99.99 29.2
 -13 13 1 29 28.5
 -13 13 1 120.19 46.8
 13 13 -1 78.89 36.6
 -13 13 1 79.79 29.3
 -13 -13 -1 9.4 35.2
 13 13 -1 64.69 22.5
 -13 -13 1 5.9 33.5
 13 -13 -1 68.99 41.9
 0 14 1 186.38 14.4
 0 14 -1 187.08 14.5
 0 14 1 197.88 31.5
 0 14 -1 201.98 32
 0 -14 -1 179.78 17.5
 0 -14 1 175.18 18.2
 -2 14 1 86.29 22.3
 2 14 -1 99.49 23.5
 -2 14 1 92.79 9.6
 2 -14 1 78.79 12.1
 -2 -14 -1 93.39 14
 2 14 -1 86.29 10.4
 -2 -14 -1 72.89 13.3
 -2 14 -1 51.99 19.9
 2 14 1 73.59 9.8
 -2 14 -1 60.39 8.6
 2 14 1 91.59 21
 2 -14 -1 100.99 14
 -2 -14 1 82.79 14.4
 4 -14 1 103.59 12.6
 -4 -14 -1 113.39 14.4
 -4 -14 -1 106.09 19.3
 4 14 1 105.09 11.9
 4 14 1 115.49 21.4
 -4 14 -1 115.59 10.4
 -4 14 -1 108.69 18.4
 -4 14 -1 104.99 28.1
 -5 -14 -1 290.27 28.2
 5 -14 1 371.96 23.3
 5 -14 1 305.47 21.3
 -5 -14 -1 336.37 24.8
 5 -14 1 331.57 21.3
 -5 14 1 205.98 46.6
 -5 14 -1 347.97 45
 -5 14 -1 329.57 53.19
 5 14 1 321.37 30.5
 -5 14 -1 335.17 21.1
 -5 14 -1 310.47 29.9
 -6 -14 -1 199.98 25.4
 -6 -14 -1 205.58 19.9
 6 -14 1 243.98 17
 6 -14 1 259.97 22.6
 -6 14 -1 230.38 28.4
 6 14 1 253.67 27.1
 6 14 1 202.88 17.2
 -6 14 -1 191.68 36.8
 -6 14 -1 247.58 51.39
 -6 14 -1 221.38 14.2
 6 14 1 199.28 17.4
 7 14 -1 100.19 28
 7 -14 1 53.59 22
 7 -14 1 84.59 28.2
 -7 14 1 64.19 33.3
 7 14 -1 80.19 17.1
 7 14 -1 77.69 16.3
 7 -14 1 49.2 8.8
 -7 14 1 114.59 25.9
 -7 14 1 51.59 33
 7 -14 1 58.99 14.6
 7 -14 1 59.09 17.3
 7 14 1 48.8 13.9
 7 -14 -1 97.09 17.7
 7 -14 -1 63.29 23.3
 -7 14 -1 52.69 22.7
 -7 14 -1 57.29 35
 7 14 1 51.49 19.1
 7 -14 -1 113.09 24
 -7 14 -1 47.3 16.4
 8 -14 1 31 7.2
 8 14 -1 61.19 18.2
 -8 14 1 45.8 23.8
 8 -14 1 20.8 12.8
 -8 14 1 42.2 20.4
 8 -14 1 30.2 22.7
 -8 14 1 70.49 35.4
 8 14 -1 53.29 13.1
 8 14 -1 82.19 26.5
 8 -14 -1 40.7 15.6
 8 14 1 44.9 18.7
 -8 14 -1 19.8 21.2
 -8 14 -1 20.5 15.7
 8 -14 -1 43.4 18.3
 8 -14 -1 55.19 25.5
 -8 14 -1 42.4 31
 8 14 1 28.6 14.4
 9 -14 1 181.08 24.9
 -9 14 1 275.97 61.49
 9 14 -1 309.67 42.7
 -9 14 1 286.07 37.6
 9 14 -1 223.68 36
 -9 14 1 231.78 52.89
 9 14 -1 262.57 26.6
 9 -14 1 186.38 14.6
 9 -14 1 233.08 51.69
 9 14 1 257.97 35.4
 9 -14 -1 251.47 49.9
 -9 14 -1 188.78 54.39
 -9 14 -1 202.98 36.6
 -9 14 -1 197.08 44.8
 9 14 1 174.98 37.8
 9 14 1 163.18 29.9
 -10 14 1 3.1 14.6
 10 14 -1 19.2 21.7
 -10 14 1 25.9 34.5
 -10 14 1 19.6 24.8
 10 14 -1 15 19.1
 10 14 -1 20.8 12.4
 10 -14 1 23.3 22.2
 10 -14 -1 -2.3 9.7
 -10 14 -1 28.1 33.3
 -10 14 -1 8 21.9
 -10 14 -1 -5.3 13.5
 10 -14 -1 22.6 6.5
 10 -14 -1 13.8 20.3
 10 14 1 28.7 23.2
 10 14 1 33.5 19.6
 11 14 -1 141.59 32.9
 11 14 -1 244.48 45.7
 -11 14 1 260.57 70.39
 -11 14 1 199.38 48.9
 11 14 -1 220.58 39.6
 -11 14 1 247.48 43.5
 11 -14 1 345.37 67.09
 11 14 -1 200.98 28.2
 11 14 1 262.07 34.4
 11 -14 -1 225.88 56.79
 11 -14 -1 176.88 14.5
 11 14 1 270.37 36.5
 -11 14 -1 321.47 77.19
 11 14 1 240.88 48.7
 -11 14 -1 268.07 44.9
 -11 14 -1 249.28 56.89
 12 14 -1 30.9 35.1
 12 14 -1 33.6 26.6
 12 14 -1 66.99 25.6
 12 -14 1 -9.3 11.8
 12 -14 1 -6.1 30.1
 -12 14 1 54.09 34.7
 -12 14 1 4.6 36.1
 -12 14 1 8.9 19.6
 12 14 1 16.9 17.9
 -12 14 -1 47.9 40.1
 12 14 1 2.1 15.3
 12 -14 -1 -3.3 14.1
 12 14 1 -3.7 24.5
 12 -14 -1 80.39 39.5
 -12 14 -1 2 20.1
 12 -14 -1 11.9 4.4
 0 15 -1 45.4 8.3
 0 15 1 41.3 16.6
 0 -15 1 56.79 13
 0 15 1 40.7 7.3
 0 15 -1 39.3 17.2
 1 15 -1 108.19 12
 -1 -15 -1 164.98 17.9
 -1 15 1 114.49 12
 1 15 -1 115.09 25.3
 -1 15 1 130.89 29.5
 1 -15 1 155.38 16.8
 1 -15 -1 100.39 14.6
 1 15 1 144.09 25.9
 1 15 1 151.78 13
 -1 15 -1 151.98 13.1
 -1 15 -1 140.49 29.2
 -1 -15 1 107.99 19.7
 -2 15 1 341.87 41
 -2 15 1 438.06 24.4
 2 15 -1 397.96 25
 2 15 -1 441.46 40.1
 2 -15 -1 410.36 27.2
 -2 -15 1 423.46 32.3
 -3 15 -1 141.59 30.9
 -4 -15 -1 226.28 24.7
 -4 15 1 290.77 43.8
 4 15 -1 294.47 31.7
 4 -15 1 209.68 18.1
 -4 15 -1 234.58 40.6
 4 15 1 171.28 24
 -4 15 -1 193.28 14.8
 -4 -15 1 253.57 27.2
 -5 15 1 236.98 42.8
 5 -15 1 131.49 14.3
 -5 -15 -1 153.98 24.8
 5 15 -1 205.58 27.1
 -5 15 -1 168.58 22.7
 -5 15 -1 157.48 39.4
 -5 15 -1 140.69 12
 -5 15 -1 187.98 40.5
 5 15 1 170.78 26.2
 6 -15 1 263.77 19
 -6 -15 -1 266.97 29.7
 6 -15 1 244.38 20.8
 6 15 -1 246.08 30.5
 -6 15 1 301.77 31.8
 -6 15 1 336.97 58.39
 6 -15 -1 281.47 36.8
 6 -15 -1 278.17 19.7
 -6 15 -1 258.87 49.1
 -6 15 -1 257.27 29
 -6 15 -1 240.98 16
 6 15 1 241.08 27
 -6 15 -1 210.98 45.4
 6 -15 -1 289.07 24.2
 7 -15 1 103.29 12.1
 7 -15 1 113.59 21.7
 7 -15 1 130.79 19.7
 -7 15 1 59.29 19.2
 -7 15 1 60.09 30
 7 15 1 96.89 13.2
 -7 15 -1 62.09 33
 7 15 1 103.29 13.4
 7 15 1 103.69 21
 -7 15 -1 112.79 31.5
 7 15 1 108.29 25.4
 -7 15 -1 115.19 23.4
 -8 15 1 2.1 24.3
 8 15 -1 26.4 12.8
 -8 15 1 7.3 18
 8 15 -1 12.2 17.1
 8 -15 1 61.39 25.5
 -8 15 1 28.5 16.9
 8 -15 1 49.3 15.9
 8 15 -1 20.1 10.6
 8 15 1 45.2 17.8
 -8 15 -1 68.69 32.9
 8 -15 -1 12.9 11.1
 -8 15 -1 43.9 23.2
 8 15 1 37.3 12.4
 -8 15 -1 58.19 19.8
 8 15 1 57.69 13
 9 15 -1 38.5 15
 -9 15 1 64.59 20.9
 9 15 -1 50.79 14.2
 -9 15 1 69.39 40.2
 -9 15 1 36.9 24.4
 9 -15 1 73.09 26.3
 9 15 -1 79.59 23.7
 9 -15 -1 45.3 15.2
 9 -15 -1 45.5 8.7
 -10 15 1 294.27 69.99
 -10 15 1 256.67 54.39
 11 15 -1 32 23.4
 11 -15 1 9.5 23.1
 -11 15 1 61.69 26.5
 -11 15 1 62.59 29.3
 11 15 -1 73.09 23.6
 -11 15 1 56.49 43.3
 11 15 -1 38.7 21.2
 11 15 -1 50.39 15.3
 11 15 1 40.2 16.4
 11 15 1 49.99 25
 11 -15 -1 6.4 25
 -11 15 -1 53.29 29.1
 11 -15 -1 60.99 9.3
 11 15 1 39.8 18
 11 15 1 51.69 18.4
 -11 15 -1 31.7 22.4
 -11 15 -1 3.4 43
 0 16 -1 62.59 9.5
 0 16 -1 62.19 21.5
 0 16 1 53.89 18.2
 0 -16 1 63.79 14.7
 0 -16 -1 61.09 12.7
 0 16 1 59.59 9.3
 -1 -16 -1 488.45 34
 1 -16 1 512.15 33.6
 -1 16 -1 427.96 47.3
 1 16 1 451.15 42.6
 -1 16 -1 522.15 28.6
 -2 -16 -1 229.78 23.6
 2 16 -1 225.08 30.9
 2 -16 1 198.88 24.1
 -2 16 1 261.07 17.5
 -2 16 1 280.77 44.7
 2 -16 -1 252.57 21.4
 2 16 1 168.98 28.2
 -2 -16 1 273.57 26.7
 -2 16 -1 197.68 16.2
 -2 16 -1 209.08 35.8
 -3 -16 -1 1.7 8.5
 -3 16 1 12.1 14.4
 3 -16 1 7.4 7.2
 3 16 -1 16.4 12
 3 16 1 -0.5 8.9
 -3 16 -1 -0.8 3.9
 3 -16 -1 8.4 8.6
 -3 -16 1 16.5 10.5
 -3 16 -1 -3.6 12.5
 -5 16 1 127.09 34.8
 -6 16 1 100.19 21.2
 -6 16 1 93.59 33.1
 -6 16 1 90.09 32.7
 6 16 -1 89.09 21.8
 6 -16 1 71.79 12.3
 -6 -16 -1 79.19 21.7
 -6 16 -1 82.39 30.1
 6 16 1 49.2 17
 -6 16 -1 81.99 19.9
 6 -16 -1 94.09 13.3
 -7 16 1 28.2 21.4
 -7 16 1 17.1 12.7
 7 16 -1 25.6 14.3
 7 16 -1 26.6 17.3
 -7 16 1 17.4 32
 -7 16 -1 36.6 29.6
 -7 16 -1 -0.6 11.1
 7 16 1 -7.2 12.4
 7 -16 -1 19.8 7.9
 -7 16 -1 -3.4 17.4
 7 16 1 14.1 11.9
 -8 16 1 49.8 31.8
 8 -16 1 5.6 16.4
 -8 16 1 1.5 13.6
 8 -16 1 20.1 7.8
 8 16 -1 25 19
 -8 16 1 29.2 17.1
 8 -16 -1 31.7 8.6
 8 16 1 27.9 9.5
 8 16 1 58.39 18.5
 -8 16 -1 21.3 15.3
 8 16 1 27.8 8.9
 -8 16 -1 -3.1 18.1
 -8 16 -1 68.59 31.7
 8 16 1 18 11.1
 -9 16 1 125.69 45.6
 -9 16 1 101.59 34.8
 9 -16 1 36.7 9
 -9 16 -1 48.2 20.7
 9 16 1 33.9 12
 -9 16 -1 70.39 39.3
 9 16 1 35.9 13.6
 -9 16 -1 59.99 28.4
 9 16 1 54.59 20.4
 9 16 1 24.1 9.7
 -10 16 1 -4 16.2
 10 16 -1 9.5 21.8
 10 16 -1 14.5 11.7
 -10 16 1 15.4 23.9
 10 -16 1 7.8 20.7
 10 -16 1 -1.2 12.4
 -10 16 1 -24.4 29.7
 10 16 -1 10.7 10.9
 -10 16 -1 41.2 26.4
 10 -16 -1 16.6 16.6
 -10 16 -1 94.29 42.1
 -10 16 -1 52.49 19.4
 10 16 1 38.8 13
 10 -16 -1 2.9 5.9
 -11 16 1 32.2 26.7
 11 -16 1 13.6 32.9
 -11 16 -1 3.7 22.3
 11 16 1 38 16.6
 0 17 1 132.69 27.6
 0 17 -1 128.99 30.6
 0 -17 -1 120.59 17.8
 0 -17 1 120.79 19.1
 -1 17 1 199.08 35
 1 17 -1 205.08 35
 -2 17 1 202.28 35.3
 2 -17 1 145.39 18.5
 -2 -17 -1 137.49 20
 -2 17 -1 103.49 26.6
 -2 17 -1 125.09 13.1
 2 17 1 123.59 26.1
 3 -17 1 29 10.5
 -3 17 1 53.19 22.9
 -3 -17 -1 34.4 14.2
 3 17 1 31.7 14.2
 -3 17 -1 32.9 7.4
 -4 -17 -1 203.48 26.6
 4 -17 1 193.88 19.4
 -4 17 -1 208.58 15.9
 4 17 1 181.78 29.3
 -4 17 -1 161.18 37.2
 -5 17 1 242.48 48.1
 6 17 -1 119.09 24.5
 -6 17 1 128.39 37.9
 -6 17 -1 14.8 20
 -7 17 1 18.8 22.5
 -7 17 1 5.2 11.4
 7 17 -1 2.7 18.2
 7 -17 1 27.4 9
 7 17 -1 2.8 10.6
 -7 17 1 -30.3 20.6
 -7 17 -1 58.39 17.7
 7 17 1 44.6 18.4
 -7 17 -1 22.5 27.3
 7 17 1 33.4 15
 -7 17 -1 50.79 26
 7 -17 -1 13.5 7.3
 8 17 -1 14 21
 -8 17 1 15.7 26.3
 -8 17 1 7.3 12.1
 8 -17 1 5.8 10.8
 8 -17 1 4.8 6.3
 -8 17 1 22.6 21.4
 8 17 -1 6.7 12.2
 -8 17 -1 45.9 28.4
 8 17 1 16.4 10.1
 -8 17 -1 2.4 17.7
 8 17 1 -9.8 12.7
 -8 17 -1 18.9 14.3
 8 -17 -1 27.8 12.4
 -9 17 1 8.1 26.5
 9 -17 1 91.99 19.8
 9 -17 1 80.79 12.1
 -9 17 1 28.9 31.5
 -9 17 -1 119.99 37.8
 -9 17 -1 108.09 43.9
 9 17 1 67.39 17.2
 9 17 1 146.39 46.9
 -9 17 -1 71.29 23.9
 0 -18 -1 4.8 10.1
 0 18 1 10.7 13.4
 0 -18 1 9.1 9.9
 0 18 -1 16.6 13.5
 -1 -18 -1 142.99 21.9
 -1 18 -1 95.19 26.4
 1 18 1 90.79 23.5
 -2 -18 -1 113.19 20.5
 2 18 1 99.59 24.1
 -2 18 -1 102.59 29.9
 -3 -18 -1 357.46 33.8
 3 -18 1 373.16 28.6
 3 18 1 330.47 35.4
 -3 18 -1 356.36 46.6
 3 -18 -1 280.37 25.6
 -4 -18 -1 60.69 19.4
 4 -18 1 48.2 12.6
 -4 18 -1 45.2 8.1
 -4 18 -1 32.5 26.5
 4 18 1 36 15.2
 -5 18 1 165.98 40.2
 5 18 -1 157.58 28.9
 5 -18 -1 180.28 19.1
 6 -18 1 3.5 7.3
 -6 18 1 -3.6 17.8
 6 18 -1 6.4 12
 6 18 1 13.9 15.5
 -6 18 -1 -2.2 15.4
 6 -18 -1 16.6 8.7
 6 18 1 16.1 11.5
 -7 18 1 -25.6 17.3
 7 18 -1 -7.6 21.1
 7 18 -1 16.5 12.6
 7 -18 1 -2.2 7.4
 7 -18 -1 -0.8 6.8
 7 18 1 26.1 14.9
 -7 18 -1 -1.8 17
 7 18 1 -8.9 9.5
 -8 18 1 72.49 23.4
 8 18 -1 57.49 20
 -8 18 1 79.19 39.4
 8 18 -1 41.9 24.8
 8 -18 1 -0.7 7.4
 -8 18 1 75.59 29.7
 -8 18 -1 -15.5 25.4
 -8 18 -1 -13.8 18.2
 -8 18 -1 11.6 14.2
 8 18 1 20.1 18.4
 8 18 1 1.6 11.6
 0 19 1 63.19 21.1
 0 -19 -1 95.09 17.9
 0 -19 1 102.59 20.1
 0 19 -1 75.89 22.4
 -1 19 1 96.89 27.4
 -1 -19 -1 72.39 18.3
 1 19 -1 88.29 24.4
 1 -19 -1 83.39 17.2
 -1 19 -1 69.19 23.3
 -1 -19 1 72.89 18.2
 2 19 -1 269.77 37.8
 -2 19 1 262.17 42.8
 2 -19 -1 367.06 29.6
 -2 -19 1 372.06 35.4
 -3 19 1 16.7 17.1
 3 -19 1 12.8 10
 3 19 -1 16.7 15.3
 -3 -19 -1 8 11.7
 -3 19 -1 18.7 18.6
 3 -19 -1 25.3 11.4
 3 19 1 22.7 12.7
 4 -19 1 102.69 18.4
 -4 -19 -1 79.89 20.6
 -4 19 1 99.29 30
 4 19 -1 91.79 23.7
 4 19 1 76.79 21.8
 4 -19 -1 87.99 15.5
 -4 19 -1 76.49 27.3
 5 -19 1 56.99 14.6
 5 19 -1 13.2 13.5
 -5 19 1 43 20.2
 -5 19 -1 46.3 23.5
 5 19 1 41.5 16.2
 6 -19 1 2.8 7.7
 -6 19 1 26.5 23.1
 6 19 -1 15.6 13.5
 -6 19 -1 -3.6 14.4
 6 -19 -1 19 10.4
 6 19 1 8.8 17.1
 0 20 -1 14.8 15.7
 0 20 1 22.4 17.5
 0 -20 -1 8.1 10.6
 0 -20 1 25.3 15.9
 1 -20 1 90.39 21.2
 -1 -20 -1 53.79 18.7
 1 20 -1 78.69 24.3
 -1 20 1 97.19 29.1
 1 -20 -1 117.19 21.4
 -1 20 -1 64.99 27
 1 20 1 47.5 19.4
 -2 20 1 115.69 28.9
 2 20 -1 108.89 27.3
 -2 20 -1 74.69 25.4
 2 -20 -1 135.09 21.7
 -3 20 1 31.8 22
 3 -20 1 -1.3 9.1
 -3 -20 -1 -7 13.2
 -3 20 -1 -2.9 14.9
 3 20 1 14.8 12.6
 3 -20 -1 -2.8 8.3
 -4 20 1 47.3 27
 4 -20 1 5.8 9.5
 4 20 -1 28.7 18.1
 -4 -20 -1 9.2 12.7
 -4 20 -1 3.9 19.3
 4 -20 -1 33.4 12
 4 20 1 -12.2 12.8
 -1 0 -2 -1.1 2.2
 -1 0 2 -4.1 9
 1 0 -2 3.3 3.9
 -1 0 -2 -1.9 4.4
 1 0 2 -1.7 1.5
 1 0 2 0 3
 1 0 -2 -4 6
 -1 0 -2 -1.1 3.1
 -1 0 2 0.1 2.2
 1 0 2 0.7 3.6
 -1 0 2 -1.3 4
 -3 0 2 0.6 8.2
 3 0 2 2.8 9.2
 -3 0 -2 -4 5.8
 -3 0 2 1.5 12.5
 3 0 2 2.3 9.8
 3 0 -2 -3.8 12.4
 -3 0 -2 2.6 1.8
 3 0 -2 -0.7 6.7
 -3 0 -2 4.7 13.4
 -3 0 2 18.6 19.4
 3 0 2 3.3 13.9
 3 0 -2 0 11.8
 3 0 2 1.3 4.5
 -3 0 -2 -5.5 5.4
 3 0 2 0.6 1.3
 4 0 2 553.64 40.2
 4 0 2 567.14 33.5
 4 0 2 579.94 24.4
 4 0 2 554.14 46
 -4 0 -2 566.34 46.5
 -4 0 -2 528.25 35.8
 -4 0 -2 556.54 24.2
 -4 0 -2 558.04 35.1
 5 0 -2 2.9 8.8
 -5 0 -2 3.9 8.2
 -5 0 -2 1.6 7.1
 -5 0 2 -0.8 12.3
 5 0 -2 -4.2 15.4
 -5 0 2 6.1 11.1
 -5 0 -2 0.2 1.4
 5 0 2 5 11.7
 5 0 -2 -0.6 1.3
 -5 0 -2 6.2 14
 5 0 2 -2.7 6.2
 5 0 2 0.7 12.7
 5 0 -2 1.5 16.5
 -5 0 2 0.6 15.7
 7 0 2 -0.2 15.5
 -7 0 2 0.3 9.5
 -7 0 -2 6 9.9
 7 0 2 0.4 13.5
 7 0 -2 -0.6 1.7
 -7 0 -2 -1.5 2
 7 0 -2 12.1 13.8
 -7 0 2 -9.6 11.5
 7 0 -2 11.4 19.2
 7 0 2 -2.5 5.9
 7 0 -2 -4.9 8.7
 7 0 2 0.3 2.6
 -7 0 -2 3.3 10.5
 -8 0 -2 1805.02 119.69
 -8 0 -2 1918.11 105.49
 8 0 2 1839.22 115.29
 8 0 2 1750.02 114.49
 -8 0 -2 1759.92 99.49
 8 0 2 1833.72 77.39
 -8 0 -2 1935.31 76.99
 8 0 2 1734.63 95.09
 -9 0 -2 -14.4 17.9
 9 0 -2 -7.5 13.3
 9 0 -2 0.7 2
 -9 0 2 11.4 20.6
 -9 0 -2 1.2 2.6
 9 0 -2 -12.3 17.7
 9 0 2 -0.4 19.5
 -9 0 2 -9.3 9.7
 9 0 -2 2.6 9.9
 -9 0 -2 0.5 12.5
 9 0 2 -1.5 8
 9 0 2 7.3 17.4
 -9 0 2 -6.7 10.9
 -9 0 -2 6.5 12.2
 9 0 2 1.4 2.7
 10 0 2 505.75 64.69
 10 0 2 391.06 56.29
 -10 0 -2 407.86 44.3
 -10 0 -2 424.76 21.6
 10 0 2 446.26 22.3
 10 0 2 376.46 38
 -10 0 -2 510.25 68.89
 -10 0 -2 401.36 48
 -11 0 2 -29 20
 -11 0 -2 -0.8 2.9
 11 0 2 6.4 12
 11 0 -2 39.1 35.5
 11 0 2 -0.8 3.2
 -11 0 -2 1 25.2
 -11 0 -2 -0.8 11.7
 11 0 2 -5.9 23.5
 -11 0 -2 4 14.2
 -11 0 2 7.7 18.9
 -11 0 2 -6.3 11.9
 11 0 -2 -2.9 16.1
 11 0 2 19.1 23.5
 11 0 -2 3.8 4.7
 11 0 -2 -3.1 10.5
 12 0 2 214.48 15.1
 12 0 -2 329.77 39.8
 12 0 2 203.38 33.3
 -12 0 2 348.97 49.99
 12 0 -2 247.48 55.69
 12 0 2 234.88 58.09
 12 0 -2 336.77 75.09
 -12 0 -2 261.87 61.99
 -12 0 -2 244.78 46.1
 12 0 2 264.77 66.09
 -12 0 -2 267.67 40.1
 -12 0 2 314.87 66.69
 -12 0 2 256.27 50.99
 13 0 -2 2.1 28.8
 13 0 -2 69.39 68.89
 -13 0 -2 6.3 19.3
 13 0 2 0.7 3.9
 -13 0 -2 -11.3 14
 13 0 -2 1.3 12.4
 -13 0 2 11 33.4
 -13 0 2 5.7 33
 -13 0 -2 -20.6 33.5
 13 0 2 20.3 29.9
 -13 0 2 4.8 18.1
 13 0 2 -6.5 11.5
 13 0 2 9.5 16.1
 14 0 -2 943.11 104.49
 14 0 2 1032.6 92.39
 14 0 2 1135.59 117.89
 14 0 -2 952.7 81.09
 14 0 2 1196.98 123.29
 14 0 -2 1071.39 120.59
 -14 0 -2 1133.49 96.09
 -14 0 2 906.01 90.79
 14 0 2 1077.89 78.09
 -15 0 2 -19.7 33.9
 15 0 -2 -28.4 27.1
 -15 0 -2 18.6 16.4
 15 0 2 -17.2 28.3
 -15 0 -2 -4.3 40
 15 0 2 21.1 29.8
 -15 0 2 1.7 21.9
 -16 0 -2 189.78 45.9
 -16 0 -2 165.68 57.89
 16 0 -2 55.59 48.3
 16 0 2 138.09 56.09
 16 0 2 186.08 56.19
 -16 0 2 136.39 58.99
 -17 0 2 12.9 42.7
 17 0 2 -68.49 71.49
 -17 0 -2 -7.7 38.4
 -17 0 -2 10.2 26.5
 -1 1 2 382.86 22.5
 -1 1 2 320.17 19.6
 1 1 -2 391.76 20.1
 1 -1 -2 387.36 20.5
 -1 -1 2 396.36 28.5
 -4 -1 -2 81.79 5.4
 4 -1 2 68.09 12.2
 -4 -1 -2 122.79 27.4
 4 -1 2 90.59 20.9
 -4 -1 -2 91.59 17.4
 4 -1 2 75.69 4.7
 -4 -1 -2 71.69 6.9
 4 -1 2 85.69 19
 -4 -1 -2 85.69 15.4
 -4 1 -2 80.59 14.9
 4 1 2 68.19 11.1
 -4 1 -2 66.09 20.2
 4 1 2 64.69 21.8
 4 1 2 80.09 5.6
 4 1 2 91.69 18.6
 -4 1 -2 67.69 14.1
 -6 1 2 372.16 47.5
 6 1 -2 300.17 31.8
 6 1 -2 315.37 40.3
 6 1 -2 351.76 16.4
 -6 1 2 347.37 43.4
 -6 1 2 340.27 38.9
 6 -1 -2 295.17 30.3
 -6 -1 2 345.67 45.7
 -6 -1 2 304.47 36
 6 -1 -2 342.37 44.7
 6 -1 -2 350.36 15.1
 6 -1 -2 286.17 39.3
 -6 -1 2 319.87 34
 7 -1 2 2436.96 141.69
 -7 -1 -2 2638.24 127.89
 -7 -1 -2 2576.34 130.59
 7 -1 2 2596.24 106.79
 -7 -1 -2 2756.32 146.39
 7 -1 2 2595.54 124.99
 7 1 2 2566.64 107.59
 7 1 2 2570.44 123.19
 -7 1 -2 2646.54 131.49
 -7 1 -2 2576.34 145.69
 7 1 2 2620.94 139.59
 -7 1 -2 2457.95 128.29
 7 1 2 2599.34 142.89
 8 -1 2 171.68 41.3
 -8 -1 -2 101.09 7.9
 8 -1 2 111.39 22.2
 8 -1 2 124.39 35.4
 -8 -1 -2 78.69 20
 -8 -1 -2 98.99 25.6
 -8 -1 -2 92.79 30.2
 8 -1 2 94.19 7.7
 8 1 2 91.09 18.3
 -8 1 -2 81.59 20.9
 -8 1 -2 97.09 6.9
 8 1 2 97.99 8.1
 8 1 2 71.29 26.1
 -8 1 -2 161.88 43.3
 8 1 2 121.29 34
 -8 1 -2 89.49 20.5
 -10 1 2 442.26 52.99
 10 1 -2 507.45 47.6
 -10 1 2 459.75 52.19
 10 1 -2 526.25 24.1
 10 1 -2 496.65 29.8
 10 1 -2 565.04 62.09
 10 1 -2 567.84 70.89
 -10 1 2 445.86 68.29
 10 -1 -2 493.55 68.79
 -10 -1 2 523.95 71.49
 -10 -1 2 539.95 55.59
 10 -1 -2 469.05 45.3
 -10 -1 2 520.05 52.89
 11 1 -2 217.68 46.6
 11 1 -2 212.68 83.39
 -11 1 2 201.38 55.19
 11 -1 2 36.7 29.7
 11 -1 -2 185.88 30.8
 11 -1 -2 228.98 57.99
 -11 -1 2 198.18 36.1
 -11 -1 2 221.18 58.99
 -12 -1 -2 334.57 53.29
 -12 -1 -2 297.57 18.6
 -12 -1 -2 341.07 72.59
 12 -1 2 235.58 58.79
 12 -1 2 276.67 35.7
 12 -1 2 322.67 17.8
 12 -1 2 261.07 59.89
 -12 -1 -2 338.67 43.8
 12 1 2 336.37 68.19
 -12 1 -2 335.67 72.69
 12 1 2 295.47 18.2
 -12 1 -2 318.57 43.4
 -12 1 -2 372.46 52.39
 12 1 2 336.47 64.79
 12 1 2 271.07 35.4
 14 1 -2 119.69 29.9
 14 -1 2 149.29 48
 -14 -1 -2 85.19 32
 14 -1 2 125.89 55.09
 14 -1 2 95.49 9.9
 14 1 -2 71.19 41.4
 14 -1 2 153.58 33.8
 14 -1 2 118.79 38.5
 -14 -1 -2 111.89 51.89
 14 1 -2 86.99 51.59
 -14 1 2 93.59 33.2
 -14 1 2 96.59 58.79
 14 -1 -2 92.69 42.6
 -14 1 -2 82.79 45.6
 -14 -1 2 83.89 52.49
 14 -1 -2 71.39 45.9
 14 1 2 124.79 36.2
 14 1 2 160.28 34.8
 14 1 2 137.69 52.29
 14 1 2 111.89 49.9
 -14 1 -2 91.79 36.1
 -15 -1 -2 314.87 75.79
 15 -1 2 275.07 19.3
 15 -1 2 265.77 67.59
 15 -1 2 356.36 82.19
 -15 -1 -2 253.87 56.49
 15 1 2 218.38 65.99
 15 1 2 296.17 63.39
 -15 1 -2 447.26 106.79
 -15 1 -2 326.47 60.79
 16 1 -2 176.28 66.09
 16 -1 2 97.19 44
 -16 -1 -2 56.89 53.39
 -16 1 2 99.59 57.89
 16 -1 2 105.89 52.29
 -16 -1 -2 88.89 39.1
 -16 1 2 108.99 39.4
 -16 -1 2 157.08 74.69
 -16 1 -2 77.09 51.89
 16 1 2 136.39 51.49
 16 1 2 29.2 51.89
 16 -1 -2 134.19 63.59
 -16 1 -2 51.99 28
 17 -1 2 -8.7 52.29
 -17 -1 -2 7.6 24.2
 -17 -1 -2 78.39 54.09
 17 1 -2 12.5 38.6
 -17 1 2 19.2 48.9
 -17 -1 2 57.99 51.79
 -17 1 -2 7.3 44.6
 -17 1 -2 -1.8 24
 17 1 2 -42.4 34.3
 17 1 2 -64.79 32.8
 0 -2 -2 1987.9 80.89
 0 -2 -2 2021 80.09
 0 2 -2 1978.9 81.69
 0 2 2 2002.9 82.19
 0 2 2 2041.9 81.69
 0 -2 2 1793.32 83.39
 0 -2 -2 1694.53 88.19
 0 2 2 2065.69 89.49
 0 2 -2 1910.41 85.29
 -1 -2 -2 985.4 40
 -1 -2 -2 896.51 44.8
 1 -2 2 1000.3 45.9
 1 -2 2 998.3 44.7
 1 -2 2 997.5 44.4
 -1 2 2 903.61 43.3
 1 2 -2 926.31 42.6
 -1 -2 -2 948.01 39.4
 -1 2 2 875.11 48.8
 -1 2 2 862.11 52.09
 1 2 -2 839.32 49.8
 -1 2 2 857.91 44.8
 -1 -2 2 874.61 42
 1 -2 -2 813.22 50.89
 -1 2 -2 1024.9 39.2
 -1 2 -2 1024.3 45.1
 -1 -2 2 923.01 50.19
 -1 2 -2 1011.4 46.8
 1 2 2 932.61 44.2
 -1 2 -2 998.2 45.8
 -1 -2 2 884.51 47
 1 2 2 1035.3 40.2
 1 -2 -2 935.51 46.8
 1 2 2 1026.3 44.2
 -5 -2 -2 332.37 16.5
 -5 -2 -2 298.87 20.6
 -5 -2 -2 343.67 27.8
 5 -2 2 335.37 27
 5 -2 2 333.07 38.8
 5 -2 2 360.66 35.4
 -5 -2 -2 343.77 37.6
 -5 -2 -2 361.36 30
 5 2 2 336.87 25.2
 5 2 2 336.87 16.8
 5 2 2 318.67 32.8
 -5 2 -2 343.67 29.1
 -5 2 -2 328.37 29.6
 -5 2 -2 369.66 41
 5 2 2 317.87 37.5
 -8 -2 -2 135.19 39.9
 8 -2 2 154.58 34.6
 8 -2 2 141.09 23.6
 -8 -2 -2 125.39 24.3
 8 -2 2 91.59 29.5
 8 -2 2 130.39 8.8
 -8 -2 -2 143.89 10.1
 8 2 2 142.79 24.5
 8 2 2 142.89 33.4
 -8 2 -2 135.59 39.1
 8 2 2 131.79 10
 8 2 2 168.78 40
 -8 2 -2 141.09 7.9
 -8 2 -2 156.08 29.7
 -8 2 -2 126.09 26.4
 9 -2 2 383.06 20.3
 -9 -2 -2 416.56 44
 9 -2 2 413.36 53.39
 9 -2 2 427.96 38.2
 -9 -2 -2 395.86 39.3
 -9 -2 -2 384.76 56.89
 -9 -2 -2 453.35 22.3
 9 -2 2 407.86 54.29
 9 2 2 413.46 22
 -9 2 -2 434.16 42.7
 9 2 2 440.06 37.4
 9 2 2 378.06 51.49
 -9 2 -2 377.76 56.79
 -9 2 -2 434.66 19.3
 -9 2 -2 392.46 44
 9 2 2 440.56 54.89
 -11 -2 -2 -1 25.3
 11 -2 2 13.4 27.4
 11 2 -2 -2.4 25.3
 -11 2 2 13.4 19.5
 11 2 -2 6.6 13
 -11 -2 -2 17.6 20.3
 -11 2 2 3.5 16.9
 -11 -2 -2 -4.5 12.1
 -11 2 2 -11.3 23.5
 -11 -2 -2 16.5 5.5
 11 -2 2 16.5 4.3
 11 -2 2 9.2 28.2
 11 -2 2 14.9 12.1
 -11 -2 2 5.6 29.7
 -11 2 -2 23.8 20.5
 11 -2 -2 -11.3 19.7
 11 2 2 38 16.5
 11 -2 -2 9 12
 -11 2 -2 5.1 26.9
 -11 -2 2 14.7 29.2
 11 2 2 31.4 45.8
 11 -2 -2 -8.4 20.6
 11 2 2 17.6 5.3
 -11 2 -2 7.7 14.3
 12 2 -2 51.19 28.6
 -12 2 2 23.4 34.4
 -12 2 2 40 24.2
 12 2 -2 13.1 34.4
 12 -2 2 -1.1 24.2
 -12 -2 -2 27.4 22.1
 -12 -2 -2 19.1 14.8
 12 2 -2 30.8 16.2
 -12 2 2 23.2 23.1
 12 -2 2 -16 21.4
 12 -2 2 9 12.3
 -12 -2 -2 30.4 30.2
 12 2 2 38.1 23.8
 12 2 2 16.9 28.4
 -12 2 -2 -8 16.5
 12 -2 -2 59.69 32.2
 -12 2 -2 15.2 33.2
 -12 2 -2 8.2 15.5
 12 2 2 5.7 10.3
 12 -2 -2 25.9 18.3
 -12 -2 2 27.2 19.7
 -12 -2 2 36.2 32
 12 -2 -2 9.8 29.2
 -13 -2 -2 264.87 75.19
 13 -2 2 184.88 12.2
 13 2 -2 104.49 43.2
 13 -2 2 183.78 44.6
 -13 2 2 145.49 41.8
 13 -2 2 229.28 61.99
 13 -2 2 223.28 61.09
 13 -2 2 191.78 34.4
 -13 2 2 74.89 50.49
 13 2 -2 97.79 49.99
 -13 -2 -2 173.08 42.8
 -13 -2 -2 220.38 41.6
 13 2 2 258.67 67.59
 13 2 2 171.38 61.49
 -13 2 -2 202.38 38.7
 -13 2 -2 262.07 74.39
 13 -2 -2 147.49 45.5
 13 2 2 194.88 35.5
 13 -2 -2 117.49 30.7
 -13 2 -2 175.28 64.69
 13 2 2 191.68 44
 14 -2 2 180.68 12.7
 14 -2 2 194.58 70.79
 14 -2 2 128.59 56.69
 14 -2 2 190.48 36.3
 14 -2 2 208.58 47.9
 -14 -2 -2 167.88 55.59
 -14 2 -2 154.38 42.6
 14 2 2 188.18 35.2
 -14 2 -2 186.38 48.6
 -14 2 -2 161.08 61.19
 14 2 2 150.98 54.29
 14 2 2 243.68 82.29
 -15 -2 -2 142.19 43.2
 -15 2 2 230.08 50.99
 -15 -2 -2 146.49 58.99
 15 2 -2 215.98 54.39
 15 -2 2 113.99 11.1
 15 2 -2 182.08 61.39
 -15 2 2 201.58 70.69
 15 -2 2 121.19 43.5
 15 -2 2 89.99 56.59
 -15 2 -2 42.8 30.1
 15 2 2 123.99 58.89
 15 -2 -2 255.87 71.19
 15 2 2 113.39 37
 15 2 2 118.89 60.09
 -15 2 -2 145.29 66.49
 -15 -2 2 244.88 64.79
 16 2 -2 94.99 51.39
 -16 2 2 93.59 50.29
 -16 -2 -2 49.99 49.5
 -16 2 2 105.79 40.2
 16 -2 2 83.69 54.29
 -16 -2 2 81.39 52.49
 16 2 2 44.3 45.5
 16 2 2 53.49 38.8
 -16 2 -2 50.29 47
 -16 2 -2 29.9 28.2
 16 -2 -2 131.79 63.19
 -17 2 2 13.5 55.49
 17 -2 2 36.9 53.89
 -17 2 2 58.39 39.1
 -17 -2 -2 44.4 48.7
 17 2 -2 85.89 55.79
 -17 -2 2 -11.3 39.2
 -17 2 -2 58.59 38.8
 17 -2 -2 30.6 48.6
 -17 2 -2 59.09 53.79
 17 2 2 16 36.9
 17 2 2 -7 39.2
 0 3 -2 1177.08 51.49
 0 3 -2 1143.49 54.99
 0 -3 2 1185.58 51.39
 0 3 2 1193.98 52.29
 0 -3 -2 1167.48 59.39
 0 -3 -2 1172.88 50.39
 0 3 -2 1214.18 50.29
 0 3 2 1241.08 52.49
 0 -3 -2 1216.68 51.89
 0 -3 -2 1158.28 49.5
 0 3 2 1214.28 50.69
 0 3 2 1239.68 59.99
 1 3 -2 2238.58 91.89
 -1 3 2 2176.38 103.49
 1 3 -2 2296.07 100.69
 -1 3 2 2180.38 99.89
 -1 3 2 2154.48 94.99
 1 3 -2 2239.48 91.19
 -1 3 2 2212.88 93.39
 -1 -3 2 2160.68 96.59
 1 -3 -2 2225.78 94.69
 1 -3 -2 1989.1 100.69
 -1 -3 2 2184.28 91.39
 1 -3 -2 2079.69 88.79
 -1 -3 2 2236.68 106.09
 -3 -3 -2 1533.15 71.39
 -3 -3 -2 1533.75 63.99
 3 -3 2 1508.85 77.99
 -3 -3 -2 1515.65 64.89
 -3 -3 -2 1661.63 80.79
 3 -3 2 1519.75 73.79
 3 -3 2 1470.45 84.69
 3 -3 2 1541.95 77.09
 -3 3 -2 1534.35 74.29
 -3 3 -2 1534.25 83.59
 3 3 2 1479.45 71.89
 3 3 2 1522.15 66.29
 3 3 2 1397.56 72.69
 3 3 2 1570.64 63.69
 3 3 2 1556.24 76.89
 -5 -3 -2 596.94 30.8
 5 -3 2 621.74 47.9
 5 -3 2 559.44 50.99
 -5 -3 -2 627.34 40.5
 -5 -3 -2 583.44 28.1
 -5 -3 -2 575.44 38.7
 -5 -3 -2 654.13 50.19
 5 -3 2 602.94 40
 -5 3 -2 619.74 42.9
 -5 3 -2 575.44 51.69
 5 3 2 598.74 50.59
 -5 3 -2 629.34 42.7
 5 3 2 626.34 28.6
 5 3 2 611.14 37.8
 5 3 2 650.63 46.1
 5 3 2 636.24 27.8
 -6 -3 -2 65.39 22
 -6 -3 -2 48.7 13.4
 6 3 -2 64.19 22.3
 6 -3 2 74.69 17.2
 6 -3 2 93.79 28.4
 -6 3 2 37.6 18.4
 -6 -3 -2 78.29 6.8
 -6 -3 -2 82.49 18.7
 6 3 -2 61.59 18.7
 6 -3 2 77.19 22.9
 6 3 -2 61.19 6.1
 -6 3 2 60.79 19.8
 6 3 -2 63.69 10
 -6 3 2 57.99 27.2
 6 3 -2 62.09 23.9
 -6 -3 2 84.09 21.4
 -6 3 -2 87.49 19.5
 6 3 2 81.29 26
 -6 3 -2 70.99 25.8
 -6 -3 2 50.09 25.7
 6 3 2 73.09 6.7
 6 3 2 42.3 17
 6 -3 -2 36.4 20
 6 -3 -2 56.79 24.7
 6 3 2 77.19 14.8
 6 -3 -2 58.09 14.4
 -6 3 -2 56.69 16.2
 7 3 -2 148.19 10
 7 3 -2 146.89 13.1
 -7 3 2 129.29 27.6
 7 3 -2 124.39 30.1
 7 3 -2 199.28 34.4
 -7 3 2 168.08 29.6
 7 3 -2 141.29 36
 -7 3 2 164.98 43.8
 7 -3 -2 173.88 36.7
 7 -3 -2 173.88 27.7
 -7 -3 2 168.78 37.4
 -7 -3 2 153.08 27.9
 10 3 -2 68.89 29.3
 10 -3 2 7.6 21.2
 -10 3 2 41.9 21.6
 10 -3 2 -2.1 23.4
 10 3 -2 60.99 22.6
 10 3 -2 91.79 37.6
 -10 3 2 37.1 30.2
 10 -3 -2 65.99 30.9
 10 -3 -2 92.29 35.8
 -10 -3 2 43.5 31
 -10 3 -2 13.4 17
 -10 -3 2 57.69 21
 10 -3 -2 81.69 23.5
 11 -3 2 2047.1 119.09
 -11 -3 -2 2118.19 128.29
 11 -3 2 2052.39 147.49
 -11 -3 -2 2238.78 154.58
 -11 -3 -2 2261.67 95.09
 11 -3 2 2156.28 151.58
 11 -3 2 2203.88 91.39
 11 3 2 2197.78 148.59
 -11 3 -2 2167.68 126.99
 11 3 2 2095.49 127.19
 11 3 2 2225.18 151.88
 -11 3 -2 2171.68 135.89
 -11 3 -2 2366.26 164.58
 12 3 -2 186.08 35.8
 -12 3 2 178.68 42
 12 3 -2 200.78 59.29
 -12 3 2 199.28 49.8
 -12 3 2 231.28 66.59
 12 -3 -2 173.18 45.6
 -12 3 -2 15.2 32
 12 -3 -2 172.28 56.19
 -12 -3 2 236.88 59.79
 13 -3 2 89.89 46
 -13 -3 -2 105.59 29.4
 -13 -3 -2 114.69 31.7
 13 -3 2 124.19 9.5
 13 -3 2 209.48 46
 13 -3 2 115.49 42.7
 -13 -3 -2 165.98 60.09
 13 -3 2 152.08 32.8
 13 3 2 138.09 46
 -13 3 -2 129.39 37.9
 13 3 2 140.19 37.1
 13 3 2 121.59 47.5
 13 3 2 196.38 35
 -13 3 -2 110.99 51.09
 -14 -3 -2 127.89 52.59
 14 -3 2 96.39 8.9
 -14 3 2 141.89 60.29
 14 3 -2 153.88 51.69
 -14 3 2 176.78 43.8
 14 3 -2 251.97 68.29
 -14 3 2 196.68 48.5
 14 -3 2 71.69 52.69
 14 -3 -2 194.08 66.29
 -14 -3 2 141.59 59.89
 14 3 2 67.99 42.1
 14 3 2 92.69 34.8
 -14 3 -2 88.29 38.5
 -14 3 -2 95.89 30.7
 14 3 2 211.08 63.69
 -14 3 -2 61.29 49.3
 14 3 2 108.19 34.6
 -15 3 2 127.29 55.59
 15 3 -2 78.19 41.6
 -15 3 2 78.39 33.5
 15 3 -2 91.19 49.4
 15 -3 2 -15.8 34.2
 15 -3 2 59.49 32.2
 15 -3 -2 114.89 57.19
 15 3 2 39.9 30.1
 -15 3 -2 1.9 39.4
 15 3 2 40.8 41.8
 15 3 2 8.5 39.1
 -16 -3 -2 33.8 51.29
 16 -3 2 9.2 45.9
 16 3 -2 3.3 43.5
 -16 3 2 69.29 47.8
 -16 3 2 34.3 30.9
 16 3 2 50.09 36
 16 -3 -2 105.69 55.29
 -16 3 -2 32.3 42.3
 -16 3 -2 4.6 22.5
 16 3 2 -5.9 40
 -16 -3 2 25.6 45.3
 -17 3 2 172.58 51.89
 17 3 -2 273.07 92.99
 -17 3 2 235.48 129.49
 -17 -3 -2 142.49 64.89
 17 -3 2 158.28 65.49
 -17 -3 2 224.38 72.69
 -17 3 -2 179.98 53.49
 17 -3 -2 209.18 74.29
 17 3 2 190.18 71.39
 0 4 -2 78.49 11.2
 0 4 2 87.39 8.7
 0 -4 -2 78.99 5.5
 0 4 2 79.59 9.2
 0 -4 -2 87.49 15.5
 0 -4 -2 90.29 6.6
 0 -4 2 87.59 7.2
 0 4 2 84.89 5.4
 0 -4 2 80.09 7.4
 0 4 -2 77.39 7.7
 0 4 2 80.29 6.5
 0 4 -2 89.69 6.3
 0 4 2 92.09 15.9
 0 -4 -2 74.49 7.6
 -1 -4 -2 313.77 16.2
 -1 4 2 400.86 28.7
 1 -4 2 307.27 19.2
 -1 -4 -2 310.37 24.2
 1 4 -2 404.16 28.2
 -1 4 2 411.26 20.6
 1 -4 2 314.77 23
 1 -4 2 334.17 16.4
 -1 -4 -2 318.57 17.1
 1 4 -2 399.06 17.3
 -1 4 2 361.26 31.2
 -1 4 2 388.26 23
 -1 -4 -2 332.07 21.6
 1 4 2 307.27 20.2
 -1 -4 2 395.76 19.4
 -1 4 -2 295.67 23
 -1 4 -2 302.77 23.6
 1 -4 -2 397.76 17.3
 1 4 2 328.17 18.5
 -1 4 -2 346.87 21.3
 -1 4 -2 317.57 15.9
 1 4 2 310.57 16
 1 4 2 330.57 18.1
 1 -4 -2 419.86 30.4
 2 -4 2 1350.86 71.19
 -2 4 2 1710.53 74.29
 2 -4 2 1399.46 72.69
 -2 -4 -2 1341.07 63.19
 2 4 -2 1727.53 78.09
 -2 -4 -2 1406.26 73.49
 -2 4 2 1676.53 83.69
 2 4 -2 1688.33 74.99
 2 -4 2 1434.36 62.29
 2 4 -2 1690.03 65.49
 2 -4 2 1369.46 72.59
 2 4 -2 1684.33 67.09
 2 4 2 1442.96 64.19
 -2 4 -2 1383.56 72.79
 -2 -4 2 1661.23 77.29
 -2 4 -2 1384.56 78.49
 2 -4 -2 1646.24 79.69
 2 -4 -2 1659.83 62.19
 2 -4 -2 1693.23 72.49
 -2 4 -2 1400.86 70.39
 2 4 2 1320.97 70.19
 2 4 2 1391.76 67.99
 -2 4 -2 1400.76 62.19
 -2 -4 2 1685.53 73.59
 2 4 2 1360.46 62.99
 3 -4 2 1811.62 84.99
 -3 -4 -2 1841.52 80.69
 3 -4 2 1719.23 87.89
 3 -4 2 1760.22 86.79
 -3 -4 -2 1742.13 74.89
 -3 -4 -2 1779.82 73.79
 3 4 2 1670.53 85.89
 -3 4 -2 1810.42 93.39
 3 4 2 1763.52 80.09
 3 4 2 1565.74 81.49
 -3 4 -2 1842.92 84.39
 4 -4 2 1930.21 97.09
 -4 -4 -2 1872.11 82.49
 4 -4 2 1784.02 104.49
 -4 -4 -2 1964.5 98.59
 -4 -4 -2 1942.91 80.99
 -4 -4 -2 1986.1 89.69
 4 -4 2 1894.51 98.09
 4 4 2 1948.71 89.49
 4 4 2 1961.5 80.49
 -4 4 -2 1976.1 96.69
 4 4 2 1877.81 94.29
 -4 4 -2 1932.21 104.59
 4 4 2 1856.81 94.39
 4 4 2 2002.6 81.69
 4 4 2 1901.31 103.39
 -4 4 -2 1895.91 93.49
 -5 -4 -2 767.52 55.79
 -5 -4 -2 793.42 35.5
 -5 -4 -2 775.72 45.6
 5 -4 2 749.33 50.89
 5 -4 2 848.22 62.49
 5 -4 2 763.12 55.49
 -5 -4 -2 775.72 38
 5 4 2 690.53 56.59
 -5 4 -2 714.53 62.29
 5 4 2 810.22 34.9
 5 4 2 804.62 45.5
 5 4 2 775.92 35.8
 5 4 2 756.12 51.79
 -8 -4 -2 83.79 32.6
 -8 4 2 11.7 19.7
 -8 4 2 19.6 16.1
 8 -4 2 64.99 25.4
 8 -4 2 70.69 18.7
 8 -4 2 64.59 27.9
 -8 -4 -2 54.69 7.2
 -8 -4 -2 67.79 18.7
 -8 4 -2 45.3 17.9
 8 4 2 52.09 22.9
 -8 4 -2 44.3 26
 -8 4 -2 53.29 18.1
 -8 -4 2 6.3 21.5
 8 -4 -2 22.1 21
 8 4 2 58.29 8.2
 8 4 2 80.79 28.4
 8 4 2 68.99 17.4
 8 -4 -2 10.2 20.8
 9 -4 2 505.95 62.39
 9 -4 2 523.75 61.09
 -9 -4 -2 573.94 28.7
 -9 -4 -2 523.75 43.9
 9 -4 2 548.75 25.6
 -9 -4 -2 544.15 74.69
 9 -4 2 510.05 44.6
 -9 4 -2 542.05 52.59
 -9 4 -2 619.44 58.79
 9 4 2 537.55 28.3
 9 4 2 594.54 44.1
 9 4 2 522.65 59.79
 -9 4 -2 497.25 66.49
 9 4 2 587.74 62.49
 -11 4 2 97.69 43.3
 11 -4 2 -2.9 20.4
 -11 -4 -2 7.2 25.5
 11 -4 2 27.7 17.7
 11 4 -2 128.59 38.3
 -11 4 2 140.89 42.2
 -11 -4 -2 37.9 7.9
 11 -4 2 43.8 35.6
 11 4 -2 110.49 47.9
 11 -4 2 25.7 15
 -11 -4 2 137.29 44.2
 -11 4 -2 18.9 18.7
 11 4 2 34.8 27.5
 11 -4 -2 116.39 39.7
 -11 4 -2 46.5 32.9
 11 -4 -2 85.99 41.7
 11 4 2 36.3 15.3
 11 4 2 41.8 31.3
 -11 4 -2 30.9 20.6
 12 4 -2 222.98 39.1
 -12 4 2 218.88 49.99
 12 4 -2 183.08 62.89
 12 4 -2 188.38 46.9
 -12 4 2 178.08 55.09
 12 4 -2 245.98 15.2
 -12 4 2 219.28 46.9
 12 -4 -2 300.37 77.69
 12 -4 -2 211.58 46.3
 -12 -4 2 229.08 55.69
 12 -4 -2 177.48 58.39
 -13 -4 -2 39.6 20.2
 13 -4 2 24.8 34.6
 -13 -4 -2 29.3 36.2
 13 4 -2 116.19 27.9
 -13 4 2 43.7 40.1
 13 -4 2 33.8 33.1
 -13 4 2 127.69 40.7
 13 -4 2 35.5 26.1
 13 -4 2 37.1 17.3
 13 4 -2 63.19 31.4
 13 4 -2 84.59 47.1
 13 -4 -2 144.79 47.5
 13 4 2 54.69 19.7
 -13 -4 2 110.99 31.9
 13 -4 -2 75.19 45.5
 -13 4 -2 48.9 29.6
 13 4 2 63.79 39.4
 -13 -4 2 80.79 48.2
 13 4 2 66.59 27.6
 13 4 2 58.89 37.8
 13 -4 -2 55.39 22.4
 -13 4 -2 -3.8 32.3
 -14 -4 -2 455.45 92.99
 14 -4 2 442.76 93.89
 -14 4 -2 405.46 87.69
 14 4 2 378.86 80.19
 15 4 -2 49.8 41.2
 -15 4 2 18 48
 -15 4 2 75.89 31.3
 15 -4 2 -0.6 34.9
 -15 -4 -2 4.2 39
 15 4 -2 30.3 43
 15 4 2 82.89 48.8
 -15 -4 2 13.4 35.9
 15 -4 -2 2.3 39.7
 -15 4 -2 13.7 25
 -15 4 -2 2.7 40.7
 15 4 2 24.3 28.8
 15 4 2 -0.1 31.5
 15 4 2 21.7 18.2
 -16 4 2 158.58 54.29
 -16 4 2 229.38 84.59
 16 4 -2 224.98 69.19
 -16 4 -2 99.69 61.79
 16 -4 -2 122.39 59.69
 -16 -4 2 206.88 76.99
 17 4 -2 47.7 43.7
 -17 -4 -2 8.8 44.7
 -17 4 2 -35.6 42.7
 17 -4 2 10.7 37.6
 -17 4 2 13.7 28.3
 17 4 2 27.8 44.3
 17 4 2 26.4 38.9
 -17 4 -2 26 29.6
 -17 -4 2 98.19 60.39
 -17 4 -2 18.1 51.39
 17 -4 -2 30.4 39.4
 0 5 -2 871.81 37
 0 -5 2 874.41 38.1
 0 5 2 860.01 46.2
 0 5 2 773.62 41.3
 0 -5 2 849.41 36.6
 0 5 2 816.82 38.4
 0 -5 -2 816.52 37.4
 0 5 2 816.62 37.6
 0 5 2 881.51 36.4
 0 5 -2 850.31 37
 0 -5 -2 837.92 40.8
 0 -5 -2 845.32 36.5
 0 5 -2 822.42 38.5
 0 -5 -2 808.22 37.2
 -2 -5 -2 1967.1 82.69
 2 -5 2 1975.9 90.99
 2 -5 2 1995.6 94.29
 2 -5 2 2076.49 81.79
 -2 -5 -2 1868.01 87.79
 -2 -5 -2 1875.31 83.49
 2 -5 2 2000.6 91.79
 2 5 2 1937.71 82.39
 -2 5 -2 2006.9 94.39
 2 5 2 1884.11 86.59
 -2 5 -2 2035.3 82.19
 -2 5 -2 1903.61 97.59
 -2 5 -2 1994.4 89.79
 2 5 2 1937.01 88.29
 -2 5 -2 2095.69 82.79
 2 5 2 2029.1 83.89
 -3 -5 -2 818.32 47.5
 3 -5 2 701.93 46.7
 3 -5 2 783.72 47
 3 -5 2 819.92 33.6
 -3 -5 -2 783.62 36.8
 -3 -5 -2 796.42 35.6
 -3 -5 -2 795.02 41.4
 3 -5 2 765.42 48.5
 -3 5 -2 788.12 53.29
 -3 5 -2 776.62 44.6
 3 5 2 868.31 36.8
 -3 5 -2 772.12 47.7
 3 5 2 738.03 43.1
 3 5 2 762.92 46.2
 3 5 2 775.72 35
 -4 -5 -2 128.89 15.7
 -4 -5 -2 119.59 9.1
 -4 -5 -2 163.38 26.5
 4 -5 2 111.79 17.1
 4 -5 2 132.29 7.1
 4 -5 2 135.99 23.5
 4 -5 2 130.99 27.4
 -4 -5 -2 131.29 10.9
 4 -5 2 119.49 22.2
 4 5 2 136.89 8.9
 -4 5 -2 132.09 19.2
 4 5 2 119.39 16
 4 5 2 103.39 18.7
 -4 5 -2 105.09 24.7
 -4 5 -2 105.79 17.7
 4 5 2 132.89 9.8
 4 5 2 135.89 21.4
 5 -5 2 604.14 48.9
 -5 -5 -2 598.94 47.1
 5 -5 2 547.95 40.3
 5 -5 2 557.54 50.79
 -5 -5 -2 586.64 28.4
 5 -5 2 570.24 44
 -5 -5 -2 568.54 36.5
 -5 -5 -2 573.74 30.8
 -5 5 -2 541.35 50.89
 -5 5 -2 622.24 44.9
 5 5 2 576.44 50.29
 5 5 2 604.04 28.9
 5 5 2 605.44 38.4
 -5 5 -2 626.34 42.7
 5 5 2 584.94 42.2
 5 5 2 585.24 27.7
 6 -5 2 620.74 43.5
 -6 -5 -2 604.34 32.9
 -6 -5 -2 595.74 51.69
 -6 -5 -2 566.34 28.4
 6 -5 2 569.34 45.2
 -6 -5 -2 577.64 39.1
 6 -5 2 535.85 51.09
 6 -5 2 500.25 51.99
 -6 5 -2 585.64 44.4
 6 5 2 642.44 49.2
 6 5 2 526.05 38.5
 6 5 2 611.14 53.59
 6 5 2 589.84 27.7
 -6 5 -2 568.24 54.79
 6 5 2 575.44 28.8
 -8 -5 -2 66.19 17.6
 8 5 -2 93.59 25.1
 8 -5 2 82.29 30
 -8 5 2 112.09 36
 -8 -5 -2 67.69 8.6
 -8 -5 -2 94.19 30.8
 8 5 -2 131.19 38
 8 5 -2 109.59 30.2
 -8 5 2 97.59 25.9
 8 -5 2 117.19 37.6
 -8 5 2 151.48 34.1
 8 -5 2 46.3 15.7
 8 5 2 71.09 8.4
 8 -5 -2 111.69 23.5
 8 5 2 62.59 26.8
 8 5 2 69.19 16.8
 8 5 2 82.49 28.1
 -8 -5 2 131.19 27.1
 -8 5 -2 65.09 22
 -8 -5 2 112.79 37.5
 8 -5 -2 146.79 36.8
 8 -5 -2 110.29 40.4
 -8 5 -2 37.9 25
 -8 5 -2 86.19 23.9
 9 5 -2 246.28 45
 9 5 -2 230.38 48
 -9 5 2 242.68 52.99
 9 5 -2 250.77 34.9
 9 5 -2 248.08 17
 -9 5 2 203.28 41.3
 -9 5 2 252.77 37.6
 9 -5 -2 289.77 55.99
 -9 -5 2 232.48 32.1
 9 -5 -2 325.17 58.19
 9 -5 -2 203.78 28.6
 -9 -5 2 255.47 50.89
 10 -5 2 375.36 40.6
 -10 -5 -2 442.86 25.5
 -10 -5 -2 477.45 62.69
 10 -5 2 391.76 59.29
 -10 -5 -2 480.35 44.2
 10 -5 2 399.66 58.39
 10 -5 2 415.56 48.9
 -10 5 -2 447.86 53.89
 10 5 2 435.76 45.3
 -10 5 -2 517.65 72.89
 10 5 2 502.35 63.99
 -10 5 -2 434.36 46.5
 10 5 2 403.56 55.79
 -11 -5 -2 96.99 12
 11 -5 2 87.09 25.2
 11 -5 2 102.49 32.2
 11 -5 2 138.09 48.3
 11 5 -2 236.68 56.49
 -11 5 2 223.78 59.09
 -11 -5 -2 114.99 40.4
 11 -5 2 107.79 40.6
 11 5 2 162.98 58.49
 -11 5 -2 114.39 35.7
 -11 5 -2 98.69 28
 -11 5 -2 84.89 41.2
 11 5 2 95.09 28.1
 11 5 2 82.89 33.4
 11 5 2 99.29 22
 -12 -5 -2 579.34 32.3
 -12 -5 -2 556.84 52.89
 -12 -5 -2 543.35 78.19
 12 -5 2 487.65 59.39
 12 -5 2 614.24 55.19
 12 -5 2 625.74 82.59
 12 -5 2 645.14 81.79
 -12 5 -2 487.65 55.49
 12 5 2 540.95 78.59
 12 5 2 529.95 47.6
 12 5 2 562.74 61.09
 13 5 -2 83.59 37.7
 13 -5 2 4.4 14.8
 -13 5 2 83.79 38.2
 -13 5 2 25.5 41.7
 13 -5 2 -14.9 24.2
 -13 -5 -2 -5.6 24.3
 -13 -5 -2 57.19 39.4
 13 -5 2 35.7 37.8
 -13 5 2 73.29 37.2
 13 5 -2 50.19 23.7
 13 5 -2 80.29 12.7
 13 5 -2 93.99 45.6
 -13 -5 2 48.6 29.1
 13 -5 -2 38.7 36.7
 -13 5 -2 0.6 40.5
 13 -5 -2 114.99 54.59
 -13 5 -2 -3.7 20.8
 -13 -5 2 74.79 43.9
 13 5 2 18.5 13.4
 13 5 2 22.3 30.5
 13 5 2 10.7 27.6
 14 5 -2 -0.1 15.1
 -14 5 2 -21.9 31.4
 -14 5 2 16.3 25.1
 14 -5 2 21.9 37.7
 14 -5 2 -8 21.8
 -14 5 2 40.7 28.2
 14 5 -2 16.5 36.5
 -14 -5 -2 17.2 36
 14 5 -2 26.4 35.4
 -14 -5 2 45.6 44.3
 14 5 2 6.8 18.9
 -14 5 -2 21.2 23.8
 14 5 2 10.9 36.7
 14 -5 -2 -12 32.4
 -14 5 -2 24.9 43.9
 14 5 2 17.3 33.1
 -14 5 -2 -1.7 20.5
 14 5 2 -0.8 13
 -15 -5 -2 430.26 94.69
 15 -5 2 335.27 93.39
 15 5 2 325.37 44
 15 5 2 379.16 94.69
 -15 5 -2 296.37 85.99
 -15 5 -2 289.87 63.99
 15 5 2 264.67 73.39
 15 5 2 403.56 57.79
 -16 5 2 -9.5 49.8
 16 5 -2 30.8 63.39
 16 -5 2 89.09 52.99
 -16 -5 -2 125.79 62.79
 -16 5 -2 85.79 64.09
 16 -5 -2 38.6 44
 16 5 2 56.89 34.3
 -16 -5 2 110.39 58.09
 16 5 2 118.39 92.59
 -16 5 -2 91.19 40.6
 0 -6 -2 1372.66 58.89
 0 6 -2 1352.76 57.99
 0 -6 -2 1349.66 57.69
 0 -6 2 1359.46 59.29
 0 6 2 1337.47 59.09
 0 6 2 1346.97 57.29
 0 6 2 1373.36 59.39
 0 6 -2 1395.76 58.39
 0 6 -2 1287.77 67.39
 0 -6 -2 1427.66 57.99
 0 6 -2 1347.87 60.29
 0 6 2 1243.88 63.69
 -3 6 2 1070.39 65.49
 -3 6 2 1069.09 55.59
 3 -6 2 845.42 51.89
 3 -6 2 790.62 51.19
 3 -6 2 799.12 52.69
 3 -6 2 834.82 38.7
 3 6 -2 1072.49 55.19
 3 -6 -2 918.21 46.9
 -3 -6 2 1017.7 47.1
 -3 6 -2 819.82 53.09
 3 -6 -2 1084.29 61.69
 3 -6 -2 1060.09 58.29
 -3 6 -2 842.12 38.9
 -3 6 -2 840.02 38.9
 3 6 2 815.22 39.8
 -3 6 -2 833.22 56.69
 3 6 2 873.21 41.6
 4 -6 2 2786.22 133.99
 -4 -6 -2 2698.23 114.19
 -4 -6 -2 2571.94 116.09
 -4 -6 -2 2768.82 129.49
 4 -6 2 2785.52 111.49
 4 -6 2 2659.33 128.69
 4 -6 2 2645.34 130.99
 -4 -6 -2 2706.63 120.69
 4 6 2 2607.84 125.49
 4 6 2 2829.42 113.69
 4 6 2 2580.94 128.09
 -4 6 -2 2822.32 127.39
 -4 6 -2 2721.73 130.99
 4 6 2 2848.01 115.29
 -4 6 -2 2785.02 111.79
 4 6 2 2703.53 122.89
 -6 6 2 117.99 25.9
 -6 -6 -2 158.08 31.1
 6 6 -2 87.09 9.8
 6 -6 2 83.89 26.7
 6 -6 2 92.09 17.2
 -6 6 2 58.69 26.5
 -6 -6 -2 91.39 12.2
 6 6 -2 114.29 29.1
 6 -6 2 110.79 6.5
 6 6 -2 87.09 8.6
 6 -6 2 113.79 24.3
 6 6 -2 121.99 28
 6 6 -2 135.89 28.9
 -6 -6 -2 108.09 9.5
 -6 6 2 69.79 22.4
 6 -6 2 109.79 30.3
 -6 -6 -2 113.89 16.9
 6 6 2 126.49 31
 6 6 2 124.89 26.2
 6 6 2 140.69 25
 -6 -6 2 118.09 21.3
 6 -6 -2 93.09 19
 -6 -6 2 99.99 28.9
 -6 6 -2 88.79 21.3
 6 6 2 100.89 8.6
 6 6 2 95.89 9.3
 6 -6 -2 82.49 23.9
 -6 6 -2 118.39 22.1
 6 6 2 127.79 20.8
 -6 6 -2 146.39 34.6
 6 -6 -2 100.19 31.5
 -7 -6 -2 3.7 6
 -7 6 2 7.5 15.2
 7 -6 2 5.3 8
 7 6 -2 10.8 4.4
 7 -6 2 17.9 13.7
 7 -6 2 13 16.3
 -7 -6 -2 4.2 3.5
 -7 6 2 8.6 19.2
 7 -6 2 10.7 16.7
 7 6 -2 9.5 16.4
 -7 6 2 0.8 12.6
 -7 -6 -2 6.4 16.7
 7 6 -2 13.1 18.5
 -7 -6 -2 1.5 9.4
 7 6 -2 2.5 10
 7 6 2 -1 11.5
 7 -6 -2 4 8.3
 -7 -6 2 9.6 20
 7 -6 -2 5.2 12.8
 -7 -6 2 11.1 12.6
 7 -6 -2 1.4 19.6
 7 6 2 -8.1 14.4
 -7 6 -2 31.9 24.7
 7 6 2 4.4 3.1
 -7 6 -2 3.3 10.4
 -7 6 -2 8.1 9.3
 7 6 2 8.4 15.6
 7 6 2 1.8 7.4
 7 6 2 1.1 2.8
 8 -6 2 113.79 25.7
 8 -6 2 90.29 30.9
 -8 -6 -2 85.29 30.5
 8 -6 2 87.29 24.5
 8 -6 2 80.29 30.3
 -8 -6 -2 98.29 10
 -8 -6 -2 60.49 17.6
 -8 6 -2 86.19 25
 -8 6 -2 74.59 20.8
 8 6 2 99.59 31.8
 8 6 2 80.59 19.1
 -8 6 -2 72.49 31.8
 8 6 2 96.59 24.1
 8 6 2 113.09 31.5
 8 6 2 85.09 8.5
 9 6 -2 217.18 15.7
 -9 -6 -2 284.27 30.7
 -9 6 2 218.68 53.09
 9 -6 2 240.68 47.5
 -9 -6 -2 285.57 18.2
 9 6 -2 226.08 38.6
 -9 -6 -2 262.27 49.8
 9 -6 2 269.67 32.1
 9 -6 2 269.07 50.09
 9 -6 2 243.28 35.8
 -9 6 2 247.18 47.2
 9 6 -2 269.17 54.89
 9 6 -2 210.28 41.9
 -9 6 2 211.38 40.5
 9 -6 -2 251.67 31.5
 -9 6 -2 280.97 35.7
 9 6 2 264.47 28.9
 9 6 2 286.67 36.7
 9 6 2 312.07 53.69
 -9 6 -2 322.47 66.19
 9 -6 -2 183.98 39.5
 9 -6 -2 227.98 52.49
 -9 6 -2 275.47 44.2
 9 6 2 298.27 56.09
 -9 -6 2 181.38 44.6
 -9 -6 2 245.18 32.4
 10 6 -2 242.38 56.09
 -10 6 2 188.48 50.59
 10 -6 -2 229.08 53.49
 -12 -6 -2 239.58 39.8
 12 -6 2 220.38 54.19
 -12 -6 -2 224.38 18.8
 -12 -6 -2 211.68 56.19
 12 -6 2 270.67 45.7
 12 -6 2 216.58 56.09
 12 -6 2 249.08 61.19
 12 6 2 263.37 54.99
 12 6 2 278.07 49.99
 12 6 2 223.18 30.7
 -12 6 -2 220.08 61.19
 -12 6 -2 245.88 48.1
 12 6 2 231.68 57.49
 -12 6 -2 192.18 37.4
 -13 -6 -2 588.54 98.49
 13 -6 2 364.86 63.29
 13 -6 2 347.97 74.39
 -13 6 -2 305.07 74.19
 -13 6 -2 378.06 51.89
 13 6 2 399.56 78.49
 13 6 2 338.37 58.69
 13 6 2 453.75 88.49
 -13 6 -2 310.17 59.39
 13 6 2 319.37 39.3
 -14 6 2 70.89 33.4
 -14 6 2 38.8 48.9
 -14 6 2 68.89 36.7
 14 6 -2 100.79 28.3
 14 6 -2 80.19 41.9
 14 6 -2 54.59 41.2
 -14 -6 -2 -13.9 33
 14 -6 2 65.39 41
 -14 6 -2 45.5 30.8
 14 6 2 69.29 44.7
 14 6 2 50.29 21.1
 14 6 2 59.09 39
 14 -6 -2 49.7 42
 -14 -6 2 33.3 41
 14 6 2 35.2 27.5
 -14 6 -2 40.6 23
 -14 6 -2 27.1 41.1
 -15 6 2 224.48 58.69
 15 6 -2 239.18 69.59
 -15 6 2 176.18 66.49
 15 -6 2 58.79 43.2
 -15 -6 -2 96.79 48.7
 15 6 -2 68.49 73.49
 -15 6 -2 80.09 52.59
 15 6 2 125.99 53.29
 15 -6 -2 224.58 70.69
 15 6 2 82.89 27.1
 15 6 2 79.19 34.3
 15 6 2 37.4 47.6
 -15 6 -2 14.3 25.4
 -16 -6 -2 15.6 57.59
 -16 6 2 17.5 28.9
 16 -6 2 18.9 39.5
 16 6 -2 17.3 43.9
 16 6 2 -7.3 34.7
 16 -6 -2 15.4 40.3
 -16 6 -2 1.8 57.79
 0 7 2 3.9 4.3
 0 7 -2 5.7 2.8
 0 -7 2 3.5 3.4
 0 7 -2 2.7 7.1
 0 7 -2 9 6
 0 7 -2 10.2 3.7
 0 7 2 7.6 2.8
 0 7 2 7.4 6.2
 0 -7 -2 5.9 3.3
 0 7 2 7 3.6
 0 -7 -2 4.3 2.9
 2 -7 2 617.14 28.6
 -2 -7 -2 613.24 30.4
 2 -7 2 595.64 32.9
 -2 -7 -2 594.14 29.1
 -2 7 -2 612.94 41.7
 -2 7 -2 623.64 28.1
 2 7 2 616.14 28.7
 2 7 2 637.04 30.6
 2 7 2 622.84 33.8
 -2 7 -2 629.24 28.5
 -2 7 -2 567.74 40.9
 2 7 2 609.64 30.5
 -2 7 -2 567.64 34.3
 3 -7 2 3183.78 130.19
 -3 -7 -2 3118.79 132.49
 3 7 2 3085.59 137.19
 4 -7 -2 832.22 45.9
 -5 -7 -2 1058.29 66.99
 5 -7 2 1058.69 64.19
 -5 -7 -2 1071.39 48.9
 5 -7 2 1028.6 66.19
 5 -7 2 1063.79 45.6
 -5 -7 -2 998.7 51.59
 -5 -7 -2 1046 55.79
 5 -7 2 1170.68 73.39
 5 7 2 1011.8 63.89
 5 7 2 1163.48 61.19
 -5 7 -2 1071.39 68.39
 -5 7 -2 974.3 72.09
 5 7 2 1102.59 49.9
 -5 7 -2 1089.49 45.5
 -5 7 -2 1068.69 62.79
 5 7 2 1083.09 63.89
 5 7 2 1093.49 48.2
 6 -7 2 547.85 52.09
 -6 -7 -2 561.04 32.6
 6 -7 2 484.25 44.1
 -6 -7 -2 538.05 36.5
 -6 -7 -2 557.04 28.3
 6 -7 2 551.64 24.2
 6 -7 2 493.25 40.5
 6 -7 2 526.35 62.99
 -6 -7 -2 541.85 48.6
 6 7 2 567.44 46.6
 6 7 2 527.55 43.6
 -6 7 -2 506.65 41.8
 -6 7 -2 558.94 56.29
 6 7 2 579.54 40.8
 6 7 2 540.35 52.49
 6 7 2 526.95 32.5
 6 7 2 511.65 28.1
 -6 7 -2 522.85 23.6
 -6 7 -2 631.84 49.9
 7 -7 2 112.19 31.7
 7 -7 2 103.99 19.9
 7 -7 2 129.69 33
 -7 -7 -2 127.49 23.5
 7 -7 2 117.59 7.5
 7 -7 2 131.29 27.1
 -7 -7 -2 146.89 33.8
 -7 -7 -2 114.59 11.1
 -7 -7 -2 117.59 15.3
 7 7 2 125.39 10.2
 -7 7 -2 112.89 26.1
 -7 7 -2 122.99 34.2
 -7 7 -2 118.69 23.8
 7 7 2 135.49 30.9
 7 7 2 133.99 26.6
 7 -7 -2 213.78 44.2
 7 7 2 141.09 23.5
 7 7 2 156.88 36.6
 9 -7 2 481.15 60.69
 9 -7 2 430.56 58.49
 -9 -7 -2 416.56 37
 -9 -7 -2 442.16 25.8
 -9 -7 -2 420.66 56.79
 9 -7 2 403.26 46.3
 9 7 2 465.05 56.59
 9 7 2 479.75 58.09
 -9 7 -2 483.65 81.79
 -9 7 -2 375.86 41.6
 -9 7 -2 411.86 48.6
 9 7 2 389.16 44.9
 9 7 2 408.26 38.1
 10 -7 2 220.58 52.19
 10 -7 2 235.68 42.5
 10 7 2 223.08 52.19
 10 7 2 267.97 56.39
 -10 7 -2 211.18 38.2
 -10 7 -2 268.97 63.09
 -11 -7 -2 1081.29 50.79
 11 -7 2 930.51 80.59
 -11 -7 -2 983.2 94.29
 11 -7 2 1204.58 105.19
 11 -7 2 786.82 70.49
 11 7 2 997.5 92.19
 11 7 2 951.3 93.39
 11 7 2 989.1 67.39
 -11 7 -2 1097.09 124.39
 -11 7 -2 916.31 74.59
 11 7 2 912.61 76.59
 -11 7 -2 1067.69 93.09
 13 -7 2 85.39 44.3
 -13 7 2 69.69 34.5
 13 7 -2 71.19 41.6
 -13 -7 -2 103.19 43.6
 13 7 -2 85.99 38.3
 -13 7 2 85.59 46.4
 -13 7 2 109.79 35.9
 13 7 2 72.39 20.5
 13 7 2 50.69 33.5
 13 -7 -2 45.7 42.6
 13 7 2 64.69 35.9
 13 7 2 59.69 30.1
 -13 7 -2 35.8 23.9
 -13 -7 2 45.1 40
 -13 7 -2 78.89 45.4
 -13 7 -2 61.99 32.8
 14 7 -2 71.69 26.1
 -14 7 2 95.49 38.2
 -14 7 2 61.79 34.8
 -14 -7 -2 3.2 31.3
 -14 7 2 44 39.1
 14 7 -2 102.19 43.3
 14 -7 2 15.6 43.8
 14 7 -2 58.79 40.5
 -14 7 -2 8.1 19.4
 14 7 2 15.1 36.8
 14 -7 -2 54.99 42.9
 -14 7 -2 57.59 47
 -14 7 -2 24.5 25.7
 14 7 2 5.2 22.2
 -14 -7 2 68.99 43.2
 14 7 2 34.5 35.1
 -15 -7 -2 158.28 62.19
 15 7 -2 131.49 59.09
 -15 7 2 199.58 57.79
 15 7 -2 194.58 69.19
 -15 7 2 214.58 82.89
 15 -7 2 64.89 54.19
 15 7 2 179.58 37.8
 -15 -7 2 209.48 67.69
 -15 7 -2 91.29 45.4
 15 -7 -2 194.08 63.79
 15 7 2 117.39 40.1
 15 7 2 170.38 67.29
 16 7 -2 59.79 42.8
 -16 7 2 8.9 23.1
 -16 -7 -2 73.49 51.29
 -16 7 2 -31.5 35.6
 16 7 -2 36.7 50.79
 16 -7 2 90.19 54.09
 16 7 2 31.4 43.5
 -16 7 -2 54.59 32
 16 -7 -2 1.2 31.4
 -16 -7 2 -7.3 42.4
 -16 7 -2 56.29 44
 0 8 2 42.1 10.9
 0 -8 -2 37.7 5.1
 0 8 2 51.49 7.8
 0 -8 -2 52.39 8.4
 0 8 -2 53.29 7.6
 0 8 2 44 5.4
 0 -8 2 50.89 8
 0 8 -2 49.9 5.8
 0 8 -2 76.09 17.2
 -1 -8 -2 215.58 14.7
 1 -8 2 238.08 14.7
 -1 -8 -2 219.88 13.8
 -1 8 -2 216.38 23.6
 -1 8 -2 233.48 13.5
 1 8 2 226.58 13.4
 -1 8 -2 220.38 13.9
 1 8 2 251.07 15.7
 1 8 2 253.77 14.5
 1 8 2 219.78 19.2
 -2 -8 -2 1038 48.2
 2 -8 2 1047.7 49.9
 2 -8 2 1074.79 47.9
 -2 -8 -2 1075.89 49.8
 -2 8 -2 1063.29 59.79
 2 8 2 1125.09 54.39
 -2 8 -2 1050.79 47.7
 -2 8 -2 1163.18 64.89
 -2 8 -2 1068.69 47.2
 2 8 2 1045.9 47.9
 2 8 2 1081.99 48.2
 -2 8 -2 1028.7 53.59
 2 8 2 1127.99 50.19
 3 -8 2 161.78 26.7
 -3 -8 -2 151.18 12.6
 -3 -8 -2 129.69 10.8
 3 -8 2 146.19 9.9
 3 -8 2 164.78 21.6
 3 -8 2 147.79 17.7
 3 8 2 155.58 15.5
 -3 8 -2 160.28 31.8
 3 8 2 141.79 11.6
 -3 8 -2 161.28 22.5
 -3 8 -2 138.39 9.6
 3 8 2 141.89 10.3
 -3 8 -2 132.29 9.1
 -3 8 -2 135.19 17.6
 4 -8 2 1856.51 94.49
 4 -8 2 1949.3 97.89
 -4 -8 -2 1680.53 79.29
 -4 -8 -2 1756.62 82.19
 4 -8 2 1823.82 99.29
 4 -8 2 1878.21 77.29
 4 8 2 1674.53 89.59
 4 8 2 1879.41 79.09
 -4 8 -2 1869.71 99.29
 4 8 2 1847.32 94.79
 -4 8 -2 1913.31 77.09
 -4 8 -2 1722.83 100.49
 -4 8 -2 1886.81 91.59
 4 8 2 1929.21 81.39
 -5 -8 -2 184.48 31.5
 5 8 -2 182.18 13.8
 -5 8 2 192.18 32
 -5 -8 -2 234.58 21.3
 5 -8 2 232.48 33.3
 5 -8 2 245.08 28.4
 5 8 -2 203.48 30.6
 5 8 -2 179.18 28.3
 -5 8 2 153.88 25.6
 -5 -8 -2 246.88 18.3
 -5 -8 -2 248.78 15.7
 5 8 2 294.37 28.9
 -5 8 -2 265.37 27.3
 5 -8 -2 183.98 13.4
 5 -8 -2 175.58 33.3
 5 -8 -2 219.88 39
 -5 8 -2 278.67 38.1
 5 -8 -2 181.78 20.7
 5 8 2 276.77 29.1
 5 8 2 268.17 25.1
 -5 8 -2 265.87 31.6
 5 -8 -2 181.28 24.4
 6 -8 2 193.08 32.9
 6 -8 2 176.58 36.4
 -6 -8 -2 151.98 19.2
 -6 -8 -2 190.18 34.2
 6 -8 2 163.08 9.8
 6 -8 2 143.29 24.1
 -6 -8 -2 166.98 13.4
 -6 -8 -2 174.18 17
 -6 8 -2 151.48 34.9
 6 8 2 158.08 22.3
 -6 8 -2 164.98 9.3
 6 8 2 196.58 32
 6 8 2 165.28 12.3
 -6 8 -2 166.98 26.7
 6 8 2 135.79 26
 -6 8 -2 171.18 31
 -7 8 2 100.59 38.3
 -7 8 2 107.69 25.5
 -7 8 2 102.19 26.3
 7 8 -2 140.19 30.7
 7 8 -2 148.69 29
 7 8 -2 140.69 35
 7 8 -2 118.19 10.8
 7 -8 -2 114.39 10.2
 -7 -8 2 122.89 22.5
 -7 -8 2 152.38 37.8
 7 -8 -2 148.29 38.5
 8 8 -2 158.38 13.1
 8 8 -2 202.48 41.9
 8 8 -2 217.68 45.7
 -8 8 2 138.89 33.3
 -8 8 2 104.69 39.3
 -8 8 2 152.78 33.8
 8 -8 -2 171.68 12.6
 8 -8 -2 155.98 36.7
 8 -8 -2 157.88 28.3
 8 -8 -2 170.68 46.8
 -8 -8 2 154.48 39
 9 8 -2 107.09 28.5
 9 -8 2 103.79 37.2
 9 8 -2 79.59 33.8
 -9 -8 -2 139.79 25.5
 9 8 -2 150.68 37.2
 -9 8 2 120.89 31.8
 9 -8 2 120.69 39.4
 -9 8 2 152.78 33.6
 -9 -8 -2 175.28 42
 -9 -8 -2 131.89 13.6
 9 8 -2 105.69 11.1
 9 -8 2 136.29 33
 -9 8 2 102.09 43.3
 -9 -8 2 103.39 22.3
 9 8 2 112.39 30.2
 -9 8 -2 98.99 26
 9 -8 -2 111.69 26.3
 9 -8 -2 155.38 39.6
 -9 8 -2 86.29 24.5
 9 8 2 124.09 36.1
 -9 -8 2 89.79 33.9
 9 8 2 133.29 24.8
 9 -8 -2 90.49 37.4
 9 8 2 129.59 11.6
 -9 8 -2 170.98 49
 9 8 2 103.29 36.4
 -10 8 2 585.34 61.59
 -10 8 2 657.43 84.99
 -10 8 2 606.94 66.59
 10 8 -2 604.74 58.49
 10 8 -2 602.64 72.59
 10 8 -2 605.84 65.19
 10 8 -2 650.43 33.4
 -10 -8 2 723.93 75.99
 10 -8 -2 608.34 77.19
 -11 8 2 34.5 22
 11 8 -2 30.6 19.3
 -11 8 2 30.6 26.7
 -11 8 2 48.4 43.1
 11 -8 2 -7.4 27.7
 11 8 -2 21.3 22.9
 -11 -8 -2 13.9 32.7
 11 -8 2 -8.8 24.3
 11 8 -2 38.9 7.9
 11 -8 2 34.8 21.7
 -11 -8 2 30.6 28.4
 11 8 2 9.6 21.1
 -11 8 -2 7.4 33.5
 -11 -8 2 52.99 23.9
 11 -8 -2 18.4 23.9
 -11 8 -2 3.1 17
 11 -8 -2 31.7 35.8
 11 8 2 27.4 20.7
 11 8 2 11.5 10.6
 11 -8 -2 62.89 21.8
 -12 -8 -2 71.89 21.4
 -12 8 2 -1.4 33
 12 8 -2 15.9 28.5
 -12 -8 -2 104.59 41.9
 12 -8 2 58.29 37.8
 12 -8 2 79.69 30.4
 -12 -8 -2 75.49 12.5
 12 8 2 90.79 22.1
 12 8 2 70.29 36.4
 -12 8 -2 38.4 43.7
 -12 8 -2 106.49 38
 -12 8 -2 49.99 23.5
 12 -8 -2 9.3 29.7
 -12 -8 2 14.3 25
 12 8 2 62.29 30.6
 -13 8 2 29.2 25.4
 -13 8 2 94.49 54.89
 13 8 -2 4.1 29.7
 -13 8 2 5.7 21.4
 13 8 -2 12.7 19.2
 -13 -8 -2 37.4 29.9
 13 -8 2 82.69 47.8
 13 -8 -2 33.1 38.3
 13 8 2 43.6 28.9
 13 8 2 60.19 39.9
 -13 -8 2 12.2 27.3
 -13 8 -2 36.8 44
 -13 8 -2 13.6 22.6
 13 8 2 48.8 20
 -13 8 -2 37.7 28.5
 -14 8 2 28.5 30.4
 14 8 -2 -2.8 29.7
 14 8 -2 6.8 30.3
 -14 -8 -2 -11.7 30.9
 -14 8 2 27.4 25.9
 -14 8 2 20.4 33.5
 14 8 -2 26.2 19.8
 -14 -8 2 54.09 39.7
 -14 8 -2 20.3 37.2
 14 8 2 -6.4 24.4
 14 8 2 17.1 26.3
 14 8 2 9.9 14.2
 -14 8 -2 2.8 21.1
 -14 8 -2 13 24.6
 -15 8 2 103.59 55.89
 15 -8 2 11.9 39.5
 15 8 -2 105.59 52.39
 -15 -8 -2 -20.8 39.4
 15 8 -2 15.1 47.2
 -15 8 2 110.29 41.5
 15 8 2 26.5 18.9
 -15 -8 2 136.49 56.19
 15 -8 -2 103.49 55.89
 15 8 2 22 25.4
 -15 8 -2 10.7 26.1
 -15 8 -2 0.3 39.3
 15 8 2 -16.3 31.3
 -16 8 2 350.86 103.09
 16 8 -2 659.23 98.09
 16 -8 -2 472.05 56.69
 -16 -8 2 492.55 94.59
 16 -8 -2 572.84 108.89
 0 -9 2 19.7 6.3
 0 9 -2 6.6 3.2
 0 9 -2 11.7 4.1
 0 -9 -2 9 3.7
 0 9 2 8.2 3.6
 0 9 2 4.9 7
 0 9 2 11 3.7
 0 -9 -2 11.2 5.2
 0 9 -2 18.2 9.1
 -2 9 2 259.17 32.2
 -2 9 2 268.37 28.1
 -2 9 2 293.87 27.6
 2 9 -2 309.77 17.6
 -2 9 2 297.67 15.8
 2 -9 -2 289.87 16.3
 2 -9 -2 300.27 26.2
 2 -9 -2 288.27 17.6
 -2 -9 2 285.87 21.1
 2 -9 -2 291.07 18.6
 3 -9 2 213.98 25.2
 -3 -9 -2 226.58 14.7
 3 -9 2 209.18 18.9
 3 -9 2 202.98 13.1
 -3 -9 -2 187.18 15.5
 -3 9 -2 203.78 12.3
 -3 9 -2 207.38 21
 3 9 2 219.48 16
 3 9 2 209.78 18.9
 3 9 2 200.18 14.8
 -3 9 -2 186.88 12.6
 -3 9 -2 185.78 26.1
 -3 9 -2 215.08 26.8
 -4 9 2 22.4 13.8
 4 -9 2 -4.4 11.1
 -4 -9 -2 9.4 5.7
 4 -9 2 8.9 3.7
 4 9 -2 27.2 7.7
 -4 9 2 26 14.5
 -4 9 2 21.2 21
 4 -9 2 5.1 9.5
 -4 -9 -2 7.8 4.2
 4 -9 2 -0.2 8.7
 4 -9 -2 20.7 4.5
 4 9 2 3.1 2.8
 4 9 2 15.4 10.4
 4 -9 -2 36.5 11.2
 4 -9 -2 24.2 5.4
 4 -9 -2 26.3 10.6
 4 9 2 4.8 8.5
 -4 9 -2 2.7 9.5
 -4 9 -2 10.9 10.1
 -4 9 -2 9.3 13.7
 4 -9 -2 28.5 16.6
 4 -9 -2 19.9 14.4
 -4 9 -2 2.5 2.6
 5 -9 2 467.35 39.2
 5 -9 2 422.16 20.4
 5 9 -2 373.16 22.4
 -5 9 2 363.06 47.2
 -5 -9 -2 417.06 26.8
 5 9 -2 379.66 26.9
 5 -9 2 441.36 37.5
 5 -9 2 474.65 45.4
 -5 9 2 356.26 39.3
 5 9 -2 396.66 36.2
 5 9 -2 322.17 36.6
 -5 9 2 361.76 38.6
 -5 -9 -2 415.16 23.6
 -5 9 -2 402.76 19.8
 5 9 2 450.65 34.5
 -5 9 -2 396.16 44.5
 -5 9 -2 454.85 42.8
 5 -9 -2 364.36 21.7
 5 9 2 448.96 22.9
 5 -9 -2 371.36 43.5
 5 9 2 437.96 35.8
 -5 9 -2 434.86 35.1
 5 -9 -2 388.06 30.6
 5 9 2 433.86 36.4
 5 -9 -2 391.86 40.3
 -6 -9 -2 760.62 44.6
 6 -9 2 856.61 58.89
 -6 -9 -2 725.93 46.7
 6 -9 2 827.92 36.2
 6 -9 2 839.92 67.49
 -6 -9 -2 809.12 40.5
 6 -9 2 755.02 57.29
 6 9 2 783.42 52.99
 -6 9 -2 837.62 63.79
 6 9 2 856.71 57.09
 -6 9 -2 898.81 72.59
 -6 9 -2 779.42 54.49
 6 9 2 775.82 57.69
 6 9 2 836.32 39.5
 -6 9 -2 844.22 35.8
 -7 -9 -2 88.49 18.8
 7 9 -2 168.58 36.9
 7 -9 2 108.49 24.3
 7 -9 2 83.49 29.2
 -7 9 2 149.09 29.2
 -7 9 2 126.59 40.3
 -7 -9 -2 71.79 15
 -7 -9 -2 89.59 11.1
 7 -9 2 52.89 20.3
 -7 -9 -2 86.79 26.8
 7 -9 2 76.69 6.8
 7 9 2 73.99 19.7
 -7 9 -2 91.29 22.6
 -7 9 -2 77.29 5.9
 7 9 2 99.99 24.9
 7 -9 -2 58.39 13.9
 7 9 2 77.39 9.1
 7 9 2 66.59 24.5
 7 -9 -2 156.98 39.1
 -7 9 -2 95.69 25.4
 -7 9 -2 102.19 34.3
 8 9 -2 77.59 9.5
 -8 9 2 64.79 34.9
 8 9 -2 105.39 35.8
 8 -9 2 62.59 29.2
 -8 9 2 75.99 23.7
 -8 -9 -2 49.99 9.4
 -8 -9 -2 18.1 21.5
 8 -9 2 57.39 18.6
 -8 9 2 60.29 24
 8 9 -2 59.19 24.8
 8 9 -2 61.29 24.1
 -8 -9 -2 47.8 15.1
 -8 -9 2 73.29 18.2
 8 -9 -2 59.49 31.5
 8 9 2 36.2 6.5
 -8 9 -2 25 16.6
 8 9 2 56.49 17.4
 -8 9 -2 62.19 35.1
 -8 -9 2 74.59 28.8
 8 9 2 36.9 20.6
 8 -9 -2 60.79 17.9
 -8 9 -2 49.5 19.3
 8 -9 -2 121.49 31.5
 8 9 2 28.5 21
 8 -9 -2 77.49 9.4
 9 -9 -2 236.88 49.8
 -10 9 2 430.36 95.49
 11 -9 2 306.37 53.59
 -11 9 2 263.67 55.39
 11 9 -2 168.38 36.6
 11 9 -2 326.27 61.69
 -11 -9 -2 265.87 55.79
 11 -9 2 419.96 78.59
 11 9 -2 237.38 57.79
 -11 9 2 238.48 46.4
 11 -9 2 264.87 36.9
 11 9 -2 190.58 17.8
 -11 9 2 210.08 59.09
 -11 9 -2 371.76 75.79
 -11 -9 2 232.58 53.59
 11 -9 -2 220.08 15.8
 11 9 2 333.47 64.69
 11 -9 -2 222.98 53.69
 11 9 2 324.37 53.39
 -11 9 -2 342.57 54.99
 -11 -9 2 239.98 34.9
 11 -9 -2 211.68 55.79
 11 -9 -2 259.07 45.2
 -12 -9 -2 9 7.2
 -12 -9 -2 3.6 22.1
 -12 -9 -2 13.5 14.3
 12 9 -2 -3.3 21.5
 12 9 -2 3.4 22.9
 -12 9 2 -0.6 19
 12 9 -2 6.1 14.4
 -12 9 2 -10.1 35
 -12 9 2 3.8 24.6
 12 -9 2 19.9 30.9
 12 -9 -2 16.9 33
 -12 -9 2 15 24.9
 12 -9 -2 2.2 4.8
 12 9 2 27.3 20
 12 9 2 9.1 12
 -12 9 -2 19.8 23.8
 -12 9 -2 1.4 32.3
 -12 9 -2 5 16.7
 12 9 2 28.1 30
 -12 -9 2 4.6 13.7
 13 9 -2 246.68 44.8
 13 9 -2 180.68 50.19
 13 9 -2 294.37 62.99
 -13 9 2 149.88 59.49
 -13 9 2 177.08 50.29
 -13 9 2 232.68 49.5
 13 -9 -2 168.98 53.99
 -13 9 -2 152.38 65.69
 13 -9 -2 221.18 15.2
 -13 -9 2 221.18 61.09
 -14 9 2 -35.3 23.2
 -14 -9 -2 23.9 32.2
 14 9 -2 6.9 21.5
 14 -9 2 -5.7 34.9
 14 9 -2 10.8 29.3
 -14 9 2 13.2 22
 14 9 -2 55.09 37.5
 -14 9 2 -2.4 36.2
 14 9 2 17.7 14.4
 -14 9 -2 23.3 40.9
 -14 9 -2 30.6 31.9
 14 9 2 44.8 33.8
 14 9 2 14.5 25.8
 14 -9 -2 13.9 5.4
 -14 -9 2 45.2 33.9
 -14 9 -2 -2 18.7
 15 9 -2 -11.3 37.6
 -15 -9 -2 135.69 54.79
 15 -9 2 195.28 63.79
 -15 9 2 -7.4 41.6
 -15 9 2 1.9 29.9
 15 -9 -2 21.4 21.4
 15 -9 -2 74.39 49.1
 -15 -9 2 16.2 42.9
 -15 9 -2 146.39 45.6
 -15 9 -2 174.98 65.89
 15 9 2 139.99 45.7
 0 -10 -2 1599.84 69.39
 0 10 2 1378.66 79.59
 0 10 -2 1594.14 69.19
 0 10 2 1606.14 68.49
 0 10 -2 1589.14 85.09
 0 10 2 1575.04 71.39
 0 -10 -2 1575.54 70.59
 0 10 -2 1577.04 70.19
 0 -10 2 1646.14 71.99
 3 10 -2 44.8 6.7
 -3 10 2 61.79 16.9
 -3 10 2 68.49 22.6
 -3 10 2 59.89 16.6
 -3 10 -2 8.3 13.1
 -3 -10 2 47 10.1
 3 -10 -2 59.99 14.8
 4 -10 2 -1.7 3.1
 4 -10 2 4.1 7.8
 -4 10 2 55.99 22.9
 4 -10 2 7.7 13.7
 4 -10 2 9.4 8.5
 -4 -10 -2 0.9 4.1
 -4 -10 -2 6.7 6.1
 4 10 2 4.3 7.5
 4 10 2 2.4 3.4
 -4 10 -2 5.9 15.2
 -4 10 -2 13 11.7
 -4 10 -2 4.7 8.1
 -4 10 -2 1 2.6
 5 10 -2 109.99 10.8
 -5 10 2 117.09 32.9
 5 -10 2 151.88 31.9
 -5 10 2 129.09 26.4
 5 10 -2 93.89 21.8
 5 10 -2 104.89 14.5
 5 10 -2 122.49 22.6
 -5 10 2 135.09 30.3
 5 -10 -2 120.19 27.7
 5 -10 -2 109.19 10.6
 5 -10 -2 126.29 29.2
 5 -10 -2 127.39 20.1
 5 -10 -2 132.59 25.4
 -6 10 2 1468.05 104.69
 -6 -10 -2 1447.46 67.19
 6 10 -2 1421.66 87.09
 6 -10 2 1396.46 96.49
 6 -10 2 1420.26 62.39
 -6 10 2 1517.05 94.89
 6 10 -2 1486.15 85.29
 6 10 -2 1526.25 66.49
 6 -10 2 1437.06 85.29
 -6 10 2 1454.85 88.59
 6 -10 2 1439.36 86.99
 -6 -10 -2 1370.06 71.89
 6 10 -2 1541.35 73.19
 6 -10 -2 1534.55 64.89
 -6 10 -2 1376.16 81.59
 -6 10 -2 1400.06 92.99
 -6 10 -2 1395.66 99.49
 6 -10 -2 1604.54 78.79
 6 10 2 1333.87 80.89
 6 -10 -2 1500.55 97.19
 6 10 2 1392.16 65.29
 6 10 2 1407.66 85.59
 -6 10 -2 1412.46 61.69
 6 10 2 1462.65 81.09
 6 -10 -2 1485.85 85.69
 7 -10 2 60.59 18
 7 10 -2 151.38 34.5
 -7 10 2 127.69 29.7
 7 10 -2 106.09 30.3
 -7 -10 -2 87.79 12.6
 7 -10 2 70.29 7.1
 7 -10 2 84.39 31
 -7 10 2 140.09 42.7
 -7 10 2 130.59 31.5
 -7 -10 -2 53.79 13.3
 -7 -10 -2 87.59 18.1
 -7 10 -2 61.19 31.6
 -7 10 -2 58.99 20.5
 7 -10 -2 109.29 22
 7 10 2 80.29 9.7
 -7 10 -2 66.59 6.1
 7 -10 -2 132.79 26.9
 7 10 2 58.49 22.9
 -7 10 -2 73.39 26.8
 7 10 2 80.79 23.5
 -7 -10 2 110.39 16.3
 7 10 2 66.79 19.1
 8 -10 2 1088.49 46.7
 -8 -10 -2 1082.69 53.69
 8 -10 2 1081.79 91.19
 -8 -10 -2 1124.49 82.49
 -8 -10 -2 1032.1 62.19
 8 10 2 1069.09 79.99
 -8 10 -2 1042.5 93.79
 8 10 2 1054.59 67.99
 -8 10 -2 1167.88 84.49
 8 10 2 1008.4 73.39
 -8 10 -2 1098.69 72.59
 9 10 -2 143.49 36.2
 -9 -10 -2 41 9.2
 9 -10 2 43.3 31.4
 9 10 -2 154.98 43
 -9 -10 -2 51.79 16.6
 -9 10 2 170.88 51.09
 9 10 -2 146.49 40.8
 -9 -10 -2 90.29 30.5
 -9 10 2 146.29 35.5
 9 -10 2 66.99 23.4
 -9 10 2 80.29 28.2
 9 10 2 71.29 28.8
 -9 10 -2 58.79 33.5
 -9 10 -2 71.49 28.3
 -9 -10 2 107.79 35
 9 10 2 60.79 23
 9 10 2 67.39 17.8
 -9 10 -2 65.89 22.2
 -9 -10 2 94.29 20.6
 9 -10 -2 123.79 44
 10 10 -2 36.9 22.6
 10 10 -2 4.9 4.4
 10 -10 2 18.2 13.8
 10 10 -2 27.7 16.1
 10 -10 2 16.9 27
 -10 -10 -2 24.4 23.3
 -10 -10 -2 9.9 6.1
 10 -10 2 10.3 17.9
 -10 10 2 5.6 32.1
 -10 10 2 28.2 21.2
 10 10 -2 26.9 24.3
 -10 10 2 25.5 17.8
 10 10 2 4.8 11
 10 -10 -2 2.8 11.4
 10 10 2 2.2 16.3
 -10 -10 2 13.3 22.8
 -10 10 -2 15.8 16.9
 10 10 2 14.7 22.9
 -10 10 -2 3.7 16.9
 10 -10 -2 7.6 5
 10 -10 -2 27.8 29.2
 10 -10 -2 23.8 25
 -10 10 -2 -30.7 27
 10 -10 -2 14.3 14.8
 11 10 -2 128.09 40.1
 -11 10 2 76.09 41
 11 10 -2 93.29 28
 -11 10 2 78.69 29
 -11 10 2 40.1 25.1
 -11 -10 -2 29.6 22.4
 11 10 -2 104.39 41.4
 11 10 2 37.5 31.7
 11 -10 -2 123.49 47.6
 -11 -10 2 118.69 39.1
 -11 -10 2 104.29 23.3
 11 -10 -2 76.59 9.8
 11 -10 -2 65.59 20.2
 -11 10 -2 25 36.3
 12 10 -2 361.46 50.49
 12 10 -2 426.06 60.99
 -12 10 2 363.76 69.69
 12 10 -2 376.76 73.39
 -12 10 2 405.76 55.69
 -12 10 2 367.56 80.39
 12 -10 -2 337.67 42.1
 12 -10 -2 312.37 70.89
 -12 -10 2 397.46 71.29
 12 -10 -2 398.96 22.1
 13 10 -2 81.29 28.9
 -13 10 2 74.79 32.6
 13 10 -2 106.99 33.8
 -13 10 2 153.48 60.29
 13 -10 2 18.7 34.6
 13 10 -2 111.79 43.8
 -13 -10 -2 36.6 30.8
 -13 10 2 109.79 36.4
 -13 -10 2 87.89 44.5
 -13 10 -2 91.79 48.8
 13 -10 -2 49.8 31.2
 13 -10 -2 70.19 22.4
 13 -10 -2 93.19 10.1
 -14 -10 -2 273.67 68.99
 14 -10 2 223.08 67.49
 14 10 -2 257.67 64.69
 -14 10 2 298.57 58.89
 -14 10 2 222.88 58.59
 14 10 -2 256.17 58.89
 -14 10 2 257.47 78.19
 14 10 2 463.75 87.89
 14 -10 -2 309.47 72.99
 -14 10 -2 322.97 62.69
 -14 10 -2 256.87 75.39
 14 10 2 287.07 38.5
 14 10 2 297.97 55.89
 -14 -10 2 229.78 70.99
 -14 10 -2 459.75 93.59
 15 10 -2 62.09 34.2
 -15 10 2 14.4 49.1
 15 10 -2 6 27.3
 -15 -10 -2 14.5 39.6
 -15 10 2 11.2 30.8
 15 -10 2 55.49 51.69
 15 10 -2 11.3 42.8
 15 -10 -2 6 15.1
 -15 10 -2 3.8 47.1
 15 -10 -2 33.1 47.5
 15 10 2 52.79 41.6
 -15 -10 2 54.99 38.6
 15 10 2 33.1 20.3
 -15 10 -2 31.3 34.9
 0 11 2 11.7 5.2
 0 11 -2 7.9 4.2
 0 -11 -2 12.6 4.7
 0 11 2 6.3 7.3
 0 11 -2 11.5 5
 0 11 -2 16.6 11.7
 0 -11 2 13.8 6.2
 0 -11 -2 8.7 5.1
 -1 -11 -2 1942.41 81.89
 -1 -11 -2 1849.42 82.99
 1 -11 2 1835.82 82.49
 -1 11 -2 1899.21 81.69
 1 11 2 1691.83 91.39
 -1 11 -2 1819.42 80.09
 1 11 2 1880.61 80.29
 -1 11 -2 1812.72 98.59
 -2 11 2 22.5 13.1
 2 11 -2 12.4 3.9
 -2 -11 -2 3 4.1
 2 -11 2 9.3 5.5
 2 11 -2 33.4 13.4
 -2 -11 -2 7.9 5.3
 2 -11 -2 20.9 6.4
 -2 11 -2 7.2 3.9
 -2 11 -2 9.4 12.4
 2 11 2 5.4 3.5
 -2 11 -2 6.4 3.5
 -2 -11 2 20 7.5
 2 -11 -2 23.5 6.4
 2 11 2 6 8
 -4 11 2 194.58 38.4
 -4 11 2 177.38 26
 -4 11 2 200.28 35.4
 4 11 -2 178.98 14.5
 4 11 -2 185.58 14.4
 -4 -11 2 171.28 20.1
 4 -11 -2 185.68 23.9
 4 -11 -2 201.38 26
 4 -11 -2 231.78 28.7
 4 -11 -2 180.88 18
 4 -11 -2 178.88 14.2
 5 11 -2 670.63 36.9
 -5 11 2 575.44 53.69
 -5 11 2 728.73 51.99
 -5 11 2 581.64 61.39
 5 -11 -2 664.03 41.3
 5 -11 -2 680.63 53.79
 5 -11 -2 577.34 49.9
 5 -11 -2 680.13 55.19
 5 -11 -2 648.44 33.1
 -6 11 2 151.18 30.5
 6 11 -2 121.89 27.1
 6 11 -2 123.49 17.2
 -6 11 2 122.39 27.7
 6 11 -2 129.79 28.5
 -6 11 2 142.49 41.3
 6 -11 -2 136.69 27.2
 6 -11 -2 166.48 37.3
 6 -11 -2 145.49 31.5
 6 -11 -2 115.89 11.7
 6 -11 -2 135.49 22.2
 7 -11 2 984.2 47.1
 -7 -11 -2 977.6 52.49
 -7 11 2 1355.26 101.49
 7 -11 2 968.7 81.79
 -7 11 2 1252.37 86.79
 7 11 -2 1310.87 77.89
 -7 11 -2 1051.69 80.39
 7 11 2 990.2 66.89
 7 11 2 906.41 70.59
 7 11 2 1028.4 68.09
 -7 11 -2 1084.99 90.29
 -7 11 -2 979.5 67.49
 7 -11 -2 1311.17 76.59
 -8 -11 -2 108.99 18.3
 8 -11 2 173.18 11.2
 -8 -11 -2 168.38 22.5
 8 -11 2 213.88 46.8
 -8 11 2 170.58 46.2
 -8 -11 -2 166.88 16.3
 -8 11 2 118.49 33.5
 -8 11 2 160.78 33.6
 8 11 -2 152.28 33.2
 8 11 -2 187.18 39.3
 8 11 -2 158.48 24
 8 11 -2 161.18 38
 8 11 2 210.68 28.2
 -8 11 -2 163.78 48.9
 8 11 2 142.79 33.7
 8 -11 -2 120.69 37.9
 8 11 2 181.68 32.8
 8 -11 -2 140.79 12.8
 8 -11 -2 177.98 26.1
 -8 11 -2 175.48 42.4
 -8 -11 2 137.09 18.4
 -8 11 -2 205.98 29.9
 10 -11 2 46.4 32
 -10 11 2 8.1 18.8
 -10 11 2 7 17.4
 10 11 -2 60.39 28.6
 -10 -11 -2 32.7 22.4
 10 -11 2 8.7 15.4
 -10 11 2 9.6 29.6
 10 11 -2 -11.7 11.4
 -10 -11 -2 21.1 8.3
 10 11 -2 22.7 25.5
 -10 11 -2 14.7 21.9
 10 -11 -2 8.8 5.3
 10 -11 -2 32.9 28.6
 10 -11 -2 10.2 11.8
 10 11 2 -13.6 14.7
 10 11 2 32.1 16.1
 -10 11 -2 63.99 41.8
 10 -11 -2 10.1 14.5
 -10 -11 2 18 23.5
 10 -11 -2 35.6 27.1
 -11 -11 -2 113.99 39.9
 11 -11 2 152.78 46.7
 -11 -11 -2 120.09 27.4
 -11 -11 -2 149.79 24.5
 11 11 2 155.88 37
 -11 11 -2 169.28 41.5
 -11 11 -2 163.88 57.79
 11 11 2 118.09 41.2
 11 11 2 193.08 30
 -11 11 -2 145.19 37.6
 12 -11 2 179.28 59.49
 -12 -11 -2 85.59 37.8
 -12 11 -2 122.29 52.99
 -12 11 -2 83.29 35.9
 12 11 2 79.79 32
 -12 11 -2 108.09 33.4
 12 11 2 115.59 24.6
 12 11 2 121.69 38.9
 -13 -11 -2 117.49 46.9
 13 11 -2 262.57 44.6
 13 11 -2 204.68 53.19
 13 -11 2 108.69 50.59
 -13 11 2 174.48 51.09
 -13 11 2 216.48 49.5
 13 11 -2 251.67 56.79
 -13 11 2 182.78 61.69
 -13 11 -2 121.69 41
 13 11 2 167.88 29.3
 -13 11 -2 134.29 36.4
 13 -11 -2 235.68 61.09
 13 11 2 219.28 56.49
 13 11 2 147.09 35.9
 13 -11 -2 189.88 13.6
 -13 -11 2 157.78 51.69
 -13 11 -2 148.89 57.19
 14 -11 2 29.3 40.6
 14 11 -2 -26.7 22.2
 -14 -11 -2 -11.2 33.8
 14 11 -2 2.4 25.8
 14 11 -2 19 18.1
 -14 11 2 -8 25.3
 -14 11 2 -0.4 27.8
 -14 11 2 34 43.6
 14 11 2 -5.4 13.3
 14 -11 -2 -10.1 29.1
 14 11 2 72.29 38.4
 14 11 2 75.19 33.6
 -14 11 -2 -0.5 23.1
 -14 11 -2 24.4 43.5
 14 -11 -2 27.5 14.7
 -14 -11 2 -1.5 26.7
 -14 11 -2 3 22.7
 0 12 -2 310.07 18.9
 0 12 -2 290.87 31.8
 0 12 2 299.47 18.4
 0 -12 -2 311.77 20
 0 -12 -2 324.07 21.2
 0 12 2 319.07 30.7
 0 -12 2 313.67 22.4
 1 12 -2 130.09 11.5
 -1 12 2 182.28 29.9
 1 12 -2 121.39 22.7
 -1 12 2 121.99 10.5
 -1 -12 2 143.69 15.9
 1 -12 -2 125.29 11.9
 1 -12 -2 141.79 13.4
 -4 -12 -2 0.6 4.3
 -4 12 2 16.1 13
 -4 -12 -2 4.3 6.3
 4 12 -2 0.2 3.9
 4 -12 2 7.8 4.8
 -4 12 2 20.2 16
 -4 12 2 16.4 20.2
 4 -12 2 6.6 7
 -4 12 -2 -2.8 11.2
 4 12 2 10.6 8.7
 4 -12 -2 5.4 5.3
 4 12 2 3.5 5.3
 -4 12 -2 2.5 8.8
 4 -12 -2 14.6 10.7
 4 -12 -2 13.2 9
 4 -12 -2 -1.7 6.5
 4 12 2 3.2 3.9
 -4 12 -2 17.7 17.1
 -4 12 -2 4.5 3.3
 -5 12 2 -1 12.5
 -5 -12 -2 7.1 7.8
 -5 -12 -2 6 5.6
 5 -12 2 0 8.2
 -5 12 2 -5.1 11.4
 5 -12 2 1 11.5
 5 12 -2 -5.3 5.6
 5 -12 2 7.5 5.1
 -5 12 2 -18.7 17.3
 5 12 2 4.5 8.2
 5 12 2 11.9 8.2
 -5 12 -2 1.5 3.2
 5 -12 -2 -0.7 10.1
 -5 12 -2 12.6 16.4
 5 -12 -2 2.9 7.9
 5 -12 -2 9.3 10.9
 -5 12 -2 1.2 9.6
 5 -12 -2 3.4 5
 -5 12 -2 -12 18.2
 5 -12 -2 8 14.4
 -6 12 2 31.7 28.9
 6 -12 2 52.39 7.7
 -6 -12 -2 26.2 11.5
 -6 12 2 28.5 14.8
 6 -12 2 37.7 14.4
 -6 12 2 8.8 14.3
 6 -12 2 79.29 30.3
 6 -12 2 36.4 17.9
 -6 -12 -2 41.5 9
 6 -12 -2 24.7 13.3
 6 -12 -2 22.9 13.1
 6 12 2 41.3 16.7
 6 12 2 35.4 13.9
 -6 12 -2 46.2 6.1
 -6 12 -2 41.1 15.7
 -6 12 -2 46.1 21.2
 -6 12 -2 40.7 26.7
 6 -12 -2 14.2 17.1
 6 -12 -2 26.9 11.6
 6 -12 -2 22.5 17.5
 7 12 -2 451.15 44.1
 7 12 -2 352.46 24.2
 7 12 -2 394.96 31
 -7 12 2 433.26 44.2
 7 12 -2 379.56 41.5
 -7 12 2 421.56 51.59
 -7 12 2 428.76 61.79
 7 -12 -2 391.76 35
 7 -12 -2 433.06 51.59
 7 -12 -2 415.36 23.8
 7 -12 -2 449.66 52.49
 8 -12 2 405.26 63.59
 8 -12 2 413.46 44.3
 -8 -12 -2 396.26 27.1
 8 -12 2 391.36 44.5
 8 -12 2 384.86 20.6
 8 12 2 399.56 39.5
 -8 12 -2 434.56 72.29
 8 12 2 351.06 36.8
 -8 12 -2 365.96 40.9
 8 12 2 336.17 45.3
 -9 -12 -2 59.19 17.3
 9 -12 2 58.99 23.1
 9 12 -2 98.19 30.6
 -9 12 2 68.79 34.6
 9 12 -2 93.09 32.2
 9 -12 2 43.5 21.5
 9 -12 2 43.7 29
 9 -12 2 46.5 6.8
 -9 12 2 99.29 35.4
 9 12 -2 98.79 19.9
 -9 -12 -2 41 11.5
 9 12 2 50.19 20.9
 9 -12 -2 100.99 25.6
 9 12 2 23.2 24.4
 9 12 2 54.99 18.2
 -9 12 -2 28.9 18.2
 9 -12 -2 100.79 23.5
 9 -12 -2 106.59 35.9
 9 -12 -2 120.49 29.4
 -9 12 -2 56.59 29.4
 9 -12 -2 105.49 40.8
 -9 12 -2 26 30.3
 -10 12 2 39.4 39
 -10 12 2 46.5 34.9
 -10 -12 -2 37.5 24.3
 10 12 -2 23.3 25.7
 -10 -12 -2 3.5 7.3
 10 -12 2 30 27.7
 10 12 -2 4.9 11.9
 -10 12 2 11.3 19.3
 10 12 -2 30.7 23.1
 10 12 2 -10.4 15.6
 -10 12 -2 9.7 16.8
 -10 12 -2 32.7 35.6
 -10 12 -2 0.8 21.9
 -10 -12 2 10.9 22.2
 10 -12 -2 22.2 6.6
 10 -12 -2 2.9 29
 10 -12 -2 17.2 24.7
 10 12 2 11.3 20.9
 10 12 2 32.6 24.8
 -11 -12 -2 37.7 25.7
 11 12 -2 115.19 41.2
 -11 12 2 116.39 38.8
 11 12 -2 106.99 38
 11 12 -2 71.69 20.1
 -11 12 2 89.39 43.3
 11 12 -2 120.39 34.4
 11 12 2 57.39 17.8
 11 12 2 43.6 29.7
 -11 12 -2 96.29 44.5
 11 -12 -2 108.79 25.7
 -11 -12 2 87.69 21.4
 -11 -12 2 116.79 32.8
 11 -12 -2 90.99 10.4
 11 -12 -2 49.6 36.4
 12 12 -2 59.09 20.7
 -12 12 2 72.39 30.6
 -12 12 2 51.19 32
 -12 12 2 80.09 47.1
 12 12 -2 90.39 37.5
 12 12 -2 70.79 33.6
 12 12 -2 102.59 31.2
 12 -12 2 -4 28.7
 12 12 2 23.8 22.3
 -12 12 -2 62.89 41.4
 12 -12 -2 38.9 37.4
 12 -12 -2 67.79 9.2
 -12 -12 2 21.8 23.7
 13 12 -2 131.39 34.4
 -13 12 2 101.39 43
 -13 12 2 186.68 64.29
 13 12 -2 165.68 40.2
 13 12 -2 143.89 31.4
 13 12 -2 173.78 48.4
 -13 12 2 155.08 56.69
 13 12 -2 105.09 42.4
 13 -12 -2 135.19 11.5
 13 -12 -2 119.09 46.6
 -14 12 2 31.2 31.3
 -14 12 2 71.79 48.8
 -14 -12 -2 13.9 32.6
 14 12 -2 71.59 33.4
 -14 12 2 27.6 34.4
 14 12 -2 11.1 17
 14 -12 2 62.99 53.39
 -14 12 -2 58.99 48
 14 -12 -2 39.8 44.7
 -14 12 -2 52.79 33.2
 14 12 2 31.7 28.3
 14 12 2 64.99 21.5
 -14 -12 2 10.2 36.3
 -14 12 -2 36.5 27
 0 13 -2 1.8 3.3
 0 -13 -2 9.6 5.2
 0 -13 2 3.8 6.9
 0 -13 -2 5.5 6.1
 0 13 -2 2.8 10
 0 13 2 9.5 9.2
 0 13 2 5.8 4.1
 -3 -13 -2 429.66 26.3
 3 -13 2 403.86 25.1
 -3 -13 -2 421.36 28.6
 -3 13 -2 409.36 22.9
 -3 13 -2 434.46 44.6
 3 13 2 377.96 36
 3 13 2 403.66 24.4
 -4 13 2 270.67 40.7
 4 -13 2 297.57 18.1
 4 -13 2 309.17 19.6
 4 13 -2 250.27 18.7
 -4 13 2 221.28 26.5
 -4 13 2 250.47 43.1
 -4 -13 -2 310.47 21.3
 4 13 2 331.07 28.4
 4 -13 -2 208.08 28.8
 -4 13 -2 282.17 25.8
 4 -13 -2 231.38 21.1
 4 13 2 327.87 19.8
 -4 13 -2 324.37 41.5
 -4 13 -2 279.17 37.7
 4 -13 -2 246.88 19.5
 -5 13 2 80.19 24.4
 5 13 -2 97.49 11.3
 -5 13 2 123.19 24.5
 -5 13 2 107.09 34.3
 5 13 -2 113.39 16.9
 5 -13 -2 129.29 25.2
 5 -13 -2 86.79 11.7
 5 -13 -2 103.49 20.3
 5 -13 -2 112.49 15.7
 -6 13 -2 304.97 54.89
 7 -13 2 16.7 15.8
 7 -13 2 22.6 13.8
 7 13 -2 35.9 12
 7 -13 2 14.2 21.5
 -7 13 2 18.8 25.3
 -7 13 2 34.6 18.2
 -7 -13 -2 29.4 8.6
 -7 -13 -2 35 14.4
 -7 13 2 19.7 16.5
 7 -13 2 32 6.9
 -7 13 -2 22.5 4.7
 7 13 2 32.3 16.7
 -7 13 -2 17.8 26.2
 7 -13 -2 41.1 21.4
 7 13 2 31.9 15
 7 -13 -2 29.5 13.6
 -7 13 -2 9 18.3
 -7 13 -2 20.2 14.5
 7 -13 -2 32.6 7.9
 7 -13 -2 34.8 16.7
 7 -13 -2 48.3 24.4
 8 -13 2 201.58 35.7
 -8 13 2 302.67 51.99
 8 -13 2 183.08 42.4
 8 -13 2 164.08 13
 -8 -13 -2 176.38 18.4
 8 -13 2 161.88 30.9
 8 13 2 168.68 28.2
 -8 13 -2 192.88 33.3
 8 13 2 171.88 37
 8 13 2 226.48 33.1
 -8 13 -2 152.88 56.89
 -8 13 -2 167.68 38
 -9 13 2 171.58 36.5
 9 13 -2 159.58 38.9
 9 13 -2 110.29 26.6
 9 13 -2 174.58 35.2
 9 13 -2 125.69 22.3
 9 13 -2 139.29 35
 -9 13 2 99.09 33.9
 -9 13 2 140.49 47.1
 9 -13 -2 146.69 39.2
 9 -13 -2 167.78 28.7
 9 -13 -2 170.08 34.9
 9 -13 -2 171.08 46.3
 9 -13 -2 129.39 12.5
 10 13 -2 11.9 23.8
 10 13 -2 9.8 23.4
 10 13 -2 -2.1 14
 -10 13 2 25.2 17.4
 -10 13 2 32.9 27.5
 -10 -13 -2 0 6.3
 10 13 -2 4.8 20.4
 -10 13 2 27.5 33.4
 10 13 -2 -4.9 10.3
 10 -13 -2 1.2 11.5
 10 -13 -2 13.7 41.3
 -10 13 -2 22.6 33.6
 10 13 2 19.9 13.4
 -10 13 -2 16.9 24.1
 -10 13 -2 1.8 14
 10 13 2 2.1 21.2
 10 -13 -2 6 5.4
 -11 13 2 82.79 48
 -11 -13 -2 62.29 21.4
 11 13 -2 63.99 30.9
 11 13 -2 88.09 34.3
 11 13 -2 80.69 27.1
 11 13 -2 97.09 21.6
 11 -13 2 73.09 42.5
 11 13 -2 94.29 28.9
 -11 13 2 88.39 35.7
 -11 13 -2 55.09 41.8
 11 13 2 86.39 24.3
 11 -13 -2 86.79 10.3
 11 13 2 54.49 31.9
 -11 13 -2 72.69 32.3
 11 13 2 56.89 18.2
 11 -13 -2 72.99 34.1
 -11 13 -2 43.4 24.5
 -12 13 2 -2.9 32.6
 12 13 -2 7.2 18.1
 -12 13 2 -8 20.2
 12 13 -2 29.1 28.9
 12 13 -2 -3.7 17.1
 12 13 -2 13.9 23.3
 -12 13 2 5.6 23.3
 12 -13 2 -4.6 26.3
 12 13 -2 9 13.5
 -12 -13 -2 -21 21.8
 12 -13 -2 2 5.2
 12 13 2 -11.8 24.2
 -12 -13 2 -6.2 19.9
 -12 13 -2 7.7 19.2
 12 13 2 8.9 12.4
 -12 13 -2 11.6 35.9
 -12 13 -2 12.2 24.7
 12 -13 -2 9.5 30.3
 12 -13 -2 -5.9 9.9
 12 13 2 49.9 24.3
 13 13 -2 4 25.1
 -13 13 2 16.6 28.7
 -13 -13 -2 13.9 33.9
 13 13 -2 32.6 20.1
 -13 13 2 6.7 32
 13 -13 2 93.89 41.4
 -13 13 2 -8.4 21.4
 13 13 -2 17 20
 13 13 -2 -3.8 14
 13 -13 -2 -4.2 14.3
 -13 13 -2 3.2 21.2
 13 13 2 71.09 37.1
 -13 13 -2 11.5 26.5
 13 -13 -2 52.29 37.1
 -13 13 -2 54.69 35.2
 -13 -13 2 5.9 31.6
 13 13 2 13.5 20.4
 13 13 2 47.5 22.5
 0 14 2 213.18 27.4
 0 14 2 211.78 15.3
 0 -14 -2 189.88 18
 0 14 -2 208.08 15.8
 0 -14 2 196.18 19.7
 0 -14 -2 213.68 17.5
 0 14 -2 211.28 34.6
 2 14 -2 595.64 30.1
 2 -14 2 470.45 30.5
 -2 14 2 644.84 50.99
 -2 14 2 518.25 27.4
 -2 -14 -2 461.45 29.9
 2 14 -2 540.85 45.5
 2 14 2 410.46 37.4
 -2 14 -2 452.25 27
 2 14 2 509.05 28.5
 2 -14 -2 588.74 31.2
 -2 14 -2 468.65 47.7
 3 -14 2 170.08 15.8
 -3 -14 -2 154.28 15.7
 -3 -14 -2 133.89 17.7
 -3 14 -2 137.19 12.1
 3 14 2 144.19 13.2
 -3 14 -2 193.28 36.8
 3 14 2 141.09 23.4
 -4 -14 -2 172.78 16.8
 -4 -14 -2 184.58 20.2
 4 -14 2 187.58 16.1
 -4 14 -2 179.58 34.9
 4 14 2 162.28 21.1
 4 14 2 169.98 14.8
 -4 14 -2 171.58 13.1
 -5 14 2 67.69 27.5
 -5 14 2 87.09 33.1
 5 -14 2 111.89 11.8
 -5 14 2 106.69 22.7
 5 -14 -2 96.29 13.5
 5 -14 -2 113.99 26.5
 5 -14 -2 85.99 11.8
 -6 -14 -2 132.49 16.2
 6 -14 2 143.99 17.5
 6 14 -2 121.19 13.6
 -6 -14 -2 119.19 19.8
 -6 14 2 84.59 36.6
 6 14 -2 121.79 18.6
 -6 14 2 89.69 26.9
 6 -14 2 140.79 13.4
 -6 14 2 122.79 26.1
 -6 14 -2 144.29 11
 6 -14 -2 159.18 18.4
 6 -14 -2 120.39 13.3
 -6 14 -2 175.18 44.8
 6 14 2 123.59 14.3
 -6 14 -2 180.38 44.8
 -6 14 -2 157.68 26.7
 6 -14 -2 136.69 27.2
 6 14 2 196.78 30.7
 6 14 2 146.59 22.4
 7 -14 2 184.88 21.3
 7 -14 2 173.38 14.4
 7 -14 2 174.68 23.8
 7 -14 2 211.08 39.9
 7 -14 2 237.88 42.9
 -7 -14 -2 148.99 25
 -7 14 -2 194.28 39.3
 7 14 2 196.48 31.2
 -7 14 -2 230.48 53.59
 7 14 2 159.18 24
 -7 14 -2 162.48 12.2
 7 14 2 161.18 19
 -7 14 -2 181.08 31.3
 8 -14 2 150.48 38.3
 8 -14 2 137.99 23.3
 8 -14 2 117.99 11.9
 -8 -14 -2 98.19 15.8
 8 14 2 115.49 22.2
 -8 14 -2 126.69 32.2
 -8 14 -2 144.49 28.4
 -8 14 -2 128.09 44
 -9 -14 -2 150.98 19
 9 14 -2 172.88 32.6
 -9 14 2 276.27 62.59
 9 -14 2 200.38 46.5
 -9 14 2 204.38 46.3
 -9 14 2 219.58 38.8
 9 14 -2 245.58 44.1
 9 14 -2 199.48 24.3
 9 -14 2 155.58 13.4
 9 -14 2 156.68 23.5
 -9 14 -2 164.78 44.2
 9 -14 -2 215.08 15.9
 -9 14 -2 149.39 30.8
 9 -14 -2 209.88 46.6
 9 14 2 190.68 39.2
 -9 14 -2 163.08 50.99
 9 14 2 178.68 27.9
 9 14 2 152.78 28.4
 9 -14 -2 242.38 28.5
 10 14 -2 328.47 50.49
 10 14 -2 270.87 29.4
 -10 14 2 182.18 50.59
 -10 14 2 368.46 77.29
 10 14 -2 203.38 42.5
 -10 14 2 253.37 43.1
 10 -14 -2 243.48 17.6
 10 -14 -2 285.77 52.99
 -10 14 -2 154.68 50.39
 11 14 -2 89.89 31.4
 11 -14 2 60.79 38.7
 -11 14 2 109.99 51.49
 -11 14 2 81.69 34.4
 -11 14 2 42.2 22.9
 11 14 -2 91.39 21.7
 11 14 -2 93.79 27.5
 11 14 -2 113.49 34.5
 -11 14 -2 57.19 39.2
 -11 14 -2 44.3 23.7
 11 14 2 58.29 19
 11 14 2 39.9 28.4
 11 -14 -2 89.09 10.7
 11 -14 -2 108.59 40.4
 -11 14 -2 37.6 26.5
 12 -14 2 445.26 79.59
 12 14 -2 282.27 47.6
 -12 14 -2 500.25 103.29
 0 -15 -2 4 7.3
 0 15 -2 2.7 4.2
 0 15 2 -2.7 7.8
 0 15 2 10.3 4.9
 0 15 -2 10.4 13.3
 0 -15 2 8.2 9.8
 1 -15 2 70.69 13.7
 -1 -15 -2 87.79 15.3
 -1 -15 -2 72.59 11.3
 -1 15 -2 87.69 13.1
 -1 15 -2 111.59 27.1
 1 15 2 73.59 19.5
 1 15 2 75.59 9.9
 -2 -15 -2 205.58 20.8
 -2 -15 -2 186.78 18
 2 -15 2 206.58 19.2
 2 15 2 188.78 15.4
 -2 15 -2 233.48 42.5
 2 15 2 183.28 25
 -2 15 -2 196.48 15.2
 -3 -15 -2 89.89 13.9
 3 15 -2 142.29 26.6
 -3 -15 -2 88.89 16.2
 3 -15 2 98.89 14.7
 3 15 2 98.39 20.2
 -3 15 -2 95.89 10.8
 -3 15 -2 123.29 30.7
 4 15 -2 12.4 12.2
 -4 -15 -2 26 9.1
 -4 -15 -2 37.1 12.8
 4 -15 2 33.2 8.8
 -4 15 2 5.8 12.7
 -4 15 -2 27 19.1
 4 -15 -2 14.2 7.1
 -4 15 -2 31.2 6.4
 4 15 2 23.6 12.7
 5 15 -2 160.48 28.5
 -5 15 2 134.99 36.2
 -5 15 2 123.19 32.1
 -5 15 2 165.68 26.4
 -5 -15 -2 143.29 17.3
 -5 -15 -2 136.59 19.9
 5 -15 2 142.89 14.8
 -5 15 -2 156.78 22.8
 -5 15 -2 150.28 12.1
 5 -15 -2 159.88 15.4
 5 15 2 133.99 22
 -5 15 -2 173.48 39.2
 -6 -15 -2 280.27 23.6
 -6 -15 -2 279.87 29.5
 6 -15 2 222.68 20.2
 6 -15 2 302.27 20.1
 -6 15 -2 265.87 49.9
 -6 15 -2 264.97 16.7
 6 15 2 307.57 35.1
 6 15 2 229.78 25.4
 -6 15 -2 278.77 31.2
 -6 15 -2 293.07 46.4
 7 15 -2 182.18 20.4
 -7 15 2 173.98 41.7
 7 15 -2 195.78 17.3
 -7 15 2 200.08 47.5
 -7 15 2 229.78 35.9
 7 -15 -2 265.07 44.6
 7 -15 -2 231.78 24.1
 7 -15 -2 228.08 17.8
 8 -15 2 6 5.1
 8 -15 2 -4.4 9.1
 8 15 -2 7.1 10.3
 -8 15 2 -3.3 13.9
 -8 15 2 -4 17.7
 8 15 -2 6.3 21.3
 8 15 -2 2.1 8.1
 -8 15 2 11.5 28.7
 8 -15 2 25.3 22.3
 -8 15 -2 20.4 32.3
 -8 15 -2 16.5 16.2
 8 -15 -2 14.3 10.3
 -8 15 -2 15.5 14.3
 8 15 2 14 10.4
 8 15 2 7.4 9.2
 8 -15 -2 -1.6 5.3
 8 15 2 0.2 10.8
 9 15 -2 2.5 9
 -9 15 2 11.5 30
 -9 15 2 -11.6 14.6
 9 15 -2 12.7 13.4
 9 -15 2 16.3 11.8
 9 -15 2 14.6 6.5
 9 15 -2 8.5 20.4
 -9 15 2 6.6 21.2
 9 -15 2 1 14.8
 9 -15 -2 -6.9 9.2
 9 15 2 44.5 15.7
 -9 15 -2 9.6 28.3
 -9 15 -2 11.4 20.8
 -9 15 -2 9.7 14.9
 9 15 2 15.3 11.5
 9 -15 -2 11.7 6.8
 10 15 -2 90.89 31.7
 -10 15 2 83.69 35.2
 10 15 -2 88.39 23
 10 15 -2 123.89 22
 -10 15 2 124.99 31.2
 -10 15 2 82.69 46
 10 15 2 51.29 25.2
 10 15 2 63.19 18.3
 -10 15 -2 69.49 24.3
 -10 15 -2 99.29 37.4
 -10 15 -2 76.99 43.4
 11 15 -2 95.49 21
 -11 15 2 87.19 29.8
 -11 15 2 108.29 41.2
 11 15 -2 101.19 27.6
 -11 15 2 113.29 49.6
 11 15 -2 174.28 40.4
 11 -15 2 38.2 23.1
 11 15 2 200.38 43
 -11 15 -2 212.08 65.99
 11 -15 -2 92.99 11.9
 -11 15 -2 228.28 59.19
 0 16 2 -2.8 3.8
 0 16 -2 2 14.4
 0 16 -2 2.2 4.9
 0 -16 2 0 7.7
 0 -16 -2 1.7 7
 0 16 2 4.6 9.5
 -1 -16 -2 179.28 19.8
 1 -16 2 187.88 25.4
 -1 16 -2 154.08 31.9
 1 16 2 160.08 28.3
 -1 16 -2 174.38 15
 2 -16 2 15.4 8.2
 -2 16 2 67.79 23.4
 2 16 -2 67.69 21.2
 2 16 2 10 10.2
 -2 16 -2 5.2 13.8
 -2 -16 2 57.29 14.4
 2 -16 -2 73.79 13.4
 3 -16 2 101.09 15.9
 -3 -16 -2 129.59 19.7
 3 16 2 103.69 21.5
 -3 16 -2 130.19 14
 -3 16 -2 141.69 36
 -4 16 2 19 15.9
 4 -16 2 23.6 9.4
 4 16 -2 16.5 11.7
 -4 -16 -2 39.3 13.4
 4 -16 -2 21.5 8.7
 -4 16 -2 28.9 6.8
 4 16 2 27.2 11.9
 -4 16 -2 12.9 16.7
 -6 16 2 25.3 13.6
 -6 16 2 -4.4 21.9
 -6 -16 -2 35.1 13.1
 6 -16 2 42.1 10.2
 -6 16 -2 59.59 17.7
 -6 16 -2 60.69 24.9
 6 16 2 84.89 20.1
 -6 16 -2 49.99 7.4
 -6 16 -2 31.5 26.7
 6 16 2 51.99 13.8
 -7 16 2 163.58 42.5
 7 16 -2 131.99 27.6
 -7 16 2 143.69 45
 -7 16 -2 15 26.8
 -8 16 2 -1.7 17.8
 -8 16 2 14.4 15
 8 16 -2 17.7 18.4
 8 16 -2 -0.5 6.6
 8 -16 2 15.3 7.2
 8 -16 2 7.2 12.5
 -8 16 2 4.9 25.5
 -8 16 -2 -5.5 13.3
 8 -16 -2 -1.4 6.2
 8 16 2 19.8 8.9
 -8 16 -2 17.3 16.6
 -8 16 -2 13.8 25
 8 16 2 0.6 12.2
 8 16 2 12.3 7.1
 8 16 2 8.9 8.2
 -9 16 2 16.2 16
 9 16 -2 38.7 25.5
 9 -16 2 -5.3 17.2
 9 16 -2 22.7 9.8
 -9 16 2 24.9 32.8
 9 16 -2 12 11.9
 -9 16 2 16.2 19.7
 9 -16 -2 -5.2 8.6
 -9 16 -2 134.89 46.7
 -9 16 -2 90.59 29.6
 9 -16 -2 9.9 6.9
 -9 16 -2 73.29 22.9
 10 16 -2 26.7 12.2
 10 16 -2 44.8 16.2
 10 -16 2 -11.1 11.1
 -10 16 2 9.3 34.6
 10 -16 2 19.1 24.5
 10 16 -2 28.1 26.1
 -10 16 2 18.4 20.3
 -10 16 2 8.1 18.8
 -10 16 -2 -2.3 18.1
 10 16 2 4.5 10.2
 10 16 2 8.3 10.7
 10 -16 -2 23.4 7.8
 -10 16 -2 8.2 15.9
 10 -16 -2 -1.5 12.1
 10 16 2 28.7 13.4
 -10 16 -2 11.7 32.6
 0 -17 2 128.99 22.6
 0 17 2 124.19 26.6
 0 -17 -2 109.59 16.7
 0 17 -2 102.79 26.9
 1 17 -2 154.38 30.9
 2 -17 2 166.38 20.1
 -2 -17 -2 172.18 21
 2 17 2 118.19 23.2
 -2 17 -2 144.79 13.7
 -2 17 -2 125.69 29.4
 3 -17 2 225.98 22.4
 -3 -17 -2 233.48 25.6
 3 17 2 194.28 26.3
 -3 17 -2 215.38 16.9
 -3 17 -2 202.68 37.9
 5 -17 2 87.19 15.1
 -5 17 -2 81.89 31.4
 -5 17 -2 79.29 10.3
 5 17 2 85.29 18.9
 -6 17 2 39.6 28
 6 17 -2 52.19 17
 -6 17 2 50.59 26.2
 6 -17 -2 50.59 11.7
 7 17 -2 60.39 21.3
 -7 17 2 19.2 23.2
 7 -17 2 32 10
 -7 17 2 28.5 20.7
 -7 17 2 36.2 16.4
 -7 17 -2 46.7 18.6
 -7 17 -2 43.2 28.8
 7 17 2 43.4 13
 7 17 2 96.69 22.2
 -7 17 -2 20.3 21
 7 -17 -2 50.39 11.3
 8 -17 2 98.89 14.5
 8 -17 2 105.49 17.3
 -8 17 2 180.28 44.3
 8 17 2 84.49 16.8
 -8 17 -2 87.79 36.2
 8 17 2 116.69 21.6
 -8 17 -2 125.09 24.2
 -8 17 -2 103.89 39
 -9 17 2 135.69 42.8
 -9 17 2 129.89 41.8
 9 17 -2 140.99 34.7
 -9 17 2 111.19 28.7
 -9 17 -2 194.18 53.59
 -9 17 -2 174.38 45.9
 9 -17 -2 117.09 14.9
 0 -18 2 19 12.8
 0 18 -2 5 13.4
 0 -18 -2 6.8 9.3
 0 18 2 2 12
 -1 -18 -2 -5.4 7.8
 -1 18 2 14 12.9
 1 18 -2 28.9 14.8
 1 -18 2 7.1 8.4
 1 18 2 3.2 9.2
 -1 18 -2 13.6 14.9
 -1 -18 2 2.1 10.6
 1 -18 -2 2.5 8.2
 -2 18 2 110.79 28.2
 -2 -18 -2 78.99 16.6
 2 -18 2 133.39 22
 2 18 -2 146.69 27.3
 -2 18 -2 77.69 26.2
 2 18 2 75.99 19.6
 3 -18 2 110.79 19
 -3 -18 -2 124.49 22.9
 3 18 2 68.49 18.2
 -3 18 -2 102.79 30.4
 4 -18 2 578.54 37.1
 -4 -18 -2 529.45 42.3
 -4 18 -2 528.55 32.7
 4 18 2 433.36 39.1
 -4 18 -2 516.45 59.09
 -5 18 2 -4.6 15.8
 5 -18 2 17.9 10.6
 5 18 -2 6.6 11.8
 -5 -18 -2 16.6 12.4
 5 -18 -2 2.1 7
 -5 18 -2 21.4 6.8
 -5 18 -2 31.3 22.4
 5 18 2 33 12.4
 6 -18 2 11.7 8.9
 6 18 -2 47.9 18.7
 -6 18 2 11.3 18.5
 -6 -18 -2 -1.3 14.1
 6 -18 -2 38.1 11.3
 -6 18 -2 14.7 19.5
 6 18 2 -3.5 11.2
 6 18 2 13.8 10.3
 7 18 -2 48.8 20.2
 -7 18 2 22 23.2
 7 -18 2 22.6 10.3
 7 18 2 37.5 16.4
 -7 18 -2 55.99 31
 7 -18 -2 32.4 10.2
 7 18 2 17.1 10.8
 8 18 -2 118.39 27.5
 -8 18 2 174.78 47.4
 -8 18 2 123.89 42.3
 -8 18 -2 98.89 39
 -8 18 -2 102.29 25.9
 -8 18 -2 80.69 33.9
 8 -18 -2 137.99 15.7
 0 19 2 56.29 20.3
 0 19 -2 128.99 31.5
 0 -19 -2 87.29 18.1
 1 -19 2 38.6 15.3
 1 19 -2 78.29 25.6
 -1 19 2 94.69 24.1
 -1 -19 -2 40.5 15.4
 -1 19 -2 27.8 20.1
 2 19 -2 102.29 31.6
 -2 -19 -2 177.98 24.3
 -2 19 2 161.98 33.9
 2 -19 2 178.18 26.3
 -2 19 -2 156.98 33.1
 2 19 2 161.58 28.3
 2 -19 -2 135.49 19.9
 3 -19 2 106.79 19
 -3 -19 -2 90.69 20
 -3 19 -2 117.19 31.9
 3 19 2 95.39 20.8
 4 19 -2 15.9 11.8
 -4 -19 -2 4.2 12
 4 -19 2 3.2 8.9
 4 -19 -2 -1.4 7.3
 4 19 2 5.7 9.3
 -4 19 -2 17.3 19.1
 5 -19 2 97.09 16.5
 -5 -19 -2 67.59 21.9
 -5 19 -2 97.49 30.6
 5 19 2 92.59 18.7
 6 -19 2 100.79 17
 6 19 2 97.69 22.4
 -6 19 -2 101.19 35.6
 6 19 2 98.19 19.3
 0 20 2 95.59 25.2
 0 20 -2 51.99 20.6
 0 -20 -2 67.69 17
 1 20 -2 119.09 28.8
 2 20 -2 54.09 22.7
 -2 20 2 76.49 24.4
 2 -20 -2 56.29 15.1
 -3 -20 -2 14.5 14.7
 -3 20 2 0.5 15.5
 3 20 -2 -13.2 11.3
 3 20 2 7.3 10.8
 3 -20 -2 -2.9 8.7
 -3 20 -2 17.9 16.8
 -4 -20 -2 76.49 19
 -4 20 -2 147.29 36.9
 0 0 3 0 3.2
 0 0 -3 3.4 4.7
 0 0 -3 -4.6 6.8
 0 0 3 6.9 8.8
 1 0 3 629.84 34.3
 1 0 3 633.94 32.2
 -1 0 -3 638.34 33.3
 2 0 3 -1.7 5.8
 2 0 -3 9.2 12.1
 2 0 -3 -1.3 6.2
 -2 0 -3 2.1 6.4
 -2 0 -3 -3 7.9
 -2 0 3 -4.1 12.4
 2 0 -3 1.2 6.4
 -2 0 3 2.3 4.9
 2 0 -3 -5.3 12
 2 0 3 0.2 4.1
 -2 0 3 -0.8 12
 -2 0 -3 0.1 1.3
 -2 0 -3 3.7 4.7
 2 0 3 1.6 8
 -3 0 -3 73.29 4.6
 3 0 3 77.19 4.6
 -3 0 3 96.49 17.5
 3 0 -3 67.69 15.4
 -3 0 -3 56.09 11.7
 3 0 3 66.99 10.6
 -3 0 3 94.59 27
 -3 0 -3 74.89 11.8
 3 0 3 44.7 14.5
 3 0 -3 76.69 12.9
 -3 0 3 45.5 16.6
 -3 0 -3 67.29 23.5
 3 0 3 67.49 13
 3 0 -3 75.19 22.1
 -3 0 -3 53.39 15.3
 3 0 -3 46.8 18
 -4 0 3 1.3 12.4
 -4 0 -3 -4.5 6.7
 4 0 3 -3.6 15.1
 -4 0 -3 -0.4 13.8
 4 0 -3 23 16.1
 -4 0 3 0 15.6
 -4 0 -3 2.3 7
 4 0 3 -0.8 12.7
 -4 0 -3 3.3 2.1
 4 0 3 -8.2 8.7
 4 0 -3 3 14.8
 -4 0 3 -4.5 8.2
 4 0 3 0.9 4.9
 4 0 -3 2.5 8.2
 4 0 3 0.5 1.5
 5 0 3 86.19 19.9
 -5 0 -3 64.99 12.9
 -5 0 -3 94.19 18
 -5 0 -3 83.99 26.8
 5 0 3 102.49 23.5
 5 0 3 93.09 5.9
 5 0 3 108.09 15.7
 5 0 3 77.69 23.7
 6 0 3 17 17.7
 6 0 -3 2.4 2
 -6 0 3 0.1 12.1
 6 0 -3 3.2 8.6
 6 0 3 3.7 2
 -6 0 3 -8.2 18.2
 6 0 -3 7.6 15.5
 6 0 -3 -2.8 17.9
 6 0 3 8.5 13.4
 -6 0 -3 -7.1 15.3
 -6 0 -3 -0.4 8
 -6 0 -3 0.8 1.8
 6 0 3 5.9 13.5
 6 0 3 -0.1 6.5
 -6 0 3 2.4 16.5
 -6 0 -3 -4.9 7.6
 7 0 3 4239.58 195.68
 7 0 3 4060.19 184.48
 -7 0 -3 4277.67 209.68
 -7 0 -3 3938.31 204.78
 -7 0 -3 4102.49 188.68
 7 0 3 3613.84 205.08
 7 0 3 4165.78 167.08
 7 0 3 4203.08 201.58
 -7 0 -3 4196.38 167.38
 -8 0 -3 -0.2 2.4
 8 0 3 -1.8 7.5
 -8 0 3 -2.1 13.2
 -8 0 3 -13 17.5
 -8 0 3 1.1 10.7
 8 0 3 2.2 15.3
 8 0 3 3.6 18.6
 -8 0 -3 18.3 19.8
 8 0 3 1.6 2.3
 -8 0 -3 6.7 9.7
 8 0 -3 -0.3 1.9
 8 0 -3 -1.5 8.9
 -8 0 -3 11.7 10.7
 8 0 -3 -7.2 17.3
 8 0 3 9.7 11.8
 8 0 -3 3.6 15.7
 10 0 -3 -0.9 2
 10 0 -3 -17.3 22.8
 -10 0 3 4.5 15
 10 0 3 6.7 10.2
 -10 0 -3 -0.1 2.8
 -10 0 3 -7.6 22.7
 10 0 3 -8.6 14.8
 -10 0 -3 9 24.2
 10 0 -3 -7.2 9.5
 10 0 3 -2.6 2.6
 10 0 3 -17.3 17.6
 10 0 3 -0.1 18.6
 -10 0 3 -9.6 12.6
 10 0 -3 5 17.4
 -10 0 -3 3.5 12.5
 -10 0 -3 11.5 13.7
 11 0 3 565.04 69.59
 -11 0 -3 504.45 50.19
 -11 0 -3 521.95 25.9
 11 0 3 516.25 25.6
 11 0 3 499.65 69.99
 11 0 3 526.25 55.99
 -11 0 -3 484.05 56.09
 -11 0 -3 509.75 74.59
 11 0 3 542.15 45.3
 -12 0 3 1.3 18.6
 -12 0 -3 -0.3 30.5
 12 0 3 -10.3 21.7
 12 0 3 7.1 18.2
 12 0 -3 9.7 25.5
 12 0 3 -5 8.7
 -12 0 -3 -14.5 11.7
 -12 0 -3 17 15.2
 -12 0 -3 -2.7 3.3
 12 0 -3 -10.4 11.6
 -12 0 3 0.9 18.8
 -12 0 3 2.6 30.7
 12 0 -3 -17 27.7
 12 0 3 -12.5 25.1
 12 0 3 -2.6 3.2
 -14 0 -3 12.7 39.2
 14 0 3 6.5 23.9
 14 0 -3 -4.5 27.5
 14 0 3 -6.1 35.4
 14 0 3 11.6 31.5
 -14 0 3 23.7 41.6
 -14 0 -3 18.9 24.1
 14 0 3 -2.6 3.8
 14 0 3 -2.3 13.4
 14 0 -3 -12 29.3
 -14 0 3 -4 19.4
 -15 0 -3 208.28 70.89
 15 0 -3 58.89 47.1
 -15 0 3 98.79 53.19
 15 0 3 148.89 61.69
 -16 0 -3 19.9 23
 16 0 3 37.6 37.8
 -16 0 -3 9.3 34.6
 -16 0 3 -8 44.8
 16 0 -3 31.1 51.89
 16 0 3 10.6 33.3
 17 0 -3 -17.7 45.5
 -17 0 3 -27.4 38.1
 17 0 3 16.4 48.2
 -17 0 -3 31 27.3
 -17 0 -3 47.6 46.9
 0 1 3 2586.04 105.79
 0 -1 3 2497.45 111.09
 0 1 -3 2503.05 105.39
 0 1 -3 2519.85 112.79
 0 -1 3 2231.88 104.69
 0 -1 -3 2602.14 105.79
 -2 -1 -3 3857.91 151.98
 -2 -1 -3 3809.82 158.08
 -2 -1 -3 3980.7 162.38
 2 -1 3 3783.82 157.28
 -2 -1 -3 3885.61 148.89
 2 1 -3 3425.26 162.78
 2 -1 3 3833.72 160.48
 2 -1 3 3904.61 156.18
 2 1 -3 3265.67 167.08
 -2 1 3 3330.87 164.48
 2 1 -3 3496.55 155.18
 -2 1 3 3519.55 159.68
 -2 1 3 3214.78 168.08
 2 1 3 3768.02 151.98
 2 1 3 4012.1 149.09
 2 -1 -3 3445.16 163.88
 2 -1 -3 3303.37 159.38
 -2 1 -3 3795.32 158.18
 -2 -1 3 3421.86 167.68
 2 1 3 3898.21 160.28
 -2 -1 3 3412.16 154.18
 -2 1 -3 3945.41 155.78
 -2 -1 3 3376.36 163.78
 -2 1 -3 4044.7 163.48
 2 1 3 3877.81 156.68
 2 -1 -3 3545.65 155.78
 -4 -1 -3 1652.93 71.69
 -4 -1 -3 1820.72 98.49
 4 -1 3 1753.72 82.09
 -4 -1 -3 1715.93 83.69
 4 -1 3 1706.93 87.99
 4 -1 3 1664.73 90.69
 -4 -1 -3 1658.23 80.29
 4 1 3 1772.52 79.59
 -4 1 -3 1701.93 82.89
 4 1 3 1701.13 90.49
 -4 1 -3 1750.82 84.79
 -4 1 -3 1720.03 98.29
 5 -1 3 4.5 10.6
 -5 -1 -3 16.8 10.3
 5 -1 3 11.8 2.1
 -5 -1 -3 2.5 7.6
 -5 -1 -3 10 3.7
 5 -1 3 4.8 12
 5 -1 3 10 7.4
 -5 -1 -3 7.7 14.1
 5 -1 3 12.1 19.8
 5 1 3 4.6 16.1
 -5 1 -3 -1.8 7
 5 1 3 17.3 13.6
 5 1 3 6.7 10.3
 5 1 3 12.2 2.9
 -5 1 -3 6.7 16.1
 -5 1 -3 8.8 9
 5 1 3 13 7.2
 -6 -1 -3 631.14 44.9
 6 -1 3 729.43 54.69
 -6 -1 -3 721.83 60.19
 6 -1 3 699.43 29.1
 6 -1 3 669.23 42.9
 6 -1 3 603.94 57.99
 6 -1 3 649.74 50.59
 -6 -1 -3 712.03 30.4
 -6 1 -3 671.43 46
 6 1 3 672.73 41.8
 6 1 3 627.94 58.69
 -6 1 -3 632.94 59.19
 6 1 3 651.93 50.09
 -6 1 -3 657.63 45.8
 -6 1 -3 681.13 29.4
 6 1 3 713.13 55.49
 -7 1 3 206.08 35.2
 7 1 -3 227.58 38.7
 -7 1 3 266.47 50.89
 7 -1 3 164.48 9.1
 7 -1 3 173.48 21.1
 -7 -1 -3 202.68 32.9
 -7 -1 -3 150.88 22.9
 -7 -1 -3 158.68 10.2
 7 -1 3 143.99 32.8
 7 -1 3 159.38 29.4
 7 -1 3 147.49 31.5
 -7 -1 -3 172.08 35.9
 -7 1 3 209.68 34.3
 -7 -1 3 175.88 39.8
 -7 1 -3 173.98 24.8
 7 1 3 144.89 28.6
 7 -1 -3 222.48 27.7
 7 1 3 171.38 20.2
 -7 -1 3 168.98 27.3
 7 1 3 127.89 31.5
 -7 1 -3 158.48 9.2
 7 1 3 155.48 10
 7 -1 -3 260.47 50.49
 7 -1 -3 238.38 40.5
 -7 1 -3 157.38 26
 7 1 3 180.88 31.7
 -7 1 -3 198.58 40.9
 8 -1 3 1415.26 88.39
 8 -1 3 1345.37 77.79
 8 -1 3 1378.46 95.79
 8 -1 3 1354.96 100.59
 -8 -1 -3 1492.95 61.89
 -8 -1 -3 1540.05 104.29
 -8 -1 -3 1465.15 87.09
 -8 -1 -3 1382.46 90.09
 8 -1 3 1406.06 60.29
 8 1 3 1414.96 61.49
 -8 1 -3 1467.45 87.29
 8 1 3 1439.46 95.49
 8 1 3 1506.95 79.49
 -8 1 -3 1275.37 81.59
 -8 1 -3 1428.26 103.09
 8 1 3 1540.85 90.39
 8 1 3 1493.95 103.29
 -8 1 -3 1501.35 60.79
 -9 -1 -3 241.08 31.7
 -9 -1 -3 279.57 44.2
 9 -1 3 242.28 13.4
 9 -1 3 291.97 52.99
 9 -1 3 233.48 27.4
 -9 -1 -3 274.77 15.3
 9 -1 3 271.57 46.8
 -9 -1 -3 293.37 58.09
 9 -1 3 255.27 35.8
 9 1 3 241.08 14.5
 -9 1 -3 245.88 13.7
 -9 1 -3 289.37 34.3
 -9 1 -3 324.27 61.79
 9 1 3 248.28 40.2
 9 1 3 299.27 52.69
 -9 1 -3 244.18 39
 9 1 3 260.27 49.5
 9 1 3 264.47 28.8
 10 1 -3 251.27 14.9
 10 1 -3 288.67 62.19
 10 -1 3 314.47 15.4
 -10 -1 -3 291.07 36.4
 10 -1 3 355.26 64.99
 10 -1 3 356.16 44.9
 -10 1 3 201.28 40.7
 -10 1 3 298.97 63.99
 10 1 -3 258.67 49.9
 -10 -1 -3 305.87 16.8
 10 -1 3 346.07 68.49
 -10 1 3 228.88 44.8
 -10 -1 -3 294.37 40.6
 -10 -1 -3 449.86 77.39
 10 1 -3 310.57 38.1
 10 1 3 334.87 33.3
 -10 1 -3 291.27 15.3
 10 -1 -3 248.18 34
 -10 1 -3 288.17 55.69
 10 1 3 270.07 39.2
 10 1 3 355.76 66.39
 10 1 3 304.37 61.49
 -10 1 -3 303.77 37.1
 10 1 3 295.57 16.3
 10 -1 -3 221.78 55.79
 -10 -1 3 273.27 62.59
 -10 -1 3 271.17 40.6
 -10 1 -3 239.58 40
 10 -1 -3 255.57 13.6
 10 -1 -3 344.57 65.49
 -10 -1 3 276.37 48
 11 -1 3 131.39 46.7
 -11 1 3 27.9 32.8
 11 1 -3 92.49 34.9
 -11 -1 -3 73.89 42.7
 -11 1 3 60.99 24.8
 -11 -1 -3 83.89 26.1
 11 -1 3 103.09 24.6
 -11 -1 -3 63.99 22.3
 -11 -1 -3 95.99 9.3
 11 1 -3 63.89 40.6
 11 -1 3 102.19 8.1
 11 -1 3 120.29 38.9
 11 1 -3 55.19 22
 -11 1 3 73.29 29.4
 11 -1 3 110.79 31.2
 11 1 3 105.69 23.7
 11 1 3 147.49 43.8
 11 -1 -3 56.29 32.6
 -11 1 -3 74.69 28.2
 11 1 3 101.59 37.5
 11 1 3 96.19 8.9
 -11 1 -3 78.09 24.2
 11 -1 -3 50.79 19.6
 -11 -1 3 56.79 26.4
 -11 -1 3 62.59 24.4
 11 -1 -3 32.1 30.1
 -11 -1 3 74.99 41.9
 11 1 3 114.69 32.2
 -11 1 -3 107.99 8.3
 -11 1 -3 69.49 41.9
 -13 -1 -3 304.07 44.4
 13 -1 3 232.28 48.3
 13 -1 3 306.07 39.7
 13 -1 3 262.67 15.5
 -13 -1 -3 305.87 52.39
 -13 -1 -3 239.38 66.39
 -13 1 -3 270.07 48.9
 13 1 3 269.47 35.2
 -13 1 -3 193.88 43
 -13 1 -3 253.97 70.79
 13 1 3 264.17 62.99
 13 1 3 240.28 16.3
 13 1 3 313.47 68.29
 13 1 3 302.07 54.49
 14 -1 3 536.45 68.89
 14 -1 3 530.55 91.69
 14 -1 3 536.45 94.79
 -14 -1 -3 443.26 60.99
 14 -1 3 530.05 52.89
 -14 -1 -3 457.25 90.89
 14 1 3 462.05 83.89
 14 1 3 426.56 84.59
 14 1 3 474.95 49.5
 14 1 3 399.56 59.49
 -14 1 -3 609.94 115.69
 -14 1 -3 555.34 67.79
 15 -1 3 69.69 44.9
 -15 -1 -3 61.69 28.7
 15 -1 3 77.19 9.4
 -15 -1 -3 71.59 46.1
 15 1 -3 106.09 46.3
 -15 1 3 141.39 66.69
 -15 1 3 87.39 36.4
 15 1 3 79.89 42.4
 15 1 3 134.89 43
 -15 1 -3 59.09 31.7
 15 -1 -3 89.39 47.5
 -15 -1 3 88.79 48.2
 -15 1 -3 104.89 56.49
 -16 -1 -3 244.18 88.19
 16 -1 3 81.89 46.5
 16 -1 3 133.59 59.09
 -16 -1 -3 200.58 48.9
 16 -1 -3 77.09 50.29
 -16 1 -3 163.08 66.69
 16 1 3 158.98 66.79
 -16 1 -3 166.98 45.1
 -17 1 3 -17.3 40.1
 17 1 -3 52.09 52.69
 -17 -1 -3 8 30.5
 -17 -1 -3 13.6 47.2
 -17 -1 3 60.29 48.5
 17 1 3 -1.6 42.5
 -17 1 -3 0.3 21.5
 17 1 3 -18.8 34.4
 -17 1 -3 18.5 45.2
 0 2 -3 821.22 45.2
 0 2 3 859.81 39.4
 0 -2 -3 808.52 38.2
 0 -2 -3 833.72 48.7
 0 -2 3 795.22 43
 0 2 3 845.02 48.1
 0 -2 3 820.52 38.6
 0 -2 -3 826.12 39.1
 0 2 -3 813.62 38.6
 1 2 -3 716.03 48.7
 -1 -2 3 732.73 47.8
 1 2 3 962.7 43.4
 -2 -2 -3 287.77 25.4
 -2 -2 -3 277.47 13.8
 -2 -2 -3 273.07 15.1
 -2 -2 -3 240.28 21
 2 -2 3 293.97 23.5
 2 -2 3 263.67 20.4
 2 -2 3 261.67 21
 2 2 3 273.57 20.3
 2 2 3 289.37 13.9
 -2 2 -3 270.67 21.4
 2 2 3 283.07 14.8
 2 2 3 287.07 22.6
 -2 2 -3 271.47 20.1
 -2 2 -3 298.37 26.3
 -3 -2 -3 72.79 5.8
 -3 -2 -3 91.89 15.6
 3 -2 3 69.89 17.4
 3 -2 3 54.69 12.5
 3 2 -3 60.69 11.1
 -3 -2 -3 87.89 22.9
 3 2 -3 77.69 19.5
 -3 2 3 63.69 24.3
 -3 2 3 62.09 22.2
 -3 -2 -3 81.69 10.7
 3 2 -3 44.8 20.4
 -3 2 3 92.99 19.1
 3 -2 3 79.09 13
 -3 -2 -3 68.89 5.2
 3 -2 -3 50.19 18.5
 -3 -2 3 76.79 24.9
 3 2 3 90.39 16.1
 -3 2 -3 55.59 10.4
 -3 2 -3 76.49 21.3
 3 2 3 66.59 9.4
 3 2 3 52.39 15
 3 -2 -3 62.59 19.9
 3 -2 -3 68.59 12
 -3 2 -3 64.49 12.7
 3 2 3 72.79 5.7
 3 -2 -3 71.09 14.2
 -3 -2 3 59.49 18.1
 -3 2 -3 76.59 17.6
 4 -2 3 717.83 42.4
 -4 -2 -3 678.23 53.59
 -4 -2 -3 704.83 31.4
 -4 -2 -3 694.33 42.1
 4 -2 3 703.13 47.2
 -4 -2 -3 682.93 32.2
 -4 -2 -3 717.83 40.4
 4 -2 3 635.24 48.1
 -4 2 -3 673.03 55.59
 4 2 3 778.62 32.1
 4 2 3 681.83 44.9
 -4 2 -3 727.73 43.6
 4 2 3 724.83 37.8
 -4 2 -3 816.92 46.1
 -5 -2 -3 2421.66 104.09
 5 -2 3 2351.76 124.69
 5 -2 3 2593.74 126.79
 -5 -2 -3 2571.94 118.79
 5 -2 3 2604.34 118.69
 -5 -2 -3 2485.75 117.59
 5 -2 3 2360.36 134.69
 -5 -2 -3 2575.94 108.19
 -5 -2 -3 2807.42 135.39
 5 2 3 2455.55 124.59
 -5 2 -3 2469.45 119.99
 5 2 3 2606.14 104.49
 5 2 3 2435.66 134.69
 -5 2 -3 2472.05 119.69
 -5 2 -3 2613.24 136.19
 5 2 3 2541.25 124.89
 5 2 3 2489.45 113.29
 6 -2 3 1121.79 62.99
 -6 -2 -3 1215.48 66.19
 6 -2 3 1118.19 70.89
 -6 -2 -3 1115.29 78.09
 -6 -2 -3 1156.58 48.8
 -6 -2 -3 1077.99 51.59
 6 -2 3 1173.38 74.39
 -6 -2 -3 1168.58 64.69
 6 2 3 1105.19 71.79
 6 2 3 1099.69 69.39
 6 2 3 1113.89 59.69
 6 2 3 1122.59 48.8
 -6 2 -3 1038.6 64.59
 6 2 3 1090.19 79.89
 -6 2 -3 1109.09 81.39
 7 -2 3 1001.7 41.5
 -7 -2 -3 938.11 74.89
 7 -2 3 1018 72.89
 7 -2 3 1026.6 68.09
 -7 -2 -3 1008.8 44
 -7 -2 -3 1070.99 62.39
 -7 -2 -3 957.2 62.79
 7 -2 3 929.61 58.79
 7 -2 3 910.71 76.19
 7 2 3 967.2 70.39
 -7 2 -3 983.2 78.19
 -7 2 -3 952.9 61.99
 -7 2 -3 997.4 41.9
 7 2 3 1026.1 44
 7 2 3 984.5 66.89
 -7 2 -3 990.5 63.89
 7 2 3 945.01 76.59
 7 2 3 994.9 56.99
 -9 2 3 58.09 24
 9 -2 3 5.2 2.4
 9 2 -3 64.39 28.4
 9 -2 3 6.9 14.2
 -9 -2 -3 -7.7 18
 -9 2 3 68.29 24.8
 9 -2 3 14 12
 -9 -2 -3 10.4 13.6
 9 -2 3 -7.1 18.4
 -9 -2 -3 -3.4 18
 -9 2 3 57.99 34.1
 -9 -2 -3 7.2 3.7
 9 -2 3 5.8 18.8
 9 2 -3 92.09 36.6
 -9 2 -3 3.6 24.4
 9 -2 -3 63.39 20.3
 -9 2 -3 29 16.5
 -9 -2 3 80.29 34
 9 2 3 5.4 3
 9 2 3 -0.3 14.7
 9 2 3 31.8 27
 -9 2 -3 10.4 2.9
 9 -2 -3 85.99 39.3
 -9 2 -3 8.6 15.5
 9 2 3 6.3 9.3
 9 2 3 14.3 20.5
 -10 2 3 36.3 29.5
 -10 -2 -3 28.1 5.7
 -10 -2 -3 21 23.7
 -10 2 3 14.9 17.6
 10 -2 3 51.79 22.3
 -10 -2 -3 19.3 12.9
 10 2 -3 40.3 31.6
 10 -2 3 23.9 20.2
 10 -2 3 29.1 24.9
 10 2 -3 34.3 16.7
 -10 -2 -3 37.2 18.4
 10 -2 3 17.8 11.8
 10 2 -3 -5 18.3
 -10 2 3 16.2 21.3
 10 -2 3 26.5 4.4
 10 2 -3 20.8 4.4
 -10 2 -3 14.2 15.4
 10 2 3 24.2 12.4
 10 -2 -3 8.8 11.3
 10 -2 -3 20.2 29
 -10 -2 3 16.8 16.6
 10 2 3 39.4 22.2
 10 2 3 13.7 18.3
 -10 2 -3 20 15.5
 10 -2 -3 24.1 24.7
 -10 2 -3 23.8 29.1
 -10 -2 3 26.3 24.4
 -10 2 -3 23.2 3.9
 10 2 3 24.2 26
 -11 -2 -3 1289.57 112.39
 11 -2 3 1250.07 52.19
 11 -2 3 1140.09 92.79
 -11 -2 -3 1154.28 86.59
 11 -2 3 1359.46 111.39
 11 -2 3 1180.18 78.39
 11 -2 3 1161.18 106.29
 11 2 3 1250.67 85.49
 11 2 3 1238.78 105.79
 11 2 3 1170.58 89.59
 11 2 3 1142.79 54.29
 -11 2 -3 1243.18 83.69
 -11 2 -3 1214.08 91.49
 11 2 3 1059.29 115.69
 -11 2 -3 1219.08 114.49
 -11 2 -3 1247.38 51.99
 12 -2 3 247.48 40.2
 -12 -2 -3 270.37 39.1
 12 -2 3 265.87 48.1
 -12 -2 -3 241.78 47.3
 12 -2 3 181.58 51.39
 12 -2 3 341.67 78.29
 -12 -2 -3 212.98 15.8
 12 -2 3 218.68 13.1
 -12 -2 -3 337.27 75.99
 12 2 3 235.08 30.6
 -12 2 -3 265.07 39.7
 12 2 3 225.78 16.2
 12 2 3 176.78 39.1
 12 2 3 293.17 61.09
 12 2 3 293.47 68.49
 -12 2 -3 273.97 65.09
 -12 2 -3 173.58 41.2
 -13 -2 -3 170.48 38
 -13 -2 -3 147.79 13.1
 13 -2 3 191.18 51.89
 13 -2 3 189.18 37.1
 -13 -2 -3 141.19 38.2
 13 -2 3 142.09 48.4
 13 -2 3 142.99 10.4
 13 -2 3 145.59 38.7
 -13 -2 -3 146.29 51.59
 13 2 3 190.48 32.8
 13 2 3 172.48 54.09
 -13 2 -3 191.68 68.69
 13 2 3 209.68 52.89
 13 2 3 163.18 42.6
 -13 2 -3 124.99 43.3
 -13 2 -3 224.08 44.8
 14 -2 3 104.29 36.5
 -14 -2 -3 19.7 35.5
 -14 -2 -3 18.5 23.8
 14 2 -3 120.59 31
 -14 2 3 167.28 63.19
 14 -2 3 15.7 34.3
 14 2 -3 77.49 55.89
 -14 2 3 127.69 45.7
 14 2 -3 110.89 49.6
 14 -2 3 25.1 16.9
 14 2 3 10.8 33.6
 14 2 3 62.49 28.7
 14 -2 -3 66.29 44
 -14 -2 3 127.09 54.89
 14 2 3 42.4 20.9
 -14 2 -3 8 21.4
 14 -2 -3 243.18 84.89
 14 2 3 68.69 46.3
 -14 2 -3 28.1 36.8
 15 -2 3 3.4 27.9
 15 2 -3 -16.3 38.3
 15 -2 3 13.1 40.1
 -15 2 3 15.7 25.3
 -15 2 3 13.2 39.9
 15 -2 3 34.7 6.6
 -15 -2 -3 41.1 41.4
 -15 -2 -3 28.9 28.7
 15 -2 -3 20.9 34.4
 -15 -2 3 30.2 43.1
 15 2 3 37.4 47.8
 15 2 3 82.39 23.4
 15 2 3 30.2 28.8
 -15 2 -3 47.7 47
 15 2 3 42.1 41
 -15 2 -3 64.09 33.7
 -16 2 3 67.99 38.1
 -16 -2 -3 119.39 39.1
 -16 2 3 132.79 70.89
 -16 -2 -3 178.08 72.79
 16 2 -3 154.98 60.19
 16 -2 3 302.17 82.49
 -16 2 -3 156.28 46.7
 -16 2 -3 170.08 69.49
 16 2 3 181.68 52.99
 16 2 3 178.88 62.79
 -16 -2 3 128.49 62.59
 16 -2 -3 119.59 58.49
 -17 2 3 28.7 50.29
 -17 -2 -3 155.48 71.69
 17 -2 3 -1.1 52.49
 17 2 -3 46.4 44.7
 -17 2 -3 29.2 27.7
 17 -2 -3 -10.6 66.39
 -17 -2 3 43.1 55.29
 17 2 3 20.5 44.3
 -17 2 -3 31.9 53.39
 17 2 3 0.8 33
 0 -3 3 1939.21 83.79
 0 -3 -3 1971.2 81.49
 0 3 3 2067.19 85.29
 0 3 -3 1958.6 90.49
 0 3 3 1967.1 94.09
 0 -3 -3 2050.39 95.99
 0 3 3 2015.2 84.19
 0 3 -3 1876.81 83.69
 0 -3 3 1793.72 86.09
 0 -3 -3 1953.3 82.69
 3 -3 3 506.15 34.5
 3 -3 3 478.15 35.9
 -3 -3 -3 449.26 25.8
 -3 -3 -3 457.65 21.3
 -3 -3 -3 471.75 40.5
 -3 -3 -3 452.25 29.9
 -3 -3 -3 453.75 23.2
 3 -3 3 471.25 31.3
 3 3 3 447.66 23.5
 -3 3 -3 427.96 42.2
 3 3 3 476.55 23.3
 -3 3 -3 442.96 31.5
 3 3 3 403.76 34.3
 -3 3 -3 466.55 31.7
 3 3 3 471.55 30.8
 4 -3 3 460.85 32.1
 -4 -3 -3 452.15 30.6
 4 -3 3 423.06 35.9
 -4 -3 -3 463.15 21.5
 -4 -3 -3 449.95 22.4
 4 -3 3 410.76 37.5
 -4 -3 -3 466.95 29.6
 -4 -3 -3 461.55 41.6
 4 3 3 424.06 25.7
 4 3 3 425.86 36.8
 4 3 3 421.76 32.9
 4 3 3 481.05 22.1
 -4 3 -3 498.55 34.2
 -4 3 -3 446.36 44.2
 -4 3 -3 420.36 32
 -5 -3 -3 946.81 50.59
 -5 3 3 740.83 60.29
 5 3 -3 722.03 59.89
 -5 3 3 706.83 54.19
 -5 3 3 714.63 65.29
 -5 -3 -3 926.61 62.79
 5 -3 3 904.21 51.19
 5 -3 3 837.22 57.09
 5 3 -3 761.02 54.89
 5 3 -3 779.32 37.2
 -5 -3 -3 933.81 50.09
 5 3 -3 699.93 61.19
 5 -3 3 829.92 56.79
 -5 -3 -3 886.81 37.4
 -5 -3 -3 896.71 39.3
 5 3 3 931.21 38
 -5 3 -3 860.51 52.49
 -5 3 -3 924.41 52.89
 5 3 3 865.21 65.69
 5 -3 -3 751.22 50.49
 -5 -3 3 760.82 57.09
 -5 -3 3 729.03 62.99
 -5 3 -3 912.11 66.59
 5 3 3 878.61 44.9
 5 3 3 819.42 54.59
 5 -3 -3 739.53 61.69
 5 -3 -3 791.52 66.19
 6 -3 3 1025.1 79.19
 6 -3 3 1023.8 69.19
 -6 -3 -3 1122.69 63.49
 -6 -3 -3 1083.49 63.89
 6 -3 3 1155.68 64.79
 -6 -3 -3 1157.58 52.49
 -6 -3 -3 1096.89 49.2
 -6 -3 -3 1148.79 77.39
 6 -3 3 1171.58 74.49
 -6 3 -3 1138.69 67.09
 -6 3 -3 1119.49 66.09
 6 3 3 1098.99 58.79
 6 3 3 1149.08 70.29
 6 3 3 1072.99 70.59
 6 3 3 1130.19 80.79
 -6 3 -3 1180.98 82.89
 6 3 3 1153.08 49.5
 -7 -3 -3 665.43 48.6
 -7 -3 -3 691.43 46.9
 -7 -3 -3 727.13 62.79
 -7 -3 -3 650.73 31.4
 7 -3 3 621.04 51.99
 7 -3 3 685.23 46.6
 7 -3 3 634.64 62.09
 7 -3 3 587.44 55.79
 -7 3 -3 712.13 51.29
 7 3 3 703.93 31.7
 7 3 3 668.33 42.6
 7 3 3 688.53 52.99
 -7 3 -3 648.24 48.7
 7 3 3 629.74 61.09
 -7 3 -3 701.73 64.39
 7 3 3 597.84 53.89
 -9 -3 -3 1306.47 79.69
 9 -3 3 1351.36 100.69
 9 -3 3 1257.27 77.49
 -9 -3 -3 1328.17 57.89
 -9 -3 -3 1237.68 81.49
 -9 -3 -3 1369.86 102.79
 9 3 3 1332.17 99.99
 -9 3 -3 1255.37 81.69
 -9 3 -3 1379.86 106.99
 9 3 3 1312.47 96.09
 -9 3 -3 1255.77 85.69
 -9 3 -3 1252.77 53.89
 9 3 3 1354.36 75.09
 9 3 3 1161.68 83.79
 -11 3 3 205.28 40.3
 11 3 -3 224.48 57.99
 -11 -3 -3 243.48 40.5
 11 -3 3 289.17 58.09
 -11 3 3 239.78 65.89
 -11 3 3 169.98 42.1
 11 3 -3 238.08 38.6
 11 -3 3 225.38 31.4
 11 -3 3 205.98 54.99
 -11 -3 -3 229.78 16.1
 11 3 -3 313.77 62.29
 11 3 -3 217.38 14.3
 -11 -3 -3 250.27 57.39
 11 -3 3 200.48 41
 11 -3 -3 195.88 52.49
 -11 -3 3 207.38 56.19
 -11 3 -3 241.38 57.99
 11 3 3 260.77 52.39
 11 3 3 225.38 42.1
 11 3 3 229.78 50.69
 -11 3 -3 231.78 40.4
 -11 3 -3 235.98 35.5
 11 3 3 228.58 29.6
 11 -3 -3 256.17 54.99
 -13 3 3 334.27 80.99
 13 3 -3 328.47 66.59
 -13 3 3 306.27 55.39
 13 -3 -3 354.56 85.09
 -13 -3 3 306.57 66.89
 14 3 -3 62.79 40.5
 -14 3 3 -2.6 46.1
 -14 -3 -3 25.8 24.2
 -14 3 3 5.1 20.2
 14 3 -3 21 18.5
 14 -3 3 107.79 58.69
 14 -3 3 57.89 44.7
 -14 3 3 46.7 35.4
 14 3 -3 9.6 33.1
 -14 -3 -3 25.9 38.1
 14 3 3 52.79 52.39
 -14 -3 3 65.59 48.3
 14 3 3 28.9 36.8
 14 -3 -3 53.19 45.3
 14 3 3 50.49 23.8
 -14 3 -3 90.89 56.19
 -14 3 -3 33 24.8
 14 3 3 58.69 29.5
 -14 3 -3 34.3 26.7
 15 3 -3 97.09 60.29
 15 3 -3 89.29 44.9
 -15 3 3 42.4 38.1
 -15 -3 -3 -13.5 58.69
 15 -3 3 61.09 40
 -15 3 3 56.79 33.3
 15 -3 3 63.59 35.7
 -15 -3 3 112.09 76.49
 15 3 3 85.59 46.4
 15 3 3 70.39 34
 -15 3 -3 21.8 27.5
 15 3 3 42.6 37.3
 15 -3 -3 20.7 38.5
 -15 3 -3 14.5 41.4
 15 3 3 63.79 21.6
 -16 3 3 390.56 99.89
 16 3 -3 294.87 76.29
 -16 3 3 268.67 58.49
 16 -3 -3 448.96 92.59
 -16 -3 3 361.96 96.99
 17 -3 3 18.6 42
 17 3 -3 38.2 48.4
 -17 3 3 -24 23
 -17 -3 -3 44.7 50.19
 -17 3 -3 103.29 105.59
 17 3 3 19.9 55.59
 -17 3 -3 8.1 28.4
 -17 -3 3 46.1 47.1
 17 -3 -3 8.5 43.6
 0 -4 -3 760.32 48.7
 0 4 3 817.02 38.1
 0 4 -3 814.82 44.1
 0 -4 3 824.22 39.5
 0 -4 -3 807.42 37.2
 0 -4 3 811.32 37.7
 0 4 -3 752.72 37.5
 0 4 3 855.31 48.7
 0 4 -3 809.32 35.6
 0 -4 -3 752.72 37.4
 0 -4 -3 794.42 34.5
 0 4 3 814.52 39
 -2 -4 -3 3405.96 138.19
 -2 -4 -3 3494.75 137.29
 2 -4 3 3527.25 146.59
 2 4 -3 2723.73 151.58
 -2 -4 -3 3231.88 145.49
 -2 -4 -3 3210.48 146.79
 -2 4 -3 2903.11 147.39
 -2 4 -3 3528.45 159.58
 -2 4 -3 3478.55 148.29
 -2 4 -3 3492.05 135.89
 -2 4 -3 3480.35 151.88
 2 4 3 3506.95 144.89
 2 4 3 3485.05 143.59
 -3 4 3 1861.51 102.29
 -3 4 3 1944.91 106.59
 -3 4 3 1890.31 93.99
 3 4 -3 1944.91 97.49
 3 -4 -3 1912.91 90.79
 4 -4 3 670.63 46.9
 -4 4 3 828.82 61.59
 -4 -4 -3 659.93 31.1
 -4 -4 -3 705.33 40.9
 -4 -4 -3 675.13 50.09
 4 -4 3 678.63 42.7
 -4 -4 -3 656.23 32.3
 4 -4 3 663.13 48.2
 4 4 3 680.23 36
 -4 4 -3 650.63 43.7
 4 4 3 691.33 32
 -4 4 -3 620.54 52.79
 -4 4 -3 725.43 44.2
 4 4 3 691.53 47.5
 -5 -4 -3 1736.23 77.09
 5 -4 3 1618.64 95.19
 5 -4 3 1710.93 88.99
 -5 -4 -3 1908.41 101.09
 -5 -4 -3 1754.92 75.29
 -5 -4 -3 1799.82 87.09
 5 -4 3 1748.63 106.39
 5 -4 3 1713.93 95.99
 -5 4 -3 1768.62 93.79
 5 4 3 1808.52 75.89
 -5 4 -3 1854.71 107.59
 5 4 3 1784.32 82.79
 5 4 3 1777.72 95.59
 -5 4 -3 1787.12 90.89
 -6 -4 -3 307.47 28.5
 6 -4 3 301.67 36.6
 -6 -4 -3 284.37 38
 6 -4 3 307.67 34.1
 6 -4 3 259.17 39.4
 -6 -4 -3 317.27 17.1
 -6 -4 -3 321.97 27.7
 -6 -4 -3 306.87 19.5
 6 -4 3 281.77 28.4
 6 4 3 281.37 37.3
 6 4 3 307.57 24.6
 -6 4 -3 309.07 31.2
 6 4 3 289.87 34.1
 6 4 3 313.17 17.1
 -6 4 -3 317.57 31.2
 -6 4 -3 314.27 42.8
 6 4 3 266.77 39.2
 7 -4 3 404.36 51.79
 -7 -4 -3 429.66 35.5
 -7 -4 -3 443.66 49.1
 7 -4 3 450.45 37.2
 -7 -4 -3 401.16 22.2
 7 -4 3 443.56 50.99
 -7 -4 -3 411.56 26.2
 -7 -4 -3 466.25 38
 7 -4 3 423.76 42.1
 7 4 3 448.16 45.6
 7 4 3 429.06 41.3
 -7 4 -3 489.35 54.19
 -7 4 -3 426.76 38.5
 7 4 3 427.56 22.4
 -7 4 -3 406.86 38.7
 7 4 3 443.56 32.3
 7 4 3 376.96 48.9
 10 -4 3 123.69 26.4
 -10 -4 -3 158.88 33.3
 10 -4 3 123.29 32.1
 10 -4 3 116.79 41.8
 -10 -4 -3 87.79 21.9
 -10 -4 -3 112.49 11.2
 10 -4 3 116.79 37.8
 -10 -4 -3 134.49 44
 -10 4 -3 130.89 43.4
 -10 4 -3 139.59 34.6
 10 4 3 116.69 35.9
 10 4 3 130.49 31.9
 10 4 3 114.89 23.9
 10 4 3 114.19 37.2
 -10 4 -3 156.28 37.4
 11 -4 3 245.58 32.2
 11 -4 3 281.57 61.09
 11 -4 3 225.88 44.1
 11 4 -3 192.28 56.09
 11 4 -3 236.18 53.99
 -11 4 3 236.08 49.9
 11 4 -3 228.18 39.3
 -11 -4 -3 254.67 41.7
 11 4 -3 236.28 15.2
 -11 -4 -3 283.67 59.29
 -11 4 3 202.88 43.1
 11 -4 3 259.67 56.29
 -11 4 3 165.68 51.49
 -11 -4 -3 230.18 16.9
 11 4 3 257.77 56.59
 -11 4 -3 209.68 41.1
 11 4 3 220.98 28.1
 -11 4 -3 306.17 73.39
 11 4 3 258.97 57.99
 -11 4 -3 214.48 38.8
 -11 -4 3 161.68 54.19
 11 4 3 283.87 48.4
 11 -4 -3 258.27 60.89
 11 -4 -3 265.17 55.49
 -12 -4 -3 86.29 42.4
 12 -4 3 36.9 18.7
 -12 -4 -3 39.5 8.2
 12 -4 3 32.1 21.6
 12 -4 3 51.49 35
 12 4 3 26.3 27
 -12 4 -3 29.6 20.2
 12 4 3 73.19 28.9
 -12 4 -3 33.9 33.4
 12 4 3 46.2 17.7
 -12 4 -3 33.2 22.6
 -13 -4 -3 727.73 93.09
 13 -4 3 647.94 72.09
 -13 -4 -3 632.14 58.69
 13 -4 3 549.15 96.79
 13 -4 3 617.84 88.19
 13 -4 3 599.04 57.39
 -13 -4 -3 543.95 32.5
 13 4 3 504.45 88.79
 -13 4 -3 615.74 92.89
 13 4 3 568.54 63.99
 -13 4 -3 611.64 71.49
 13 4 3 568.24 51.59
 13 4 3 623.44 83.89
 14 4 -3 77.19 43.1
 -14 4 3 34.6 44.2
 -14 -4 -3 45.2 38.6
 14 4 -3 106.49 41.5
 -14 4 3 62.69 34.9
 14 -4 3 34 36.3
 -14 4 3 87.29 36.6
 14 -4 3 68.69 35.1
 14 4 -3 91.19 28.2
 14 4 3 14.2 28.1
 -14 -4 3 81.29 46.7
 14 -4 -3 99.29 54.79
 -14 4 -3 9.1 22.6
 14 4 3 0.5 26.1
 14 4 3 60.59 22.4
 -14 4 -3 54.29 31.7
 -14 4 -3 55.99 48.2
 15 4 -3 230.18 68.09
 -15 4 3 207.88 77.79
 -15 4 3 179.18 49.5
 15 4 -3 197.78 58.09
 15 -4 -3 207.58 67.79
 -15 -4 3 212.08 62.59
 -16 -4 -3 41.5 52.29
 16 -4 3 61.69 52.19
 -16 4 3 -5.5 26
 -16 4 3 -17.2 43.1
 16 4 -3 -4.1 29
 16 4 3 -5.7 29.8
 -16 4 -3 25 44.9
 -16 -4 3 -12.9 46.7
 16 -4 -3 7.9 36.5
 16 4 3 53.59 30.7
 -16 4 -3 35.2 29
 0 5 -3 37.9 7.1
 0 -5 -3 42.5 7
 0 -5 -3 42.9 4.5
 0 -5 -3 45.5 5.6
 0 -5 -3 39.5 15.7
 0 5 3 50.89 8.9
 0 5 -3 40.8 5.9
 0 5 3 46.7 14.9
 0 -5 -3 57.99 8.5
 0 5 -3 54.19 12.7
 0 -5 3 48.5 7.4
 0 5 3 46.6 8.3
 -1 5 3 170.88 21.8
 -1 5 3 189.98 28.2
 1 5 -3 145.19 9.8
 1 5 -3 159.78 12.3
 1 5 -3 157.78 23.1
 1 5 -3 146.69 10.1
 -1 5 3 133.59 14.8
 -1 5 3 146.59 13.6
 1 -5 -3 142.09 9.8
 1 -5 -3 138.79 8.4
 1 -5 -3 152.88 23.1
 1 -5 -3 140.69 13.9
 1 -5 -3 165.88 13.7
 -1 -5 3 159.78 11.3
 -1 -5 3 153.18 18.3
 -2 5 3 225.48 31.6
 -2 -5 -3 202.38 12.7
 2 5 -3 216.88 15.7
 -2 -5 -3 213.38 12
 -2 -5 -3 228.58 26.7
 -2 5 3 217.28 20.5
 2 -5 3 197.58 19.7
 2 5 -3 202.88 13.2
 -2 5 3 206.08 28.7
 -2 -5 -3 209.28 20
 2 -5 3 211.78 11.8
 2 -5 3 185.28 20
 2 -5 3 205.98 18.2
 -2 -5 -3 197.28 20.5
 2 5 -3 238.88 27.9
 2 -5 -3 208.98 10.7
 -2 5 -3 191.68 29.5
 -2 -5 3 218.18 23.6
 -2 5 -3 206.38 23.2
 2 -5 -3 208.28 18.4
 2 5 3 220.78 17.2
 2 -5 -3 231.38 29.4
 2 5 3 211.08 12.9
 -2 5 -3 215.48 20.7
 -2 5 -3 194.38 19.1
 2 5 3 212.98 17.5
 2 -5 -3 206.18 12.5
 -3 -5 -3 2535.65 110.29
 3 -5 3 2690.13 124.39
 -3 -5 -3 2532.75 111.39
 3 -5 3 2697.53 108.69
 3 -5 3 2595.84 123.69
 3 -5 3 2742.63 124.09
 -3 -5 -3 2543.75 118.49
 -3 -5 -3 2845.52 127.59
 -3 5 -3 2515.95 132.09
 -3 5 -3 2667.03 108.19
 3 5 3 2514.25 118.09
 3 5 3 2802.22 114.29
 -3 5 -3 2734.43 121.59
 3 5 3 2857.81 111.79
 -3 5 -3 2706.83 125.09
 3 5 3 2485.65 120.99
 4 -5 3 866.41 52.49
 4 -5 3 891.11 56.49
 4 -5 3 864.81 55.19
 -4 -5 -3 934.61 58.19
 -4 -5 -3 866.91 40.7
 -4 -5 -3 901.01 48.9
 -4 -5 -3 825.42 39.1
 4 5 3 835.12 53.89
 4 5 3 908.21 40.3
 4 5 3 926.81 45
 -4 5 -3 876.91 51.99
 -4 5 -3 830.52 61.59
 4 5 3 765.42 49.9
 -6 5 3 619.84 65.29
 -6 5 3 797.52 58.69
 6 5 -3 755.72 39.6
 6 5 -3 871.81 68.09
 6 5 -3 784.12 61.99
 -6 5 3 815.72 64.19
 6 5 -3 799.62 57.89
 6 5 -3 822.02 36.9
 6 -5 -3 891.61 72.19
 -6 -5 3 735.13 53.39
 6 -5 -3 800.52 53.19
 6 -5 -3 691.43 60.49
 -6 -5 3 841.32 68.29
 -8 5 3 57.69 24
 -8 5 3 52.39 22.1
 8 5 -3 81.89 31.1
 -8 5 3 46.5 28.5
 8 5 -3 72.19 26.3
 8 5 -3 65.89 7.8
 8 5 -3 56.69 20.9
 -8 -5 3 74.49 31.6
 8 -5 -3 84.59 27.9
 8 -5 -3 88.99 34.5
 -8 -5 3 73.89 21.9
 8 -5 -3 79.59 22.2
 9 5 -3 109.99 29.3
 -9 5 3 82.69 28.8
 9 -5 3 63.49 28.8
 9 -5 3 39.7 25.8
 -9 -5 -3 61.69 8.6
 9 -5 3 43.5 26.8
 -9 5 3 82.69 36
 9 5 -3 96.99 30.3
 -9 -5 -3 61.69 29.1
 -9 5 3 79.09 29.6
 9 -5 3 62.89 18.5
 9 5 -3 82.19 33.9
 -9 -5 -3 66.59 17.9
 -9 5 -3 60.59 23.1
 9 -5 -3 100.19 34
 -9 -5 3 87.19 38.5
 -9 5 -3 66.79 20.5
 9 5 3 60.09 23.7
 9 5 3 51.29 26.2
 9 5 3 56.89 27
 -9 5 -3 85.49 35.2
 9 5 3 76.99 16.3
 -9 -5 3 83.59 24.8
 9 -5 -3 79.99 19.5
 9 -5 -3 86.49 37.9
 -10 5 3 23.2 60.19
 10 -5 3 24.1 25.8
 -10 -5 -3 33.4 27.6
 10 -5 3 13.8 17.8
 -10 -5 -3 28.1 15.5
 10 5 -3 1.2 19.2
 10 5 -3 3 11.1
 -10 -5 -3 23.9 6.2
 10 -5 3 26.2 15.5
 10 -5 3 21.4 24.4
 -10 5 3 -8.5 16.1
 -10 5 3 10 15
 -10 -5 3 -0.1 14.1
 10 5 3 26.1 19.8
 -10 5 -3 35.7 20.3
 10 5 3 18.4 22.9
 10 -5 -3 11.7 27.5
 -10 -5 3 16.7 28
 -10 5 -3 22.6 17.3
 10 5 3 29.2 13.5
 10 5 3 27.5 20
 -10 5 -3 17.6 32.7
 12 5 -3 32.5 42.5
 -12 -5 -3 84.59 11.5
 12 -5 3 70.99 21.3
 -12 -5 -3 119.19 47.5
 12 -5 3 130.39 37.6
 -12 -5 -3 108.39 28.6
 -12 5 3 -6.2 41.4
 12 -5 3 83.79 46.9
 12 -5 3 113.59 48.3
 12 5 3 132.39 46.2
 12 5 3 91.99 40.7
 -12 5 -3 123.09 66.19
 12 5 3 90.19 33.1
 12 5 3 113.99 25.2
 -12 5 -3 80.79 27.3
 13 -5 3 168.98 36.4
 13 5 -3 316.17 47.9
 13 -5 3 240.38 67.39
 13 -5 3 202.58 47.4
 13 5 -3 247.28 16.6
 -13 -5 -3 206.88 56.49
 -13 5 3 232.68 53.09
 -13 5 3 299.17 81.19
 13 5 -3 254.07 59.79
 13 5 -3 263.97 66.09
 -13 -5 -3 169.18 16.7
 13 5 3 178.38 56.99
 13 5 3 191.18 34.6
 -13 5 -3 187.68 67.59
 13 -5 -3 246.38 72.19
 13 5 3 194.98 46.3
 -13 5 -3 166.68 39.5
 13 5 3 203.98 58.49
 -13 -5 3 344.97 76.19
 14 5 -3 37.1 24.1
 -14 -5 -3 120.89 53.79
 -14 5 3 16.1 40.9
 14 5 -3 49.8 40
 14 -5 3 70.39 39.8
 14 -5 3 74.09 45.8
 14 5 -3 28.9 6.7
 -14 5 3 37.6 28.1
 -14 5 3 55.79 37.6
 14 5 -3 19.5 40.3
 -14 5 -3 100.59 34.7
 14 5 3 80.09 42.9
 14 5 3 93.19 33.6
 -14 -5 3 12.3 36.2
 14 -5 -3 18.9 39.5
 -14 5 -3 101.09 53.19
 -14 5 -3 50.89 28.8
 -15 -5 -3 123.39 53.49
 15 5 -3 119.69 60.59
 -15 5 3 52.69 33
 -15 5 3 92.49 61.19
 15 5 -3 45.9 41.4
 15 -5 3 47.8 50.69
 -15 5 -3 43.2 36.1
 -15 -5 3 40.5 47.6
 15 5 3 132.19 40.5
 15 -5 -3 40.5 41.8
 15 5 3 75.49 43.1
 15 5 3 58.79 24.4
 -15 5 -3 41 47.1
 -16 -5 -3 82.09 62.39
 -16 5 3 -4.4 43.3
 16 -5 3 184.08 68.49
 -16 -5 3 11.4 41.4
 16 5 3 111.99 35.9
 -16 5 -3 69.69 39
 -16 5 -3 137.59 65.69
 0 6 -3 748.93 33.9
 0 6 3 759.22 36.9
 0 6 3 726.03 45
 0 6 3 773.92 39.1
 0 -6 -3 747.13 35.5
 0 -6 -3 722.13 34.5
 0 -6 -3 723.13 37.5
 0 6 -3 746.13 42.3
 0 6 -3 768.12 34.3
 0 -6 3 743.53 36.1
 0 -6 -3 734.83 33.4
 0 6 -3 703.03 36.5
 0 6 3 780.72 35.5
 0 -6 3 761.52 34.6
 -1 -6 -3 570.94 26.6
 -1 -6 -3 572.64 27.9
 -1 -6 -3 589.34 32.1
 1 -6 3 526.85 28.1
 1 -6 3 599.84 29.7
 -1 6 -3 575.34 26.9
 1 6 3 573.44 26.2
 -1 6 -3 568.24 33.2
 1 6 3 552.84 29
 1 6 3 557.64 28
 1 6 3 543.05 31.8
 -1 6 -3 565.64 35.4
 -1 6 -3 588.24 27.6
 -1 6 -3 567.44 37.3
 1 6 3 558.34 29.6
 4 -6 -3 1753.42 89.59
 5 -6 3 456.35 36.7
 -5 -6 -3 473.05 24.3
 -5 -6 -3 456.75 32.6
 5 -6 3 423.16 41.5
 -5 -6 -3 457.55 26.2
 5 -6 3 461.35 41
 -5 -6 -3 500.15 42.2
 5 6 3 450.05 39.6
 -5 6 -3 487.65 37.3
 5 6 3 473.35 25.3
 5 6 3 406.76 36.6
 -5 6 -3 492.45 49.1
 5 6 3 498.25 27.5
 5 6 3 512.75 31.9
 -5 6 -3 491.75 40.2
 7 -6 3 273.27 49.99
 7 -6 3 271.97 46.7
 -7 -6 -3 259.37 20.5
 7 -6 3 223.48 37.1
 -7 -6 -3 267.27 43.9
 -7 -6 -3 261.77 16.4
 -7 -6 -3 245.08 29.3
 7 -6 3 242.68 28
 -7 6 -3 252.97 32.5
 7 6 3 234.08 16
 -7 6 -3 223.48 28.7
 7 6 3 221.58 32.8
 7 6 3 257.67 35.5
 7 6 3 276.47 25.1
 -7 6 -3 263.17 49.9
 -8 -6 -3 244.48 27.1
 -8 -6 -3 220.68 15.5
 -8 -6 -3 245.98 46.5
 -8 -6 -3 203.38 19.8
 8 -6 3 240.68 28.8
 8 -6 3 195.58 42.2
 8 -6 3 214.18 46.5
 8 6 3 282.47 54.29
 -8 6 -3 255.77 53.59
 8 6 3 204.18 23.8
 8 6 3 197.58 36.2
 -8 6 -3 232.78 30.7
 8 6 3 262.87 39
 -8 6 -3 181.18 29
 -9 6 3 8.9 16.3
 9 -6 3 20.1 19.6
 9 -6 3 11.3 21.7
 -9 6 3 13 27.9
 -9 -6 -3 14.2 5.5
 9 6 -3 10.2 14.1
 -9 6 3 5.5 14.3
 9 6 -3 6.1 3.8
 -9 -6 -3 6.4 9.9
 9 -6 3 20.1 16.2
 -9 -6 -3 16.5 22.4
 9 -6 3 22 13.9
 9 6 -3 -2.3 17
 9 6 -3 6.8 21.9
 -9 6 -3 3.7 14.6
 9 6 3 5 9.3
 9 6 3 34.6 25.7
 9 -6 -3 10.1 16.7
 -9 6 -3 14.2 26.7
 9 6 3 32.3 20.7
 9 6 3 13.5 21
 -9 -6 3 10.6 20.3
 9 -6 -3 10.5 11.3
 9 -6 -3 -7.3 20
 -9 6 -3 21.9 14.1
 -9 -6 3 6.2 13.5
 10 6 -3 578.84 54.69
 -10 -6 -3 530.55 45.5
 -10 -6 -3 560.64 30.5
 -10 6 3 563.54 58.99
 10 -6 3 518.65 56.19
 10 6 -3 602.84 29.5
 -10 6 3 609.34 65.19
 10 6 -3 579.34 73.59
 10 -6 3 579.64 50.69
 -10 -6 -3 596.04 69.09
 -10 6 3 500.25 74.89
 10 6 -3 527.35 62.79
 10 -6 3 404.76 62.49
 10 -6 -3 534.95 74.29
 -10 -6 3 567.44 52.79
 10 6 3 507.55 63.79
 -10 6 -3 527.05 57.09
 -10 -6 3 519.65 78.79
 -10 6 -3 575.04 76.09
 10 6 3 472.15 54.09
 10 6 3 462.95 64.59
 -10 6 -3 548.05 51.59
 10 6 3 554.84 43.1
 -11 6 3 108.09 34.9
 -11 -6 -3 194.98 16.1
 11 6 -3 96.79 25.7
 11 6 -3 120.59 44.8
 -11 -6 -3 208.28 53.99
 11 -6 3 167.58 33
 11 -6 3 174.38 50.69
 -11 6 3 107.29 47
 11 -6 3 184.58 42.9
 11 6 -3 169.28 46.9
 11 6 3 207.28 27.9
 11 6 3 178.58 39
 -11 6 -3 181.08 35.1
 11 -6 -3 95.69 45.8
 11 6 3 176.58 51.99
 11 6 3 167.48 49.5
 -11 6 -3 174.68 35.8
 -11 6 -3 264.37 68.79
 12 6 -3 228.48 63.69
 -12 6 3 297.07 63.69
 -12 6 3 230.98 69.59
 -12 -6 3 250.87 63.79
 12 -6 -3 205.28 56.49
 12 -6 -3 245.98 55.59
 13 -6 3 -19.5 19.6
 13 -6 3 -18.1 24.9
 -13 6 3 30.3 47.1
 -13 -6 -3 12.3 26.9
 -13 -6 -3 2.8 5.3
 -13 6 3 17.5 40.2
 13 6 -3 113.39 50.79
 -13 6 3 30.5 30.2
 13 6 -3 10.9 21.2
 13 6 -3 36.5 23.6
 13 6 3 -14.6 20.4
 -13 6 -3 -12.9 27.4
 13 6 3 -0.6 11.5
 -13 6 -3 10.8 21.8
 13 6 3 -21.2 22.4
 -13 6 -3 1.6 20.9
 -13 -6 3 38.4 35.9
 13 -6 -3 33.5 35.6
 -14 -6 -3 190.78 65.09
 14 -6 3 290.47 80.09
 14 6 3 230.58 51.89
 -14 6 -3 220.58 45.9
 -14 6 -3 206.68 48.7
 -14 6 -3 184.08 71.49
 14 6 3 241.48 38.5
 14 6 3 191.08 63.29
 -15 6 3 72.49 46.4
 15 6 -3 37.4 47.8
 15 -6 3 77.99 51.39
 -15 6 3 16.4 26.5
 15 6 -3 3.3 34.1
 -15 -6 -3 65.39 44.5
 15 6 3 82.99 34.9
 -15 6 -3 116.99 42.1
 15 6 3 104.69 26.1
 15 6 3 55.39 42.7
 -15 -6 3 59.19 45
 15 -6 -3 -3 44.7
 -15 6 -3 106.69 47.4
 16 6 -3 83.59 47.7
 -16 -6 -3 99.79 59.39
 -16 6 3 12 22.7
 16 -6 3 11.2 31.2
 16 -6 -3 31 39.2
 16 6 3 28.9 38
 16 -6 -3 0.5 22.2
 -16 6 -3 93.19 97.39
 16 6 3 73.49 38.9
 -16 -6 3 22.4 53.49
 0 -7 -3 2235.68 92.29
 0 7 -3 2010.5 102.79
 0 -7 -3 2141.59 91.99
 0 7 -3 2121.59 91.19
 0 7 -3 2013.4 90.79
 0 -7 -3 2199.38 90.59
 0 7 3 2193.98 92.79
 0 7 3 2224.88 93.79
 0 7 3 2154.68 97.79
 0 -7 3 2167.68 89.79
 0 -7 3 2276.97 93.99
 0 7 3 2256.77 90.29
 0 7 -3 2022.9 94.19
 1 -7 3 444.56 21.9
 1 -7 3 411.06 21.1
 -1 -7 -3 420.86 20.4
 -1 7 3 304.47 31.2
 -1 7 3 323.27 22.7
 -1 -7 -3 442.66 24.2
 -1 -7 -3 433.46 21.8
 -1 7 3 308.27 32.7
 -1 7 -3 434.86 20.3
 -1 7 -3 453.55 27.6
 -1 7 -3 409.96 29.1
 1 -7 -3 338.67 19.1
 1 -7 -3 323.07 21.5
 1 7 3 417.36 22
 1 7 3 431.76 24.8
 -1 7 -3 423.96 31.7
 1 -7 -3 321.57 25
 -1 7 -3 437.86 34.8
 3 -7 3 959.1 58.19
 3 -7 3 1046.7 45.1
 -3 -7 -3 968.4 54.29
 3 -7 3 1002 55.19
 3 -7 3 995.6 60.19
 -3 -7 -3 1029.1 46.6
 -3 -7 -3 977 47.5
 -3 7 -3 1076.09 45.4
 3 7 3 1061.99 53.39
 -3 7 -3 1033.6 61.99
 -3 7 -3 1074.69 44.8
 3 7 3 1052.89 46
 -3 7 -3 1084.19 71.69
 -4 7 3 830.02 60.79
 4 7 -3 867.51 40
 4 7 -3 912.81 57.99
 -4 7 3 828.32 67.19
 4 7 -3 851.21 45.4
 4 7 -3 838.02 56.39
 -4 7 3 865.81 56.69
 4 7 -3 857.01 41.4
 4 -7 -3 836.42 51.99
 4 -7 -3 858.91 37
 4 -7 -3 872.61 62.09
 4 -7 -3 874.91 39.9
 -4 -7 3 858.31 48.4
 4 -7 -3 808.92 58.69
 -7 7 3 581.24 51.99
 7 -7 3 373.86 47.5
 7 -7 3 449.95 50.39
 -7 -7 -3 436.96 34.5
 -7 -7 -3 444.36 48.2
 -7 -7 -3 443.46 24.5
 -7 -7 -3 419.66 28.5
 7 7 3 411.56 33.2
 7 7 3 399.46 42.6
 -7 7 -3 482.15 55.49
 -7 7 -3 395.96 38.6
 7 7 3 437.76 44.7
 -7 7 -3 420.36 43.1
 8 7 -3 636.24 56.99
 8 -7 3 537.35 58.79
 -8 7 3 576.64 56.29
 -8 -7 -3 482.55 33.8
 -8 7 3 518.25 52.09
 8 -7 3 463.15 42.6
 -8 -7 -3 433.36 53.39
 -8 7 3 539.75 66.99
 8 7 -3 655.93 65.29
 8 -7 3 458.35 49.8
 -8 -7 -3 494.05 28.1
 8 7 -3 642.04 55.49
 -8 -7 -3 449.16 42.7
 8 -7 -3 623.14 58.39
 -8 7 -3 496.25 44.5
 8 7 3 491.25 38.2
 8 -7 -3 591.54 46.4
 -8 -7 3 549.54 61.89
 -8 7 -3 467.95 48.4
 8 7 3 484.75 52.29
 -8 7 -3 446.16 59.99
 8 7 3 496.95 49.99
 8 -7 -3 576.54 66.39
 -9 7 3 14 18
 -9 7 3 9.7 17.5
 9 -7 3 17.5 21.8
 -9 -7 -3 3.2 4.7
 -9 -7 -3 -5.9 20
 9 7 -3 5 21.8
 9 -7 3 2.9 6.5
 9 7 -3 26.6 17.1
 9 7 -3 -1.2 18.2
 9 -7 3 -9.9 15.5
 9 -7 3 6.2 20.5
 9 7 -3 11.5 4.6
 -9 -7 -3 12.2 11.1
 -9 7 3 -1.4 24.4
 -9 7 -3 7.9 24.7
 9 7 3 9.5 18.4
 9 -7 -3 16 17.5
 9 -7 -3 10.5 11.7
 9 -7 -3 9.9 24.3
 9 7 3 1.8 8.6
 -9 -7 3 -2.2 11.8
 -9 -7 3 7.7 23.1
 -9 7 -3 -0.2 12.7
 -9 7 -3 6.8 12.2
 9 7 3 10.7 16.4
 -10 -7 -3 271.67 32.1
 10 -7 3 216.58 49.5
 10 -7 3 251.27 45.9
 -10 -7 -3 250.37 51.29
 -10 -7 -3 256.87 19
 10 7 3 225.28 28.4
 -10 7 -3 234.28 57.89
 10 7 3 244.08 42.6
 -10 7 -3 270.87 48.5
 -10 7 -3 259.57 37.1
 10 7 3 291.17 54.59
 11 -7 3 268.97 35.8
 11 -7 3 263.87 51.09
 -11 -7 -3 332.07 64.39
 -11 -7 -3 283.67 20.9
 11 -7 3 291.67 60.19
 -11 -7 -3 246.48 43.8
 -11 7 -3 357.96 83.69
 11 7 3 305.47 61.79
 11 7 3 303.47 33.2
 11 7 3 197.18 41.1
 -11 7 -3 250.57 43
 12 -7 3 239.78 61.99
 -12 -7 -3 220.08 18.9
 12 -7 3 224.68 48.7
 12 -7 3 178.78 33.3
 -12 -7 -3 208.88 37.3
 -12 -7 -3 305.47 65.79
 12 7 3 220.38 57.59
 12 7 3 244.58 35.7
 -12 7 -3 253.17 45
 -12 7 -3 236.18 66.19
 -12 7 -3 331.07 65.19
 12 7 3 228.28 49.3
 -13 -7 -3 106.59 15.5
 13 7 -3 65.99 24.1
 13 -7 3 155.78 54.99
 -13 7 3 38.5 40.3
 -13 -7 -3 193.88 60.59
 13 7 3 123.89 39.1
 13 7 3 134.09 47.9
 -13 -7 3 46 40.2
 -13 7 -3 109.29 33.4
 -13 7 -3 92.79 33.3
 -13 7 -3 146.29 55.89
 13 7 3 128.29 25.7
 -14 -7 -3 6 35
 14 -7 3 23.4 40.7
 -14 7 3 27.7 36.5
 -14 7 3 22.9 30.5
 14 7 -3 17.6 34.2
 -14 7 3 -20.4 22.5
 14 7 -3 28.7 35.5
 14 7 3 13.6 16.7
 -14 7 -3 68.69 45.2
 14 7 3 16.4 22.3
 -14 7 -3 62.99 37.2
 -14 -7 3 43.8 39.9
 14 7 3 53.99 39.9
 -14 7 -3 43.4 30
 14 -7 -3 -11 38.6
 -15 7 3 66.69 59.19
 15 7 -3 42.7 42.4
 15 7 -3 85.09 66.49
 -15 -7 -3 8.3 40.1
 15 -7 3 -22.7 39.8
 -15 7 3 9.8 22.7
 15 7 3 47.6 19.5
 15 -7 -3 33.3 45.6
 15 7 3 21.1 43
 -15 7 -3 24.8 24.6
 15 7 3 18 26.6
 15 -7 -3 42 23.5
 -15 7 -3 12.8 46.6
 -15 -7 3 94.19 53.99
 16 7 -3 232.18 78.99
 16 -7 3 127.79 56.09
 -16 7 3 177.38 55.09
 16 7 -3 168.28 61.19
 -16 7 3 193.68 75.49
 -16 -7 -3 109.49 57.09
 -16 7 -3 175.88 68.69
 -16 -7 3 112.89 56.29
 -16 7 -3 125.99 48.2
 16 7 3 143.29 58.79
 16 -7 -3 178.68 41.8
 16 -7 -3 188.38 60.79
 0 -8 -3 944.01 44.9
 0 8 -3 894.41 43.8
 0 8 3 957.5 43
 0 8 -3 956.2 43.9
 0 -8 3 1027.1 47
 0 -8 -3 987.5 44.3
 0 8 3 942.01 51.39
 0 -8 -3 967.6 43.6
 0 8 3 981.1 46
 0 8 3 1038.7 46.6
 -1 -8 -3 679.73 33
 -1 -8 -3 659.73 31.5
 1 -8 3 655.33 31.1
 1 -8 3 689.53 33
 -1 8 -3 671.43 37.6
 -1 8 -3 646.34 31.3
 -1 8 -3 671.03 44.5
 1 8 3 684.33 33.5
 1 8 3 600.74 36.1
 1 8 3 610.74 34.9
 -1 8 -3 684.23 31.4
 1 8 3 652.73 30.8
 -2 8 3 647.34 46.3
 2 8 -3 587.94 29.5
 -2 8 3 607.94 40.6
 2 8 -3 585.84 29.8
 -2 8 3 514.45 46.2
 2 -8 -3 585.14 37.3
 2 -8 -3 581.04 29.3
 2 -8 -3 617.34 32.9
 2 -8 -3 582.94 40.2
 2 -8 -3 597.34 27.8
 -3 -8 -3 1751.22 77.19
 3 -8 3 1689.13 88.89
 3 -8 3 1811.22 74.39
 3 -8 3 1670.93 82.19
 -3 -8 -3 1709.03 75.49
 3 8 3 1798.62 77.29
 3 8 3 1506.35 79.99
 -3 8 -3 1712.63 94.69
 -3 8 -3 1701.53 84.49
 -3 8 -3 1842.42 74.19
 3 8 3 1729.53 74.69
 -3 8 -3 1799.02 93.79
 3 8 3 1729.93 79.69
 -3 8 -3 1730.03 73.59
 3 8 3 1839.02 79.19
 4 8 -3 1.9 6.6
 -4 8 3 7.9 9
 -4 8 3 12.7 17.3
 -4 -8 -3 16.9 5.7
 -4 -8 -3 15.4 9.6
 4 8 -3 6.5 12.7
 -4 8 3 9.8 14.8
 4 8 -3 7.6 13.3
 4 -8 3 12.2 14.8
 4 -8 3 6 9.6
 4 -8 3 15 9.8
 -4 -8 -3 21.6 5.4
 -4 8 -3 16.9 15
 -4 -8 3 7.4 7.3
 4 8 3 17.6 8.7
 -4 -8 3 5.6 11.4
 -4 8 -3 25.4 4.3
 4 8 3 23.4 6.3
 4 -8 -3 5.8 14.5
 4 8 3 12.3 9.3
 4 8 3 14.2 11.2
 4 -8 -3 0 10.4
 4 -8 -3 7.1 7.8
 4 -8 -3 11.3 8.8
 4 8 3 15.6 4.1
 -4 8 -3 14.6 11.1
 -4 8 -3 19.2 9.4
 -6 -8 -3 275.07 35.9
 6 -8 3 255.17 29.2
 -6 -8 -3 225.68 19.4
 6 -8 3 267.07 38.7
 -6 -8 -3 271.47 17.4
 -6 -8 -3 239.58 25.2
 6 -8 3 224.28 30.4
 6 -8 3 255.27 13.3
 -6 8 -3 269.37 13.7
 -6 8 -3 311.27 50.29
 6 8 3 271.97 16.4
 -6 8 -3 277.87 30.3
 6 8 3 227.18 30.7
 6 8 3 273.77 25.8
 6 8 3 282.77 32.4
 7 8 -3 38.2 22.8
 7 8 -3 53.69 23.5
 7 8 -3 67.09 9.6
 -7 8 3 31.1 27.3
 -7 -8 -3 59.69 24.6
 -7 -8 -3 54.79 15.6
 7 -8 3 54.39 20.6
 -7 -8 -3 55.49 10.9
 -7 8 3 63.79 25.5
 -7 8 3 69.19 24.4
 -7 -8 -3 53.39 8.7
 7 -8 3 48.1 17.2
 7 -8 3 83.29 30.1
 7 8 -3 93.49 25.9
 -7 -8 3 70.59 19.1
 7 -8 -3 54.89 16.5
 -7 8 -3 50.09 26.9
 -7 -8 3 61.09 25.2
 7 -8 -3 38.3 26.5
 7 -8 -3 45.5 21.1
 7 8 3 62.79 22.9
 -7 8 -3 66.49 22.6
 -7 8 -3 53.29 18.5
 -7 8 -3 51.39 5
 7 8 3 74.39 16.5
 7 8 3 68.29 24
 -8 8 3 116.79 30.7
 -8 8 3 100.39 28.7
 8 8 -3 150.78 39.9
 8 8 -3 117.59 33.2
 8 8 -3 92.29 10.4
 -8 8 3 89.09 36.7
 8 8 -3 102.69 27.1
 -8 -8 3 117.89 24.4
 8 -8 -3 92.29 19.8
 8 -8 -3 76.59 27.2
 -8 -8 3 114.09 36
 8 -8 -3 85.49 20.4
 9 8 -3 1491.95 113.09
 9 8 -3 1408.16 99.29
 -9 8 3 1340.57 101.69
 9 8 -3 1490.75 65.09
 -9 8 3 1445.26 119.19
 -9 8 3 1400.36 97.49
 9 8 -3 1439.36 107.19
 9 -8 -3 1294.37 109.19
 9 -8 -3 1340.87 88.39
 -9 -8 3 1346.07 106.09
 9 -8 -3 1480.25 84.19
 9 -8 -3 1398.86 103.89
 -9 -8 3 1363.16 83.39
 10 -8 3 82.09 35.4
 10 -8 3 90.79 30.7
 -10 -8 -3 118.69 37.7
 -10 8 3 20.1 35.4
 -10 -8 -3 95.89 12.7
 -10 8 -3 138.89 31.7
 10 8 3 101.49 31.2
 10 8 3 108.29 35.2
 -10 8 -3 112.69 29.8
 10 8 3 123.99 22.4
 -10 8 -3 127.39 44.2
 11 8 3 501.45 87.69
 -12 -8 -3 8.3 6.9
 12 8 -3 -3.1 28.8
 12 8 -3 -19.8 30.6
 12 -8 3 0.3 21.8
 -12 -8 -3 5.3 12.6
 -12 8 3 14.6 33.5
 -12 -8 -3 16.2 29.4
 -12 8 3 2.4 22.8
 -12 8 3 -32.3 19.3
 12 -8 3 -0.7 24.3
 12 8 -3 10.8 19.5
 12 -8 -3 36.3 33.9
 -12 -8 3 -2.8 13.5
 -12 -8 3 25.3 27.8
 -12 8 -3 -14.4 29.1
 12 8 3 8.5 11.3
 -12 8 -3 8.8 16.7
 -12 8 -3 9.4 21
 12 8 3 17.8 28.6
 12 8 3 -10.5 19.5
 13 -8 3 -3.4 34.6
 -13 -8 -3 13.6 7.3
 -13 -8 -3 52.69 33.9
 -13 8 3 -23.6 32.5
 -13 8 3 4.1 24.4
 13 8 -3 38.5 21.7
 13 8 -3 -6.6 25.1
 -13 8 3 31 27.2
 13 8 -3 38.8 40.1
 13 -8 -3 32.7 20.7
 -13 8 -3 22.6 21.1
 -13 -8 3 37 30.4
 13 -8 -3 42.3 33.8
 -13 8 -3 17.8 39.2
 13 8 3 29.2 24.6
 13 8 3 32.8 17
 -13 8 -3 10.3 25.5
 13 8 3 31.3 30.5
 -14 -8 -3 100.49 52.79
 14 -8 3 133.69 80.29
 -14 8 3 231.58 51.99
 -14 8 3 229.48 50.89
 -14 8 3 220.58 70.89
 14 8 -3 237.38 57.99
 14 8 -3 283.47 68.79
 -14 8 -3 87.99 32.5
 -14 8 -3 177.68 62.69
 14 8 3 99.99 36.3
 14 8 3 106.49 28
 14 8 3 142.19 46.7
 -14 -8 3 179.68 60.09
 -14 8 -3 120.89 43.7
 14 -8 -3 235.98 79.79
 -15 -8 -3 29.7 38.2
 -15 8 3 191.38 65.89
 -15 8 3 180.48 76.29
 15 8 -3 226.28 67.49
 15 8 -3 121.19 56.69
 15 -8 3 37.2 40.4
 -15 8 -3 35.5 45.9
 15 -8 -3 194.18 61.49
 15 8 3 84.29 32.7
 0 9 -3 245.68 19.2
 0 9 -3 242.68 25.8
 0 9 3 259.97 16.8
 0 -9 -3 251.37 16.2
 0 9 3 229.28 21.6
 0 -9 -3 239.68 14.8
 0 9 3 238.88 16.5
 0 9 3 239.58 14.1
 0 -9 3 229.58 17.5
 0 9 -3 240.48 15.2
 1 9 -3 226.68 24.8
 1 9 -3 230.38 15.7
 1 9 -3 235.08 15
 -1 9 3 232.98 27.6
 1 9 -3 245.58 15.5
 -1 9 3 283.57 25.1
 -1 9 3 219.98 25.6
 1 -9 -3 241.58 21.8
 1 -9 -3 228.58 15.8
 1 -9 -3 246.38 14.7
 -1 -9 3 242.58 18.7
 1 -9 -3 230.18 14.2
 4 -9 3 132.09 19
 -4 -9 -3 137.69 11.7
 4 -9 3 147.29 10.4
 4 -9 3 126.49 25.4
 -4 -9 -3 136.99 13.6
 4 -9 3 161.38 26.3
 4 9 3 146.49 10.8
 4 9 3 116.29 17.6
 -4 9 -3 137.99 9.7
 -4 9 -3 169.68 31.2
 -4 9 -3 120.89 18.7
 4 9 3 124.19 18.6
 -4 9 -3 205.58 33.8
 -5 -9 -3 486.45 33.8
 -5 9 3 358.66 41.8
 5 -9 3 537.95 42.5
 5 9 -3 375.26 38.1
 5 9 -3 410.26 38.1
 5 -9 3 532.15 46.3
 -5 9 3 434.96 53.29
 5 -9 -3 395.76 32.1
 -5 9 -3 481.15 47.8
 5 -9 -3 404.46 20.7
 5 9 3 510.45 38.5
 -5 -9 3 385.46 28.1
 5 -9 -3 419.06 37.5
 5 9 3 471.35 35.5
 5 -9 -3 385.86 44.3
 -5 -9 3 387.96 41.1
 -7 -9 -3 118.99 29.8
 7 -9 3 134.29 34.9
 -7 -9 -3 112.49 20.5
 7 -9 3 106.29 26.7
 7 -9 3 103.39 20.8
 7 -9 3 96.69 7.1
 -7 -9 -3 115.09 12.1
 -7 -9 -3 115.49 18.1
 -7 9 -3 82.49 22.8
 7 9 3 93.19 9.8
 7 9 3 117.19 20.8
 7 9 3 100.59 27.5
 -7 9 -3 95.39 32.5
 7 9 3 93.19 25.1
 -7 9 -3 138.49 34.6
 -7 9 -3 90.69 7.1
 9 9 -3 348.17 24.5
 9 9 -3 353.16 59.79
 -9 9 3 390.56 63.29
 9 9 -3 352.26 44.9
 -9 9 3 367.86 48
 9 9 -3 372.36 48.8
 -9 9 3 278.47 61.19
 9 -9 -3 372.26 66.79
 9 -9 -3 368.36 21.6
 9 -9 -3 355.06 36.8
 -9 -9 3 310.57 34
 -9 -9 3 416.36 56.89
 10 9 -3 192.68 43
 10 9 -3 186.18 39.7
 -10 9 3 154.88 44.7
 10 9 -3 208.78 51.19
 -10 9 3 217.28 42.8
 10 -9 -3 163.98 30.1
 -10 -9 3 198.68 45.3
 10 -9 -3 95.69 41.7
 10 -9 -3 147.69 13.4
 10 -9 -3 114.19 41.6
 10 -9 -3 203.58 46.4
 -11 9 3 13 28.5
 11 9 -3 6.4 20.7
 11 9 -3 13.4 30.1
 -11 -9 -3 0.1 11.6
 11 -9 3 18.5 19.1
 -11 9 3 11.2 22.7
 11 -9 3 18.5 13.9
 11 -9 3 0.6 27.7
 11 9 -3 19.5 19.6
 -11 -9 -3 2.3 6.2
 -11 9 3 -15.1 16.6
 11 9 -3 0.6 4.2
 -11 -9 -3 -2 25.8
 -11 9 -3 11.9 30.8
 11 -9 -3 4.9 25.9
 11 -9 -3 19.2 26.3
 11 -9 -3 -6.8 11.4
 11 9 3 -2.4 18.7
 11 -9 -3 0.2 5
 11 -9 -3 3 11.9
 11 9 3 13 22
 -11 -9 3 -2.4 12.5
 -11 9 -3 12.1 19
 -11 9 -3 13.4 18.5
 11 9 3 17.1 9
 -11 -9 3 16.6 23.6
 -12 -9 -3 87.59 13.7
 -12 -9 -3 140.89 46.2
 12 9 -3 93.89 29.4
 -12 9 3 112.09 34.6
 -12 -9 -3 124.09 40.6
 12 -9 3 90.99 46.6
 -12 9 3 45.8 41.3
 12 9 -3 59.79 32.4
 12 9 -3 44.5 33.4
 -12 9 3 80.89 32.6
 -12 9 -3 58.59 43.8
 -12 9 -3 92.29 34.2
 -12 -9 3 71.59 33.7
 12 9 3 106.09 34.9
 12 9 3 74.59 35.9
 12 -9 -3 92.49 47.8
 -12 9 -3 110.39 31.9
 12 -9 -3 70.19 10.3
 12 -9 -3 53.49 22.3
 12 9 3 95.69 32.9
 -12 -9 3 83.59 27.6
 -13 -9 -3 40.6 34.5
 -13 9 3 75.19 34.8
 13 9 -3 26.1 29.5
 -13 9 3 56.09 43.9
 13 9 -3 60.39 33.8
 -13 9 3 88.49 33.3
 13 -9 3 27.5 36.9
 13 9 -3 126.69 34.2
 13 -9 -3 175.58 61.99
 13 -9 -3 84.89 25.9
 -13 9 -3 10.2 37.8
 13 9 3 14.3 31.2
 -13 9 -3 44.4 28.8
 13 -9 -3 84.69 10.9
 -13 9 -3 97.89 32.4
 13 9 3 102.99 34.6
 -13 -9 3 97.99 45.8
 13 9 3 64.09 17.6
 -14 9 3 47.1 42.6
 14 9 -3 14.9 34.4
 -14 9 3 -8.2 26.4
 14 9 -3 28.8 33.5
 -14 9 3 -0.3 28.2
 -14 9 -3 12 24.6
 14 -9 -3 14.8 18.6
 14 -9 -3 7.9 5.8
 14 9 3 51.29 29.7
 -14 -9 3 32.3 35.9
 14 9 3 21.3 16.9
 14 9 3 22 27.5
 -14 9 -3 22.7 24.7
 -14 9 -3 75.19 51.79
 15 9 -3 25.6 39
 15 -9 3 12.9 40.3
 15 9 -3 46.3 39.9
 -15 -9 -3 3 41.6
 15 9 -3 11.7 19.2
 -15 9 3 16.9 26.5
 -15 9 3 -25.1 37.4
 15 9 3 34.8 18.7
 15 9 3 7.4 43.4
 -15 9 -3 16.2 25.5
 15 -9 -3 15.8 5.7
 -15 9 -3 51.39 46.3
 15 -9 -3 40.7 21.8
 15 -9 -3 7.1 41.4
 15 9 3 27.3 31.3
 -15 -9 3 66.29 47.1
 0 -10 -3 22.1 5
 0 -10 -3 36.9 7.5
 0 10 -3 54.89 17
 0 10 3 51.09 13.5
 0 10 -3 29.2 5.3
 0 -10 3 40.9 9.3
 0 10 3 27.6 4.7
 0 10 -3 35.3 6.4
 4 -10 3 64.39 14.2
 -4 -10 -3 59.39 10.6
 4 -10 3 59.09 7.8
 -4 -10 -3 42.1 7.5
 4 -10 3 47.9 19.5
 4 10 3 53.49 14.1
 -4 10 -3 75.69 24.1
 -4 10 -3 56.79 6.7
 4 10 3 61.19 12.2
 4 10 3 59.89 7.5
 -4 10 -3 59.79 16.9
 4 10 3 70.99 12.9
 6 -10 3 98.99 24.8
 -6 -10 -3 51.19 9.1
 6 -10 3 71.29 7.4
 6 -10 3 98.09 29.8
 -6 -10 -3 65.49 16.2
 -6 10 3 166.18 43
 -6 -10 -3 48.4 10.3
 6 -10 3 97.79 21.7
 6 10 3 93.69 18.9
 -6 10 -3 91.09 29.9
 -6 10 -3 75.99 7.1
 6 10 3 88.39 24.1
 6 10 3 68.69 18.2
 6 10 3 82.09 9.3
 -6 10 -3 96.49 30
 -6 10 -3 89.79 21.8
 -7 10 3 122.49 41.2
 -7 10 3 104.29 26.4
 -7 -10 -3 23.8 19.8
 7 -10 3 12.7 18.7
 -7 10 3 89.59 25
 -7 -10 -3 11 8.6
 -7 10 -3 8.6 13.6
 7 10 3 8.5 13.8
 7 -10 -3 89.89 28.7
 -7 10 -3 14.1 16.8
 -7 10 -3 5.7 22.7
 7 10 3 10.5 11.3
 7 10 3 3.8 13.3
 -7 -10 3 41.1 15.1
 -8 10 3 111.39 32.2
 -8 10 3 175.68 35
 -8 -10 -3 208.18 23.1
 8 10 -3 149.09 36.3
 -8 -10 -3 170.38 23.3
 8 10 -3 157.58 52.89
 8 10 -3 173.08 36.1
 8 10 -3 140.49 22.9
 8 -10 3 174.08 42.5
 -8 -10 -3 170.38 15.9
 -8 10 3 175.28 48.1
 -8 -10 -3 211.48 42.4
 -8 -10 3 140.49 20.9
 8 -10 -3 143.39 40.1
 8 10 3 225.88 36.6
 8 -10 -3 104.59 35
 8 10 3 254.47 43.8
 8 -10 -3 136.99 25.1
 -8 10 -3 217.18 36.8
 8 10 3 165.48 23.1
 -8 10 -3 129.89 43.5
 8 -10 -3 119.89 24.8
 -8 -10 3 227.88 44.3
 -8 10 -3 180.78 31.6
 8 -10 -3 155.38 13.4
 9 10 -3 320.77 50.29
 9 10 -3 222.88 28.2
 9 10 -3 276.27 41.8
 -9 10 3 205.38 45.3
 9 10 -3 259.77 49.99
 -9 10 3 270.97 45.8
 -9 10 3 189.38 55.59
 9 -10 -3 239.88 16.6
 9 -10 -3 233.58 30.2
 -9 -10 3 194.68 26.9
 9 -10 -3 260.47 53.99
 -9 -10 3 259.77 49.8
 -10 10 3 111.49 31.8
 -10 10 3 91.89 35.5
 10 10 -3 57.79 24.1
 10 10 -3 78.09 31.4
 10 10 -3 81.29 10.9
 10 10 -3 70.89 30.7
 -10 10 3 49.99 39.2
 10 10 -3 81.09 21.6
 10 -10 -3 91.19 10.7
 10 -10 -3 60.29 21.2
 10 -10 -3 53.49 21.1
 10 -10 -3 176.88 49.99
 -10 -10 3 90.79 33.6
 10 -10 -3 71.49 33.6
 11 10 -3 78.89 23.1
 11 10 -3 93.89 38.1
 11 10 -3 95.99 32.6
 11 10 -3 133.59 34.8
 -11 10 3 115.09 36.7
 -11 10 3 112.59 46.9
 -11 10 3 84.79 38.3
 -11 -10 3 109.19 26.2
 11 -10 -3 119.99 27.1
 11 -10 -3 115.99 47.4
 11 -10 -3 98.49 11.4
 -11 -10 3 87.79 33.8
 12 -10 3 22 36.5
 -12 10 3 32.6 29.1
 12 10 -3 13.5 22.9
 -12 -10 -3 7.3 9
 -12 10 3 -21.2 31.3
 -12 -10 -3 -3.5 26.8
 -12 10 3 8 27.5
 12 10 -3 1.1 13.3
 12 10 -3 6.5 24.9
 -12 -10 3 7.2 23.2
 -12 10 -3 9.1 18.8
 -12 10 -3 4.3 35
 12 -10 -3 -2.5 31.2
 12 -10 -3 1.7 13.3
 -12 10 -3 39.1 30
 12 10 3 -1 25.1
 12 -10 -3 9.7 6.1
 12 10 3 39.3 21.5
 14 10 -3 -7.4 14
 -14 10 3 -12 22
 -14 10 3 -5.6 35.3
 14 10 -3 17.7 30.8
 14 10 -3 -1.2 27.1
 -14 -10 -3 60.99 41.2
 14 -10 3 45.6 38.3
 -14 10 3 -20 23.2
 -14 -10 3 -4 36
 -14 10 -3 67.59 45.8
 -14 10 -3 56.39 31.1
 14 10 3 74.29 45.3
 14 -10 -3 -1.6 4.8
 14 -10 -3 -7.6 54.79
 14 -10 -3 4.6 12.9
 -14 10 -3 76.09 50.49
 -15 -10 -3 153.38 53.39
 -15 10 -3 252.37 58.79
 15 10 3 158.68 54.89
 15 -10 -3 84.39 53.89
 -15 10 -3 243.78 80.69
 0 -11 -3 2301.97 99.89
 0 11 -3 2359.66 118.99
 0 11 3 2330.97 98.99
 0 -11 3 2359.66 104.39
 0 -11 -3 2291.47 101.59
 0 11 3 2230.58 112.39
 0 11 -3 2345.77 101.19
 0 11 -3 2353.06 99.99
 -1 -11 -3 6.9 5.6
 1 11 -3 6.5 10.1
 1 11 -3 10.1 4.2
 1 -11 3 3.8 5.1
 -1 -11 -3 5.5 4.3
 1 11 3 6.3 4
 -1 -11 3 2.8 5.6
 1 11 3 0.3 7.5
 -1 11 -3 7 9.8
 1 -11 -3 6.8 4.1
 -1 11 -3 6.2 4.3
 1 -11 -3 7.7 5.1
 2 -11 3 409.26 24.9
 -2 -11 -3 442.46 26.4
 -2 -11 -3 436.76 24.6
 2 11 3 372.56 29.5
 -2 11 -3 432.86 23
 2 11 3 424.36 23.2
 -2 11 -3 429.46 40.4
 -2 11 -3 445.46 23.8
 -3 -11 -3 288.77 18.7
 3 -11 3 279.17 18
 3 -11 3 242.58 17.6
 -3 -11 -3 286.37 20.7
 -3 11 -3 267.77 33.2
 3 11 3 257.77 16.9
 3 11 3 242.88 21.9
 3 11 3 307.17 18.9
 -3 11 -3 267.77 18.3
 -3 11 -3 243.08 31.6
 -3 11 -3 295.27 16.8
 -3 11 -3 248.58 24.4
 5 -11 3 195.78 13.8
 5 -11 3 211.68 39.1
 5 -11 3 183.38 22.1
 5 -11 3 229.58 29.3
 -5 -11 -3 195.98 16
 5 11 3 217.28 23.8
 -5 11 -3 192.98 12.6
 -5 11 -3 194.88 25
 -5 11 -3 187.88 34.8
 -5 11 -3 237.88 42.6
 5 11 3 197.58 19.7
 5 11 3 176.58 20.1
 6 -11 3 261.57 33.5
 6 -11 3 221.08 43.4
 6 -11 3 231.38 14.6
 6 -11 3 215.18 27.2
 -6 -11 -3 227.08 21.4
 -6 -11 -3 215.68 17.7
 -6 11 -3 225.68 13.6
 6 11 3 226.98 26.2
 -6 11 -3 303.77 52.79
 6 11 3 219.58 31
 6 11 3 205.68 25.2
 -6 11 -3 289.97 38.2
 -6 11 -3 221.58 27.3
 7 11 -3 140.39 20.6
 -7 11 3 166.48 45.1
 -7 11 3 148.99 36.2
 -8 -11 -3 1027.1 75.39
 -9 -11 -3 -3.5 17.1
 9 11 -3 10.5 18.7
 9 -11 3 12.2 13.4
 -9 -11 -3 4.4 6.3
 -9 -11 -3 9.7 13
 9 11 -3 21 20.5
 -9 11 3 24.8 33.6
 9 11 -3 -0.7 10
 9 -11 3 0.6 13.7
 9 -11 3 -8.1 22.9
 9 11 -3 4.3 16.4
 -9 11 3 25.4 16.7
 -9 11 3 5.2 16.6
 -9 -11 3 7.1 9
 9 -11 -3 8.3 5.4
 -9 11 -3 -20.8 25.2
 9 -11 -3 6.8 12.9
 -9 11 -3 -15.3 14.1
 -9 11 -3 13.3 13.5
 9 11 3 26.2 18.2
 9 11 3 -0.5 14.8
 9 -11 -3 -3.8 5.5
 -9 -11 3 11.9 21.1
 9 11 3 8.4 9.7
 9 -11 -3 26.3 45.3
 -10 11 3 9.6 27.1
 -10 11 -3 142.09 34.7
 10 11 3 142.49 33.2
 -10 11 -3 156.38 53.39
 10 -11 -3 5.8 28.5
 10 -11 -3 20.2 26.1
 11 11 -3 17.3 13.6
 -11 -11 -3 15.6 24.2
 11 -11 3 -0.4 22.9
 11 11 -3 13 23.3
 -11 11 3 14.8 18.7
 -11 -11 -3 7 7
 11 11 -3 -2.5 19.9
 -11 11 3 59.09 39.7
 -11 11 3 21.6 21.8
 11 11 -3 20.5 20.8
 11 11 3 6.4 17.1
 11 -11 -3 20 6.9
 -11 -11 3 25.2 15.7
 -11 11 -3 -8.5 14
 11 11 3 -9.7 14.9
 11 -11 -3 11.6 15.5
 -11 11 -3 4 18.3
 11 -11 -3 8.5 29.8
 -11 -11 3 -11.4 20.9
 -11 11 -3 13.6 36.6
 -12 11 3 156.78 42.1
 12 11 -3 143.29 29.5
 12 11 -3 179.48 49.9
 -12 11 3 190.88 50.79
 -12 11 3 147.99 49.9
 12 11 -3 134.29 34.4
 12 11 -3 165.68 49.99
 12 -11 -3 179.88 52.89
 12 -11 -3 140.59 13.4
 12 -11 -3 136.29 29.5
 -12 -11 3 122.39 45
 -13 -11 -3 65.59 41.1
 -13 11 3 179.28 68.49
 13 -11 3 5.2 34.7
 13 11 -3 128.49 36.1
 13 11 -3 156.58 31.4
 13 11 -3 163.88 50.89
 13 11 -3 166.88 49.2
 -13 11 3 145.99 48.2
 -13 11 3 167.78 46.8
 -13 -11 3 181.88 55.79
 -13 11 -3 8.4 28.8
 13 11 3 33.4 20.4
 13 -11 -3 172.78 57.59
 -13 11 -3 45.9 44.4
 14 11 -3 126.09 42.6
 -14 11 3 86.39 49.7
 -14 11 3 81.79 40.6
 14 11 -3 101.69 28.2
 14 -11 3 232.58 67.69
 -14 11 3 96.69 40.4
 14 11 -3 142.89 52.79
 14 -11 -3 125.59 56.59
 14 -11 -3 142.89 12.5
 14 11 3 144.79 49.5
 14 11 3 217.98 48.7
 -14 11 -3 152.18 50.39
 -14 11 -3 200.08 44.2
 0 12 3 260.87 16.8
 0 -12 -3 281.77 18.4
 0 -12 -3 263.77 19.5
 0 -12 3 300.27 22.6
 0 12 -3 272.67 31.7
 0 12 -3 272.47 17.7
 -3 12 3 46 20
 -3 12 3 63.79 17.9
 3 -12 3 36.8 8.8
 3 -12 3 40.3 6.9
 -3 12 3 54.69 17.4
 -3 -12 -3 33.9 7.7
 3 12 -3 40.1 7.2
 -3 -12 -3 22.1 7.8
 3 -12 -3 79.59 22
 3 -12 -3 44.3 8.3
 -3 12 -3 29.2 6.1
 -3 12 -3 48.9 17.6
 3 12 3 29.6 11
 -3 12 -3 28.3 6.4
 3 12 3 36.2 7.4
 3 12 3 33.4 7
 3 -12 -3 46.5 7.2
 3 -12 -3 45.6 16.4
 -5 12 3 244.98 32.1
 -5 -12 -3 235.88 18.7
 5 12 -3 249.28 19.9
 5 -12 3 273.57 17.2
 -5 -12 -3 258.87 22.6
 5 -12 3 229.28 22.7
 -5 12 3 259.67 36.4
 -5 12 3 230.28 46.4
 5 -12 3 222.98 33.1
 5 12 3 262.37 23.1
 5 12 3 258.77 21.2
 -5 12 -3 324.87 49.6
 -5 12 -3 272.27 37.9
 5 -12 -3 236.18 29.1
 5 12 3 236.78 26.4
 5 -12 -3 238.88 41
 5 -12 -3 230.78 23.1
 -5 12 -3 244.58 27.1
 5 -12 -3 238.78 17.8
 -5 12 -3 258.77 17.1
 -6 -12 -3 93.69 15.1
 -6 12 3 203.58 39.5
 -6 -12 -3 104.69 13.3
 6 -12 3 121.99 33.9
 6 -12 3 88.99 10
 6 12 3 123.69 20.4
 -6 12 -3 104.19 21.8
 6 12 3 134.09 25.6
 6 12 3 97.09 16.6
 -6 12 -3 83.69 30.9
 6 12 3 127.79 22.2
 -6 12 -3 73.39 25.4
 -6 12 -3 101.79 8.9
 -7 12 3 429.56 69.89
 7 12 -3 356.06 29.5
 -7 12 3 368.06 49.4
 7 12 -3 333.67 22.6
 -7 12 3 337.87 41.4
 7 12 -3 313.77 38.5
 7 -12 -3 334.97 21.4
 7 -12 -3 359.86 32.9
 7 -12 -3 355.56 46.3
 7 -12 -3 313.97 44.8
 7 -12 -3 303.57 35.9
 -8 12 3 190.18 53.39
 -8 12 3 131.59 34.8
 8 -12 3 26.9 22.1
 8 -12 -3 141.69 38.1
 -8 12 -3 19.7 26.1
 -9 -12 -3 101.49 21.9
 9 12 -3 37.7 24.9
 9 -12 3 95.09 37.4
 -9 12 3 32.4 23.8
 -9 -12 -3 70.79 12
 9 -12 3 116.59 42.9
 -9 12 3 53.29 36.7
 9 -12 3 87.79 24
 9 12 -3 18.2 22.7
 9 12 3 60.69 26.9
 -9 12 -3 124.59 36.1
 9 12 3 104.49 26.4
 -9 12 -3 107.49 42.3
 9 -12 -3 27.4 24.6
 9 12 3 68.29 16.8
 -9 12 -3 87.29 24.9
 9 -12 -3 44.8 30.1
 10 -12 3 22.6 28
 10 12 -3 49.99 29.1
 10 12 -3 42.5 22.6
 -10 -12 -3 20.6 9.6
 -10 -12 -3 23 23.5
 10 12 -3 33.7 23.9
 -10 12 3 13.6 35.6
 -10 12 3 18.2 23.5
 10 12 -3 17.3 14.7
 -10 -12 3 38.8 24.7
 10 12 3 14.5 11
 10 12 3 54.49 21.6
 -10 12 -3 32.4 24
 10 -12 -3 22.9 6.9
 10 12 3 51.49 28.1
 10 -12 -3 13.8 23.3
 -10 12 -3 1.1 26.7
 -11 -12 -3 28.6 24.3
 -11 12 3 19.9 34.9
 11 12 -3 41.2 22.8
 11 -12 3 66.99 37.8
 11 12 -3 0.7 12.9
 -11 -12 -3 31.9 11
 11 12 -3 33.1 26.8
 -11 12 3 17.9 28
 11 12 -3 46.1 27.9
 -11 -12 -3 37.6 16.4
 -11 12 3 1.5 19
 -11 12 -3 118.29 52.89
 -11 12 -3 45.3 28.5
 -11 -12 3 4 21.7
 -11 -12 3 4.4 11.7
 11 -12 -3 23.2 29.2
 11 12 3 48.6 18.5
 11 -12 -3 10.6 14
 11 12 3 16.2 26.7
 12 12 -3 50.09 25.4
 -12 -12 -3 65.89 13.2
 12 -12 3 66.69 40.5
 12 12 -3 15.2 22.8
 -12 12 -3 74.29 28.8
 12 12 3 93.59 29.9
 12 12 3 109.29 42
 12 -12 -3 15.2 28.5
 -12 12 -3 111.59 49.3
 -12 12 -3 140.99 41.8
 12 12 3 87.39 20.2
 -13 12 3 129.29 60.59
 13 12 -3 133.89 41
 13 -12 3 84.69 40.8
 13 12 -3 153.78 45.4
 -13 12 3 144.29 68.99
 13 12 -3 112.99 35
 -13 12 3 107.19 45.3
 -13 12 -3 22 36.3
 13 -12 -3 104.99 46.2
 -13 12 -3 57.09 43.5
 13 -12 -3 107.39 11.1
 14 12 -3 190.48 62.09
 -14 12 3 147.99 64.99
 -14 12 3 210.68 56.89
 -14 -12 -3 81.99 51.79
 14 -12 3 -20.8 43.6
 -14 12 -3 7.3 26.1
 14 12 3 47.6 26.8
 14 -12 -3 165.18 58.69
 14 12 3 -3.1 34.2
 -14 12 -3 26.7 42.5
 -14 12 -3 65.99 33.7
 14 -12 -3 68.49 8.1
 0 13 3 126.89 22.7
 0 13 -3 124.59 27.9
 0 13 -3 93.49 10.3
 0 -13 3 116.19 18.6
 0 -13 -3 104.99 13
 0 -13 -3 128.59 12.5
 0 13 3 94.79 9.8
 -2 -13 -3 303.97 23.6
 2 -13 3 339.07 23.9
 -2 -13 -3 336.87 22.6
 -2 13 -3 334.17 20.4
 2 13 3 384.56 21.4
 -2 13 -3 366.76 39.5
 2 13 3 320.27 29.1
 -3 13 3 243.98 34
 -3 13 3 304.57 39.6
 -3 13 3 291.77 28.7
 3 13 -3 334.77 24.8
 3 13 -3 287.77 33.2
 3 -13 -3 306.87 20.9
 3 -13 -3 299.67 19.4
 4 -13 3 293.57 20
 4 -13 3 255.77 17.9
 4 -13 3 282.47 19.6
 -4 -13 -3 248.78 25.7
 -4 -13 -3 291.27 20.9
 -4 13 -3 267.37 37.8
 4 13 3 270.37 25
 -4 13 -3 271.87 27.7
 -4 13 -3 281.87 17.3
 -4 13 -3 312.67 38.9
 4 13 3 272.07 18.5
 -5 -13 -3 28.2 7.7
 5 -13 3 43.3 11
 5 -13 3 28.5 7.3
 -5 -13 -3 47.1 12.5
 5 -13 3 34.2 21
 -5 13 3 -5 19.9
 5 13 3 25.7 8.5
 -5 13 -3 30.2 5.9
 -5 13 -3 35.2 25
 -5 13 -3 39.7 15.2
 5 13 3 31.8 11.2
 -5 13 -3 9.9 14.5
 5 -13 -3 14.7 11.1
 5 -13 -3 2 10.5
 7 -13 3 230.38 48.5
 7 -13 3 217.08 15.8
 -7 -13 -3 204.38 24.5
 7 -13 3 221.48 27.5
 7 -13 3 265.57 45.5
 -7 -13 -3 217.88 19.5
 -7 13 -3 276.57 54.29
 7 13 3 224.48 27.5
 7 13 3 201.68 21.2
 -7 13 -3 224.98 13.7
 -7 13 -3 288.07 55.49
 7 13 3 199.18 24
 -7 13 -3 220.28 30.4
 -8 13 3 212.88 40.4
 -8 13 3 215.28 58.09
 -9 13 3 41.3 25.9
 9 13 -3 80.99 29.9
 9 13 -3 112.39 32.4
 -9 -13 -3 21.6 9.6
 -9 13 3 46.7 22.2
 -9 13 3 30.7 38.7
 9 -13 3 58.39 31.1
 9 13 -3 81.29 27.7
 -9 13 -3 31.9 18.8
 -9 13 -3 41.6 25
 9 -13 -3 51.99 33.8
 9 -13 -3 80.79 33.1
 9 13 3 29.4 12.5
 9 -13 -3 81.89 25.1
 9 13 3 20.3 15.2
 9 13 3 23.5 18.6
 9 -13 -3 74.59 21.9
 -9 13 -3 -1.9 25.2
 10 13 -3 227.68 45.8
 -10 13 3 222.98 63.09
 -10 13 3 122.09 42.7
 11 13 -3 94.09 35.4
 -11 13 3 48.9 33.7
 11 -13 3 63.89 35
 11 13 -3 125.09 39.5
 -11 13 3 79.19 48.2
 11 13 -3 87.39 22.2
 11 13 3 29.3 12.7
 11 13 3 25.5 27.3
 11 -13 -3 78.29 37.2
 -11 13 -3 16.1 36.1
 11 -13 -3 84.69 10.9
 11 13 3 51.79 22
 -11 -13 3 57.49 16.8
 12 13 -3 -5.7 20.6
 12 13 -3 -1 28.7
 -12 13 3 67.89 47.2
 12 13 -3 27.7 21.6
 -12 13 3 36.4 30.7
 -12 13 3 1.5 24.3
 12 13 -3 14.8 22.9
 12 13 -3 53.19 18.7
 12 -13 3 150.08 48.8
 12 -13 -3 20.9 7.3
 -12 -13 3 7.1 23.8
 12 -13 -3 21.3 30.9
 12 13 3 112.99 31.7
 12 13 3 129.29 41.3
 -12 13 -3 108.79 52.29
 13 -13 3 161.78 53.49
 -13 13 3 109.29 44.9
 13 13 -3 86.09 34.6
 -13 13 3 120.19 39.5
 13 13 -3 56.49 35.2
 13 13 -3 105.29 43.2
 13 13 -3 100.19 26.6
 -13 13 3 74.79 49.3
 13 -13 -3 76.09 42.4
 -13 13 -3 184.08 40.4
 13 13 3 220.28 56.59
 13 -13 -3 83.89 10.5
 -13 13 -3 203.98 58.19
 -13 13 -3 218.58 53.79
 0 -14 -3 532.55 30.4
 0 14 -3 516.35 46.7
 0 14 3 483.25 41.2
 0 -14 -3 523.05 31.9
 0 -14 3 561.14 35.9
 0 14 -3 532.25 29.5
 -1 -14 -3 292.77 25.3
 -1 -14 -3 310.37 21.9
 1 -14 3 310.77 25.1
 1 14 3 342.47 21.4
 -1 14 -3 321.47 20.5
 -1 14 -3 291.27 37.1
 1 14 3 321.77 31.2
 2 -14 3 244.08 21.2
 -2 -14 -3 269.07 20.1
 -2 -14 -3 257.37 21.8
 -2 14 -3 227.88 16.8
 -2 14 -3 285.07 37.1
 2 14 3 263.17 17.9
 2 14 3 231.08 28.3
 -5 -14 -3 341.67 28.7
 -5 -14 -3 346.27 24.9
 5 -14 3 363.46 23.4
 5 -14 3 357.46 24.3
 -5 14 -3 348.47 20.2
 5 14 3 312.87 26.8
 5 14 3 345.67 21.8
 -5 14 -3 305.97 31.9
 -5 14 -3 324.87 47.5
 -5 14 -3 369.96 46.3
 -6 -14 -3 415.86 34.2
 6 -14 3 502.95 32.8
 6 -14 3 504.05 27.6
 -6 -14 -3 455.45 29.9
 6 -14 3 449.36 31.5
 6 14 3 443.16 37.9
 -6 14 -3 432.76 54.09
 6 14 3 428.46 28.6
 -6 14 -3 374.36 54.29
 -6 14 -3 444.36 39.2
 -6 14 -3 455.35 26.1
 6 14 3 417.76 31.7
 7 -14 3 236.18 17.5
 -7 -14 -3 269.27 28.5
 -7 -14 -3 213.28 20.7
 7 -14 3 278.27 48.5
 7 -14 3 225.68 26
 7 14 3 189.58 21.3
 7 14 3 246.58 28.3
 -7 14 -3 229.48 31.4
 -7 14 -3 273.27 64.69
 -7 14 -3 253.37 48.3
 7 14 3 228.98 22.4
 -7 14 -3 221.58 14.2
 -8 -14 -3 31.2 9.1
 -8 14 3 66.69 21.7
 -8 -14 -3 39.9 15.9
 -8 14 3 24 18.4
 8 14 -3 18.2 15.4
 8 14 -3 62.29 25.2
 8 -14 3 50.89 25.6
 -8 14 3 42.8 33.3
 8 14 -3 41 12.6
 8 -14 3 58.49 12.5
 8 -14 -3 69.69 33
 -8 14 -3 54.59 18.7
 8 -14 -3 43.6 9
 -8 14 -3 65.49 27.9
 8 -14 -3 47.1 19.3
 8 14 3 67.69 16.7
 -8 14 -3 46.1 5.8
 -8 14 -3 68.19 34.1
 8 14 3 62.29 16
 8 -14 -3 51.89 17.6
 8 14 3 37 14.7
 9 14 -3 358.56 41.3
 9 14 -3 424.96 56.49
 -9 14 3 417.06 48.5
 -9 14 3 423.16 77.19
 9 14 -3 471.75 53.09
 -9 14 3 358.76 67.49
 9 14 -3 416.06 34.2
 9 -14 -3 399.36 24.6
 9 -14 -3 361.56 72.09
 9 -14 -3 351.96 36.9
 10 -14 3 398.36 69.39
 -10 -14 -3 281.77 25.6
 -10 14 -3 336.37 60.49
 10 14 3 307.67 52.49
 10 14 3 312.17 31.2
 -10 14 -3 268.77 38.9
 10 14 3 225.68 33.6
 -10 14 -3 425.36 81.69
 11 -14 3 60.79 37.6
 -11 14 3 73.49 34.6
 11 14 -3 115.79 29.7
 11 14 -3 103.69 33
 11 14 -3 135.99 36.5
 11 14 -3 150.58 26
 -11 14 3 203.18 58.59
 11 14 -3 163.08 42.8
 11 14 3 120.89 27.1
 -11 14 -3 91.39 42.3
 11 14 3 67.09 34.1
 11 14 3 124.89 21.3
 11 -14 -3 118.69 12.9
 -11 14 -3 90.69 28.7
 11 -14 -3 155.38 46
 -11 14 -3 121.59 39
 12 14 -3 17.3 30
 12 -14 3 29.9 35
 12 14 -3 -20.7 24.7
 12 14 -3 2.6 16.8
 12 14 -3 41.6 22.6
 -12 14 3 1.8 25.2
 -12 14 3 -34.9 22.4
 12 14 -3 17.8 23.9
 12 -14 -3 22.6 31.8
 12 14 3 -0.1 23.5
 12 -14 -3 3.3 5.8
 -12 14 -3 7.5 19.1
 12 -14 -3 -14.7 12.9
 12 14 3 23.2 12.8
 12 14 3 34.2 19
 -12 14 -3 -2.5 17.4
 0 -15 3 361.06 29.1
 0 15 3 323.17 34.9
 0 -15 -3 381.76 26.5
 0 15 -3 340.57 22.7
 0 -15 -3 393.56 25.1
 0 15 -3 355.06 40.5
 1 15 -3 137.09 28.3
 -1 15 3 129.09 26.2
 -2 -15 -3 182.08 19.7
 -2 -15 -3 189.08 17.5
 2 -15 3 194.98 19.8
 2 15 3 172.18 22.3
 -2 15 -3 200.68 15.5
 -2 15 -3 174.88 32.4
 -3 -15 -3 357.86 28.5
 -3 -15 -3 370.76 26.1
 3 -15 3 394.66 27.7
 3 15 3 385.36 32.3
 -3 15 -3 353.56 45.1
 -3 15 -3 406.76 23.4
 -4 -15 -3 376.96 27.2
 4 -15 3 394.66 27.4
 -4 -15 -3 394.86 31
 4 15 3 407.46 37.5
 -4 15 -3 432.56 23.8
 -4 15 -3 369.56 46.2
 -5 15 3 136.19 35.8
 -5 15 3 136.39 33.2
 5 -15 -3 144.19 28.9
 -6 -15 -3 357.46 26.2
 6 -15 3 348.87 23.9
 -6 -15 -3 348.67 31.6
 6 -15 3 341.57 24.1
 6 15 3 295.67 26.3
 -6 15 -3 343.57 39.1
 -6 15 -3 320.57 19.6
 6 15 3 348.47 33.3
 -6 15 -3 337.77 56.49
 -6 15 -3 290.27 50.59
 7 15 -3 91.79 13.9
 7 15 -3 100.49 17.7
 -7 15 3 69.99 34.3
 -7 15 3 120.79 28
 -7 15 3 83.59 30.4
 7 -15 -3 86.19 24.1
 7 -15 -3 99.59 13.2
 7 -15 -3 103.59 18.7
 -8 -15 -3 26 9.8
 8 15 -3 21 22.5
 8 15 -3 10.4 8.8
 -8 15 3 12.5 15.9
 -8 15 3 40.6 31.4
 8 -15 3 12.8 19.9
 -8 -15 -3 3.9 11
 8 15 -3 4.8 11.1
 -8 15 3 10 18.6
 8 -15 3 5.2 9.1
 8 -15 3 30 8.2
 8 15 3 22.9 11.9
 8 -15 -3 14 7.9
 -8 15 -3 28.9 36
 8 15 3 9.4 8.9
 -8 15 -3 37.8 17.4
 -8 15 -3 -8.3 16.6
 8 -15 -3 12.1 8.8
 9 -15 3 60.39 17.1
 9 15 -3 8.4 9.6
 9 15 -3 24.8 15
 9 15 -3 28.4 20.6
 -9 15 3 68.69 41
 -9 15 3 20.1 21.4
 9 -15 3 -4.8 16.2
 -9 15 3 25.6 22.1
 9 -15 -3 4.7 8.8
 -9 15 -3 107.79 42.5
 -9 15 -3 53.69 27.4
 10 -15 3 18.8 20.5
 -10 15 3 14 26.7
 10 -15 3 0.2 9.6
 -10 15 3 112.39 48.5
 -10 15 -3 18.2 19.8
 -10 15 -3 25 37.3
 -10 15 -3 14.4 14.5
 10 15 3 24.3 12.4
 10 15 3 22 24
 10 -15 -3 1.4 9.8
 11 -15 3 15.7 14.6
 11 -15 3 18.4 28
 11 -15 -3 1.7 16.4
 11 15 3 7.1 9.5
 -11 15 -3 -0.8 32.9
 -11 15 -3 34.6 37.1
 11 15 3 -8.9 19.4
 11 15 3 -3.9 14
 -11 15 -3 -5.2 14.8
 0 -16 -3 3.9 6.1
 0 16 -3 3.8 5.2
 0 -16 3 7.3 9.7
 0 16 3 -2 7.4
 0 16 -3 -4.7 9.7
 0 -16 -3 -2.4 7.6
 -1 16 3 39.9 16.7
 -1 -16 -3 2.5 7.6
 -1 -16 -3 0.3 6.1
 1 16 3 3.3 8.3
 -1 16 -3 3.8 15
 -1 16 -3 3.8 4.3
 -2 -16 -3 211.48 21.7
 2 -16 3 204.08 21.4
 -2 -16 -3 196.08 18.9
 -2 16 -3 158.78 32
 -2 16 -3 191.98 15.8
 2 16 3 170.18 26.4
 -3 16 3 8.6 13.5
 3 16 -3 6.1 13.1
 3 -16 3 -3.4 7.1
 -3 -16 -3 3.4 6.5
 -3 -16 -3 9.6 9.4
 -3 16 -3 3.8 5.3
 3 -16 -3 -0.6 6.1
 3 16 3 7.8 8.5
 -3 16 -3 2.4 15.2
 -4 -16 -3 36.1 12.7
 4 -16 3 66.99 13
 -4 -16 -3 60.79 12.3
 -4 16 -3 60.99 9.2
 -4 16 -3 67.99 25
 4 16 3 54.09 14.6
 -5 -16 -3 68.59 16.7
 -5 -16 -3 76.49 14.4
 5 -16 3 70.69 13
 -5 16 -3 74.99 9.6
 -5 16 -3 78.69 30.3
 -6 16 3 83.29 30.9
 6 -16 3 101.29 14.9
 -6 16 3 83.69 20.4
 6 16 -3 79.89 21.4
 -6 -16 -3 67.19 13.3
 -6 -16 -3 93.99 21
 6 16 3 67.69 16.9
 6 -16 -3 110.59 14.3
 -6 16 -3 81.09 9.5
 -6 16 -3 72.09 19.7
 -6 16 -3 77.99 38.1
 6 16 3 87.89 18.6
 6 -16 -3 102.29 12.2
 -6 16 -3 36.8 21.9
 -7 -16 -3 50.89 20.7
 -7 16 3 142.99 41.7
 7 -16 3 54.69 11
 -7 16 3 117.19 41.1
 -7 -16 -3 45.3 11.9
 -7 16 -3 33.1 31
 -7 16 -3 37.3 16.8
 -7 16 -3 91.59 31.2
 -7 16 -3 50.69 7.1
 8 -16 3 0.5 11.2
 8 16 -3 77.39 29.3
 -8 16 3 60.49 29.7
 -8 16 3 46.4 35.6
 -8 -16 -3 -6.6 11.5
 -8 -16 -3 -1.8 6.8
 -8 16 3 11.3 16.8
 -8 16 -3 4.7 17.5
 8 16 3 -1.3 7.7
 -8 16 -3 -3.3 26
 -8 16 -3 7.9 13.4
 -9 16 3 9.9 19.6
 9 -16 3 -3.1 21.9
 9 16 -3 15.9 14.6
 -9 16 3 11.6 30.2
 9 16 -3 11.9 8.9
 -9 16 -3 17.6 14.2
 9 -16 -3 12.1 7.7
 -9 16 -3 11.2 34.1
 -9 16 -3 19.6 18.8
 9 16 3 23.7 10.8
 9 -16 -3 10.7 9.8
 10 16 -3 157.38 21.1
 -10 16 3 125.49 33
 -10 16 3 134.89 47.3
 -10 16 3 192.08 60.19
 10 16 -3 134.69 28.1
 10 16 -3 216.88 45.4
 -10 16 -3 112.19 30
 10 16 3 111.39 21.2
 10 -16 -3 138.09 15
 -10 16 -3 99.89 45.6
 -10 16 -3 119.69 52.19
 0 17 3 26.3 12.1
 0 -17 -3 26.2 11.5
 0 17 -3 29.3 16.1
 -1 17 3 62.59 19.1
 1 17 -3 31.4 18.2
 -1 -17 -3 26.1 10.6
 1 -17 3 3.9 10.5
 1 -17 -3 36.2 11.5
 1 17 3 25.7 12.5
 -1 17 -3 19.5 16.2
 2 17 -3 207.18 35.3
 3 17 -3 1.7 12.8
 -3 -17 -3 1.1 6.8
 -3 17 3 15.2 15.4
 -3 -17 -3 -5.1 8.6
 3 -17 3 14.2 9.8
 -3 17 -3 6.6 13.8
 -3 17 -3 8 5.2
 3 -17 -3 16.1 9
 3 17 3 10.2 10.6
 4 -17 3 462.75 32.4
 -4 -17 -3 496.45 37.3
 -4 -17 -3 436.46 31.5
 -4 17 -3 427.66 52.99
 4 17 3 405.16 34.1
 -4 17 -3 431.66 26.1
 6 17 -3 13.5 13.7
 -6 -17 -3 30.2 16.7
 -6 17 3 8.6 15.3
 -6 17 -3 6.8 18
 6 -17 -3 2.5 6.1
 7 17 -3 17.6 13.3
 -7 17 3 23.6 18.1
 -7 -17 -3 69.29 17
 -7 17 3 49.9 27.5
 -7 17 3 36.9 25.2
 -7 17 -3 74.29 30.7
 7 -17 -3 32.6 9.6
 -7 17 -3 104.29 32.7
 -8 17 3 215.18 50.39
 -8 17 3 164.58 41.4
 -8 17 3 190.48 33.1
 8 17 -3 192.28 52.59
 8 -17 -3 207.08 18.4
 9 -17 3 66.79 18.2
 9 17 -3 25.8 24.2
 -9 17 3 9.7 29.1
 -9 17 3 -19.9 28.9
 -9 17 3 4.3 16.4
 -9 17 -3 107.59 48.1
 9 -17 -3 38.4 10
 0 -18 -3 6.7 9.4
 0 18 -3 15.6 14.4
 0 18 3 6 11.1
 -1 -18 -3 9.2 10.3
 1 18 3 10 10.3
 -1 18 -3 24.5 18.6
 2 18 -3 27.6 21.2
 -2 18 3 40.5 18.4
 -2 -18 -3 7.6 10.7
 2 18 3 14 11.5
 2 -18 -3 36.5 12
 -2 18 -3 4.3 12.1
 -3 18 3 447.86 47.9
 -3 -18 -3 369.26 33.8
 3 18 -3 508.85 47
 3 18 3 352.26 33
 -3 18 -3 357.46 48.7
 -4 18 3 6.2 16.6
 -4 -18 -3 22.6 12.6
 4 18 -3 7.3 11.5
 -4 18 -3 56.99 24.2
 4 -18 -3 6.2 7.8
 4 18 3 39.8 13.1
 -6 18 3 4.1 19.3
 -6 -18 -3 11.4 12.8
 -6 18 -3 -14.4 12.4
 6 -18 -3 15.8 8.5
 -6 18 -3 1.4 4.2
 -7 18 3 342.57 36.1
 7 18 -3 320.97 40.4
 -7 18 3 284.67 53.59
 -7 18 3 325.67 60.49
 7 -18 -3 340.37 25.2
 -8 18 3 176.88 43.5
 -8 18 3 140.59 46.8
 -8 18 3 173.68 44.9
 8 18 -3 205.98 45.3
 8 18 -3 130.09 29.2
 -8 18 -3 105.59 60.49
 8 -18 -3 156.08 17.4
 0 19 -3 20.8 15.5
 0 -19 -3 17.7 10.9
 0 19 3 18.1 13.4
 -1 -19 -3 90.89 17.7
 -1 19 -3 77.79 22.3
 1 19 3 55.09 18.2
 2 19 -3 137.89 30.2
 -2 19 3 110.99 28.6
 3 19 -3 56.49 22.9
 -3 19 3 81.49 25.7
 3 -19 -3 65.99 14.1
 4 19 -3 56.29 20.2
 -4 19 3 54.19 25
 4 -19 -3 65.19 13.6
 -5 19 3 17.5 17.8
 5 19 -3 26.9 14.5
 -5 -19 -3 10.5 11.3
 -5 19 -3 19 23.5
 5 -19 -3 8.4 8.4
 -6 -19 -3 52.19 17.8
 -6 19 3 -5.2 18.3
 6 19 -3 -7.7 13.4
 6 -19 -3 7.6 8.5
 -6 19 -3 84.29 32.2
 0 -20 -3 9 11.2
 0 20 -3 29.9 21.1
 0 20 3 16.9 14
 -1 -20 -3 103.79 20.9
 -1 20 -3 76.49 25.6
 1 20 3 100.59 21.8
 2 20 -3 14.6 15.3
 -2 -20 -3 18.3 14
 -2 20 3 9 15.2
 2 -20 -3 7.7 10.3
 2 20 3 29.9 13.8
 -2 20 -3 21.5 15.3
 -3 -20 -3 24.6 16.5
 3 20 -3 3.7 13.6
 -3 20 3 30.9 17.4
 3 -20 -3 4.7 10.4
 3 20 3 22.5 12.7
 -3 20 -3 30.8 20.3
 0 0 -4 9776.92 388.46
 0 0 4 9999 398.56
 0 0 4 9430.86 388.16
 0 0 -4 8799.02 397.76
 -1 0 -4 0 8
 1 0 -4 4.4 12.8
 -1 0 4 0.5 5.1
 1 0 -4 -0.7 5.7
 -1 0 -4 -3.4 5.8
 1 0 4 2.2 4.8
 -1 0 4 5.2 12.9
 1 0 4 -2.2 7.7
 2 0 4 7345.77 298.07
 2 0 4 7247.27 302.57
 -2 0 -4 7357.16 304.87
 -2 0 -4 7559.34 304.57
 -2 0 -4 7152.58 296.97
 2 0 4 6749.02 300.47
 3 0 -4 -4 5.7
 3 0 -4 -1.1 8.2
 -3 0 -4 0 5.1
 -3 0 -4 0.1 10.5
 3 0 4 -3.8 5
 -3 0 -4 2.5 7.2
 3 0 -4 10.4 18.2
 -3 0 -4 0.8 1.6
 -3 0 4 5.7 19.6
 3 0 4 -1.2 6.7
 3 0 4 -3.5 9.2
 -3 0 4 -4 15.3
 3 0 -4 8.4 15.4
 5 0 4 -1.8 12.3
 -5 0 -4 -0.3 7.2
 -5 0 -4 0.5 2.3
 5 0 -4 -2.8 17
 5 0 4 -0.4 1.7
 -5 0 4 0.8 10
 -5 0 -4 -8 16.9
 -5 0 4 0 13.7
 5 0 4 -4.1 8.9
 5 0 -4 -1.3 9.4
 -5 0 4 12.8 19.4
 -5 0 -4 0.6 7.2
 5 0 -4 7.7 17.7
 5 0 4 2.7 6
 -7 0 4 10.4 15.5
 7 0 -4 2.6 8.2
 7 0 4 3.9 2.4
 -7 0 -4 -1.4 18.9
 -7 0 4 -3.9 10.4
 -7 0 -4 0.5 15.5
 7 0 -4 1.8 2.2
 7 0 4 -1.8 5.6
 7 0 -4 -9.8 14.4
 7 0 4 3 13.9
 -7 0 -4 1.7 9.1
 7 0 4 0 15.6
 7 0 4 -11.9 12.4
 -7 0 4 3.9 22.8
 7 0 -4 -6.3 14.9
 -7 0 -4 0.1 2.2
 -9 0 4 2.9 25.2
 -9 0 -4 7.4 12.2
 -9 0 4 11.6 16
 9 0 -4 -4.2 17
 9 0 -4 -0.1 2.3
 -9 0 -4 7.5 10.5
 -9 0 4 -5.5 16.3
 -9 0 -4 0.8 2.6
 9 0 4 -16.9 10.5
 9 0 -4 7.9 11.1
 9 0 4 0.7 16.2
 9 0 4 -8.7 5.6
 9 0 4 -2.9 17.8
 9 0 -4 4.2 22.1
 9 0 4 0.6 2.2
 -9 0 -4 -4.4 19.7
 11 0 4 -3.5 17.7
 11 0 -4 5.1 13.4
 11 0 4 11.4 25.8
 11 0 -4 -3.2 16.8
 11 0 4 11 10.2
 -11 0 -4 30.4 35.1
 11 0 4 7.1 23.2
 -11 0 4 -10.2 15
 -11 0 4 14.2 26
 -11 0 -4 12.4 13.7
 -11 0 4 7.9 15.1
 11 0 -4 -15.4 24
 -11 0 -4 -9.5 12.9
 -13 0 -4 1.5 18.7
 -13 0 -4 17.6 36.4
 13 0 4 17 29.3
 -13 0 -4 3.9 3.6
 13 0 -4 26.2 34.6
 13 0 4 8.1 12.9
 -13 0 4 1.3 21.2
 -13 0 4 -24.3 32
 13 0 4 0.9 3.9
 13 0 -4 -2.4 29.4
 13 0 4 8.5 18.1
 13 0 4 -1.5 24.5
 13 0 -4 -1.5 11.6
 -13 0 -4 9.8 17.2
 -14 0 -4 141.59 39.5
 14 0 4 207.78 13.8
 14 0 -4 143.89 50.69
 14 0 4 213.08 66.49
 -14 0 -4 202.58 59.29
 14 0 4 232.58 38.1
 14 0 -4 118.99 51.79
 14 0 4 228.98 52.89
 -15 0 -4 17.7 23.4
 -15 0 -4 -26.3 31.4
 15 0 4 16.3 31.5
 15 0 4 -1 35.2
 -15 0 4 7.3 33.5
 15 0 -4 -4.3 32.5
 16 0 4 255.67 73.39
 16 0 4 268.77 59.49
 -16 0 4 280.77 78.99
 -16 0 -4 182.38 48.1
 -16 0 -4 340.87 93.69
 16 0 -4 266.07 82.29
 17 0 -4 31.8 27.2
 -17 0 -4 27.7 49.2
 17 0 4 16.9 34.7
 17 0 -4 -41 36.2
 -17 0 -4 -16.4 22.2
 -17 0 4 59.09 57.09
 0 -1 -4 739.93 48.4
 0 1 4 707.43 36.7
 0 -1 4 736.33 36.8
 0 -1 -4 726.83 36.9
 0 1 -4 775.92 37.1
 0 1 4 696.93 46.7
 0 -1 4 713.73 44.4
 2 -1 4 594.94 36.2
 2 -1 4 626.04 33.9
 -2 -1 -4 614.24 26.4
 2 -1 4 567.74 34.8
 -2 -1 -4 544.95 36.7
 -2 -1 -4 616.44 29.8
 -2 1 -4 592.34 32.9
 -2 1 -4 653.23 38.3
 -2 1 -4 601.54 38.7
 2 1 4 580.14 34.8
 -4 -1 -4 693.63 38.6
 -4 -1 -4 757.72 59.09
 -4 -1 -4 691.13 30.7
 -4 -1 -4 716.43 43.8
 4 -1 4 693.03 40.3
 4 -1 4 670.63 49.5
 4 -1 4 662.93 44.8
 -4 1 -4 686.53 41.3
 4 1 4 703.63 49.9
 -4 1 -4 696.53 43.5
 4 1 4 678.93 44
 4 1 4 699.83 38.2
 4 1 4 727.03 30.8
 -6 1 4 891.01 68.79
 6 1 -4 860.61 71.99
 -6 -1 -4 846.82 40.7
 -6 1 4 889.31 62.39
 -6 -1 -4 864.51 53.19
 -6 -1 -4 904.61 55.09
 -6 -1 -4 927.71 70.89
 6 -1 4 926.51 63.59
 6 -1 4 914.11 37.3
 -6 -1 -4 890.41 38.9
 6 1 -4 890.51 61.89
 6 1 -4 885.01 70.69
 6 -1 4 836.32 51.49
 6 1 -4 929.81 39.2
 6 -1 4 878.71 63.79
 -6 -1 4 905.71 74.99
 6 -1 -4 970 86.09
 -6 1 -4 871.81 54.09
 -6 -1 4 936.31 68.19
 6 1 4 941.01 40.1
 6 1 4 833.22 62.49
 6 1 4 824.52 48.9
 6 1 4 843.32 60.59
 6 -1 -4 812.22 69.19
 6 -1 -4 799.12 57.79
 -6 1 -4 890.81 55.99
 -7 -1 -4 262.17 14
 -7 -1 -4 269.07 28.9
 7 -1 4 244.48 25.2
 7 -1 4 260.57 36
 7 -1 4 248.68 34.8
 -7 -1 -4 271.67 29.1
 7 -1 4 170.68 37.9
 7 1 4 246.48 34.2
 7 1 4 258.07 13.7
 -7 1 -4 260.47 29
 7 1 4 231.08 23.2
 -7 1 -4 254.77 13
 -7 1 -4 237.68 27.9
 -7 1 -4 257.37 47.5
 7 1 4 242.18 49.5
 7 1 4 225.28 34.6
 8 -1 4 76.39 24.2
 -8 -1 -4 94.99 24
 8 -1 4 91.79 20.7
 8 -1 4 88.79 6.3
 -8 -1 -4 89.99 7.7
 -8 -1 -4 77.69 21.5
 -8 -1 -4 82.99 31.5
 8 -1 4 75.99 24.7
 8 -1 4 63.19 25.1
 -8 1 -4 73.59 28.8
 -8 1 -4 80.69 21
 -8 1 -4 86.09 6.7
 8 1 4 95.29 29
 8 1 4 91.19 18
 -8 1 -4 73.19 19.3
 8 1 4 90.59 32
 8 1 4 66.59 22.6
 8 1 4 81.99 7.1
 9 -1 4 1468.85 112.19
 -9 -1 -4 1621.14 100.99
 9 -1 4 1458.45 85.69
 9 -1 4 1396.16 96.69
 9 -1 4 1537.95 106.49
 -9 -1 -4 1454.15 111.19
 9 -1 4 1662.73 65.69
 -9 -1 -4 1522.25 94.29
 -9 -1 -4 1578.94 66.99
 -9 1 -4 1585.34 65.79
 9 1 4 1450.15 103.59
 9 1 4 1486.25 99.09
 9 1 4 1549.64 66.29
 9 1 4 1536.75 83.79
 -9 1 -4 1608.04 115.89
 -9 1 -4 1519.15 94.49
 9 1 4 1528.75 115.49
 -9 1 -4 1658.83 93.99
 10 -1 4 85.39 32.3
 -10 1 4 98.29 26.3
 -10 1 4 144.89 35.2
 10 1 -4 154.58 30.3
 -10 -1 -4 105.09 39.4
 10 1 -4 149.69 44.6
 10 -1 4 97.49 7.3
 -10 -1 -4 122.99 29.1
 10 -1 4 109.79 30.7
 -10 -1 -4 89.09 8.9
 -10 1 4 142.99 40.6
 10 1 -4 191.58 48.2
 -10 -1 -4 93.89 24.4
 10 -1 4 116.59 37.2
 10 1 4 88.59 28.1
 10 -1 -4 126.39 25.8
 -10 -1 4 121.99 32.2
 10 1 4 89.79 20.1
 10 1 4 62.19 29.6
 -10 -1 4 142.59 43.4
 10 1 4 89.89 8.3
 -10 1 -4 70.99 24.5
 10 -1 -4 189.58 44.4
 10 1 4 82.59 32
 -10 1 -4 65.29 35.1
 10 -1 -4 131.29 41.2
 -10 1 -4 83.69 23.7
 -10 1 -4 87.39 7.9
 11 -1 4 43.3 15
 -11 -1 -4 45.5 7
 11 -1 4 46.4 22.2
 -11 -1 -4 22.5 28.5
 -11 -1 -4 70.29 27.2
 11 -1 4 50.99 29.8
 11 -1 4 50.89 6
 -11 -1 -4 34.1 18.3
 11 -1 4 56.19 28
 -11 1 -4 33.5 32.6
 -11 1 -4 51.89 6.4
 11 1 4 53.69 7.1
 11 1 4 78.49 33.9
 11 1 4 55.39 27.1
 -11 1 -4 67.39 26.7
 -11 1 -4 30.8 18.5
 11 1 4 66.59 31
 11 1 4 46.1 14.9
 -12 1 4 493.35 75.39
 12 1 -4 429.86 74.19
 -12 -1 -4 325.87 43.7
 12 -1 4 293.17 52.29
 12 -1 4 326.27 17.1
 12 -1 4 273.67 62.99
 -12 -1 -4 395.96 50.89
 -12 -1 -4 474.05 88.59
 12 -1 4 256.57 34.5
 -12 1 4 523.15 92.09
 12 1 -4 488.65 81.49
 -12 1 -4 239.18 48.2
 -12 -1 4 432.76 79.99
 12 1 4 304.37 18.2
 -12 1 -4 290.77 17.3
 12 1 4 340.27 48.5
 -12 1 -4 405.66 83.69
 12 -1 -4 368.96 73.19
 12 1 4 287.97 65.39
 -12 1 -4 314.27 42.6
 12 -1 -4 433.36 77.39
 -12 -1 4 424.56 54.79
 12 1 4 271.17 33.7
 12 1 4 229.18 56.19
 -14 1 4 106.79 53.29
 14 -1 4 6.1 14.8
 14 -1 4 9.1 40
 -14 -1 -4 9.7 4.9
 -14 -1 -4 61.79 48.2
 -14 -1 -4 -1.6 19.2
 14 -1 4 18.8 4.8
 14 1 -4 133.79 47.8
 -14 1 4 51.89 29.6
 14 -1 4 93.89 37.4
 14 1 -4 110.39 54.59
 -14 1 -4 19.5 22.2
 -14 -1 4 150.98 66.89
 14 -1 -4 103.69 42.5
 14 1 4 24.4 17.5
 -14 1 -4 13.4 38.2
 14 1 4 29.7 37.7
 14 1 4 35.9 22.9
 14 -1 -4 115.39 57.39
 -15 -1 -4 312.97 83.99
 15 -1 4 375.66 20.1
 15 -1 4 319.47 80.09
 15 -1 4 346.07 76.39
 -15 -1 -4 343.07 58.79
 15 1 4 345.87 78.39
 -15 1 -4 424.56 98.49
 15 1 4 412.96 73.19
 -15 1 -4 315.67 60.69
 16 -1 4 0.9 33.4
 16 1 -4 84.49 50.59
 -16 1 4 66.69 53.39
 -16 -1 -4 19.5 37.9
 16 -1 4 -17.7 33.2
 -16 -1 -4 -0.5 20.4
 16 -1 -4 82.59 55.09
 -16 -1 4 114.19 60.69
 -16 1 -4 24.3 25.8
 16 1 4 38.1 46.4
 -16 1 -4 -19.4 35.4
 16 1 4 -17.9 55.69
 -17 -1 -4 158.48 43.7
 -17 -1 -4 131.29 63.59
 17 -1 4 118.39 71.49
 -17 1 4 9.3 39.3
 17 -1 -4 11.3 38
 -17 1 -4 73.39 33
 17 -1 -4 22.4 26.2
 -17 1 -4 94.19 53.09
 -17 -1 4 86.69 55.59
 17 1 4 207.38 78.19
 0 -2 -4 3028.6 132.89
 0 -2 -4 3202.78 132.89
 0 2 4 3157.48 144.49
 0 -2 -4 3157.48 146.29
 0 2 -4 3115.19 132.89
 0 -2 4 3099.59 139.09
 0 2 4 3191.88 133.59
 0 -2 4 3106.49 132.89
 -1 -2 -4 1806.02 89.09
 1 -2 4 1841.72 81.29
 -1 -2 -4 1867.51 82.49
 -1 -2 -4 1906.71 76.39
 1 -2 4 1859.11 84.29
 1 2 4 1778.52 85.89
 -1 2 -4 1742.73 86.09
 -1 2 -4 1785.12 82.69
 1 2 4 1869.61 81.39
 -3 -2 -4 22.8 6.3
 -3 -2 -4 30.1 4.3
 -3 -2 -4 41.5 13.4
 -3 -2 -4 27.6 13.7
 3 -2 4 14.8 6.3
 3 -2 4 25.6 12.9
 3 -2 4 27.4 10.3
 3 2 4 22.1 9.8
 -3 2 -4 35.6 10.7
 -3 2 -4 34.2 15.1
 3 2 4 24.4 5.9
 3 2 4 21.9 10.8
 -3 2 -4 22.7 8.5
 -3 2 -4 28.3 18.4
 3 2 4 26.6 4.2
 -5 -2 -4 19 18.5
 -5 -2 -4 22.8 3.6
 5 -2 4 13.1 8.7
 -5 -2 -4 19.5 10.6
 -5 -2 -4 16.5 4.3
 5 -2 4 22.4 12.5
 5 -2 4 19.9 15.5
 -5 -2 -4 31.5 10
 -5 2 -4 34.7 22
 5 2 4 26.5 8.5
 5 2 4 27.6 4.3
 -5 2 -4 21.3 11.2
 -5 2 -4 26 10.5
 5 2 4 12.6 14.5
 5 2 4 11 11.3
 -6 -2 -4 387.36 19.1
 -6 2 4 254.17 46.1
 6 -2 4 350.36 30.2
 6 -2 4 418.36 40.7
 -6 -2 -4 353.96 30.9
 -6 -2 -4 410.76 47.2
 -6 -2 -4 394.26 20.9
 6 -2 4 389.76 40.6
 -6 -2 -4 370.16 31.9
 6 2 -4 297.97 51.19
 -6 2 -4 403.16 34.5
 -6 2 -4 386.26 47.4
 6 2 4 384.66 38.7
 6 2 4 407.66 19.3
 6 -2 -4 267.07 50.29
 -6 2 -4 389.96 38.6
 6 2 4 385.36 28
 -6 -2 4 307.77 53.79
 6 2 4 383.96 40.2
 -7 2 4 1593.34 101.39
 7 -2 4 1312.37 79.49
 -7 2 4 1532.25 94.59
 -7 -2 -4 1369.56 98.69
 -7 -2 -4 1425.96 81.89
 7 -2 4 1332.37 89.89
 -7 -2 -4 1437.96 64.79
 7 2 -4 1673.43 95.29
 7 2 -4 1673.73 105.29
 7 -2 4 1394.76 102.09
 -7 2 4 1644.64 110.79
 -7 -2 -4 1432.56 83.19
 7 2 -4 1680.23 65.19
 7 -2 4 1486.25 94.09
 7 2 -4 1754.62 109.99
 7 2 4 1327.87 89.59
 -7 -2 4 1672.03 98.59
 7 -2 -4 1556.34 107.89
 7 -2 -4 1672.73 62.79
 7 2 4 1469.55 64.69
 -7 2 -4 1442.76 84.59
 7 -2 -4 1548.74 102.79
 -7 2 -4 1474.35 85.19
 -7 -2 4 1615.94 109.19
 7 2 4 1424.86 76.89
 7 2 4 1382.56 90.99
 7 -2 -4 1604.24 89.09
 -8 -2 -4 360.46 37.5
 -8 -2 -4 394.86 20.5
 -8 -2 -4 403.26 37.2
 8 -2 4 376.06 43.2
 8 -2 4 395.96 48.1
 -8 -2 -4 397.36 51.59
 8 -2 4 385.46 34.5
 8 2 4 383.36 43.5
 8 2 4 337.47 51.09
 8 2 4 366.86 45.6
 -8 2 -4 383.46 18.4
 -8 2 -4 408.16 39.2
 8 2 4 383.26 20.1
 8 2 4 394.36 32.2
 -8 2 -4 392.56 63.99
 -8 2 -4 448.36 41.3
 -9 2 4 371.86 67.39
 9 2 -4 406.26 69.79
 9 -2 4 281.27 40.6
 9 -2 4 347.07 48.7
 9 2 -4 403.46 51.99
 9 -2 4 290.37 31.6
 -9 2 4 384.06 49.6
 -9 2 4 305.57 43.2
 -9 -2 -4 312.07 18.3
 -9 -2 -4 368.16 40.6
 -9 -2 -4 296.67 52.29
 -9 -2 -4 343.97 38.7
 -9 2 -4 300.87 36.7
 9 2 4 261.97 39.2
 9 2 4 331.47 46.5
 9 -2 -4 330.37 59.19
 9 2 4 346.47 64.89
 -9 2 -4 301.87 38.1
 9 2 4 307.67 17.8
 9 -2 -4 364.66 50.09
 9 2 4 320.67 30.7
 -9 -2 4 403.96 51.59
 -9 -2 4 338.07 58.89
 9 -2 -4 407.76 40.3
 -9 2 -4 341.27 60.89
 10 -2 4 270.37 48.2
 10 -2 4 156.08 41.6
 -10 -2 -4 220.28 14.9
 10 -2 4 263.17 51.39
 10 -2 4 210.78 28.3
 -10 -2 -4 249.97 31.9
 -10 -2 -4 244.08 42.1
 10 -2 4 223.58 11.6
 -10 -2 -4 178.38 44.6
 -10 2 -4 199.28 46.8
 10 2 4 186.38 44.5
 10 2 4 228.08 53.09
 -10 2 -4 292.07 49.4
 10 2 4 190.58 26.4
 10 2 4 231.78 43.6
 -10 2 -4 210.98 12.3
 -10 2 -4 221.98 33.1
 10 2 4 212.68 14
 11 -2 4 139.39 26.6
 -11 -2 -4 103.89 23.9
 -11 -2 -4 118.89 10.9
 -11 -2 -4 107.39 42.7
 11 -2 4 181.08 51.59
 11 -2 4 83.29 36.1
 -11 -2 -4 125.39 31.9
 11 2 4 105.49 32.5
 11 2 4 124.79 39.5
 11 2 4 123.89 10.4
 -11 2 -4 110.09 8.5
 11 2 4 122.19 45.6
 -11 2 -4 154.18 32.3
 -11 2 -4 137.69 31.4
 -11 2 -4 137.19 45.8
 12 -2 4 223.58 12.4
 12 -2 4 198.48 57.59
 12 -2 4 244.68 64.19
 -12 -2 -4 274.67 67.29
 -12 -2 -4 203.78 37.9
 -12 -2 -4 210.28 15.5
 12 -2 4 239.68 32
 12 2 -4 118.19 55.09
 12 -2 4 207.98 44.8
 -12 2 -4 220.58 42.4
 -12 2 -4 220.98 13
 12 2 4 223.38 14.9
 -12 2 -4 274.37 39.9
 -12 2 -4 300.87 71.99
 12 2 4 214.38 28.7
 12 2 4 151.98 50.49
 12 2 4 208.18 56.19
 12 2 4 227.38 46.4
 13 2 -4 139.09 32.9
 13 2 -4 152.98 45.1
 -13 2 4 198.98 50.49
 -13 2 4 137.29 42.8
 -13 -2 -4 95.89 33.8
 -13 -2 -4 59.49 25.5
 13 -2 4 79.29 23.5
 13 2 -4 116.89 9.1
 13 -2 4 30.1 42
 13 -2 4 65.59 31.7
 -13 -2 -4 104.39 49.3
 13 2 -4 132.69 51.19
 -13 2 -4 70.79 24.9
 -13 2 -4 48 32.7
 -13 -2 4 128.49 51.19
 13 -2 -4 106.99 27.5
 -13 -2 4 143.49 39.2
 13 -2 -4 105.99 39.3
 13 2 4 28.3 34
 14 -2 4 -5.2 12.5
 14 -2 4 31 23.7
 14 2 -4 16.8 34.5
 -14 -2 -4 -2 17.9
 -14 2 4 8.6 25.6
 -14 -2 -4 -1.8 33.7
 14 2 -4 28.3 29.7
 14 -2 4 17.1 32.4
 -14 -2 -4 -2.1 4.2
 -14 2 4 40.4 45.4
 -14 -2 4 4.9 35.4
 14 -2 -4 17.6 40.2
 14 2 4 20.3 21.7
 14 2 4 -2.7 32.6
 -14 2 -4 3.4 19.3
 -14 2 -4 11 34.5
 15 2 -4 257.37 75.29
 15 -2 4 41.3 35.5
 -15 -2 -4 65.79 51.69
 15 -2 4 87.49 53.49
 -15 -2 -4 51.69 29.4
 15 2 4 65.29 37.2
 -15 2 -4 38.1 46.4
 15 2 4 114.99 26.4
 15 2 4 27.3 35.8
 -15 2 -4 93.09 37.7
 -15 -2 4 220.78 70.99
 16 -2 4 33.6 47.7
 -16 -2 -4 45.8 39.1
 -16 -2 -4 14.8 24
 -16 2 4 203.28 70.39
 16 2 -4 211.78 72.89
 16 2 4 113.39 57.69
 16 2 4 61.29 38.2
 -16 2 -4 92.59 64.19
 16 -2 -4 164.98 62.49
 -16 -2 4 235.88 80.69
 17 2 -4 23.6 24.9
 -17 -2 -4 37.3 39.2
 17 2 -4 -15.1 38.2
 -17 2 4 4.5 50.99
 17 2 4 29.9 41.3
 17 -2 -4 40.6 27.5
 -17 2 -4 6.2 24.1
 -17 -2 4 -23.5 44
 17 2 4 -11.2 37.1
 -17 2 -4 20.9 43.5
 0 -3 4 4231.08 177.38
 0 -3 -4 4260.77 175.88
 0 -3 -4 4307.57 191.98
 0 3 -4 4214.18 186.68
 0 3 4 4394.76 178.68
 0 3 4 4325.17 189.58
 0 -3 4 4142.19 181.58
 0 3 -4 4090.09 177.08
 -1 3 4 1107.39 67.19
 -1 3 4 1080.49 52.79
 -1 3 4 1012.4 54.19
 1 3 -4 1130.49 65.89
 1 3 -4 1140.19 52.29
 -1 -3 4 1068.29 51.49
 1 -3 -4 1028.1 66.19
 -1 -3 4 1091.09 61.49
 1 -3 -4 1124.79 52.99
 1 -3 -4 1076.59 52.99
 -3 -3 -4 483.55 25.8
 3 -3 4 492.25 33.6
 -3 -3 -4 482.25 36.4
 -3 -3 -4 465.85 22.2
 3 -3 4 495.15 35.8
 -3 -3 -4 456.65 43.9
 -3 -3 -4 520.85 34.2
 -3 -3 -4 479.35 22.9
 3 3 4 459.45 30.9
 -3 3 -4 489.55 39
 3 3 4 496.55 23.2
 3 3 4 460.15 34.1
 -3 3 -4 428.06 32.8
 3 3 4 477.85 23.9
 -3 3 -4 476.25 47
 -4 -3 -4 13.5 3.5
 -4 -3 -4 8.7 8.6
 4 -3 4 7.8 12.9
 -4 3 4 66.89 24.2
 -4 -3 -4 22 8.8
 4 -3 4 16.2 10.8
 4 -3 4 12.3 8.8
 -4 -3 -4 13.5 3.4
 4 3 -4 68.39 23.9
 -4 -3 -4 12.5 16.7
 -4 -3 4 39.4 21.4
 -4 3 -4 -5 14.5
 4 -3 -4 71.39 25.2
 -4 3 -4 16.6 10
 -4 3 -4 2.3 6.6
 4 3 4 23.1 13.8
 4 3 4 8.3 9.4
 4 3 4 11.4 3.1
 4 3 4 12.9 5.7
 -5 -3 -4 1407.56 59.89
 -5 -3 -4 1420.26 61.09
 -5 -3 -4 1398.86 70.99
 -5 -3 -4 1346.47 73.39
 5 -3 4 1377.96 82.39
 -5 -3 -4 1518.65 89.39
 5 -3 4 1401.66 80.39
 5 -3 4 1326.97 72.89
 5 3 4 1397.46 66.49
 5 3 4 1352.96 81.49
 5 3 4 1402.46 60.19
 -5 3 -4 1389.46 75.89
 -5 3 -4 1409.96 75.99
 6 -3 4 481.65 44.4
 6 -3 4 431.86 35
 -6 -3 -4 446.76 22.9
 -6 -3 -4 492.75 36.8
 -6 -3 -4 471.35 24.8
 -6 -3 -4 567.34 52.89
 6 -3 4 466.35 44.4
 -6 -3 -4 460.25 35.7
 6 3 4 491.05 31.4
 6 3 4 507.45 44.9
 -6 3 -4 402.96 36.4
 6 3 4 369.96 39.3
 -6 3 -4 510.85 53.49
 6 3 4 474.25 23.3
 -6 3 -4 482.95 38.5
 -7 -3 -4 443.36 37.6
 -7 -3 -4 409.96 21.4
 -7 -3 -4 386.66 47.8
 7 -3 4 403.46 35
 7 -3 4 434.66 46.3
 -7 -3 -4 407.46 34.7
 7 -3 4 365.86 42.2
 -7 -3 -4 398.26 24.3
 7 3 4 377.66 42.1
 7 3 4 409.86 43.5
 7 3 4 437.06 31.3
 7 3 4 441.06 21.6
 -7 3 -4 448.16 38.7
 -7 3 -4 386.26 37.5
 -7 3 -4 406.56 52.09
 -8 -3 -4 957.8 39.8
 8 -3 4 958.4 59.29
 8 -3 4 927.11 69.19
 -8 3 4 732.53 65.79
 -8 3 4 729.43 68.59
 8 3 -4 664.83 69.89
 -8 -3 -4 950.3 58.19
 8 3 -4 769.42 38.2
 8 3 -4 680.43 73.59
 8 -3 4 780.02 75.19
 8 -3 -4 737.03 76.99
 8 -3 -4 699.63 56.89
 8 3 4 900.91 67.49
 -8 -3 4 730.53 62.99
 8 3 4 911.41 52.59
 8 3 4 853.31 77.09
 -8 3 -4 942.61 62.89
 -8 -3 4 660.53 82.89
 -8 3 -4 948.91 61.89
 -8 3 -4 993.9 81.99
 8 3 4 835.82 67.99
 -9 -3 -4 768.82 59.49
 -9 -3 -4 792.32 56.59
 -9 -3 -4 815.82 77.29
 9 -3 4 746.33 66.39
 9 -3 4 812.62 74.49
 -9 -3 -4 819.22 40.4
 9 -3 4 840.52 57.29
 9 3 4 787.72 75.79
 -9 3 -4 777.42 34.3
 9 3 4 778.72 51.69
 -9 3 -4 788.72 79.89
 -9 3 -4 838.32 63.49
 -9 3 -4 764.82 59.19
 9 3 4 720.63 68.49
 9 3 4 756.32 65.49
 10 -3 4 135.69 45.5
 10 -3 -4 235.78 31.7
 -10 -3 4 247.28 36.4
 11 3 -4 208.98 54.09
 -11 3 4 149.59 36
 -11 -3 -4 205.58 14.8
 11 -3 4 230.28 38.3
 -11 3 4 139.19 36.3
 11 -3 4 180.38 53.49
 -11 -3 -4 213.48 51.09
 11 3 -4 140.69 46.9
 11 -3 4 208.88 43.6
 -11 3 4 224.58 61.69
 -11 -3 -4 214.78 38.5
 11 3 -4 171.88 12.7
 11 3 -4 165.78 33
 11 -3 4 236.88 56.49
 -11 -3 4 192.88 55.09
 -11 3 -4 181.18 54.19
 -11 3 -4 191.18 39.8
 11 3 4 211.38 28
 11 -3 -4 148.39 45.3
 11 3 4 197.38 13.8
 11 3 4 185.18 47.3
 -11 3 -4 205.68 36
 11 -3 -4 149.29 48.9
 11 3 4 232.98 46.4
 11 3 4 260.47 76.39
 12 -3 4 40.1 27.1
 -12 -3 -4 76.89 43.5
 -12 -3 -4 51.49 8.3
 -12 3 4 6.2 17
 12 3 -4 -2.2 28.6
 12 -3 4 66.29 22.5
 -12 -3 -4 48.6 22.3
 12 3 -4 21.7 16.8
 12 -3 4 87.99 42.3
 -12 3 4 9.8 17.1
 12 -3 4 22.4 33.2
 -12 3 4 -6.6 31.3
 12 3 4 43.8 33
 12 3 4 37.7 15.9
 -12 3 -4 26.8 33.3
 12 -3 -4 37.4 40.4
 12 -3 -4 -9.8 24.5
 -12 3 -4 100.19 30.2
 -12 3 -4 54.09 29.3
 -12 -3 4 -3.2 34.3
 12 3 4 41.3 24.2
 -13 -3 -4 245.88 67.79
 13 -3 4 138.49 52.89
 13 3 -4 74.19 39.2
 -13 3 4 116.09 39.3
 -13 -3 -4 157.68 14.1
 13 -3 4 187.38 34.7
 13 3 -4 89.39 45.1
 13 -3 4 202.88 49.6
 -13 -3 -4 185.08 36.7
 -13 -3 -4 206.58 42.6
 -13 3 4 114.19 53.69
 13 -3 -4 98.79 42.7
 -13 3 -4 203.78 40.1
 -13 3 -4 206.18 59.99
 13 3 4 238.18 48.8
 -13 -3 4 97.09 46
 13 3 4 176.48 29.7
 13 -3 -4 69.29 43.8
 13 -3 -4 103.49 31.9
 -13 3 -4 168.68 43.6
 13 3 4 239.58 62.99
 -13 -3 4 89.39 31.1
 14 -3 4 326.57 78.69
 -14 3 4 197.08 51.99
 -14 -3 -4 240.28 48.8
 14 3 -4 289.77 84.89
 14 3 -4 250.17 69.79
 14 -3 4 228.28 53.49
 14 3 -4 252.07 15.7
 -14 3 4 211.88 72.89
 -14 -3 -4 193.18 60.79
 -14 3 -4 212.78 49.8
 14 3 4 257.87 41
 14 3 4 162.58 54.09
 14 -3 -4 297.37 80.09
 14 3 4 265.37 55.09
 -14 3 -4 231.78 72.39
 -14 -3 4 256.97 76.79
 -15 -3 -4 29.5 24.1
 15 3 -4 35.1 36.5
 -15 3 4 -1.8 33.4
 15 -3 4 51.69 34.8
 15 -3 4 47.4 45.2
 -15 3 4 -0.6 24.4
 -15 -3 -4 33.4 43.9
 15 3 -4 -6.7 38.6
 15 3 4 65.39 36
 15 -3 -4 28.5 41.4
 -15 3 -4 46.2 30.8
 -15 3 -4 6.9 34.7
 15 3 4 38.6 21.2
 -15 -3 4 -15.7 37
 15 3 4 6.2 30.6
 16 -3 4 152.08 62.89
 -16 3 4 28.6 45.9
 16 3 -4 35.1 41.4
 -16 -3 -4 153.28 72.89
 -16 3 4 -0.3 24.2
 -16 3 -4 78.19 53.09
 -16 3 -4 148.49 43.7
 16 -3 -4 53.09 52.99
 16 3 4 160.58 55.29
 -16 -3 4 36.1 49.4
 16 3 4 131.29 49.9
 16 -3 -4 23.3 23.6
 17 -3 4 104.19 66.69
 17 3 -4 79.29 33.3
 17 3 -4 160.68 73.99
 -17 3 4 54.19 64.79
 -17 -3 -4 155.88 66.39
 17 -3 -4 107.29 36.1
 -17 3 -4 56.29 52.69
 17 3 4 161.68 58.19
 17 3 4 78.09 49.4
 -17 -3 4 36.5 48.4
 0 -4 -4 760.62 51.79
 0 -4 4 780.32 37.7
 0 4 4 743.93 37.7
 0 -4 -4 749.62 35.6
 0 4 4 784.42 49.4
 0 4 -4 745.83 46.4
 0 4 -4 764.52 35
 0 -4 4 740.03 40.4
 0 4 4 751.32 38.6
 0 4 -4 726.73 37.5
 -2 4 4 1885.41 86.79
 2 4 -4 2027.1 98.29
 -2 4 4 1866.41 99.59
 -2 -4 -4 1604.04 74.29
 2 -4 4 1662.83 81.49
 -2 4 4 1950.9 82.19
 2 4 -4 1941.51 80.29
 -2 -4 -4 1603.64 73.39
 -2 4 4 1868.81 94.69
 -2 -4 -4 1573.34 84.79
 2 -4 4 1691.73 82.69
 2 4 4 1664.93 74.69
 -2 -4 4 1912.21 90.69
 2 4 4 1640.54 81.39
 -2 4 -4 1620.14 83.99
 -2 -4 4 1888.51 79.19
 -2 4 -4 1672.23 72.29
 2 -4 -4 1822.32 82.69
 2 4 4 1676.43 80.29
 2 -4 -4 1908.71 81.79
 -2 4 -4 1590.24 83.79
 2 -4 -4 1798.22 97.49
 -2 4 -4 1748.93 87.99
 -3 -4 -4 1431.46 62.49
 -3 -4 -4 1396.16 61.49
 -3 -4 -4 1543.45 85.49
 -3 -4 -4 1396.36 72.59
 3 -4 4 1522.05 75.59
 3 -4 4 1507.15 75.49
 3 -4 4 1429.06 73.69
 3 4 4 1516.45 62.79
 -3 4 -4 1482.05 74.69
 -3 4 -4 1375.66 87.29
 3 4 4 1449.76 70.89
 3 4 4 1446.16 73.79
 -3 4 -4 1439.46 78.89
 -3 4 -4 1335.37 72.79
 -4 -4 -4 625.84 49.7
 -4 -4 -4 617.34 26.9
 4 4 -4 499.85 49.3
 -4 4 4 459.95 40.5
 -4 4 4 491.45 53.39
 -4 4 4 455.85 48.2
 4 -4 4 588.54 39
 4 -4 4 645.74 44.9
 4 4 -4 469.45 34.1
 4 -4 4 679.83 43.7
 -4 -4 -4 616.04 27.9
 -4 4 -4 584.24 52.59
 -4 4 -4 673.93 41.8
 -4 4 -4 663.83 40.6
 4 -4 -4 496.25 36.1
 4 4 4 616.64 39.2
 4 -4 -4 460.75 48
 -4 -4 4 444.76 48.2
 -4 -4 4 488.35 44.3
 4 4 4 588.54 43.1
 -6 -4 -4 1241.68 54.59
 6 -4 4 1211.88 69.79
 6 -4 4 1158.48 77.69
 -6 -4 -4 1345.07 85.09
 -6 -4 -4 1248.18 68.59
 -6 -4 -4 1234.38 56.59
 6 -4 4 1287.27 79.79
 -6 -4 -4 1219.38 66.79
 6 4 4 1235.68 78.79
 6 4 4 1250.97 62.39
 -6 4 -4 1278.07 89.49
 -6 4 -4 1310.77 74.39
 6 4 4 1259.97 54.99
 6 4 4 1076.29 73.39
 -6 4 -4 1217.18 71.49
 -7 -4 -4 586.74 32.1
 -7 -4 -4 550.04 42.2
 -7 -4 -4 618.24 43.6
 -7 -4 -4 609.64 57.19
 7 -4 4 579.14 52.29
 -7 -4 -4 577.64 28.8
 7 -4 4 566.24 43.2
 7 -4 4 561.14 61.89
 7 4 4 605.24 29.2
 -7 4 -4 601.04 47.4
 -7 4 -4 548.45 60.99
 7 4 4 597.94 38.3
 7 4 4 570.74 51.19
 -7 4 -4 622.14 47.7
 7 4 4 531.95 49.8
 -8 -4 -4 143.19 25.4
 8 -4 4 191.48 41.6
 -8 -4 -4 165.18 12
 8 -4 4 119.29 22.3
 -8 -4 -4 162.78 37.7
 -8 -4 -4 125.29 24.3
 -8 -4 -4 138.39 15.1
 -8 4 -4 171.28 30.9
 8 4 4 147.39 35.8
 8 4 4 168.88 20.6
 -8 4 -4 167.98 40
 -8 4 -4 163.58 30.4
 8 4 4 137.19 29.7
 8 4 4 157.08 11.7
 9 -4 4 738.23 66.49
 9 -4 4 817.02 57.79
 9 -4 4 787.12 77.69
 -9 -4 -4 862.31 78.89
 9 -4 4 813.32 76.09
 -9 -4 -4 803.12 38.7
 -9 -4 -4 774.72 58.69
 -9 -4 -4 775.32 54.99
 9 4 4 787.02 38.2
 -9 4 -4 855.61 61.89
 9 4 4 842.42 52.29
 9 4 4 705.53 67.79
 -9 4 -4 713.23 60.99
 9 4 4 819.82 67.69
 -9 4 -4 790.32 81.39
 10 -4 4 128.29 28.8
 -10 -4 -4 142.69 30.2
 10 -4 4 134.69 44.4
 10 -4 4 97.79 35.4
 -10 -4 -4 108.29 11
 10 -4 4 85.89 27.5
 -10 -4 -4 135.49 41.8
 10 4 4 106.89 11.2
 -10 4 -4 109.79 32.9
 10 4 4 123.39 22.5
 10 4 4 93.69 34.8
 10 4 4 110.49 34.2
 11 -4 4 215.88 56.29
 11 4 -4 258.57 40.5
 11 4 -4 286.27 60.39
 -11 4 4 283.97 63.79
 -11 -4 -4 223.78 39.2
 11 -4 4 172.98 29.8
 -11 4 4 310.27 53.09
 11 -4 4 155.98 37
 11 -4 4 189.78 51.19
 -11 -4 -4 218.08 51.49
 -11 -4 -4 198.08 15.8
 11 4 -4 283.07 58.19
 -11 4 -4 170.98 54.19
 11 -4 -4 367.26 68.59
 11 4 4 217.48 54.69
 -11 -4 4 253.37 59.59
 -11 4 -4 162.78 38.9
 -11 4 -4 217.08 38.5
 11 4 4 217.28 46.2
 11 4 4 182.98 26.3
 12 -4 4 261.37 60.09
 12 -4 4 221.88 47.9
 -12 -4 -4 250.27 60.69
 -12 4 -4 268.27 71.49
 12 4 4 298.97 70.19
 13 -4 4 282.97 63.19
 -13 -4 -4 207.28 17.3
 13 -4 4 251.87 61.59
 -13 -4 -4 245.78 65.19
 13 -4 4 237.28 40.9
 -13 4 -4 209.88 43.2
 13 4 4 205.98 34.6
 -13 4 -4 192.18 60.29
 13 4 4 234.98 48.5
 -13 4 -4 234.58 44.1
 13 4 4 277.67 70.99
 -14 -4 -4 137.09 62.09
 -14 4 4 88.99 52.99
 -14 -4 -4 60.19 10.3
 -14 4 4 92.29 39.9
 14 4 -4 53.89 40.9
 14 4 -4 105.79 41.5
 14 -4 4 110.49 50.39
 14 -4 4 58.69 31.4
 14 4 -4 87.59 9.6
 14 -4 -4 109.59 54.19
 -14 -4 4 96.49 53.69
 -14 4 -4 67.19 48.8
 14 4 4 76.99 33.4
 14 4 4 71.59 40.6
 -14 4 -4 101.39 38.3
 14 4 4 97.49 24.8
 -14 4 -4 115.99 47.3
 15 4 -4 25.9 37.7
 -15 4 4 15.1 44
 15 4 -4 34.6 42
 15 -4 4 60.79 47.4
 -15 4 4 -7.2 20.7
 15 4 4 15.7 16.8
 -15 -4 4 39.7 41.2
 15 4 4 31.4 34.2
 15 4 4 17.2 23.4
 15 -4 -4 -2.3 35.5
 -15 4 -4 9 48
 -15 4 -4 44.7 31.2
 -16 -4 -4 104.29 55.39
 -16 4 4 54.49 35.9
 16 -4 4 83.69 47.2
 -16 4 4 152.58 73.29
 16 4 -4 90.99 49
 16 -4 -4 156.78 59.49
 16 4 4 58.69 48.4
 -16 4 -4 82.79 63.59
 -16 4 -4 33.2 29.8
 16 4 4 111.29 39.2
 16 -4 -4 107.39 33.3
 -16 -4 4 92.39 54.89
 0 5 -4 77.09 17.4
 0 5 -4 66.59 9.9
 0 -5 -4 56.49 8.1
 0 5 4 81.89 11.9
 0 -5 4 59.69 10.8
 0 -5 4 71.59 9.8
 0 5 4 77.49 9.9
 0 -5 -4 63.29 5.5
 0 -5 -4 49.3 18.5
 0 5 -4 67.39 6.6
 0 -5 -4 65.39 9.6
 0 5 4 76.69 18.1
 0 -5 -4 69.79 6.8
 -1 -5 -4 495.45 38.9
 -1 -5 -4 511.35 22.7
 -1 -5 -4 458.55 28.2
 1 -5 4 483.95 28.4
 -1 -5 -4 461.95 23.5
 1 -5 4 442.96 25.8
 1 5 4 469.25 32.2
 -1 5 -4 467.25 30.3
 -1 5 -4 429.96 31.8
 1 5 4 507.85 24.4
 -1 5 -4 488.15 32.2
 1 5 4 470.05 26.6
 -1 5 -4 489.05 22.5
 -3 -5 -4 79.49 8
 3 -5 4 61.59 15.2
 -3 -5 -4 66.39 20.7
 -3 -5 -4 48.9 13.5
 3 -5 4 81.69 15.9
 3 -5 4 55.49 12.9
 -3 -5 -4 54.49 6.9
 3 5 4 72.39 13.6
 -3 5 -4 37 19.5
 -3 5 -4 57.29 13.8
 -3 5 -4 64.09 17.6
 3 5 4 60.99 7.1
 3 5 4 71.69 14.5
 -3 5 -4 83.59 17.7
 -3 5 -4 61.89 4.6
 4 -5 4 2530.05 131.79
 -4 5 4 2937.41 137.19
 -4 -5 -4 2485.35 116.49
 4 -5 4 2469.45 132.09
 -4 -5 -4 2439.06 136.19
 -4 5 4 2936.81 154.38
 4 5 -4 3145.09 121.39
 4 -5 4 2545.55 130.59
 4 5 -4 3134.69 146.19
 4 5 4 2669.53 116.79
 -4 -5 4 3080.79 138.19
 -4 -5 4 3081.29 145.59
 -4 5 -4 2484.25 154.98
 4 -5 -4 3145.39 146.49
 4 -5 -4 3071.99 147.19
 4 -5 -4 2989.6 131.49
 -4 5 -4 2515.75 130.79
 -4 5 -4 2598.34 128.99
 5 5 -4 586.44 52.09
 5 5 -4 611.64 32.8
 -5 5 4 549.54 58.79
 5 5 -4 593.34 28.8
 5 5 -4 583.34 37.3
 -5 5 4 620.04 55.19
 5 5 -4 547.15 52.19
 -5 5 4 594.44 47.4
 -5 -5 4 549.45 53.59
 5 -5 -4 566.54 55.19
 5 -5 -4 585.04 41.9
 -5 -5 4 621.14 48.6
 5 -5 -4 572.44 25
 5 -5 -4 548.25 52.69
 5 -5 -4 597.74 40
 6 -5 4 174.38 31.5
 -6 -5 -4 149.79 20.8
 -6 -5 -4 172.08 12.5
 6 -5 4 162.38 21.9
 -6 -5 -4 174.78 14
 -6 -5 -4 179.38 34.4
 6 -5 4 174.48 31
 6 5 4 141.29 26.3
 6 5 4 169.58 29.9
 -6 5 -4 180.78 25.2
 -6 5 -4 141.59 34.6
 6 5 4 152.28 16.4
 6 5 4 176.38 12.3
 -6 5 -4 198.78 25.1
 -7 5 4 23.8 19.9
 -7 -5 -4 38.4 6.5
 -7 5 4 76.59 21.9
 -7 -5 -4 34.8 8.2
 7 5 -4 48.8 24
 7 -5 4 40.9 14.5
 7 -5 4 46.5 21.8
 7 5 -4 42.2 22.9
 -7 -5 -4 35.8 16.5
 7 5 -4 47.3 6.6
 7 5 -4 50.09 17.7
 -7 5 4 54.39 27.5
 7 -5 -4 56.69 19.4
 -7 5 -4 56.29 18.2
 7 5 4 41.2 6.9
 7 -5 -4 49.8 22
 7 5 4 35.5 10.9
 -7 5 -4 43.1 27.6
 -7 -5 4 37.3 25.3
 7 5 4 20.1 16.5
 -7 5 -4 20.3 13
 7 5 4 40.5 21.4
 7 -5 -4 58.09 17.5
 8 -5 4 555.34 53.59
 -8 -5 -4 554.14 28.5
 -8 -5 -4 582.94 58.79
 8 -5 4 504.85 45.3
 8 -5 4 574.04 59.29
 -8 -5 -4 544.65 42.9
 -8 -5 -4 584.64 33.6
 8 5 4 534.35 28.1
 -8 5 -4 555.94 46.8
 8 5 4 501.85 52.49
 -8 5 -4 500.05 62.19
 8 5 4 533.25 37.4
 8 5 4 495.55 51.59
 -8 5 -4 505.65 47.3
 9 -5 4 3.5 8.4
 -9 -5 -4 7.2 9.9
 9 -5 4 -0.9 13.7
 -9 5 4 2.2 18
 -9 -5 -4 1.2 4.1
 9 5 -4 14.6 17.8
 9 -5 4 -19.7 13.2
 -9 5 4 4.3 23.1
 -9 5 4 9.4 16.6
 9 5 -4 -7.9 16
 9 -5 -4 16.9 10.9
 9 5 4 -7.6 13.9
 9 -5 -4 27.4 24.2
 9 5 4 0.7 17.1
 9 -5 -4 14.9 28.2
 -9 -5 4 -9.7 23.3
 -9 5 -4 0.4 13.6
 -9 -5 4 10.4 13.4
 9 5 4 5.6 7.7
 -9 5 -4 6.2 21.6
 -10 5 4 655.93 67.29
 10 5 -4 673.13 76.29
 -10 -5 -4 501.95 46.5
 -10 -5 -4 528.55 30.2
 10 -5 4 474.85 55.39
 -10 5 4 643.44 82.49
 10 5 -4 748.13 63.89
 10 -5 4 609.24 70.89
 10 -5 4 521.65 48.6
 -10 -5 -4 600.94 71.69
 10 5 -4 710.83 68.49
 10 5 4 511.85 57.69
 -10 5 -4 558.94 56.09
 -10 -5 4 741.03 80.99
 10 5 4 530.25 42.8
 -10 5 -4 607.84 65.59
 10 5 4 525.95 63.49
 11 -5 4 53.19 39.1
 -11 -5 -4 53.59 9.3
 11 5 -4 130.89 40.5
 11 5 -4 90.29 27.5
 -11 5 4 87.29 32.8
 11 5 -4 81.99 39.4
 -11 5 4 193.08 58.89
 11 -5 4 76.09 23.5
 11 -5 4 54.49 23.5
 -11 5 4 79.49 31.3
 -11 -5 -4 69.19 34.6
 -11 -5 4 88.99 37.5
 -11 5 -4 37.3 21.9
 11 5 4 36.5 27.3
 11 -5 -4 114.99 48.7
 11 5 4 47.3 31.1
 -11 5 -4 45.6 21.2
 -11 5 -4 60.49 37.8
 11 5 4 48.5 16.9
 11 -5 -4 133.39 43.6
 12 -5 -4 325.67 40.9
 -13 -5 -4 41.8 32.8
 -13 5 4 6.1 21.1
 13 5 -4 7.5 4.7
 -13 5 4 5.3 22.6
 -13 -5 -4 6.5 6.2
 -13 5 4 -5.5 34.5
 13 -5 4 -6.4 10.6
 13 5 -4 8.5 35
 13 5 -4 18.8 19
 13 5 -4 49.7 30.5
 13 -5 4 15.5 25
 13 -5 4 12.8 30.1
 -13 5 -4 10.3 24.3
 13 5 4 -7.2 17.6
 13 5 4 10.1 13.1
 -13 -5 4 15.8 32.7
 13 5 4 12.2 28.1
 13 -5 -4 21 39.2
 -13 5 -4 -1.8 33.4
 -13 5 -4 3.5 20.1
 14 -5 4 50.09 42.4
 -14 -5 -4 61.89 10.8
 -14 -5 -4 75.09 50.69
 -14 5 4 9.7 40.3
 -14 5 4 3.1 36.6
 14 5 -4 43.7 42.2
 14 5 -4 3.4 32.3
 -14 5 -4 73.09 32.3
 14 5 4 72.49 32.3
 14 5 4 100.59 23.9
 14 5 4 65.09 41.3
 -14 5 -4 77.99 34.6
 -14 -5 4 68.19 48.8
 14 -5 -4 14.3 32.8
 -14 5 -4 56.99 47.7
 15 5 -4 54.39 37.4
 15 -5 4 130.19 54.99
 -15 -5 -4 114.39 59.59
 -15 5 4 43.3 21
 15 5 -4 102.09 41.3
 -15 5 4 85.19 58.19
 15 -5 -4 36.4 25.5
 -15 5 -4 89.09 52.49
 15 5 4 105.09 26.2
 15 -5 -4 37.5 37.8
 15 5 4 113.59 53.09
 -15 5 -4 108.99 38.3
 15 5 4 89.19 34.6
 -15 -5 4 51.59 51.89
 16 -5 4 115.89 57.79
 -16 5 4 152.98 61.29
 -16 5 4 116.39 49.6
 16 5 -4 136.29 74.59
 -16 -5 -4 171.58 69.09
 16 5 -4 102.29 32.2
 16 5 4 178.58 44.9
 16 -5 -4 176.98 63.09
 16 -5 -4 81.19 31.8
 -16 5 -4 92.99 59.19
 -16 -5 4 91.09 51.69
 -16 5 -4 151.38 49.7
 16 5 4 113.09 57.49
 0 -6 -4 5.5 13.2
 0 6 4 -1.1 10.7
 0 -6 -4 1.6 2.3
 0 6 -4 6.6 10.6
 0 6 -4 2.1 2.5
 0 -6 -4 5.5 3.2
 0 6 -4 1.3 5.1
 0 6 4 7 5.1
 0 6 4 0.7 5.3
 0 -6 -4 2.8 4.5
 0 -6 -4 -4.6 7.4
 0 -6 4 6.3 4.8
 -2 6 4 124.59 14.8
 2 6 -4 124.69 9.4
 2 6 -4 115.29 9.9
 2 6 -4 116.59 25.2
 -2 6 4 108.89 27.2
 2 6 -4 107.99 12.6
 -2 6 4 141.69 21.9
 2 -6 -4 105.29 13.4
 2 -6 -4 115.29 9.4
 2 -6 -4 120.49 25.8
 -2 -6 4 102.89 19.5
 2 -6 -4 108.69 7.4
 2 -6 -4 117.19 14.7
 -3 -6 -4 686.23 48.7
 -3 -6 -4 675.23 33
 3 -6 4 698.73 41.8
 3 -6 4 707.13 44.6
 -3 -6 -4 657.03 31.8
 -3 -6 -4 625.74 42.4
 3 -6 4 633.14 44.4
 -3 6 -4 753.92 30
 3 6 4 656.43 38.9
 3 6 4 699.93 33.4
 3 6 4 700.93 40.4
 -3 6 -4 623.64 41.8
 -3 6 -4 639.24 53.79
 -3 6 -4 679.23 45.3
 -5 6 4 1149.89 78.09
 5 6 -4 1086.59 49.3
 -5 6 4 1008.6 81.99
 5 6 -4 1168.98 76.49
 5 6 -4 1038.4 57.59
 5 6 -4 1060.69 72.39
 -5 6 4 982.3 68.19
 5 6 -4 1127.89 52.49
 -5 -6 4 1035.5 75.19
 5 -6 -4 1094.39 76.49
 5 -6 -4 1125.39 78.49
 5 -6 -4 1067.29 60.79
 5 -6 -4 1119.69 45.5
 -5 -6 4 1137.99 67.59
 5 -6 -4 1059.59 63.99
 -6 -6 -4 511.55 28.7
 6 -6 4 506.95 47.4
 -6 -6 -4 495.75 26.2
 6 -6 4 512.55 51.39
 -6 -6 -4 528.55 38.4
 -6 -6 -4 506.05 47.7
 6 6 4 499.05 31.6
 6 6 4 464.85 43.6
 -6 6 -4 526.75 44.5
 -6 6 -4 522.75 41.6
 -6 6 -4 525.85 55.49
 6 6 4 506.85 26.7
 6 6 4 490.95 43.4
 7 -6 4 66.19 22
 7 -6 4 112.69 32.8
 7 -6 4 56.29 16.8
 -7 -6 -4 100.69 29.9
 -7 -6 -4 57.99 16.1
 -7 -6 -4 68.59 8.5
 -7 -6 -4 72.79 11.3
 -7 6 -4 68.59 26.5
 -7 6 -4 75.99 19.6
 -7 6 -4 106.29 26.6
 7 6 4 105.29 28.5
 7 6 4 66.79 8.3
 7 6 4 68.39 13.6
 7 6 4 82.39 23.9
 8 6 -4 444.06 56.49
 -8 6 4 378.66 65.49
 -8 6 4 357.46 46.7
 -8 6 4 465.85 52.19
 8 6 -4 406.46 50.99
 8 6 -4 418.86 23.2
 8 6 -4 415.46 46.5
 -8 -6 4 469.05 59.49
 8 -6 -4 398.66 39.5
 8 -6 -4 385.26 48.2
 8 -6 -4 426.46 37.7
 8 -6 -4 412.96 58.19
 10 6 -4 -19.3 15
 10 -6 4 33.1 30.1
 -10 -6 -4 8.9 5.7
 10 6 -4 13 12.9
 10 -6 4 24.6 21.8
 -10 -6 -4 10.4 13.1
 -10 6 4 11.2 18.3
 -10 6 4 -9.2 26.4
 -10 -6 -4 1.1 23.2
 10 6 -4 6.6 24.9
 -10 6 4 7.5 17.7
 10 -6 4 11.9 13.7
 10 6 -4 4 4.2
 10 -6 -4 -25.7 20.9
 -10 6 -4 18.8 15.9
 -10 6 -4 28.8 30.8
 10 6 4 12.4 19.5
 -10 6 -4 8.7 16.1
 10 -6 -4 3.6 7.5
 -10 -6 4 10.4 15.7
 10 6 4 14.7 10.4
 10 6 4 8.8 21.8
 -10 -6 4 0.9 23.1
 12 -6 4 369.16 71.99
 -12 6 -4 385.56 77.49
 -13 6 4 30.3 31.7
 13 -6 4 44 34
 13 6 -4 9.3 31.3
 13 6 -4 10.1 20.6
 13 -6 4 57.39 32.2
 -13 -6 -4 115.29 46.7
 -13 6 4 -12.7 34.1
 -13 6 4 13.4 31.8
 13 6 -4 10.5 21.4
 13 6 4 2.7 25.5
 -13 6 -4 38.4 27.9
 13 -6 -4 16.3 19.5
 -13 6 -4 77.79 45.9
 -13 -6 4 8.1 30.3
 13 -6 -4 19.7 30.6
 13 6 4 46.4 29.1
 14 -6 4 10.9 37.7
 14 6 -4 159.68 52.69
 -14 6 4 161.88 52.39
 -14 6 4 73.19 56.69
 -14 6 4 95.19 39.3
 -14 -6 4 83.39 43.4
 14 -6 -4 144.19 60.89
 -14 6 -4 24.4 39.5
 14 -6 -4 124.09 31.4
 -15 6 4 54.29 39.1
 15 -6 4 67.89 55.19
 15 6 -4 53.19 42
 15 6 -4 70.99 37.5
 15 6 -4 64.09 10.3
 -15 6 4 70.19 37.8
 -15 -6 -4 139.09 61.99
 15 6 4 124.59 29.4
 15 -6 -4 90.39 54.79
 -15 6 -4 83.99 49.4
 -15 -6 4 84.19 44.2
 15 6 4 113.19 50.99
 -15 6 -4 69.49 34.6
 15 6 4 109.99 39.1
 15 -6 -4 63.29 27.6
 -16 6 4 14.5 28.2
 -16 6 4 -1 43.8
 -16 -6 -4 -13.4 39.5
 16 -6 4 61.99 41.4
 16 6 -4 21.8 35.5
 16 -6 -4 25.3 43.1
 -16 6 -4 20.5 38
 -16 6 -4 59.19 45.9
 16 6 4 43.4 39.6
 16 -6 -4 67.79 27.2
 -16 -6 4 81.69 52.49
 0 7 4 21.3 13.5
 0 -7 4 23.3 5.9
 0 7 -4 32.8 5.4
 0 7 4 25.8 7.8
 0 7 4 29.6 8.1
 0 -7 -4 26.7 7.1
 0 -7 -4 35.6 14.1
 0 -7 -4 26.2 4.6
 0 7 -4 30 13.5
 0 7 -4 26.8 9.1
 0 7 -4 29.6 5.6
 0 -7 -4 27.3 5.2
 0 -7 -4 31.9 7.6
 -6 -7 -4 58.09 8.1
 -6 -7 -4 53.09 9.5
 6 -7 4 73.89 25
 -6 -7 -4 74.89 23.5
 6 -7 4 74.39 20.6
 6 -7 4 57.59 14.6
 -6 -7 -4 56.39 15.8
 6 7 4 45.5 18.7
 6 7 4 67.59 12.8
 -6 7 -4 65.99 18.3
 -6 7 -4 65.39 26.9
 6 7 4 37.9 17
 -6 7 -4 92.99 24
 7 -7 4 106.39 30.1
 7 -7 4 56.89 34.4
 7 -7 4 139.79 27.2
 -7 -7 -4 97.59 12.9
 -7 -7 -4 85.99 10
 -7 -7 -4 124.19 31.3
 -7 -7 -4 98.79 20.4
 -7 7 -4 109.39 34.5
 7 7 4 78.89 24.2
 7 7 4 114.29 27.4
 -7 7 -4 58.09 18.2
 -7 7 -4 81.69 20.9
 7 7 4 97.79 15.5
 -8 7 4 217.58 42
 8 7 -4 281.97 47.1
 8 7 -4 290.17 18.8
 8 -7 4 294.77 33.9
 8 7 -4 291.57 38.9
 -8 -7 -4 303.47 19.6
 8 7 -4 242.78 47.8
 -8 7 4 375.06 59.59
 -8 7 4 309.27 58.69
 -8 -7 -4 355.66 47.4
 8 -7 4 297.87 53.29
 8 -7 4 337.67 41.8
 -8 -7 -4 321.67 31.8
 -8 -7 -4 337.97 25
 8 -7 -4 289.07 31.2
 8 7 4 286.67 41.2
 -8 7 -4 292.17 33.6
 8 7 4 315.47 27
 8 7 4 353.06 41.3
 8 -7 -4 310.87 53.19
 -8 -7 4 256.87 33.2
 -8 7 -4 351.66 41
 8 -7 -4 240.18 50.19
 -8 7 -4 392.56 65.79
 -8 -7 4 296.37 54.89
 8 -7 -4 265.77 33.3
 9 7 -4 248.38 53.59
 -9 7 4 205.78 44.4
 -9 7 4 205.08 55.49
 9 7 -4 262.77 45.4
 -9 7 4 222.98 45.3
 9 7 -4 270.07 48.7
 9 7 -4 197.48 15.1
 -9 -7 4 239.78 53.79
 9 -7 -4 229.68 53.29
 9 -7 -4 175.08 30.2
 -9 -7 4 198.38 30.5
 9 -7 -4 198.48 32.5
 -11 7 -4 477.45 85.19
 -12 7 4 33.7 40.9
 -12 7 4 56.89 29.4
 12 7 -4 49.6 9.1
 -12 -7 -4 74.29 37
 12 -7 4 80.79 33.7
 -12 -7 -4 72.39 24.7
 -12 -7 -4 72.89 12.1
 12 7 -4 60.69 25.9
 12 7 -4 140.89 43.5
 12 -7 4 59.19 21.7
 12 7 -4 55.59 32.2
 12 -7 4 54.19 35.4
 -12 7 4 86.79 39.3
 12 -7 -4 110.19 49.8
 12 7 4 71.99 30.9
 -12 7 -4 74.29 27.1
 12 7 4 61.69 20.9
 12 7 4 89.19 41.7
 12 -7 -4 79.79 45.6
 -12 -7 4 74.89 41.3
 -12 7 -4 49.2 24.5
 -12 7 -4 92.49 48.3
 -12 -7 4 60.19 24
 12 -7 -4 89.79 28.3
 12 -7 -4 71.99 22.7
 14 7 -4 103.79 49.4
 14 7 -4 123.69 32.3
 14 7 -4 181.58 51.29
 -14 -7 -4 49.6 45.8
 -14 7 4 95.69 55.29
 -14 7 4 202.68 54.39
 -14 7 4 109.19 40.9
 14 -7 4 37.1 40.2
 14 -7 -4 120.39 31.9
 -14 -7 4 153.58 56.89
 14 -7 -4 152.68 58.49
 15 7 -4 119.49 49.3
 -15 7 4 216.58 59.79
 -15 -7 -4 64.59 39.4
 15 7 -4 141.89 34.2
 -15 7 4 114.89 60.29
 15 -7 4 58.79 48.6
 15 7 -4 69.39 70.59
 15 7 4 133.19 38.4
 15 7 4 88.79 42.7
 15 -7 -4 156.68 35.2
 -15 7 -4 105.59 39.8
 -15 -7 4 79.49 54.39
 15 7 4 116.89 25.6
 15 -7 -4 112.89 54.29
 -15 7 -4 118.49 62.59
 -16 7 4 -27.6 23.6
 16 7 -4 2.5 38.7
 16 -7 4 69.19 55.39
 -16 7 4 -25 42.6
 16 7 -4 -12.3 16.5
 16 7 4 21.5 38
 -16 -7 4 -14.9 44.9
 16 -7 -4 35 40.5
 16 7 4 56.09 28.2
 -16 7 -4 24.3 37.7
 -16 7 -4 -1.7 27.5
 16 -7 -4 -5.2 20.5
 0 -8 4 33.1 6
 0 -8 -4 25.8 5.6
 0 8 4 34.6 8.5
 0 8 -4 27 11.3
 0 8 -4 23.5 4.8
 0 8 -4 38.6 9.9
 0 8 4 30.1 8.9
 0 8 4 32.7 13.7
 0 -8 -4 34.3 7.5
 0 8 -4 28.3 5.2
 0 8 -4 22.3 13.4
 0 -8 -4 18.3 3.9
 1 -8 4 500.05 27.9
 -1 -8 -4 527.55 32
 1 8 -4 565.24 29.1
 1 8 -4 585.84 28
 -1 -8 -4 511.65 26.7
 -1 8 4 564.74 31.7
 -1 8 4 568.04 44.8
 1 8 -4 569.74 29.9
 -1 8 4 610.64 43.3
 -1 8 4 578.14 36.2
 -1 -8 -4 538.85 28.3
 1 -8 -4 526.75 39.8
 -1 8 -4 506.15 35.6
 1 8 4 539.15 30.6
 1 -8 -4 583.54 29.9
 1 8 4 470.15 32
 -1 8 -4 530.75 37.1
 1 -8 -4 610.84 34.2
 1 -8 -4 587.54 26.6
 -1 8 -4 513.25 26.8
 1 -8 -4 596.44 28.4
 -1 8 -4 471.95 26.1
 -1 8 -4 537.35 39.7
 1 8 4 528.75 30.4
 -3 8 4 166.58 34.4
 -3 -8 -4 135.79 10.8
 3 -8 4 151.18 23.7
 3 8 -4 153.48 27.6
 -3 8 4 168.08 26.1
 3 8 -4 122.09 11.2
 -3 -8 -4 135.89 11.7
 -3 8 4 116.69 27.1
 3 -8 4 137.29 15.8
 3 8 -4 110.59 13.4
 3 8 -4 103.49 9.9
 3 -8 4 147.09 10.9
 -3 8 -4 181.08 24.4
 3 -8 -4 140.79 26.6
 -3 8 -4 139.39 9.1
 3 -8 -4 88.69 16.3
 3 8 4 143.89 11.8
 -3 8 -4 149.79 28.5
 3 8 4 151.98 15.5
 -3 8 -4 158.98 10.4
 3 -8 -4 115.69 8.7
 3 -8 -4 131.49 16.4
 3 -8 -4 113.09 10.6
 -4 -8 -4 1510.35 81.09
 5 -8 4 39.7 18.3
 5 -8 4 52.59 16.8
 -5 8 4 7.3 16.1
 5 -8 4 46.7 17.6
 -5 -8 -4 28.8 14.7
 5 8 -4 14.7 15.5
 5 -8 4 36.5 5.5
 -5 8 4 -2.2 18.5
 -5 -8 -4 40.4 8.1
 -5 -8 -4 36.6 6.9
 -5 -8 -4 34.9 14.3
 5 8 4 29 13.8
 -5 -8 4 11.3 17.6
 5 8 4 32.9 13.6
 -5 8 -4 52.29 15.8
 -5 -8 4 16.3 11.2
 -5 8 -4 30 14.5
 -5 8 -4 28.7 20.8
 -5 8 -4 36.9 5.3
 5 -8 -4 6.7 17.3
 5 -8 -4 0.3 16.5
 6 8 -4 254.27 35.5
 6 8 -4 262.17 25.4
 6 8 -4 278.37 43.1
 -6 8 4 207.68 33.3
 6 8 -4 256.87 17
 -6 8 4 238.18 41.6
 -6 8 4 258.97 50.79
 6 -8 -4 281.07 46.9
 6 -8 -4 254.27 37.7
 6 -8 -4 267.07 13.1
 6 -8 -4 266.67 29.7
 6 -8 -4 281.17 28.2
 -6 -8 4 276.67 41.3
 -6 -8 4 245.88 27.5
 -7 -8 -4 586.84 33.1
 -7 8 4 681.93 61.29
 7 8 -4 727.83 45.3
 7 8 -4 692.83 61.89
 7 -8 4 588.94 59.09
 7 -8 4 606.44 53.59
 7 8 -4 722.33 34
 -7 -8 -4 570.94 55.09
 7 -8 4 549.05 47.6
 -7 8 4 705.13 60.59
 7 8 -4 765.02 61.59
 7 8 -4 737.63 60.89
 -7 -8 -4 591.74 36.7
 -7 -8 -4 617.94 45.3
 -7 8 4 714.03 75.39
 7 8 4 573.84 52.49
 -7 8 -4 657.53 56.09
 -7 8 -4 582.14 48.2
 7 8 4 593.14 39.4
 7 -8 -4 786.12 70.79
 -7 -8 4 652.53 48.1
 -7 -8 4 687.23 64.19
 7 -8 -4 665.03 60.89
 -7 8 -4 613.54 28.9
 7 -8 -4 778.12 63.09
 -7 8 -4 521.05 61.79
 7 -8 -4 760.92 49.5
 7 8 4 546.25 50.79
 -9 -8 -4 59.89 10.6
 9 8 -4 145.79 43.6
 -9 8 4 118.69 46.7
 -9 -8 -4 51.69 18.7
 9 8 -4 95.39 29.7
 9 -8 4 78.89 30.8
 -9 -8 -4 66.59 13.6
 -9 8 4 80.09 28.8
 -9 -8 -4 64.89 29.1
 9 8 -4 107.19 23.3
 9 8 -4 103.29 31.6
 -9 8 4 95.99 31.3
 9 -8 4 41.3 23.9
 9 -8 -4 84.19 22.1
 -9 8 -4 64.79 23.5
 -9 -8 4 80.89 34.1
 9 -8 -4 107.89 34.8
 9 -8 -4 106.29 26
 9 8 4 73.19 16.6
 9 8 4 67.99 29.2
 9 8 4 89.49 26.4
 9 -8 -4 104.89 37.3
 -9 8 -4 33.1 29.9
 -9 8 -4 64.29 22.7
 -9 -8 4 128.89 29
 10 8 -4 320.57 54.79
 10 -8 4 264.37 54.39
 10 8 -4 302.97 34.3
 10 -8 4 324.97 46.3
 10 8 -4 322.37 50.89
 -10 8 4 371.96 64.29
 -10 -8 -4 280.57 55.69
 -10 -8 -4 295.17 21.5
 -10 8 4 301.47 63.69
 10 8 -4 342.37 63.09
 10 8 -4 306.37 20.4
 -10 8 4 362.76 49.3
 -10 8 -4 318.07 51.59
 10 8 4 364.96 64.49
 -10 8 -4 270.07 39.2
 10 -8 -4 267.17 34.1
 -10 8 -4 301.67 61.69
 10 8 4 307.97 56.79
 10 8 4 335.17 30.3
 -10 -8 4 260.67 56.79
 10 -8 -4 307.27 64.29
 11 -8 4 75.09 22.9
 -11 -8 -4 67.79 22
 -11 8 4 21.4 19.6
 -11 8 4 -1.6 18.7
 11 8 -4 11.6 15.3
 -11 -8 -4 84.09 34.2
 11 8 -4 0.9 25.5
 11 8 -4 22 23.6
 11 -8 4 58.59 28.2
 11 -8 4 75.49 39.7
 11 8 -4 11.8 15.3
 -11 8 4 7.8 36.7
 -11 8 -4 44.2 22.4
 11 8 4 61.39 16.9
 11 -8 -4 26.3 27.2
 11 -8 -4 14.8 21.2
 11 -8 -4 20 14.9
 -11 8 -4 78.09 29.2
 -11 8 -4 31.9 35.6
 11 -8 -4 21.1 17.7
 -11 -8 4 11.8 18.3
 11 8 4 35 28.9
 11 8 4 55.99 27.3
 12 -8 4 265.57 62.89
 -12 -8 -4 242.18 56.29
 -12 -8 -4 238.78 36
 -12 -8 -4 203.08 19.4
 12 8 4 264.87 63.09
 -12 8 -4 197.78 47.5
 12 8 4 276.27 51.79
 -12 8 -4 236.88 63.59
 12 8 4 286.07 31.7
 -12 8 -4 221.58 41.8
 -13 8 4 67.59 33.3
 -13 8 4 24.3 42.7
 13 -8 4 183.48 57.49
 13 8 -4 107.09 38.9
 13 8 -4 68.59 24.3
 13 8 -4 49.3 25.1
 -13 -8 -4 122.99 15.1
 -13 -8 -4 179.88 51.99
 13 8 -4 96.09 44.4
 -13 8 -4 189.28 64.59
 -13 8 -4 134.59 43.8
 -13 -8 4 119.99 49.5
 13 -8 -4 92.89 44.2
 13 8 4 196.78 46.1
 -13 8 -4 201.08 51.49
 13 8 4 186.98 30.7
 13 8 4 158.38 48.3
 13 -8 -4 71.59 25.8
 -14 8 4 216.48 59.69
 14 8 -4 222.98 40.5
 -14 8 4 335.47 89.29
 14 8 -4 231.68 62.19
 -14 8 4 198.38 52.99
 14 8 -4 249.88 63.09
 -14 -8 4 278.47 75.49
 14 -8 -4 202.48 68.39
 14 -8 -4 268.47 47.5
 -15 8 4 222.88 87.09
 15 8 -4 209.68 70.69
 15 8 -4 146.09 37.8
 15 8 -4 272.57 71.69
 -15 -8 4 206.18 68.19
 15 -8 -4 258.47 82.39
 -15 8 -4 50.29 88.69
 15 -8 -4 188.28 41
 0 9 4 676.73 43.4
 0 9 -4 643.64 39
 0 -9 -4 661.53 34.1
 0 9 4 699.43 40.1
 0 9 -4 716.93 33.3
 0 -9 -4 649.54 32.3
 0 9 4 684.83 36.2
 0 9 -4 638.14 46.4
 0 9 -4 682.43 33
 0 -9 -4 668.23 34.4
 1 -9 4 227.08 14
 1 9 -4 164.18 13
 1 9 -4 150.78 14.8
 1 -9 4 211.98 16.2
 -1 9 4 146.79 25.5
 -1 9 4 167.58 20
 -1 -9 -4 233.68 15.4
 -1 9 -4 227.28 13.7
 -1 9 -4 235.18 23.1
 1 9 4 224.78 15.7
 1 -9 -4 169.08 18.6
 -1 9 -4 205.38 21.3
 -1 9 -4 216.48 13.9
 1 9 4 226.08 18.2
 4 9 -4 122.79 14.9
 -4 -9 -4 104.49 21.8
 4 -9 4 157.88 11.4
 4 -9 4 143.19 27.1
 -4 9 4 123.19 23.4
 4 9 -4 162.18 28.8
 -4 -9 -4 145.09 13.4
 -4 9 4 142.69 34.2
 -4 9 4 144.69 30.6
 4 9 -4 116.89 10.8
 -4 -9 -4 118.79 11.4
 4 -9 4 123.79 17.9
 -4 9 -4 137.59 10
 4 -9 -4 139.09 11.9
 4 -9 -4 131.69 9.1
 -4 9 -4 130.89 29.9
 -4 9 -4 93.59 18.9
 4 -9 -4 147.19 20.5
 4 -9 -4 132.19 19.5
 4 9 4 126.59 18.8
 4 9 4 121.29 16.1
 -4 9 -4 134.39 22.6
 -4 9 -4 129.59 9.1
 4 -9 -4 174.78 30.3
 6 -9 4 401.66 37.9
 6 -9 4 375.96 38.1
 6 -9 4 410.36 20.6
 -6 -9 -4 404.26 24.1
 -6 -9 -4 423.76 42.1
 6 -9 4 384.46 45
 -6 -9 -4 414.46 27
 6 9 4 419.76 29
 6 9 4 414.36 37.1
 -6 9 -4 426.76 44
 6 9 4 371.26 38.4
 -6 9 -4 387.66 49.6
 -6 9 -4 414.16 20.4
 -6 9 -4 390.56 36.5
 7 9 -4 46.1 25.5
 7 -9 4 108.39 25.3
 7 9 -4 73.99 11
 7 9 -4 59.99 23.9
 -7 9 4 94.19 26
 7 9 -4 51.69 15
 -7 9 4 56.39 35.7
 -7 9 4 67.99 26.6
 7 -9 -4 97.49 32.2
 7 -9 -4 73.19 19.9
 -7 -9 4 102.29 32.3
 7 -9 -4 75.19 10.5
 -7 -9 4 75.99 18.7
 7 -9 -4 86.59 20
 7 -9 -4 87.19 26.3
 8 9 -4 379.26 50.19
 8 9 -4 362.36 45.8
 8 9 -4 402.86 24.1
 -8 9 4 343.47 47.4
 8 9 -4 387.76 34.5
 -8 9 4 411.76 51.19
 -8 9 4 461.55 79.99
 8 9 -4 418.06 49.2
 -8 -9 4 445.66 54.79
 -8 -9 4 406.26 37.5
 8 -9 -4 417.36 63.49
 8 -9 -4 368.06 37.1
 8 -9 -4 415.96 23.9
 8 -9 -4 410.66 41.3
 8 -9 -4 403.26 51.89
 9 -9 4 250.37 45.1
 9 -9 4 179.98 44.2
 -9 -9 -4 212.28 29.3
 -9 -9 -4 215.28 46.8
 -9 -9 -4 206.28 17.6
 -9 -9 -4 185.48 22.4
 -9 9 -4 210.48 51.69
 -9 9 -4 226.48 38.4
 -9 9 -4 228.28 43.3
 9 9 4 211.38 23.7
 9 9 4 197.78 43.2
 9 9 4 193.48 39.7
 10 9 -4 104.39 33.8
 -10 9 4 70.59 26.5
 -10 -9 -4 8 26.1
 10 -9 4 7.6 24.1
 10 9 -4 52.79 25.2
 10 9 -4 62.29 30.3
 -10 9 4 55.09 28.5
 -10 9 4 92.19 42.9
 10 9 -4 54.99 19.1
 10 -9 -4 83.29 39.3
 10 9 4 19.7 22.3
 10 -9 -4 97.99 27.8
 10 -9 -4 80.49 24.1
 10 -9 -4 132.49 40.6
 -10 -9 4 74.89 33.7
 11 -9 4 118.29 34
 11 9 -4 57.89 25.5
 11 9 -4 36.7 28.4
 -11 9 4 40.5 25.5
 11 9 -4 47.7 8.2
 -11 -9 -4 151.78 43.9
 -11 9 4 103.69 46.4
 11 -9 4 118.19 42.5
 -11 9 4 55.79 31.8
 11 9 -4 60.99 29.5
 11 9 -4 37.7 18.2
 11 -9 -4 78.29 25.3
 -11 -9 4 55.39 35.3
 -11 -9 4 49.8 20.4
 -11 9 -4 112.69 33.5
 11 -9 -4 75.19 36
 11 -9 -4 31.2 17.3
 11 -9 -4 69.09 36.4
 12 9 -4 113.29 43.9
 -12 9 4 102.19 40.3
 -12 -9 -4 -6.9 23.5
 12 9 -4 99.09 42.1
 12 -9 4 11 29.6
 -12 9 4 126.29 59.99
 -12 -9 -4 3.5 6.2
 -12 -9 4 93.99 39.6
 -12 9 -4 -2.6 17.8
 12 9 4 3.1 18.3
 -12 9 -4 -2.5 17
 12 -9 -4 36 32.1
 -12 9 -4 -10.8 28.6
 12 9 4 19.5 28
 -13 9 4 7.4 40.7
 13 9 -4 10.6 18.9
 13 -9 4 21.4 35.4
 -13 -9 -4 1.5 22.9
 13 9 -4 20.8 28.5
 13 9 -4 39.1 19.8
 -13 9 4 3.9 17.9
 13 9 -4 11.7 29.6
 -13 -9 -4 20.6 8.5
 13 9 4 63.79 24.8
 -13 9 -4 62.89 29.7
 -13 -9 4 2.3 30.4
 13 -9 -4 39.8 19.6
 13 9 4 59.29 31.2
 -13 9 -4 44.4 39
 13 9 4 31.6 13.5
 13 -9 -4 9.4 31.2
 -13 9 -4 23 28.4
 -14 -9 -4 132.09 46
 -14 9 4 59.29 35.2
 14 9 -4 61.39 24.8
 14 9 -4 62.59 36.3
 14 -9 4 169.88 80.89
 -14 9 4 74.49 44.8
 14 9 -4 104.39 43.9
 -14 -9 -4 85.09 15.3
 -14 9 4 73.29 42.2
 14 9 4 110.29 25.5
 14 -9 -4 86.09 27.5
 14 9 4 75.89 36.4
 -14 9 -4 93.99 53.19
 14 -9 -4 86.69 46.6
 -14 -9 4 68.49 37.8
 -14 9 -4 101.59 39
 14 9 4 108.39 45
 -14 9 -4 128.89 35.8
 -15 9 4 111.29 57.79
 15 9 -4 87.69 46.4
 -15 9 4 44.8 36.7
 15 9 -4 24.1 21
 15 9 -4 73.09 40.4
 15 -9 -4 43.4 43.4
 15 -9 -4 56.59 9.9
 -15 -9 4 57.89 44.2
 15 -9 -4 38.7 26.4
 0 10 -4 1059.59 48.2
 0 10 4 1006.7 49.9
 0 -10 -4 1065.59 49.6
 0 10 -4 1010.6 48.1
 0 -10 -4 1033.2 47.7
 0 10 -4 997.4 54.39
 0 10 -4 1043.9 64.29
 0 10 4 1092.89 57.49
 1 10 -4 117.09 10.3
 1 -10 4 78.89 13.5
 -1 10 4 108.79 19.7
 1 10 -4 110.49 12.7
 -1 10 4 146.79 26.4
 1 10 -4 129.69 24
 1 10 -4 125.09 10.6
 1 -10 -4 123.59 11.2
 1 -10 -4 132.29 16.6
 1 10 4 75.39 11.6
 1 -10 -4 113.39 11.2
 -1 10 -4 57.49 16.5
 1 10 4 67.89 13.3
 1 -10 -4 113.09 10.7
 -3 10 4 52.39 24
 -3 10 4 74.89 22.2
 3 10 -4 61.29 7.9
 3 10 -4 74.79 10.7
 -3 10 4 84.49 21.2
 3 -10 4 44.4 9.9
 -3 -10 -4 43.3 8.6
 3 -10 4 43.1 8
 -3 10 -4 41.7 16.7
 -3 10 -4 53.79 7.3
 -3 10 -4 46.2 17.9
 -3 10 -4 44.8 14.8
 -3 10 -4 54.99 7.6
 3 10 4 49.3 10.1
 3 -10 -4 67.79 9.5
 3 -10 -4 77.29 18.7
 3 -10 -4 80.39 13.3
 3 10 4 52.89 12.3
 3 -10 -4 71.69 15.9
 3 -10 -4 67.79 7.2
 5 -10 4 133.39 29.9
 5 -10 4 116.89 20.5
 -5 -10 -4 109.59 11.6
 5 -10 4 111.39 10.3
 5 -10 4 116.09 22.1
 -5 -10 -4 100.79 13.3
 -5 10 -4 109.69 9
 -5 10 -4 122.79 32.5
 5 10 4 113.69 22
 5 -10 -4 84.39 24.8
 -5 10 -4 113.99 22.2
 -5 10 -4 129.69 29.3
 5 10 4 114.89 19.5
 9 10 -4 8.6 17.1
 -9 10 4 18.6 18.5
 -9 10 4 -10.2 25.3
 9 10 -4 7.3 15.5
 9 10 -4 0 21.6
 9 -10 4 4.1 6
 -9 10 4 2.9 14.8
 9 -10 4 25.7 21.4
 9 10 -4 -1.8 13.5
 -9 10 -4 93.59 51.49
 9 -10 -4 2.9 5.3
 -9 -10 4 -3.5 19.8
 9 -10 -4 -16.9 21
 -9 -10 4 9.3 11.4
 9 -10 -4 -5.8 11.4
 -10 10 4 15.7 19.8
 10 10 -4 18.7 19
 10 10 -4 26.1 27.3
 10 10 -4 55.69 26
 -10 10 4 37.2 26.7
 -10 10 4 27.7 34.3
 10 10 -4 36.9 15.6
 10 -10 -4 16.9 13.7
 10 -10 -4 63.39 34.3
 -10 -10 4 44 26.9
 10 -10 -4 38.4 18.2
 10 -10 -4 33.5 7.9
 10 -10 -4 68.99 31.5
 -11 10 4 15.2 22.8
 11 10 -4 46.9 25.9
 -11 -10 -4 0.4 23.5
 -11 -10 -4 -2.8 6.4
 11 10 -4 20.1 18.7
 11 10 -4 23.5 17
 -11 10 4 23.2 20.2
 11 10 -4 26.8 27.3
 -11 10 4 15.9 34.5
 11 -10 4 42.6 32.1
 -11 -10 -4 -3.4 13.8
 11 10 4 -9.1 23.1
 11 10 4 11 9.7
 11 -10 -4 35.9 19.1
 -11 10 -4 -6.9 28.3
 -11 -10 4 -2.7 24.5
 11 10 4 3.7 18.5
 -11 -10 4 12.7 14.2
 -11 10 -4 8.8 19.1
 11 -10 -4 25.1 32
 -11 10 -4 -9.8 14.5
 11 -10 -4 16.2 6.5
 12 10 -4 242.68 35.3
 -12 10 4 193.58 53.79
 12 10 -4 309.27 53.99
 -12 10 4 283.77 55.79
 12 10 -4 271.47 57.89
 -12 10 4 236.48 66.99
 12 10 -4 258.47 49.1
 -12 -10 4 300.37 65.89
 12 -10 -4 317.37 77.29
 12 -10 -4 254.77 36.9
 12 -10 -4 256.67 18.8
 13 10 -4 16.8 26.6
 13 10 -4 3.2 13.7
 -13 10 4 0 19.9
 -13 -10 -4 51.39 13
 -13 10 4 9.8 34.2
 13 10 -4 10.3 25.5
 -13 -10 -4 51.19 40.5
 -13 10 -4 72.19 49.3
 13 -10 -4 -1.8 13.5
 -13 10 -4 37.4 25.2
 -13 -10 4 19.8 31
 13 10 4 55.79 17
 -13 10 -4 41.6 25.3
 13 -10 -4 30.8 34.1
 13 10 4 74.69 28.9
 13 10 4 33.5 31.6
 -14 10 4 177.98 72.59
 -14 10 4 174.08 53.99
 14 10 -4 145.59 46.9
 14 10 -4 149.29 49.99
 14 10 -4 156.48 37.6
 -14 -10 -4 92.99 47.5
 -14 10 4 112.79 43.9
 14 10 4 122.69 35.3
 14 -10 -4 158.38 14.3
 14 10 4 92.69 44.5
 -14 -10 4 184.88 54.59
 -14 10 -4 158.98 67.69
 -14 10 -4 112.29 36.7
 -14 10 -4 123.59 45.2
 14 10 4 147.39 29.3
 15 10 -4 80.29 41
 -15 -10 -4 15.6 41.9
 15 -10 4 45.3 47
 15 10 4 31.7 39.9
 15 -10 -4 81.49 11.2
 15 -10 -4 134.29 57.79
 0 11 -4 9.4 4
 0 11 4 14.3 9
 0 11 -4 18 5.2
 0 -11 -4 13.6 6.4
 0 11 -4 0.6 9.1
 0 -11 -4 11.2 4.5
 -2 -11 -4 481.25 26.4
 2 -11 4 459.25 28
 -2 11 4 473.75 39.1
 2 11 -4 429.46 25.6
 2 11 -4 456.95 26
 -2 -11 -4 460.85 27.7
 -2 11 4 447.36 43.5
 -2 11 4 469.25 40.9
 2 11 4 461.25 30.3
 2 -11 -4 462.85 26
 2 -11 -4 473.25 35.6
 2 -11 -4 510.45 25.4
 -2 11 -4 454.25 38.7
 -2 11 -4 501.65 25.7
 2 11 4 482.85 27.8
 -2 11 -4 512.85 43.3
 -2 11 -4 482.75 25.3
 2 -11 -4 495.55 27.3
 -3 -11 -4 83.59 10.2
 3 -11 4 95.69 11.4
 -3 11 4 175.98 35.8
 3 -11 4 88.79 12
 -3 -11 -4 81.79 12.2
 -3 11 -4 87.89 23.1
 3 11 4 93.99 13.1
 -3 11 -4 86.99 21
 -3 11 -4 86.99 18.9
 -3 11 -4 84.29 8.8
 3 11 4 99.19 13.8
 -3 11 -4 79.29 8.8
 -6 -11 -4 223.98 18
 6 -11 4 262.87 39.3
 6 -11 4 204.08 35.2
 -6 -11 -4 194.28 20.1
 6 -11 4 226.38 26.9
 6 -11 4 226.48 15.4
 6 11 4 259.37 23.4
 -6 11 -4 205.18 34.6
 -6 11 -4 220.78 13.8
 6 11 4 219.88 25.7
 -6 11 -4 271.47 47.8
 6 11 4 249.28 30.1
 -6 11 -4 217.58 28.4
 -7 11 4 1033.3 97.09
 7 11 -4 1086.29 74.49
 -7 11 4 1039.5 83.39
 -7 11 4 1025.5 77.69
 7 11 -4 1033.7 61.09
 -7 -11 -4 1100.39 53.99
 -7 -11 -4 1041.6 69.89
 7 -11 4 1075.69 83.59
 -7 11 -4 1194.28 84.69
 7 -11 -4 1025 64.99
 -7 11 -4 1204.38 93.69
 -7 11 -4 1195.58 48.4
 7 11 4 1041.3 73.19
 7 -11 -4 1001.2 51.29
 7 11 4 1134.59 68.39
 7 -11 -4 1082.89 72.99
 7 -11 -4 1089.49 81.89
 7 -11 -4 1059.79 81.09
 -7 11 -4 1164.28 71.99
 10 11 -4 75.39 28.8
 -10 -11 -4 20.2 16.2
 -10 11 4 84.59 42.9
 10 -11 4 44.4 30.1
 -10 11 4 54.49 28.7
 -10 -11 -4 28.9 26.4
 10 11 -4 48.2 27.5
 10 11 -4 58.49 28.3
 -10 11 4 53.09 25.9
 10 11 -4 56.59 18.5
 10 11 4 27.9 17.2
 -10 11 -4 7.1 20
 -10 11 -4 35.6 18.7
 -10 -11 4 60.09 29.6
 10 -11 -4 58.79 10.7
 -10 11 -4 32.5 39.6
 10 11 4 8.7 21.9
 10 -11 -4 60.69 30.3
 10 -11 -4 49.3 20
 10 -11 -4 57.49 34.9
 10 -11 -4 48.5 18.4
 11 11 -4 151.78 43.5
 11 11 -4 210.38 46.6
 -11 11 4 157.98 46.4
 11 11 -4 186.48 40.8
 -11 11 4 194.98 44.2
 11 -11 4 65.89 41
 11 11 -4 172.58 31
 -11 11 4 186.58 62.29
 -11 -11 4 182.48 47.4
 -11 -11 4 136.39 27.2
 11 -11 -4 139.19 46.8
 11 -11 -4 180.58 33.9
 11 -11 -4 155.28 14.6
 12 -11 4 68.29 45.6
 12 11 -4 26 24.7
 12 11 -4 26.4 25.8
 -12 11 4 32.3 29.6
 -12 11 4 65.19 44.1
 -12 -11 -4 139.49 44.2
 12 11 -4 20.2 22.2
 -12 11 -4 169.28 41.4
 -12 -11 4 23.5 27.7
 12 11 4 101.59 35
 -12 11 -4 132.49 51.79
 12 11 4 155.28 35.5
 -12 11 -4 127.09 33.3
 -13 -11 -4 79.89 46.7
 13 11 -4 143.69 32
 -13 -11 -4 103.49 16.6
 13 -11 4 164.78 58.19
 -13 11 4 100.19 42.8
 -13 11 4 139.59 61.59
 13 11 -4 76.59 38.6
 13 11 4 192.88 42.1
 -13 11 -4 184.08 50.49
 13 11 4 140.29 47.5
 13 -11 -4 143.69 50.69
 -13 -11 4 60.59 36.1
 13 11 4 148.69 25.5
 -13 11 -4 100.29 53.79
 -13 11 -4 121.39 41
 13 -11 -4 141.59 14.1
 -14 11 4 0.6 25.2
 14 11 -4 21 19.5
 14 -11 4 1.4 40.7
 14 11 -4 13.3 31.1
 -14 11 4 49 41.1
 -14 -11 -4 24 30.3
 14 11 -4 44.1 34.5
 14 -11 -4 -14.1 14.4
 14 11 4 3.5 14.1
 -14 11 -4 -14.1 17.9
 -14 -11 4 -1.1 32
 14 -11 -4 19.4 7.5
 14 11 4 8.9 32.9
 -14 11 -4 1.4 22.1
 -14 11 -4 1.6 35.6
 0 12 -4 817.52 58.89
 0 -12 -4 879.01 41.7
 0 12 4 828.02 51.89
 0 -12 -4 849.41 43.2
 0 12 -4 824.22 41.2
 -3 12 4 232.18 39.4
 3 -12 4 171.48 15.8
 -3 12 4 237.68 30
 -3 -12 -4 182.68 17.1
 -3 -12 -4 160.18 14.7
 -3 12 4 225.58 29.3
 3 12 4 152.58 17.6
 -3 12 -4 178.88 23.6
 -3 12 -4 163.98 29.2
 -3 12 -4 205.58 36
 -3 12 -4 157.58 13.2
 -3 12 -4 178.98 13.3
 3 -12 -4 220.88 25.6
 3 -12 -4 203.28 16.2
 3 -12 -4 207.08 16.2
 4 12 -4 0.6 5.4
 -4 12 4 -2.3 12
 -4 12 4 12.2 14.8
 4 12 -4 3.7 4.4
 -4 -12 -4 7.9 7
 4 -12 4 2.9 6
 -4 12 4 10.9 20.2
 4 -12 4 2.8 5.8
 -4 -12 -4 -0.9 4.1
 4 -12 -4 0.3 8.5
 4 -12 -4 2.8 4.3
 -4 12 -4 14.5 18.1
 -4 12 -4 10.9 10.4
 4 -12 -4 -0.6 7.9
 -4 12 -4 0.8 3.2
 4 12 4 3.8 6.2
 -4 12 -4 1.8 10.5
 4 -12 -4 17.8 13.3
 4 -12 -4 -0.8 5.6
 5 -12 4 82.09 16.1
 -5 -12 -4 65.59 11
 5 -12 4 88.39 11.8
 5 -12 4 96.09 27.4
 -5 -12 -4 79.49 13.9
 -5 12 -4 77.79 25.5
 -5 12 -4 101.79 28.3
 5 12 4 86.49 14.7
 -5 12 -4 91.49 21
 -5 12 -4 73.39 8.4
 -6 12 4 73.09 24.2
 -6 12 4 148.59 32
 6 12 -4 105.39 16.8
 -6 12 4 121.09 40.7
 6 -12 -4 131.79 22
 6 -12 -4 145.39 28
 6 -12 -4 110.79 28.5
 6 -12 -4 96.69 12.2
 -8 -12 -4 348.47 30.6
 -8 -12 -4 334.27 24.1
 8 -12 4 273.77 38.8
 8 -12 4 318.57 37.3
 8 -12 4 362.76 61.19
 -8 -12 -4 348.57 41
 -8 12 -4 359.16 70.79
 8 12 4 287.47 33.5
 -8 12 -4 350.46 47.9
 -8 12 -4 317.67 37.1
 8 12 4 282.77 26.5
 8 12 4 318.27 44.1
 -8 12 -4 296.27 16.3
 9 12 -4 177.98 39.3
 9 12 -4 137.19 35.4
 9 12 -4 207.08 41.3
 -9 12 4 141.69 34.7
 9 12 -4 180.58 28.3
 -9 12 4 201.28 54.49
 -9 12 4 81.09 31.6
 9 -12 4 89.49 38.1
 9 -12 -4 160.08 14.7
 9 -12 -4 212.38 47.9
 9 -12 -4 142.19 41.1
 9 -12 -4 162.08 31.5
 -9 -12 4 148.99 20.7
 9 -12 -4 120.49 27.8
 10 12 -4 40.8 25.1
 -10 -12 -4 9.9 20.8
 10 -12 4 5.1 26.8
 -10 12 4 44.4 25.6
 10 12 -4 29.8 21.6
 -10 12 4 27.5 26
 -10 -12 -4 4.9 7
 -10 12 4 39.4 38.9
 -10 -12 -4 15.7 16.2
 10 12 -4 44.1 16.7
 10 12 -4 44.4 25.8
 10 12 4 11.7 9.1
 10 12 4 8.4 19
 10 -12 -4 75.99 33.4
 10 12 4 3.9 14.8
 -10 12 -4 13.8 19.4
 10 -12 -4 -4 7.4
 -10 -12 4 74.19 32.2
 -10 12 -4 5.5 32.6
 -10 12 -4 19.3 20.9
 11 12 -4 16 23.2
 -11 12 4 9.5 30.6
 -11 -12 -4 15.8 8.1
 -11 -12 -4 21.2 15.7
 -11 12 4 20.8 22.4
 -11 12 4 8.2 19.8
 11 12 -4 10.2 14.2
 11 -12 4 24.3 32
 -11 -12 -4 19.3 21.6
 11 12 -4 -7.9 19.9
 11 12 -4 15.3 21.5
 11 12 4 8.6 17.7
 -11 12 -4 7.6 16.3
 11 -12 -4 33.7 32
 -11 12 -4 60.89 40.3
 -11 -12 4 -9.2 11.2
 -11 12 -4 27.4 22.9
 11 12 4 18.4 10.3
 11 -12 -4 9.3 13.3
 11 -12 -4 1.9 6.1
 11 12 4 10.4 23.2
 -11 -12 4 9.5 26.7
 -12 -12 -4 65.79 12.9
 12 -12 4 73.99 38.1
 -12 12 4 195.88 56.89
 -12 -12 -4 40.1 24
 12 12 4 83.99 27.6
 12 12 4 44.5 30.9
 -12 12 -4 130.99 41.4
 -12 12 -4 57.59 48.4
 -12 12 -4 104.79 32.7
 -13 -12 -4 46.8 12.4
 -13 12 4 195.68 54.39
 -13 -12 -4 12.9 26.1
 13 -12 4 79.89 48.6
 13 12 4 81.59 25.9
 13 12 4 59.89 17
 13 12 4 72.59 37.5
 -13 12 -4 69.69 35.1
 -13 12 -4 83.69 44.5
 0 13 -4 539.05 31.1
 0 -13 -4 618.54 32.3
 0 13 -4 596.04 49.6
 0 -13 -4 583.94 33.7
 0 13 4 653.73 45.8
 1 13 -4 111.09 26
 2 -13 4 113.19 14.8
 -2 -13 -4 116.39 16.1
 -2 -13 -4 108.99 12.5
 -2 13 -4 107.69 10.8
 -2 13 -4 133.29 27.3
 2 13 4 114.99 18.4
 -3 13 4 516.85 49.99
 -3 13 4 528.95 46.5
 3 13 -4 510.65 28.9
 3 13 -4 465.35 43.2
 -3 13 4 483.55 39.6
 3 -13 -4 504.45 41.1
 3 -13 -4 539.35 27.8
 3 -13 -4 505.45 26.5
 3 -13 -4 477.35 28.9
 3 -13 -4 452.95 28.7
 -4 13 4 12.2 13
 -4 -13 -4 42.1 10.4
 4 13 -4 2.3 4.1
 -4 13 4 14.1 20.2
 4 -13 4 28.3 7.9
 -4 13 4 14.5 14.3
 -4 -13 -4 13.7 6.2
 4 -13 4 13 6.8
 -4 13 -4 20.6 12.7
 -4 13 -4 62.19 25
 4 -13 -4 2.7 6
 4 13 4 37.6 9.8
 4 13 4 32.5 8.7
 -4 13 -4 25.2 5.5
 -4 13 -4 27.6 19.9
 4 -13 -4 3.5 4.5
 -5 13 4 99.99 24.8
 5 13 -4 85.59 12.8
 -5 13 4 91.79 31.6
 -5 13 4 94.09 28.6
 5 -13 -4 126.59 28.1
 5 -13 -4 99.99 13.6
 5 -13 -4 104.79 18.1
 5 -13 -4 110.39 24.5
 7 -13 4 60.39 26.2
 -7 13 4 27.3 19.1
 7 -13 4 41.5 15.8
 -7 13 4 42.6 33.4
 7 13 -4 29.8 12.2
 -7 13 4 23.9 17
 -7 -13 -4 43.2 10.4
 7 13 -4 56.09 20.3
 -7 -13 -4 68.19 17.2
 7 13 4 47.4 13.8
 -7 13 -4 60.69 34.2
 7 -13 -4 29.6 8.8
 7 13 4 51.39 20.1
 -7 13 -4 70.29 20
 7 -13 -4 28.1 13.5
 -7 13 -4 47.6 7.6
 -7 13 -4 53.09 25.3
 -8 13 4 711.83 63.79
 -8 13 4 752.22 86.79
 8 13 -4 684.13 69.39
 8 13 -4 721.63 47.5
 8 13 -4 696.03 61.79
 -8 13 4 591.94 117.79
 8 -13 -4 781.92 81.89
 8 -13 -4 681.53 58.89
 8 -13 -4 769.12 53.49
 8 -13 -4 717.83 37.9
 -9 13 4 37.6 34.2
 -9 -13 -4 6.8 7.4
 9 13 -4 22.9 20.6
 -9 -13 -4 4.2 11.5
 -9 13 4 9.9 18.7
 -9 13 4 15.4 19.5
 9 -13 4 -2.5 20.2
 9 13 -4 30.9 14.4
 -9 13 -4 12.4 15
 9 13 4 4.9 18.4
 -9 13 -4 4.1 15.9
 9 -13 -4 24.1 7.3
 9 -13 -4 21 14.3
 9 13 4 12.3 14.3
 -9 13 -4 8 24.9
 9 -13 -4 12.2 23.5
 -10 -13 -4 144.29 36
 10 -13 4 210.98 59.29
 -10 -13 -4 119.59 18.3
 -10 13 -4 110.39 33.7
 -10 13 -4 85.19 43.2
 10 13 4 126.49 19.4
 10 13 4 94.29 32.8
 10 13 4 115.09 27.2
 -10 13 -4 108.49 37.4
 -11 -13 -4 197.68 33.1
 11 13 -4 206.98 33.2
 -11 13 4 220.38 65.69
 -11 -13 -4 207.48 21.8
 -11 13 4 250.87 55.39
 11 13 -4 270.97 51.69
 11 13 -4 190.28 47.7
 11 -13 4 201.08 54.69
 -11 13 4 219.38 43.2
 11 13 -4 204.18 45.7
 11 -13 -4 221.88 53.29
 11 -13 -4 212.08 17.3
 11 13 4 271.27 36.9
 -11 -13 4 200.18 25.8
 -11 13 -4 162.98 44.9
 -11 13 -4 188.88 45.6
 -11 13 -4 230.48 63.69
 11 13 4 226.48 53.69
 -12 -13 -4 -15.1 23.9
 12 -13 4 76.49 35.8
 12 13 -4 26.2 24.7
 -12 13 4 54.99 34.2
 -12 -13 -4 27.6 11.2
 12 13 -4 63.49 21.3
 -12 13 4 32.1 27.9
 -12 13 4 30.3 40.4
 12 13 -4 71.49 30.9
 12 13 4 47.8 13.6
 -12 13 -4 12.2 25.4
 -12 -13 4 24.8 22.8
 -12 13 -4 6.3 35
 12 13 4 28.9 21.7
 12 -13 -4 22.3 8
 -12 13 -4 15 20
 12 13 4 34.8 26.7
 12 -13 -4 37.1 28.4
 12 -13 -4 6.2 14
 13 -13 4 39.7 43.6
 13 13 -4 74.19 35.7
 -13 13 4 120.29 56.19
 -13 13 4 115.99 36.2
 -13 -13 -4 26.4 34.1
 13 13 4 15.7 32.3
 13 13 4 30.3 12.7
 13 13 4 41 23.1
 -13 13 -4 100.99 54.09
 -13 13 -4 25.8 25.4
 13 -13 -4 135.29 48.8
 13 -13 -4 10.6 16
 -13 -13 4 49.8 33.4
 -13 13 -4 40.2 32.4
 0 -14 -4 324.37 24.2
 0 -14 -4 340.27 22.8
 0 14 -4 388.66 22.9
 0 14 4 315.07 31.3
 0 14 -4 354.76 38.4
 1 14 -4 48.4 17.9
 -1 14 4 34.5 15.7
 1 14 -4 40.8 8.4
 -1 14 -4 7.5 13.1
 1 -14 -4 33.5 8.4
 1 -14 -4 45.9 10.6
 -5 -14 -4 110.79 17.6
 5 -14 4 138.79 15.4
 5 -14 4 136.49 14.9
 -5 -14 -4 143.19 15.9
 -5 14 -4 177.88 39.6
 -5 14 -4 151.48 37.2
 -5 14 -4 125.49 11
 -5 14 -4 137.79 26.1
 5 14 4 121.69 14.2
 -7 14 4 13 34.4
 7 -14 4 106.29 19.6
 -7 -14 -4 80.89 13.2
 -7 -14 -4 87.89 18.9
 7 -14 4 110.59 35.1
 7 14 -4 69.89 14.5
 -7 14 4 93.59 26.3
 -7 14 4 61.39 24.5
 -7 14 -4 81.09 22.9
 7 -14 -4 97.39 19.7
 -7 14 -4 84.59 8.8
 7 14 4 74.19 15.3
 7 -14 -4 64.49 10.8
 -7 14 -4 103.79 31.3
 7 -14 -4 69.19 20.7
 8 14 -4 131.09 31.8
 -8 14 4 98.69 35.7
 8 14 -4 150.98 38.1
 8 14 -4 102.39 18.5
 -8 14 4 150.68 31.9
 -8 14 4 126.39 46.4
 8 -14 -4 116.29 14
 8 -14 -4 122.29 30.8
 8 -14 -4 143.29 40.6
 8 -14 -4 127.79 23.8
 -9 14 4 25.3 21.4
 9 -14 4 58.99 31.3
 -9 -14 -4 59.09 11.3
 9 14 -4 13.8 20.8
 9 14 -4 28.4 12.9
 -9 -14 -4 61.99 16.7
 9 14 -4 51.49 24
 -9 14 4 29.4 23.2
 -9 14 4 52.39 37.3
 -9 14 -4 62.59 23.1
 9 -14 -4 37.9 16.3
 -9 14 -4 84.79 38.3
 9 14 4 63.59 27.7
 -9 14 -4 63.99 27.9
 10 -14 4 8.3 26.2
 -10 -14 -4 22.8 9.2
 -10 14 -4 46.6 36.7
 -10 14 -4 12.6 19.7
 10 14 4 19.1 15.5
 10 14 4 19.1 21.9
 10 -14 -4 9.4 10.9
 -10 14 -4 25.6 17.4
 11 14 -4 193.18 49.4
 -11 14 4 180.08 44.5
 11 14 -4 152.08 40.9
 11 14 -4 159.48 27.5
 -11 14 4 176.38 56.89
 -11 14 4 156.58 49.3
 11 -14 -4 188.38 16.3
 -12 -14 -4 156.58 20.2
 12 -14 4 94.49 47.4
 12 14 4 221.98 39.5
 12 14 4 156.68 45.4
 -12 14 -4 129.39 42.9
 -12 14 -4 185.88 40.4
 -12 14 -4 189.18 77.49
 0 15 -4 194.28 16.3
 0 15 -4 200.08 33.3
 0 -15 -4 201.28 17.6
 0 -15 -4 211.28 19.5
 0 15 4 227.18 26.6
 1 15 -4 23.9 15.8
 -1 15 4 38.3 15.9
 -1 -15 -4 33.7 9.6
 1 15 -4 34.2 7
 -1 -15 -4 34.6 10
 1 -15 -4 43.1 9.8
 1 -15 -4 39.3 9.7
 -1 15 -4 46.7 20
 -1 15 -4 35 7.6
 1 15 4 38.8 13.3
 -2 -15 -4 338.37 24.8
 -2 -15 -4 377.66 27.9
 -2 15 -4 383.66 23.5
 -2 15 -4 382.86 45.4
 2 15 4 333.07 41.7
 -3 -15 -4 43.8 11.7
 -3 15 4 116.89 28.9
 -3 -15 -4 57.79 11.9
 -3 15 -4 49.5 8.7
 3 15 4 55.39 14
 -3 15 -4 41 20.6
 -4 -15 -4 253.97 24.1
 -4 -15 -4 237.58 21
 -4 15 -4 269.97 17.9
 -5 15 4 364.46 50.79
 -5 15 4 399.26 39.8
 -5 15 4 417.96 49.99
 5 -15 -4 365.46 35.7
 5 -15 -4 453.05 26.3
 5 -15 -4 451.75 43.1
 6 -15 4 239.18 20.4
 -6 -15 -4 284.07 23.3
 -6 -15 -4 252.37 27
 -6 15 -4 286.17 17.5
 -6 15 -4 273.67 49.8
 -6 15 -4 234.98 45.1
 6 15 4 246.98 20.2
 7 -15 4 63.89 14.9
 7 15 -4 34.3 11.1
 -7 15 4 71.99 25.3
 -7 -15 -4 58.99 18.3
 -7 -15 -4 53.89 11.9
 7 15 -4 31.5 12.9
 -7 15 4 39 29
 -7 15 4 31.3 22.1
 -7 15 -4 63.09 20.9
 7 15 4 57.19 12.1
 -7 15 -4 71.59 33
 7 -15 -4 50.69 20.6
 7 -15 -4 31.1 15
 -7 15 -4 56.29 7.5
 -7 15 -4 74.19 28.8
 7 -15 -4 54.69 15.3
 8 15 -4 19 21.2
 8 15 -4 15.7 9.9
 -8 15 4 10.7 16.9
 -8 -15 -4 1.4 6.5
 8 -15 4 -10.8 19.8
 -8 15 4 -10.6 14.1
 -8 -15 -4 2.1 10.4
 8 15 -4 10.3 12.5
 -8 15 4 -1.2 28.4
 8 -15 -4 18.3 11.4
 -8 15 -4 1.2 11.5
 8 -15 -4 25.4 26.2
 8 -15 -4 13.9 8.7
 8 15 4 9 9.2
 -8 15 -4 -3.2 13.8
 -8 15 -4 0.9 3.2
 -8 15 -4 -0.2 23.5
 -9 -15 -4 18.9 9.3
 9 15 -4 -11.1 20.7
 -9 15 4 -4.3 29.7
 -9 15 4 -0.7 16.6
 9 -15 4 10.4 19.7
 9 15 -4 -2.6 12.6
 -9 15 4 15.6 19.9
 9 15 -4 7.4 9.5
 9 15 4 15.5 11
 -9 15 -4 22 20.3
 -9 15 -4 21.8 26.8
 9 -15 -4 -5.5 9.3
 9 -15 -4 7.4 6.6
 -9 15 -4 30.9 16.9
 -10 15 4 164.08 47.5
 10 15 -4 196.18 43.3
 -10 15 4 142.99 51.49
 -10 -15 -4 102.89 18.1
 10 15 -4 178.98 32
 10 15 4 102.59 21.7
 10 15 4 72.09 28.6
 -10 15 -4 72.59 25.5
 -10 15 -4 148.59 49.7
 -10 15 -4 107.29 42.1
 -11 -15 -4 28.5 11.8
 -11 15 4 162.78 60.79
 -11 15 4 104.89 42.8
 -11 15 -4 38.3 23.7
 -11 15 -4 63.29 43.1
 11 15 4 35.8 14.9
 11 15 4 10.7 20.3
 -11 15 -4 31.4 22.9
 11 -15 -4 9.8 15.8
 0 -16 -4 6.7 7.3
 0 16 -4 17.7 16.3
 0 16 4 2.7 8.2
 0 -16 -4 -2.4 5.2
 1 16 -4 32.9 17.8
 -1 16 4 43.9 15.5
 -1 16 -4 20 15.7
 1 -16 -4 41.7 9.9
 1 -16 -4 40.1 11.3
 2 16 -4 125.99 27
 -3 -16 -4 374.46 29.6
 -3 16 4 398.16 44
 3 16 -4 443.76 43.9
 -3 -16 -4 397.06 36.5
 -3 16 -4 310.97 43.6
 3 16 4 338.27 29.3
 -3 16 -4 361.76 23.3
 4 16 -4 5.8 12.5
 -4 -16 -4 -1.3 6.7
 -4 -16 -4 10.2 10
 -4 16 4 12.1 13
 4 -16 -4 4.1 7
 -4 16 -4 12 15.8
 -4 16 -4 1.4 4.5
 -5 16 4 90.09 31.8
 -5 16 4 56.99 26.2
 -5 16 4 54.69 18.8
 5 16 -4 74.89 24.1
 5 -16 -4 64.99 12.1
 6 16 -4 56.19 19.9
 -6 -16 -4 48.9 11
 -6 16 4 62.99 21.3
 -6 -16 -4 34.4 13.2
 -6 16 4 63.19 25.4
 -6 16 4 28.6 26.7
 -6 16 -4 54.69 8.3
 -6 16 -4 70.19 29
 6 -16 -4 63.59 21.5
 6 -16 -4 60.99 13.1
 -6 16 -4 66.29 19.3
 -6 16 -4 68.39 38.5
 6 -16 -4 68.89 12
 6 -16 -4 56.99 11.6
 -7 -16 -4 55.59 13
 -7 16 4 8 18.2
 -7 16 4 -0.1 24.2
 -7 -16 -4 44.7 15.9
 7 16 4 60.09 12.1
 -7 16 -4 62.19 36.8
 -7 16 -4 47.8 24.8
 -7 16 -4 58.79 20.7
 -7 16 -4 57.89 7.5
 8 16 -4 44.9 28.3
 8 16 -4 7.2 8.1
 -8 16 4 5.8 18.4
 -8 -16 -4 27.5 12.7
 -8 16 4 -2.8 24.8
 -8 16 4 24.1 21.5
 8 16 -4 8.5 11.5
 8 -16 4 51.59 18.6
 -8 -16 -4 43.8 12.4
 8 -16 -4 20.2 13.4
 -8 16 -4 59.19 21.7
 -8 16 -4 106.09 35.2
 -8 16 -4 81.99 37.4
 8 16 4 36.6 11.8
 8 -16 -4 21.9 8.7
 9 -16 4 -12.2 8.1
 9 -16 4 18.6 21.2
 9 16 -4 5.2 8.9
 9 16 -4 12.7 13.1
 9 16 -4 36.5 25.5
 -9 16 4 9.7 20.4
 -9 16 4 6.2 27.7
 -9 16 4 -21 16.3
 9 -16 -4 3.5 10.1
 -9 16 -4 39 26.5
 9 -16 -4 -2.8 6.5
 -9 16 -4 31.7 30.2
 9 16 4 31.6 12.3
 -10 -16 -4 -3.9 7.8
 -10 16 4 28.6 19.7
 -10 16 4 -12 29.8
 10 16 -4 14.9 9.5
 10 -16 4 -5.6 12.3
 -10 16 4 19.9 25.6
 10 16 -4 20.9 18.4
 10 -16 4 -5.7 25
 10 16 4 -21.2 10.4
 -10 16 -4 -8.4 14.3
 10 -16 -4 -13.8 11.8
 10 -16 -4 7.6 6.8
 -10 16 -4 26.5 35.5
 -10 16 -4 -17.1 19.4
 0 -17 -4 144.99 18.8
 0 17 4 144.49 26.7
 0 -17 -4 129.89 16.3
 1 17 -4 -0.4 11.2
 -1 17 4 8.2 9.8
 -1 -17 -4 31.5 10.8
 -1 -17 -4 41.3 11.5
 1 -17 -4 9.6 9.3
 -1 17 -4 18.2 16
 1 17 4 21.2 11.3
 2 17 -4 132.49 28.6
 -2 -17 -4 171.78 18.4
 -2 17 4 98.89 24.6
 -2 -17 -4 163.38 21
 2 17 4 156.38 21.4
 -2 17 -4 184.58 34.9
 2 -17 -4 131.59 17.5
 -3 -17 -4 97.99 14.3
 -3 -17 -4 101.69 18.4
 3 17 -4 121.19 29
 -3 17 4 99.49 27.9
 -3 17 -4 108.39 12.1
 3 17 4 101.59 18.6
 -3 17 -4 102.79 32
 3 -17 -4 88.59 14.1
 -4 -17 -4 127.89 21.1
 -4 -17 -4 107.49 16.6
 -4 17 -4 124.39 32.9
 -4 17 -4 106.19 12.2
 -5 -17 -4 209.58 21.8
 -5 -17 -4 231.28 28
 -5 17 -4 180.58 39.6
 -5 17 -4 227.38 16.9
 -6 -17 -4 87.49 15.2
 -6 17 4 36.6 24.3
 -6 -17 -4 61.69 16.6
 -6 17 -4 70.19 9.6
 -6 17 -4 79.49 30.8
 -6 17 -4 50.59 27.7
 -6 17 -4 94.89 23.8
 7 17 -4 0.2 12.6
 -7 -17 -4 17.1 16.2
 -7 17 4 17 26.1
 -7 -17 -4 26 10.3
 -7 17 4 20.4 20.5
 -7 17 -4 7.7 17.5
 7 -17 -4 23.2 9.2
 7 -17 -4 17.9 9.3
 -7 17 -4 8.3 4.7
 -7 17 -4 24.2 19.5
 -7 17 -4 19.5 25
 -8 17 4 67.99 31
 -8 17 4 130.59 42.2
 8 17 -4 138.59 38.5
 -8 17 -4 18.6 25.1
 -8 17 -4 15 29.2
 -9 17 4 124.99 44
 -9 17 4 135.99 37.7
 -9 17 4 116.79 29.4
 -9 17 -4 113.89 30.6
 -9 17 -4 149.09 47.8
 9 -17 -4 134.49 15.9
 -9 17 -4 178.08 49.9
 9 17 4 136.69 18
 9 17 4 126.89 17.4
 0 18 -4 5.8 14.3
 0 -18 -4 15.5 10.1
 0 18 4 23.4 13.1
 1 18 -4 244.98 40.2
 -3 -18 -4 106.99 17.4
 3 18 -4 141.79 32.7
 -3 -18 -4 102.39 18.7
 -3 18 4 108.19 28.3
 3 -18 -4 124.39 17
 -3 18 -4 145.79 37
 -4 18 4 70.19 28.5
 -4 -18 -4 93.39 15.2
 -4 -18 -4 95.99 19.6
 4 18 -4 50.69 21.9
 -4 18 -4 91.59 27.1
 4 -18 -4 109.39 16.6
 -5 -18 -4 78.39 15.4
 -5 18 4 69.09 26.6
 5 18 -4 50.49 19.6
 -5 -18 -4 85.39 21.2
 -5 18 -4 86.69 11.5
 -5 18 -4 102.99 33.7
 5 -18 -4 85.29 14.6
 -6 -18 -4 94.79 16.8
 -6 -18 -4 107.19 24.9
 -6 18 -4 130.59 36.1
 -6 18 -4 88.19 10.9
 -7 18 4 29.4 23.9
 7 18 -4 54.99 21.2
 -7 18 4 42.3 19
 -7 -18 -4 103.59 26.9
 7 -18 -4 46.7 11.8
 -7 18 -4 70.89 26.4
 -8 18 4 235.98 51.09
 -8 18 4 302.57 59.09
 -8 18 4 223.48 33.4
 8 18 -4 233.58 39.2
 8 -18 -4 244.78 21.3
 0 -19 -4 13.8 9.9
 0 19 4 23 14.3
 0 19 -4 29.5 20.8
 1 19 -4 53.09 22.7
 -1 19 4 41.6 18
 -1 -19 -4 11.7 10.8
 1 -19 -4 41 12.5
 -1 19 -4 13.6 16.5
 2 19 -4 167.68 33.7
 -3 19 4 84.29 24.7
 3 19 -4 59.29 21
 -3 -19 -4 26.6 13.9
 3 -19 -4 68.79 14
 -3 19 -4 61.79 23.1
 -4 19 4 6.4 18.1
 4 19 -4 14.5 13.5
 -4 -19 -4 14.1 13.2
 -4 19 -4 4.6 16.9
 4 -19 -4 13.5 10.5
 -5 -19 -4 66.89 19.9
 -5 19 4 -6.1 15.8
 5 -19 -4 5.6 8.6
 -5 19 -4 91.89 31.3
 6 19 -4 114.49 27.3
 -6 19 4 103.89 33.5
 6 -19 -4 69.99 13.9
 0 20 -4 14.2 16
 0 20 4 6.6 13.1
 0 -20 -4 1.4 10.3
 -1 20 4 5.2 13.8
 -1 -20 -4 20.7 13.1
 1 20 -4 4.5 14.3
 1 -20 -4 -4.7 8.9
 1 20 4 40.4 16.5
 -1 20 -4 2.2 14.8
 -2 -20 -4 -3.7 10.3
 2 20 -4 12.9 16.1
 -2 20 4 7.4 17.8
 2 20 4 14.7 13
 -2 20 -4 2.9 14
 2 -20 -4 6 9.1
 3 20 -4 22 17.7
 -3 20 4 23 17.7
 -3 -20 -4 22.3 13.8
 3 -20 -4 11.6 11
 -3 20 -4 35.4 23.2
 0 0 -5 13.3 13.8
 0 0 5 8.4 6.1
 0 0 5 10.8 13.9
 0 0 -5 8 6.3
 1 0 5 4857.81 192.28
 1 0 -5 3944.31 185.78
 -2 0 5 4.8 7.4
 2 0 -5 3.8 7.1
 2 0 -5 2.2 19.2
 -2 0 5 -15.8 13.8
 -2 0 -5 6 9.2
 2 0 5 3 7.2
 2 0 5 2.8 7.7
 -2 0 5 0.2 11.9
 -2 0 -5 6.5 9
 -2 0 -5 -0.8 4.3
 4 0 -5 7 8.6
 4 0 -5 -4.6 18.1
 4 0 5 5.5 9.6
 4 0 5 -0.5 5.8
 -4 0 5 -1.7 16.6
 -4 0 -5 2.2 10.2
 -4 0 -5 2 1.9
 4 0 -5 10.1 12.6
 -4 0 -5 9 11.9
 -4 0 -5 6.1 6.2
 -4 0 5 9.1 18.3
 4 0 -5 0.2 13.6
 4 0 5 7.7 12.5
 -4 0 -5 5.9 17.3
 -5 0 -5 841.72 49.1
 5 0 5 852.51 47.6
 -5 0 -5 880.41 70.39
 -5 0 -5 850.81 36.8
 5 0 5 850.91 60.69
 5 0 5 860.91 55.19
 -5 0 -5 828.92 53.09
 -6 0 -5 4.2 19.2
 -6 0 -5 -2.6 6.9
 6 0 -5 1.5 9.2
 6 0 5 2.7 2.1
 6 0 -5 -2.6 16.2
 6 0 5 22.9 14.7
 6 0 5 8.1 14.4
 -6 0 5 14.9 21.1
 6 0 -5 -5.8 14.3
 -6 0 5 8 15.6
 -6 0 -5 2.2 2.9
 6 0 -5 0.3 10.1
 -6 0 -5 0.2 6.4
 6 0 5 -1.3 6.5
 7 0 5 1342.27 72.19
 7 0 5 1349.07 55.99
 -7 0 -5 1331.17 95.99
 -7 0 -5 1324.07 56.69
 7 0 5 1233.98 84.89
 7 0 5 1338.27 85.59
 -8 0 -5 0.2 10.3
 8 0 -5 -3.7 19.1
 8 0 -5 -3.5 9.2
 8 0 -5 11.3 17.2
 8 0 5 0.3 13.3
 -8 0 -5 1 2.5
 -8 0 5 -7.5 10.7
 -8 0 5 -5.5 16.1
 8 0 5 0.5 6.2
 -8 0 5 14.1 22.7
 -8 0 -5 -8.1 16.6
 -8 0 -5 -5.6 8.1
 8 0 5 -4.2 14.3
 8 0 -5 2.9 2.4
 10 0 5 -0.7 2.7
 10 0 -5 1.7 2.7
 10 0 5 -1.5 18.6
 10 0 -5 -9.3 9
 -10 0 5 -18.6 14.7
 -10 0 -5 -9 9.7
 10 0 -5 11.6 23.9
 -10 0 -5 -3.5 11.3
 10 0 5 4.4 8.3
 -10 0 -5 2.5 3.2
 10 0 -5 21 27.7
 -10 0 -5 7.5 25.4
 -10 0 5 2.2 23.6
 10 0 5 13.1 15.7
 -11 0 -5 477.05 48.3
 -11 0 -5 521.25 75.09
 11 0 5 544.85 68.49
 11 0 5 554.04 70.39
 11 0 -5 330.37 74.19
 11 0 5 521.45 24.5
 11 0 5 482.75 43.1
 -11 0 -5 479.35 53.39
 -11 0 -5 497.25 25.5
 -12 0 5 -6.9 21.6
 12 0 -5 -1.1 2.5
 12 0 -5 -4.1 23.3
 12 0 5 6 18.9
 -12 0 -5 7.6 4
 12 0 -5 -19.7 32.2
 12 0 -5 18.1 17.3
 12 0 5 -1.6 3.1
 -12 0 5 13.7 30.7
 -12 0 -5 -23.8 22.5
 12 0 5 -6.6 8.2
 -12 0 -5 -0.3 15.3
 -12 0 -5 -3.1 16
 12 0 5 29.3 29.9
 -14 0 -5 -11.7 30.5
 14 0 -5 10.8 34.2
 14 0 5 22.3 15.6
 -14 0 -5 15.7 23.9
 14 0 5 6.6 4.2
 -14 0 5 -12.4 41
 14 0 5 23.7 32.5
 14 0 -5 23.9 32.6
 -14 0 -5 -2.4 3.5
 14 0 5 25.8 28.3
 15 0 5 347.97 77.39
 -15 0 -5 325.57 61.19
 15 0 -5 232.88 46.5
 -15 0 5 238.58 80.49
 -15 0 -5 369.86 89.79
 15 0 5 274.97 61.49
 15 0 -5 215.68 67.89
 16 0 5 27.4 38.8
 16 0 5 -26.3 40.6
 -16 0 5 9.3 41.8
 -16 0 -5 -19.2 16.6
 16 0 -5 -3.3 20.4
 -16 0 -5 5.5 43.9
 16 0 -5 13.9 39.8
 17 0 -5 -11.7 34.7
 -17 0 -5 30.8 26.9
 -17 0 5 21 45.8
 -17 0 -5 30.2 47.4
 17 0 5 66.49 44.9
 17 0 -5 0.9 22.4
 0 -1 -5 2469.85 127.09
 0 1 -5 2576.44 113.39
 0 1 -5 2592.44 125.69
 0 -1 -5 2672.63 113.69
 0 -1 5 2582.24 113.39
 0 -1 5 2534.45 122.59
 0 1 5 2715.33 126.49
 0 1 5 2615.74 113.69
 1 1 5 5178.58 223.48
 3 1 -5 34.4 22.1
 -3 -1 -5 89.89 11
 -3 -1 -5 66.79 18
 3 -1 5 57.69 12.1
 -3 1 5 35.5 21.5
 3 -1 5 116.69 20.5
 3 -1 5 82.39 13
 -3 -1 -5 111.69 20.6
 -3 -1 -5 88.99 6.2
 3 1 5 95.89 11.9
 3 -1 -5 43.3 21.3
 3 1 5 85.69 17
 -3 1 -5 93.19 5.2
 -3 1 -5 101.29 21.1
 -3 1 -5 121.59 21.4
 3 1 5 74.19 13.6
 -3 1 -5 74.29 11.5
 -3 -1 5 70.29 28.3
 -4 -1 -5 125.69 32.4
 -4 -1 -5 90.89 13.2
 4 -1 5 80.69 19.2
 -4 -1 -5 95.69 19.2
 4 -1 5 111.49 18.2
 -4 -1 -5 101.39 7
 -4 -1 -5 100.59 21.3
 4 -1 5 105.49 20.8
 4 1 5 90.69 16.6
 -4 1 -5 113.79 29.2
 4 1 5 105.79 7.2
 4 1 5 118.19 13.4
 4 1 5 95.89 21
 -4 1 -5 107.89 16.6
 -4 1 -5 104.09 5.8
 -4 1 -5 145.09 23.6
 -4 1 -5 73.09 21.3
 -5 -1 -5 420.26 49
 5 -1 5 430.16 30.3
 -5 -1 -5 404.66 33.6
 5 1 -5 339.57 29.8
 -5 -1 -5 434.46 19.5
 -5 1 5 325.27 49.1
 5 -1 5 425.26 36.3
 -5 1 5 321.57 35.2
 5 1 -5 328.17 36.2
 5 1 -5 345.97 44.8
 -5 1 5 367.96 45.5
 5 -1 5 422.46 40.2
 -5 -1 -5 401.86 28.6
 -5 1 -5 416.96 33.7
 -5 1 -5 424.66 49.2
 -5 -1 5 376.86 45.1
 5 1 5 436.76 19.2
 5 -1 -5 380.56 37
 5 1 5 429.96 35.7
 5 -1 -5 347.47 30.8
 -5 -1 5 318.47 47.8
 5 1 5 340.57 38.2
 5 -1 -5 337.77 44.8
 -5 1 -5 420.16 31.4
 5 1 5 419.46 29
 6 1 -5 872.31 73.19
 6 1 -5 911.01 60.39
 -6 1 5 903.01 64.49
 -6 1 5 844.22 69.99
 -6 1 5 902.41 80.29
 6 1 -5 920.51 75.79
 6 1 -5 963.7 66.49
 6 -1 -5 921.71 75.09
 6 -1 -5 971.5 77.19
 -6 -1 5 934.31 79.69
 -6 -1 5 948.81 71.69
 6 -1 -5 926.91 63.59
 6 -1 -5 963.1 56.49
 -9 -1 -5 1.6 2.9
 9 1 -5 3.1 9.6
 -9 -1 -5 4.4 12.3
 9 -1 5 9.6 12.8
 9 1 -5 7.5 3.2
 -9 1 5 12.4 24.2
 9 -1 5 6.6 8.8
 -9 1 5 8.2 17.4
 -9 -1 -5 -9.9 18.1
 -9 1 5 -4.3 15.1
 9 1 -5 -6.8 18
 9 -1 5 5.3 2.7
 -9 -1 -5 -1.3 8
 9 -1 5 -9.1 13.9
 9 -1 -5 14.7 11.5
 -9 1 -5 12.8 13.5
 9 1 5 -2.2 14.9
 -9 1 -5 -0.3 2.6
 9 -1 -5 -17.2 21
 9 -1 -5 -14 15.4
 -9 -1 5 7.6 17
 -9 -1 5 -3.4 22.4
 -9 1 -5 10.4 23
 9 1 5 3.9 3.3
 9 -1 -5 -0.2 2
 -9 1 -5 -7.6 9.3
 9 1 5 2.7 16
 9 1 5 7.9 8.5
 10 1 -5 188.58 49.99
 -10 -1 -5 119.19 28
 -10 1 5 184.18 50.19
 -10 -1 -5 122.89 32.1
 -10 1 5 178.18 41.1
 -10 -1 -5 94.49 9.2
 10 -1 5 123.99 40.6
 10 -1 5 75.09 34
 -10 -1 -5 162.58 48.7
 -10 1 -5 92.49 8.3
 10 -1 -5 207.88 50.09
 10 1 5 92.99 8.3
 -10 -1 5 155.88 35.1
 10 1 5 78.19 29.8
 -10 1 -5 78.69 22.3
 10 -1 -5 175.18 32.2
 -10 1 -5 100.49 39.1
 -10 1 -5 93.09 25.5
 10 1 5 96.49 30.5
 10 1 5 108.29 20.8
 -10 -1 5 237.78 61.99
 -11 -1 -5 221.18 39.5
 11 -1 5 178.08 42.6
 -11 -1 -5 200.68 38.4
 11 -1 5 160.38 28.4
 -11 -1 -5 183.58 54.69
 11 -1 5 179.38 10.6
 11 -1 5 157.98 43.8
 -11 1 -5 133.09 43.7
 -11 1 -5 184.98 33.9
 -11 1 -5 196.58 39.8
 -11 1 -5 160.08 11.6
 11 1 5 174.28 11.9
 11 1 5 228.08 47.8
 11 1 5 151.88 26.5
 11 1 5 153.68 41.4
 -12 1 5 306.77 56.89
 -12 -1 5 300.07 74.59
 -13 -1 -5 71.79 44.4
 13 -1 5 94.19 24.3
 13 -1 5 48.1 41.8
 -13 -1 -5 68.19 31.9
 -13 -1 -5 70.29 9
 13 -1 5 70.19 29
 -13 -1 -5 93.09 28.5
 -13 -1 5 189.68 54.19
 -13 1 -5 110.39 36.7
 13 1 5 93.79 26.4
 13 1 5 67.69 8.5
 13 1 5 82.89 36.4
 13 1 5 103.29 43.3
 -13 1 -5 157.38 37.8
 -13 1 -5 64.09 7.8
 -13 1 -5 41.9 37.9
 14 -1 5 302.47 38.8
 14 -1 5 283.77 75.89
 -14 -1 -5 204.48 15.9
 14 -1 5 262.97 57.29
 -14 -1 -5 229.48 75.89
 -14 1 -5 163.18 58.09
 14 1 5 269.97 39.4
 14 1 5 254.47 54.09
 -14 1 -5 219.38 52.39
 -14 1 -5 205.68 14.4
 14 1 5 232.88 15.6
 14 1 5 294.67 75.19
 -15 -1 -5 35.3 7.6
 15 -1 5 33.2 39.7
 -15 -1 -5 0 34.4
 15 -1 5 64.19 32.6
 -15 1 5 25.6 40.4
 15 1 -5 51.09 26.9
 15 1 -5 46.7 38.4
 -15 -1 -5 72.29 28.9
 15 -1 -5 29 42.5
 -15 -1 5 28.6 40.2
 15 -1 -5 3 20.3
 -15 1 -5 75.39 47.5
 15 1 5 86.29 39.8
 15 1 5 53.29 47.8
 -15 1 -5 23.7 23.1
 -16 1 5 5 43.4
 16 -1 5 239.08 71.49
 16 1 -5 12.3 39.9
 -16 -1 -5 223.48 48.8
 -16 -1 -5 228.58 72.79
 16 -1 -5 68.59 54.59
 -16 1 -5 233.98 55.79
 16 1 5 111.99 46
 -16 1 -5 241.08 79.39
 16 1 5 160.28 59.99
 -17 -1 -5 100.19 54.09
 -17 -1 -5 15.5 27
 17 -1 5 111.19 51.59
 17 1 -5 57.79 46.5
 17 1 -5 94.19 30
 -17 1 5 116.39 65.69
 17 1 5 49.6 37.3
 17 -1 -5 88.79 54.99
 -17 1 -5 51.29 46.6
 -17 1 -5 53.49 28.9
 17 -1 -5 93.19 34.9
 -17 -1 5 68.39 56.69
 0 -2 5 9.2 11.5
 0 2 -5 14.1 13.5
 0 -2 5 11.6 6.6
 0 2 5 16.9 7.4
 0 2 -5 10.8 6.5
 0 -2 -5 30.3 17.6
 0 2 5 15.4 13.2
 0 -2 -5 14.8 7.2
 -1 2 5 914.51 53.59
 1 2 -5 949.51 50.09
 -1 2 5 1014 66.29
 1 2 -5 999.3 65.99
 -1 -2 5 1043.2 63.09
 1 -2 -5 1046.3 53.39
 1 -2 -5 1072.59 51.69
 -1 -2 5 996.3 50.49
 1 -2 -5 1078.79 68.99
 2 2 -5 1378.86 65.39
 -2 2 5 1226.08 81.99
 -2 2 5 1321.77 75.79
 -2 2 5 1260.77 65.09
 2 2 -5 1379.76 83.79
 2 -2 -5 1300.27 84.19
 -2 -2 5 1363.76 64.79
 2 -2 -5 1333.07 70.19
 2 -2 -5 1384.16 66.39
 -2 -2 5 1322.67 74.29
 -2 -2 5 1366.66 80.99
 -3 2 5 1133.79 57.89
 3 2 -5 1160.08 58.09
 3 2 -5 1133.19 77.19
 -3 2 5 1113.69 64.09
 -3 2 5 1053.29 71.99
 -3 2 5 1109.79 77.89
 3 -2 -5 1067.49 76.59
 3 -2 -5 1094.49 63.49
 -3 -2 5 1164.58 56.99
 -3 -2 5 1096.49 75.19
 -3 -2 5 1082.89 70.69
 3 -2 -5 1151.38 58.99
 4 -2 5 80.89 18
 4 -2 5 106.59 21.8
 -4 -2 -5 127.49 30.5
 -4 -2 -5 109.89 12.9
 4 -2 5 101.29 17.4
 -4 -2 -5 84.59 17.3
 -4 -2 -5 99.69 21.7
 -4 2 -5 78.79 16
 -4 2 -5 122.09 25.2
 -4 2 -5 103.49 29.7
 4 2 5 102.19 11.9
 4 2 5 102.99 7.5
 4 2 5 83.89 19.3
 4 2 5 85.69 17
 -4 2 -5 91.99 16.3
 -5 -2 -5 125.89 31.9
 -5 -2 -5 126.09 9.1
 5 -2 5 105.29 20.5
 -5 -2 -5 152.08 24.4
 -5 -2 -5 123.39 16.3
 5 -2 5 148.49 29.3
 5 -2 5 128.69 17.8
 5 2 5 140.59 27.5
 5 2 5 136.39 9
 5 2 5 134.69 14.7
 5 -2 -5 73.09 26.8
 5 2 5 112.29 24.9
 -5 2 -5 139.49 21.3
 -5 2 -5 144.49 24.8
 -6 -2 -5 2939.11 139.59
 6 -2 5 2988.7 160.88
 -6 -2 -5 3033.1 126.39
 6 -2 5 3043.2 154.58
 -6 -2 -5 2884.41 125.19
 -6 -2 -5 3304.97 165.38
 6 -2 5 2822.32 139.69
 -6 -2 -5 2993.9 143.69
 6 2 5 2899.21 152.68
 -6 2 -5 2934.41 144.39
 6 2 5 3020.7 135.69
 -6 2 -5 2939.01 143.29
 6 2 5 3386.16 152.78
 6 2 5 3119.99 125.49
 -6 2 -5 3211.78 167.98
 -7 -2 -5 436.26 21.8
 -7 -2 -5 426.56 36.7
 7 -2 5 431.36 45.6
 7 -2 5 428.36 45.1
 -7 -2 -5 487.35 60.49
 -7 -2 -5 405.36 35.4
 7 -2 5 427.56 35.1
 -7 -2 -5 410.26 23.7
 -7 2 -5 431.26 38.4
 7 2 5 418.96 31.4
 7 2 5 438.96 21.5
 7 2 5 447.36 44.3
 7 2 5 455.65 46
 -7 2 -5 427.56 37.7
 9 2 -5 272.27 44.3
 9 2 -5 367.36 62.59
 9 2 -5 389.56 19.8
 -9 2 5 313.07 51.99
 9 2 -5 370.66 53.29
 -9 2 5 340.57 45.4
 -9 2 5 329.07 63.09
 9 -2 -5 286.97 54.59
 -9 -2 5 435.96 78.09
 -9 -2 5 369.26 46.4
 9 -2 -5 371.56 40.3
 9 -2 -5 370.96 17.1
 9 -2 -5 400.66 69.39
 10 -2 5 621.44 68.89
 -10 -2 -5 672.33 57.39
 -10 -2 -5 561.74 70.19
 10 -2 5 546.15 46.3
 10 -2 5 570.34 60.59
 -10 -2 -5 589.54 30.1
 -10 -2 -5 629.74 51.39
 -10 2 -5 660.03 77.69
 10 2 5 516.85 58.29
 10 2 5 592.44 65.59
 10 2 5 592.74 29.3
 -10 2 -5 588.24 55.79
 -10 2 -5 614.24 28
 -10 2 -5 633.34 54.29
 12 2 -5 399.16 61.09
 -12 2 5 450.05 90.39
 -12 2 5 358.36 65.99
 -12 2 5 449.66 59.69
 12 2 -5 425.06 22.1
 12 2 -5 463.55 53.89
 12 2 -5 347.77 73.19
 12 -2 -5 475.15 91.99
 -12 -2 5 321.47 60.39
 12 -2 -5 423.16 68.29
 12 -2 -5 389.76 47.2
 -12 -2 5 492.55 94.19
 13 -2 5 150.58 34.1
 13 -2 5 121.79 39.3
 -13 2 5 186.98 44.2
 13 2 -5 141.29 33.7
 13 2 -5 148.89 51.79
 13 2 -5 134.29 51.89
 -13 -2 -5 135.29 52.89
 -13 2 5 131.99 37.9
 -13 -2 -5 130.69 33.7
 -13 -2 -5 79.89 30.3
 13 -2 5 194.78 73.29
 -13 2 5 172.98 69.89
 -13 -2 -5 82.89 10.6
 13 2 5 110.99 26.2
 13 -2 -5 132.59 60.19
 -13 -2 5 166.88 47.6
 -13 2 -5 107.29 50.29
 -13 2 -5 128.19 32.7
 13 -2 -5 200.28 40.7
 13 -2 -5 166.38 49.2
 -13 -2 5 119.29 51.89
 13 2 5 116.09 35.8
 -13 2 -5 101.79 8.9
 13 2 5 132.69 45.8
 -13 2 -5 68.89 45.8
 14 -2 5 259.37 72.79
 14 -2 5 155.48 33.3
 -14 -2 -5 110.59 49
 -14 -2 -5 141.49 37
 14 -2 5 162.48 44.2
 -14 -2 -5 99.79 11.7
 -14 2 -5 164.18 50.69
 14 2 5 133.79 58.59
 -14 2 -5 187.38 63.59
 14 2 5 168.78 46
 15 2 -5 49.99 37.6
 -15 -2 -5 -5.1 20.4
 15 -2 5 2.7 29
 15 2 -5 34.2 24.5
 15 -2 5 14.5 28.5
 -15 2 5 32.7 42.9
 -15 -2 -5 6.7 39.9
 -15 2 -5 9.2 26.5
 15 2 5 -12.8 35.9
 15 -2 -5 57.39 40.2
 -15 -2 5 12.7 38.2
 -15 2 -5 21.2 36.5
 15 2 5 30.9 29.2
 15 2 5 -12.1 13.2
 -16 2 5 -7.7 42.2
 -16 -2 -5 21.5 21
 -16 -2 -5 -15.6 41.2
 16 -2 5 9.9 37.1
 16 2 -5 38.3 49.1
 16 2 -5 17.9 23.5
 16 2 5 -33.7 30.2
 -16 -2 5 1.3 36.7
 -16 2 -5 61.99 33.9
 16 -2 -5 49.8 42.5
 16 2 5 65.29 43.7
 16 -2 -5 12.3 19.3
 -16 2 -5 34.5 54.59
 17 2 -5 16.5 49.6
 -17 2 5 25.8 69.09
 17 -2 5 31.8 39
 17 2 -5 5.1 22.3
 17 2 5 20.4 30.1
 17 -2 -5 20.3 23.6
 17 -2 -5 -5.7 33.1
 -17 -2 5 -4.6 45.8
 0 -3 -5 1124.89 54.79
 0 -3 5 1104.99 54.29
 0 3 -5 1108.49 54.39
 0 3 5 1190.08 55.79
 0 3 5 1184.08 68.59
 0 -3 -5 1140.09 70.59
 0 -3 5 1089.29 60.29
 0 3 -5 1142.49 66.19
 -3 -3 -5 54.09 16.3
 -3 -3 -5 53.69 5.8
 -3 3 5 27.6 19.1
 -3 3 5 22.7 24.2
 -3 -3 -5 57.09 8
 3 -3 5 46.9 12.2
 3 3 -5 30.1 10
 -3 3 5 36.4 14.6
 3 -3 5 65.69 15.5
 3 -3 5 43.8 11.4
 -3 -3 -5 71.49 16.4
 3 3 -5 14.7 18.2
 3 3 5 57.89 6
 -3 -3 5 23.3 18.2
 -3 3 -5 55.99 18.1
 3 3 5 55.69 13.8
 3 -3 -5 24.1 18.9
 -3 3 -5 46.2 13.4
 3 3 5 60.19 13.5
 -5 -3 -5 234.68 38.7
 5 -3 5 216.28 23.5
 -5 -3 -5 206.58 12.6
 -5 -3 -5 234.98 20.9
 5 -3 5 233.68 30.5
 5 -3 5 228.58 28.5
 -5 -3 -5 202.98 24.2
 -5 -3 -5 232.88 13.6
 5 3 5 201.78 17.3
 -5 3 -5 216.08 42.4
 5 3 5 197.38 28.6
 -5 3 -5 215.08 25.4
 5 3 5 226.18 26.2
 5 3 5 227.68 13.2
 6 -3 5 1326.47 81.79
 -6 -3 -5 1282.87 70.29
 -6 -3 -5 1377.66 74.29
 -6 -3 -5 1235.78 57.09
 6 -3 5 1225.78 71.49
 -6 -3 -5 1348.17 58.79
 -6 -3 -5 1366.96 90.69
 6 -3 5 1294.57 82.79
 -6 3 -5 1404.36 94.89
 -6 3 -5 1304.27 75.09
 6 3 5 1363.76 83.59
 -6 3 -5 1355.26 75.79
 6 3 5 1347.97 57.79
 6 3 5 1335.97 65.59
 6 3 5 1259.77 78.39
 7 3 -5 663.53 68.39
 7 3 -5 748.33 51.89
 -7 -3 -5 904.31 38.9
 -7 -3 -5 939.21 41.5
 7 -3 5 901.11 66.59
 7 -3 5 819.12 53.69
 -7 -3 -5 1018.4 75.79
 -7 -3 -5 878.71 55.19
 -7 -3 -5 898.51 61.19
 7 -3 5 942.71 67.59
 -7 3 5 684.73 61.69
 7 3 -5 789.32 71.09
 7 3 -5 758.62 63.29
 7 3 -5 718.93 38.1
 7 -3 -5 721.03 70.09
 7 -3 -5 730.93 56.39
 7 3 5 903.61 48.8
 -7 3 -5 976.3 59.79
 -7 -3 5 730.53 74.49
 7 -3 -5 708.83 71.99
 7 -3 -5 745.13 52.99
 7 3 5 871.01 64.79
 7 3 5 939.61 39
 -7 -3 5 726.13 65.09
 7 3 5 927.31 64.99
 -7 3 -5 896.81 58.39
 -9 -3 -5 104.89 24.1
 -9 -3 -5 98.89 33.8
 -9 3 5 93.79 29.8
 -9 3 5 71.49 29.3
 -9 -3 -5 107.29 9.9
 9 -3 5 87.99 23.9
 -9 3 5 115.09 41.3
 9 -3 5 91.99 29.3
 9 3 -5 91.29 9
 9 3 -5 93.79 36.5
 9 3 -5 114.99 39.1
 9 -3 5 109.29 30.7
 9 3 -5 91.19 24.8
 -9 -3 -5 114.29 26.3
 9 -3 -5 107.19 27.1
 9 3 5 102.29 10.1
 -9 -3 5 92.09 41.1
 9 3 5 88.99 27.2
 9 3 5 109.39 32
 -9 3 -5 76.49 32.3
 9 -3 -5 93.69 22.9
 -9 3 -5 107.29 24.9
 9 3 5 99.99 18.7
 -9 3 -5 107.29 25.9
 9 -3 -5 128.39 46.9
 -9 3 -5 113.69 7.5
 -9 -3 5 92.39 27
 9 -3 -5 126.39 40.3
 -10 -3 -5 131.59 11.6
 10 -3 5 109.89 22.3
 -10 -3 -5 126.39 30.4
 10 -3 5 118.19 37
 -10 -3 -5 168.58 43.1
 -10 3 -5 132.89 46.4
 10 3 5 132.69 41.1
 -10 3 -5 118.69 27.7
 10 3 5 137.79 22.8
 -10 3 -5 197.28 37.1
 10 3 5 123.19 10.5
 -10 3 -5 123.89 8.5
 10 3 5 114.69 32.9
 11 -3 5 349.17 38.2
 -11 -3 -5 291.37 19.2
 11 -3 5 285.27 56.29
 -11 -3 -5 334.17 69.09
 -11 -3 -5 340.57 42.4
 11 -3 5 321.27 55.69
 -11 3 -5 340.07 65.79
 -11 3 -5 301.37 46.4
 11 3 5 309.77 31.8
 11 3 5 261.47 49.3
 -11 3 -5 305.87 15.9
 -11 3 -5 279.17 39.2
 11 3 5 304.67 18.5
 11 3 5 293.17 56.19
 12 3 -5 119.29 64.79
 13 3 -5 353.76 67.29
 -13 3 5 319.57 67.09
 -13 3 5 339.77 91.59
 13 3 -5 207.98 58.59
 13 -3 5 154.48 67.29
 -13 -3 -5 177.98 61.89
 -13 3 5 220.08 49.4
 13 3 -5 273.77 16.1
 13 3 -5 259.07 45.4
 13 -3 -5 267.87 64.29
 13 3 5 164.58 58.19
 13 -3 -5 214.78 43.3
 13 -3 -5 255.57 43.4
 -13 -3 5 299.77 77.69
 -13 3 -5 116.19 55.09
 -13 3 -5 156.78 40.4
 -13 -3 5 312.27 82.69
 14 -3 5 232.48 65.09
 14 -3 5 261.07 55.09
 -14 -3 -5 213.78 45.3
 -14 -3 -5 203.88 17.1
 -14 -3 -5 265.77 76.19
 14 3 5 197.38 61.39
 -14 3 -5 263.27 54.89
 -14 3 -5 354.16 89.89
 14 3 5 223.78 62.59
 14 3 5 254.57 35.1
 15 3 -5 153.58 72.49
 -15 -3 -5 43.8 49
 15 3 -5 165.68 66.79
 15 -3 5 24.7 33.1
 -15 3 5 54.59 39
 -15 3 5 56.59 30.8
 -15 -3 -5 8.3 20.5
 15 3 -5 103.89 31.4
 -15 -3 5 81.49 45
 15 3 5 27.7 26
 15 3 5 -2.7 31.5
 15 -3 -5 45.8 37.7
 -15 3 -5 6.2 18.6
 -15 3 -5 -13 33.3
 -16 3 5 185.98 66.29
 16 3 -5 138.09 38.5
 16 3 -5 121.59 54.19
 -16 3 5 169.98 54.59
 -16 -3 5 268.07 88.39
 16 -3 -5 119.09 55.79
 16 -3 -5 163.88 39
 0 -4 -5 43.6 6.1
 0 4 5 39.3 9.3
 0 -4 5 42.6 9.1
 0 -4 5 32.7 10.9
 0 -4 -5 44.7 19.6
 0 4 5 21.8 14.6
 0 4 -5 50.09 9.7
 -1 4 5 2524.35 127.99
 -1 4 5 2582.34 111.79
 -1 4 5 2455.95 112.59
 1 4 -5 2563.24 110.09
 1 -4 -5 2574.54 110.99
 1 -4 -5 2353.86 127.49
 -1 -4 5 2449.75 109.29
 1 -4 -5 2424.46 109.79
 -1 -4 5 2470.85 118.69
 2 4 -5 1764.52 96.29
 2 4 -5 1612.14 76.09
 -2 4 5 1616.84 82.49
 -2 4 5 1550.54 89.39
 -2 4 5 1586.74 77.69
 -2 4 5 1485.95 94.29
 -2 -4 5 1639.24 75.79
 2 -4 -5 1570.64 78.39
 -2 -4 5 1658.03 86.99
 -2 -4 5 1802.32 92.59
 2 -4 -5 1652.63 96.59
 2 -4 -5 1680.53 78.19
 -3 4 5 410.16 42.7
 -3 -4 -5 334.17 18.1
 3 -4 5 330.07 28
 -3 -4 -5 333.07 31.6
 3 -4 5 345.37 28.7
 3 4 -5 451.45 44.8
 3 -4 5 324.17 28
 -3 4 5 349.87 44
 -3 4 -5 282.97 26
 -3 -4 5 404.86 39.1
 3 4 5 290.57 25.2
 -3 4 -5 325.47 29
 3 -4 -5 391.46 43.2
 3 -4 -5 397.26 29.2
 3 4 5 320.57 18.2
 3 4 5 328.97 27.5
 -3 4 -5 297.37 32.9
 -3 -4 5 427.26 42.1
 -4 -4 -5 808.32 37.6
 -4 -4 -5 884.61 64.49
 -4 -4 -5 832.62 50.99
 4 -4 5 766.02 52.29
 -4 -4 -5 797.22 36.8
 4 -4 5 803.72 50.49
 -4 -4 -5 913.91 54.79
 4 -4 5 857.51 52.69
 -4 4 -5 809.22 55.29
 -4 4 -5 800.72 56.29
 -4 4 -5 783.62 50.99
 4 4 5 841.32 37.8
 4 4 5 791.32 53.29
 4 4 5 726.33 50.69
 6 -4 5 245.88 32.7
 -6 -4 -5 180.98 23.5
 -6 -4 -5 221.78 14.9
 6 -4 5 250.77 26
 6 -4 5 203.98 33.5
 -6 -4 -5 198.18 21.9
 -6 -4 -5 281.07 44.6
 -6 -4 -5 210.88 13.3
 6 4 5 207.58 13.7
 -6 4 -5 227.78 26.8
 -6 4 -5 204.28 41
 6 4 5 213.58 28.7
 -6 4 -5 228.08 27
 6 4 5 205.38 35.2
 6 4 5 200.08 17.7
 -7 -4 -5 1168.28 71.99
 -7 -4 -5 1207.38 68.79
 -7 -4 -5 1211.28 56.29
 7 -4 5 1226.48 82.39
 -7 -4 -5 1167.88 55.89
 7 -4 5 1108.99 79.49
 7 -4 5 1045.6 76.19
 -7 -4 -5 1327.27 90.69
 7 4 5 1151.08 79.89
 7 4 5 1225.88 62.59
 -7 4 -5 1215.98 73.49
 7 4 5 1224.68 79.29
 -7 4 -5 1209.98 75.09
 -7 4 -5 1330.67 96.39
 7 4 5 1275.87 54.29
 -8 -4 -5 160.08 27.3
 -8 -4 -5 141.59 11.5
 8 -4 5 129.69 31.1
 -8 -4 -5 141.89 14.6
 -8 -4 -5 131.99 39.6
 -8 -4 -5 153.88 22.6
 8 -4 5 162.28 26.9
 8 -4 5 155.58 33.6
 -8 4 -5 131.59 28.3
 -8 4 -5 169.08 30.6
 -8 4 -5 87.79 33.1
 8 4 5 145.89 11.2
 8 4 5 164.08 34.1
 8 4 5 162.28 19.7
 8 4 5 144.89 31.8
 -9 -4 -5 302.57 18.4
 9 -4 5 297.57 41.9
 9 -4 5 328.27 49
 -9 -4 -5 284.97 51.49
 9 -4 5 274.07 31.8
 -9 4 5 458.35 76.19
 -9 -4 -5 288.77 34.4
 -9 -4 -5 299.37 32
 -9 4 -5 267.37 43.3
 9 4 5 296.67 48.5
 -9 4 -5 201.48 46.7
 9 4 5 279.67 17.7
 -9 -4 5 450.55 65.09
 -9 4 -5 341.67 37.7
 9 4 5 270.97 26.7
 -10 -4 -5 1077.39 49
 10 4 -5 760.22 87.09
 10 -4 5 1017.6 81.69
 10 -4 5 994.1 68.49
 -10 -4 -5 1094.99 73.19
 -10 4 5 769.32 77.69
 10 -4 5 1143.79 95.09
 -10 4 -5 1167.08 80.89
 -10 4 -5 1053.69 73.49
 10 4 5 1034.8 62.19
 10 4 5 1050.49 83.29
 10 4 5 992.5 85.69
 -10 4 -5 1064.79 44.1
 -11 -4 -5 120.69 44.6
 11 4 -5 138.99 37.3
 -11 -4 -5 94.79 11.5
 11 -4 5 82.99 39
 -11 4 5 108.89 36.1
 11 4 -5 125.09 47.1
 -11 4 5 130.49 38.5
 11 4 -5 131.19 31.9
 -11 -4 -5 136.59 31.6
 11 -4 5 73.19 32.6
 11 -4 5 80.09 21.4
 11 4 -5 141.29 11.3
 -11 4 5 134.79 48.9
 11 -4 -5 170.98 47
 11 4 5 80.69 34.1
 11 4 5 107.89 31.5
 -11 4 -5 101.09 27
 -11 4 -5 101.39 50.09
 11 -4 -5 160.88 52.69
 11 4 5 135.89 24.4
 11 -4 -5 155.88 30.8
 -11 -4 5 186.18 55.59
 -11 4 -5 123.39 36.1
 -12 -4 -5 7.8 34
 -12 -4 -5 -20.4 14.9
 12 4 -5 22.4 36.9
 -12 4 5 -1.8 20.9
 -12 -4 -5 4.5 5.2
 12 4 -5 -1.4 3.2
 12 4 -5 16 15.9
 12 4 -5 -8.5 23.4
 12 -4 5 13.8 20
 -12 4 5 -4.1 16.8
 -12 -4 -5 -13.2 7.2
 12 -4 5 -14.2 23.3
 12 -4 -5 -8.1 11.4
 12 4 5 -0.8 8.8
 -12 4 -5 3.1 19.5
 12 4 5 3.2 28.8
 -12 -4 5 9.6 29.4
 12 -4 -5 17.1 26.1
 12 -4 -5 1.3 7.2
 -12 4 -5 16.1 20.8
 12 -4 -5 -11.5 27.9
 12 4 5 -0.2 15.6
 -12 -4 5 33.7 16.8
 -14 -4 -5 63.79 44
 14 -4 5 91.39 38.6
 14 4 -5 104.99 51.39
 -14 4 5 99.89 36.8
 -14 4 5 97.99 55.49
 14 4 -5 109.89 31.9
 -14 -4 -5 72.69 11.2
 14 4 -5 100.09 10.2
 14 4 -5 155.98 60.29
 14 -4 5 51.09 38
 14 4 5 68.09 22.1
 -14 -4 5 93.49 52.19
 14 4 5 68.19 39.9
 14 -4 -5 100.69 44.1
 -14 4 -5 48.2 51.79
 14 -4 -5 130.29 35.8
 -14 4 -5 118.99 35.5
 14 4 5 70.59 31.9
 15 -4 5 18.6 36.3
 -15 4 5 19 39.3
 -15 4 5 -7.7 21.8
 15 4 -5 32.1 22.4
 15 4 -5 19 33.3
 15 4 -5 21.1 5.9
 15 4 -5 7.3 39.2
 -15 -4 -5 -6.4 38.9
 15 -4 -5 16.1 21.5
 -15 4 -5 -2.4 23.4
 15 4 5 30.5 25.3
 15 4 5 -18.3 22.6
 15 4 5 22.6 18.7
 -15 4 -5 3 38.8
 15 -4 -5 1.1 38
 -16 -4 -5 31.5 40.7
 -16 4 5 149.69 63.59
 -16 4 5 83.69 62.29
 16 4 -5 121.59 35.8
 16 -4 5 27.9 35.4
 -16 -4 5 109.79 61.79
 -16 4 -5 43.3 46.8
 16 -4 -5 126.19 37.8
 16 4 5 42.2 31.3
 -16 4 -5 6.8 21.1
 0 -5 5 40.7 11.2
 0 5 5 51.89 10.6
 0 -5 5 69.39 10.8
 0 5 5 59.19 18.5
 0 -5 -5 48.9 7.4
 0 5 -5 44.2 6.6
 0 5 -5 38.2 9.2
 0 5 -5 53.39 17.6
 0 5 5 59.19 11
 0 -5 -5 54.39 20.6
 -1 -5 -5 290.17 14.9
 -1 -5 -5 283.27 16.1
 1 -5 5 272.77 19.5
 -1 -5 -5 294.17 33.6
 1 -5 5 266.87 21.7
 -1 5 -5 281.47 22.8
 1 5 5 295.47 27.3
 -1 5 -5 268.67 24.6
 1 5 5 295.87 20.6
 -1 5 -5 273.17 15.3
 2 -5 -5 985.7 54.99
 -3 -5 -5 4401.46 184.48
 -3 -5 -5 4187.38 199.08
 3 -5 5 4446.35 197.58
 -3 5 5 4622.74 203.38
 3 -5 5 4401.46 196.48
 -3 -5 -5 4236.78 185.28
 3 5 -5 4921.71 216.18
 -3 5 5 4748.12 215.18
 -3 5 5 4614.24 221.08
 -3 -5 5 4885.51 211.58
 3 -5 -5 4484.25 215.18
 3 -5 -5 4657.83 197.38
 -3 5 -5 4166.58 213.98
 3 5 5 4427.56 195.28
 3 5 5 4183.38 193.78
 -3 -5 5 4754.22 208.38
 3 -5 -5 5004.5 196.38
 -3 5 -5 4497.55 181.98
 3 5 5 4522.25 185.98
 -3 5 -5 3931.51 197.58
 -4 -5 -5 733.83 48.3
 4 -5 5 717.73 49.5
 -4 -5 -5 757.32 35.7
 -4 -5 -5 789.42 36.9
 4 -5 5 823.22 52.29
 -4 -5 -5 844.32 61.39
 4 -5 5 800.32 51.19
 -4 5 -5 770.82 64.79
 4 5 5 807.92 47.8
 4 5 5 670.53 48
 -4 5 -5 730.53 49.4
 4 5 5 826.02 37.2
 -4 5 -5 809.52 50.59
 6 -5 5 24.2 15.4
 6 -5 5 16.8 15.8
 -6 5 5 10.8 12.1
 -6 -5 -5 8.7 15.3
 -6 5 5 -7.5 19.6
 -6 -5 -5 18.6 11.6
 -6 5 5 4.4 17.2
 6 5 -5 6.2 13
 -6 -5 -5 22.6 5.7
 6 -5 5 26 11.3
 6 5 -5 -6.4 15.4
 6 5 -5 22.1 20.9
 -6 -5 -5 16.7 4.3
 -6 5 -5 15.7 11
 6 -5 -5 -5.3 16.9
 6 -5 -5 2.3 15.9
 6 5 5 13.1 13.8
 -6 5 -5 27.8 22.4
 6 -5 -5 2.7 7.5
 6 5 5 22.5 14.4
 -6 -5 5 -1.2 13.8
 6 -5 -5 -0.2 10
 -6 5 -5 10.3 11.3
 6 5 5 19.7 7.4
 -6 -5 5 10.1 18.1
 7 -5 5 44.9 26.8
 -7 5 5 63.49 26.1
 7 -5 5 34.6 14.2
 -7 5 5 48.1 28.4
 -7 -5 -5 45.8 7.5
 7 5 -5 55.99 7.2
 -7 -5 -5 59.89 27.1
 -7 -5 -5 57.29 10
 7 -5 5 31.3 18
 7 5 -5 66.59 28.6
 -7 -5 -5 42.8 15
 -7 5 5 30.6 17.3
 7 5 -5 56.59 15
 7 5 -5 53.49 25.6
 7 5 5 39.1 6.5
 7 5 5 50.69 19.6
 -7 -5 5 57.39 23.1
 -7 -5 5 58.79 29.3
 7 5 5 36.2 19.3
 7 5 5 44.9 11.2
 7 -5 -5 50.79 16.5
 7 -5 -5 38 21.7
 -7 5 -5 51.49 25.7
 -7 5 -5 50.79 16.9
 7 -5 -5 54.59 17.6
 7 -5 -5 67.09 27.6
 -7 5 -5 59.19 20.6
 -8 -5 -5 200.08 43.1
 8 -5 5 187.78 36.4
 -8 -5 -5 167.38 16
 -8 -5 -5 150.48 12.4
 -8 -5 -5 143.99 29
 8 -5 5 161.38 33.4
 8 -5 5 170.28 34.5
 -8 5 -5 180.28 33.6
 -8 5 -5 117.89 35.6
 8 5 5 154.48 12.1
 8 5 5 147.09 18.1
 8 5 5 174.98 35.5
 8 5 5 112.59 28.2
 -8 5 -5 136.89 28.2
 -9 -5 -5 517.65 27.7
 9 -5 5 491.45 44
 -9 -5 -5 497.45 43.6
 9 -5 5 618.44 63.79
 9 -5 5 472.05 52.89
 -9 -5 -5 463.65 31.8
 -9 -5 -5 558.74 62.89
 9 5 5 519.15 37.8
 -9 5 -5 507.55 47.7
 -9 5 -5 484.75 63.79
 9 5 5 501.55 55.99
 9 5 5 485.85 53.59
 -9 5 -5 537.05 50.59
 -10 -5 -5 325.47 65.49
 10 -5 5 250.57 39.8
 10 -5 5 207.88 44.3
 -10 -5 -5 220.68 32.2
 -10 -5 -5 206.88 16
 10 -5 5 240.38 49.7
 10 5 5 158.28 39.8
 10 5 5 177.58 23.5
 -10 5 -5 197.28 38.2
 -10 5 -5 219.68 40
 -10 5 -5 197.08 52.59
 10 5 5 266.07 47.1
 12 -5 5 29.6 18.5
 -12 5 5 84.39 33.4
 -12 -5 -5 32.4 18.6
 12 5 -5 104.19 36.4
 12 -5 5 29.8 25.5
 12 5 -5 66.79 8.8
 -12 -5 -5 42.7 32.7
 -12 5 5 25.1 31.5
 12 5 -5 88.39 33.3
 -12 5 5 97.09 33.5
 12 5 -5 92.29 29.1
 12 -5 5 28.7 30.6
 12 5 -5 95.29 43.8
 12 -5 -5 41.3 19.9
 12 5 5 28.7 16.7
 -12 5 -5 23.5 20.4
 12 -5 -5 68.59 23.5
 -12 5 -5 47.8 22.8
 12 -5 -5 105.99 49.99
 12 5 5 15.2 28
 -12 5 -5 30.5 37.9
 12 -5 -5 68.79 37.5
 -12 -5 5 84.49 45.3
 -12 -5 5 77.19 27.8
 12 5 5 10.9 22.1
 13 -5 5 16.4 23.5
 13 5 -5 -16.7 14
 -13 5 5 37.2 39.2
 13 5 -5 20.6 18.4
 13 5 -5 17.7 32
 -13 5 5 -16.2 20.4
 13 -5 5 8.9 34.5
 -13 5 5 10.2 21.5
 -13 -5 -5 16.2 6.3
 13 5 -5 -26.7 20.9
 -13 -5 -5 35.1 34.6
 13 -5 -5 10.8 15.7
 13 5 5 42.2 26.2
 13 5 5 32.4 31.9
 -13 5 -5 13.9 21.4
 13 5 5 2.7 8.3
 -13 5 -5 -20.9 35.2
 -13 -5 5 -20.2 26.8
 -13 5 -5 25.8 20.5
 13 -5 -5 -3 32.7
 -14 5 5 39.9 41.7
 14 -5 5 136.79 52.09
 14 5 -5 50.79 34.5
 -14 -5 -5 99.39 13.3
 -14 -5 -5 170.48 58.29
 -14 5 -5 139.89 56.39
 14 5 5 157.48 39.8
 14 5 5 149.79 31.7
 14 5 5 149.49 55.39
 -14 5 -5 128.49 40.7
 14 -5 -5 19 39.5
 15 -5 5 127.89 61.49
 -15 5 5 130.99 58.29
 15 5 -5 51.19 41.5
 -15 -5 -5 45.7 9.8
 -15 5 5 55.99 32.7
 -15 -5 -5 42.8 50.79
 15 5 -5 98.09 52.09
 15 5 -5 44.5 24.9
 15 -5 -5 47.1 41
 -15 -5 5 71.19 44.7
 15 5 5 79.49 24.3
 15 5 5 20.5 35.9
 -15 5 -5 58.49 45.9
 15 -5 -5 63.29 28.3
 15 5 5 64.49 33.5
 -15 5 -5 83.19 34.4
 -16 5 5 21.4 44.4
 16 5 -5 -11.5 15.7
 16 5 -5 12.8 37.2
 -16 -5 -5 -16.6 34.7
 16 -5 5 29.8 43.1
 -16 -5 5 23.7 45.2
 -16 5 -5 1.7 25.7
 16 -5 -5 12.1 40
 16 5 5 22.7 37.1
 -16 5 -5 -4.2 74.09
 16 5 5 -15.3 25.7
 0 -6 -5 2348.97 96.29
 0 6 5 2348.86 116.09
 0 -6 -5 2168.58 117.29
 0 -6 -5 2297.97 98.09
 0 6 5 2423.66 103.99
 0 6 -5 2288.57 113.59
 0 6 -5 2208.08 101.79
 0 -6 5 2388.26 103.59
 0 -6 -5 2294.27 99.19
 0 -6 -5 2313.87 101.79
 0 6 -5 2311.77 97.69
 0 -6 5 2312.07 101.29
 0 6 5 2262.77 102.29
 -1 -6 -5 1705.33 79.89
 1 -6 5 1645.04 76.89
 1 -6 5 1684.73 79.49
 -1 -6 -5 1847.72 94.89
 -1 -6 -5 1755.52 74.39
 -1 -6 -5 1737.23 72.79
 -1 6 -5 1603.64 85.59
 1 6 5 1647.14 84.89
 -1 6 -5 1745.33 72.79
 1 6 5 1751.72 79.09
 -1 6 -5 1719.13 86.99
 -1 6 -5 1705.83 93.59
 -2 6 5 1633.84 98.49
 -2 6 5 1602.14 84.19
 2 6 -5 1657.83 81.29
 -2 6 5 1716.13 80.09
 -2 6 5 1658.33 93.49
 2 6 -5 1678.13 74.59
 2 6 -5 1712.53 95.69
 -2 -6 5 1717.63 87.09
 2 -6 -5 1667.03 72.89
 2 -6 -5 1648.14 80.29
 2 -6 -5 1743.53 70.39
 -2 -6 5 1663.93 87.39
 2 -6 -5 1560.94 94.59
 -2 -6 5 1695.83 75.99
 -3 -6 -5 594.44 27.1
 -3 -6 -5 585.44 41.4
 -3 6 5 438.66 47.7
 3 -6 5 606.14 39.9
 3 6 -5 462.25 29
 -3 -6 -5 585.64 47.9
 3 6 -5 464.05 48
 3 -6 5 623.44 37.2
 -3 6 -5 541.55 39.6
 -3 6 -5 533.05 39.3
 3 6 5 564.54 34.6
 -3 -6 5 485.35 44.6
 3 -6 -5 455.95 34.9
 -3 6 -5 632.54 54.39
 3 6 5 601.14 39.8
 -3 6 -5 598.24 44.6
 4 -6 5 1537.45 80.19
 -4 -6 -5 1578.04 62.69
 -4 -6 -5 1372.66 75.39
 4 6 -5 1317.17 65.09
 4 6 -5 1261.17 86.59
 4 -6 5 1473.95 76.99
 -4 6 5 1244.18 87.99
 4 6 -5 1328.97 69.49
 4 6 -5 1258.87 68.29
 4 -6 5 1609.44 81.09
 -4 6 5 1251.67 79.99
 -4 -6 -5 1564.94 63.29
 -4 6 5 1317.47 94.99
 4 -6 -5 1344.77 72.19
 4 -6 -5 1311.47 74.29
 -4 -6 5 1275.27 79.89
 4 -6 -5 1325.47 58.69
 4 6 5 1514.15 75.69
 4 -6 -5 1181.48 85.99
 -4 -6 5 1324.17 85.59
 -4 6 -5 1548.65 80.19
 -4 6 -5 1590.24 95.69
 4 6 5 1551.44 74.79
 -4 6 -5 1505.45 77.39
 5 -6 5 176.98 28.6
 5 -6 5 157.58 26.5
 -5 -6 -5 145.99 12.3
 -5 -6 -5 170.78 31.7
 -5 -6 -5 140.39 11
 -5 -6 -5 153.68 25
 5 -6 5 162.98 28.5
 5 6 5 124.79 23.2
 5 6 5 132.09 23.4
 -5 6 -5 130.09 22.9
 5 6 5 135.89 11.5
 -5 6 -5 206.78 41.7
 -6 6 5 64.19 25.9
 -6 6 5 78.29 35.9
 -6 6 5 60.49 21.5
 6 6 -5 69.99 8.1
 6 6 -5 66.79 25.3
 6 6 -5 73.69 27.6
 6 6 -5 82.19 17.1
 6 -6 -5 89.69 21.8
 -6 -6 5 56.09 25.6
 6 -6 -5 60.69 15.6
 6 -6 -5 69.19 4.9
 6 -6 -5 96.39 30.1
 6 -6 -5 78.19 28.2
 -6 -6 5 57.79 20.6
 7 -6 5 251.67 44.1
 -7 -6 -5 230.58 41.2
 -7 -6 -5 198.28 14.4
 7 -6 5 157.98 33.7
 7 -6 5 198.88 26.3
 -7 -6 -5 192.28 26.3
 -7 -6 -5 193.98 16.4
 -7 6 -5 197.88 47
 7 6 5 206.88 19.1
 -7 6 -5 228.58 35.4
 7 6 5 210.98 37.3
 7 6 5 200.98 14.5
 7 6 5 195.28 34.9
 -7 6 -5 188.48 26.3
 -8 6 5 110.79 41.6
 8 6 -5 89.49 32.9
 8 6 -5 81.99 24.2
 8 6 -5 98.49 9.9
 -8 6 5 112.59 32.6
 8 6 -5 95.99 20.7
 -8 6 5 117.69 33.3
 8 6 -5 124.39 33.2
 8 -6 -5 71.69 17.9
 8 -6 -5 93.09 28.3
 8 -6 -5 139.29 42.5
 8 -6 -5 102.69 22.7
 -8 -6 5 100.29 37.3
 -8 -6 5 116.99 28.3
 9 6 -5 311.47 53.69
 9 -6 -5 330.67 63.99
 10 -6 5 854.41 74.49
 -10 -6 -5 955.7 87.29
 10 -6 5 981.1 88.89
 -10 -6 -5 920.31 45
 10 -6 5 893.21 65.79
 -10 6 -5 883.01 92.09
 -10 6 -5 878.71 72.79
 10 6 5 884.51 56.09
 10 6 5 902.91 80.49
 -10 -6 5 887.71 70.99
 10 6 5 884.71 75.09
 12 6 -5 262.87 37.1
 12 -6 5 187.58 34.3
 12 -6 5 164.08 48.8
 -12 -6 -5 179.58 35.5
 -12 -6 -5 182.38 53.39
 -12 -6 -5 159.88 16.4
 -12 6 5 268.87 54.59
 12 6 -5 187.08 68.59
 12 -6 5 163.88 41.7
 12 6 -5 271.17 63.49
 -12 6 5 206.28 60.49
 -12 6 5 303.37 59.79
 12 6 5 161.18 45.7
 12 -6 -5 254.67 36.2
 12 -6 -5 323.17 75.09
 -12 -6 5 296.17 69.49
 -12 6 -5 187.58 39.8
 12 6 5 187.88 25
 -12 -6 5 263.07 45
 -12 6 -5 210.18 40.8
 -12 6 -5 126.69 49
 12 6 5 138.89 37.9
 13 6 -5 19.2 33.8
 -13 6 5 25.8 40.3
 13 -6 5 53.09 39
 13 -6 5 16.9 25.1
 13 6 -5 12.1 5.5
 13 6 -5 23.6 25.7
 -13 6 5 -1 16.8
 -13 -6 -5 35.6 34.7
 13 6 -5 11.7 17.5
 13 6 -5 16.3 15.4
 -13 6 5 13.7 24
 13 -6 -5 17.8 18.7
 13 -6 -5 2.8 32.2
 -13 6 -5 25.3 21.5
 13 6 5 50.29 17
 13 6 5 72.79 39.1
 -13 6 -5 78.79 35.4
 -13 -6 5 11.9 32.2
 -13 6 -5 73.89 44.8
 13 6 5 75.09 30
 -14 -6 -5 123.19 15.1
 14 -6 5 232.58 70.19
 -14 -6 -5 223.78 66.59
 14 6 5 87.39 42.5
 -14 6 -5 183.18 46.6
 -14 6 -5 120.79 50.79
 14 6 5 164.48 30.7
 14 6 5 155.68 43.1
 15 6 -5 122.79 35.3
 -15 6 5 138.19 44.6
 15 6 -5 120.29 50.29
 -15 6 5 120.99 55.69
 15 -6 5 409.76 91.09
 -15 -6 -5 209.78 19.1
 -15 -6 -5 230.08 69.09
 15 6 -5 100.09 50.39
 15 6 5 253.17 68.59
 -15 6 -5 191.08 64.79
 15 6 5 269.57 45.4
 15 -6 -5 105.59 56.59
 -15 6 -5 230.28 58.09
 16 6 -5 61.49 33.9
 -16 6 5 1.8 45.5
 16 -6 5 124.59 52.19
 16 6 -5 49.99 40.7
 -16 -6 -5 121.09 56.69
 -16 6 5 63.49 34.6
 -16 -6 5 19.9 48.1
 16 -6 -5 60.39 30.6
 16 6 5 66.09 45.4
 16 -6 -5 47.7 43
 16 6 5 29.2 34
 -16 6 -5 67.19 54.49
 -16 6 -5 63.19 36.8
 0 7 -5 155.98 16.1
 0 -7 -5 161.08 10.8
 0 7 -5 175.18 11.7
 0 7 5 172.68 16.1
 0 -7 -5 191.08 30.4
 0 -7 -5 177.48 14
 0 -7 -5 160.48 15
 0 -7 5 176.48 14.7
 0 7 -5 166.98 26.1
 0 7 5 177.18 16.8
 0 -7 -5 178.88 12.7
 0 7 5 176.18 25.8
 -2 7 5 1276.67 65.29
 2 7 -5 1366.76 63.59
 -2 7 5 1243.68 70.29
 2 7 -5 1389.76 60.59
 2 7 -5 1332.77 79.99
 2 7 -5 1339.97 62.09
 -2 7 5 1247.98 84.19
 -2 7 5 1358.46 80.99
 2 -7 -5 1289.97 56.69
 2 -7 -5 1364.56 67.49
 2 -7 -5 1442.56 66.39
 -2 -7 5 1251.27 71.99
 2 -7 -5 1283.37 59.29
 2 -7 -5 1369.76 82.09
 3 7 -5 448.96 43.9
 3 7 -5 458.45 24.9
 3 7 -5 459.25 26.3
 3 7 -5 504.85 30.7
 -3 7 5 436.76 37
 -3 7 5 502.45 47.8
 -3 7 5 465.65 49.8
 3 -7 -5 492.45 22.4
 3 -7 -5 482.75 33.4
 3 -7 -5 454.75 25.1
 3 -7 -5 503.45 47
 -3 -7 5 491.35 40.2
 -3 -7 5 455.25 38.6
 4 -7 5 2082.79 108.99
 -4 -7 -5 2221.58 113.19
 -4 -7 -5 2044 91.49
 4 -7 5 2080.79 103.39
 4 -7 5 2112.39 107.59
 -4 -7 -5 1923.91 104.09
 -4 -7 -5 2138.19 90.59
 -4 7 -5 2200.18 110.39
 -4 7 -5 1984.1 119.29
 4 7 5 2249.87 92.39
 -4 7 -5 2025.8 104.99
 4 7 5 2132.69 102.09
 -4 7 -5 2196.28 86.99
 4 7 5 2055.39 101.49
 -5 7 5 181.68 29.5
 -5 7 5 183.68 37.9
 5 -7 -5 187.28 38.1
 -7 -7 -5 665.03 33.4
 7 -7 5 649.64 50.19
 -7 -7 -5 652.93 35.9
 7 -7 5 608.04 57.49
 7 -7 5 597.44 53.29
 -7 -7 -5 657.93 48.1
 -7 -7 -5 636.34 57.79
 7 7 5 674.73 37.6
 7 7 5 678.73 54.49
 -7 7 -5 629.24 66.89
 7 7 5 600.04 52.79
 -7 7 -5 587.14 48.3
 -7 7 -5 619.34 53.59
 9 -7 5 27.3 17.7
 -9 -7 -5 24.9 7
 -9 -7 -5 21.3 10.1
 -9 -7 -5 36.7 15.8
 9 7 -5 23.6 15.5
 9 7 -5 26.4 23.6
 -9 7 5 18.5 24.1
 -9 7 5 17.9 26.7
 9 7 -5 21.9 5.9
 9 7 -5 34.7 15.9
 9 -7 5 24.2 14.5
 -9 -7 -5 33 22.8
 -9 7 5 15.8 19.1
 9 7 -5 30.9 22.6
 9 -7 5 39.2 23.5
 9 7 5 24.4 10.5
 -9 7 -5 28.9 26.7
 9 -7 -5 -3.4 12
 9 7 5 40.6 25
 -9 -7 5 49 26.5
 9 7 5 30 20.4
 9 -7 -5 19.5 13.1
 -9 -7 5 25.5 16.1
 -9 7 -5 16.3 18.8
 9 -7 -5 6.3 26.4
 9 -7 -5 30.4 16.6
 -9 7 -5 22.4 21.2
 -13 7 5 92.49 40.1
 -13 7 5 116.19 40.3
 13 7 -5 69.19 34.9
 -13 7 5 86.89 50.29
 13 -7 5 66.39 40.2
 -13 -7 -5 63.79 11.7
 13 7 -5 69.49 29.3
 -13 -7 -5 40.6 36.6
 13 7 -5 86.99 27.1
 13 7 -5 91.99 50.89
 13 7 -5 89.69 11.2
 -13 7 -5 79.79 34.9
 -13 7 -5 52.29 26.4
 13 -7 -5 104.69 54.29
 -13 -7 5 100.29 45
 13 7 5 102.09 36.4
 -13 7 -5 88.99 54.69
 13 7 5 67.39 18.8
 13 -7 -5 106.69 28.6
 13 7 5 38.6 34.5
 -14 -7 -5 20.9 39.4
 14 -7 5 50.19 47.3
 14 7 -5 102.89 43.9
 -14 7 5 104.39 37.1
 14 7 -5 62.69 39.5
 -14 7 5 92.89 57.69
 14 7 -5 126.19 32.8
 14 -7 -5 85.29 27.8
 -14 7 -5 17.4 24.7
 14 7 5 -3.9 20.7
 14 -7 -5 106.59 49.6
 -14 7 -5 -11.7 33.2
 -14 7 -5 38.7 40
 -14 -7 5 115.49 54.89
 14 7 5 7.3 28.9
 15 -7 5 1.8 34.3
 15 7 -5 4.6 30.9
 15 7 -5 27.2 21.2
 -15 7 5 20.9 28.3
 -15 -7 -5 15.5 36.3
 -15 7 5 24.3 49.5
 15 7 -5 11.3 41.7
 -15 -7 -5 2.6 5.8
 15 -7 -5 84.19 48.1
 -15 -7 5 48.4 44.9
 15 7 5 5.7 22.1
 15 -7 -5 61.79 25.7
 15 7 5 -8.9 16.5
 15 7 5 4 33.4
 -15 7 -5 -6.1 41.5
 -15 7 -5 13.7 22.8
 16 7 -5 200.38 65.39
 16 -7 5 136.79 60.79
 -16 7 5 108.69 61.69
 -16 -7 -5 215.38 74.99
 -16 7 5 195.48 53.69
 16 7 -5 171.38 40.1
 16 -7 -5 109.79 62.09
 -16 7 -5 144.99 60.89
 16 7 5 81.69 50.49
 16 -7 -5 211.28 46.8
 0 8 5 2350.96 100.59
 0 8 -5 2146.59 100.19
 0 8 5 2205.38 100.49
 0 8 -5 2278.97 96.19
 0 -8 -5 2220.08 97.99
 0 -8 -5 2209.98 98.09
 0 -8 -5 2175.68 95.39
 0 -8 -5 2244.78 112.39
 0 -8 5 2268.17 96.29
 0 8 -5 2080.09 93.89
 0 8 -5 2179.68 110.29
 0 8 -5 2292.97 111.29
 0 -8 -5 2211.88 93.59
 0 8 5 2068.09 116.89
 -1 8 5 434.16 28.5
 -1 8 5 445.86 31.6
 1 8 -5 438.46 23.6
 1 8 -5 441.86 26.3
 -1 8 5 464.65 39.3
 1 8 -5 447.16 23.7
 1 8 -5 459.65 39.8
 -1 8 5 422.46 41.5
 1 -8 -5 437.16 24
 -1 -8 5 412.06 23.6
 1 -8 -5 411.06 38.7
 1 -8 -5 432.76 21.9
 1 -8 -5 428.06 26.5
 1 -8 -5 427.16 28
 3 8 -5 82.49 22.6
 3 8 -5 57.69 11.3
 -3 8 5 69.89 18.2
 -3 8 5 75.59 23.4
 3 8 -5 47.4 7.3
 3 8 -5 44.3 7
 -3 8 5 48.9 24
 3 -8 -5 57.59 6
 3 -8 -5 43.3 6.6
 3 -8 -5 78.69 22.8
 3 -8 -5 62.79 13.3
 -3 8 -5 20.9 17.2
 3 -8 -5 74.09 14.7
 -4 -8 -5 102.99 21.8
 -4 8 -5 112.29 22.2
 -4 8 -5 115.79 23.6
 5 -8 5 1339.97 74.39
 5 -8 5 1212.58 76.89
 5 -8 5 1309.97 79.59
 -5 -8 -5 1288.47 60.49
 -5 -8 -5 1234.68 58.39
 -5 -8 -5 1354.96 80.19
 -5 -8 -5 1198.08 72.29
 5 8 5 1255.67 71.49
 -5 8 -5 1297.77 74.89
 -5 8 -5 1402.76 91.89
 -5 8 -5 1349.86 80.79
 5 8 5 1271.87 73.19
 6 8 -5 455.25 46.4
 6 8 -5 483.15 50.49
 6 8 -5 435.76 24.4
 6 8 -5 451.25 34.3
 -6 8 5 376.46 55.79
 -6 8 5 431.26 46.2
 -6 8 5 384.16 49.8
 -6 -8 5 422.46 50.29
 6 -8 -5 433.16 20
 6 -8 -5 387.66 36.4
 6 -8 -5 456.55 51.99
 6 -8 -5 429.26 36.5
 6 -8 -5 409.16 48.1
 -7 8 5 99.19 40.3
 -7 8 5 122.79 31.3
 -7 -8 -5 111.89 28
 -7 -8 -5 91.19 12.2
 7 -8 5 77.09 26.3
 7 8 -5 154.88 34.5
 -7 -8 -5 97.89 23.2
 7 -8 5 92.99 24.5
 -7 8 5 100.59 26.9
 7 -8 5 129.39 28.6
 -7 -8 -5 87.99 14.7
 7 -8 -5 152.28 25.2
 -7 8 -5 97.59 23.5
 7 -8 -5 169.08 40.1
 7 8 5 59.99 22.3
 -7 8 -5 115.09 28.4
 7 -8 -5 143.39 35.7
 -7 -8 5 159.08 37.5
 -7 8 -5 94.59 33.9
 7 8 5 84.29 23.7
 7 8 5 88.39 12.7
 -8 -8 -5 166.68 25.7
 -8 -8 -5 200.98 19.3
 8 -8 5 211.78 38.8
 -8 -8 -5 258.07 48
 8 -8 5 174.28 41.4
 -8 -8 -5 182.58 15.5
 -8 8 -5 201.88 29.4
 8 8 5 172.98 19.4
 -8 8 -5 263.47 47.8
 -8 8 -5 196.98 11.5
 8 8 5 172.78 34.8
 8 8 5 168.88 36.3
 -8 8 -5 210.38 48.9
 10 -8 5 6 15.6
 10 -8 5 2.6 25.2
 10 8 -5 46.4 20.9
 -10 8 5 44.5 26.6
 10 8 -5 66.09 27.4
 -10 8 5 93.39 38.1
 10 8 -5 66.79 30
 10 8 -5 66.29 15.3
 -10 8 5 49.4 40.9
 10 8 -5 61.69 35.1
 -10 -8 -5 26.9 25.1
 10 -8 -5 56.59 21.3
 -10 8 -5 -3.2 24.3
 -10 -8 5 59.79 36.5
 10 -8 -5 59.59 40
 10 8 5 17.5 9.9
 10 8 5 27.1 21.1
 10 8 5 3.8 22.1
 10 -8 -5 30.5 17.4
 12 8 -5 34 27.2
 -12 8 5 5 23.7
 12 8 -5 3.9 25.8
 -12 8 5 -5.8 19.8
 -12 -8 -5 18.4 8.5
 12 8 -5 17.9 22.5
 -12 8 5 5.2 28.6
 -12 -8 -5 29.1 32.1
 12 8 -5 11.2 15.1
 12 8 -5 7.6 5.4
 12 -8 5 -1 30.4
 12 -8 -5 6.8 31.2
 12 8 5 40.7 15.1
 12 8 5 36.1 24.9
 12 -8 -5 18.1 17.5
 -12 -8 5 1.2 22.4
 12 8 5 46.3 33.9
 -12 8 -5 7.2 19.3
 -12 8 -5 30.8 19.6
 -12 8 -5 50.19 38.6
 13 -8 5 188.48 61.19
 -13 -8 -5 144.49 47.8
 -13 -8 -5 122.69 15.8
 -13 8 -5 106.49 45.1
 -13 8 -5 198.78 49.8
 13 8 5 196.28 46.9
 13 8 5 163.68 51.99
 13 8 5 174.78 26.4
 -13 8 -5 157.88 59.39
 -14 8 5 123.49 42.5
 14 8 -5 144.99 52.09
 -14 8 5 129.39 57.59
 14 8 -5 158.78 35.3
 14 8 -5 157.58 54.19
 -14 8 -5 72.79 53.99
 14 -8 -5 118.69 53.99
 14 -8 -5 158.28 38.1
 -14 -8 5 131.29 48.9
 -15 8 5 42.6 34.5
 15 -8 5 75.09 48.5
 15 8 -5 -18.3 47.3
 -15 8 5 -1.7 47.7
 -15 -8 -5 44.8 45.2
 -15 -8 -5 56.59 12
 -15 8 -5 35.6 43.8
 -15 -8 5 23.2 44.2
 15 8 5 78.39 22.6
 15 -8 -5 33.4 40.1
 15 -8 -5 11 20.8
 15 8 5 48 31.2
 -15 8 -5 76.69 63.99
 0 -9 5 179.18 13.3
 0 9 5 159.98 24.2
 0 9 -5 188.28 13.1
 0 9 5 186.78 18.6
 0 9 -5 168.68 23.9
 0 9 5 179.38 17.4
 0 9 -5 193.18 29.2
 0 9 5 188.28 24.4
 0 9 -5 165.88 18.6
 0 -9 -5 159.88 13.3
 0 9 -5 183.88 12.6
 0 -9 -5 170.08 13.8
 0 -9 -5 173.88 15.9
 -1 9 5 355.96 36.5
 1 9 -5 380.76 21.1
 1 9 -5 373.96 20.8
 -1 9 5 381.26 39.2
 1 9 -5 349.87 36.3
 -1 9 5 357.86 28.7
 -1 9 5 321.07 24.5
 1 9 -5 341.77 23.2
 1 -9 -5 329.07 33.6
 1 -9 -5 336.47 21
 1 -9 -5 355.96 19.5
 1 -9 -5 383.26 23.5
 1 -9 -5 392.96 26.7
 2 9 -5 794.12 38.2
 2 9 -5 751.92 39.9
 -2 9 5 728.43 60.09
 -2 9 5 758.52 50.09
 2 9 -5 802.82 38.6
 -2 9 5 805.32 59.79
 2 9 -5 796.32 56.49
 2 -9 -5 781.82 42.2
 2 -9 -5 761.72 45.5
 2 -9 -5 788.32 36.1
 2 -9 -5 772.22 38.4
 2 -9 -5 760.82 53.89
 -3 -9 -5 165.78 14.2
 3 9 -5 236.88 31.8
 3 -9 5 148.49 22.7
 3 9 -5 193.88 17.4
 3 9 -5 200.88 14.1
 3 -9 5 161.88 16.8
 -3 -9 -5 178.98 13.3
 -3 9 5 187.18 25.5
 -3 9 5 162.18 32.7
 -3 9 5 204.88 38.1
 3 -9 -5 196.48 14.4
 -3 9 -5 194.38 34.5
 3 9 5 139.09 17.9
 3 9 5 168.28 16.9
 3 -9 -5 191.38 21.7
 -3 9 -5 188.88 25.8
 -3 9 -5 162.38 11.1
 -3 9 -5 184.58 12.8
 3 -9 -5 208.98 34.1
 3 -9 -5 196.88 19.5
 -3 9 -5 202.98 32.6
 3 -9 -5 185.68 11.7
 -4 9 5 222.88 43.4
 7 9 -5 184.08 14.9
 7 9 -5 218.28 41.1
 7 9 -5 173.38 24
 -7 9 5 148.59 31.9
 7 -9 5 209.98 41.4
 -7 9 5 139.49 34.8
 -7 -9 -5 282.67 45.2
 -7 -9 -5 236.38 19.6
 -7 9 5 137.59 44.8
 7 9 -5 188.18 37.5
 -7 9 -5 252.77 30.9
 7 9 5 190.98 28.4
 -7 9 -5 264.07 44.5
 7 -9 -5 180.68 42.4
 7 -9 -5 180.78 15.4
 -7 9 -5 237.88 46.9
 -7 -9 5 192.08 35
 7 -9 -5 194.38 26.8
 7 9 5 199.18 34.6
 -7 -9 5 154.18 37.7
 7 -9 -5 171.48 28.7
 7 -9 -5 180.78 37.7
 -9 -9 -5 78.19 15
 -9 -9 -5 94.09 13.5
 9 9 -5 176.18 43.4
 -9 9 5 144.19 47.8
 -9 -9 -5 127.29 36.4
 -9 9 5 192.48 42.8
 9 -9 5 130.79 40
 9 -9 5 114.39 30.6
 -9 9 5 187.58 41.4
 -9 -9 -5 116.99 27
 9 9 -5 173.88 39
 9 9 5 103.09 32.6
 9 -9 -5 173.08 45.3
 9 9 5 81.09 24.2
 -9 9 -5 106.49 30.6
 -9 9 -5 78.89 24.5
 -9 9 -5 109.89 42.3
 9 9 5 100.89 17.2
 10 9 -5 41.6 30.3
 10 -9 5 64.19 18.8
 10 -9 5 127.49 33.1
 10 9 -5 24.6 16.3
 10 9 -5 28.3 23.9
 10 -9 5 88.49 40.1
 -10 9 5 13.5 27.8
 -10 9 5 55.79 47.3
 10 9 -5 22.3 19.5
 -10 -9 -5 106.19 39
 -10 9 5 45.2 23.8
 10 -9 -5 44.4 19.4
 -10 9 -5 93.79 25.5
 -10 9 -5 105.19 44.7
 10 9 5 100.79 28
 10 -9 -5 42.8 29
 -10 9 -5 145.09 38
 10 9 5 72.79 30.8
 10 -9 -5 48.2 19.2
 -10 -9 5 58.09 31.1
 10 -9 -5 42.4 32.4
 11 9 -5 41.5 18.2
 -11 9 5 43.4 24.1
 11 9 -5 22.8 27.9
 -11 -9 -5 0.1 6.2
 11 9 -5 33.2 24.9
 -11 -9 -5 -16.2 24.4
 -11 -9 -5 1.6 16.1
 -11 9 5 32.1 35.8
 11 -9 5 14.9 26.3
 -11 9 5 8.9 19.3
 11 -9 5 20.3 21.8
 11 9 -5 33.9 24.2
 11 -9 -5 34.9 17.4
 -11 -9 5 40.7 20.2
 -11 9 -5 -16.5 28.9
 -11 -9 5 68.29 34.8
 11 9 5 4.9 24.4
 11 -9 -5 20.2 15.1
 -11 9 -5 17.3 17.3
 -11 9 -5 4.8 12.6
 11 -9 -5 34.6 28.5
 11 9 5 13.7 9.6
 -12 9 5 204.88 50.09
 -12 9 5 174.28 46.5
 -12 -9 -5 85.79 13.7
 12 -9 5 132.19 48
 -12 -9 -5 98.39 39.5
 -12 9 5 195.68 64.29
 12 9 -5 173.18 32.2
 -12 9 -5 93.49 28.3
 -12 -9 5 202.38 52.59
 12 -9 -5 171.38 52.79
 -12 9 -5 76.29 33.6
 12 9 5 139.59 37.1
 12 9 5 84.59 39.3
 12 9 5 99.19 22.6
 -12 9 -5 107.99 50.89
 -13 9 5 201.88 52.49
 13 9 -5 199.68 56.89
 13 9 -5 195.88 35.1
 13 9 -5 101.09 55.99
 -13 9 5 146.19 66.29
 -13 9 5 173.98 53.09
 13 -9 -5 176.58 55.29
 -13 -9 5 180.38 53.49
 13 -9 -5 254.17 46.2
 -14 9 5 5.7 35.2
 -14 -9 -5 66.99 14.3
 14 -9 5 115.79 44.9
 -14 -9 -5 59.49 45.3
 -14 9 5 34.3 34.9
 14 9 -5 60.99 34.5
 14 9 5 65.99 19.4
 14 -9 -5 42.6 39
 -14 9 -5 18.2 38.9
 -14 -9 5 -6.5 32.3
 -14 9 -5 41.3 47.8
 14 9 5 58.79 29.5
 -14 9 -5 79.09 34.5
 14 9 5 76.99 42.7
 15 -9 5 147.99 64.49
 -15 -9 -5 182.18 56.39
 15 9 -5 121.79 34.7
 15 9 -5 95.49 45.7
 -15 9 5 81.49 55.29
 -15 -9 -5 110.89 17.2
 -15 9 5 159.68 53.29
 -15 9 -5 168.08 51.69
 15 -9 -5 98.99 57.49
 15 9 5 147.59 36.1
 15 -9 -5 146.49 34.5
 15 9 5 194.08 58.79
 -15 9 -5 158.98 57.49
 15 9 5 147.39 29.6
 -15 -9 5 90.89 48
 0 10 -5 109.29 10.2
 0 -10 -5 126.49 10.6
 0 10 5 107.39 14.3
 0 10 -5 109.89 10.4
 0 10 5 132.19 24.2
 0 10 5 116.09 21.9
 0 -10 -5 105.69 11.7
 0 10 -5 121.09 24.7
 0 -10 -5 126.59 14.2
 0 10 5 121.89 16
 0 10 -5 112.99 18.4
 -4 10 5 145.99 33.4
 -4 10 5 122.29 26.2
 4 10 -5 147.19 30
 4 10 -5 124.79 12
 4 10 -5 149.19 16.6
 -4 10 5 103.69 33.7
 4 -10 -5 132.19 18.3
 4 -10 -5 175.48 27.9
 4 -10 -5 137.99 12.9
 4 -10 -5 139.39 10.2
 4 -10 -5 170.08 30.5
 -4 10 -5 89.09 27.7
 6 -10 5 44.9 18.9
 -6 10 5 9.1 19.7
 -6 -10 -5 33.2 17.3
 -6 -10 -5 40.3 7.8
 6 -10 5 61.29 22.8
 -6 10 5 9.3 14.7
 6 -10 5 45.4 16.5
 -6 -10 -5 52.69 20.5
 -6 10 5 2.1 23
 -6 -10 -5 42.9 10.2
 6 10 -5 11.3 17.5
 6 10 5 35.8 17.9
 -6 10 -5 25.6 15.9
 6 10 5 27.9 14.1
 -6 10 -5 52.99 18
 6 -10 -5 6.7 13.9
 -6 -10 5 19.3 9.9
 -6 10 -5 37.5 5.9
 -6 10 -5 59.79 26
 -7 -10 -5 183.28 36.4
 -7 10 -5 160.58 28.4
 -7 10 -5 182.98 35
 -7 10 -5 183.08 44.6
 7 10 5 155.48 31.8
 8 -10 5 101.39 34.2
 -8 10 5 72.79 38.9
 8 10 -5 58.19 25.1
 8 10 -5 72.29 18.9
 8 10 -5 64.69 25
 8 10 -5 87.69 29.9
 -8 10 5 45.6 25.5
 -8 10 5 87.09 30.5
 -8 10 -5 183.88 47.9
 8 -10 -5 48.8 21.1
 8 -10 -5 64.19 10.3
 8 -10 -5 21 22.4
 8 10 5 140.99 32.9
 -8 10 -5 141.79 31.9
 -8 -10 5 64.39 28.3
 8 -10 -5 62.29 19.7
 -8 -10 5 63.69 18.1
 8 -10 -5 75.49 31.9
 9 10 -5 194.88 33.9
 -9 10 5 240.18 47.5
 9 10 -5 202.18 43.7
 9 -10 5 185.68 34.9
 -9 10 5 162.18 41.6
 9 10 -5 188.38 41.3
 9 10 -5 174.78 41.5
 9 10 -5 202.78 18.9
 9 -10 -5 210.48 34.8
 9 -10 -5 243.78 51.09
 9 -10 -5 189.38 16.2
 -9 -10 5 199.38 45.9
 -9 -10 5 206.08 29
 10 -10 5 42.1 24.4
 10 10 -5 134.09 38.3
 10 -10 5 48.1 32
 -10 10 5 57.29 27.6
 -10 10 5 91.49 43.7
 10 10 -5 73.29 31.6
 -10 -10 -5 81.19 32.4
 -10 -10 -5 57.79 22.9
 10 -10 5 43.3 18.8
 -10 -10 -5 35.4 9.1
 -10 10 5 64.59 31
 10 10 -5 106.89 24.3
 10 10 5 28.5 24.4
 10 -10 -5 86.39 36.1
 10 -10 -5 71.99 11
 -10 10 -5 59.09 38.5
 10 -10 -5 74.49 24.7
 -10 -10 5 79.69 29.9
 10 10 5 33.5 11.3
 -10 10 -5 56.39 20
 10 10 5 52.19 22.9
 -10 10 -5 36.6 20.8
 10 -10 -5 53.29 31.2
 10 -10 -5 88.39 23.2
 -11 10 5 216.38 54.09
 11 -10 5 131.99 47.1
 11 10 -5 143.69 60.39
 -11 10 5 148.29 54.49
 -11 -10 -5 92.39 36.4
 11 10 -5 160.48 30.4
 11 10 -5 232.18 50.39
 -11 10 5 167.68 41.9
 11 10 -5 154.58 44.5
 -11 -10 5 162.08 46.5
 11 -10 -5 173.88 15.8
 11 -10 -5 149.49 31.1
 11 -10 -5 203.38 52.49
 11 10 5 73.99 36.7
 -11 -10 5 183.38 33.8
 12 10 -5 49.8 24.9
 12 10 -5 16 26.6
 12 -10 5 -0.9 30.7
 12 10 -5 18.5 18
 -12 10 5 -6.6 25.7
 -12 10 5 56.49 26.6
 -12 -10 -5 31.7 10.2
 12 10 -5 30.2 25.5
 -12 10 5 21.2 32.3
 12 -10 -5 31.2 8.8
 12 -10 -5 23.8 17.7
 12 10 5 43.5 13.5
 12 -10 -5 53.19 37.6
 -12 10 -5 5.9 33.3
 12 10 5 35.8 22.5
 12 10 5 16.8 28.9
 -12 10 -5 20.7 23.2
 -12 10 -5 27.2 22.8
 -12 -10 5 27.1 28.7
 13 10 -5 332.97 69.29
 13 10 -5 273.27 44.2
 -13 10 5 313.97 79.79
 13 10 -5 289.27 58.59
 -13 10 5 259.67 56.79
 -13 10 5 205.88 57.09
 13 -10 -5 248.48 19.7
 13 -10 -5 287.17 41.2
 -13 -10 5 239.28 55.49
 13 -10 -5 253.57 63.79
 -14 -10 -5 84.49 44.6
 14 -10 5 14.6 42.5
 -14 10 5 41.1 33.5
 14 10 -5 4.6 27
 14 10 -5 16.5 28.2
 14 -10 -5 3.3 11.3
 14 -10 -5 14.5 7.2
 -14 -10 5 48.4 31.1
 -14 10 -5 102.69 49.5
 14 10 5 89.19 31.8
 14 -10 -5 14.8 35.7
 14 10 5 29 30.4
 0 11 5 237.08 19.5
 0 -11 -5 246.68 18.3
 0 11 -5 230.98 17.9
 0 11 5 267.77 24.2
 0 11 -5 270.67 31.4
 0 11 -5 238.38 24.5
 0 -11 -5 267.57 17
 0 11 -5 253.77 16.7
 -7 -11 -5 58.89 13.3
 -7 -11 -5 48.1 16.4
 -7 -11 -5 59.79 9.9
 7 -11 5 90.89 31.6
 7 11 5 50.99 20.5
 7 11 5 67.99 19.2
 -7 11 -5 86.39 23.3
 -7 11 -5 40.1 20.7
 -7 11 -5 62.59 7.2
 -7 11 -5 47.3 27.9
 9 -11 5 10.8 15.3
 9 11 -5 15.9 13.8
 -9 11 5 37.8 36.1
 9 11 -5 25.8 23.1
 -9 11 5 44.1 22.3
 -9 -11 -5 23.9 19.7
 -9 11 5 -1.8 17.2
 9 11 -5 15.4 20
 9 -11 5 16.9 25
 9 -11 5 12.3 12.4
 -9 -11 -5 8.1 6.8
 9 11 -5 30 23.9
 -9 -11 -5 14.6 13.2
 -9 -11 -5 8.5 9.2
 -9 11 -5 11.8 12.8
 9 11 5 13.6 19.2
 9 -11 -5 32.2 14.5
 9 -11 -5 26.1 24.5
 -9 11 -5 5.5 14.4
 9 -11 -5 31.6 28.9
 -9 11 -5 45.7 33.9
 9 11 5 0.4 12.3
 -9 -11 5 18.7 12.5
 9 -11 -5 20.6 15.7
 9 -11 -5 8.3 6.7
 -9 -11 5 27.8 22.5
 10 11 -5 79.49 32
 10 -11 5 189.48 50.69
 -10 11 5 97.49 47.7
 10 11 -5 90.59 23.4
 10 11 -5 125.89 38
 -10 11 5 167.28 45.1
 -10 11 5 99.59 30
 10 11 -5 99.49 36.4
 10 -11 -5 133.59 29.2
 10 -11 -5 96.79 12.4
 10 -11 -5 113.29 25.9
 10 -11 -5 92.99 44.2
 -10 -11 5 90.39 32.4
 -10 -11 5 91.09 27.6
 10 -11 -5 109.79 39.2
 11 11 -5 87.99 33
 11 11 -5 91.29 35.7
 11 11 -5 100.69 33.3
 -11 11 5 95.69 48.9
 11 11 -5 126.19 27
 -11 11 5 79.99 35.7
 -11 11 5 104.59 34.8
 -11 -11 5 55.39 34.4
 11 -11 -5 84.19 38
 11 -11 -5 102.49 12.9
 -11 11 -5 35.4 37
 11 -11 -5 127.49 28.9
 -11 -11 5 87.99 22.6
 -12 11 5 386.16 84.19
 12 11 -5 424.86 69.29
 -12 11 5 428.46 78.19
 12 11 -5 409.76 67.39
 12 11 -5 331.97 62.79
 -12 11 5 399.16 59.89
 12 11 -5 382.76 42.6
 -12 -11 5 310.87 66.29
 12 -11 -5 357.56 42.4
 12 -11 -5 356.86 71.99
 12 -11 -5 373.76 24.3
 -13 11 5 54.49 35.1
 13 11 -5 108.79 42.5
 -13 11 5 50.89 42.6
 -13 -11 -5 -25.7 30.8
 -13 11 5 61.99 34.6
 13 11 -5 76.89 35.2
 -13 -11 -5 0 6.5
 13 -11 5 6.4 37.3
 13 11 5 -7.2 21.8
 -13 11 -5 1.7 35.5
 -13 11 -5 -17.1 16.5
 13 11 5 10.2 9.6
 -13 -11 5 13.4 22.6
 13 -11 -5 116.79 45.9
 13 11 5 23.1 18.8
 -14 -11 -5 30.9 32.8
 14 11 -5 60.49 35.8
 -14 11 5 41.2 44.6
 -14 11 5 81.69 38.2
 -14 -11 -5 43 12.2
 14 11 -5 31.7 21.6
 -14 11 -5 116.19 56.49
 14 -11 -5 25.6 8.7
 14 -11 -5 52.89 46.6
 -14 -11 5 -1.2 34
 14 11 5 118.29 49.99
 -14 11 -5 68.89 31.8
 0 12 -5 817.32 40.9
 0 -12 -5 835.12 40.7
 0 12 5 813.52 50.19
 0 12 -5 805.82 58.69
 0 -12 -5 844.32 43
 -2 -12 -5 152.38 13.9
 2 12 -5 149.88 15.7
 2 12 -5 162.18 28.5
 -2 -12 -5 167.38 15.9
 2 12 -5 160.68 13.8
 -2 12 5 177.78 27.5
 -2 12 5 143.89 27.3
 -2 12 5 161.68 30.7
 2 -12 -5 149.88 12.8
 -2 12 -5 166.88 26.9
 -2 12 -5 131.19 24.8
 2 -12 -5 130.79 14.2
 2 -12 -5 144.59 13.4
 2 -12 -5 183.08 26.6
 2 12 5 179.38 16.3
 -2 12 -5 208.58 28.6
 -2 12 -5 162.08 13
 -2 12 -5 172.88 13
 -3 12 5 81.19 22.9
 3 12 -5 52.59 9.9
 -3 12 5 38.2 17.9
 3 12 -5 72.49 10.9
 -3 12 5 34.3 21.7
 3 -12 -5 39.6 8.5
 -3 12 -5 19 14.8
 3 -12 -5 47.8 7.3
 3 -12 -5 62.69 11.9
 3 -12 -5 65.59 17.2
 5 12 -5 281.97 22.8
 -5 12 5 285.17 47.4
 -5 12 5 285.87 52.59
 -5 12 5 236.88 36.3
 5 -12 -5 252.67 19
 5 -12 -5 228.58 32.7
 5 -12 -5 207.08 27.8
 5 -12 -5 247.98 25.5
 5 -12 -5 245.18 15.7
 -7 12 5 23 18.5
 7 -12 5 24 13.9
 -7 12 5 -12.8 22.9
 -7 -12 -5 18.7 7.7
 7 12 -5 13.5 10.6
 -7 -12 -5 23.4 10.4
 7 -12 5 20.8 22
 7 12 -5 5.2 15
 -7 12 5 3.6 15.3
 -7 12 -5 31.9 16.9
 7 -12 -5 10 6.5
 7 -12 -5 12.1 10.4
 7 -12 -5 11.4 11.4
 7 12 5 28.3 14.6
 7 -12 -5 17 15.1
 -7 12 -5 26.4 5.2
 7 12 5 11.3 16.9
 -7 12 -5 19.3 26.5
 -8 -12 -5 97.79 17.2
 8 -12 5 139.39 33.4
 -8 -12 -5 112.79 14.7
 8 -12 5 136.89 38.6
 8 -12 5 110.39 26.6
 -8 -12 -5 105.69 25.5
 -8 12 -5 115.29 48.8
 8 12 5 114.59 31
 -8 12 -5 101.49 31.5
 -8 12 -5 116.19 9.1
 8 12 5 124.09 25.1
 -8 12 -5 104.49 26.8
 9 12 5 264.37 53.59
 -9 12 -5 270.77 61.09
 -10 12 5 211.38 63.09
 -10 -12 -5 105.69 27.8
 -10 -12 -5 52.29 28.8
 -10 12 5 115.69 37.8
 -10 -12 -5 66.89 13.1
 10 -12 5 84.89 35.9
 10 -12 -5 151.68 41.7
 10 12 5 75.79 25.3
 -10 12 -5 72.19 23.1
 -10 12 -5 41.3 34.9
 10 -12 -5 38.1 15.7
 -10 12 -5 105.79 31.2
 10 12 5 81.29 32.7
 11 12 -5 258.87 53.99
 -11 12 5 214.98 45
 -11 12 5 263.47 69.89
 11 12 -5 226.18 49.2
 11 12 -5 226.88 31.4
 11 12 -5 154.68 44.3
 -11 12 5 172.78 47
 -11 -12 5 180.88 29.7
 11 -12 -5 248.88 55.89
 -11 -12 5 209.08 45.5
 11 -12 -5 195.08 17.4
 12 12 -5 19.6 22.6
 -12 12 5 -40.4 25.6
 -12 -12 -5 43.2 10.3
 12 12 -5 20 17.7
 -12 -12 -5 3 22
 12 12 -5 9.9 22.1
 -12 12 5 6.2 33
 -12 12 5 63.19 32.4
 12 -12 5 29.1 34.1
 12 -12 -5 14.3 7.9
 -12 12 -5 88.79 49.5
 -12 12 -5 21.7 21.4
 -12 -12 5 9.7 24
 12 12 5 31.3 27.1
 12 12 5 54.89 23.9
 12 -12 -5 -13 30.4
 12 -12 -5 -3.6 8.1
 -12 12 -5 33.1 25.8
 13 12 -5 46.5 32.8
 13 -12 5 61.29 44.8
 -13 -12 -5 12.7 8.6
 13 12 -5 51.49 30
 13 12 -5 90.89 27.3
 -13 -12 -5 11.8 31
 -13 12 5 76.99 39.5
 -13 12 5 69.59 35.7
 -13 12 5 80.69 59.39
 -13 -12 5 -2.3 24.9
 13 12 5 28.7 12.5
 -13 12 -5 -9.2 22.9
 13 -12 -5 70.49 13.5
 13 -12 -5 40.3 42.3
 13 12 5 23.2 31
 -13 12 -5 4.5 49.9
 13 12 5 47 24.9
 0 13 -5 136.89 26.5
 0 13 5 146.19 21
 0 13 -5 174.58 14.1
 0 -13 -5 166.78 16.1
 0 -13 -5 131.99 13.4
 -1 -13 -5 253.77 18.1
 -1 -13 -5 241.28 19.6
 1 13 5 236.68 23.1
 -1 13 -5 229.08 31.6
 -1 13 -5 207.98 16.1
 -3 -13 -5 12.1 7.7
 -3 -13 -5 12.9 6.1
 -3 13 5 11.6 14
 -3 13 5 20.5 18.8
 3 13 -5 8.9 4.5
 -3 13 5 4.9 12.5
 -3 13 -5 10.2 12.5
 3 -13 -5 12.9 13.3
 -3 13 -5 19.5 17.3
 -3 13 -5 9.3 12.4
 -3 13 -5 4.7 4
 3 -13 -5 9.3 7.3
 3 -13 -5 7.4 6
 3 -13 -5 18.5 6
 3 13 5 13.1 7.8
 4 -13 5 28.5 8.8
 -4 -13 -5 21.8 10
 -4 -13 -5 19.7 7.5
 -4 13 -5 36.7 20.6
 4 13 5 29.7 9.8
 -4 13 -5 20.9 5.6
 -4 13 -5 37 16
 -4 13 -5 23.9 22.1
 -4 13 -5 29.7 6.2
 5 13 -5 293.77 21.9
 -5 13 5 253.47 35.6
 -5 13 5 269.67 50.99
 -5 13 5 266.57 45.3
 5 -13 -5 276.17 25.7
 5 -13 -5 279.87 35
 -5 13 -5 171.78 38.9
 -5 13 -5 167.58 36.9
 5 -13 -5 244.38 29.8
 5 -13 -5 260.77 16.9
 5 -13 -5 243.28 19.6
 -6 13 -5 205.58 42.3
 8 13 -5 200.28 41.1
 -8 13 5 182.98 39
 8 13 -5 171.98 23.4
 8 13 -5 208.18 37.8
 -8 13 5 176.68 49.1
 8 -13 -5 236.68 37.4
 8 -13 -5 148.59 40
 8 -13 -5 143.99 15.4
 8 -13 -5 154.08 27.2
 9 13 -5 62.49 27.5
 9 13 -5 56.59 26.1
 -9 -13 -5 110.49 23.8
 -9 13 5 16.3 31.5
 9 -13 5 161.68 44.3
 -9 -13 -5 79.99 13.1
 -9 13 5 32 20.9
 -9 13 5 49.4 26.8
 -9 13 -5 141.39 34.6
 9 13 5 93.19 23.5
 -9 13 -5 121.49 29.3
 9 -13 -5 55.09 34.8
 9 13 5 97.89 31
 -9 13 -5 97.49 43.7
 -10 13 5 49.9 37.8
 10 13 -5 9.4 19
 -10 13 5 29.3 26.1
 10 13 -5 54.99 17.9
 -10 -13 -5 25.6 10.5
 -10 13 5 53.69 28.9
 -10 -13 -5 44.2 22.1
 10 13 -5 63.19 28.7
 10 -13 5 8.3 29.6
 10 -13 -5 33.7 8.9
 10 -13 -5 12.8 9.4
 -10 13 -5 15.3 30.5
 -10 13 -5 26.8 24.3
 10 13 5 9.1 22.8
 -10 13 -5 19.1 22
 10 13 5 15.2 14.2
 11 13 -5 28.6 25.3
 -11 13 5 -6 21.2
 -11 -13 -5 6.9 8.6
 11 13 -5 9.2 20.6
 11 13 -5 5.5 14.2
 -11 13 5 21.2 23.2
 -11 13 5 20.9 40
 11 -13 5 8.2 29.5
 -11 -13 -5 -8.6 20.8
 11 13 5 24.4 26.6
 11 13 5 14.5 15.8
 -11 13 -5 16.2 36.4
 -11 13 -5 -8 14.9
 11 -13 -5 15.6 7.5
 -11 13 -5 -5.7 13.3
 -12 13 5 61.89 44.1
 -12 13 -5 314.67 74.99
 12 13 5 275.17 44.4
 12 13 5 282.37 59.19
 13 -13 5 200.08 58.49
 -13 13 5 65.39 51.49
 -13 13 5 83.49 40.3
 13 13 -5 56.39 23.3
 -13 13 5 92.39 39.5
 13 13 -5 152.18 45
 -13 -13 5 26.1 29.6
 -13 13 -5 171.38 65.99
 13 13 5 114.59 47.6
 13 -13 -5 69.59 11.4
 13 -13 -5 59.09 38.6
 0 14 5 293.67 30
 0 -14 -5 303.97 23.5
 0 14 -5 292.37 37.1
 0 -14 -5 349.77 22.1
 -2 -14 -5 82.09 11.9
 -2 14 -5 96.99 24.7
 2 14 5 92.29 15.7
 -3 14 5 4.9 11.5
 -3 -14 -5 17.2 6.9
 3 14 -5 5.3 13.7
 -3 -14 -5 18.3 8.3
 -3 14 -5 24.8 15
 -3 14 -5 25.9 6.3
 3 14 5 27.6 7.8
 -4 14 5 87.29 30.5
 -4 14 5 81.19 25.2
 -4 14 5 80.19 22
 -4 14 -5 125.89 31.6
 -4 14 -5 133.59 34.5
 -4 14 -5 110.99 10.7
 4 -14 -5 76.59 10.6
 4 -14 -5 121.79 24.9
 -4 14 -5 133.49 25
 4 -14 -5 66.79 11.4
 4 -14 -5 87.89 12.2
 -5 -14 -5 120.29 17.7
 -5 -14 -5 143.19 15.7
 -5 14 -5 116.19 11.1
 -5 14 -5 120.99 25.6
 5 14 5 131.29 16.5
 -5 14 -5 137.89 36.1
 -5 14 -5 112.79 29.5
 -6 14 5 304.47 55.69
 -6 14 5 221.38 40.7
 -6 14 5 255.57 39.6
 6 14 -5 262.07 22
 6 -14 -5 272.37 25.9
 6 -14 -5 243.48 19.9
 6 -14 -5 276.07 39.7
 6 -14 -5 230.48 32.3
 7 -14 5 538.35 57.89
 -7 -14 -5 505.55 33.1
 -7 -14 -5 509.45 38
 7 14 5 461.65 35.1
 -7 14 -5 546.85 49.1
 -7 14 -5 616.74 63.29
 -7 14 -5 470.55 64.69
 8 14 -5 37.7 12.8
 8 -14 5 24 22.7
 -8 -14 -5 10.3 11.2
 -8 -14 -5 2.6 6.6
 -8 14 5 39.2 20.5
 -8 14 5 28.3 23.8
 -8 14 5 30.8 31.8
 8 -14 -5 25.9 23.1
 -8 14 -5 13.7 12.6
 8 14 5 2.3 12
 -8 14 -5 2.6 20
 -8 14 -5 -0.5 17.2
 8 -14 -5 41.8 19.8
 8 14 5 4.5 17.5
 8 -14 -5 32.4 13.4
 9 14 -5 421.36 34.7
 9 14 -5 402.46 49.6
 -9 14 5 320.37 47.2
 -9 14 5 350.66 61.99
 -9 14 5 376.26 73.49
 9 14 -5 391.96 61.59
 -10 14 5 259.97 54.89
 -10 14 5 287.57 69.39
 -10 14 5 248.58 57.69
 -11 14 5 16.1 20.2
 11 14 -5 22.1 13.3
 11 14 -5 44.7 28.7
 -11 -14 -5 7.3 8.1
 -11 14 5 8.8 28.4
 -11 14 5 85.29 45.8
 11 -14 5 30.9 31.1
 11 -14 -5 13.4 7.4
 -11 14 -5 0.4 40.2
 -11 14 -5 5.1 18.5
 11 -14 -5 -7.4 12.3
 -11 14 -5 7.6 15.8
 11 14 5 -2.7 20.9
 11 14 5 8.8 17.4
 -12 14 5 68.79 51.09
 -12 14 5 38.5 40.2
 -12 14 5 43.3 29.8
 -12 -14 -5 13.4 8.9
 12 14 -5 29.2 16.4
 12 -14 5 19 35.4
 12 14 -5 31.6 34
 12 14 5 7.8 20.4
 -12 14 -5 -5.5 19.4
 12 -14 -5 4.8 20.6
 -12 14 -5 21.9 32.4
 -12 14 -5 1.9 24.8
 12 14 5 11.9 17.7
 12 -14 -5 38.1 9.2
 0 15 5 36.2 13.3
 0 15 -5 38.2 8.4
 0 15 -5 52.29 20.4
 0 -15 -5 39.7 8.9
 0 -15 -5 35.5 9.6
 1 15 -5 10.1 5.8
 1 15 -5 4.1 13
 -1 -15 -5 10.6 7.8
 -1 15 5 19.6 12.8
 -1 -15 -5 4.2 5.5
 1 -15 -5 9.5 5.8
 -1 15 -5 4.7 4.6
 -1 15 -5 19.9 16
 1 -15 -5 11.4 7.3
 1 15 5 11.2 9.8
 -2 -15 -5 162.78 18.3
 -2 -15 -5 145.79 15.8
 -2 15 -5 164.28 35
 2 15 5 143.49 18.3
 -2 15 -5 131.39 15.6
 -3 15 5 346.87 42.1
 3 15 -5 442.36 45
 3 -15 -5 396.96 27.2
 3 -15 -5 423.26 25.3
 4 15 -5 328.57 38.4
 -4 15 5 305.97 44.4
 -4 -15 -5 235.58 24.3
 -4 15 5 332.27 34.7
 -4 -15 -5 244.78 21.4
 -4 15 5 308.57 40.9
 4 -15 -5 337.47 23.3
 -4 15 -5 237.68 18
 -4 15 -5 195.48 37.8
 -5 15 5 81.39 31.6
 -5 15 5 79.99 26.7
 -5 15 -5 4.8 14.9
 -5 15 -5 -5.4 17.6
 5 -15 -5 66.09 11.4
 5 -15 -5 70.29 22.5
 -6 15 5 1.9 15.5
 -6 -15 -5 4.3 8.9
 -6 -15 -5 7.2 7.1
 -6 15 5 0.6 13.5
 6 -15 5 11.8 7.3
 6 15 -5 -2.9 6
 -6 15 -5 14.4 19.6
 -6 15 -5 26.4 27.2
 6 -15 -5 6.7 12.3
 -6 15 -5 10.5 5.1
 6 15 5 9.4 8.6
 6 -15 -5 6.4 6.6
 -6 15 -5 22.4 15.4
 6 -15 -5 25.3 10.6
 -7 -15 -5 49.6 15.2
 -7 -15 -5 56.69 11.5
 -7 15 5 9.4 27.3
 -7 15 -5 87.29 24.8
 -7 15 -5 73.89 31.6
 -7 15 -5 70.99 8.6
 7 15 5 69.49 14.8
 -7 15 -5 111.79 38.4
 -8 15 5 50.79 23.6
 -8 15 5 39.2 35.8
 8 -15 5 73.09 30
 8 15 -5 48.2 13
 -8 15 5 44.8 28.2
 8 -15 -5 60.49 11.3
 -8 15 -5 79.69 27.5
 8 -15 -5 39.4 26.6
 8 -15 -5 59.99 17.5
 -8 15 -5 146.59 46.8
 -9 15 5 169.68 45.9
 -9 -15 -5 173.98 20.3
 9 15 -5 264.87 50.69
 -9 15 5 251.57 45.8
 9 15 -5 210.68 24.8
 -9 15 5 186.28 54.99
 -9 -15 -5 175.88 27.1
 -9 15 -5 192.48 35.4
 -9 15 -5 222.28 55.49
 9 -15 -5 207.88 18.5
 -9 15 -5 197.48 44
 -9 15 -5 201.18 12.2
 9 15 5 178.68 23.6
 -10 15 5 82.29 30.9
 -10 15 5 69.59 33.7
 10 15 -5 79.29 19.3
 10 15 -5 61.69 31.9
 -10 15 5 26.7 34.7
 -10 -15 -5 73.89 16.1
 10 -15 -5 66.09 12.3
 -10 15 -5 99.59 33.7
 -10 15 -5 131.89 48.2
 -10 15 -5 90.99 25.5
 10 15 5 49.5 16.3
 10 15 5 82.09 32.2
 11 15 -5 20.8 22.7
 -11 15 5 40 67.19
 11 15 -5 8.6 19
 -11 15 5 -1.4 25.6
 -11 -15 -5 99.09 17.2
 11 -15 5 4.4 35.6
 11 15 5 58.89 29.6
 11 15 5 96.79 25.5
 -11 15 -5 150.58 67.39
 -11 15 -5 169.88 45.5
 0 -16 -5 24.1 9.1
 0 -16 -5 38.2 10.7
 0 16 5 27.4 13.4
 0 16 -5 48.7 19.6
 -1 16 5 35.5 14.7
 -1 -16 -5 0.5 8.3
 -1 -16 -5 5.8 6.3
 1 16 -5 22.2 16.3
 -1 16 -5 3.5 5.9
 1 -16 -5 20.5 9.8
 1 -16 -5 11.1 7.2
 1 16 5 0.6 8.1
 -1 16 -5 -0.1 21.3
 -2 -16 -5 36 11.7
 -2 -16 -5 37.6 10
 -2 16 -5 46.9 21.1
 2 16 5 46 12.7
 -2 16 -5 37.5 7.5
 3 16 -5 179.98 35.8
 4 16 -5 474.45 47.2
 -4 16 5 543.85 52.89
 -4 -16 -5 404.16 29
 -4 -16 -5 377.66 31.3
 -4 16 -5 398.36 48.8
 -4 16 -5 386.26 24.6
 -5 16 5 35.3 20.4
 -5 16 5 65.89 21
 -5 16 5 55.39 26.6
 5 16 -5 40.6 19.3
 -5 16 -5 38.7 18.8
 5 -16 -5 69.79 12.6
 6 -16 5 13.7 7.2
 -6 16 5 27.9 26.2
 -6 -16 -5 12.9 11.1
 -6 16 5 12.9 19.5
 -6 -16 -5 3.3 7.4
 -6 16 -5 33.6 25.3
 -6 16 -5 36.5 17.8
 -6 16 -5 9.4 16.4
 -6 16 -5 10.9 5.4
 6 -16 -5 -0.1 12.8
 6 -16 -5 6 7.7
 -7 16 5 29.9 23.7
 -7 -16 -5 -3.6 9.2
 -7 16 5 24.1 26.1
 -7 16 5 -4.6 15.3
 -7 -16 -5 -5.7 5.6
 7 -16 -5 7.1 7.5
 -7 16 -5 7.3 4.2
 -7 16 -5 13.3 15.7
 -7 16 -5 -1.7 13.8
 7 -16 -5 0.3 16.1
 7 16 5 -4.1 7.7
 7 -16 -5 5.2 10.7
 -7 16 -5 7.9 28.4
 -8 -16 -5 34.1 13.4
 8 16 -5 12.5 13.2
 -8 16 5 38 34.7
 -8 16 5 -2.8 17.8
 8 16 -5 20.3 9.4
 8 -16 -5 11.9 11.4
 -8 16 -5 44.7 34.5
 8 16 5 40.1 12.1
 -8 16 -5 55.59 29.4
 -8 16 -5 55.69 22
 8 -16 -5 6.2 7.4
 -9 16 5 22.3 31.8
 -9 -16 -5 42 12
 -9 -16 -5 29.5 17.5
 -9 16 5 19.5 24
 -9 16 -5 82.79 42
 -9 16 -5 80.09 24.3
 -9 16 -5 38.3 25.4
 9 16 5 43.2 12.8
 -10 16 5 276.97 61.49
 -10 16 5 269.57 45.6
 -10 -16 -5 146.99 22
 10 16 -5 243.38 36.4
 -10 16 5 254.57 70.49
 -10 16 -5 182.48 37.2
 -10 16 -5 188.08 60.79
 -10 16 -5 147.19 42.3
 10 16 5 163.38 24.2
 0 -17 -5 14.6 7.8
 0 17 5 8.4 10.2
 0 -17 -5 10.4 8.4
 0 17 -5 10.8 15.2
 -1 -17 -5 19.5 10.6
 -1 -17 -5 10.4 9.6
 -1 17 5 19.1 12
 1 17 -5 -1 13.6
 1 -17 -5 -1 7.6
 -1 17 -5 15.4 15.9
 1 17 5 12.7 10.6
 1 -17 -5 7.5 6.6
 2 17 -5 177.18 33.9
 -3 -17 -5 156.98 18.2
 -3 17 5 163.78 31.7
 3 17 -5 166.88 34.6
 -3 -17 -5 125.99 20.2
 -3 17 -5 143.09 33.5
 3 -17 -5 191.38 19.5
 -4 -17 -5 123.59 19.8
 -4 -17 -5 99.69 14.3
 -4 17 -5 137.19 33.9
 -4 17 -5 129.49 13.1
 -5 -17 -5 58.29 11.8
 -5 -17 -5 66.59 16.7
[truncated: 789,270 more chars]
