# Supplementary material for: Highly Efficient Mechanochromic Thermally Activated Delayed Fluorescence in the Deep Red to Near‐Infrared in Copper(I) [2.2]Isoindolinophanyl‐Carbene Carbazolates
Source: Angew Chem Int Ed Engl. 2026 Apr 25;65(24):e5338298. doi: 10.1002/anie.5338298 (PMC13245606; doi:10.1002/anie.5338298)
Supplement: Supplementary file 2 — Supporting File 2: anie72342‐sup‐0002‐DataFile.Zip. [file ANIE-65-e5338298-s001.zip › 3_(iPC-Cu-Cbz)[1].cif]

data_3
_audit_creation_date               2024-09-25
_audit_creation_method
;
Olex2 1.5
(compiled 2021.07.19 svn.r715e62df for OlexSys, GUI svn.r6380)
;
_shelx_SHELXL_version_number       '2019/3'
_audit_contact_author_address      ?
_audit_contact_author_email        ?
_audit_contact_author_name         ''
_audit_contact_author_phone        ?
_publ_contact_author_id_orcid      ?
_publ_section_references
;
D. Kratzert, I. Krossing, (2018), J. Appl. Cryst. 51, 928-934.

Dolomanov, O.V., Bourhis, L.J., Gildea, R.J, Howard, J.A.K. & Puschmann, H.
 (2009), J. Appl. Cryst. 42, 339-341.

Kratzert, D., Holstein, J.J. & Krossing, I. (2015). J. Appl. Cryst. 48, 933-938.

Sheldrick, G.M. (2015). Acta Cryst. A71, 3-8.

Sheldrick, G.M. (2015). Acta Cryst. C71, 3-8.
;
# start Validation Reply Form

_vrf_PLAT910_3
;
PROBLEM: Missing # of FCF Reflection(s) Below Theta(Min).
RESPONSE: Low-angle reflections were affected by a beamstop, additionally
poor crystal quality resulted in weak diffraction at low angles.
;

# end Validation Reply Form
_chemical_name_common              ?
_chemical_name_systematic          ?
_chemical_formula_moiety           'C54 H49 Cu N2'
_chemical_formula_sum              'C54 H49 Cu N2'
_chemical_formula_weight           789.49
_chemical_melting_point            ?
loop_
  _atom_type_symbol
  _atom_type_description
  _atom_type_scat_dispersion_real
  _atom_type_scat_dispersion_imag
  _atom_type_scat_source
 'C' 'C' 0.0033 0.0016 'International Tables Vol C Tables 4.2.6.8 and 6.1.1.4'
 'H' 'H' 0.0000 0.0000 'International Tables Vol C Tables 4.2.6.8 and 6.1.1.4'
 'Cu' 'Cu' 0.3201 1.2651 'International Tables Vol C Tables 4.2.6.8 and 6.1.1.4'
 'N' 'N' 0.0061 0.0033 'International Tables Vol C Tables 4.2.6.8 and 6.1.1.4'

_shelx_space_group_comment
;
The symmetry employed for this shelxl refinement is uniquely defined
by the following loop, which should always be used as a source of
symmetry information in preference to the above space-group names.
They are only intended as comments.
;
_space_group_crystal_system        'triclinic'
_space_group_IT_number             2
_space_group_name_H-M_alt          'P -1'
_space_group_name_Hall             '-P 1'
loop_
  _space_group_symop_operation_xyz
 'x, y, z'
 '-x, -y, -z'

_cell_length_a                     14.5590(5)
_cell_length_b                     16.8310(6)
_cell_length_c                     19.7336(7)
_cell_angle_alpha                  89.1390(10)
_cell_angle_beta                   84.7080(10)
_cell_angle_gamma                  79.8220(10)
_cell_volume                       4739.2(3)
_cell_formula_units_Z              4
_cell_measurement_reflns_used      9846
_cell_measurement_temperature      100.00
_cell_measurement_theta_max        26.69
_cell_measurement_theta_min        2.35
_shelx_estimated_absorpt_T_max     0.952
_shelx_estimated_absorpt_T_min     0.917
_exptl_absorpt_coefficient_mu      0.496
_exptl_absorpt_correction_T_max    0.981
_exptl_absorpt_correction_T_min    0.901
_exptl_absorpt_correction_type     multi-scan
_exptl_absorpt_process_details    
 'SADABS-2016/2 (Bruker,2016/2) was used for absorption correction.'
_exptl_absorpt_special_details     ?
_exptl_crystal_colour              'clear orangish'
_exptl_crystal_colour_lustre       clear
_exptl_crystal_colour_modifier     orangish
_exptl_crystal_density_diffrn      1.107
_exptl_crystal_density_meas        ?
_exptl_crystal_density_method      ?
_exptl_crystal_description         block
_exptl_crystal_F_000               1664
_exptl_crystal_size_max            0.177
_exptl_crystal_size_mid            0.12
_exptl_crystal_size_min            0.101
_exptl_transmission_factor_max     ?
_exptl_transmission_factor_min     ?
_diffrn_reflns_av_R_equivalents    0.0893
_diffrn_reflns_av_unetI/netI       0.0637
_diffrn_reflns_Laue_measured_fraction_full  0.998
_diffrn_reflns_Laue_measured_fraction_max  0.997
_diffrn_reflns_limit_h_max         18
_diffrn_reflns_limit_h_min         -18
_diffrn_reflns_limit_k_max         21
_diffrn_reflns_limit_k_min         -21
_diffrn_reflns_limit_l_max         24
_diffrn_reflns_limit_l_min         -24
_diffrn_reflns_number              96378
_diffrn_reflns_point_group_measured_fraction_full  0.998
_diffrn_reflns_point_group_measured_fraction_max  0.997
_diffrn_reflns_theta_full          25.242
_diffrn_reflns_theta_max           26.777
_diffrn_reflns_theta_min           2.622
_diffrn_ambient_temperature        100.00
_diffrn_ambient_temperature_device  'Oxford Cryostream 800'
_diffrn_detector                   HPAD
_diffrn_detector_area_resol_mean   7.41
_diffrn_detector_type              'CMOS Photon 100'
_diffrn_measured_fraction_theta_full  0.998
_diffrn_measured_fraction_theta_max  0.997
_diffrn_measurement_device_type    'Bruker D8 VENTURE dual wavelength Mo/Cu'
_diffrn_measurement_method         '\f and \w scans'
_diffrn_measurement_specimen_support  'MiTeGen micromount'
_diffrn_radiation_monochromator    'multilayer optics'
_diffrn_radiation_type             MoK\a
_diffrn_radiation_wavelength       0.71073
_diffrn_source                     ?
_diffrn_source_current             1.4
_diffrn_source_power               0.07
_diffrn_source_voltage             50.0
_diffrn_standards_number           0
_reflns_Friedel_coverage           0.000
_reflns_Friedel_fraction_full      .
_reflns_Friedel_fraction_max       .
_reflns_number_gt                  14542
_reflns_number_total               20172
_reflns_special_details
;
 Reflections were merged by SHELXL according to the crystal
 class for the calculation of statistics and refinement.
 
 Structure factors included contributions from the .fab file.
 
 _reflns_Friedel_fraction is defined as the number of unique
 Friedel pairs measured divided by the number that would be
 possible theoretically, ignoring centric projections and
 systematic absences.
;
_reflns_threshold_expression       'I > 2\s(I)'
_computing_cell_refinement         ?
_computing_data_collection         ?
_computing_data_reduction          ?
_computing_molecular_graphics      'Olex2 1.5 (Dolomanov et al., 2009)'
_computing_publication_material    'Olex2 1.5 (Dolomanov et al., 2009)'
_computing_structure_refinement    'SHELXL 2019/3 (Sheldrick, 2015)'
_computing_structure_solution      'SHELXT 2018/2 (Sheldrick, 2018)'
_refine_diff_density_max           0.541
_refine_diff_density_min           -0.383
_refine_diff_density_rms           0.062
_refine_ls_extinction_coef         .
_refine_ls_extinction_method       none
_refine_ls_goodness_of_fit_ref     1.036
_refine_ls_hydrogen_treatment      constr
_refine_ls_matrix_type             full
_refine_ls_number_parameters       1035
_refine_ls_number_reflns           20172
_refine_ls_number_restraints       0
_refine_ls_R_factor_all            0.0702
_refine_ls_R_factor_gt             0.0456
_refine_ls_restrained_S_all        1.036
_refine_ls_shift/su_max            0.002
_refine_ls_shift/su_mean           0.000
_refine_ls_structure_factor_coef   Fsqd
_refine_ls_weighting_details      
 'w=1/[\s^2^(Fo^2^)+(0.0686P)^2^+0.1676P] where P=(Fo^2^+2Fc^2^)/3'
_refine_ls_weighting_scheme        calc
_refine_ls_wR_factor_gt            0.1198
_refine_ls_wR_factor_ref           0.1310
_refine_special_details            ?
_olex2_refinement_description
;
1. Fixed Uiso
 At 1.2 times of:
  All C(H) groups, All C(H,H) groups
 At 1.5 times of:
  All C(H,H,H) groups
2.a Ternary CH refined with riding coordinates:
 C39(H39), C42(H42), C104(H104), C107(H107)
2.b Secondary CH2 refined with riding coordinates:
 C11(H11A,H11B), C12(H12A,H12B), C13(H13A,H13B), C14(H14A,H14B), C76(H76A,
 H76B), C77(H77A,H77B), C84(H84A,H84B), C85(H85A,H85B)
2.c Aromatic/amide H refined with riding coordinates:
 C8(H8), C9(H9), C16(H16), C17(H17), C19(H19), C20(H20), C22(H22), C23(H23),
 C24(H24), C25(H25), C26(H26), C28(H28), C29(H29), C30(H30), C31(H31), C32(H32),
  C35(H35), C36(H36), C37(H37), C46(H46), C47(H47), C48(H48), C49(H49),
 C52(H52), C53(H53), C54(H54), C55(H55), C58(H58), C59(H59), C60(H60), C61(H61),
  C65(H65), C66(H66), C67(H67), C68(H68), C73(H73), C74(H74), C79(H79),
 C80(H80), C82(H82), C83(H83), C87(H87), C88(H88), C89(H89), C90(H90), C91(H91),
  C93(H93), C94(H94), C95(H95), C96(H96), C97(H97), C100(H100), C101(H101),
 C102(H102)
2.d Idealised Me refined as rotating group:
 C4(H4A,H4B,H4C), C40(H40A,H40B,H40C), C41(H41A,H41B,H41C), C43(H43A,H43B,
 H43C), C44(H44A,H44B,H44C), C105(H10A,H10B,H10C), C106(H10D,H10E,H10F),
 C108(H10G,H10H,H10I)
;
_atom_sites_solution_hydrogens     geom
_atom_sites_solution_primary       dual
_atom_sites_solution_secondary     ?
loop_
  _atom_site_label
  _atom_site_type_symbol
  _atom_site_fract_x
  _atom_site_fract_y
  _atom_site_fract_z
  _atom_site_U_iso_or_equiv
  _atom_site_adp_type
  _atom_site_occupancy
  _atom_site_site_symmetry_order
  _atom_site_calc_flag
  _atom_site_refinement_flags_posn
  _atom_site_refinement_flags_adp
  _atom_site_refinement_flags_occupancy
  _atom_site_disorder_assembly
  _atom_site_disorder_group
 Cu1 Cu 0.68193(2) 0.77874(2) 0.80715(2) 0.01978(8) Uani 1 1 d . . . . .
 Cu2 Cu 1.31073(2) 0.33406(2) 0.68669(2) 0.01957(8) Uani 1 1 d . . . . .
 N1 N 0.64385(13) 0.69338(11) 0.85598(10) 0.0233(4) Uani 1 1 d . . . . .
 N2 N 1.34597(13) 0.23975(11) 0.63591(10) 0.0213(4) Uani 1 1 d . . . . .
 N3 N 0.72936(12) 0.93347(11) 0.77675(9) 0.0163(4) Uani 1 1 d . . . . .
 N4 N 1.26188(12) 0.50080(10) 0.71830(9) 0.0170(4) Uani 1 1 d . . . . .
 C1 C 0.71139(15) 0.86472(13) 0.75316(11) 0.0177(5) Uani 1 1 d . . . . .
 C2 C 1.28434(14) 0.42639(13) 0.74180(11) 0.0176(5) Uani 1 1 d . . . . .
 C3 C 0.70962(15) 0.87361(13) 0.67974(11) 0.0174(5) Uani 1 1 d . . . . .
 C4 C 1.52131(17) 0.56966(15) 0.65912(14) 0.0328(6) Uani 1 1 d . . . . .
 H4A H 1.558013 0.559201 0.614991 0.049 Uiso 1 1 calc R U . . .
 H4B H 1.563697 0.564357 0.695368 0.049 Uiso 1 1 calc R U . . .
 H4C H 1.484729 0.624464 0.659586 0.049 Uiso 1 1 calc R U . . .
 C5 C 0.75666(15) 0.99169(13) 0.72044(11) 0.0179(5) Uani 1 1 d . . . . .
 C6 C 0.73054(15) 0.94938(13) 0.65907(11) 0.0177(5) Uani 1 1 d . . . . .
 C7 C 0.72960(16) 0.97210(14) 0.59047(12) 0.0214(5) Uani 1 1 d . . . . .
 C8 C 0.68051(15) 0.92783(14) 0.55188(11) 0.0211(5) Uani 1 1 d . . . . .
 H8 H 0.662160 0.949046 0.509336 0.025 Uiso 1 1 calc R U . . .
 C9 C 0.65750(16) 0.85476(14) 0.57276(12) 0.0224(5) Uani 1 1 d . . . . .
 H9 H 0.622933 0.827597 0.544977 0.027 Uiso 1 1 calc R U . . .
 C10 C 0.68416(16) 0.82043(14) 0.63375(12) 0.0219(5) Uani 1 1 d . . . . .
 C11 C 0.78627(18) 1.02982(15) 0.55346(12) 0.0297(6) Uani 1 1 d . . . . .
 H11A H 0.820703 1.053687 0.586604 0.036 Uiso 1 1 calc R U . . .
 H11B H 0.742956 1.074297 0.533684 0.036 Uiso 1 1 calc R U . . .
 C12 C 0.8579(2) 0.98737(19) 0.49534(15) 0.0453(8) Uani 1 1 d . . . . .
 H12A H 0.833232 1.001770 0.450846 0.054 Uiso 1 1 calc R U . . .
 H12B H 0.917702 1.007637 0.495916 0.054 Uiso 1 1 calc R U . . .
 C13 C 0.7015(2) 0.72958(15) 0.63959(13) 0.0339(6) Uani 1 1 d . . . . .
 H13A H 0.643822 0.709358 0.630765 0.041 Uiso 1 1 calc R U . . .
 H13B H 0.715783 0.714130 0.686574 0.041 Uiso 1 1 calc R U . . .
 C14 C 0.7851(2) 0.68846(18) 0.5879(2) 0.0561(9) Uani 1 1 d . . . . .
 H14A H 0.829122 0.650225 0.613375 0.067 Uiso 1 1 calc R U . . .
 H14B H 0.759821 0.656735 0.554547 0.067 Uiso 1 1 calc R U . . .
 C15 C 0.83886(18) 0.74593(16) 0.54986(16) 0.0388(7) Uani 1 1 d . . . . .
 C16 C 0.81981(18) 0.77310(19) 0.48424(15) 0.0431(8) Uani 1 1 d . . . . .
 H16 H 0.793643 0.740253 0.455230 0.052 Uiso 1 1 calc R U . . .
 C17 C 0.83852(18) 0.8467(2) 0.46131(14) 0.0408(7) Uani 1 1 d . . . . .
 H17 H 0.824997 0.864127 0.416733 0.049 Uiso 1 1 calc R U . . .
 C18 C 0.87685(18) 0.89570(18) 0.50252(13) 0.0350(6) Uani 1 1 d . . . . .
 C19 C 0.91509(17) 0.86063(17) 0.56005(13) 0.0302(6) Uani 1 1 d . . . . .
 H19 H 0.955174 0.887476 0.583224 0.036 Uiso 1 1 calc R U . . .
 C20 C 0.89576(17) 0.78724(16) 0.58413(14) 0.0326(6) Uani 1 1 d . . . . .
 H20 H 0.921338 0.764812 0.624216 0.039 Uiso 1 1 calc R U . . .
 C21 C 0.70507(16) 1.07774(13) 0.73429(12) 0.0203(5) Uani 1 1 d . . . . .
 C22 C 0.63700(17) 1.11522(14) 0.69372(12) 0.0252(5) Uani 1 1 d . . . . .
 H22 H 0.622406 1.087130 0.655852 0.030 Uiso 1 1 calc R U . . .
 C23 C 0.58977(19) 1.19375(15) 0.70796(14) 0.0330(6) Uani 1 1 d . . . . .
 H23 H 0.543809 1.218812 0.679543 0.040 Uiso 1 1 calc R U . . .
 C24 C 0.6096(2) 1.23494(15) 0.76305(14) 0.0346(6) Uani 1 1 d . . . . .
 H24 H 0.576700 1.287967 0.773165 0.042 Uiso 1 1 calc R U . . .
 C25 C 0.67810(19) 1.19848(15) 0.80377(13) 0.0312(6) Uani 1 1 d . . . . .
 H25 H 0.692674 1.226865 0.841468 0.037 Uiso 1 1 calc R U . . .
 C26 C 0.72511(17) 1.12071(14) 0.78936(12) 0.0249(5) Uani 1 1 d . . . . .
 H26 H 0.771775 1.096257 0.817472 0.030 Uiso 1 1 calc R U . . .
 C27 C 0.86496(16) 0.98493(14) 0.71479(11) 0.0206(5) Uani 1 1 d . . . . .
 C28 C 0.90756(17) 1.05196(15) 0.70012(13) 0.0283(6) Uani 1 1 d . . . . .
 H28 H 0.870064 1.103904 0.696906 0.034 Uiso 1 1 calc R U . . .
 C29 C 1.00459(19) 1.04313(18) 0.69019(14) 0.0386(7) Uani 1 1 d . . . . .
 H29 H 1.032831 1.089164 0.680009 0.046 Uiso 1 1 calc R U . . .
 C30 C 1.06028(18) 0.96847(19) 0.69494(14) 0.0370(7) Uani 1 1 d . . . . .
 H30 H 1.126566 0.962965 0.688360 0.044 Uiso 1 1 calc R U . . .
 C31 C 1.01888(17) 0.90170(16) 0.70935(12) 0.0284(6) Uani 1 1 d . . . . .
 H31 H 1.056854 0.850036 0.712964 0.034 Uiso 1 1 calc R U . . .
 C32 C 0.92220(16) 0.90971(14) 0.71856(11) 0.0222(5) Uani 1 1 d . . . . .
 H32 H 0.894521 0.863150 0.727588 0.027 Uiso 1 1 calc R U . . .
 C33 C 0.70124(16) 0.95757(13) 0.84735(11) 0.0185(5) Uani 1 1 d . . . . .
 C34 C 0.76508(16) 0.94715(14) 0.89689(11) 0.0212(5) Uani 1 1 d . . . . .
 C35 C 0.73294(18) 0.97532(16) 0.96220(13) 0.0315(6) Uani 1 1 d . . . . .
 H35 H 0.775344 0.969690 0.996499 0.038 Uiso 1 1 calc R U . . .
 C36 C 0.64084(18) 1.01128(18) 0.97836(13) 0.0360(7) Uani 1 1 d . . . . .
 H36 H 0.620752 1.031479 1.022971 0.043 Uiso 1 1 calc R U . . .
 C37 C 0.57815(18) 1.01772(16) 0.92943(13) 0.0307(6) Uani 1 1 d . . . . .
 H37 H 0.514523 1.041200 0.941314 0.037 Uiso 1 1 calc R U . . .
 C38 C 0.60574(16) 0.99065(13) 0.86290(12) 0.0210(5) Uani 1 1 d . . . . .
 C39 C 0.53238(16) 0.99727(14) 0.81220(12) 0.0227(5) Uani 1 1 d . . . . .
 H39 H 0.565730 0.993818 0.765428 0.027 Uiso 1 1 calc R U . . .
 C40 C 0.47884(17) 0.92717(14) 0.82058(13) 0.0264(5) Uani 1 1 d . . . . .
 H40A H 0.522212 0.876276 0.810935 0.040 Uiso 1 1 calc R U . . .
 H40B H 0.430078 0.933731 0.788853 0.040 Uiso 1 1 calc R U . . .
 H40C H 0.449787 0.926429 0.867355 0.040 Uiso 1 1 calc R U . . .
 C41 C 0.46367(17) 1.07773(15) 0.81781(14) 0.0310(6) Uani 1 1 d . . . . .
 H41A H 0.427147 1.084389 0.778162 0.047 Uiso 1 1 calc R U . . .
 H41B H 0.498711 1.122211 0.819446 0.047 Uiso 1 1 calc R U . . .
 H41C H 0.421259 1.078016 0.859392 0.047 Uiso 1 1 calc R U . . .
 C42 C 0.86634(17) 0.90540(15) 0.88420(12) 0.0251(5) Uani 1 1 d . . . . .
 H42 H 0.875362 0.882470 0.837105 0.030 Uiso 1 1 calc R U . . .
 C43 C 0.93341(18) 0.96520(17) 0.88776(15) 0.0369(7) Uani 1 1 d . . . . .
 H43A H 0.919867 1.007760 0.853832 0.055 Uiso 1 1 calc R U . . .
 H43B H 0.998115 0.936888 0.878447 0.055 Uiso 1 1 calc R U . . .
 H43C H 0.925264 0.989307 0.933296 0.055 Uiso 1 1 calc R U . . .
 C44 C 0.8883(2) 0.83472(17) 0.93424(14) 0.0409(7) Uani 1 1 d . . . . .
 H44A H 0.877029 0.855215 0.981041 0.061 Uiso 1 1 calc R U . . .
 H44B H 0.954041 0.808864 0.925395 0.061 Uiso 1 1 calc R U . . .
 H44C H 0.847747 0.795186 0.928077 0.061 Uiso 1 1 calc R U . . .
 C45 C 0.65595(16) 0.61334(14) 0.83505(12) 0.0231(5) Uani 1 1 d . . . . .
 C46 C 0.71983(17) 0.57388(15) 0.78398(13) 0.0283(6) Uani 1 1 d . . . . .
 H46 H 0.760072 0.602803 0.756828 0.034 Uiso 1 1 calc R U . . .
 C47 C 0.72387(19) 0.49260(15) 0.77340(14) 0.0343(6) Uani 1 1 d . . . . .
 H47 H 0.768150 0.465219 0.739410 0.041 Uiso 1 1 calc R U . . .
 C48 C 0.6633(2) 0.44977(16) 0.81227(15) 0.0401(7) Uani 1 1 d . . . . .
 H48 H 0.667213 0.393682 0.804360 0.048 Uiso 1 1 calc R U . . .
 C49 C 0.5983(2) 0.48800(15) 0.86175(14) 0.0339(6) Uani 1 1 d . . . . .
 H49 H 0.556432 0.458945 0.887144 0.041 Uiso 1 1 calc R U . . .
 C50 C 0.59458(17) 0.57026(14) 0.87413(13) 0.0265(5) Uani 1 1 d . . . . .
 C51 C 0.54128(16) 0.62742(14) 0.92275(12) 0.0245(5) Uani 1 1 d . . . . .
 C52 C 0.47056(17) 0.62347(16) 0.97524(13) 0.0317(6) Uani 1 1 d . . . . .
 H52 H 0.446859 0.574788 0.983475 0.038 Uiso 1 1 calc R U . . .
 C53 C 0.43552(18) 0.69082(16) 1.01492(14) 0.0335(6) Uani 1 1 d . . . . .
 H53 H 0.387514 0.688481 1.050539 0.040 Uiso 1 1 calc R U . . .
 C54 C 0.47043(19) 0.76232(16) 1.00285(14) 0.0350(6) Uani 1 1 d . . . . .
 H54 H 0.445819 0.808099 1.030674 0.042 Uiso 1 1 calc R U . . .
 C55 C 0.54004(18) 0.76802(15) 0.95129(13) 0.0290(6) Uani 1 1 d . . . . .
 H55 H 0.563640 0.816888 0.943983 0.035 Uiso 1 1 calc R U . . .
 C56 C 0.57484(16) 0.70105(14) 0.91039(12) 0.0238(5) Uani 1 1 d . . . . .
 C57 C 1.33207(16) 0.16378(14) 0.65818(12) 0.0214(5) Uani 1 1 d . . . . .
 C58 C 1.26391(17) 0.14525(15) 0.70747(13) 0.0263(5) Uani 1 1 d . . . . .
 H58 H 1.222174 0.186708 0.732350 0.032 Uiso 1 1 calc R U . . .
 C59 C 1.25893(19) 0.06490(16) 0.71901(14) 0.0328(6) Uani 1 1 d . . . . .
 H59 H 1.212418 0.051381 0.751986 0.039 Uiso 1 1 calc R U . . .
 C60 C 1.32021(19) 0.00303(15) 0.68365(14) 0.0333(6) Uani 1 1 d . . . . .
 H60 H 1.314300 -0.051581 0.692418 0.040 Uiso 1 1 calc R U . . .
 C61 C 1.38955(18) 0.02055(15) 0.63587(13) 0.0295(6) Uani 1 1 d . . . . .
 H61 H 1.432458 -0.021635 0.612784 0.035 Uiso 1 1 calc R U . . .
 C62 C 1.39546(16) 0.10162(14) 0.62209(12) 0.0229(5) Uani 1 1 d . . . . .
 C63 C 1.45223(16) 0.14187(14) 0.57410(12) 0.0219(5) Uani 1 1 d . . . . .
 C64 C 1.41793(16) 0.22597(14) 0.58374(11) 0.0208(5) Uani 1 1 d . . . . .
 C65 C 1.45465(17) 0.28190(15) 0.54173(13) 0.0279(6) Uani 1 1 d . . . . .
 H65 H 1.430987 0.338018 0.546889 0.033 Uiso 1 1 calc R U . . .
 C66 C 1.52632(18) 0.25423(16) 0.49230(13) 0.0308(6) Uani 1 1 d . . . . .
 H66 H 1.552055 0.291936 0.463384 0.037 Uiso 1 1 calc R U . . .
 C67 C 1.56168(17) 0.17174(16) 0.48404(13) 0.0308(6) Uani 1 1 d . . . . .
 H67 H 1.611614 0.154343 0.450144 0.037 Uiso 1 1 calc R U . . .
 C68 C 1.52511(17) 0.11568(15) 0.52431(12) 0.0264(5) Uani 1 1 d . . . . .
 H68 H 1.549165 0.059729 0.518317 0.032 Uiso 1 1 calc R U . . .
 C69 C 1.29176(15) 0.43320(13) 0.81459(11) 0.0189(5) Uani 1 1 d . . . . .
 C70 C 1.26883(15) 0.51483(13) 0.83507(11) 0.0185(5) Uani 1 1 d . . . . .
 C71 C 1.23933(15) 0.56633(13) 0.77387(11) 0.0187(5) Uani 1 1 d . . . . .
 C72 C 1.27132(16) 0.53541(14) 0.90280(12) 0.0209(5) Uani 1 1 d . . . . .
 C73 C 1.32522(16) 0.47669(14) 0.94103(12) 0.0223(5) Uani 1 1 d . . . . .
 H73 H 1.344377 0.492110 0.982903 0.027 Uiso 1 1 calc R U . . .
 C74 C 1.35149(16) 0.39707(14) 0.91989(12) 0.0230(5) Uani 1 1 d . . . . .
 H74 H 1.389681 0.359783 0.946633 0.028 Uiso 1 1 calc R U . . .
 C75 C 1.32280(16) 0.37122(14) 0.86035(12) 0.0223(5) Uani 1 1 d . . . . .
 C76 C 1.3117(2) 0.28459(15) 0.85498(13) 0.0319(6) Uani 1 1 d . . . . .
 H76A H 1.373071 0.249383 0.859015 0.038 Uiso 1 1 calc R U . . .
 H76B H 1.291697 0.275223 0.809607 0.038 Uiso 1 1 calc R U . . .
 C77 C 1.2376(2) 0.26073(17) 0.91179(16) 0.0458(8) Uani 1 1 d . . . . .
 H77A H 1.195034 0.230917 0.890286 0.055 Uiso 1 1 calc R U . . .
 H77B H 1.270954 0.223964 0.944676 0.055 Uiso 1 1 calc R U . . .
 C78 C 1.18008(18) 0.33201(16) 0.94968(14) 0.0341(6) Uani 1 1 d . . . . .
 C79 C 1.19890(18) 0.35351(17) 1.01344(14) 0.0350(6) Uani 1 1 d . . . . .
 H79 H 1.228248 0.313342 1.042611 0.042 Uiso 1 1 calc R U . . .
 C80 C 1.17545(18) 0.43341(19) 1.03572(14) 0.0370(7) Uani 1 1 d . . . . .
 H80 H 1.189429 0.447099 1.079685 0.044 Uiso 1 1 calc R U . . .
 C81 C 1.13180(18) 0.49321(18) 0.99419(14) 0.0363(7) Uani 1 1 d . . . . .
 C82 C 1.09453(17) 0.46655(18) 0.93763(13) 0.0347(7) Uani 1 1 d . . . . .
 H82 H 1.051673 0.503596 0.914028 0.042 Uiso 1 1 calc R U . . .
 C83 C 1.11834(18) 0.38827(17) 0.91547(14) 0.0343(6) Uani 1 1 d . . . . .
 H83 H 1.092646 0.372063 0.876459 0.041 Uiso 1 1 calc R U . . .
 C84 C 1.1420(2) 0.58125(19) 0.99966(16) 0.0496(8) Uani 1 1 d . . . . .
 H84A H 1.164133 0.590288 1.044389 0.059 Uiso 1 1 calc R U . . .
 H84B H 1.079801 0.615821 0.997483 0.059 Uiso 1 1 calc R U . . .
 C85 C 1.21260(18) 0.60716(15) 0.94147(12) 0.0293(6) Uani 1 1 d . . . . .
 H85A H 1.176855 0.642916 0.909108 0.035 Uiso 1 1 calc R U . . .
 H85B H 1.254825 0.638352 0.961790 0.035 Uiso 1 1 calc R U . . .
 C86 C 1.13216(15) 0.59648(14) 0.78194(11) 0.0202(5) Uani 1 1 d . . . . .
 C87 C 1.09406(17) 0.67823(14) 0.79129(12) 0.0241(5) Uani 1 1 d . . . . .
 H87 H 1.134229 0.717073 0.790395 0.029 Uiso 1 1 calc R U . . .
 C88 C 0.99761(17) 0.70283(15) 0.80190(13) 0.0294(6) Uani 1 1 d . . . . .
 H88 H 0.972522 0.758657 0.807414 0.035 Uiso 1 1 calc R U . . .
 C89 C 0.93782(17) 0.64796(16) 0.80458(13) 0.0301(6) Uani 1 1 d . . . . .
 H89 H 0.872032 0.665655 0.812103 0.036 Uiso 1 1 calc R U . . .
 C90 C 0.97420(16) 0.56698(16) 0.79625(13) 0.0279(6) Uani 1 1 d . . . . .
 H90 H 0.933338 0.528645 0.798014 0.033 Uiso 1 1 calc R U . . .
 C91 C 1.07107(15) 0.54110(14) 0.78521(11) 0.0216(5) Uani 1 1 d . . . . .
 H91 H 1.095547 0.485149 0.779871 0.026 Uiso 1 1 calc R U . . .
 C92 C 1.29339(16) 0.63572(13) 0.75711(12) 0.0209(5) Uani 1 1 d . . . . .
 C93 C 1.27226(17) 0.68540(13) 0.70041(12) 0.0232(5) Uani 1 1 d . . . . .
 H93 H 1.225211 0.675347 0.673002 0.028 Uiso 1 1 calc R U . . .
 C94 C 1.31937(18) 0.74847(14) 0.68444(13) 0.0291(6) Uani 1 1 d . . . . .
 H94 H 1.304493 0.781479 0.646122 0.035 Uiso 1 1 calc R U . . .
 C95 C 1.38813(19) 0.76405(15) 0.72378(14) 0.0326(6) Uani 1 1 d . . . . .
 H95 H 1.420482 0.807443 0.712467 0.039 Uiso 1 1 calc R U . . .
 C96 C 1.40944(19) 0.71606(15) 0.77967(14) 0.0319(6) Uani 1 1 d . . . . .
 H96 H 1.456185 0.726858 0.807046 0.038 Uiso 1 1 calc R U . . .
 C97 C 1.36259(16) 0.65188(14) 0.79601(13) 0.0249(5) Uani 1 1 d . . . . .
 H97 H 1.378245 0.618881 0.834186 0.030 Uiso 1 1 calc R U . . .
 C98 C 1.28195(16) 0.51642(13) 0.64592(11) 0.0198(5) Uani 1 1 d . . . . .
 C99 C 1.21252(17) 0.52246(14) 0.60079(12) 0.0249(5) Uani 1 1 d . . . . .
 C100 C 1.23667(19) 0.53933(17) 0.53298(13) 0.0350(6) Uani 1 1 d . . . . .
 H100 H 1.190636 0.544335 0.501308 0.042 Uiso 1 1 calc R U . . .
 C101 C 1.3274(2) 0.54893(18) 0.51113(14) 0.0413(7) Uani 1 1 d . . . . .
 H101 H 1.342409 0.561995 0.464905 0.050 Uiso 1 1 calc R U . . .
 C102 C 1.39567(19) 0.53973(15) 0.55569(13) 0.0319(6) Uani 1 1 d . . . . .
 H102 H 1.457746 0.545231 0.539553 0.038 Uiso 1 1 calc R U . . .
 C103 C 1.37539(17) 0.52246(13) 0.62411(12) 0.0234(5) Uani 1 1 d . . . . .
 C104 C 1.11343(17) 0.50831(15) 0.62118(13) 0.0275(5) Uani 1 1 d . . . . .
 H104 H 1.110404 0.490188 0.669703 0.033 Uiso 1 1 calc R U . . .
 C105 C 1.04167(19) 0.58652(18) 0.61642(15) 0.0425(7) Uani 1 1 d . . . . .
 H10A H 1.043349 0.605616 0.569233 0.064 Uiso 1 1 calc R U . . .
 H10B H 1.057105 0.627800 0.645790 0.064 Uiso 1 1 calc R U . . .
 H10C H 0.978798 0.576035 0.631190 0.064 Uiso 1 1 calc R U . . .
 C106 C 1.0883(2) 0.44107(19) 0.57763(16) 0.0489(8) Uani 1 1 d . . . . .
 H10D H 1.026095 0.430427 0.594120 0.073 Uiso 1 1 calc R U . . .
 H10E H 1.134817 0.391741 0.581148 0.073 Uiso 1 1 calc R U . . .
 H10F H 1.088184 0.458382 0.529999 0.073 Uiso 1 1 calc R U . . .
 C107 C 1.45472(16) 0.50847(14) 0.67075(13) 0.0244(5) Uani 1 1 d . . . . .
 H107 H 1.426066 0.514286 0.718849 0.029 Uiso 1 1 calc R U . . .
 C108 C 1.51067(17) 0.42258(14) 0.66176(14) 0.0302(6) Uani 1 1 d . . . . .
 H10G H 1.536710 0.414436 0.614278 0.045 Uiso 1 1 calc R U . . .
 H10H H 1.469260 0.383532 0.673734 0.045 Uiso 1 1 calc R U . . .
 H10I H 1.561814 0.414868 0.691521 0.045 Uiso 1 1 calc R U . . .

loop_
  _atom_site_aniso_label
  _atom_site_aniso_U_11
  _atom_site_aniso_U_22
  _atom_site_aniso_U_33
  _atom_site_aniso_U_23
  _atom_site_aniso_U_13
  _atom_site_aniso_U_12
 Cu1 0.02333(15) 0.01506(15) 0.02218(16) 0.00250(11) -0.00272(11) -0.00660(11)
 Cu2 0.02231(15) 0.01389(14) 0.02144(16) -0.00228(11) -0.00208(11) -0.00002(11)
 N1 0.0254(10) 0.0189(10) 0.0275(11) 0.0034(8) -0.0059(9) -0.0079(8)
 N2 0.0262(10) 0.0166(10) 0.0201(10) -0.0019(8) -0.0027(8) -0.0011(8)
 N3 0.0201(9) 0.0142(9) 0.0148(9) 0.0009(7) 0.0000(7) -0.0046(7)
 N4 0.0185(9) 0.0131(9) 0.0183(10) -0.0017(7) 0.0003(7) -0.0007(7)
 C1 0.0157(11) 0.0170(11) 0.0200(12) -0.0017(9) -0.0007(9) -0.0016(9)
 C2 0.0138(10) 0.0161(11) 0.0220(12) 0.0001(9) 0.0009(9) -0.0013(9)
 C3 0.0170(11) 0.0139(11) 0.0204(12) -0.0021(9) -0.0012(9) -0.0001(9)
 C4 0.0260(13) 0.0268(14) 0.0452(17) -0.0016(12) 0.0011(12) -0.0057(11)
 C5 0.0218(11) 0.0167(11) 0.0166(11) 0.0025(9) -0.0021(9) -0.0069(9)
 C6 0.0173(11) 0.0163(11) 0.0198(12) -0.0001(9) -0.0019(9) -0.0032(9)
 C7 0.0242(12) 0.0192(12) 0.0200(12) 0.0017(9) -0.0029(9) -0.0008(10)
 C8 0.0212(12) 0.0222(12) 0.0175(12) -0.0006(9) -0.0042(9) 0.0040(9)
 C9 0.0210(12) 0.0221(12) 0.0237(12) -0.0069(9) -0.0054(10) -0.0005(10)
 C10 0.0212(12) 0.0185(12) 0.0259(13) -0.0042(9) -0.0018(10) -0.0033(9)
 C11 0.0364(14) 0.0334(14) 0.0216(13) 0.0076(11) -0.0038(11) -0.0126(12)
 C12 0.0411(17) 0.056(2) 0.0364(17) 0.0112(14) 0.0100(13) -0.0089(15)
 C13 0.0534(17) 0.0202(13) 0.0298(14) -0.0016(10) -0.0138(13) -0.0060(12)
 C14 0.0428(18) 0.0256(16) 0.095(3) -0.0142(16) -0.0017(18) 0.0066(14)
 C15 0.0257(14) 0.0284(15) 0.058(2) -0.0177(13) -0.0017(13) 0.0065(11)
 C16 0.0265(14) 0.053(2) 0.0442(18) -0.0322(15) -0.0103(13) 0.0133(13)
 C17 0.0266(14) 0.064(2) 0.0253(14) -0.0140(14) -0.0019(11) 0.0100(14)
 C18 0.0237(13) 0.0553(19) 0.0227(14) -0.0055(12) 0.0053(11) -0.0014(12)
 C19 0.0194(12) 0.0450(17) 0.0240(13) -0.0079(11) 0.0003(10) 0.0000(11)
 C20 0.0239(13) 0.0398(16) 0.0302(14) -0.0080(12) -0.0038(11) 0.0064(11)
 C21 0.0267(12) 0.0141(11) 0.0218(12) 0.0012(9) -0.0017(10) -0.0083(9)
 C22 0.0324(13) 0.0199(12) 0.0245(13) 0.0002(10) -0.0061(10) -0.0060(10)
 C23 0.0438(16) 0.0195(13) 0.0361(15) 0.0031(11) -0.0129(12) -0.0025(11)
 C24 0.0483(17) 0.0148(12) 0.0403(16) -0.0025(11) -0.0116(13) 0.0000(11)
 C25 0.0450(16) 0.0199(13) 0.0305(14) -0.0046(10) -0.0085(12) -0.0083(11)
 C26 0.0315(13) 0.0168(12) 0.0282(13) 0.0032(10) -0.0072(11) -0.0076(10)
 C27 0.0212(12) 0.0276(13) 0.0146(11) 0.0015(9) -0.0023(9) -0.0084(10)
 C28 0.0306(13) 0.0285(14) 0.0291(14) 0.0061(11) -0.0061(11) -0.0129(11)
 C29 0.0364(15) 0.0480(18) 0.0379(16) 0.0072(13) -0.0052(12) -0.0250(14)
 C30 0.0222(13) 0.060(2) 0.0314(15) 0.0037(13) -0.0013(11) -0.0169(13)
 C31 0.0222(12) 0.0405(15) 0.0218(13) 0.0003(11) -0.0045(10) -0.0021(11)
 C32 0.0246(12) 0.0268(13) 0.0167(12) 0.0002(9) -0.0025(9) -0.0083(10)
 C33 0.0252(12) 0.0155(11) 0.0156(11) -0.0023(8) 0.0012(9) -0.0066(9)
 C34 0.0247(12) 0.0207(12) 0.0187(12) -0.0014(9) -0.0009(9) -0.0058(10)
 C35 0.0307(14) 0.0436(16) 0.0213(13) -0.0063(11) -0.0043(11) -0.0082(12)
 C36 0.0332(15) 0.0531(18) 0.0217(14) -0.0143(12) 0.0057(11) -0.0106(13)
 C37 0.0251(13) 0.0370(15) 0.0289(14) -0.0090(11) 0.0041(11) -0.0055(11)
 C38 0.0253(12) 0.0170(12) 0.0217(12) -0.0023(9) 0.0005(10) -0.0076(9)
 C39 0.0246(12) 0.0198(12) 0.0235(12) -0.0032(9) -0.0015(10) -0.0037(10)
 C40 0.0244(12) 0.0244(13) 0.0306(14) -0.0020(10) -0.0045(10) -0.0038(10)
 C41 0.0264(13) 0.0257(14) 0.0400(16) -0.0036(11) -0.0030(11) -0.0018(11)
 C42 0.0285(13) 0.0274(13) 0.0177(12) 0.0009(10) -0.0029(10) 0.0005(10)
 C43 0.0272(14) 0.0456(17) 0.0386(16) -0.0009(13) -0.0078(12) -0.0054(12)
 C44 0.0559(19) 0.0344(16) 0.0284(15) 0.0054(12) -0.0059(13) 0.0035(14)
 C45 0.0252(12) 0.0183(12) 0.0286(13) 0.0053(10) -0.0111(10) -0.0078(10)
 C46 0.0302(14) 0.0239(13) 0.0315(14) 0.0045(10) -0.0063(11) -0.0051(11)
 C47 0.0412(16) 0.0234(14) 0.0386(16) -0.0013(11) -0.0078(12) -0.0041(12)
 C48 0.064(2) 0.0181(13) 0.0420(17) 0.0001(12) -0.0135(15) -0.0136(13)
 C49 0.0487(17) 0.0220(13) 0.0367(16) 0.0064(11) -0.0123(13) -0.0183(12)
 C50 0.0335(14) 0.0213(13) 0.0293(14) 0.0077(10) -0.0128(11) -0.0133(11)
 C51 0.0234(12) 0.0247(13) 0.0283(13) 0.0087(10) -0.0086(10) -0.0093(10)
 C52 0.0278(13) 0.0362(15) 0.0361(15) 0.0130(12) -0.0103(11) -0.0164(12)
 C53 0.0272(14) 0.0387(16) 0.0337(15) 0.0093(12) 0.0021(11) -0.0068(12)
 C54 0.0365(15) 0.0315(15) 0.0346(15) 0.0042(12) -0.0032(12) 0.0000(12)
 C55 0.0323(14) 0.0235(13) 0.0308(14) 0.0055(10) -0.0038(11) -0.0040(11)
 C56 0.0241(12) 0.0231(13) 0.0259(13) 0.0082(10) -0.0069(10) -0.0069(10)
 C57 0.0250(12) 0.0191(12) 0.0216(12) -0.0028(9) -0.0075(10) -0.0048(10)
 C58 0.0228(12) 0.0266(13) 0.0305(14) -0.0028(10) -0.0072(10) -0.0050(10)
 C59 0.0338(14) 0.0324(15) 0.0362(15) 0.0037(12) -0.0095(12) -0.0142(12)
 C60 0.0448(16) 0.0208(13) 0.0392(16) 0.0056(11) -0.0171(13) -0.0132(12)
 C61 0.0389(15) 0.0213(13) 0.0289(14) -0.0024(10) -0.0140(12) -0.0007(11)
 C62 0.0275(13) 0.0190(12) 0.0230(12) -0.0025(9) -0.0112(10) -0.0019(10)
 C63 0.0236(12) 0.0214(12) 0.0214(12) -0.0037(9) -0.0104(10) -0.0016(10)
 C64 0.0222(12) 0.0203(12) 0.0199(12) -0.0041(9) -0.0067(9) -0.0010(9)
 C65 0.0350(14) 0.0193(12) 0.0298(14) -0.0034(10) -0.0070(11) -0.0038(11)
 C66 0.0352(14) 0.0324(15) 0.0270(14) 0.0002(11) -0.0033(11) -0.0116(12)
 C67 0.0253(13) 0.0381(15) 0.0275(14) -0.0065(11) 0.0001(11) -0.0023(11)
 C68 0.0288(13) 0.0221(13) 0.0268(13) -0.0071(10) -0.0078(10) 0.0027(10)
 C69 0.0161(11) 0.0178(11) 0.0227(12) -0.0003(9) -0.0002(9) -0.0032(9)
 C70 0.0145(10) 0.0187(12) 0.0225(12) 0.0005(9) -0.0002(9) -0.0045(9)
 C71 0.0206(11) 0.0133(11) 0.0206(12) -0.0025(9) 0.0015(9) -0.0004(9)
 C72 0.0217(12) 0.0209(12) 0.0219(12) -0.0005(9) -0.0017(9) -0.0089(9)
 C73 0.0220(12) 0.0257(13) 0.0207(12) 0.0025(10) -0.0020(9) -0.0087(10)
 C74 0.0193(12) 0.0244(13) 0.0252(13) 0.0059(10) -0.0032(10) -0.0036(10)
 C75 0.0217(12) 0.0201(12) 0.0243(13) 0.0007(9) 0.0003(10) -0.0029(10)
 C76 0.0500(17) 0.0214(13) 0.0258(14) 0.0055(10) -0.0093(12) -0.0079(12)
 C77 0.058(2) 0.0302(16) 0.0521(19) 0.0096(14) -0.0023(15) -0.0181(14)
 C78 0.0326(14) 0.0357(15) 0.0374(16) 0.0134(12) -0.0010(12) -0.0176(12)
 C79 0.0320(14) 0.0421(17) 0.0340(16) 0.0189(13) -0.0048(12) -0.0154(13)
 C80 0.0292(14) 0.059(2) 0.0247(14) 0.0083(13) 0.0007(11) -0.0150(13)
 C81 0.0255(14) 0.0485(18) 0.0306(15) 0.0043(13) 0.0118(11) -0.0028(12)
 C82 0.0196(13) 0.0512(18) 0.0300(15) 0.0152(13) 0.0039(11) -0.0020(12)
 C83 0.0275(14) 0.0508(18) 0.0287(15) 0.0092(13) -0.0005(11) -0.0198(13)
 C84 0.056(2) 0.0473(19) 0.0382(17) -0.0064(14) 0.0202(15) -0.0012(15)
 C85 0.0364(14) 0.0273(14) 0.0226(13) -0.0052(10) -0.0022(11) -0.0009(11)
 C86 0.0198(11) 0.0206(12) 0.0185(12) -0.0011(9) 0.0002(9) 0.0000(9)
 C87 0.0264(12) 0.0172(12) 0.0262(13) -0.0037(9) -0.0003(10) 0.0020(10)
 C88 0.0285(13) 0.0229(13) 0.0322(14) -0.0034(11) -0.0015(11) 0.0079(11)
 C89 0.0195(12) 0.0359(15) 0.0309(14) -0.0043(11) -0.0003(10) 0.0058(11)
 C90 0.0200(12) 0.0341(14) 0.0294(14) -0.0004(11) -0.0018(10) -0.0046(11)
 C91 0.0206(12) 0.0201(12) 0.0220(12) -0.0012(9) 0.0009(9) 0.0005(9)
 C92 0.0238(12) 0.0121(11) 0.0250(13) -0.0029(9) 0.0023(10) -0.0009(9)
 C93 0.0285(13) 0.0184(12) 0.0223(12) -0.0003(9) -0.0008(10) -0.0035(10)
 C94 0.0374(15) 0.0178(12) 0.0311(14) 0.0036(10) -0.0005(11) -0.0037(11)
 C95 0.0398(15) 0.0194(13) 0.0400(16) 0.0019(11) 0.0003(12) -0.0115(11)
 C96 0.0346(14) 0.0254(14) 0.0387(15) -0.0013(11) -0.0034(12) -0.0129(11)
 C97 0.0262(13) 0.0174(12) 0.0312(14) 0.0012(10) -0.0015(10) -0.0050(10)
 C98 0.0254(12) 0.0141(11) 0.0178(12) -0.0025(9) 0.0014(9) 0.0008(9)
 C99 0.0278(13) 0.0199(12) 0.0235(13) -0.0025(10) -0.0006(10) 0.0045(10)
 C100 0.0376(15) 0.0398(16) 0.0242(14) 0.0015(11) -0.0057(12) 0.0042(12)
 C101 0.0492(18) 0.0458(18) 0.0241(15) 0.0054(12) 0.0087(13) -0.0015(14)
 C102 0.0310(14) 0.0319(15) 0.0296(14) 0.0000(11) 0.0084(11) -0.0026(11)
 C103 0.0269(12) 0.0143(11) 0.0262(13) -0.0004(9) 0.0036(10) 0.0006(9)
 C104 0.0259(13) 0.0305(14) 0.0248(13) -0.0048(10) -0.0052(10) 0.0009(11)
 C105 0.0340(15) 0.0483(18) 0.0392(17) 0.0024(14) -0.0087(13) 0.0115(13)
 C106 0.0475(18) 0.052(2) 0.0498(19) -0.0163(15) -0.0097(15) -0.0120(15)
 C107 0.0216(12) 0.0173(12) 0.0330(14) -0.0001(10) 0.0022(10) -0.0027(9)
 C108 0.0212(12) 0.0217(13) 0.0458(16) -0.0025(11) 0.0030(11) -0.0014(10)

_geom_special_details
;
 All esds (except the esd in the dihedral angle between two l.s. planes)
 are estimated using the full covariance matrix.  The cell esds are taken
 into account individually in the estimation of esds in distances, angles
 and torsion angles; correlations between esds in cell parameters are only
 used when they are defined by crystal symmetry.  An approximate (isotropic)
 treatment of cell esds is used for estimating esds involving l.s. planes.
;
loop_
  _geom_bond_atom_site_label_1
  _geom_bond_atom_site_label_2
  _geom_bond_distance
  _geom_bond_site_symmetry_2
  _geom_bond_publ_flag
 Cu1 N1 1.8552(19) . ?
 Cu1 C1 1.871(2) . ?
 Cu2 N2 1.8581(19) . ?
 Cu2 C2 1.873(2) . ?
 N1 C45 1.391(3) . ?
 N1 C56 1.392(3) . ?
 N2 C57 1.388(3) . ?
 N2 C64 1.390(3) . ?
 N3 C1 1.330(3) . ?
 N3 C5 1.542(3) . ?
 N3 C33 1.458(3) . ?
 N4 C2 1.325(3) . ?
 N4 C71 1.539(3) . ?
 N4 C98 1.461(3) . ?
 C1 C3 1.456(3) . ?
 C2 C69 1.458(3) . ?
 C3 C6 1.409(3) . ?
 C3 C10 1.402(3) . ?
 C4 H4A 0.9800 . ?
 C4 H4B 0.9800 . ?
 C4 H4C 0.9800 . ?
 C4 C107 1.536(3) . ?
 C5 C6 1.525(3) . ?
 C5 C21 1.525(3) . ?
 C5 C27 1.554(3) . ?
 C6 C7 1.402(3) . ?
 C7 C8 1.397(3) . ?
 C7 C11 1.519(3) . ?
 C8 H8 0.9500 . ?
 C8 C9 1.378(3) . ?
 C9 H9 0.9500 . ?
 C9 C10 1.385(3) . ?
 C10 C13 1.510(3) . ?
 C11 H11A 0.9900 . ?
 C11 H11B 0.9900 . ?
 C11 C12 1.567(4) . ?
 C12 H12A 0.9900 . ?
 C12 H12B 0.9900 . ?
 C12 C18 1.526(4) . ?
 C13 H13A 0.9900 . ?
 C13 H13B 0.9900 . ?
 C13 C14 1.580(4) . ?
 C14 H14A 0.9900 . ?
 C14 H14B 0.9900 . ?
 C14 C15 1.500(4) . ?
 C15 C16 1.402(4) . ?
 C15 C20 1.396(4) . ?
 C16 H16 0.9500 . ?
 C16 C17 1.376(4) . ?
 C17 H17 0.9500 . ?
 C17 C18 1.385(4) . ?
 C18 C19 1.388(4) . ?
 C19 H19 0.9500 . ?
 C19 C20 1.382(4) . ?
 C20 H20 0.9500 . ?
 C21 C22 1.390(3) . ?
 C21 C26 1.395(3) . ?
 C22 H22 0.9500 . ?
 C22 C23 1.398(3) . ?
 C23 H23 0.9500 . ?
 C23 C24 1.377(4) . ?
 C24 H24 0.9500 . ?
 C24 C25 1.390(4) . ?
 C25 H25 0.9500 . ?
 C25 C26 1.386(3) . ?
 C26 H26 0.9500 . ?
 C27 C28 1.395(3) . ?
 C27 C32 1.392(3) . ?
 C28 H28 0.9500 . ?
 C28 C29 1.390(4) . ?
 C29 H29 0.9500 . ?
 C29 C30 1.377(4) . ?
 C30 H30 0.9500 . ?
 C30 C31 1.380(4) . ?
 C31 H31 0.9500 . ?
 C31 C32 1.385(3) . ?
 C32 H32 0.9500 . ?
 C33 C34 1.398(3) . ?
 C33 C38 1.411(3) . ?
 C34 C35 1.391(3) . ?
 C34 C42 1.517(3) . ?
 C35 H35 0.9500 . ?
 C35 C36 1.381(4) . ?
 C36 H36 0.9500 . ?
 C36 C37 1.379(4) . ?
 C37 H37 0.9500 . ?
 C37 C38 1.396(3) . ?
 C38 C39 1.519(3) . ?
 C39 H39 1.0000 . ?
 C39 C40 1.524(3) . ?
 C39 C41 1.534(3) . ?
 C40 H40A 0.9800 . ?
 C40 H40B 0.9800 . ?
 C40 H40C 0.9800 . ?
 C41 H41A 0.9800 . ?
 C41 H41B 0.9800 . ?
 C41 H41C 0.9800 . ?
 C42 H42 1.0000 . ?
 C42 C43 1.528(4) . ?
 C42 C44 1.543(3) . ?
 C43 H43A 0.9800 . ?
 C43 H43B 0.9800 . ?
 C43 H43C 0.9800 . ?
 C44 H44A 0.9800 . ?
 C44 H44B 0.9800 . ?
 C44 H44C 0.9800 . ?
 C45 C46 1.397(4) . ?
 C45 C50 1.416(3) . ?
 C46 H46 0.9500 . ?
 C46 C47 1.377(3) . ?
 C47 H47 0.9500 . ?
 C47 C48 1.403(4) . ?
 C48 H48 0.9500 . ?
 C48 C49 1.377(4) . ?
 C49 H49 0.9500 . ?
 C49 C50 1.400(3) . ?
 C50 C51 1.441(4) . ?
 C51 C52 1.401(4) . ?
 C51 C56 1.420(3) . ?
 C52 H52 0.9500 . ?
 C52 C53 1.381(4) . ?
 C53 H53 0.9500 . ?
 C53 C54 1.396(4) . ?
 C54 H54 0.9500 . ?
 C54 C55 1.383(4) . ?
 C55 H55 0.9500 . ?
 C55 C56 1.389(3) . ?
 C57 C58 1.397(3) . ?
 C57 C62 1.419(3) . ?
 C58 H58 0.9500 . ?
 C58 C59 1.382(3) . ?
 C59 H59 0.9500 . ?
 C59 C60 1.395(4) . ?
 C60 H60 0.9500 . ?
 C60 C61 1.384(4) . ?
 C61 H61 0.9500 . ?
 C61 C62 1.403(3) . ?
 C62 C63 1.440(3) . ?
 C63 C64 1.425(3) . ?
 C63 C68 1.393(3) . ?
 C64 C65 1.390(3) . ?
 C65 H65 0.9500 . ?
 C65 C66 1.383(4) . ?
 C66 H66 0.9500 . ?
 C66 C67 1.399(4) . ?
 C67 H67 0.9500 . ?
 C67 C68 1.372(4) . ?
 C68 H68 0.9500 . ?
 C69 C70 1.411(3) . ?
 C69 C75 1.410(3) . ?
 C70 C71 1.525(3) . ?
 C70 C72 1.391(3) . ?
 C71 C86 1.547(3) . ?
 C71 C92 1.536(3) . ?
 C72 C73 1.405(3) . ?
 C72 C85 1.521(3) . ?
 C73 H73 0.9500 . ?
 C73 C74 1.386(3) . ?
 C74 H74 0.9500 . ?
 C74 C75 1.384(3) . ?
 C75 C76 1.501(3) . ?
 C76 H76A 0.9900 . ?
 C76 H76B 0.9900 . ?
 C76 C77 1.581(4) . ?
 C77 H77A 0.9900 . ?
 C77 H77B 0.9900 . ?
 C77 C78 1.502(4) . ?
 C78 C79 1.379(4) . ?
 C78 C83 1.397(4) . ?
 C79 H79 0.9500 . ?
 C79 C80 1.395(4) . ?
 C80 H80 0.9500 . ?
 C80 C81 1.391(4) . ?
 C81 C82 1.398(4) . ?
 C81 C84 1.521(4) . ?
 C82 H82 0.9500 . ?
 C82 C83 1.369(4) . ?
 C83 H83 0.9500 . ?
 C84 H84A 0.9900 . ?
 C84 H84B 0.9900 . ?
 C84 C85 1.578(4) . ?
 C85 H85A 0.9900 . ?
 C85 H85B 0.9900 . ?
 C86 C87 1.398(3) . ?
 C86 C91 1.394(3) . ?
 C87 H87 0.9500 . ?
 C87 C88 1.389(3) . ?
 C88 H88 0.9500 . ?
 C88 C89 1.374(4) . ?
 C89 H89 0.9500 . ?
 C89 C90 1.379(3) . ?
 C90 H90 0.9500 . ?
 C90 C91 1.398(3) . ?
 C91 H91 0.9500 . ?
 C92 C93 1.411(3) . ?
 C92 C97 1.387(3) . ?
 C93 H93 0.9500 . ?
 C93 C94 1.380(3) . ?
 C94 H94 0.9500 . ?
 C94 C95 1.384(4) . ?
 C95 H95 0.9500 . ?
 C95 C96 1.383(4) . ?
 C96 H96 0.9500 . ?
 C96 C97 1.395(3) . ?
 C97 H97 0.9500 . ?
 C98 C99 1.397(3) . ?
 C98 C103 1.409(3) . ?
 C99 C100 1.390(3) . ?
 C99 C104 1.520(3) . ?
 C100 H100 0.9500 . ?
 C100 C101 1.387(4) . ?
 C101 H101 0.9500 . ?
 C101 C102 1.375(4) . ?
 C102 H102 0.9500 . ?
 C102 C103 1.393(3) . ?
 C103 C107 1.526(3) . ?
 C104 H104 1.0000 . ?
 C104 C105 1.537(3) . ?
 C104 C106 1.545(4) . ?
 C105 H10A 0.9800 . ?
 C105 H10B 0.9800 . ?
 C105 H10C 0.9800 . ?
 C106 H10D 0.9800 . ?
 C106 H10E 0.9800 . ?
 C106 H10F 0.9800 . ?
 C107 H107 1.0000 . ?
 C107 C108 1.533(3) . ?
 C108 H10G 0.9800 . ?
 C108 H10H 0.9800 . ?
 C108 H10I 0.9800 . ?

loop_
  _geom_angle_atom_site_label_1
  _geom_angle_atom_site_label_2
  _geom_angle_atom_site_label_3
  _geom_angle
  _geom_angle_site_symmetry_1
  _geom_angle_site_symmetry_3
  _geom_angle_publ_flag
 N1 Cu1 C1 174.86(9) . . ?
 N2 Cu2 C2 175.12(9) . . ?
 C45 N1 Cu1 127.00(17) . . ?
 C45 N1 C56 105.51(19) . . ?
 C56 N1 Cu1 125.05(16) . . ?
 C57 N2 Cu2 124.87(16) . . ?
 C57 N2 C64 105.51(18) . . ?
 C64 N2 Cu2 125.63(16) . . ?
 C1 N3 C5 113.71(17) . . ?
 C1 N3 C33 120.65(18) . . ?
 C33 N3 C5 123.76(17) . . ?
 C2 N4 C71 114.25(18) . . ?
 C2 N4 C98 119.31(18) . . ?
 C98 N4 C71 124.61(17) . . ?
 N3 C1 Cu1 125.05(16) . . ?
 N3 C1 C3 107.00(19) . . ?
 C3 C1 Cu1 127.66(16) . . ?
 N4 C2 Cu2 123.94(17) . . ?
 N4 C2 C69 106.92(19) . . ?
 C69 C2 Cu2 128.93(16) . . ?
 C6 C3 C1 110.18(19) . . ?
 C10 C3 C1 127.9(2) . . ?
 C10 C3 C6 121.8(2) . . ?
 H4A C4 H4B 109.5 . . ?
 H4A C4 H4C 109.5 . . ?
 H4B C4 H4C 109.5 . . ?
 C107 C4 H4A 109.5 . . ?
 C107 C4 H4B 109.5 . . ?
 C107 C4 H4C 109.5 . . ?
 N3 C5 C27 107.95(17) . . ?
 C6 C5 N3 99.05(16) . . ?
 C6 C5 C21 116.41(18) . . ?
 C6 C5 C27 108.29(18) . . ?
 C21 C5 N3 111.33(17) . . ?
 C21 C5 C27 112.74(18) . . ?
 C3 C6 C5 108.81(18) . . ?
 C7 C6 C3 120.0(2) . . ?
 C7 C6 C5 131.1(2) . . ?
 C6 C7 C11 126.8(2) . . ?
 C8 C7 C6 114.4(2) . . ?
 C8 C7 C11 118.1(2) . . ?
 C7 C8 H8 118.5 . . ?
 C9 C8 C7 123.0(2) . . ?
 C9 C8 H8 118.5 . . ?
 C8 C9 H9 119.6 . . ?
 C8 C9 C10 120.8(2) . . ?
 C10 C9 H9 119.6 . . ?
 C3 C10 C13 125.4(2) . . ?
 C9 C10 C3 115.1(2) . . ?
 C9 C10 C13 118.3(2) . . ?
 C7 C11 H11A 109.1 . . ?
 C7 C11 H11B 109.1 . . ?
 C7 C11 C12 112.6(2) . . ?
 H11A C11 H11B 107.8 . . ?
 C12 C11 H11A 109.1 . . ?
 C12 C11 H11B 109.1 . . ?
 C11 C12 H12A 109.1 . . ?
 C11 C12 H12B 109.1 . . ?
 H12A C12 H12B 107.8 . . ?
 C18 C12 C11 112.6(2) . . ?
 C18 C12 H12A 109.1 . . ?
 C18 C12 H12B 109.1 . . ?
 C10 C13 H13A 109.2 . . ?
 C10 C13 H13B 109.2 . . ?
 C10 C13 C14 112.2(2) . . ?
 H13A C13 H13B 107.9 . . ?
 C14 C13 H13A 109.2 . . ?
 C14 C13 H13B 109.2 . . ?
 C13 C14 H14A 108.5 . . ?
 C13 C14 H14B 108.5 . . ?
 H14A C14 H14B 107.5 . . ?
 C15 C14 C13 114.9(2) . . ?
 C15 C14 H14A 108.5 . . ?
 C15 C14 H14B 108.5 . . ?
 C16 C15 C14 122.0(3) . . ?
 C20 C15 C14 119.9(3) . . ?
 C20 C15 C16 116.7(3) . . ?
 C15 C16 H16 119.6 . . ?
 C17 C16 C15 120.9(3) . . ?
 C17 C16 H16 119.6 . . ?
 C16 C17 H17 119.6 . . ?
 C16 C17 C18 120.7(3) . . ?
 C18 C17 H17 119.6 . . ?
 C17 C18 C12 121.5(3) . . ?
 C17 C18 C19 117.1(3) . . ?
 C19 C18 C12 119.8(3) . . ?
 C18 C19 H19 119.5 . . ?
 C20 C19 C18 121.0(3) . . ?
 C20 C19 H19 119.5 . . ?
 C15 C20 H20 119.8 . . ?
 C19 C20 C15 120.3(3) . . ?
 C19 C20 H20 119.8 . . ?
 C22 C21 C5 121.8(2) . . ?
 C22 C21 C26 118.2(2) . . ?
 C26 C21 C5 120.0(2) . . ?
 C21 C22 H22 119.6 . . ?
 C21 C22 C23 120.8(2) . . ?
 C23 C22 H22 119.6 . . ?
 C22 C23 H23 119.9 . . ?
 C24 C23 C22 120.2(2) . . ?
 C24 C23 H23 119.9 . . ?
 C23 C24 H24 120.2 . . ?
 C23 C24 C25 119.6(2) . . ?
 C25 C24 H24 120.2 . . ?
 C24 C25 H25 120.0 . . ?
 C26 C25 C24 120.0(2) . . ?
 C26 C25 H25 120.0 . . ?
 C21 C26 H26 119.4 . . ?
 C25 C26 C21 121.1(2) . . ?
 C25 C26 H26 119.4 . . ?
 C28 C27 C5 121.5(2) . . ?
 C32 C27 C5 120.1(2) . . ?
 C32 C27 C28 118.2(2) . . ?
 C27 C28 H28 119.8 . . ?
 C29 C28 C27 120.3(2) . . ?
 C29 C28 H28 119.8 . . ?
 C28 C29 H29 119.6 . . ?
 C30 C29 C28 120.8(3) . . ?
 C30 C29 H29 119.6 . . ?
 C29 C30 H30 120.3 . . ?
 C29 C30 C31 119.4(2) . . ?
 C31 C30 H30 120.3 . . ?
 C30 C31 H31 119.9 . . ?
 C30 C31 C32 120.3(2) . . ?
 C32 C31 H31 119.9 . . ?
 C27 C32 H32 119.5 . . ?
 C31 C32 C27 121.0(2) . . ?
 C31 C32 H32 119.5 . . ?
 C34 C33 N3 121.8(2) . . ?
 C34 C33 C38 122.1(2) . . ?
 C38 C33 N3 116.13(19) . . ?
 C33 C34 C42 124.1(2) . . ?
 C35 C34 C33 117.8(2) . . ?
 C35 C34 C42 118.1(2) . . ?
 C34 C35 H35 119.2 . . ?
 C36 C35 C34 121.5(2) . . ?
 C36 C35 H35 119.2 . . ?
 C35 C36 H36 120.2 . . ?
 C37 C36 C35 119.7(2) . . ?
 C37 C36 H36 120.2 . . ?
 C36 C37 H37 119.1 . . ?
 C36 C37 C38 121.7(2) . . ?
 C38 C37 H37 119.1 . . ?
 C33 C38 C39 124.0(2) . . ?
 C37 C38 C33 117.1(2) . . ?
 C37 C38 C39 118.9(2) . . ?
 C38 C39 H39 107.8 . . ?
 C38 C39 C40 110.66(19) . . ?
 C38 C39 C41 112.59(19) . . ?
 C40 C39 H39 107.8 . . ?
 C40 C39 C41 110.01(19) . . ?
 C41 C39 H39 107.8 . . ?
 C39 C40 H40A 109.5 . . ?
 C39 C40 H40B 109.5 . . ?
 C39 C40 H40C 109.5 . . ?
 H40A C40 H40B 109.5 . . ?
 H40A C40 H40C 109.5 . . ?
 H40B C40 H40C 109.5 . . ?
 C39 C41 H41A 109.5 . . ?
 C39 C41 H41B 109.5 . . ?
 C39 C41 H41C 109.5 . . ?
 H41A C41 H41B 109.5 . . ?
 H41A C41 H41C 109.5 . . ?
 H41B C41 H41C 109.5 . . ?
 C34 C42 H42 107.8 . . ?
 C34 C42 C43 111.2(2) . . ?
 C34 C42 C44 110.8(2) . . ?
 C43 C42 H42 107.8 . . ?
 C43 C42 C44 111.4(2) . . ?
 C44 C42 H42 107.8 . . ?
 C42 C43 H43A 109.5 . . ?
 C42 C43 H43B 109.5 . . ?
 C42 C43 H43C 109.5 . . ?
 H43A C43 H43B 109.5 . . ?
 H43A C43 H43C 109.5 . . ?
 H43B C43 H43C 109.5 . . ?
 C42 C44 H44A 109.5 . . ?
 C42 C44 H44B 109.5 . . ?
 C42 C44 H44C 109.5 . . ?
 H44A C44 H44B 109.5 . . ?
 H44A C44 H44C 109.5 . . ?
 H44B C44 H44C 109.5 . . ?
 N1 C45 C46 128.3(2) . . ?
 N1 C45 C50 111.6(2) . . ?
 C46 C45 C50 120.0(2) . . ?
 C45 C46 H46 120.3 . . ?
 C47 C46 C45 119.3(2) . . ?
 C47 C46 H46 120.3 . . ?
 C46 C47 H47 119.6 . . ?
 C46 C47 C48 120.7(3) . . ?
 C48 C47 H47 119.6 . . ?
 C47 C48 H48 119.6 . . ?
 C49 C48 C47 120.8(2) . . ?
 C49 C48 H48 119.6 . . ?
 C48 C49 H49 120.4 . . ?
 C48 C49 C50 119.1(2) . . ?
 C50 C49 H49 120.4 . . ?
 C45 C50 C51 105.6(2) . . ?
 C49 C50 C45 120.0(2) . . ?
 C49 C50 C51 134.3(2) . . ?
 C52 C51 C50 134.4(2) . . ?
 C52 C51 C56 119.5(2) . . ?
 C56 C51 C50 106.1(2) . . ?
 C51 C52 H52 120.2 . . ?
 C53 C52 C51 119.6(2) . . ?
 C53 C52 H52 120.2 . . ?
 C52 C53 H53 119.9 . . ?
 C52 C53 C54 120.2(2) . . ?
 C54 C53 H53 119.9 . . ?
 C53 C54 H54 119.3 . . ?
 C55 C54 C53 121.5(3) . . ?
 C55 C54 H54 119.3 . . ?
 C54 C55 H55 120.6 . . ?
 C54 C55 C56 118.8(2) . . ?
 C56 C55 H55 120.6 . . ?
 N1 C56 C51 111.1(2) . . ?
 C55 C56 N1 128.5(2) . . ?
 C55 C56 C51 120.4(2) . . ?
 N2 C57 C58 127.6(2) . . ?
 N2 C57 C62 111.6(2) . . ?
 C58 C57 C62 120.8(2) . . ?
 C57 C58 H58 121.0 . . ?
 C59 C58 C57 118.1(2) . . ?
 C59 C58 H58 121.0 . . ?
 C58 C59 H59 119.0 . . ?
 C58 C59 C60 121.9(3) . . ?
 C60 C59 H59 119.0 . . ?
 C59 C60 H60 119.7 . . ?
 C61 C60 C59 120.5(2) . . ?
 C61 C60 H60 119.7 . . ?
 C60 C61 H61 120.5 . . ?
 C60 C61 C62 119.0(2) . . ?
 C62 C61 H61 120.5 . . ?
 C57 C62 C63 105.9(2) . . ?
 C61 C62 C57 119.7(2) . . ?
 C61 C62 C63 134.3(2) . . ?
 C64 C63 C62 105.6(2) . . ?
 C68 C63 C62 134.3(2) . . ?
 C68 C63 C64 120.1(2) . . ?
 N2 C64 C63 111.4(2) . . ?
 C65 C64 N2 128.6(2) . . ?
 C65 C64 C63 120.0(2) . . ?
 C64 C65 H65 120.7 . . ?
 C66 C65 C64 118.7(2) . . ?
 C66 C65 H65 120.7 . . ?
 C65 C66 H66 119.4 . . ?
 C65 C66 C67 121.3(2) . . ?
 C67 C66 H66 119.4 . . ?
 C66 C67 H67 119.6 . . ?
 C68 C67 C66 120.8(2) . . ?
 C68 C67 H67 119.6 . . ?
 C63 C68 H68 120.4 . . ?
 C67 C68 C63 119.1(2) . . ?
 C67 C68 H68 120.4 . . ?
 C70 C69 C2 110.22(19) . . ?
 C75 C69 C2 127.9(2) . . ?
 C75 C69 C70 121.7(2) . . ?
 C69 C70 C71 108.76(19) . . ?
 C72 C70 C69 120.0(2) . . ?
 C72 C70 C71 131.1(2) . . ?
 N4 C71 C86 108.65(17) . . ?
 C70 C71 N4 99.16(16) . . ?
 C70 C71 C86 109.83(18) . . ?
 C70 C71 C92 115.43(19) . . ?
 C92 C71 N4 111.23(17) . . ?
 C92 C71 C86 111.74(18) . . ?
 C70 C72 C73 114.8(2) . . ?
 C70 C72 C85 127.5(2) . . ?
 C73 C72 C85 117.1(2) . . ?
 C72 C73 H73 118.8 . . ?
 C74 C73 C72 122.4(2) . . ?
 C74 C73 H73 118.8 . . ?
 C73 C74 H74 119.6 . . ?
 C75 C74 C73 120.9(2) . . ?
 C75 C74 H74 119.6 . . ?
 C69 C75 C76 125.5(2) . . ?
 C74 C75 C69 115.0(2) . . ?
 C74 C75 C76 118.6(2) . . ?
 C75 C76 H76A 109.1 . . ?
 C75 C76 H76B 109.1 . . ?
 C75 C76 C77 112.3(2) . . ?
 H76A C76 H76B 107.9 . . ?
 C77 C76 H76A 109.1 . . ?
 C77 C76 H76B 109.1 . . ?
 C76 C77 H77A 108.9 . . ?
 C76 C77 H77B 108.9 . . ?
 H77A C77 H77B 107.7 . . ?
 C78 C77 C76 113.5(2) . . ?
 C78 C77 H77A 108.9 . . ?
 C78 C77 H77B 108.9 . . ?
 C79 C78 C77 122.0(3) . . ?
 C79 C78 C83 116.9(3) . . ?
 C83 C78 C77 119.8(3) . . ?
 C78 C79 H79 119.5 . . ?
 C78 C79 C80 120.9(2) . . ?
 C80 C79 H79 119.5 . . ?
 C79 C80 H80 119.7 . . ?
 C81 C80 C79 120.6(3) . . ?
 C81 C80 H80 119.7 . . ?
 C80 C81 C82 116.1(3) . . ?
 C80 C81 C84 122.4(3) . . ?
 C82 C81 C84 120.1(3) . . ?
 C81 C82 H82 119.2 . . ?
 C83 C82 C81 121.5(3) . . ?
 C83 C82 H82 119.2 . . ?
 C78 C83 H83 119.7 . . ?
 C82 C83 C78 120.6(3) . . ?
 C82 C83 H83 119.7 . . ?
 C81 C84 H84A 109.1 . . ?
 C81 C84 H84B 109.1 . . ?
 C81 C84 C85 112.7(2) . . ?
 H84A C84 H84B 107.8 . . ?
 C85 C84 H84A 109.1 . . ?
 C85 C84 H84B 109.1 . . ?
 C72 C85 C84 112.7(2) . . ?
 C72 C85 H85A 109.0 . . ?
 C72 C85 H85B 109.0 . . ?
 C84 C85 H85A 109.0 . . ?
 C84 C85 H85B 109.0 . . ?
 H85A C85 H85B 107.8 . . ?
 C87 C86 C71 121.6(2) . . ?
 C91 C86 C71 120.0(2) . . ?
 C91 C86 C87 118.2(2) . . ?
 C86 C87 H87 119.9 . . ?
 C88 C87 C86 120.2(2) . . ?
 C88 C87 H87 119.9 . . ?
 C87 C88 H88 119.4 . . ?
 C89 C88 C87 121.3(2) . . ?
 C89 C88 H88 119.4 . . ?
 C88 C89 H89 120.3 . . ?
 C88 C89 C90 119.4(2) . . ?
 C90 C89 H89 120.3 . . ?
 C89 C90 H90 119.9 . . ?
 C89 C90 C91 120.2(2) . . ?
 C91 C90 H90 119.9 . . ?
 C86 C91 C90 120.8(2) . . ?
 C86 C91 H91 119.6 . . ?
 C90 C91 H91 119.6 . . ?
 C93 C92 C71 119.4(2) . . ?
 C97 C92 C71 122.3(2) . . ?
 C97 C92 C93 118.3(2) . . ?
 C92 C93 H93 119.7 . . ?
 C94 C93 C92 120.5(2) . . ?
 C94 C93 H93 119.7 . . ?
 C93 C94 H94 119.7 . . ?
 C93 C94 C95 120.6(2) . . ?
 C95 C94 H94 119.7 . . ?
 C94 C95 H95 120.2 . . ?
 C96 C95 C94 119.6(2) . . ?
 C96 C95 H95 120.2 . . ?
 C95 C96 H96 119.9 . . ?
 C95 C96 C97 120.3(2) . . ?
 C97 C96 H96 119.9 . . ?
 C92 C97 C96 120.7(2) . . ?
 C92 C97 H97 119.6 . . ?
 C96 C97 H97 119.6 . . ?
 C99 C98 N4 121.5(2) . . ?
 C99 C98 C103 122.2(2) . . ?
 C103 C98 N4 116.3(2) . . ?
 C98 C99 C104 123.7(2) . . ?
 C100 C99 C98 118.0(2) . . ?
 C100 C99 C104 118.3(2) . . ?
 C99 C100 H100 119.7 . . ?
 C101 C100 C99 120.6(3) . . ?
 C101 C100 H100 119.7 . . ?
 C100 C101 H101 119.7 . . ?
 C102 C101 C100 120.7(2) . . ?
 C102 C101 H101 119.7 . . ?
 C101 C102 H102 119.5 . . ?
 C101 C102 C103 121.1(2) . . ?
 C103 C102 H102 119.5 . . ?
 C98 C103 C107 123.5(2) . . ?
 C102 C103 C98 117.4(2) . . ?
 C102 C103 C107 119.1(2) . . ?
 C99 C104 H104 107.9 . . ?
 C99 C104 C105 111.2(2) . . ?
 C99 C104 C106 111.3(2) . . ?
 C105 C104 H104 107.9 . . ?
 C105 C104 C106 110.5(2) . . ?
 C106 C104 H104 107.9 . . ?
 C104 C105 H10A 109.5 . . ?
 C104 C105 H10B 109.5 . . ?
 C104 C105 H10C 109.5 . . ?
 H10A C105 H10B 109.5 . . ?
 H10A C105 H10C 109.5 . . ?
 H10B C105 H10C 109.5 . . ?
 C104 C106 H10D 109.5 . . ?
 C104 C106 H10E 109.5 . . ?
 C104 C106 H10F 109.5 . . ?
 H10D C106 H10E 109.5 . . ?
 H10D C106 H10F 109.5 . . ?
 H10E C106 H10F 109.5 . . ?
 C4 C107 H107 107.9 . . ?
 C103 C107 C4 112.8(2) . . ?
 C103 C107 H107 107.9 . . ?
 C103 C107 C108 110.5(2) . . ?
 C108 C107 C4 109.57(19) . . ?
 C108 C107 H107 107.9 . . ?
 C107 C108 H10G 109.5 . . ?
 C107 C108 H10H 109.5 . . ?
 C107 C108 H10I 109.5 . . ?
 H10G C108 H10H 109.5 . . ?
 H10G C108 H10I 109.5 . . ?
 H10H C108 H10I 109.5 . . ?

loop_
  _geom_torsion_atom_site_label_1
  _geom_torsion_atom_site_label_2
  _geom_torsion_atom_site_label_3
  _geom_torsion_atom_site_label_4
  _geom_torsion
  _geom_torsion_site_symmetry_1
  _geom_torsion_site_symmetry_2
  _geom_torsion_site_symmetry_3
  _geom_torsion_site_symmetry_4
  _geom_torsion_publ_flag
 Cu1 N1 C45 C46 20.1(3) . . . . ?
 Cu1 N1 C45 C50 -161.55(16) . . . . ?
 Cu1 N1 C56 C51 161.51(16) . . . . ?
 Cu1 N1 C56 C55 -19.9(3) . . . . ?
 Cu1 C1 C3 C6 176.14(16) . . . . ?
 Cu1 C1 C3 C10 1.1(3) . . . . ?
 Cu2 N2 C57 C58 25.3(3) . . . . ?
 Cu2 N2 C57 C62 -157.15(16) . . . . ?
 Cu2 N2 C64 C63 156.26(16) . . . . ?
 Cu2 N2 C64 C65 -26.0(3) . . . . ?
 Cu2 C2 C69 C70 177.40(16) . . . . ?
 Cu2 C2 C69 C75 1.5(3) . . . . ?
 N1 C45 C46 C47 176.6(2) . . . . ?
 N1 C45 C50 C49 -178.2(2) . . . . ?
 N1 C45 C50 C51 -0.3(3) . . . . ?
 N2 C57 C58 C59 176.1(2) . . . . ?
 N2 C57 C62 C61 -177.6(2) . . . . ?
 N2 C57 C62 C63 -0.2(3) . . . . ?
 N2 C64 C65 C66 -179.4(2) . . . . ?
 N3 C1 C3 C6 2.1(2) . . . . ?
 N3 C1 C3 C10 -173.0(2) . . . . ?
 N3 C5 C6 C3 -9.4(2) . . . . ?
 N3 C5 C6 C7 174.2(2) . . . . ?
 N3 C5 C21 C22 -111.7(2) . . . . ?
 N3 C5 C21 C26 67.7(3) . . . . ?
 N3 C5 C27 C28 -144.3(2) . . . . ?
 N3 C5 C27 C32 41.3(3) . . . . ?
 N3 C33 C34 C35 177.1(2) . . . . ?
 N3 C33 C34 C42 -4.4(3) . . . . ?
 N3 C33 C38 C37 -177.0(2) . . . . ?
 N3 C33 C38 C39 3.8(3) . . . . ?
 N4 C2 C69 C70 2.6(2) . . . . ?
 N4 C2 C69 C75 -173.3(2) . . . . ?
 N4 C71 C86 C87 -139.4(2) . . . . ?
 N4 C71 C86 C91 45.5(3) . . . . ?
 N4 C71 C92 C93 66.6(2) . . . . ?
 N4 C71 C92 C97 -113.6(2) . . . . ?
 N4 C98 C99 C100 178.5(2) . . . . ?
 N4 C98 C99 C104 -4.0(3) . . . . ?
 N4 C98 C103 C102 -178.1(2) . . . . ?
 N4 C98 C103 C107 3.9(3) . . . . ?
 C1 N3 C5 C6 11.4(2) . . . . ?
 C1 N3 C5 C21 134.48(19) . . . . ?
 C1 N3 C5 C27 -101.3(2) . . . . ?
 C1 N3 C33 C34 100.9(3) . . . . ?
 C1 N3 C33 C38 -78.1(3) . . . . ?
 C1 C3 C6 C5 5.3(2) . . . . ?
 C1 C3 C6 C7 -177.82(19) . . . . ?
 C1 C3 C10 C9 158.4(2) . . . . ?
 C1 C3 C10 C13 -34.2(4) . . . . ?
 C2 N4 C71 C70 8.6(2) . . . . ?
 C2 N4 C71 C86 -106.0(2) . . . . ?
 C2 N4 C71 C92 130.6(2) . . . . ?
 C2 N4 C98 C99 99.2(3) . . . . ?
 C2 N4 C98 C103 -78.9(3) . . . . ?
 C2 C69 C70 C71 3.0(2) . . . . ?
 C2 C69 C70 C72 -179.96(19) . . . . ?
 C2 C69 C75 C74 159.8(2) . . . . ?
 C2 C69 C75 C76 -31.1(4) . . . . ?
 C3 C6 C7 C8 18.6(3) . . . . ?
 C3 C6 C7 C11 -152.3(2) . . . . ?
 C3 C10 C13 C14 -104.5(3) . . . . ?
 C5 N3 C1 Cu1 176.91(14) . . . . ?
 C5 N3 C1 C3 -8.9(2) . . . . ?
 C5 N3 C33 C34 -95.7(3) . . . . ?
 C5 N3 C33 C38 85.4(2) . . . . ?
 C5 C6 C7 C8 -165.3(2) . . . . ?
 C5 C6 C7 C11 23.8(4) . . . . ?
 C5 C21 C22 C23 179.1(2) . . . . ?
 C5 C21 C26 C25 -178.9(2) . . . . ?
 C5 C27 C28 C29 -175.0(2) . . . . ?
 C5 C27 C32 C31 175.9(2) . . . . ?
 C6 C3 C10 C9 -16.1(3) . . . . ?
 C6 C3 C10 C13 151.2(2) . . . . ?
 C6 C5 C21 C22 0.8(3) . . . . ?
 C6 C5 C21 C26 -179.8(2) . . . . ?
 C6 C5 C27 C28 109.3(2) . . . . ?
 C6 C5 C27 C32 -65.1(3) . . . . ?
 C6 C7 C8 C9 -17.3(3) . . . . ?
 C6 C7 C11 C12 116.0(3) . . . . ?
 C7 C8 C9 C10 -1.2(4) . . . . ?
 C7 C11 C12 C18 -17.7(3) . . . . ?
 C8 C7 C11 C12 -54.6(3) . . . . ?
 C8 C9 C10 C3 17.9(3) . . . . ?
 C8 C9 C10 C13 -150.4(2) . . . . ?
 C9 C10 C13 C14 62.5(3) . . . . ?
 C10 C3 C6 C5 -179.3(2) . . . . ?
 C10 C3 C6 C7 -2.4(3) . . . . ?
 C10 C13 C14 C15 7.4(4) . . . . ?
 C11 C7 C8 C9 154.5(2) . . . . ?
 C11 C12 C18 C17 104.4(3) . . . . ?
 C11 C12 C18 C19 -61.0(3) . . . . ?
 C12 C18 C19 C20 150.6(2) . . . . ?
 C13 C14 C15 C16 -96.4(3) . . . . ?
 C13 C14 C15 C20 69.9(4) . . . . ?
 C14 C15 C16 C17 152.8(3) . . . . ?
 C14 C15 C20 C19 -154.0(2) . . . . ?
 C15 C16 C17 C18 0.1(4) . . . . ?
 C16 C15 C20 C19 13.1(4) . . . . ?
 C16 C17 C18 C12 -151.3(3) . . . . ?
 C16 C17 C18 C19 14.5(4) . . . . ?
 C17 C18 C19 C20 -15.4(4) . . . . ?
 C18 C19 C20 C15 1.5(4) . . . . ?
 C20 C15 C16 C17 -14.0(4) . . . . ?
 C21 C5 C6 C3 -128.7(2) . . . . ?
 C21 C5 C6 C7 54.9(3) . . . . ?
 C21 C5 C27 C28 -20.9(3) . . . . ?
 C21 C5 C27 C32 164.6(2) . . . . ?
 C21 C22 C23 C24 -0.6(4) . . . . ?
 C22 C21 C26 C25 0.5(4) . . . . ?
 C22 C23 C24 C25 1.1(4) . . . . ?
 C23 C24 C25 C26 -0.8(4) . . . . ?
 C24 C25 C26 C21 0.0(4) . . . . ?
 C26 C21 C22 C23 -0.2(4) . . . . ?
 C27 C5 C6 C3 103.1(2) . . . . ?
 C27 C5 C6 C7 -73.3(3) . . . . ?
 C27 C5 C21 C22 126.8(2) . . . . ?
 C27 C5 C21 C26 -53.8(3) . . . . ?
 C27 C28 C29 C30 -0.3(4) . . . . ?
 C28 C27 C32 C31 1.3(3) . . . . ?
 C28 C29 C30 C31 0.4(4) . . . . ?
 C29 C30 C31 C32 0.4(4) . . . . ?
 C30 C31 C32 C27 -1.2(4) . . . . ?
 C32 C27 C28 C29 -0.5(4) . . . . ?
 C33 N3 C1 Cu1 -18.1(3) . . . . ?
 C33 N3 C1 C3 156.12(18) . . . . ?
 C33 N3 C5 C6 -153.05(19) . . . . ?
 C33 N3 C5 C21 -30.0(3) . . . . ?
 C33 N3 C5 C27 94.3(2) . . . . ?
 C33 C34 C35 C36 1.0(4) . . . . ?
 C33 C34 C42 C43 111.7(3) . . . . ?
 C33 C34 C42 C44 -123.8(2) . . . . ?
 C33 C38 C39 C40 97.6(3) . . . . ?
 C33 C38 C39 C41 -138.9(2) . . . . ?
 C34 C33 C38 C37 4.1(3) . . . . ?
 C34 C33 C38 C39 -175.1(2) . . . . ?
 C34 C35 C36 C37 1.8(4) . . . . ?
 C35 C34 C42 C43 -69.8(3) . . . . ?
 C35 C34 C42 C44 54.7(3) . . . . ?
 C35 C36 C37 C38 -1.7(4) . . . . ?
 C36 C37 C38 C33 -1.1(4) . . . . ?
 C36 C37 C38 C39 178.1(2) . . . . ?
 C37 C38 C39 C40 -81.6(3) . . . . ?
 C37 C38 C39 C41 41.9(3) . . . . ?
 C38 C33 C34 C35 -4.0(3) . . . . ?
 C38 C33 C34 C42 174.5(2) . . . . ?
 C42 C34 C35 C36 -177.6(2) . . . . ?
 C45 N1 C56 C51 -1.7(3) . . . . ?
 C45 N1 C56 C55 176.9(2) . . . . ?
 C45 C46 C47 C48 1.4(4) . . . . ?
 C45 C50 C51 C52 -179.7(3) . . . . ?
 C45 C50 C51 C56 -0.7(2) . . . . ?
 C46 C45 C50 C49 0.3(4) . . . . ?
 C46 C45 C50 C51 178.2(2) . . . . ?
 C46 C47 C48 C49 0.2(4) . . . . ?
 C47 C48 C49 C50 -1.5(4) . . . . ?
 C48 C49 C50 C45 1.3(4) . . . . ?
 C48 C49 C50 C51 -175.9(3) . . . . ?
 C49 C50 C51 C52 -2.2(5) . . . . ?
 C49 C50 C51 C56 176.8(3) . . . . ?
 C50 C45 C46 C47 -1.6(4) . . . . ?
 C50 C51 C52 C53 177.8(3) . . . . ?
 C50 C51 C56 N1 1.6(3) . . . . ?
 C50 C51 C56 C55 -177.2(2) . . . . ?
 C51 C52 C53 C54 -0.1(4) . . . . ?
 C52 C51 C56 N1 -179.3(2) . . . . ?
 C52 C51 C56 C55 2.0(3) . . . . ?
 C52 C53 C54 C55 0.2(4) . . . . ?
 C53 C54 C55 C56 0.7(4) . . . . ?
 C54 C55 C56 N1 179.7(2) . . . . ?
 C54 C55 C56 C51 -1.8(4) . . . . ?
 C56 N1 C45 C46 -177.1(2) . . . . ?
 C56 N1 C45 C50 1.3(3) . . . . ?
 C56 C51 C52 C53 -1.0(4) . . . . ?
 C57 N2 C64 C63 -2.0(2) . . . . ?
 C57 N2 C64 C65 175.7(2) . . . . ?
 C57 C58 C59 C60 0.8(4) . . . . ?
 C57 C62 C63 C64 -1.0(2) . . . . ?
 C57 C62 C63 C68 -179.2(2) . . . . ?
 C58 C57 C62 C61 0.2(3) . . . . ?
 C58 C57 C62 C63 177.6(2) . . . . ?
 C58 C59 C60 C61 0.8(4) . . . . ?
 C59 C60 C61 C62 -1.9(4) . . . . ?
 C60 C61 C62 C57 1.4(3) . . . . ?
 C60 C61 C62 C63 -175.1(2) . . . . ?
 C61 C62 C63 C64 175.8(3) . . . . ?
 C61 C62 C63 C68 -2.4(5) . . . . ?
 C62 C57 C58 C59 -1.2(3) . . . . ?
 C62 C63 C64 N2 1.9(2) . . . . ?
 C62 C63 C64 C65 -176.0(2) . . . . ?
 C62 C63 C68 C67 176.7(2) . . . . ?
 C63 C64 C65 C66 -1.9(3) . . . . ?
 C64 N2 C57 C58 -176.2(2) . . . . ?
 C64 N2 C57 C62 1.3(2) . . . . ?
 C64 C63 C68 C67 -1.4(3) . . . . ?
 C64 C65 C66 C67 0.2(4) . . . . ?
 C65 C66 C67 C68 1.0(4) . . . . ?
 C66 C67 C68 C63 -0.3(4) . . . . ?
 C68 C63 C64 N2 -179.6(2) . . . . ?
 C68 C63 C64 C65 2.5(3) . . . . ?
 C69 C70 C71 N4 -6.4(2) . . . . ?
 C69 C70 C71 C86 107.3(2) . . . . ?
 C69 C70 C71 C92 -125.3(2) . . . . ?
 C69 C70 C72 C73 19.8(3) . . . . ?
 C69 C70 C72 C85 -150.8(2) . . . . ?
 C69 C75 C76 C77 -109.2(3) . . . . ?
 C70 C69 C75 C74 -15.7(3) . . . . ?
 C70 C69 C75 C76 153.4(2) . . . . ?
 C70 C71 C86 C87 113.1(2) . . . . ?
 C70 C71 C86 C91 -61.9(3) . . . . ?
 C70 C71 C92 C93 178.59(19) . . . . ?
 C70 C71 C92 C97 -1.7(3) . . . . ?
 C70 C72 C73 C74 -17.5(3) . . . . ?
 C70 C72 C85 C84 113.4(3) . . . . ?
 C71 N4 C2 Cu2 177.57(14) . . . . ?
 C71 N4 C2 C69 -7.3(2) . . . . ?
 C71 N4 C98 C99 -97.1(3) . . . . ?
 C71 N4 C98 C103 84.8(3) . . . . ?
 C71 C70 C72 C73 -163.9(2) . . . . ?
 C71 C70 C72 C85 25.4(4) . . . . ?
 C71 C86 C87 C88 -176.7(2) . . . . ?
 C71 C86 C91 C90 176.4(2) . . . . ?
 C71 C92 C93 C94 179.6(2) . . . . ?
 C71 C92 C97 C96 -179.2(2) . . . . ?
 C72 C70 C71 N4 177.0(2) . . . . ?
 C72 C70 C71 C86 -69.3(3) . . . . ?
 C72 C70 C71 C92 58.1(3) . . . . ?
 C72 C73 C74 C75 -2.0(4) . . . . ?
 C73 C72 C85 C84 -57.1(3) . . . . ?
 C73 C74 C75 C69 18.4(3) . . . . ?
 C73 C74 C75 C76 -151.5(2) . . . . ?
 C74 C75 C76 C77 59.5(3) . . . . ?
 C75 C69 C70 C71 179.2(2) . . . . ?
 C75 C69 C70 C72 -3.7(3) . . . . ?
 C75 C76 C77 C78 11.8(3) . . . . ?
 C76 C77 C78 C79 -101.0(3) . . . . ?
 C76 C77 C78 C83 65.6(3) . . . . ?
 C77 C78 C79 C80 152.5(3) . . . . ?
 C77 C78 C83 C82 -153.5(2) . . . . ?
 C78 C79 C80 C81 0.5(4) . . . . ?
 C79 C78 C83 C82 13.8(4) . . . . ?
 C79 C80 C81 C82 14.1(4) . . . . ?
 C79 C80 C81 C84 -152.7(3) . . . . ?
 C80 C81 C82 C83 -14.8(4) . . . . ?
 C80 C81 C84 C85 102.6(3) . . . . ?
 C81 C82 C83 C78 1.0(4) . . . . ?
 C81 C84 C85 C72 -13.1(4) . . . . ?
 C82 C81 C84 C85 -63.6(3) . . . . ?
 C83 C78 C79 C80 -14.5(4) . . . . ?
 C84 C81 C82 C83 152.3(2) . . . . ?
 C85 C72 C73 C74 154.3(2) . . . . ?
 C86 C71 C92 C93 -55.0(3) . . . . ?
 C86 C71 C92 C97 124.8(2) . . . . ?
 C86 C87 C88 C89 1.1(4) . . . . ?
 C87 C86 C91 C90 1.2(3) . . . . ?
 C87 C88 C89 C90 -0.3(4) . . . . ?
 C88 C89 C90 C91 0.0(4) . . . . ?
 C89 C90 C91 C86 -0.5(4) . . . . ?
 C91 C86 C87 C88 -1.5(3) . . . . ?
 C92 C71 C86 C87 -16.3(3) . . . . ?
 C92 C71 C86 C91 168.6(2) . . . . ?
 C92 C93 C94 C95 0.0(4) . . . . ?
 C93 C92 C97 C96 0.5(3) . . . . ?
 C93 C94 C95 C96 -0.2(4) . . . . ?
 C94 C95 C96 C97 0.6(4) . . . . ?
 C95 C96 C97 C92 -0.7(4) . . . . ?
 C97 C92 C93 C94 -0.1(3) . . . . ?
 C98 N4 C2 Cu2 -17.1(3) . . . . ?
 C98 N4 C2 C69 158.04(19) . . . . ?
 C98 N4 C71 C70 -155.81(19) . . . . ?
 C98 N4 C71 C86 89.5(2) . . . . ?
 C98 N4 C71 C92 -33.9(3) . . . . ?
 C98 C99 C100 C101 0.7(4) . . . . ?
 C98 C99 C104 C105 113.5(3) . . . . ?
 C98 C99 C104 C106 -122.7(3) . . . . ?
 C98 C103 C107 C4 -138.7(2) . . . . ?
 C98 C103 C107 C108 98.2(3) . . . . ?
 C99 C98 C103 C102 3.8(3) . . . . ?
 C99 C98 C103 C107 -174.2(2) . . . . ?
 C99 C100 C101 C102 1.8(4) . . . . ?
 C100 C99 C104 C105 -69.0(3) . . . . ?
 C100 C99 C104 C106 54.7(3) . . . . ?
 C100 C101 C102 C103 -1.5(4) . . . . ?
 C101 C102 C103 C98 -1.2(4) . . . . ?
 C101 C102 C103 C107 176.8(2) . . . . ?
 C102 C103 C107 C4 43.3(3) . . . . ?
 C102 C103 C107 C108 -79.7(3) . . . . ?
 C103 C98 C99 C100 -3.5(3) . . . . ?
 C103 C98 C99 C104 173.9(2) . . . . ?
 C104 C99 C100 C101 -176.9(2) . . . . ?

_smtbx_masks_special_details       ?
loop_
  _smtbx_masks_void_nr
  _smtbx_masks_void_average_x
  _smtbx_masks_void_average_y
  _smtbx_masks_void_average_z
  _smtbx_masks_void_volume
  _smtbx_masks_void_count_electrons
  _smtbx_masks_void_content
 1 0.000 0.000 1.000 1066.8 407.1 ?

_smtbx_masks_void_probe_radius     1.2
_smtbx_masks_void_truncation_radius  1.2
_shelx_fab_file
;
-18 -7 1 -0.3449 -0.2488
-18 -6 1 -0.5666 -0.0374
-18 -6 2 -0.3287 -0.2835
-18 -5 1 -0.9400 0.3137
-18 -5 2 -1.8202 0.0348
-18 -5 3 0.5591 -0.1186
-18 -4 1 0.6145 0.1696
-18 -4 2 0.6638 0.2993
-18 -4 3 -0.1077 0.0184
-18 -3 1 -1.5916 -0.3798
-18 -3 2 0.7153 -0.3637
-18 -3 3 -0.0072 0.0071
-18 -2 1 -1.2925 0.0465
-18 -2 2 -0.4745 -0.2861
-18 -1 1 -1.4301 0.1039
-18 -1 2 -0.2914 0.2949
-18 0 1 1.3174 0.0014
-17 -11 1 0.9003 -0.0180
-17 -10 1 1.3762 0.0641
-17 -10 2 1.0724 -0.2853
-17 -10 3 -1.5448 0.0373
-17 -9 1 -1.1154 -0.0590
-17 -9 2 0.8216 -0.0504
-17 -9 3 1.1268 -0.2900
-17 -9 4 -0.9225 0.3137
-17 -9 5 1.3092 0.4569
-17 -8 1 2.4801 -0.1524
-17 -8 2 -1.1914 0.2950
-17 -8 3 1.7796 0.0228
-17 -8 4 1.5227 -0.2344
-17 -8 5 -0.8229 0.3376
-17 -7 1 1.3159 -0.0799
-17 -7 2 1.7151 -0.0840
-17 -7 3 0.4567 0.3965
-17 -7 4 0.6226 -0.1197
-17 -7 5 0.6891 -0.4171
-17 -7 6 -1.1302 0.2471
-17 -6 1 2.3968 0.0296
-17 -6 2 0.8989 -0.2105
-17 -6 3 0.5844 -0.3701
-17 -6 4 0.8521 0.2421
-17 -6 5 -2.6060 -0.1056
-17 -6 6 1.4516 -0.3625
-17 -6 7 -2.5973 0.2815
-17 -5 1 -1.1809 0.0112
-17 -5 2 1.4993 0.0763
-17 -5 3 -1.3007 -0.2394
-17 -5 4 0.3036 -0.3428
-17 -5 5 0.1034 0.4875
-17 -5 6 -1.8467 0.0846
-17 -5 7 1.5702 -0.2477
-17 -4 1 -0.1491 0.2196
-17 -4 2 -1.3113 0.1742
-17 -4 3 1.1630 0.2246
-17 -4 4 -0.7759 0.0077
-17 -4 5 1.3671 -0.3489
-17 -4 6 -1.6462 0.4019
-17 -4 7 0.3568 -0.0318
-17 -3 1 -1.4648 -0.0732
-17 -3 2 -1.0790 -0.0111
-17 -3 3 0.8512 0.0202
-17 -3 4 0.1185 0.3325
-17 -3 5 1.2358 -0.1880
-17 -3 6 -0.3315 -0.5480
-17 -3 7 0.1759 -0.0735
-17 -2 1 -0.5796 0.0487
-17 -2 2 -2.0701 -0.1349
-17 -2 3 -1.0866 -0.2644
-17 -2 4 -0.8821 -0.4735
-17 -2 5 -1.6951 0.3250
-17 -2 6 1.1149 -0.0016
-17 -2 7 -0.4904 -0.1300
-17 -1 1 -2.5723 0.0340
-17 -1 2 0.8652 -0.0267
-17 -1 3 -1.9070 0.2231
-17 -1 4 -0.4569 -0.1804
-17 -1 5 -1.1977 -0.3719
-17 -1 6 -0.5731 0.3461
-17 -1 7 -0.5230 0.4374
-17 0 1 -0.0184 0.0980
-17 0 2 0.4039 -0.1304
-17 0 3 0.4654 -0.1780
-17 0 4 0.1062 0.6066
-17 0 5 1.5842 0.3688
-17 0 6 -0.2524 -0.0312
-17 1 1 1.8112 -0.2329
-17 1 2 -0.9957 0.3167
-17 1 3 0.5553 -0.1439
-17 1 4 0.7851 -0.1660
-17 1 5 0.4205 0.2448
-17 2 1 1.3564 -0.1475
-17 2 2 -1.2659 -0.1647
-17 2 3 -1.6687 0.3917
-17 2 4 -0.8562 0.1049
-17 2 5 -0.5124 -0.2436
-17 3 1 -0.5301 0.3896
-17 3 2 0.1788 0.1078
-17 3 3 -1.0742 -0.0453
-17 4 1 -0.7013 0.1553
-16 -13 1 1.4117 0.3126
-16 -13 2 -1.0445 0.1971
-16 -12 1 0.3113 0.0299
-16 -12 2 1.8808 0.3236
-16 -12 3 1.9915 -0.1017
-16 -12 4 1.2221 -0.3352
-16 -11 1 -0.9443 -0.0630
-16 -11 2 1.4371 -0.1600
-16 -11 3 -0.1435 0.3025
-16 -11 4 -0.4759 -0.0901
-16 -11 5 0.8025 -0.2171
-16 -11 6 0.7619 0.1954
-16 -10 1 1.9853 0.1452
-16 -10 2 0.7385 -0.1642
-16 -10 3 0.1911 -0.1327
-16 -10 4 -1.0439 0.3074
-16 -10 5 -1.4314 -0.0222
-16 -10 6 -0.6519 -0.2905
-16 -10 7 2.7381 0.1927
-16 -9 1 -0.0717 -0.0406
-16 -9 2 2.2594 -0.0008
-16 -9 3 -0.1045 -0.1904
-16 -9 4 -0.2474 -0.1063
-16 -9 5 0.3094 0.3414
-16 -9 6 -0.8396 -0.0498
-16 -9 7 -0.7027 -0.3960
-16 -9 8 1.2980 0.3141
-16 -8 1 0.1605 -0.0925
-16 -8 2 0.6085 -0.0437
-16 -8 3 1.5551 -0.0155
-16 -8 4 -0.2965 -0.1170
-16 -8 5 -0.7850 -0.0530
-16 -8 6 1.6776 0.4120
-16 -8 7 -0.8488 0.0897
-16 -8 8 0.2288 -0.3284
-16 -8 9 0.1365 0.0277
-16 -7 1 1.1991 -0.0047
-16 -7 2 0.9065 -0.0287
-16 -7 3 0.3528 0.1496
-16 -7 4 1.7448 0.0994
-16 -7 5 0.1484 -0.1195
-16 -7 6 -0.5307 -0.0530
-16 -7 7 0.6039 0.3576
-16 -7 8 -0.3346 0.0448
-16 -7 9 0.0641 -0.4928
-16 -6 1 2.9417 0.1061
-16 -6 2 0.3660 0.0430
-16 -6 3 2.6541 -0.0269
-16 -6 4 0.3083 0.0633
-16 -6 5 0.3083 0.0107
-16 -6 6 1.5197 -0.1147
-16 -6 7 -2.8318 -0.1249
-16 -6 8 0.6202 0.1697
-16 -6 9 -1.2131 0.2525
-16 -5 1 1.8602 -0.0189
-16 -5 2 2.9597 0.1146
-16 -5 3 -0.2508 -0.0545
-16 -5 4 3.0811 -0.1989
-16 -5 5 -0.7201 -0.0115
-16 -5 6 0.9319 0.0476
-16 -5 7 0.0050 0.0403
-16 -5 8 -2.0364 -0.2084
-16 -5 9 0.2081 0.4004
-16 -5 10 -0.8284 0.3893
-16 -4 1 -0.2989 -0.0125
-16 -4 2 1.6535 -0.0211
-16 -4 3 0.5493 -0.0208
-16 -4 4 0.5657 0.0284
-16 -4 5 2.7158 -0.0631
-16 -4 6 -0.9185 0.0689
-16 -4 7 1.0038 0.1939
-16 -4 8 -0.0151 0.1480
-16 -4 9 -0.6593 -0.4182
-16 -4 10 0.4807 -0.1011
-16 -3 1 -0.7365 -0.0514
-16 -3 2 -0.9480 0.0335
-16 -3 3 0.6579 0.0020
-16 -3 4 1.0202 0.1280
-16 -3 5 2.4713 0.0951
-16 -3 6 0.4942 -0.0438
-16 -3 7 0.6595 -0.2417
-16 -3 8 -0.7603 0.2331
-16 -3 9 -0.0072 -0.0320
-16 -3 10 -0.3325 -0.4605
-16 -2 1 -0.3316 0.0668
-16 -2 2 -3.5155 -0.0182
-16 -2 3 0.4356 0.0346
-16 -2 4 -1.6411 -0.0719
-16 -2 5 0.3713 0.0049
-16 -2 6 0.2602 0.0647
-16 -2 7 0.4149 -0.0865
-16 -2 8 1.1018 -0.5777
-16 -2 9 -1.1711 0.1903
-16 -2 10 -0.5038 0.2284
-16 -1 1 -0.9133 -0.0088
-16 -1 2 -0.7536 0.0633
-16 -1 3 -1.6053 0.0536
-16 -1 4 -1.1971 -0.1285
-16 -1 5 -2.9931 -0.2407
-16 -1 6 -0.3859 -0.1884
-16 -1 7 -1.3158 0.2866
-16 -1 8 0.1434 0.2062
-16 -1 9 1.1463 -0.1381
-16 -1 10 -0.9776 0.1567
-16 0 1 -0.3868 0.1003
-16 0 2 0.3806 -0.0842
-16 0 3 -1.0500 -0.0873
-16 0 4 -0.4765 -0.0001
-16 0 5 -0.3920 0.1679
-16 0 6 -1.3035 -0.0598
-16 0 7 0.7501 -0.3226
-16 0 8 -1.6282 0.5075
-16 0 9 -0.5083 0.3549
-16 1 1 -0.3209 0.0547
-16 1 2 0.8152 0.0066
-16 1 3 -0.8653 -0.0803
-16 1 4 0.6467 -0.1069
-16 1 5 0.6810 -0.0492
-16 1 6 0.1561 0.4682
-16 1 7 0.8437 0.1922
-16 1 8 -0.2643 -0.1229
-16 1 9 -0.4404 0.1145
-16 2 1 0.1530 -0.2454
-16 2 2 -0.4940 -0.0663
-16 2 3 -1.4752 -0.0764
-16 2 4 -1.2157 0.2882
-16 2 5 -1.1602 -0.0721
-16 2 6 1.2928 -0.3032
-16 2 7 -0.1456 0.3233
-16 2 8 1.7721 0.1386
-16 3 1 1.4751 0.0418
-16 3 2 -0.6773 0.0668
-16 3 3 0.1092 -0.0937
-16 3 4 -3.7284 -0.0460
-16 3 5 -1.9132 0.3755
-16 3 6 -0.4671 -0.0352
-16 3 7 0.2667 -0.2306
-16 4 1 1.5273 -0.0980
-16 4 2 -0.0118 0.0374
-16 4 3 -0.0074 0.5002
-16 4 4 -2.5491 -0.1740
-16 4 5 0.2144 0.0068
-16 4 6 -0.1833 -0.0257
-16 5 1 1.9236 0.3355
-16 5 2 2.9052 -0.1259
-16 5 3 -1.4261 0.1000
-16 5 4 -0.0750 0.2822
-16 5 5 -1.4298 -0.1323
-16 6 1 0.0760 0.2626
-16 6 2 1.9393 0.4213
-16 6 3 -0.0921 -0.0445
-15 -15 1 0.4923 -0.2505
-15 -14 1 -2.9201 0.2360
-15 -14 2 -0.7156 -0.2168
-15 -14 3 -2.0408 -0.0329
-15 -14 4 -0.5005 0.1122
-15 -13 1 -1.0216 0.3357
-15 -13 2 -3.2095 0.2607
-15 -13 3 -0.6578 -0.0570
-15 -13 4 1.1109 -0.1195
-15 -13 5 1.3102 0.2519
-15 -13 6 0.4800 0.1822
-15 -12 1 -0.0265 0.1508
-15 -12 2 -0.9718 0.2402
-15 -12 3 1.7332 0.1318
-15 -12 4 1.8261 -0.1409
-15 -12 5 3.5527 -0.2707
-15 -12 6 0.8575 0.1891
-15 -12 7 -1.1010 0.0036
-15 -12 8 -1.0149 -0.3694
-15 -11 1 -1.7693 -0.0512
-15 -11 2 0.1354 0.0108
-15 -11 3 0.3802 0.0170
-15 -11 4 1.4191 0.0081
-15 -11 5 1.9388 -0.1694
-15 -11 6 1.8952 -0.1378
-15 -11 7 0.1106 0.2663
-15 -11 8 -0.8595 0.1228
-15 -11 9 -0.6580 -0.2794
-15 -10 1 -0.7536 0.0564
-15 -10 2 0.6726 -0.0403
-15 -10 3 0.4015 -0.0838
-15 -10 4 -0.7059 -0.0064
-15 -10 5 -0.6079 0.0425
-15 -10 6 -0.8885 -0.0142
-15 -10 7 3.0766 -0.0123
-15 -10 8 0.2770 0.2769
-15 -10 9 0.6461 0.1846
-15 -10 10 0.2596 -0.4211
-15 -9 1 -0.3947 -0.1015
-15 -9 2 -0.1673 0.1030
-15 -9 3 1.4910 0.0097
-15 -9 4 0.5873 -0.1041
-15 -9 5 0.5230 0.0894
-15 -9 6 -1.3778 0.0067
-15 -9 7 0.3705 -0.1053
-15 -9 8 1.0090 0.0167
-15 -9 9 0.4008 0.2059
-15 -9 10 0.5837 0.2546
-15 -8 1 -1.4393 0.0516
-15 -8 2 0.5753 -0.1117
-15 -8 3 1.5250 0.0322
-15 -8 4 -0.0097 -0.0326
-15 -8 5 0.8211 -0.1413
-15 -8 6 0.3664 0.0604
-15 -8 7 -0.3942 -0.0186
-15 -8 8 0.3244 0.0014
-15 -8 9 -0.2834 -0.1042
-15 -8 10 -0.2832 0.4080
-15 -8 11 2.0879 0.5312
-15 -7 1 -0.9416 0.0703
-15 -7 2 1.1116 -0.0641
-15 -7 3 0.6164 -0.0978
-15 -7 4 1.9465 0.0537
-15 -7 5 -1.5807 -0.0563
-15 -7 6 0.2207 -0.1487
-15 -7 7 -0.7444 0.0838
-15 -7 8 -0.2432 0.1325
-15 -7 9 1.5088 -0.0764
-15 -7 10 -0.8251 -0.1748
-15 -7 11 0.8848 0.0681
-15 -6 1 -0.0702 -0.0251
-15 -6 2 0.7501 0.0785
-15 -6 3 0.7359 -0.0224
-15 -6 4 1.0032 -0.0237
-15 -6 5 -0.2093 0.1116
-15 -6 6 -0.0728 0.0621
-15 -6 7 -0.7820 -0.0738
-15 -6 8 -0.4481 -0.0693
-15 -6 9 -0.3785 0.0893
-15 -6 10 2.4243 -0.0915
-15 -6 11 -1.2584 -0.5597
-15 -6 12 1.0426 -0.1880
-15 -5 1 1.4572 0.0123
-15 -5 2 0.6968 0.0470
-15 -5 3 1.2483 0.2094
-15 -5 4 0.9434 -0.0159
-15 -5 5 -0.3922 -0.1166
-15 -5 6 1.6926 0.0624
-15 -5 7 -0.4356 0.1192
-15 -5 8 0.5198 -0.1537
-15 -5 9 -1.0522 -0.0163
-15 -5 10 -0.5528 0.1430
-15 -5 11 1.6444 0.2089
-15 -5 12 -0.5529 -0.1415
-15 -4 1 1.3539 -0.0215
-15 -4 2 2.0695 -0.0339
-15 -4 3 0.8012 -0.0567
-15 -4 4 0.3010 0.1658
-15 -4 5 2.0755 -0.0163
-15 -4 6 0.2023 -0.1472
-15 -4 7 2.0609 -0.0061
-15 -4 8 1.1020 0.1126
-15 -4 9 0.0890 -0.0114
-15 -4 10 -0.5273 -0.1911
-15 -4 11 -1.5325 0.4506
-15 -4 12 1.3049 0.3992
-15 -3 1 1.0158 -0.0776
-15 -3 2 1.2354 0.0294
-15 -3 3 0.5018 -0.1838
-15 -3 4 1.8134 -0.1401
-15 -3 5 1.9567 0.1090
-15 -3 6 2.8974 0.0839
-15 -3 7 0.4819 -0.0779
-15 -3 8 0.9031 0.0948
-15 -3 9 1.0267 0.1131
-15 -3 10 0.0192 -0.1138
-15 -3 11 0.1588 -0.3886
-15 -3 12 -0.9511 -0.2432
-15 -2 1 -0.9412 -0.0009
-15 -2 2 -0.8409 -0.1016
-15 -2 3 -0.4693 0.1182
-15 -2 4 0.7392 -0.0659
-15 -2 5 1.4278 -0.0849
-15 -2 6 1.0119 0.0707
-15 -2 7 2.6585 0.0952
-15 -2 8 -0.8463 -0.1177
-15 -2 9 -0.1442 -0.0844
-15 -2 10 0.2082 0.1241
-15 -2 11 1.2113 -0.1330
-15 -2 12 -0.4097 -0.4864
-15 -1 1 -0.1387 0.0006
-15 -1 2 -1.3458 0.0319
-15 -1 3 0.1557 -0.0230
-15 -1 4 -1.7103 0.1179
-15 -1 5 -0.4753 -0.0016
-15 -1 6 -1.5224 -0.0946
-15 -1 7 -1.3506 0.0319
-15 -1 8 1.1183 0.0174
-15 -1 9 -0.5180 -0.0412
-15 -1 10 -1.3245 -0.3086
-15 -1 11 1.6039 0.1615
-15 -1 12 -0.1167 0.1267
-15 0 1 1.9703 -0.0307
-15 0 2 -2.0766 0.0838
-15 0 3 0.2375 -0.0214
-15 0 4 -1.8673 -0.0626
-15 0 5 -1.0243 0.0290
-15 0 6 -1.5719 0.0105
-15 0 7 -1.0565 -0.2119
-15 0 8 -0.8566 -0.0871
-15 0 9 0.0115 0.1500
-15 0 10 0.9188 0.3241
-15 0 11 -3.0704 -0.0847
-15 0 12 1.6729 0.1653
-15 1 1 0.8259 0.0780
-15 1 2 0.7450 -0.0320
-15 1 3 -2.5027 0.0880
-15 1 4 0.6461 -0.0850
-15 1 5 -1.1335 -0.0665
-15 1 6 -0.9355 0.0278
-15 1 7 0.4179 0.0574
-15 1 8 -0.2223 -0.0223
-15 1 9 0.3681 -0.3758
-15 1 10 1.2036 0.5197
-15 1 11 -0.1909 0.2857
-15 2 1 -3.9016 0.0886
-15 2 2 1.9598 -0.0191
-15 2 3 -1.9609 -0.0992
-15 2 4 -0.2456 0.1157
-15 2 5 -0.8116 0.0266
-15 2 6 -0.3951 -0.1257
-15 2 7 0.2880 -0.0757
-15 2 8 0.2835 0.2129
-15 2 9 1.1108 0.2757
-15 2 10 -0.6851 -0.1373
-15 2 11 0.9139 0.2021
-15 3 1 0.0279 -0.0363
-15 3 2 -0.7563 0.0275
-15 3 3 1.5281 -0.1063
-15 3 4 -2.1792 -0.0769
-15 3 5 -3.6012 0.0491
-15 3 6 -1.0228 0.1925
-15 3 7 -1.1368 -0.0754
-15 3 8 1.2912 -0.3248
-15 3 9 2.0808 0.3209
-15 3 10 -0.6138 0.0581
-15 4 1 3.2171 -0.1695
-15 4 2 -0.6369 -0.0382
-15 4 3 1.8977 0.0310
-15 4 4 -2.3224 0.0135
-15 4 5 -2.1273 0.0388
-15 4 6 -3.0901 -0.1124
-15 4 7 -0.3404 0.3969
-15 4 8 0.4244 -0.0959
-15 4 9 -0.1740 -0.1517
-15 5 1 0.3485 0.0304
-15 5 2 3.6129 -0.1832
-15 5 3 1.1948 0.0444
-15 5 4 -2.0771 -0.0561
-15 5 5 -1.2590 0.3101
-15 5 6 -1.3397 0.0548
-15 5 7 0.4766 -0.0847
-15 5 8 1.7594 0.1589
-15 5 9 -0.8561 -0.1217
-15 6 1 0.0696 0.0690
-15 6 2 2.8193 0.0824
-15 6 3 1.7984 0.1138
-15 6 4 1.5858 0.0743
-15 6 5 -1.2390 -0.1789
-15 6 6 0.9253 0.2563
-15 6 7 -0.1333 -0.1159
-15 7 1 0.6196 0.0746
-15 7 2 0.2184 0.1135
-15 7 3 -0.6582 0.0940
-15 7 4 1.8831 0.3718
-15 7 5 0.1953 0.0215
-15 7 6 1.8263 -0.1828
-15 8 1 -0.7341 -0.0282
-15 8 2 0.3987 0.1248
-15 8 3 -0.3842 0.0611
-15 8 4 0.4433 0.0676
-14 -16 1 -1.0327 -0.1418
-14 -16 2 -0.5413 0.0714
-14 -15 1 1.1912 -0.0919
-14 -15 2 -1.2961 -0.2034
-14 -15 3 -0.0935 -0.1537
-14 -15 4 -0.1209 0.0712
-14 -15 5 -0.1802 -0.1905
-14 -14 1 -0.5583 0.0420
-14 -14 2 0.5791 -0.0801
-14 -14 3 -2.5407 -0.1509
-14 -14 4 -1.3298 -0.0712
-14 -14 5 -2.1928 0.3048
-14 -14 6 -1.1891 -0.1083
-14 -14 7 1.0585 -0.1935
-14 -13 1 -2.8211 0.1170
-14 -13 2 -1.6725 0.0500
-14 -13 3 -2.3688 0.0576
-14 -13 4 -2.1744 -0.1123
-14 -13 5 -1.2044 0.1307
-14 -13 6 0.0836 0.3243
-14 -13 7 -1.0820 0.0592
-14 -13 8 1.0781 -0.1852
-14 -13 9 -1.1305 0.3018
-14 -12 1 -2.4759 0.0610
-14 -12 2 -3.0578 0.0264
-14 -12 3 -1.1600 0.1271
-14 -12 4 0.0840 0.0245
-14 -12 5 1.2183 -0.0602
-14 -12 6 1.6811 0.0474
-14 -12 7 1.0695 0.2248
-14 -12 8 -1.6335 -0.1758
-14 -12 9 0.9421 -0.3341
-14 -12 10 -0.6718 0.2170
-14 -11 1 0.0833 0.0505
-14 -11 2 -4.0234 0.0341
-14 -11 3 -1.4172 -0.0871
-14 -11 4 0.0474 0.0844
-14 -11 5 3.5841 -0.0602
-14 -11 6 1.6222 -0.1343
-14 -11 7 0.6420 0.0022
-14 -11 8 -0.0086 0.0974
-14 -11 9 -1.3156 -0.1875
-14 -11 10 0.4243 -0.2834
-14 -11 11 -0.1090 0.2243
-14 -10 1 -0.0826 -0.0373
-14 -10 2 0.8105 0.0610
-14 -10 3 -2.5063 -0.0077
-14 -10 4 -1.8201 -0.1984
-14 -10 5 -1.2723 0.0193
-14 -10 6 0.6306 0.0171
-14 -10 7 0.3932 -0.1215
-14 -10 8 0.1402 0.0481
-14 -10 9 0.1509 0.1834
-14 -10 10 0.2222 -0.0892
-14 -10 11 -1.8970 -0.2415
-14 -10 12 0.4714 0.1216
-14 -9 1 -1.3747 -0.1029
-14 -9 2 -0.0325 -0.0165
-14 -9 3 0.4501 0.0961
-14 -9 4 -0.1611 -0.0271
-14 -9 5 -1.4685 -0.1347
-14 -9 6 -1.8166 0.0759
-14 -9 7 -0.2065 0.0588
-14 -9 8 0.8224 -0.0654
-14 -9 9 -0.9842 0.0239
-14 -9 10 0.8501 0.0655
-14 -9 11 -0.2803 -0.1123
-14 -9 12 -0.5149 -0.4583
-14 -8 1 -0.8381 0.0335
-14 -8 2 -2.7224 -0.0392
-14 -8 3 1.0630 -0.0089
-14 -8 4 0.1895 0.1425
-14 -8 5 2.3815 0.0155
-14 -8 6 -0.1194 -0.0661
-14 -8 7 1.2074 -0.0044
-14 -8 8 -0.3890 0.1163
-14 -8 9 0.0214 -0.1526
-14 -8 10 -2.0798 -0.0166
-14 -8 11 0.9932 0.1700
-14 -8 12 0.1682 -0.0290
-14 -8 13 0.6766 -0.2695
-14 -7 1 -0.9480 0.0315
-14 -7 2 -1.3921 0.0717
-14 -7 3 1.0022 -0.0217
-14 -7 4 0.9296 -0.0606
-14 -7 5 2.1464 0.0805
-14 -7 6 0.4715 -0.0705
-14 -7 7 0.1431 -0.1276
-14 -7 8 0.0245 0.0857
-14 -7 9 0.0798 0.0673
-14 -7 10 -1.4658 0.0157
-14 -7 11 1.2331 0.0038
-14 -7 12 0.0869 0.3265
-14 -7 13 1.2474 0.4245
-14 -6 1 -2.1463 0.0108
-14 -6 2 0.6515 -0.0376
-14 -6 3 -0.1283 -0.0178
-14 -6 4 3.2196 -0.0343
-14 -6 5 -0.4524 -0.0899
-14 -6 6 1.3850 0.0593
-14 -6 7 -1.2848 0.0054
-14 -6 8 -2.2559 -0.1373
-14 -6 9 0.2047 0.0322
-14 -6 10 0.6677 0.1634
-14 -6 11 -0.4660 -0.1066
-14 -6 12 2.5507 -0.0930
-14 -6 13 1.5226 0.1289
-14 -6 14 1.2921 0.2988
-14 -5 1 -2.6162 -0.0129
-14 -5 2 0.9088 -0.0239
-14 -5 3 -0.1024 -0.0264
-14 -5 4 2.1064 -0.0035
-14 -5 5 -0.8011 -0.0571
-14 -5 6 0.5891 -0.0372
-14 -5 7 -0.7649 0.1920
-14 -5 8 0.0149 0.0624
-14 -5 9 -1.5068 -0.1152
-14 -5 10 0.8819 -0.0600
-14 -5 11 1.0800 0.0002
-14 -5 12 -0.0079 0.0419
-14 -5 13 1.9955 -0.4832
-14 -5 14 3.0095 -0.2175
-14 -4 1 -0.3478 -0.0066
-14 -4 2 -0.2126 -0.0011
-14 -4 3 0.8610 0.0123
-14 -4 4 -0.8083 0.0559
-14 -4 5 0.2828 0.0572
-14 -4 6 -1.4956 -0.0517
-14 -4 7 1.0671 -0.1482
-14 -4 8 1.3964 0.0720
-14 -4 9 1.5272 0.1085
-14 -4 10 0.0293 -0.1231
-14 -4 11 -0.6017 -0.0243
-14 -4 12 1.0118 0.2538
-14 -4 13 -0.4431 0.1525
-14 -4 14 0.6781 -0.0285
-14 -3 1 2.0432 -0.0006
-14 -3 2 0.6390 -0.0099
-14 -3 3 2.1524 -0.0365
-14 -3 4 -1.2675 -0.0566
-14 -3 5 1.5901 -0.0397
-14 -3 6 0.5364 0.1077
-14 -3 7 -0.6790 -0.0576
-14 -3 8 2.9126 -0.1909
-14 -3 9 1.0826 0.0182
-14 -3 10 2.1340 0.0021
-14 -3 11 -1.1424 0.0640
-14 -3 12 -0.5293 -0.1962
-14 -3 13 -0.0066 0.4254
-14 -3 14 -0.8142 0.4919
-14 -2 1 0.5374 0.0204
-14 -2 2 0.3824 -0.0261
-14 -2 3 0.6055 -0.0071
-14 -2 4 2.6890 -0.0296
-14 -2 5 -1.0807 -0.1084
-14 -2 6 3.9715 -0.1764
-14 -2 7 2.0283 0.0974
-14 -2 8 -0.7861 0.0565
-14 -2 9 1.6548 -0.0588
-14 -2 10 -0.3858 0.0064
-14 -2 11 1.2794 0.0799
-14 -2 12 0.0952 -0.1086
-14 -2 13 -0.7281 -0.1954
-14 -2 14 1.2373 -0.0218
-14 -1 1 -0.8343 0.0110
-14 -1 2 2.0018 0.0428
-14 -1 3 -1.4967 -0.0105
-14 -1 4 2.2405 -0.0169
-14 -1 5 0.7675 0.1033
-14 -1 6 -1.5934 -0.0194
-14 -1 7 1.5750 -0.1158
-14 -1 8 0.2940 0.0337
-14 -1 9 -1.1703 0.1025
-14 -1 10 -1.5362 -0.0973
-14 -1 11 2.2549 -0.1116
-14 -1 12 0.0384 0.0300
-14 -1 13 1.9992 0.0174
-14 -1 14 -1.0808 -0.2070
-14 0 1 2.0846 -0.0494
-14 0 2 -0.4831 0.0025
-14 0 3 1.3541 0.0385
-14 0 4 -3.4741 -0.0302
-14 0 5 2.7178 -0.0704
-14 0 6 -1.9957 0.1796
-14 0 7 -2.1542 0.0515
-14 0 8 -0.6883 -0.0989
-14 0 9 -1.3275 -0.0291
-14 0 10 -1.1757 -0.0014
-14 0 11 -1.3613 -0.0146
-14 0 12 1.0760 -0.3103
-14 0 13 2.0881 -0.1141
-14 0 14 -1.0695 0.0796
-14 1 1 5.4692 -0.0050
-14 1 2 -1.7927 -0.0149
-14 1 3 0.3084 -0.0819
-14 1 4 -2.1628 0.0792
-14 1 5 -2.2259 -0.0155
-14 1 6 0.3786 -0.0550
-14 1 7 -2.1286 0.0955
-14 1 8 0.1014 0.0434
-14 1 9 -0.6742 -0.2901
-14 1 10 1.6290 -0.0144
-14 1 11 -1.1750 -0.0110
-14 1 12 -1.3154 0.2400
-14 1 13 -0.7843 -0.1582
-14 2 1 -2.9181 0.0409
-14 2 2 2.3274 0.0666
-14 2 3 -3.5254 -0.0362
-14 2 4 2.1779 -0.0504
-14 2 5 -2.2204 0.1562
-14 2 6 -1.5958 0.0138
-14 2 7 0.4684 -0.0888
-14 2 8 -2.5693 0.0216
-14 2 9 2.3140 0.0114
-14 2 10 1.6907 0.0321
-14 2 11 1.2958 -0.2736
-14 2 12 2.0457 0.2053
-14 2 13 -2.9038 0.1550
-14 3 1 -3.9756 -0.0000
-14 3 2 0.2703 0.0075
-14 3 3 0.4007 0.1184
-14 3 4 0.1087 -0.0698
-14 3 5 0.3252 -0.0268
-14 3 6 -2.4798 0.1008
-14 3 7 -0.8559 0.0126
-14 3 8 -0.4711 -0.1681
-14 3 9 1.0261 -0.0278
-14 3 10 1.5356 0.1563
-14 3 11 1.0040 0.2540
-14 3 12 0.2518 0.0470
-14 4 1 2.0321 0.1136
-14 4 2 -2.5315 -0.0512
-14 4 3 3.3897 -0.0208
-14 4 4 0.5102 0.0657
-14 4 5 -0.8634 -0.0846
-14 4 6 -1.5640 -0.0890
-14 4 7 -3.0722 0.0522
-14 4 8 0.1226 0.0482
-14 4 9 0.4687 0.0359
-14 4 10 0.7501 -0.3715
-14 4 11 1.3166 0.3346
-14 4 12 -1.2445 0.1627
-14 5 1 -1.1266 0.0170
-14 5 2 1.5327 0.0694
-14 5 3 1.4589 -0.0562
-14 5 4 0.6397 -0.1257
-14 5 5 -1.6833 0.0710
-14 5 6 -2.0557 0.0164
-14 5 7 -2.1416 0.1019
-14 5 8 -0.0181 -0.1181
-14 5 9 -0.2884 0.1633
-14 5 10 -0.6253 0.0411
-14 5 11 0.4098 -0.0660
-14 6 1 -2.6976 -0.1415
-14 6 2 1.8448 -0.0305
-14 6 3 3.2143 -0.0008
-14 6 4 -0.1385 -0.0522
-14 6 5 -0.3501 -0.0896
-14 6 6 -2.3658 0.0407
-14 6 7 -0.8052 0.2104
-14 6 8 -0.2901 0.2033
-14 6 9 -0.4227 -0.2009
-14 6 10 0.8711 0.1302
-14 7 1 1.7885 0.0065
-14 7 2 -0.3384 -0.1573
-14 7 3 0.6612 -0.0330
-14 7 4 0.9001 0.0545
-14 7 5 -0.7498 0.0833
-14 7 6 1.7462 0.0077
-14 7 7 0.1795 -0.2227
-14 7 8 1.6549 0.2091
-14 7 9 0.1362 0.1278
-14 8 1 -0.0447 0.0332
-14 8 2 0.9499 0.0412
-14 8 3 -1.5172 0.0112
-14 8 4 0.8297 0.0278
-14 8 5 -0.7878 0.0662
-14 8 6 1.5659 0.1891
-14 8 7 1.6232 -0.0358
-14 8 8 1.1695 -0.1506
-14 9 1 -2.3027 -0.0812
-14 9 2 -0.4343 -0.0090
-14 9 3 -0.5546 -0.1034
-14 9 4 0.1003 0.1365
-14 9 5 2.5560 -0.0427
-14 9 6 -0.7460 0.0353
-14 10 1 1.6088 -0.0670
-14 10 2 -0.6951 -0.0777
-14 10 3 -0.2675 -0.2323
-13 -17 1 0.5530 -0.0213
-13 -17 2 1.4868 0.1100
-13 -17 3 0.3216 0.3426
-13 -16 1 0.7492 0.0066
-13 -16 2 1.2289 -0.0209
-13 -16 3 0.2164 0.0012
-13 -16 4 0.5311 0.2525
-13 -16 5 -0.2532 0.0332
-13 -16 6 -1.3655 0.0098
-13 -15 1 1.4400 -0.0010
-13 -15 2 -0.4060 0.0019
-13 -15 3 0.9457 -0.1580
-13 -15 4 0.8301 0.0358
-13 -15 5 0.5842 0.0127
-13 -15 6 1.7886 -0.1551
-13 -15 7 -2.1014 -0.1919
-13 -15 8 -2.7344 -0.0221
-13 -14 1 2.0103 0.0828
-13 -14 2 0.0537 0.0216
-13 -14 3 -1.0488 -0.0723
-13 -14 4 0.8447 -0.0727
-13 -14 5 -0.7230 0.0791
-13 -14 6 -0.4995 -0.0301
-13 -14 7 1.7037 -0.2281
-13 -14 8 -1.3466 -0.2197
-13 -14 9 -2.2728 0.1325
-13 -13 1 -1.9245 0.0123
-13 -13 2 0.6158 -0.0043
-13 -13 3 -0.9775 0.0767
-13 -13 4 -2.8299 -0.0576
-13 -13 5 -1.0988 -0.0311
-13 -13 6 -1.0844 0.1117
-13 -13 7 -1.5553 0.0367
-13 -13 8 2.1066 -0.1237
-13 -13 9 -2.2354 0.0033
-13 -13 10 -1.9276 0.2830
-13 -13 11 -0.8963 0.0737
-13 -12 1 -4.4293 0.0018
-13 -12 2 -1.2139 0.0002
-13 -12 3 -1.6333 -0.0963
-13 -12 4 -0.6118 0.0340
-13 -12 5 -3.4099 0.0469
-13 -12 6 1.5901 -0.1115
-13 -12 7 0.2860 0.1754
-13 -12 8 -0.7016 0.0018
-13 -12 9 1.3427 -0.1021
-13 -12 10 -1.5113 0.0670
-13 -12 11 -0.9558 0.2259
-13 -12 12 -0.7284 0.1910
-13 -11 1 0.5881 0.0531
-13 -11 2 -5.1135 -0.0303
-13 -11 3 -2.4485 -0.0205
-13 -11 4 -1.7696 -0.1266
-13 -11 5 3.2184 0.0575
-13 -11 6 -1.0087 0.0377
-13 -11 7 3.6787 -0.0428
-13 -11 8 -0.7596 0.0564
-13 -11 9 0.3834 -0.0340
-13 -11 10 0.7422 -0.1858
-13 -11 11 0.2369 0.0592
-13 -11 12 -0.4746 0.1438
-13 -11 13 -1.9969 0.0764
-13 -10 1 3.4941 0.0190
-13 -10 2 -0.5585 0.0469
-13 -10 3 -2.7084 0.0366
-13 -10 4 -4.8363 -0.0383
-13 -10 5 -0.3083 -0.0890
-13 -10 6 1.3388 0.0595
-13 -10 7 -0.5890 0.0347
-13 -10 8 0.6766 -0.1088
-13 -10 9 0.2392 0.0539
-13 -10 10 0.1783 0.0424
-13 -10 11 -0.7135 -0.0627
-13 -10 12 0.2143 0.0680
-13 -10 13 0.4357 0.1351
-13 -9 1 -0.7411 0.0049
-13 -9 2 3.2081 -0.0281
-13 -9 3 -0.8359 0.0411
-13 -9 4 -0.1733 -0.0168
-13 -9 5 -5.5816 -0.0689
-13 -9 6 -2.0900 -0.0663
-13 -9 7 -2.3473 0.0434
-13 -9 8 0.0417 0.0336
-13 -9 9 -2.5226 -0.1030
-13 -9 10 1.8766 0.0266
-13 -9 11 -1.8975 0.1022
-13 -9 12 -0.3542 -0.0434
-13 -9 13 0.1935 -0.0204
-13 -9 14 1.3021 0.2186
-13 -8 1 -1.5126 0.0091
-13 -8 2 -0.2394 -0.0410
-13 -8 3 0.1647 -0.0238
-13 -8 4 0.2255 0.0120
-13 -8 5 -0.2974 -0.0011
-13 -8 6 -1.6527 0.0150
-13 -8 7 -1.7382 -0.1063
-13 -8 8 -0.0012 0.1047
-13 -8 9 -0.7847 0.0207
-13 -8 10 -3.3266 -0.1810
-13 -8 11 -0.6712 -0.0510
-13 -8 12 0.0035 -0.0467
-13 -8 13 -0.3585 -0.0867
-13 -8 14 0.0992 -0.2666
-13 -7 1 1.9288 -0.0712
-13 -7 2 -4.3533 0.0763
-13 -7 3 0.2128 -0.0049
-13 -7 4 -1.1874 0.0000
-13 -7 5 3.1142 0.0385
-13 -7 6 -0.2749 0.0628
-13 -7 7 2.6776 0.0131
-13 -7 8 -0.6836 -0.0178
-13 -7 9 0.3395 0.0301
-13 -7 10 -1.6726 0.0448
-13 -7 11 -1.5588 -0.1406
-13 -7 12 -2.5477 -0.1477
-13 -7 13 0.9948 0.1150
-13 -7 14 -1.2469 -0.0324
-13 -7 15 -0.4355 -0.2912
-13 -6 1 -0.3245 0.0044
-13 -6 2 -1.7479 -0.0248
-13 -6 3 -0.8997 0.0925
-13 -6 4 -0.2358 0.0275
-13 -6 5 2.7267 -0.0214
-13 -6 6 2.8314 -0.0459
-13 -6 7 1.0118 0.0460
-13 -6 8 -0.2059 -0.0078
-13 -6 9 -1.3026 -0.0868
-13 -6 10 -1.6598 0.1168
-13 -6 11 0.4566 0.0781
-13 -6 12 -0.4614 -0.0087
-13 -6 13 -1.1709 0.0182
-13 -6 14 0.0824 0.1277
-13 -6 15 0.1979 0.4861
-13 -5 1 -3.3905 0.0059
-13 -5 2 0.4729 0.0104
-13 -5 3 -1.3248 -0.1038
-13 -5 4 3.1168 0.0165
-13 -5 5 -0.0779 -0.0080
-13 -5 6 3.6151 -0.0829
-13 -5 7 1.1387 0.0028
-13 -5 8 -0.5206 0.0777
-13 -5 9 -1.3693 -0.0081
-13 -5 10 -1.4581 -0.0882
-13 -5 11 -0.6614 -0.0033
-13 -5 12 1.0489 0.1461
-13 -5 13 0.2812 0.0230
-13 -5 14 2.3853 -0.2358
-13 -5 15 -0.5565 0.1562
-13 -4 1 -3.7506 0.0225
-13 -4 2 -1.2475 0.0219
-13 -4 3 -1.7200 -0.0440
-13 -4 4 2.2358 -0.0651
-13 -4 5 -0.1810 -0.0571
-13 -4 6 0.4424 0.0278
-13 -4 7 0.5650 -0.0802
-13 -4 8 0.2224 0.0148
-13 -4 9 1.7774 0.1477
-13 -4 10 -0.0454 0.0427
-13 -4 11 -0.3787 -0.1764
-13 -4 12 0.2678 0.0114
-13 -4 13 0.2086 -0.0269
-13 -4 14 1.7138 0.0390
-13 -4 15 3.0965 -0.5059
-13 -3 1 -0.4286 0.0043
-13 -3 2 -0.6356 -0.0124
-13 -3 3 -0.1180 0.0446
-13 -3 4 -2.0313 -0.0136
-13 -3 5 2.3187 -0.0369
-13 -3 6 -2.8118 0.0291
-13 -3 7 -0.8696 0.0345
-13 -3 8 0.8203 -0.0972
-13 -3 9 0.3255 -0.0948
-13 -3 10 4.8689 0.0297
-13 -3 11 -0.7099 0.0731
-13 -3 12 -0.6755 -0.0960
-13 -3 13 0.9619 -0.0992
-13 -3 14 -1.9892 0.2351
-13 -3 15 3.3234 0.0104
-13 -3 16 0.5052 -0.1262
-13 -2 1 0.4957 0.0312
-13 -2 2 -2.4490 -0.0503
-13 -2 3 4.6212 -0.0041
-13 -2 4 -0.8952 0.0398
-13 -2 5 -0.4736 -0.0188
-13 -2 6 2.9533 -0.0992
-13 -2 7 -1.6669 -0.0164
-13 -2 8 0.5843 0.0259
-13 -2 9 0.5474 -0.0091
-13 -2 10 0.2233 -0.1624
-13 -2 11 2.0994 0.0642
-13 -2 12 -0.0814 0.0028
-13 -2 13 -1.3385 0.0442
-13 -2 14 1.6480 -0.0622
-13 -2 15 -2.7762 0.2369
-13 -2 16 3.3077 0.2977
-13 -1 1 1.0773 -0.0169
-13 -1 2 1.0494 0.0367
-13 -1 3 -1.1925 0.0080
-13 -1 4 6.8708 -0.0154
-13 -1 5 -1.6277 0.0317
-13 -1 6 0.6128 0.0251
-13 -1 7 2.3963 -0.1260
-13 -1 8 -0.4910 -0.1346
-13 -1 9 1.3101 0.0955
-13 -1 10 -1.8351 0.0468
-13 -1 11 -0.1132 -0.0195
-13 -1 12 1.1587 0.0269
-13 -1 13 -0.2504 0.1309
-13 -1 14 1.7628 0.0926
-13 -1 15 -0.7629 0.0648
-13 0 1 -0.1838 -0.0328
-13 0 2 5.5006 0.0105
-13 0 3 -1.2507 0.0435
-13 0 4 -0.3779 -0.0084
-13 0 5 5.1729 -0.0551
-13 0 6 -1.9020 -0.0102
-13 0 7 -0.2793 0.1262
-13 0 8 -0.4517 0.0087
-13 0 9 -1.3695 -0.1232
-13 0 10 -1.5892 0.0422
-13 0 11 -1.0412 0.0929
-13 0 12 -0.8613 -0.0930
-13 0 13 2.9695 -0.0811
-13 0 14 -1.0874 0.1450
-13 0 15 2.0911 0.1274
-13 1 1 5.5227 0.0526
-13 1 2 0.0297 0.0029
-13 1 3 4.6795 -0.0682
-13 1 4 -6.1709 -0.0111
-13 1 5 0.2432 0.0051
-13 1 6 1.0362 -0.0551
-13 1 7 -2.3174 -0.0722
-13 1 8 1.0510 0.1749
-13 1 9 -3.4098 0.0062
-13 1 10 -0.8831 -0.1021
-13 1 11 -1.2420 -0.0212
-13 1 12 -2.7243 0.0294
-13 1 13 1.2358 -0.0283
-13 1 14 0.3073 -0.3332
-13 1 15 0.1323 -0.1163
-13 2 1 2.8873 -0.0416
-13 2 2 -0.6827 0.0768
-13 2 3 -0.9996 -0.0540
-13 2 4 2.2448 -0.0878
-13 2 5 -5.7837 -0.0352
-13 2 6 0.6402 0.1248
-13 2 7 -1.5384 0.0082
-13 2 8 -2.8748 -0.0837
-13 2 9 1.5865 0.0376
-13 2 10 -1.1371 0.0716
-13 2 11 0.9841 -0.2038
-13 2 12 1.9782 -0.1487
-13 2 13 -3.0519 0.1479
-13 2 14 0.8606 -0.1536
-13 2 15 0.0393 -0.2070
-13 3 1 -4.2323 -0.0383
-13 3 2 1.4261 -0.0158
-13 3 3 -4.9826 0.0213
-13 3 4 1.9600 0.0237
-13 3 5 1.7046 -0.0257
-13 3 6 -4.0080 -0.0461
-13 3 7 1.1579 0.1777
-13 3 8 -4.3205 -0.0457
-13 3 9 -1.2588 -0.0714
-13 3 10 3.3549 0.0483
-13 3 11 0.0176 -0.0198
-13 3 12 4.0077 0.1018
-13 3 13 2.2124 -0.4236
-13 3 14 -1.1091 0.0950
-13 4 1 -1.4106 0.0169
-13 4 2 -2.9277 -0.0202
-13 4 3 1.7981 0.0148
-13 4 4 -1.7158 -0.0164
-13 4 5 4.3461 0.1215
-13 4 6 -0.2178 -0.0656
-13 4 7 -2.1582 -0.0762
-13 4 8 -0.8039 0.0804
-13 4 9 -2.0022 -0.0093
-13 4 10 0.8649 -0.1477
-13 4 11 2.8622 -0.0634
-13 4 12 0.3907 0.2343
-13 4 13 1.0630 -0.0107
-13 4 14 2.0518 -0.0512
-13 5 1 -0.0585 0.0319
-13 5 2 -3.1278 0.0077
-13 5 3 1.4275 0.1579
-13 5 4 2.8203 -0.0420
-13 5 5 -0.5386 -0.0448
-13 5 6 2.7241 0.0491
-13 5 7 -2.1512 -0.0341
-13 5 8 0.0918 -0.1131
-13 5 9 0.0694 0.0007
-13 5 10 -1.6050 -0.0426
-13 5 11 1.6886 0.0700
-13 5 12 0.3909 -0.1247
-13 5 13 -0.3835 0.1955
-13 6 1 -4.8219 0.0044
-13 6 2 1.4524 -0.0071
-13 6 3 0.0949 0.0215
-13 6 4 2.8970 0.1599
-13 6 5 0.0876 -0.0941
-13 6 6 -1.6245 -0.0899
-13 6 7 -0.7082 0.0810
-13 6 8 -1.9661 0.0357
-13 6 9 0.2260 -0.0771
-13 6 10 -0.1683 -0.1503
-13 6 11 -0.4356 0.1924
-13 6 12 0.2607 0.0915
-13 7 1 -0.3159 -0.0295
-13 7 2 -0.7703 0.0049
-13 7 3 2.6696 -0.0854
-13 7 4 -1.1125 -0.0523
-13 7 5 0.3635 0.0580
-13 7 6 -1.6607 -0.0154
-13 7 7 -0.9800 -0.1035
-13 7 8 0.1780 0.0259
-13 7 9 -1.7692 0.1283
-13 7 10 0.1061 0.0778
-13 7 11 0.2048 -0.0302
-13 8 1 3.6849 0.0106
-13 8 2 0.0987 0.0163
-13 8 3 0.8260 0.0172
-13 8 4 -0.2688 -0.0857
-13 8 5 -2.5058 -0.0511
-13 8 6 0.1900 0.0175
-13 8 7 -1.1610 0.0349
-13 8 8 2.4323 -0.0033
-13 8 9 1.9551 -0.0886
-13 8 10 0.9181 0.1848
-13 9 1 -1.4584 0.0041
-13 9 2 1.1375 -0.0385
-13 9 3 -1.4718 0.0089
-13 9 4 0.9089 0.0481
-13 9 5 -0.9436 -0.0098
-13 9 6 0.2558 -0.0524
-13 9 7 0.8862 -0.0564
-13 9 8 0.3791 0.1627
-13 9 9 1.6586 0.0779
-13 10 1 -0.9480 -0.0792
-13 10 2 -0.6093 0.0447
-13 10 3 -0.4889 -0.1978
-13 10 4 -0.9230 -0.1051
-13 10 5 1.4149 -0.1279
-13 10 6 -0.8970 0.0453
-13 10 7 1.5613 -0.0941
-13 11 1 -0.5693 0.2224
-13 11 2 0.4803 0.0942
-13 11 3 -0.1402 -0.0139
-13 11 4 -0.0541 -0.1091
-13 11 5 0.4853 -0.3459
-13 12 1 -1.2274 0.2239
-12 -18 1 0.0829 0.0028
-12 -18 2 -0.3792 0.2183
-12 -17 1 0.2334 -0.1668
-12 -17 2 0.3345 0.1157
-12 -17 3 0.7983 0.1971
-12 -17 4 0.7269 0.2322
-12 -17 5 1.0644 0.0830
-12 -17 6 -0.8796 0.0984
-12 -16 1 1.1981 0.0004
-12 -16 2 2.4130 -0.1562
-12 -16 3 0.8463 0.0361
-12 -16 4 0.0640 0.1627
-12 -16 5 -0.7683 0.2049
-12 -16 6 -0.4806 0.0799
-12 -16 7 -1.1745 -0.0383
-12 -16 8 0.9181 0.0944
-12 -15 1 1.5824 0.0499
-12 -15 2 2.9286 0.0529
-12 -15 3 1.0679 -0.1363
-12 -15 4 1.3246 -0.0047
-12 -15 5 -0.4061 0.0612
-12 -15 6 0.2898 0.1140
-12 -15 7 -1.3829 -0.1132
-12 -15 8 -2.2171 -0.0795
-12 -15 9 1.1044 0.1699
-12 -15 10 1.9238 -0.0416
-12 -14 1 2.6546 0.0404
-12 -14 2 0.5038 0.0157
-12 -14 3 0.7103 0.0179
-12 -14 4 1.5529 -0.0098
-12 -14 5 0.7298 -0.0302
-12 -14 6 0.4324 0.0937
-12 -14 7 0.8946 0.0474
-12 -14 8 -1.6796 -0.2340
-12 -14 9 -1.4052 0.0349
-12 -14 10 -0.3656 0.2045
-12 -14 11 1.7518 0.0277
-12 -13 1 -0.0269 0.0455
-12 -13 2 -0.4491 0.0386
-12 -13 3 0.4597 0.0333
-12 -13 4 -1.0357 0.0550
-12 -13 5 0.9311 0.0328
-12 -13 6 -0.3681 -0.0195
-12 -13 7 -0.4701 0.0925
-12 -13 8 1.4423 -0.0196
-12 -13 9 -2.2499 -0.1681
-12 -13 10 -1.8982 0.0987
-12 -13 11 -0.8045 0.0683
-12 -13 12 1.2366 0.0560
-12 -12 1 -2.9656 0.0386
-12 -12 2 -0.0350 0.0789
-12 -12 3 -1.5611 -0.0457
-12 -12 4 0.8504 0.0346
-12 -12 5 -4.2167 0.0722
-12 -12 6 1.9184 -0.0611
-12 -12 7 -2.0653 -0.1007
-12 -12 8 1.9402 0.0334
-12 -12 9 -0.7590 -0.0488
-12 -12 10 -1.8220 -0.0632
-12 -12 11 -1.3978 0.0107
-12 -12 12 -1.5968 0.1624
-12 -12 13 1.7397 0.1294
-12 -11 1 -1.2512 -0.0541
-12 -11 2 -1.2810 0.0580
-12 -11 3 -2.4161 0.0106
-12 -11 4 -1.0699 -0.1674
-12 -11 5 0.6347 0.0219
-12 -11 6 -1.9319 -0.0075
-12 -11 7 3.4965 -0.0166
-12 -11 8 -1.7438 -0.1143
-12 -11 9 2.2611 0.0274
-12 -11 10 -0.8949 -0.0269
-12 -11 11 0.3600 -0.0721
-12 -11 12 -0.5600 0.0852
-12 -11 13 -3.6936 0.0251
-12 -11 14 0.5985 0.1851
-12 -10 1 5.6189 0.0565
-12 -10 2 -2.1749 -0.0690
-12 -10 3 0.0546 0.0733
-12 -10 4 -6.5887 0.0160
-12 -10 5 2.0035 -0.1010
-12 -10 6 -0.5788 0.0152
-12 -10 7 2.5778 0.0931
-12 -10 8 0.5867 -0.0177
-12 -10 9 1.1311 -0.0412
-12 -10 10 0.4099 0.0207
-12 -10 11 -0.4117 0.0277
-12 -10 12 0.1168 -0.0560
-12 -10 13 -1.4437 -0.0571
-12 -10 14 -3.0393 -0.0298
-12 -10 15 -0.2821 0.0970
-12 -9 1 1.6962 0.0405
-12 -9 2 1.8464 0.0059
-12 -9 3 0.1895 -0.0334
-12 -9 4 -0.6577 0.0541
-12 -9 5 -5.2994 0.0610
-12 -9 6 -0.4972 -0.0137
-12 -9 7 -1.8157 0.0430
-12 -9 8 0.8595 0.0778
-12 -9 9 -0.5317 -0.0353
-12 -9 10 2.4008 -0.0575
-12 -9 11 -2.3507 0.0624
-12 -9 12 -1.4844 0.0741
-12 -9 13 0.0233 -0.0309
-12 -9 14 -0.3018 0.0161
-12 -9 15 -0.1818 0.1025
-12 -8 1 -4.6087 0.0112
-12 -8 2 3.8157 0.0283
-12 -8 3 -1.4742 0.0269
-12 -8 4 2.4914 -0.0982
-12 -8 5 -2.2463 -0.0040
-12 -8 6 -2.2975 0.0352
-12 -8 7 -4.3189 -0.0868
-12 -8 8 0.4937 0.0190
-12 -8 9 -1.7891 0.0781
-12 -8 10 -0.6254 -0.0540
-12 -8 11 -1.0527 -0.0501
-12 -8 12 -1.3319 0.0602
-12 -8 13 -0.5188 0.0687
-12 -8 14 1.4137 0.0836
-12 -8 15 1.0917 -0.0417
-12 -8 16 -0.2007 0.0420
-12 -7 1 0.2265 -0.0464
-12 -7 2 -3.3760 -0.0460
-12 -7 3 0.4620 0.0313
-12 -7 4 -0.8924 0.0004
-12 -7 5 0.3722 -0.1206
-12 -7 6 -1.1422 0.0254
-12 -7 7 -0.2422 0.0324
-12 -7 8 -1.7138 -0.0378
-12 -7 9 1.2243 -0.0213
-12 -7 10 -1.5846 0.0798
-12 -7 11 -1.8375 0.0009
-12 -7 12 -2.0160 -0.1680
-12 -7 13 0.3342 0.0194
-12 -7 14 -0.8381 0.0113
-12 -7 15 0.5094 -0.0926
-12 -7 16 1.4352 -0.1804
-12 -6 1 3.0383 -0.0165
-12 -6 2 -2.6755 -0.0169
-12 -6 3 -1.8846 0.0037
-12 -6 4 -3.9151 0.0290
-12 -6 5 1.7611 0.0317
-12 -6 6 -0.4903 -0.0943
-12 -6 7 2.0616 0.0483
-12 -6 8 0.7765 0.1288
-12 -6 9 -1.5849 -0.0438
-12 -6 10 -0.7861 -0.0207
-12 -6 11 0.5752 0.0555
-12 -6 12 -1.9285 -0.0133
-12 -6 13 -1.3263 -0.1255
-12 -6 14 -2.0348 -0.0971
-12 -6 15 -1.0552 0.0992
-12 -6 16 0.0501 -0.0449
-12 -5 1 -0.3688 -0.0538
-12 -5 2 0.0620 0.0455
-12 -5 3 -0.3811 -0.0322
-12 -5 4 -2.4937 0.0209
-12 -5 5 -1.2710 0.0833
-12 -5 6 2.6389 -0.0079
-12 -5 7 2.4378 -0.0672
-12 -5 8 2.1029 -0.0108
-12 -5 9 -0.5091 0.0600
-12 -5 10 -3.0045 -0.0100
-12 -5 11 -0.9976 -0.1061
-12 -5 12 0.8928 0.0567
-12 -5 13 -1.7129 0.1390
-12 -5 14 -0.7529 -0.1242
-12 -5 15 -2.3376 0.0997
-12 -5 16 0.8251 0.1422
-12 -5 17 -0.7515 0.3251
-12 -4 1 -1.6557 -0.0067
-12 -4 2 -1.0274 -0.0241
-12 -4 3 -2.6008 -0.0028
-12 -4 4 2.1627 -0.0203
-12 -4 5 -1.5067 -0.0730
-12 -4 6 2.3939 0.0588
-12 -4 7 2.1431 -0.0277
-12 -4 8 1.6878 -0.0603
-12 -4 9 2.8640 -0.0158
-12 -4 10 -1.4839 0.0594
-12 -4 11 -1.2269 -0.0206
-12 -4 12 -0.2286 -0.0965
-12 -4 13 -1.6246 0.0495
-12 -4 14 1.4236 0.0764
-12 -4 15 -0.8967 -0.0068
-12 -4 16 -0.5008 -0.0887
-12 -4 17 0.5027 0.0633
-12 -3 1 -0.9967 0.0352
-12 -3 2 0.2937 0.0331
-12 -3 3 -5.3831 -0.0423
-12 -3 4 0.4563 0.0461
-12 -3 5 1.0805 -0.0369
-12 -3 6 -0.3843 -0.0614
-12 -3 7 1.9459 0.0219
-12 -3 8 -0.9632 0.0359
-12 -3 9 1.3133 -0.0392
-12 -3 10 4.4322 -0.0208
-12 -3 11 -0.9030 0.0552
-12 -3 12 -0.6267 0.0350
-12 -3 13 -0.0657 -0.1453
-12 -3 14 -2.9240 -0.0168
-12 -3 15 4.0119 -0.0729
-12 -3 16 -1.8304 0.0092
-12 -3 17 0.9736 -0.2847
-12 -2 1 -3.0475 0.0041
-12 -2 2 -3.0183 -0.0159
-12 -2 3 2.8980 0.0166
-12 -2 4 -4.4165 -0.0455
-12 -2 5 2.8448 0.0348
-12 -2 6 0.6849 -0.0002
-12 -2 7 -1.1028 -0.0130
-12 -2 8 1.3643 0.0067
-12 -2 9 -3.2915 0.0992
-12 -2 10 2.1533 -0.0381
-12 -2 11 2.8717 -0.0896
-12 -2 12 -1.1579 0.0149
-12 -2 13 0.4968 -0.0075
-12 -2 14 -2.1610 -0.0785
-12 -2 15 -0.4452 -0.1861
-12 -2 16 1.3805 0.1392
-12 -2 17 0.9168 -0.0898
-12 -1 1 2.5823 -0.0215
-12 -1 2 -5.8391 -0.0541
-12 -1 3 2.1023 0.0228
-12 -1 4 5.0357 -0.0034
-12 -1 5 -1.6752 -0.0524
-12 -1 6 3.2916 0.0580
-12 -1 7 -0.1587 0.0095
-12 -1 8 -0.4469 -0.0801
-12 -1 9 2.2212 -0.0061
-12 -1 10 -3.1812 0.0336
-12 -1 11 0.4417 0.0820
-12 -1 12 1.5126 -0.0953
-12 -1 13 -1.4381 -0.0149
-12 -1 14 2.9064 0.0677
-12 -1 15 -3.5828 0.0059
-12 -1 16 1.2102 -0.2263
-12 -1 17 0.0976 0.1253
-12 0 1 -0.4229 -0.0007
-12 0 2 6.7060 -0.0369
-12 0 3 -3.8557 -0.0581
-12 0 4 5.0623 0.0529
-12 0 5 4.1033 -0.0245
-12 0 6 -0.1463 -0.0363
-12 0 7 1.4854 0.0496
-12 0 8 -1.6680 0.0714
-12 0 9 1.2069 -0.0656
-12 0 10 0.5460 -0.1000
-12 0 11 -1.9263 0.0713
-12 0 12 -0.1296 0.1064
-12 0 13 -0.4803 -0.0184
-12 0 14 1.4404 0.0212
-12 0 15 0.5613 0.2219
-12 0 16 -0.2606 -0.0368
-12 0 17 -0.3635 -0.1229
-12 1 1 0.1321 0.0180
-12 1 2 5.6590 0.0648
-12 1 3 5.7153 -0.0000
-12 1 4 -5.0392 -0.0772
-12 1 5 3.3277 0.0487
-12 1 6 -0.2038 -0.0341
-12 1 7 0.3881 -0.1219
-12 1 8 1.7542 0.0415
-12 1 9 -3.4258 0.0717
-12 1 10 0.8851 0.0300
-12 1 11 -1.6373 -0.0446
-12 1 12 -2.7515 0.0488
-12 1 13 0.8881 0.1048
-12 1 14 -1.8016 0.0894
-12 1 15 1.9860 -0.1223
-12 1 16 0.0457 0.2521
-12 2 1 5.6584 -0.0316
-12 2 2 -1.5567 0.0399
-12 2 3 5.7697 0.0507
-12 2 4 -0.2304 -0.0141
-12 2 5 -4.9393 -0.0897
-12 2 6 1.5050 0.0249
-12 2 7 -3.2654 0.0235
-12 2 8 1.9349 -0.1286
-12 2 9 0.1545 -0.1150
-12 2 10 -4.3076 0.1258
-12 2 11 1.1548 0.0539
-12 2 12 -3.2521 -0.0933
-12 2 13 -0.9028 0.1734
-12 2 14 0.2415 0.0087
-12 2 15 0.0558 0.0905
-12 2 16 0.2859 -0.1427
-12 3 1 1.8157 0.0060
-12 3 2 0.9058 -0.0083
-12 3 3 -6.1390 -0.0224
-12 3 4 3.9887 0.0129
-12 3 5 -3.0124 -0.0102
-12 3 6 -1.4593 -0.0849
-12 3 7 0.8366 0.0205
-12 3 8 -5.1481 0.0201
-12 3 9 0.6076 -0.0184
-12 3 10 -1.2957 -0.0913
-12 3 11 -3.0041 0.0384
-12 3 12 3.1526 0.0486
-12 3 13 0.2421 -0.0384
-12 3 14 0.3643 -0.0751
-12 3 15 1.2352 0.0941
-12 3 16 -0.4762 -0.1193
-12 4 1 -3.0360 -0.0479
-12 4 2 0.6725 0.0384
-12 4 3 -4.1614 -0.0393
-12 4 4 -4.3670 -0.0638
-12 4 5 4.8131 0.0359
-12 4 6 -2.0849 0.0287
-12 4 7 0.6063 -0.0332
-12 4 8 -2.5313 -0.0697
-12 4 9 -5.5321 0.0877
-12 4 10 1.0860 0.0059
-12 4 11 -1.1685 -0.1682
-12 4 12 1.2315 0.0748
-12 4 13 3.0275 -0.0595
-12 4 14 2.8354 0.0796
-12 4 15 0.1331 -0.2251
-12 5 1 0.0143 -0.0919
-12 5 2 -4.7183 -0.0814
-12 5 3 1.4999 0.0285
-12 5 4 -2.7339 -0.0186
-12 5 5 1.4908 -0.0172
-12 5 6 3.1306 -0.0405
-12 5 7 0.3609 0.1017
-12 5 8 0.1168 -0.0083
-12 5 9 -2.5732 -0.0854
-12 5 10 -2.4774 0.0079
-12 5 11 1.2824 -0.0732
-12 5 12 1.1650 0.0034
-12 5 13 0.2023 -0.1785
-12 5 14 1.0387 0.0522
-12 5 15 1.1585 -0.0426
-12 6 1 -2.1598 0.0448
-12 6 2 -1.4509 -0.1180
-12 6 3 -0.9751 -0.0258
-12 6 4 4.6694 0.0491
-12 6 5 -0.2923 0.0778
-12 6 6 1.9527 -0.0221
-12 6 7 0.4596 -0.0733
-12 6 8 -0.1753 0.0991
-12 6 9 1.5448 -0.0548
-12 6 10 -1.6162 -0.1692
-12 6 11 0.8483 -0.0145
-12 6 12 0.6990 0.0663
-12 6 13 1.5357 0.0708
-12 6 14 -1.3331 -0.1947
-12 7 1 -3.9294 0.0017
-12 7 2 0.0457 -0.0110
-12 7 3 -0.0847 0.0396
-12 7 4 1.6902 -0.0066
-12 7 5 1.9664 0.0147
-12 7 6 -0.5802 0.1166
-12 7 7 -0.5244 -0.0254
-12 7 8 -1.0360 -0.1160
-12 7 9 -1.1241 -0.0006
-12 7 10 0.2396 -0.0569
-12 7 11 0.3846 -0.0212
-12 7 12 0.6833 -0.0797
-12 7 13 1.2634 0.0846
-12 8 1 3.0396 0.0104
-12 8 2 -1.1204 0.0228
-12 8 3 2.6241 -0.0003
-12 8 4 -0.7970 0.1208
-12 8 5 -0.5835 -0.0460
-12 8 6 -1.0667 -0.0407
-12 8 7 -2.3635 0.0406
-12 8 8 0.1719 -0.0058
-12 8 9 0.5295 -0.1120
-12 8 10 -0.4037 -0.1236
-12 8 11 0.5339 0.1484
-12 8 12 0.3293 -0.0573
-12 9 1 1.2716 -0.0058
-12 9 2 0.5161 0.0592
-12 9 3 0.6878 0.0551
-12 9 4 1.1567 -0.0054
-12 9 5 -1.4237 0.1503
-12 9 6 0.2479 -0.0705
-12 9 7 -1.6630 -0.0991
-12 9 8 0.0333 0.0264
-12 9 9 0.6259 0.0989
-12 9 10 2.3331 0.0530
-12 9 11 0.8066 -0.1876
-12 10 1 -1.9313 -0.0641
-12 10 2 0.3590 0.0124
-12 10 3 -1.3104 -0.0151
-12 10 4 0.5410 0.0345
-12 10 5 -0.2304 -0.0126
-12 10 6 -0.8256 0.0530
-12 10 7 0.5036 -0.0713
-12 10 8 0.5523 -0.0428
-12 10 9 -0.6389 -0.0212
-12 10 10 1.3116 0.2670
-12 11 1 -1.0871 -0.0213
-12 11 2 -1.1559 0.0251
-12 11 3 -0.4507 -0.0068
-12 11 4 -0.5039 0.0820
-12 11 5 0.7448 -0.1663
-12 11 6 -1.2882 0.0259
-12 11 7 -0.0581 -0.1263
-12 11 8 -1.7746 0.0126
-12 12 1 -0.9117 0.0127
-12 12 2 -0.3082 0.1539
-12 12 3 -0.2640 0.1150
-12 12 4 -1.0778 0.1125
-12 12 5 1.3299 0.0375
-12 12 6 -0.5934 -0.1167
-12 13 1 0.2195 0.1026
-12 13 2 -0.0715 -0.0047
-12 13 3 0.2891 0.3518
-11 -18 1 -1.1770 -0.1709
-11 -18 2 -0.7508 -0.0907
-11 -18 3 1.7087 -0.0675
-11 -18 4 0.9435 0.1501
-11 -18 5 0.6707 0.0893
-11 -17 1 -0.8699 -0.1019
-11 -17 2 -2.1582 0.0217
-11 -17 3 0.0644 -0.0120
-11 -17 4 1.5275 0.0737
-11 -17 5 3.7866 0.1353
-11 -17 6 -0.3024 0.0276
-11 -17 7 -0.6968 -0.1009
-11 -17 8 -0.6616 0.4304
-11 -16 1 -0.3509 -0.0282
-11 -16 2 -0.0841 0.0008
-11 -16 3 1.2630 -0.1012
-11 -16 4 -0.6778 0.0002
-11 -16 5 1.0120 0.0854
-11 -16 6 1.6903 0.2026
-11 -16 7 -1.2276 -0.0606
-11 -16 8 0.8911 0.0537
-11 -16 9 -0.3562 0.2442
-11 -16 10 0.1596 -0.2378
-11 -15 1 0.9663 0.0854
-11 -15 2 3.7446 -0.0072
-11 -15 3 0.7962 0.0101
-11 -15 4 2.6950 -0.0803
-11 -15 5 -2.1283 -0.0512
-11 -15 6 0.1629 0.1271
-11 -15 7 0.1968 0.0068
-11 -15 8 -1.7775 -0.1473
-11 -15 9 1.4254 0.0304
-11 -15 10 -0.1054 -0.0672
-11 -15 11 0.7097 -0.0012
-11 -14 1 0.5977 -0.0058
-11 -14 2 3.9335 0.0110
-11 -14 3 2.2439 0.0107
-11 -14 4 1.8882 0.0795
-11 -14 5 1.2647 -0.0851
-11 -14 6 -1.0798 0.0050
-11 -14 7 0.9738 0.1144
-11 -14 8 -1.8851 -0.1105
-11 -14 9 0.0790 -0.0784
-11 -14 10 -0.1244 0.1004
-11 -14 11 0.1231 0.1048
-11 -14 12 0.8790 0.0261
-11 -13 1 0.2561 0.0365
-11 -13 2 -1.3502 0.0341
-11 -13 3 2.6993 -0.0719
-11 -13 4 0.0920 0.0473
-11 -13 5 2.6030 0.0356
-11 -13 6 0.1731 -0.0202
-11 -13 7 0.6724 0.1085
-11 -13 8 -0.1501 0.0794
-11 -13 9 -1.0589 -0.0135
-11 -13 10 -0.5814 0.0201
-11 -13 11 -0.4036 0.1465
-11 -13 12 0.4601 0.0611
-11 -13 13 2.0808 -0.0045
-11 -13 14 2.3037 -0.1268
-11 -12 1 1.0305 -0.0297
-11 -12 2 -2.2372 0.0545
-11 -12 3 -2.0506 0.0620
-11 -12 4 1.3696 -0.0540
-11 -12 5 -2.2462 0.0935
-11 -12 6 2.9020 0.0305
-11 -12 7 -2.3456 -0.0344
-11 -12 8 3.9553 0.0328
-11 -12 9 -2.2869 0.0231
-11 -12 10 -0.5014 0.0076
-11 -12 11 -1.2101 -0.1050
-11 -12 12 -0.6060 0.0291
-11 -12 13 2.4804 0.0973
-11 -12 14 2.2314 0.0326
-11 -11 1 -2.1527 -0.0330
-11 -11 2 3.1400 0.0255
-11 -11 3 -4.3513 0.0269
-11 -11 4 0.2710 0.0374
-11 -11 5 -2.2922 -0.0154
-11 -11 6 -0.3662 0.0298
-11 -11 7 -0.1298 0.0081
-11 -11 8 -0.2190 -0.1023
-11 -11 9 2.0602 -0.0519
-11 -11 10 -1.6925 0.0172
-11 -11 11 1.3328 -0.0569
-11 -11 12 -0.5364 -0.0375
-11 -11 13 -0.7594 -0.0192
-11 -11 14 1.4649 0.2303
-11 -11 15 1.0636 0.1522
-11 -10 1 4.1115 0.0157
-11 -10 2 0.3753 -0.0099
-11 -10 3 2.7939 -0.0036
-11 -10 4 -5.3312 0.0023
-11 -10 5 0.9873 0.0225
-11 -10 6 -3.5052 -0.1118
-11 -10 7 3.5670 0.0092
-11 -10 8 -2.0852 0.0118
-11 -10 9 1.6913 -0.0547
-11 -10 10 -0.0472 0.0008
-11 -10 11 0.5868 0.0364
-11 -10 12 1.8535 0.0685
-11 -10 13 -2.4262 -0.0787
-11 -10 14 -1.7442 0.0021
-11 -10 15 -0.8715 0.0201
-11 -10 16 0.7065 0.2739
-11 -9 1 6.1737 -0.0071
-11 -9 2 -0.2441 -0.0015
-11 -9 3 4.1538 0.0016
-11 -9 4 -2.1082 -0.0490
-11 -9 5 -2.2375 0.0545
-11 -9 6 -1.9288 0.0909
-11 -9 7 -0.5667 -0.0630
-11 -9 8 1.4355 0.0159
-11 -9 9 1.0230 0.0479
-11 -9 10 2.3585 -0.0384
-11 -9 11 -1.2732 -0.0245
-11 -9 12 -0.6357 0.0391
-11 -9 13 -1.9508 -0.0365
-11 -9 14 -2.8497 -0.1275
-11 -9 15 -1.2193 -0.0666
-11 -9 16 -1.3790 0.0272
-11 -8 1 -2.1508 0.0371
-11 -8 2 3.5204 -0.0169
-11 -8 3 -2.1541 0.0340
-11 -8 4 3.6200 0.0046
-11 -8 5 -2.2038 -0.0575
-11 -8 6 -0.8227 0.0905
-11 -8 7 -3.6434 0.0941
-11 -8 8 0.5439 -0.0219
-11 -8 9 -0.2087 0.0087
-11 -8 10 3.5242 0.0293
-11 -8 11 -0.8308 -0.0409
-11 -8 12 -2.6416 -0.0526
-11 -8 13 -1.2104 -0.0242
-11 -8 14 -1.0085 0.0264
-11 -8 15 -0.4326 -0.0414
-11 -8 16 -0.9980 0.0072
-11 -8 17 -1.6244 -0.2202
-11 -7 1 -4.7994 -0.0197
-11 -7 2 -0.0707 -0.0150
-11 -7 3 -1.2227 0.0218
-11 -7 4 0.5763 0.0388
-11 -7 5 0.1885 -0.0087
-11 -7 6 0.3077 -0.0764
-11 -7 7 -2.5462 0.0202
-11 -7 8 -1.1366 0.0213
-11 -7 9 0.5933 -0.0478
-11 -7 10 0.1755 0.0008
-11 -7 11 0.9873 0.0914
-11 -7 12 -2.6300 0.0357
-11 -7 13 -0.5122 -0.0240
-11 -7 14 0.9921 0.0789
-11 -7 15 0.8017 0.0782
-11 -7 16 0.0413 0.0431
-11 -7 17 -0.3752 -0.2175
-11 -6 1 1.8597 0.0061
-11 -6 2 -3.0796 -0.0212
-11 -6 3 -0.9005 0.0172
-11 -6 4 -2.2500 -0.0543
-11 -6 5 -0.0504 0.0299
-11 -6 6 -1.5232 -0.0517
-11 -6 7 0.8840 -0.0555
-11 -6 8 -1.5892 0.0706
-11 -6 9 -0.3456 0.0126
-11 -6 10 -0.8792 -0.0470
-11 -6 11 1.0542 0.0239
-11 -6 12 -0.0303 0.0582
-11 -6 13 -0.2045 0.0790
-11 -6 14 -0.7717 -0.0797
-11 -6 15 0.3551 -0.0053
-11 -6 16 0.3072 -0.0207
-11 -6 17 0.9762 0.1498
-11 -6 18 -0.6207 -0.0275
-11 -5 1 0.3940 -0.0147
-11 -5 2 0.2506 0.0157
-11 -5 3 1.3131 0.0057
-11 -5 4 -4.5632 -0.0064
-11 -5 5 -1.9481 -0.0330
-11 -5 6 -2.6109 0.0326
-11 -5 7 0.2976 -0.0218
-11 -5 8 2.1565 -0.0177
-11 -5 9 -1.2634 0.0596
-11 -5 10 -1.5985 0.0848
-11 -5 11 -1.4185 -0.0757
-11 -5 12 1.7995 -0.0559
-11 -5 13 0.8671 0.0239
-11 -5 14 -1.5804 -0.0196
-11 -5 15 -1.1599 -0.0559
-11 -5 16 -0.1960 -0.1494
-11 -5 17 0.2749 0.1439
-11 -5 18 0.0483 0.1900
-11 -4 1 1.3372 -0.0440
-11 -4 2 -0.4236 -0.0109
-11 -4 3 0.7963 -0.0438
-11 -4 4 -1.2676 0.0040
-11 -4 5 -3.5518 -0.0067
-11 -4 6 -1.2742 -0.0071
-11 -4 7 -1.5292 0.0529
-11 -4 8 3.0016 -0.0177
-11 -4 9 2.4244 -0.0707
-11 -4 10 -0.8097 -0.0003
-11 -4 11 -0.5748 0.0666
-11 -4 12 -0.1572 -0.0414
-11 -4 13 -0.2083 -0.0829
-11 -4 14 1.0229 0.0237
-11 -4 15 -3.6708 0.0861
-11 -4 16 1.0053 -0.0252
-11 -4 17 -1.1869 0.0097
-11 -4 18 0.4990 -0.0751
-11 -3 1 2.5406 0.0091
-11 -3 2 2.3496 -0.0025
-11 -3 3 -5.9050 -0.0435
-11 -3 4 1.4709 0.0165
-11 -3 5 -3.5649 0.0078
-11 -3 6 0.5657 -0.0180
-11 -3 7 1.6236 -0.0449
-11 -3 8 -1.5189 0.0431
-11 -3 9 4.5180 -0.0060
-11 -3 10 1.8154 -0.0733
-11 -3 11 0.3188 -0.0264
-11 -3 12 0.7835 0.0530
-11 -3 13 -2.1934 0.0826
-11 -3 14 -0.3582 -0.0948
-11 -3 15 -0.1850 0.0423
-11 -3 16 -2.5134 0.0903
-11 -3 17 1.0069 0.0343
-11 -3 18 0.5474 0.0316
-11 -2 1 -4.2625 -0.0045
-11 -2 2 0.8887 -0.0004
-11 -2 3 -2.7852 0.0092
-11 -2 4 -4.2405 -0.0220
-11 -2 5 2.3379 -0.0078
-11 -2 6 -1.7040 0.0337
-11 -2 7 4.0023 0.0001
-11 -2 8 1.3985 -0.0525
-11 -2 9 -2.9076 0.0692
-11 -2 10 3.9772 0.0586
-11 -2 11 0.4602 -0.0449
-11 -2 12 -0.4455 -0.0428
-11 -2 13 0.4943 0.0669
-11 -2 14 -5.1876 0.0613
-11 -2 15 1.7965 -0.1173
-11 -2 16 -2.2702 0.0456
-11 -2 17 0.4724 -0.0826
-11 -2 18 1.8989 0.3235
-11 -1 1 0.7078 0.0171
-11 -1 2 -9.6297 0.0052
-11 -1 3 2.5518 -0.0033
-11 -1 4 -2.3397 0.0258
-11 -1 5 0.9051 -0.0606
-11 -1 6 4.0506 -0.0569
-11 -1 7 -0.9574 0.0605
-11 -1 8 3.7029 -0.0014
-11 -1 9 -0.4326 -0.0111
-11 -1 10 -3.3155 0.0221
-11 -1 11 1.8304 0.0940
-11 -1 12 -1.4083 0.0005
-11 -1 13 1.0129 -0.0759
-11 -1 14 -0.5590 0.0259
-11 -1 15 -3.1106 -0.0323
-11 -1 16 -0.2386 0.0066
-11 -1 17 -1.2454 -0.1203
-11 -1 18 -0.7319 -0.0426
-11 0 1 2.0702 -0.0066
-11 0 2 -0.1430 -0.0269
-11 0 3 -4.2730 -0.0267
-11 0 4 5.9385 -0.0110
-11 0 5 0.4634 0.0020
-11 0 6 4.3644 -0.0001
-11 0 7 1.8966 -0.0787
-11 0 8 -2.8331 0.0854
-11 0 9 3.3693 0.0605
-11 0 10 -1.5395 -0.0989
-11 0 11 -0.8772 -0.0298
-11 0 12 0.4627 0.0779
-11 0 13 -2.1391 0.0015
-11 0 14 3.8479 -0.0653
-11 0 15 -1.9685 0.0416
-11 0 16 -0.6307 -0.1266
-11 0 17 -2.2166 0.1088
-11 0 18 -2.3587 -0.2949
-11 1 1 -6.2004 0.0062
-11 1 2 8.0211 0.0225
-11 1 3 1.9089 -0.0060
-11 1 4 0.6411 -0.0522
-11 1 5 4.3827 -0.0471
-11 1 6 -1.0169 0.0506
-11 1 7 3.6933 -0.0384
-11 1 8 -0.6137 0.0111
-11 1 9 -1.6451 0.0417
-11 1 10 3.9440 0.0704
-11 1 11 -1.9704 -0.0175
-11 1 12 1.7559 -0.1094
-11 1 13 -2.0945 0.0263
-11 1 14 -1.0007 0.0880
-11 1 15 1.5022 -0.0461
-11 1 16 -0.8149 0.0129
-11 1 17 -1.4089 -0.1591
-11 1 18 -0.4962 0.0464
-11 2 1 0.8804 -0.0070
-11 2 2 0.0299 -0.0086
-11 2 3 9.6546 0.0032
-11 2 4 -0.5743 0.0574
-11 2 5 1.2457 -0.0465
-11 2 6 -1.1846 -0.0419
-11 2 7 -3.1092 0.0864
-11 2 8 4.8559 -0.0303
-11 2 9 -1.7197 -0.1049
-11 2 10 1.1493 -0.0018
-11 2 11 1.9525 0.0734
-11 2 12 -3.8746 0.0330
-11 2 13 1.0657 -0.0457
-11 2 14 -2.5576 0.0787
-11 2 15 0.1567 0.0767
-11 2 16 0.9267 0.1148
-11 2 17 -0.0698 -0.1407
-11 3 1 6.8888 -0.0447
-11 3 2 -0.5549 0.0041
-11 3 3 1.0040 -0.0232
-11 3 4 4.0990 -0.0501
-11 3 5 -4.2303 0.0893
-11 3 6 2.4020 -0.0371
-11 3 7 -3.3511 -0.0062
-11 3 8 -1.0690 0.0056
-11 3 9 4.7063 -0.0140
-11 3 10 -4.6510 -0.0797
-11 3 11 0.7507 -0.0554
-11 3 12 -2.0508 0.0501
-11 3 13 -2.6099 0.1001
-11 3 14 0.6253 -0.0132
-11 3 15 0.8386 0.1135
-11 3 16 0.6298 0.0078
-11 3 17 2.2144 0.2029
-11 4 1 1.1171 -0.0226
-11 4 2 4.2177 -0.0078
-11 4 3 -6.4087 0.0774
-11 4 4 -0.8772 -0.0718
-11 4 5 -0.2702 -0.0323
-11 4 6 -1.5597 0.0519
-11 4 7 2.4570 -0.0014
-11 4 8 -3.2760 -0.0986
-11 4 9 -1.7235 -0.0299
-11 4 10 1.1421 0.0829
-11 4 11 -5.7953 -0.0384
-11 4 12 -0.7747 -0.0718
-11 4 13 0.0980 0.0925
-11 4 14 0.7114 0.0421
-11 4 15 1.4137 0.1300
-11 4 16 1.3791 -0.0331
-11 4 17 -0.3190 0.0848
-11 5 1 -1.4558 0.0109
-11 5 2 -0.1040 -0.0092
-11 5 3 -1.1774 -0.0282
-11 5 4 -7.1964 0.0478
-11 5 5 0.8937 -0.0602
-11 5 6 0.0202 -0.0796
-11 5 7 2.3976 0.0314
-11 5 8 0.8648 0.0122
-11 5 9 -5.4345 -0.0131
-11 5 10 -1.7485 -0.0638
-11 5 11 -2.2699 0.0299
-11 5 12 -1.4544 0.0159
-11 5 13 -0.2337 -0.1261
-11 5 14 2.0975 0.0928
-11 5 15 1.4204 0.0481
-11 5 16 0.6504 0.1277
-11 6 1 -0.4332 0.0278
-11 6 2 -3.2643 0.0364
-11 6 3 0.7181 -0.1074
-11 6 4 -0.0077 -0.0600
-11 6 5 -0.3840 0.0194
-11 6 6 0.4447 -0.0292
-11 6 7 1.9544 -0.0684
-11 6 8 1.3505 0.0282
-11 6 9 0.1194 0.0435
-11 6 10 -4.1311 0.0105
-11 6 11 -0.7275 -0.1264
-11 6 12 0.0508 0.0802
-11 6 13 1.8334 0.0260
-11 6 14 -0.9747 -0.0911
-11 6 15 0.2486 -0.1399
-11 6 16 0.3528 0.0653
-11 7 1 -1.9702 -0.0248
-11 7 2 -2.1516 -0.0180
-11 7 3 -2.2378 0.0471
-11 7 4 3.3630 -0.0871
-11 7 5 2.4533 -0.0499
-11 7 6 1.5209 0.0160
-11 7 7 0.3879 0.0795
-11 7 8 -0.9188 -0.0392
-11 7 9 0.2544 -0.0194
-11 7 10 -0.9082 -0.0050
-11 7 11 -0.1782 -0.0184
-11 7 12 1.2893 0.0508
-11 7 13 2.5126 -0.0778
-11 7 14 1.5394 0.0362
-11 7 15 -0.9932 -0.2359
-11 8 1 0.2496 0.0516
-11 8 2 -0.7503 -0.1164
-11 8 3 -0.4206 0.0175
-11 8 4 -0.7679 0.0653
-11 8 5 0.6038 0.0239
-11 8 6 1.3293 -0.0209
-11 8 7 -1.5610 -0.0396
-11 8 8 -0.3586 0.1072
-11 8 9 -0.6524 -0.0695
-11 8 10 -0.9146 -0.1304
-11 8 11 1.0997 0.0324
-11 8 12 1.4581 0.0173
-11 8 13 0.3564 0.0014
-11 8 14 2.2604 -0.2508
-11 9 1 0.8985 -0.0423
-11 9 2 -0.5099 0.0334
-11 9 3 1.0248 -0.0298
-11 9 4 0.6693 -0.0193
-11 9 5 -1.3198 0.0970
-11 9 6 0.3591 0.0846
-11 9 7 -0.8934 -0.0319
-11 9 8 -1.6289 -0.0768
-11 9 9 0.2229 0.0667
-11 9 10 0.4450 -0.0649
-11 9 11 0.5553 -0.1397
-11 9 12 1.4014 -0.1512
-11 9 13 -0.1849 0.0141
-11 10 1 -0.8018 -0.0022
-11 10 2 -0.5463 -0.0541
-11 10 3 -1.0235 -0.0183
-11 10 4 0.7113 0.0366
-11 10 5 0.3971 0.0103
-11 10 6 -0.5232 0.0328
-11 10 7 0.4566 0.0444
-11 10 8 1.4162 -0.0103
-11 10 9 -1.1277 -0.0503
-11 10 10 0.8105 0.1162
-11 10 11 -0.7603 0.0854
-11 10 12 -0.6014 -0.2608
-11 11 1 -0.7188 -0.0919
-11 11 2 -0.4143 0.0240
-11 11 3 -0.6133 -0.0887
-11 11 4 -0.7173 0.0502
-11 11 5 0.7627 0.0312
-11 11 6 -0.3378 0.0733
-11 11 7 -1.0527 -0.0920
-11 11 8 -0.3266 0.0363
-11 11 9 -0.5998 -0.0178
-11 11 10 0.0981 0.0683
-11 12 1 0.4584 -0.0486
-11 12 2 -0.9974 -0.0370
-11 12 3 -0.5181 -0.0807
-11 12 4 -0.8482 0.0904
-11 12 5 -0.3261 -0.0031
-11 12 6 -0.1062 0.0841
-11 12 7 0.4370 0.0775
-11 12 8 -1.7440 -0.0518
-11 12 9 -1.0844 0.0347
-11 13 1 0.3663 -0.0458
-11 13 2 0.8630 -0.0857
-11 13 3 -0.0841 0.1366
-11 13 4 -1.3714 -0.1219
-11 13 5 0.0371 0.1357
-11 13 6 -0.0751 -0.0110
-11 13 7 0.0692 0.1350
-11 14 1 -0.2669 -0.0590
-11 14 2 0.7365 -0.1166
-11 14 3 -0.1493 -0.0520
-10 -19 1 0.3386 -0.1735
-10 -19 2 1.3897 -0.4895
-10 -19 3 0.8867 0.1368
-10 -19 4 -1.8639 0.1736
-10 -18 1 -0.9419 -0.0702
-10 -18 2 -0.4301 -0.3424
-10 -18 3 0.4690 -0.1939
-10 -18 4 1.3259 0.1166
-10 -18 5 -1.0689 0.1459
-10 -18 6 -2.4802 -0.1929
-10 -18 7 0.2670 -0.0932
-10 -17 1 -0.9412 -0.0244
-10 -17 2 -2.6644 -0.0053
-10 -17 3 -1.2772 -0.0911
-10 -17 4 0.3469 -0.0942
-10 -17 5 4.7175 0.1982
-10 -17 6 0.4810 -0.1392
-10 -17 7 -0.0829 -0.0990
-10 -17 8 -1.3438 0.1112
-10 -17 9 -1.4127 -0.0006
-10 -16 1 -1.3332 0.0446
-10 -16 2 -2.2627 0.0722
-10 -16 3 0.1551 -0.0494
-10 -16 4 -2.0175 -0.0950
-10 -16 5 3.2650 -0.0574
-10 -16 6 2.8552 0.1966
-10 -16 7 -0.1307 -0.2119
-10 -16 8 1.0361 0.1317
-10 -16 9 -2.6252 0.1635
-10 -16 10 1.2150 0.0195
-10 -16 11 0.3993 0.2163
-10 -15 1 1.0083 -0.0321
-10 -15 2 0.2140 0.0256
-10 -15 3 0.1872 0.0449
-10 -15 4 2.0785 -0.0560
-10 -15 5 -2.1372 -0.1347
-10 -15 6 2.5107 0.0357
-10 -15 7 -0.1931 0.0884
-10 -15 8 0.3691 -0.1304
-10 -15 9 0.0179 0.0998
-10 -15 10 -1.3181 -0.0628
-10 -15 11 1.3750 0.0704
-10 -15 12 0.1841 -0.0737
-10 -14 1 -2.1743 0.0090
-10 -14 2 4.9688 0.0045
-10 -14 3 1.4666 -0.0099
-10 -14 4 3.2342 0.1324
-10 -14 5 0.4712 -0.0098
-10 -14 6 -1.6697 -0.0666
-10 -14 7 1.9917 0.0359
-10 -14 8 -1.2461 -0.0300
-10 -14 9 1.4498 -0.0927
-10 -14 10 -1.2896 -0.1145
-10 -14 11 -1.4646 0.0505
-10 -14 12 0.1934 0.0850
-10 -14 13 -0.2748 -0.0443
-10 -14 14 -2.1604 -0.0933
-10 -13 1 -2.1911 0.0020
-10 -13 2 -0.3677 0.0083
-10 -13 3 4.4673 -0.0227
-10 -13 4 1.8878 0.0151
-10 -13 5 4.1890 0.0138
-10 -13 6 -0.7759 0.0334
-10 -13 7 1.7916 -0.0340
-10 -13 8 -1.5974 0.0213
-10 -13 9 1.2051 -0.0233
-10 -13 10 -0.4872 -0.0051
-10 -13 11 -0.9984 0.0285
-10 -13 12 -2.3740 0.0692
-10 -13 13 0.6275 0.1612
-10 -13 14 0.3414 -0.0320
-10 -13 15 -1.5723 -0.2374
-10 -12 1 2.9255 -0.0571
-10 -12 2 -4.4464 0.0182
-10 -12 3 0.1881 -0.0071
-10 -12 4 0.8670 -0.0295
-10 -12 5 1.4132 -0.0663
-10 -12 6 3.8628 -0.0447
-10 -12 7 -0.6596 0.0777
-10 -12 8 3.2876 -0.0770
-10 -12 9 -1.5751 0.0640
-10 -12 10 0.2573 0.0228
-10 -12 11 -1.3131 0.0285
-10 -12 12 -0.9625 0.0234
-10 -12 13 -0.6685 0.0127
-10 -12 14 1.9402 0.0396
-10 -12 15 0.7964 0.1203
-10 -12 16 -1.5923 -0.2729
-10 -11 1 0.0946 0.0335
-10 -11 2 2.6686 -0.0289
-10 -11 3 -6.2479 0.0022
-10 -11 4 1.1647 0.0145
-10 -11 5 -3.2106 0.0480
-10 -11 6 2.1889 -0.0456
-10 -11 7 -1.2907 0.0367
-10 -11 8 2.6244 0.0465
-10 -11 9 0.8381 -0.0750
-10 -11 10 -0.1178 0.0256
-10 -11 11 0.0594 -0.0062
-10 -11 12 -0.2093 -0.0713
-10 -11 13 1.5442 -0.0409
-10 -11 14 0.3220 -0.0349
-10 -11 15 1.9594 0.1652
-10 -11 16 0.8935 0.0882
-10 -10 1 -1.1824 0.0199
-10 -10 2 4.8936 0.0520
-10 -10 3 1.3540 -0.0347
-10 -10 4 -2.7623 0.0026
-10 -10 5 -0.9813 0.0652
-10 -10 6 -3.3978 0.0170
-10 -10 7 0.9132 -0.0222
-10 -10 8 -2.6843 0.0327
-10 -10 9 1.3141 0.0327
-10 -10 10 -0.9929 -0.0124
-10 -10 11 2.0602 -0.0067
-10 -10 12 2.2567 0.0825
-10 -10 13 1.5329 -0.0251
-10 -10 14 1.2488 0.0184
-10 -10 15 -0.3981 -0.0177
-10 -10 16 1.7995 0.1841
-10 -10 17 1.2050 0.1371
-10 -9 1 5.4882 -0.0074
-10 -9 2 0.2190 0.0473
-10 -9 3 8.9057 0.0375
-10 -9 4 -1.0338 -0.0624
-10 -9 5 -0.1942 -0.0055
-10 -9 6 -4.7670 0.0508
-10 -9 7 -0.5233 -0.0528
-10 -9 8 -1.8494 -0.0720
-10 -9 9 -0.1016 0.0166
-10 -9 10 0.4279 0.0497
-10 -9 11 0.7279 0.0043
-10 -9 12 2.7608 0.0529
-10 -9 13 -0.9093 0.0516
-10 -9 14 -0.2785 0.0765
-10 -9 15 -0.7422 -0.1045
-10 -9 16 -0.3851 0.0350
-10 -9 17 0.7130 0.2449
-10 -8 1 4.0782 0.0231
-10 -8 2 1.1025 -0.0367
-10 -8 3 1.8138 0.0500
-10 -8 4 4.3755 0.0149
-10 -8 5 -0.2599 -0.0801
-10 -8 6 -1.8524 0.0354
-10 -8 7 -3.6264 0.0636
-10 -8 8 -1.5758 -0.0112
-10 -8 9 -0.6277 -0.0777
-10 -8 10 3.6792 0.0256
-10 -8 11 0.1514 -0.0044
-10 -8 12 0.8792 -0.0209
-10 -8 13 -1.7274 -0.0720
-10 -8 14 -2.9330 -0.0703
-10 -8 15 -0.7759 -0.0000
-10 -8 16 -0.8401 -0.0536
-10 -8 17 -1.6977 -0.0733
-10 -8 18 -0.2180 0.1427
-10 -7 1 -4.7066 0.0176
-10 -7 2 3.3165 -0.0024
-10 -7 3 -3.8044 -0.0258
-10 -7 4 1.1757 0.0507
-10 -7 5 1.4194 0.0599
-10 -7 6 1.9315 -0.0340
-10 -7 7 -3.5409 0.0083
-10 -7 8 -0.3973 0.0813
-10 -7 9 -2.2613 -0.0056
-10 -7 10 2.9969 -0.0515
-10 -7 11 2.1147 0.0169
-10 -7 12 -2.4724 0.0474
-10 -7 13 -0.5084 -0.0693
-10 -7 14 -0.6332 -0.0280
-10 -7 15 -0.4000 -0.0598
-10 -7 16 0.0686 0.1106
-10 -7 17 -1.3571 -0.1207
-10 -7 18 -1.0152 -0.3492
-10 -6 1 -2.4369 -0.0129
-10 -6 2 -2.6301 -0.0213
-10 -6 3 -0.2774 0.0406
-10 -6 4 -0.6435 -0.0504
-10 -6 5 -1.3386 0.0507
-10 -6 6 2.9654 0.0385
-10 -6 7 0.4389 -0.0139
-10 -6 8 -2.2434 -0.0368
-10 -6 9 0.6976 0.0272
-10 -6 10 -2.3949 -0.0346
-10 -6 11 3.0438 -0.0306
-10 -6 12 -0.9120 0.0322
-10 -6 13 -1.2557 0.1349
-10 -6 14 0.7569 0.0128
-10 -6 15 1.1034 0.0516
-10 -6 16 0.4546 0.0166
-10 -6 17 0.3678 0.1250
-10 -6 18 -1.2060 -0.0335
-10 -6 19 0.5855 -0.3253
-10 -5 1 -0.5958 0.0068
-10 -5 2 -1.8281 -0.0063
-10 -5 3 1.1300 0.0473
-10 -5 4 0.0085 0.0054
-10 -5 5 -0.0840 -0.0549
-10 -5 6 -3.9660 -0.0097
-10 -5 7 2.6709 0.0247
-10 -5 8 -0.8201 0.0126
-10 -5 9 -0.2075 -0.0427
-10 -5 10 -1.9372 0.0418
-10 -5 11 -2.5131 -0.0297
-10 -5 12 1.5776 -0.0418
-10 -5 13 1.1094 -0.0039
-10 -5 14 -0.5378 0.0418
-10 -5 15 1.6012 0.0684
-10 -5 16 0.1378 -0.1181
-10 -5 17 1.7491 0.0582
-10 -5 18 -1.0631 0.1197
-10 -5 19 -0.7718 0.2195
-10 -4 1 -0.9813 -0.0049
-10 -4 2 -0.0984 0.0403
-10 -4 3 3.8182 -0.0339
-10 -4 4 -3.1139 0.0153
-10 -4 5 1.1125 -0.0112
-10 -4 6 -5.1519 -0.0349
-10 -4 7 -4.7457 -0.0019
-10 -4 8 2.8921 0.0608
-10 -4 9 -0.9317 -0.0020
-10 -4 10 1.3859 -0.0295
-10 -4 11 -2.1798 0.0533
-10 -4 12 -0.6066 0.0211
-10 -4 13 2.2337 -0.0764
-10 -4 14 0.2802 -0.0757
-10 -4 15 -0.9709 0.0021
-10 -4 16 1.9311 -0.0187
-10 -4 17 -0.5557 -0.0347
-10 -4 18 2.0331 -0.1644
-10 -4 19 -2.4763 0.1430
-10 -3 1 5.2656 -0.0104
-10 -3 2 1.4716 0.0071
-10 -3 3 -0.4062 0.0165
-10 -3 4 0.6536 -0.0368
-10 -3 5 -7.0611 0.0033
-10 -3 6 0.8626 -0.0099
-10 -3 7 -5.8554 -0.0223
-10 -3 8 -1.5916 -0.0048
-10 -3 9 3.1596 0.0507
-10 -3 10 0.4424 -0.0195
-10 -3 11 2.7816 -0.0488
-10 -3 12 0.9928 0.0270
-10 -3 13 -0.0958 0.0552
-10 -3 14 2.9704 -0.0040
-10 -3 15 -3.2822 -0.0638
-10 -3 16 0.0494 0.0173
-10 -3 17 -0.3073 0.0677
-10 -3 18 0.6010 -0.0487
-10 -3 19 1.6003 -0.1719
-10 -2 1 -0.8868 -0.0113
-10 -2 2 5.5540 -0.0474
-10 -2 3 -6.3380 -0.0053
-10 -2 4 -0.2385 0.0167
-10 -2 5 -4.0174 -0.0086
-10 -2 6 -4.3594 -0.0027
-10 -2 7 4.5445 0.0295
-10 -2 8 -2.4622 -0.0282
-10 -2 9 1.4236 -0.0308
-10 -2 10 3.0107 0.0424
-10 -2 11 0.2158 0.0257
-10 -2 12 3.1849 -0.0852
-10 -2 13 -0.9090 0.0280
-10 -2 14 -1.3800 0.0656
-10 -2 15 1.5208 0.0168
-10 -2 16 -4.1599 0.0040
-10 -2 17 0.8673 -0.0316
-10 -2 18 1.5748 0.2463
-10 -2 19 2.4095 -0.0548
-10 -1 1 -1.8591 0.0330
-10 -1 2 -4.7285 0.0001
-10 -1 3 -1.1935 -0.0565
-10 -1 4 -8.2042 0.0323
-10 -1 5 2.3338 -0.0143
-10 -1 6 -2.3098 -0.0447
-10 -1 7 1.5843 0.0115
-10 -1 8 6.2389 0.0269
-10 -1 9 -1.2321 0.0233
-10 -1 10 0.9675 -0.0412
-10 -1 11 0.8295 0.0241
-10 -1 12 -1.7920 0.0677
-10 -1 13 2.5125 0.0227
-10 -1 14 -4.2112 -0.0492
-10 -1 15 -0.4315 0.0744
-10 -1 16 -1.5326 0.0830
-10 -1 17 -1.2611 -0.0736
-10 -1 18 0.6600 0.1206
-10 -1 19 2.9355 0.0916
-10 0 1 3.8570 -0.0495
-10 0 2 -7.8207 0.0313
-10 0 3 -1.2706 0.0085
-10 0 4 -2.3362 -0.0259
-10 0 5 -2.2103 0.0046
-10 0 6 6.5067 0.0364
-10 0 7 -0.4015 -0.0943
-10 0 8 1.3933 -0.0413
-10 0 9 3.5934 0.0834
-10 0 10 -3.6005 0.0013
-10 0 11 1.2226 -0.0573
-10 0 12 -2.3963 0.0014
-10 0 13 -0.4657 0.0850
-10 0 14 2.3019 0.0525
-10 0 15 -2.0968 -0.0449
-10 0 16 -0.0822 0.0648
-10 0 17 -2.5316 0.1317
-10 0 18 -3.2215 -0.0628
-10 0 19 -2.0679 0.0559
-10 1 1 -5.0970 -0.0104
-10 1 2 3.1380 0.0005
-10 1 3 -3.7698 0.0145
-10 1 4 5.4678 0.0191
-10 1 5 -0.2610 -0.0709
-10 1 6 1.2899 0.0202
-10 1 7 5.9587 -0.0034
-10 1 8 -3.1699 -0.0038
-10 1 9 0.6789 -0.0684
-10 1 10 1.0319 0.0742
-10 1 11 -1.9946 0.0619
-10 1 12 2.9696 -0.0945
-10 1 13 -3.4043 -0.0622
-10 1 14 1.2847 0.0581
-10 1 15 0.2943 0.0065
-10 1 16 -0.1354 -0.0516
-10 1 17 -1.6711 -0.0069
-10 1 18 -3.5725 0.0685
-10 1 19 -4.9049 0.0028
-10 2 1 -7.1980 0.0082
-10 2 2 1.6076 0.0083
-10 2 3 4.7714 -0.0275
-10 2 4 2.1272 0.0310
-10 2 5 6.8739 0.0017
-10 2 6 -3.1654 -0.0698
-10 2 7 -0.2790 -0.0093
-10 2 8 2.3713 0.0756
-10 2 9 -3.5744 0.0148
-10 2 10 5.1875 -0.0896
-10 2 11 0.0478 0.0617
-10 2 12 1.6730 0.0509
-10 2 13 1.0595 -0.0744
-10 2 14 -3.0469 -0.0695
-10 2 15 0.4217 0.0170
-10 2 16 -0.8295 0.0274
-10 2 17 -0.8209 -0.1171
-10 2 18 -1.2840 -0.0766
-10 2 19 -2.2494 0.0113
-10 3 1 2.7036 -0.0314
-10 3 2 -2.1738 -0.0073
-10 3 3 6.0431 -0.0117
-10 3 4 2.2455 -0.0729
-10 3 5 1.7080 -0.0023
-10 3 6 3.9679 0.0225
-10 3 7 -6.5430 0.0083
-10 3 8 1.2095 -0.0063
-10 3 9 1.5249 0.0788
-10 3 10 -1.4288 0.0060
-10 3 11 6.0577 -0.0759
-10 3 12 -2.1819 -0.0233
-10 3 13 -0.5589 0.0241
-10 3 14 -0.5036 -0.0030
-10 3 15 -0.7671 -0.0764
-10 3 16 1.3179 -0.0093
-10 3 17 1.5299 0.0173
-10 3 18 -1.4047 -0.1093
-10 4 1 4.7820 -0.0122
-10 4 2 2.3457 -0.0688
-10 4 3 -1.1274 0.0248
-10 4 4 2.9638 -0.0063
-10 4 5 -3.2635 -0.0585
-10 4 6 2.0224 -0.0237
-10 4 7 1.0304 0.0989
-10 4 8 -3.9621 -0.0319
-10 4 9 3.9290 -0.0530
-10 4 10 -0.1654 0.0842
-10 4 11 -1.1528 0.0112
-10 4 12 0.0332 0.0221
-10 4 13 -3.3118 -0.0736
-10 4 14 -1.1848 0.0078
-10 4 15 0.4108 0.0524
-10 4 16 1.7303 -0.1067
-10 4 17 1.3668 -0.0705
-10 4 18 1.9239 0.0765
-10 5 1 -0.2151 0.0083
-10 5 2 4.2420 0.0145
-10 5 3 -1.8891 -0.0151
-10 5 4 -4.6201 -0.0142
-10 5 5 -1.1883 0.0800
-10 5 6 -1.9509 -0.0620
-10 5 7 3.2896 -0.0224
-10 5 8 2.2856 0.0416
-10 5 9 -3.2501 -0.0169
-10 5 10 2.5476 -0.0421
-10 5 11 -3.0098 0.0437
-10 5 12 -3.0075 0.0122
-10 5 13 -1.8242 0.0570
-10 5 14 -0.2973 -0.0267
-10 5 15 0.1850 0.0441
-10 5 16 1.3028 0.1030
-10 5 17 -0.5082 0.1057
-10 6 1 -0.5466 -0.0108
-10 6 2 0.0111 0.0510
-10 6 3 0.1933 0.0546
-10 6 4 -3.1302 -0.0109
-10 6 5 -2.5669 -0.0274
-10 6 6 -2.1980 0.0574
-10 6 7 1.9063 -0.0475
-10 6 8 4.0846 -0.0631
-10 6 9 0.3942 -0.0126
-10 6 10 -2.7093 0.0673
-10 6 11 -2.3638 -0.0595
-10 6 12 -2.9264 -0.0152
-10 6 13 -0.3096 0.0989
-10 6 14 -0.9704 0.0177
-10 6 15 1.6801 0.1312
-10 6 16 0.0779 0.0081
-10 6 17 0.2345 0.3085
-10 7 1 0.5797 -0.0099
-10 7 2 -2.5354 0.0312
-10 7 3 -1.6580 0.0131
-10 7 4 0.3059 0.0940
-10 7 5 1.9807 -0.0662
-10 7 6 -0.1511 -0.0386
-10 7 7 1.2018 0.0394
-10 7 8 -0.2212 -0.0037
-10 7 9 1.9826 -0.0275
-10 7 10 -2.7436 -0.0837
-10 7 11 -2.5704 0.0521
-10 7 12 -1.9934 0.0613
-10 7 13 1.9006 -0.0031
-10 7 14 1.1473 0.1466
-10 7 15 0.3350 -0.1067
-10 7 16 -0.7438 0.1538
-10 8 1 1.7884 0.0200
-10 8 2 -0.8855 0.0006
-10 8 3 -1.8784 0.0106
-10 8 4 -2.0862 -0.0340
-10 8 5 1.0271 0.1005
-10 8 6 1.7889 -0.0854
-10 8 7 0.8797 -0.0671
-10 8 8 -0.0033 0.0234
-10 8 9 -1.1509 0.0462
-10 8 10 -1.5013 0.0004
-10 8 11 -1.3996 -0.0722
-10 8 12 0.4711 0.1847
-10 8 13 0.5445 0.0367
-10 8 14 3.3658 -0.0442
-10 8 15 0.7270 -0.1483
-10 9 1 0.6704 -0.0295
-10 9 2 0.1260 -0.0180
-10 9 3 0.4254 0.0418
-10 9 4 0.1532 -0.0684
-10 9 5 -3.4685 -0.0382
-10 9 6 1.2004 0.0832
-10 9 7 -1.6957 -0.0267
-10 9 8 -0.8079 -0.0760
-10 9 9 -0.2497 -0.0053
-10 9 10 -0.9949 0.0154
-10 9 11 0.1002 -0.0178
-10 9 12 2.8196 0.0284
-10 9 13 -0.7761 0.0451
-10 9 14 1.8188 -0.0812
-10 9 15 0.2645 -0.1083
-10 10 1 -1.1019 0.0616
-10 10 2 -0.0380 -0.0974
-10 10 3 -1.7145 -0.0323
-10 10 4 1.1092 -0.0172
-10 10 5 -0.1409 -0.0434
-10 10 6 -1.7057 -0.0528
-10 10 7 0.5601 0.0280
-10 10 8 0.1508 0.0568
-10 10 9 -0.4631 -0.0601
-10 10 10 0.1798 0.0066
-10 10 11 -0.8950 -0.0225
-10 10 12 -0.5028 -0.1363
-10 10 13 1.6318 -0.0111
-10 10 14 -1.5417 -0.0947
-10 11 1 0.7902 -0.0048
-10 11 2 -0.3056 0.1299
-10 11 3 -0.1893 -0.1071
-10 11 4 -1.4946 -0.0144
-10 11 5 1.8106 -0.0197
-10 11 6 -0.4299 0.0112
-10 11 7 -0.4775 -0.0909
-10 11 8 0.1951 -0.0409
-10 11 9 0.9861 -0.0192
-10 11 10 0.6914 0.0431
-10 11 11 -0.8897 0.1214
-10 11 12 -3.7212 -0.1159
-10 12 1 0.1939 0.0262
-10 12 2 -0.8720 -0.0330
-10 12 3 1.0171 0.0083
-10 12 4 -0.5511 0.0327
-10 12 5 -0.3460 -0.0372
-10 12 6 0.7683 0.0520
-10 12 7 0.1593 -0.0535
-10 12 8 -0.2289 -0.0067
-10 12 9 -2.0042 -0.0608
-10 12 10 -0.5807 -0.1176
-10 12 11 -0.5275 0.2599
-10 13 1 -0.0090 0.0164
-10 13 2 0.6118 0.0263
-10 13 3 -0.0815 0.0062
-10 13 4 0.1765 -0.1310
-10 13 5 -1.2188 0.0230
-10 13 6 -0.5676 -0.0191
-10 13 7 -0.4652 0.0978
-10 13 8 0.9086 -0.1032
-10 13 9 0.2379 0.1746
-10 14 1 -0.7491 0.0316
-10 14 2 0.5774 -0.0602
-10 14 3 0.4348 -0.0164
-10 14 4 -0.6549 0.0729
-10 14 5 -0.7259 -0.1558
-10 14 6 0.0828 -0.0511
-10 14 7 0.1266 0.0834
-10 15 1 -0.9620 0.0586
-10 15 2 0.6406 0.1246
-10 15 3 -0.7405 -0.1630
-10 15 4 0.7267 -0.0689
-9 -20 1 0.9959 -0.1012
-9 -19 1 -0.5040 -0.1335
-9 -19 2 1.7271 -0.2377
-9 -19 3 1.7141 0.1354
-9 -19 4 -1.5902 0.1302
-9 -19 5 -3.3893 -0.2326
-9 -19 6 -0.3002 -0.2244
-9 -18 1 -0.3746 0.1739
-9 -18 2 -0.3887 -0.3222
-9 -18 3 0.2535 -0.1362
-9 -18 4 2.2427 0.0785
-9 -18 5 -3.8241 0.1797
-9 -18 6 -2.8052 -0.1384
-9 -18 7 -1.7283 -0.2363
-9 -18 8 -1.3115 0.0200
-9 -18 9 -0.4040 -0.0785
-9 -17 1 -1.1170 0.0321
-9 -17 2 -2.4366 0.0741
-9 -17 3 -2.0634 -0.0825
-9 -17 4 -1.2583 -0.0454
-9 -17 5 3.0925 0.1353
-9 -17 6 0.0413 0.0370
-9 -17 7 0.2504 -0.0866
-9 -17 8 -1.3836 -0.1766
-9 -17 9 -1.3704 0.0275
-9 -17 10 -1.7565 0.2087
-9 -17 11 -1.5714 0.0847
-9 -16 1 -1.8928 -0.0039
-9 -16 2 -2.5282 -0.0207
-9 -16 3 -1.7196 0.1042
-9 -16 4 -3.1867 -0.0447
-9 -16 5 2.4509 0.0434
-9 -16 6 2.6795 0.0657
-9 -16 7 3.0730 -0.1122
-9 -16 8 0.4880 -0.0200
-9 -16 9 -1.2523 -0.1422
-9 -16 10 0.5215 0.0986
-9 -16 11 -1.7094 0.1481
-9 -16 12 1.0185 0.0196
-9 -15 1 0.9894 -0.0563
-9 -15 2 -1.9306 -0.0200
-9 -15 3 -0.7648 -0.0172
-9 -15 4 -0.8942 0.0102
-9 -15 5 -0.8032 -0.0567
-9 -15 6 3.0029 0.0229
-9 -15 7 0.0022 -0.0128
-9 -15 8 2.9925 -0.0629
-9 -15 9 -1.6061 0.0345
-9 -15 10 0.7652 -0.0547
-9 -15 11 0.6637 0.0584
-9 -15 12 0.3221 0.0779
-9 -15 13 1.2059 0.0174
-9 -15 14 1.8732 -0.0138
-9 -14 1 -1.1906 -0.0358
-9 -14 2 2.3907 -0.0089
-9 -14 3 -0.5322 -0.0581
-9 -14 4 2.2681 0.0134
-9 -14 5 -1.4281 0.0313
-9 -14 6 -0.6163 0.0037
-9 -14 7 0.9799 -0.0111
-9 -14 8 1.1644 0.0276
-9 -14 9 0.8752 0.0211
-9 -14 10 0.0296 -0.1113
-9 -14 11 -0.8516 0.0812
-9 -14 12 0.2918 0.0128
-9 -14 13 0.0279 0.0520
-9 -14 14 0.3491 0.0204
-9 -14 15 1.8445 -0.2845
-9 -13 1 -3.3740 -0.0543
-9 -13 2 0.5442 -0.0131
-9 -13 3 2.4016 0.0086
-9 -13 4 2.3906 0.0105
-9 -13 5 3.3342 0.0150
-9 -13 6 -2.1866 0.0725
-9 -13 7 1.5264 0.0236
-9 -13 8 -1.4762 -0.0281
-9 -13 9 3.1117 0.0238
-9 -13 10 -0.2140 -0.0144
-9 -13 11 0.6569 -0.0976
-9 -13 12 -2.9061 0.0120
-9 -13 13 -0.5849 0.0991
-9 -13 14 -0.5543 0.0763
-9 -13 15 -0.1982 -0.1357
-9 -13 16 1.4212 -0.1008
-9 -12 1 1.5284 0.0365
-9 -12 2 -3.8287 -0.0550
-9 -12 3 2.2374 -0.0191
-9 -12 4 0.3259 0.0776
-9 -12 5 4.0191 -0.0886
-9 -12 6 3.3281 -0.0368
-9 -12 7 1.0236 0.0294
-9 -12 8 0.7049 -0.0471
-9 -12 9 0.6413 -0.0476
-9 -12 10 0.0281 -0.0332
-9 -12 11 0.2009 0.0416
-9 -12 12 -1.6892 -0.0271
-9 -12 13 -3.2454 -0.0019
-9 -12 14 -0.4024 0.0870
-9 -12 15 -0.7684 0.1060
-9 -12 16 -0.8131 -0.0883
-9 -11 1 3.7439 0.0458
-9 -11 2 -1.7746 0.0682
-9 -11 3 -4.1784 -0.0592
-9 -11 4 1.3359 -0.0232
-9 -11 5 -1.7519 0.0649
-9 -11 6 4.8139 -0.1481
-9 -11 7 0.6639 -0.0107
-9 -11 8 3.2137 -0.0190
-9 -11 9 0.8352 -0.0293
-9 -11 10 0.7660 -0.0643
-9 -11 11 -1.7734 -0.0189
-9 -11 12 -0.6819 0.0275
-9 -11 13 -1.4341 0.0037
-9 -11 14 -1.8690 -0.0970
-9 -11 15 0.0264 0.0982
-9 -11 16 -2.0953 0.0657
-9 -11 17 1.1877 -0.0474
-9 -10 1 -3.7986 -0.0061
-9 -10 2 6.5546 0.0712
-9 -10 3 -3.3176 0.0247
-9 -10 4 -0.7161 -0.0511
-9 -10 5 -0.7075 0.0215
-9 -10 6 -0.5050 0.0687
-9 -10 7 0.3442 -0.0230
-9 -10 8 0.5489 0.0015
-9 -10 9 0.1267 0.0523
-9 -10 10 0.2041 -0.0013
-9 -10 11 -0.3894 -0.0341
-9 -10 12 -0.2836 0.0022
-9 -10 13 3.0797 -0.0250
-9 -10 14 -0.0009 -0.0206
-9 -10 15 0.1575 -0.0559
-9 -10 16 -0.1518 -0.0585
-9 -10 17 -0.7677 0.1125
-9 -10 18 2.3025 0.1647
-9 -9 1 -2.1175 0.0362
-9 -9 2 1.1837 0.0014
-9 -9 3 8.9191 0.0404
-9 -9 4 0.1683 0.0380
-9 -9 5 0.8674 -0.0514
-9 -9 6 -2.7480 0.0212
-9 -9 7 -0.3609 0.0663
-9 -9 8 -2.3590 -0.0168
-9 -9 9 -0.4471 -0.0126
-9 -9 10 -1.8847 0.0787
-9 -9 11 0.8893 0.0173
-9 -9 12 1.2076 -0.0125
-9 -9 13 2.3940 0.0491
-9 -9 14 3.3807 0.0554
-9 -9 15 -0.3136 -0.0252
-9 -9 16 1.2413 0.0198
-9 -9 17 0.6962 -0.0485
-9 -9 18 -0.8350 0.1608
-9 -8 1 6.1045 -0.0236
-9 -8 2 -3.0804 0.0358
-9 -8 3 5.9344 0.0029
-9 -8 4 5.8102 0.0183
-9 -8 5 2.2312 0.0116
-9 -8 6 -2.7001 -0.0429
-9 -8 7 -1.7230 -0.0329
-9 -8 8 -4.2869 0.0227
-9 -8 9 -0.6452 -0.0533
-9 -8 10 -0.6971 -0.0347
-9 -8 11 1.6062 0.0418
-9 -8 12 4.0129 0.0463
-9 -8 13 -0.7106 -0.0321
-9 -8 14 0.5294 0.0353
-9 -8 15 0.3066 0.0111
-9 -8 16 -0.7156 0.0287
-9 -8 17 0.8141 0.0648
-9 -8 18 -0.3280 0.0606
-9 -8 19 -0.3123 -0.0256
-9 -7 1 -0.5732 -0.0031
-9 -7 2 4.1749 -0.0018
-9 -7 3 -4.6712 0.0336
-9 -7 4 1.5118 -0.0277
-9 -7 5 4.3773 0.0265
-9 -7 6 0.2099 0.0247
-9 -7 7 -2.1336 -0.0498
-9 -7 8 -1.9303 0.0016
-9 -7 9 -5.3732 0.0178
-9 -7 10 3.2044 -0.0090
-9 -7 11 -0.4049 -0.0502
-9 -7 12 3.2622 0.0396
-9 -7 13 0.9674 0.0017
-9 -7 14 -2.0678 -0.0176
-9 -7 15 -0.3404 -0.1212
-9 -7 16 0.4322 0.0586
-9 -7 17 -1.0221 -0.0171
-9 -7 18 0.3060 -0.0353
-9 -7 19 -1.9055 -0.0184
-9 -6 1 -4.9691 0.0387
-9 -6 2 -0.3946 -0.0533
-9 -6 3 -1.4906 0.0455
-9 -6 4 -2.8928 -0.0113
-9 -6 5 -2.1194 -0.0203
-9 -6 6 6.9029 0.0475
-9 -6 7 -2.2843 0.0335
-9 -6 8 1.3216 -0.0248
-9 -6 9 -3.2071 -0.0231
-9 -6 10 -1.7146 0.0499
-9 -6 11 3.1862 -0.0134
-9 -6 12 -1.6645 -0.0296
-9 -6 13 0.3800 0.0265
-9 -6 14 0.2600 0.0058
-9 -6 15 -0.9450 0.0346
-9 -6 16 0.8782 -0.0866
-9 -6 17 0.3488 0.0698
-9 -6 18 0.0441 -0.0497
-9 -6 19 -0.2350 -0.0830
-9 -6 20 -3.0087 -0.0845
-9 -5 1 0.4274 -0.0054
-9 -5 2 -5.5275 0.0093
-9 -5 3 -1.2955 -0.0215
-9 -5 4 4.1934 0.0350
-9 -5 5 -3.2718 -0.0114
-9 -5 6 1.3904 -0.0539
-9 -5 7 4.0626 0.0436
-9 -5 8 -2.2317 0.0364
-9 -5 9 2.7586 -0.0423
-9 -5 10 -4.5369 -0.0522
-9 -5 11 -0.1705 -0.0035
-9 -5 12 -0.4044 -0.0037
-9 -5 13 -1.0048 -0.0352
-9 -5 14 -0.0164 -0.0197
-9 -5 15 1.5395 0.0567
-9 -5 16 -0.3481 0.0292
-9 -5 17 2.3787 -0.0047
-9 -5 18 -1.6560 0.0550
-9 -5 19 1.2464 0.0490
-9 -5 20 -1.7164 -0.0209
-9 -4 1 -4.8055 -0.0423
-9 -4 2 0.3693 0.0325
-9 -4 3 1.3550 0.0170
-9 -4 4 -0.2675 -0.0093
-9 -4 5 7.7712 0.0226
-9 -4 6 -7.4287 0.0120
-9 -4 7 1.4052 -0.0535
-9 -4 8 -0.8470 0.0472
-9 -4 9 -0.0679 0.0326
-9 -4 10 1.2499 -0.0242
-9 -4 11 -3.6972 -0.0736
-9 -4 12 -1.3420 0.0280
-9 -4 13 -0.1770 0.0176
-9 -4 14 -1.6137 -0.0971
-9 -4 15 1.3439 0.0017
-9 -4 16 1.6242 -0.0490
-9 -4 17 1.7464 0.1174
-9 -4 18 1.7360 -0.0761
-9 -4 19 -2.8655 0.0449
-9 -4 20 1.5628 -0.0690
-9 -3 1 1.9937 0.0062
-9 -3 2 -1.1039 -0.0183
-9 -3 3 8.7511 0.0642
-9 -3 4 -2.1765 0.0118
-9 -3 5 0.4226 -0.0109
-9 -3 6 -0.0414 0.0085
-9 -3 7 -9.9611 0.0181
-9 -3 8 -0.0968 -0.0167
-9 -3 9 -2.3136 0.0265
-9 -3 10 2.1239 0.0224
-9 -3 11 1.0840 0.0049
-9 -3 12 -0.8358 -0.0316
-9 -3 13 1.4360 0.0194
-9 -3 14 0.9507 0.0653
-9 -3 15 -2.9714 -0.0356
-9 -3 16 2.4903 -0.0579
-9 -3 17 -1.6282 0.0390
-9 -3 18 3.0501 -0.0335
-9 -3 19 -0.8500 -0.0279
-9 -3 20 -0.2770 0.0150
-9 -2 1 4.5808 0.0131
-9 -2 2 6.1179 -0.0180
-9 -2 3 -1.5182 -0.0172
-9 -2 4 5.7754 0.0479
-9 -2 5 -9.7482 0.0422
-9 -2 6 -1.0509 -0.0605
-9 -2 7 -3.7622 0.0038
-9 -2 8 -4.8985 0.0208
-9 -2 9 0.7433 -0.0276
-9 -2 10 0.3698 -0.0103
-9 -2 11 2.2078 0.0465
-9 -2 12 3.4342 -0.0027
-9 -2 13 -0.4529 -0.0527
-9 -2 14 4.0781 0.0133
-9 -2 15 -0.2645 -0.0010
-9 -2 16 -2.8637 0.0700
-9 -2 17 0.0703 -0.0951
-9 -2 18 -0.9689 0.0584
-9 -2 19 3.4867 -0.0829
-9 -2 20 0.0892 0.1985
-9 -1 1 -1.4383 -0.0063
-9 -1 2 5.3950 -0.0142
-9 -1 3 -5.2717 -0.0304
-9 -1 4 -3.3108 -0.0252
-9 -1 5 -3.0187 0.0250
-9 -1 6 -8.2157 -0.0017
-9 -1 7 1.9147 -0.0194
-9 -1 8 1.2836 -0.0005
-9 -1 9 0.8494 0.0685
-9 -1 10 2.4139 -0.0202
-9 -1 11 0.3626 -0.0497
-9 -1 12 2.3127 0.0365
-9 -1 13 2.3758 0.0411
-9 -1 14 -2.6039 -0.0573
-9 -1 15 2.7062 -0.0520
-9 -1 16 -3.0479 -0.0190
-9 -1 17 -0.6139 -0.0036
-9 -1 18 0.5716 0.0515
-9 -1 19 4.1654 -0.0363
-9 -1 20 3.0780 -0.0466
-9 0 1 0.3669 -0.0078
-9 0 2 -5.1734 -0.0171
-9 0 3 0.1569 -0.0098
-9 0 4 -12.1169 -0.0055
-9 0 5 -0.1228 -0.0595
-9 0 6 -2.0844 0.0539
-9 0 7 -1.4502 0.0065
-9 0 8 4.3583 -0.0314
-9 0 9 2.9285 0.0365
-9 0 10 -0.4470 0.0568
-9 0 11 2.3112 -0.0080
-9 0 12 -2.6553 -0.0922
-9 0 13 2.7706 0.0735
-9 0 14 0.6124 0.0357
-9 0 15 -1.4137 0.0462
-9 0 16 0.6666 -0.0405
-9 0 17 -1.7554 0.0123
-9 0 18 -0.2200 0.0619
-9 0 19 0.3926 0.0687
-9 0 20 1.8753 -0.2871
-9 1 1 1.2126 -0.0004
-9 1 2 -7.4209 0.0247
-9 1 3 -2.2001 -0.0309
-9 1 4 -0.1151 0.0302
-9 1 5 -5.7837 -0.0375
-9 1 6 3.6974 0.0030
-9 1 7 3.1768 0.0035
-9 1 8 -1.7047 0.0372
-9 1 9 2.4761 -0.0707
-9 1 10 -1.6359 -0.0111
-9 1 11 -0.6280 0.0621
-9 1 12 0.7420 0.0091
-9 1 13 -2.2134 -0.0582
-9 1 14 2.5501 0.0314
-9 1 15 -0.0786 -0.0084
-9 1 16 1.8206 0.1109
-9 1 17 -0.2629 -0.0225
-9 1 18 -1.7649 0.0688
-9 1 19 -3.7663 0.0986
-9 1 20 -3.1900 0.1134
-9 2 1 -6.0432 -0.0371
-9 2 2 0.8194 0.0345
-9 2 3 -4.9215 -0.0118
-9 2 4 5.3068 -0.0069
-9 2 5 4.6750 0.0419
-9 2 6 -2.1517 -0.0146
-9 2 7 3.4155 -0.0515
-9 2 8 0.2110 0.0028
-9 2 9 -2.9868 0.0407
-9 2 10 2.4684 -0.0702
-9 2 11 -2.4609 -0.0058
-9 2 12 3.3349 0.0387
-9 2 13 -0.1434 0.0341
-9 2 14 -1.6255 0.0079
-9 2 15 1.0001 -0.0416
-9 2 16 -1.9055 0.0069
-9 2 17 1.3797 0.0215
-9 2 18 -0.7796 0.0158
-9 2 19 -3.9139 -0.0251
-9 2 20 -2.5871 0.3656
-9 3 1 -4.4020 -0.0017
-9 3 2 -0.1754 -0.0294
-9 3 3 1.9617 0.0292
-9 3 4 1.2809 -0.0287
-9 3 5 6.7934 -0.0195
-9 3 6 5.0968 -0.0111
-9 3 7 -4.3075 0.0282
-9 3 8 0.6241 -0.0401
-9 3 9 -3.0506 0.0171
-9 3 10 1.0544 0.0458
-9 3 11 3.2336 -0.0025
-9 3 12 0.2738 -0.0702
-9 3 13 2.5689 0.0265
-9 3 14 -2.0010 0.0148
-9 3 15 -0.6232 0.0896
-9 3 16 0.2150 -0.0453
-9 3 17 -0.4254 -0.0133
-9 3 18 -0.6191 -0.0522
-9 3 19 0.0624 0.2057
-9 4 1 0.2225 0.0459
-9 4 2 -1.3062 -0.0340
-9 4 3 3.1311 0.0010
-9 4 4 2.2394 0.0419
-9 4 5 -1.2683 -0.0441
-9 4 6 5.2898 -0.0453
-9 4 7 0.0218 -0.0292
-9 4 8 -3.4528 0.0468
-9 4 9 1.4224 -0.0186
-9 4 10 -2.8936 -0.0256
-9 4 11 4.0848 0.0425
-9 4 12 1.2264 0.0724
-9 4 13 -2.2505 -0.0988
-9 4 14 0.2524 0.0129
-9 4 15 -2.3682 0.0101
-9 4 16 1.4750 -0.0093
-9 4 17 2.7798 -0.0785
-9 4 18 0.1162 -0.1774
-9 4 19 -0.1987 0.0768
-9 5 1 1.5012 -0.0183
-9 5 2 1.2775 0.0546
-9 5 3 1.1563 -0.0493
-9 5 4 -0.2018 -0.0413
-9 5 5 -1.2271 0.0422
-9 5 6 -2.9075 -0.0029
-9 5 7 3.0713 -0.0097
-9 5 8 0.3649 -0.0372
-9 5 9 -0.4599 0.0307
-9 5 10 2.1058 -0.0023
-9 5 11 -1.3295 -0.0357
-9 5 12 1.3644 0.0475
-9 5 13 -2.2999 0.0616
-9 5 14 -1.8664 -0.0143
-9 5 15 -0.8337 -0.0897
-9 5 16 0.6461 0.0077
-9 5 17 0.1128 -0.1360
-9 5 18 1.9405 0.0643
-9 5 19 -0.3815 -0.2696
-9 6 1 1.3546 -0.0405
-9 6 2 1.6809 -0.0300
-9 6 3 1.0307 0.0432
-9 6 4 -1.4649 -0.0266
-9 6 5 -3.4978 -0.0375
-9 6 6 -3.2060 -0.0015
-9 6 7 -1.3871 0.1016
-9 6 8 5.3081 -0.0289
-9 6 9 1.2936 -0.0430
-9 6 10 2.4130 0.0791
-9 6 11 -0.3690 0.0097
-9 6 12 -3.0330 -0.0245
-9 6 13 -0.6531 0.0108
-9 6 14 -2.2142 0.0266
-9 6 15 0.5595 0.0898
-9 6 16 1.1664 -0.0856
-9 6 17 -0.5375 0.1411
-9 6 18 0.0792 0.1084
-9 7 1 0.2997 0.0011
-9 7 2 3.2913 -0.0509
-9 7 3 -1.5136 -0.0204
-9 7 4 -0.1122 0.0589
-9 7 5 -0.8815 0.0518
-9 7 6 -2.4534 0.0117
-9 7 7 -1.0596 -0.0128
-9 7 8 0.8761 0.1159
-9 7 9 4.0999 -0.0395
-9 7 10 0.5586 -0.0723
-9 7 11 -0.0245 0.0038
-9 7 12 -4.3342 -0.0103
-9 7 13 -0.7230 0.0453
-9 7 14 -0.8004 0.0042
-9 7 15 0.8863 0.0753
-9 7 16 0.7584 0.1663
-9 7 17 0.8686 0.1814
-9 8 1 2.2320 -0.0060
-9 8 2 0.5973 -0.0006
-9 8 3 0.7283 -0.0060
-9 8 4 -2.9025 -0.0246
-9 8 5 0.5368 0.0692
-9 8 6 -0.5628 0.0640
-9 8 7 2.8332 0.0123
-9 8 8 -0.8735 -0.0581
-9 8 9 1.9578 0.0716
-9 8 10 -0.9341 -0.0097
-9 8 11 -2.2948 -0.0968
-9 8 12 -2.3519 0.0081
-9 8 13 -1.3669 0.0408
-9 8 14 1.1905 0.0854
-9 8 15 1.6973 -0.0623
-9 8 16 -0.4713 -0.0201
-9 8 17 1.0892 0.1802
-9 9 1 2.6345 -0.0280
-9 9 2 -0.1765 0.0080
-9 9 3 2.2998 0.0503
-9 9 4 -0.9490 0.0234
-9 9 5 -1.8732 -0.0479
-9 9 6 -0.2048 0.0186
-9 9 7 -1.0465 0.0173
-9 9 8 1.6804 -0.0337
-9 9 9 -0.6268 -0.0623
-9 9 10 -0.3174 0.0091
-9 9 11 -1.5195 0.0569
-9 9 12 0.8043 0.0915
-9 9 13 -1.8316 0.0552
-9 9 14 1.9221 0.0019
-9 9 15 0.1073 -0.0227
-9 9 16 0.4968 -0.1905
-9 10 1 -0.8188 -0.0091
-9 10 2 0.8531 0.0032
-9 10 3 -2.0194 0.0003
-9 10 4 2.7901 0.0124
-9 10 5 -1.8888 0.0518
-9 10 6 -0.0378 -0.0806
-9 10 7 -1.6655 -0.0330
-9 10 8 -0.5833 0.0315
-9 10 9 -0.7848 -0.0202
-9 10 10 -0.3844 0.0125
-9 10 11 -1.4438 -0.0989
-9 10 12 2.1102 0.0872
-9 10 13 0.4451 0.1331
-9 10 14 -0.7050 0.0228
-9 10 15 0.1265 -0.0789
-9 11 1 0.7278 0.0044
-9 11 2 0.3455 0.0609
-9 11 3 -1.4038 0.0157
-9 11 4 -1.2720 -0.0197
-9 11 5 1.6485 -0.0456
-9 11 6 -0.6220 0.0714
-9 11 7 -0.3490 -0.0716
-9 11 8 -1.5365 -0.0663
-9 11 9 1.1930 -0.0270
-9 11 10 0.3971 0.0128
-9 11 11 -0.1416 0.0226
-9 11 12 -3.2782 -0.1289
-9 11 13 0.0546 -0.0686
-9 11 14 -1.2798 0.1562
-9 12 1 0.7170 0.0056
-9 12 2 -0.7224 -0.0504
-9 12 3 0.8876 0.0598
-9 12 4 -1.5896 0.0916
-9 12 5 1.3425 0.0085
-9 12 6 -0.2911 -0.0416
-9 12 7 1.7284 -0.0389
-9 12 8 -1.4300 0.0134
-9 12 9 -1.2092 -0.1298
-9 12 10 0.8565 -0.1739
-9 12 11 0.8458 0.1315
-9 12 12 -2.0952 0.0287
-9 12 13 -2.8625 -0.0830
-9 13 1 -0.5392 0.0432
-9 13 2 -0.9944 0.0260
-9 13 3 1.3387 0.0294
-9 13 4 0.4150 -0.0211
-9 13 5 -0.7171 0.0585
-9 13 6 0.0004 0.0636
-9 13 7 -1.7359 -0.0367
-9 13 8 2.5654 -0.1731
-9 13 9 -0.5078 0.1264
-9 13 10 -1.3436 -0.0938
-9 13 11 -0.4865 -0.1191
-9 14 1 -0.6591 -0.0444
-9 14 2 0.0633 -0.0253
-9 14 3 0.6310 0.0579
-9 14 4 1.0033 0.0909
-9 14 5 -0.5715 -0.0974
-9 14 6 -0.2273 -0.0613
-9 14 7 -1.6260 0.1154
-9 14 8 -0.3490 0.0536
-9 14 9 0.8542 -0.2386
-9 15 1 -1.1292 -0.0198
-9 15 2 0.2577 0.1837
-9 15 3 -1.3176 -0.1646
-9 15 4 1.3462 -0.0148
-9 15 5 -1.6044 0.1369
-9 15 6 0.1012 -0.0511
-9 15 7 0.5312 -0.1007
-9 16 1 -0.6459 0.1135
-9 16 2 -0.0351 0.0079
-9 16 3 -1.4613 0.2792
-8 -20 1 1.3673 0.1463
-8 -20 2 0.8055 0.2828
-8 -20 3 0.3814 -0.0795
-8 -20 4 -1.3172 -0.0576
-8 -19 1 -0.7487 -0.0487
-8 -19 2 2.2850 0.0776
-8 -19 3 1.8389 0.0583
-8 -19 4 -0.5526 0.1413
-8 -19 5 -1.0160 -0.1014
-8 -19 6 -1.1749 -0.0252
-8 -19 7 1.0291 -0.1676
-8 -18 1 0.6160 0.1294
-8 -18 2 0.7906 -0.1226
-8 -18 3 1.6873 -0.0513
-8 -18 4 2.4176 0.0851
-8 -18 5 -3.4949 0.1269
-8 -18 6 -2.6342 -0.1097
-8 -18 7 -3.8170 -0.1078
-8 -18 8 0.3278 -0.1888
-8 -18 9 -0.0289 -0.1675
-8 -18 10 -1.6551 0.4180
-8 -17 1 0.7016 0.0490
-8 -17 2 -1.5490 0.0159
-8 -17 3 -1.3937 0.0269
-8 -17 4 -0.5386 -0.0247
-8 -17 5 0.1460 0.0645
-8 -17 6 -1.2185 0.1083
-8 -17 7 -2.2570 -0.0930
-8 -17 8 -1.5238 0.0404
-8 -17 9 -1.1010 -0.1845
-8 -17 10 -2.2575 0.2313
-8 -17 11 -1.5014 0.2038
-8 -17 12 -1.7589 -0.1644
-8 -16 1 -0.9783 -0.0669
-8 -16 2 -3.0953 -0.0867
-8 -16 3 -2.3606 0.0304
-8 -16 4 -3.9794 0.0604
-8 -16 5 -0.4316 0.0678
-8 -16 6 1.4873 0.0445
-8 -16 7 2.9931 0.0617
-8 -16 8 -0.4482 -0.0370
-8 -16 9 1.4006 -0.0508
-8 -16 10 -1.7248 -0.0483
-8 -16 11 -1.4507 0.1999
-8 -16 12 -0.2534 -0.0211
-8 -16 13 -2.2631 -0.0635
-8 -15 1 -1.5751 0.0151
-8 -15 2 -1.3859 -0.0689
-8 -15 3 -2.4649 -0.0730
-8 -15 4 -2.7328 -0.0051
-8 -15 5 -0.6117 0.0683
-8 -15 6 0.9397 0.0674
-8 -15 7 2.5649 -0.0366
-8 -15 8 2.5141 -0.0079
-8 -15 9 -0.2900 -0.0110
-8 -15 10 2.2768 -0.1223
-8 -15 11 -0.6117 -0.0576
-8 -15 12 0.7801 0.0596
-8 -15 13 0.5688 0.0356
-8 -15 14 -0.6251 -0.0088
-8 -14 1 0.1440 -0.0437
-8 -14 2 -0.1787 -0.0095
-8 -14 3 -0.9283 -0.0121
-8 -14 4 0.3376 -0.1107
-8 -14 5 -1.8804 0.0181
-8 -14 6 0.4831 0.0804
-8 -14 7 -0.6923 -0.0339
-8 -14 8 3.4365 -0.0149
-8 -14 9 -0.6133 -0.0273
-8 -14 10 2.1635 0.0047
-8 -14 11 -0.5691 -0.0252
-8 -14 12 1.0323 -0.0101
-8 -14 13 0.7163 0.0884
-8 -14 14 1.6401 0.1273
-8 -14 15 1.0769 -0.0574
-8 -13 1 -0.8577 -0.0126
-8 -13 2 1.0519 -0.0422
-8 -13 3 -0.1669 -0.0303
-8 -13 4 1.2281 0.0180
-8 -13 5 1.1179 -0.0862
-8 -13 6 -2.6701 0.0279
-8 -13 7 -0.5806 0.0722
-8 -13 8 -0.4413 -0.0307
-8 -13 9 1.9813 0.0618
-8 -13 10 1.4937 -0.0232
-8 -13 11 1.9413 0.0515
-8 -13 12 -1.0683 -0.0367
-8 -13 13 0.7080 0.0081
-8 -13 14 0.8535 0.1504
-8 -13 15 1.3848 -0.0787
-8 -13 16 2.2406 -0.0286
-8 -12 1 0.3327 0.0449
-8 -12 2 -0.3754 -0.0216
-8 -12 3 1.7229 -0.0473
-8 -12 4 -0.6989 0.0454
-8 -12 5 2.6529 0.0425
-8 -12 6 -0.1669 -0.0403
-8 -12 7 1.1964 0.0128
-8 -12 8 -1.5476 0.0378
-8 -12 9 1.5751 -0.0179
-8 -12 10 0.2056 0.0111
-8 -12 11 2.8980 0.0086
-8 -12 12 0.7254 -0.0391
-8 -12 13 -1.3758 -0.0431
-8 -12 14 0.1123 -0.0297
-8 -12 15 0.2959 0.0460
-8 -12 16 1.5020 0.0354
-8 -12 17 -1.0932 -0.0272
-8 -11 1 5.5945 0.0138
-8 -11 2 -3.7034 0.0428
-8 -11 3 -0.9897 0.0011
-8 -11 4 -0.3855 -0.0349
-8 -11 5 -0.9501 0.0554
-8 -11 6 4.1327 0.0133
-8 -11 7 1.0095 -0.0267
-8 -11 8 2.3714 -0.0410
-8 -11 9 1.9200 0.0217
-8 -11 10 -0.2318 -0.0580
-8 -11 11 1.0717 -0.0603
-8 -11 12 -0.2170 0.0294
-8 -11 13 -2.0357 0.0052
-8 -11 14 -1.4373 -0.0424
-8 -11 15 -1.7548 0.0288
-8 -11 16 -1.2689 0.0361
-8 -11 17 0.9532 0.0526
-8 -11 18 -1.5605 0.0423
-8 -10 1 -0.8825 -0.0158
-8 -10 2 4.3380 0.0392
-8 -10 3 -5.0655 0.0079
-8 -10 4 -0.2462 0.0201
-8 -10 5 -1.6455 -0.0319
-8 -10 6 2.4044 0.0023
-8 -10 7 1.9613 0.0307
-8 -10 8 1.8681 -0.0624
-8 -10 9 0.6358 -0.0145
-8 -10 10 1.8354 -0.0014
-8 -10 11 -2.6862 -0.0016
-8 -10 12 -0.2672 -0.0302
-8 -10 13 -0.5686 -0.0042
-8 -10 14 -2.4797 0.0484
-8 -10 15 0.1019 -0.0310
-8 -10 16 -3.6823 -0.0418
-8 -10 17 -1.2358 0.0008
-8 -10 18 1.6250 0.0939
-8 -10 19 1.3865 0.0656
-8 -9 1 -9.0349 0.0116
-8 -9 2 2.0275 0.0273
-8 -9 3 4.4947 -0.0270
-8 -9 4 0.5845 0.0435
-8 -9 5 1.6804 0.0010
-8 -9 6 -0.1405 -0.0393
-8 -9 7 0.9533 0.0451
-8 -9 8 1.7500 0.0311
-8 -9 9 -1.7885 -0.0232
-8 -9 10 -0.0196 -0.0039
-8 -9 11 -2.2664 -0.0050
-8 -9 12 -3.5432 0.0124
-8 -9 13 2.5872 -0.0211
-8 -9 14 1.1767 -0.0486
-8 -9 15 0.2440 0.0347
-8 -9 16 0.9729 -0.0602
-8 -9 17 -1.6368 -0.1523
-8 -9 18 -0.6282 0.0280
-8 -9 19 0.7060 0.2339
-8 -8 1 3.3247 -0.0010
-8 -8 2 -6.6198 0.0070
-8 -8 3 6.8564 -0.0067
-8 -8 4 5.1286 -0.0158
-8 -8 5 3.4991 0.0388
-8 -8 6 0.9049 0.0057
-8 -8 7 -1.4459 -0.0533
-8 -8 8 -2.2703 0.0344
-8 -8 9 1.6276 0.0278
-8 -8 10 -4.4464 -0.0196
-8 -8 11 2.7749 -0.0162
-8 -8 12 -1.0945 -0.0168
-8 -8 13 -0.3127 -0.0181
-8 -8 14 3.3279 0.0126
-8 -8 15 1.1061 -0.0621
-8 -8 16 0.1759 0.0356
-8 -8 17 1.2375 0.0174
-8 -8 18 -0.7330 -0.0875
-8 -8 19 0.0893 0.0144
-8 -8 20 -0.1339 0.2532
-8 -7 1 4.3987 -0.0198
-8 -7 2 2.8156 -0.0067
-8 -7 3 -2.9346 0.0260
-8 -7 4 3.1520 -0.0298
-8 -7 5 5.0824 -0.0162
-8 -7 6 -1.0633 0.0417
-8 -7 7 3.5795 -0.0085
-8 -7 8 -6.6178 -0.0664
-8 -7 9 -1.6200 0.0150
-8 -7 10 -0.2779 0.0032
-8 -7 11 -2.1242 -0.0080
-8 -7 12 6.9898 -0.0167
-8 -7 13 0.3460 0.0153
-8 -7 14 0.3419 0.0411
-8 -7 15 1.1212 -0.0389
-8 -7 16 0.0950 0.0086
-8 -7 17 -0.5195 -0.0092
-8 -7 18 0.1225 0.1492
-8 -7 19 -0.8571 -0.0811
-8 -7 20 1.3550 -0.0583
-8 -6 1 -3.7052 0.0412
-8 -6 2 4.7581 -0.0163
-8 -6 3 -2.2559 0.0502
-8 -6 4 -6.1013 0.0072
-8 -6 5 1.7186 -0.0048
-8 -6 6 2.2039 -0.0294
-8 -6 7 0.2618 0.0259
-8 -6 8 4.6278 0.0056
-8 -6 9 -8.3115 -0.0721
-8 -6 10 1.2779 0.0498
-8 -6 11 -1.6353 0.0152
-8 -6 12 1.3733 -0.0012
-8 -6 13 3.7399 -0.0304
-8 -6 14 0.4951 0.0292
-8 -6 15 -1.4483 0.0413
-8 -6 16 0.7380 -0.0503
-8 -6 17 -0.6828 0.0110
-8 -6 18 1.5082 -0.0503
-8 -6 19 -0.4721 0.1482
-8 -6 20 -1.3194 -0.0803
-8 -5 1 3.8158 -0.0008
-8 -5 2 -6.1744 0.0181
-8 -5 3 -2.9862 0.0057
-8 -5 4 0.4744 0.0268
-8 -5 5 -8.0944 -0.0056
-8 -5 6 8.3332 -0.0185
-8 -5 7 -2.2324 -0.0383
-8 -5 8 4.4325 0.0320
-8 -5 9 1.0376 -0.0232
-8 -5 10 -4.9547 -0.0204
-8 -5 11 1.3906 0.0109
-8 -5 12 -1.5094 0.0133
-8 -5 13 0.8410 0.0062
-8 -5 14 1.6844 -0.0892
-8 -5 15 0.1990 -0.0060
-8 -5 16 -1.7464 0.0107
-8 -5 17 1.2441 -0.0510
-8 -5 18 -1.0197 -0.0459
-8 -5 19 2.9809 0.0252
-8 -5 20 -2.2521 0.0648
-8 -5 21 -2.2280 0.2291
-8 -4 1 -2.7757 -0.0361
-8 -4 2 -1.3996 0.0070
-8 -4 3 -7.8235 0.0108
-8 -4 4 4.1269 -0.0011
-8 -4 5 1.7457 -0.0111
-8 -4 6 -1.4585 0.0058
-8 -4 7 6.1502 -0.0251
-8 -4 8 -4.7992 -0.0200
-8 -4 9 4.4367 0.0193
-8 -4 10 -2.4451 0.0111
-8 -4 11 -0.9718 -0.0702
-8 -4 12 -1.6248 0.0120
-8 -4 13 -1.2455 0.0152
-8 -4 14 -1.1236 -0.0131
-8 -4 15 1.8841 -0.0641
-8 -4 16 -0.0772 -0.0929
-8 -4 17 2.7582 0.0656
-8 -4 18 -0.0209 -0.0403
-8 -4 19 -0.1026 -0.0210
-8 -4 20 -0.1128 -0.1010
-8 -4 21 -2.2902 0.1357
-8 -3 1 -5.7575 0.0184
-8 -3 2 -3.3845 -0.0434
-8 -3 3 8.0164 0.0112
-8 -3 4 -3.9928 0.0171
-8 -3 5 12.9359 0.0067
-8 -3 6 -4.6289 0.0082
-8 -3 7 -0.6888 0.0293
-8 -3 8 -3.0594 0.0107
-8 -3 9 -4.0440 -0.0045
-8 -3 10 2.0185 -0.0086
-8 -3 11 -1.3378 0.0125
-8 -3 12 -0.8127 -0.0210
-8 -3 13 -0.3164 0.0023
-8 -3 14 -2.5045 0.0351
-8 -3 15 -1.9503 0.0549
-8 -3 16 2.5796 -0.0911
-8 -3 17 -0.4398 0.0274
-8 -3 18 4.6152 0.0109
-8 -3 19 -3.0785 0.0346
-8 -3 20 1.4782 -0.0330
-8 -3 21 0.2942 -0.2856
-8 -2 1 4.6913 0.0149
-8 -2 2 -1.8283 -0.0076
-8 -2 3 9.8248 -0.0258
-8 -2 4 6.4667 -0.0074
-8 -2 5 -0.1171 0.0662
-8 -2 6 3.7904 -0.0084
-8 -2 7 -9.2860 -0.0229
-8 -2 8 -3.8650 0.0332
-8 -2 9 -5.7229 0.0133
-8 -2 10 -0.4720 -0.0272
-8 -2 11 0.9313 -0.0225
-8 -2 12 0.7460 0.0373
-8 -2 13 -0.4240 -0.0095
-8 -2 14 3.2744 -0.0226
-8 -2 15 -2.7344 0.0358
-8 -2 16 0.4783 0.0741
-8 -2 17 -1.7699 0.0040
-8 -2 18 -0.2796 -0.0123
-8 -2 19 0.1771 -0.0763
-8 -2 20 -1.2745 0.2224
-8 -2 21 2.9751 -0.1586
-8 -1 1 0.9295 -0.0339
-8 -1 2 9.4552 0.0068
-8 -1 3 -1.6812 0.0023
-8 -1 4 9.9390 -0.0146
-8 -1 5 -7.7257 0.0136
-8 -1 6 -1.5280 0.0053
-8 -1 7 -5.3908 -0.0136
-8 -1 8 -3.0608 -0.0681
-8 -1 9 -1.4421 0.0298
-8 -1 10 -0.5640 0.0388
-8 -1 11 -0.1356 -0.0366
-8 -1 12 3.1622 -0.0276
-8 -1 13 0.4872 0.0391
-8 -1 14 0.1293 0.0105
-8 -1 15 3.9550 -0.1036
-8 -1 16 -3.7109 0.0081
-8 -1 17 0.4063 -0.0092
-8 -1 18 -3.3365 0.0494
-8 -1 19 2.9386 -0.0902
-8 -1 20 1.3435 0.0031
-8 -1 21 0.5509 0.1130
-8 0 1 -4.2834 0.0097
-8 0 2 6.7855 -0.0451
-8 0 3 -2.3570 0.0055
-8 0 4 -5.1406 0.0508
-8 0 5 -1.4784 -0.0363
-8 0 6 -10.3530 -0.0035
-8 0 7 -1.3558 0.0173
-8 0 8 -0.1881 0.0111
-8 0 9 3.1619 -0.0147
-8 0 10 0.9926 0.0361
-8 0 11 1.7191 0.0539
-8 0 12 -2.0534 -0.0651
-8 0 13 4.9540 -0.0236
-8 0 14 0.0938 0.0286
-8 0 15 1.0693 0.0521
-8 0 16 0.2940 -0.0974
-8 0 17 -2.2114 -0.0401
-8 0 18 -0.4151 -0.0052
-8 0 19 1.6225 0.0309
-8 0 20 3.6425 -0.2477
-8 0 21 1.8016 -0.0014
-8 1 1 0.0857 0.0100
-8 1 2 -10.1615 0.0386
-8 1 3 3.3058 -0.0300
-8 1 4 -11.9276 0.0154
-8 1 5 -2.9392 -0.0065
-8 1 6 -3.1966 0.0055
-8 1 7 -0.8261 -0.0314
-8 1 8 0.2038 0.0803
-8 1 9 3.5312 0.0431
-8 1 10 -0.9232 -0.0452
-8 1 11 1.2646 0.0106
-8 1 12 -0.5915 0.0290
-8 1 13 -0.8917 -0.0225
-8 1 14 4.9725 -0.0577
-8 1 15 0.1298 -0.0082
-8 1 16 3.7267 0.0623
-8 1 17 -0.8453 -0.0628
-8 1 18 0.7375 0.0214
-8 1 19 -0.1870 0.0059
-8 1 20 -0.8183 -0.1596
-8 1 21 -0.3294 -0.1980
-8 2 1 3.0452 -0.0199
-8 2 2 -7.2801 0.0212
-8 2 3 -7.5923 0.0235
-8 2 4 0.0298 -0.0331
-8 2 5 -2.6922 -0.0094
-8 2 6 -1.1528 0.0327
-8 2 7 3.9967 -0.0204
-8 2 8 0.1790 -0.0270
-8 2 9 -0.9954 0.0441
-8 2 10 1.1629 0.0178
-8 2 11 -3.6907 -0.0478
-8 2 12 2.9444 -0.0293
-8 2 13 -0.8589 0.0500
-8 2 14 1.0991 0.0474
-8 2 15 1.9197 -0.1177
-8 2 16 -0.3818 0.0054
-8 2 17 3.4868 -0.0318
-8 2 18 0.7171 -0.0289
-8 2 19 -0.1359 -0.0583
-8 2 20 -0.7420 0.1312
-8 2 21 -2.6955 -0.0165
-8 3 1 -3.6006 0.0503
-8 3 2 3.0849 -0.0458
-8 3 3 -5.8143 -0.0292
-8 3 4 0.3231 0.0070
-8 3 5 3.4845 -0.0173
-8 3 6 5.9651 -0.0262
-8 3 7 -1.0902 0.0866
-8 3 8 2.3312 -0.0282
-8 3 9 -3.5262 -0.0122
-8 3 10 1.0434 0.0175
-8 3 11 -0.5659 0.0611
-8 3 12 0.7679 -0.0393
-8 3 13 3.2792 -0.0294
-8 3 14 -2.8443 0.0204
-8 3 15 2.0559 0.1061
-8 3 16 -2.1883 -0.0118
-8 3 17 -0.4059 -0.0029
-8 3 18 2.0319 -0.0101
-8 3 19 0.0024 0.0213
-8 3 20 -0.0615 0.1268
-8 4 1 -7.2975 0.0080
-8 4 2 1.1857 0.0306
-8 4 3 1.0278 -0.0175
-8 4 4 2.2697 -0.0160
-8 4 5 -0.0210 0.0433
-8 4 6 7.1770 -0.0311
-8 4 7 2.5224 -0.0446
-8 4 8 -1.2549 0.0689
-8 4 9 -1.0578 0.0128
-8 4 10 -3.2064 -0.0284
-8 4 11 4.1182 0.0016
-8 4 12 -0.8598 0.0528
-8 4 13 1.1241 -0.0275
-8 4 14 -0.0444 -0.0239
-8 4 15 -4.1464 0.0628
-8 4 16 1.3252 0.1049
-8 4 17 0.9169 0.0917
-8 4 18 -0.0657 -0.1200
-8 4 19 1.0879 0.1949
-8 4 20 -0.1156 0.2101
-8 5 1 -0.5049 -0.0306
-8 5 2 -3.8862 0.0518
-8 5 3 2.6832 0.0441
-8 5 4 1.7037 -0.0175
-8 5 5 1.8241 0.0058
-8 5 6 -2.3523 0.0478
-8 5 7 3.4912 -0.0297
-8 5 8 -0.9304 -0.0410
-8 5 9 0.8652 -0.0118
-8 5 10 -2.4771 -0.0093
-8 5 11 -0.5039 -0.0504
-8 5 12 3.9574 -0.0297
-8 5 13 -3.7684 0.0224
-8 5 14 0.2676 0.0284
-8 5 15 -2.7855 0.0068
-8 5 16 -2.0059 0.0365
-8 5 17 1.7028 -0.0199
-8 5 18 1.7428 0.0524
-8 5 19 0.0188 -0.0890
-8 6 1 3.2058 0.0359
-8 6 2 -2.8214 -0.0083
-8 6 3 2.5290 0.0120
-8 6 4 -0.5756 0.0548
-8 6 5 0.9200 -0.0786
-8 6 6 -2.9003 -0.0339
-8 6 7 -3.3236 0.0557
-8 6 8 2.4430 0.0009
-8 6 9 -0.4437 -0.0083
-8 6 10 3.5034 -0.0268
-8 6 11 -1.8966 0.0383
-8 6 12 -0.0118 -0.0030
-8 6 13 0.4552 -0.0244
-8 6 14 -3.6438 0.0155
-8 6 15 -0.2322 0.0093
-8 6 16 0.1068 -0.0199
-8 6 17 -0.8136 -0.0527
-8 6 18 0.7160 0.0508
-8 6 19 -0.1874 0.1225
-8 7 1 0.4529 0.0377
-8 7 2 4.3782 0.0568
-8 7 3 -0.9362 -0.0591
-8 7 4 2.9734 -0.0180
-8 7 5 -2.5339 0.0312
-8 7 6 -1.1363 -0.0429
-8 7 7 -4.8582 -0.0269
-8 7 8 0.0027 0.0384
-8 7 9 1.5387 0.0568
-8 7 10 3.1421 0.0219
-8 7 11 3.8743 -0.0166
-8 7 12 -3.4069 0.0771
-8 7 13 -0.2240 -0.0024
-8 7 14 -2.2949 -0.0061
-8 7 15 -1.5300 -0.0246
-8 7 16 2.3190 -0.0018
-8 7 17 0.0262 0.0657
-8 7 18 0.9507 0.1641
-8 8 1 -2.9794 -0.0056
-8 8 2 4.7358 -0.0506
-8 8 3 2.3600 0.0525
-8 8 4 0.3926 -0.0888
-8 8 5 -0.1911 -0.0190
-8 8 6 -1.8416 0.0253
-8 8 7 0.0495 0.0758
-8 8 8 -2.6581 -0.0453
-8 8 9 3.2201 0.0093
-8 8 10 0.2621 0.0599
-8 8 11 2.5680 -0.0599
-8 8 12 -1.1649 -0.0462
-8 8 13 -2.2133 0.0142
-8 8 14 -0.5667 -0.0023
-8 8 15 0.0599 -0.0408
-8 8 16 -0.0245 -0.0572
-8 8 17 1.8983 0.0686
-8 8 18 -0.2791 0.2187
-8 9 1 1.9851 0.0056
-8 9 2 -0.2977 -0.0489
-8 9 3 4.7195 -0.0120
-8 9 4 -0.2153 -0.0021
-8 9 5 1.0250 -0.0130
-8 9 6 -2.9594 -0.0474
-8 9 7 0.9690 0.0224
-8 9 8 0.3719 0.0900
-8 9 9 1.4531 -0.0878
-8 9 10 1.9984 -0.0229
-8 9 11 -0.8809 0.0506
-8 9 12 -0.3106 -0.0497
-8 9 13 -2.0191 0.0369
-8 9 14 -0.1747 -0.0431
-8 9 15 1.3549 -0.0094
-8 9 16 -1.1548 -0.1442
-8 9 17 0.8995 -0.0643
-8 10 1 1.2031 -0.0643
-8 10 2 -0.5370 0.0585
-8 10 3 0.7054 -0.0320
-8 10 4 1.9341 0.0274
-8 10 5 -0.6340 0.0293
-8 10 6 1.4415 0.0131
-8 10 7 -1.9831 -0.0489
-8 10 8 1.4961 0.0120
-8 10 9 -0.3701 0.0248
-8 10 10 0.7523 0.0096
-8 10 11 -0.9118 -0.0458
-8 10 12 1.8456 0.0508
-8 10 13 -0.3284 0.1138
-8 10 14 -0.3636 0.0526
-8 10 15 0.0091 -0.0158
-8 10 16 -0.6172 -0.0860
-8 11 1 0.6365 -0.0439
-8 11 2 1.4611 0.0052
-8 11 3 -3.3328 0.0372
-8 11 4 -0.0753 -0.0065
-8 11 5 -0.2348 0.0002
-8 11 6 1.0723 0.1189
-8 11 7 0.0589 -0.0125
-8 11 8 -0.3429 -0.0162
-8 11 9 -0.1366 0.0015
-8 11 10 0.3313 -0.0010
-8 11 11 -1.2641 0.0071
-8 11 12 -0.2365 -0.0368
-8 11 13 0.7992 -0.0751
-8 11 14 -0.0318 0.1870
-8 11 15 -2.1006 0.0721
-8 12 1 1.6030 0.0081
-8 12 2 0.7152 -0.0959
-8 12 3 -1.2457 -0.0257
-8 12 4 -2.6492 0.0822
-8 12 5 0.2244 -0.0046
-8 12 6 -0.3529 -0.0016
-8 12 7 2.5940 0.0797
-8 12 8 -3.0120 0.0093
-8 12 9 -0.4840 0.0194
-8 12 10 -0.0668 -0.0679
-8 12 11 1.3497 -0.0633
-8 12 12 -0.7436 0.0374
-8 12 13 -2.2735 -0.0805
-8 12 14 -0.7301 -0.0906
-8 13 1 0.0508 0.0377
-8 13 2 -1.1299 -0.0580
-8 13 3 1.7661 -0.0150
-8 13 4 -2.2420 -0.0342
-8 13 5 0.4907 0.0779
-8 13 6 -1.3025 0.0342
-8 13 7 -0.3926 -0.0117
-8 13 8 1.5690 -0.0496
-8 13 9 -1.6678 0.1040
-8 13 10 -1.4408 0.0221
-8 13 11 1.0208 -0.0446
-8 13 12 -1.0698 0.0681
-8 13 13 0.2132 0.0285
-8 14 1 1.2607 -0.0844
-8 14 2 -0.4326 -0.0390
-8 14 3 1.8795 0.0497
-8 14 4 1.6475 0.0481
-8 14 5 -0.0475 0.0004
-8 14 6 -0.0162 -0.0429
-8 14 7 -3.2126 0.0728
-8 14 8 -0.4666 0.1098
-8 14 9 0.8617 -0.1658
-8 14 10 0.6115 0.1343
-8 14 11 -0.3290 0.1500
-8 15 1 -0.5293 -0.0158
-8 15 2 0.5158 0.0638
-8 15 3 -0.2357 -0.1462
-8 15 4 2.3197 0.0083
-8 15 5 -0.1045 0.0760
-8 15 6 0.8042 0.1016
-8 15 7 -0.8431 -0.1598
-8 15 8 -0.8623 0.1158
-8 15 9 -0.8165 0.1795
-8 16 1 -0.9764 0.0533
-8 16 2 0.1170 -0.0703
-8 16 3 -3.4187 0.2228
-8 16 4 1.0632 -0.0905
-8 16 5 -0.5563 -0.0666
-8 16 6 0.0459 0.0762
-8 16 7 0.4344 0.2063
-8 17 1 1.5869 0.0255
-8 17 2 0.0346 0.1244
-7 -20 1 -0.1987 0.0547
-7 -20 2 -0.0507 0.1440
-7 -20 3 -0.0593 -0.1023
-7 -20 4 0.0466 -0.1037
-7 -20 5 0.8238 0.3174
-7 -19 1 -2.7600 0.1508
-7 -19 2 0.1031 0.1382
-7 -19 3 0.8963 -0.0176
-7 -19 4 0.7519 -0.0427
-7 -19 5 0.3385 0.1104
-7 -19 6 0.2650 0.2928
-7 -19 7 1.4137 -0.1022
-7 -19 8 -1.5270 -0.1680
-7 -19 9 0.7702 0.2828
-7 -18 1 -1.2128 0.0101
-7 -18 2 1.6707 0.0588
-7 -18 3 1.3401 -0.0581
-7 -18 4 2.1360 0.0353
-7 -18 5 0.2947 0.0063
-7 -18 6 -2.5506 0.1551
-7 -18 7 -1.6525 0.0777
-7 -18 8 0.2744 -0.3014
-7 -18 9 -0.1826 -0.0276
-7 -18 10 0.7504 0.2094
-7 -18 11 1.7861 0.0316
-7 -17 1 3.1679 -0.0031
-7 -17 2 1.4486 -0.0019
-7 -17 3 0.3201 0.0344
-7 -17 4 1.3381 0.0165
-7 -17 5 -0.3826 -0.0169
-7 -17 6 -1.2223 -0.0232
-7 -17 7 -4.0872 0.0372
-7 -17 8 -1.9223 0.0531
-7 -17 9 -0.7783 -0.2918
-7 -17 10 -1.1865 0.2731
-7 -17 11 -0.4896 0.0424
-7 -17 12 -0.3470 0.2493
-7 -16 1 3.3603 0.0478
-7 -16 2 -1.6827 -0.0775
-7 -16 3 0.2885 -0.0210
-7 -16 4 -3.8857 0.0313
-7 -16 5 -2.0670 0.0493
-7 -16 6 -0.0784 -0.0277
-7 -16 7 -1.1264 -0.0139
-7 -16 8 -1.0221 0.0578
-7 -16 9 0.1803 -0.0398
-7 -16 10 -2.5166 0.0360
-7 -16 11 -0.0936 0.2035
-7 -16 12 -1.5393 0.0849
-7 -16 13 -0.1884 0.0615
-7 -16 14 -1.9416 -0.4126
-7 -15 1 -1.2298 0.0353
-7 -15 2 -1.0932 0.0098
-7 -15 3 -2.7994 -0.0735
-7 -15 4 -3.1349 -0.0677
-7 -15 5 -2.9613 0.0178
-7 -15 6 -1.5158 0.0334
-7 -15 7 3.2626 -0.0171
-7 -15 8 -0.5884 0.0319
-7 -15 9 1.4751 0.0465
-7 -15 10 0.5907 -0.0416
-7 -15 11 -0.1148 0.0808
-7 -15 12 0.7562 -0.0205
-7 -15 13 0.2255 0.1316
-7 -15 14 -1.5594 -0.2139
-7 -15 15 -2.3750 0.0428
-7 -14 1 -2.3245 -0.0210
-7 -14 2 -0.9732 0.0078
-7 -14 3 -2.0653 0.0362
-7 -14 4 -1.1618 -0.0380
-7 -14 5 -1.4117 -0.0161
-7 -14 6 0.0510 0.0731
-7 -14 7 -0.4656 -0.0422
-7 -14 8 4.0520 -0.0211
-7 -14 9 -0.3779 -0.0073
-7 -14 10 1.6012 -0.0026
-7 -14 11 -0.1021 -0.0210
-7 -14 12 1.4339 -0.0039
-7 -14 13 -0.4220 -0.0290
-7 -14 14 1.7383 0.0810
-7 -14 15 -0.8144 0.0805
-7 -14 16 -0.8643 0.1530
-7 -13 1 -0.0639 0.0307
-7 -13 2 -0.3308 -0.0700
-7 -13 3 -1.0699 0.0106
-7 -13 4 0.8099 0.0124
-7 -13 5 0.2327 -0.0248
-7 -13 6 0.0745 0.0202
-7 -13 7 -2.0017 0.0176
-7 -13 8 0.3955 -0.0277
-7 -13 9 0.7598 -0.0383
-7 -13 10 2.8288 -0.0540
-7 -13 11 -0.3522 0.0508
-7 -13 12 0.0122 -0.0062
-7 -13 13 0.8869 -0.0189
-7 -13 14 -0.1199 0.1333
-7 -13 15 2.0446 -0.0042
-7 -13 16 1.2347 0.1330
-7 -13 17 1.4863 0.0616
-7 -12 1 0.1366 0.0154
-7 -12 2 1.6933 0.0362
-7 -12 3 1.3507 -0.0494
-7 -12 4 -0.3631 0.0006
-7 -12 5 1.6031 0.0221
-7 -12 6 -2.7784 -0.0214
-7 -12 7 1.2147 -0.0162
-7 -12 8 -2.6245 -0.0410
-7 -12 9 -0.3750 0.0138
-7 -12 10 1.3316 -0.0181
-7 -12 11 1.9760 0.0239
-7 -12 12 1.4248 -0.0024
-7 -12 13 0.5699 0.0028
-7 -12 14 1.2775 -0.0659
-7 -12 15 1.6651 0.0023
-7 -12 16 2.0720 0.0626
-7 -12 17 0.2795 -0.0139
-7 -12 18 0.9693 0.0250
-7 -11 1 5.3794 -0.0391
-7 -11 2 -0.8227 -0.0089
-7 -11 3 1.0890 0.0422
-7 -11 4 -1.6518 -0.0492
-7 -11 5 0.0279 0.0186
-7 -11 6 -0.7232 0.0638
-7 -11 7 -0.8840 0.0424
-7 -11 8 1.6775 -0.0338
-7 -11 9 1.4917 -0.0019
-7 -11 10 -1.2467 0.0077
-7 -11 11 4.1276 -0.0194
-7 -11 12 0.2521 0.0015
-7 -11 13 1.1065 -0.0159
-7 -11 14 0.5945 -0.0106
-7 -11 15 -0.5556 -0.0843
-7 -11 16 2.8338 -0.0415
-7 -11 17 -0.3549 0.0627
-7 -11 18 -0.7152 0.0687
-7 -11 19 -1.3070 0.0023
-7 -10 1 2.5385 0.0172
-7 -10 2 3.0244 -0.0449
-7 -10 3 -2.3861 -0.0183
-7 -10 4 -1.3904 0.0295
-7 -10 5 -5.0390 -0.0181
-7 -10 6 3.0045 -0.0118
-7 -10 7 0.3631 0.0864
-7 -10 8 0.3332 0.0239
-7 -10 9 4.0438 -0.0198
-7 -10 10 0.5103 0.0222
-7 -10 11 1.0313 0.0226
-7 -10 12 2.8596 0.0016
-7 -10 13 -2.1749 -0.0105
-7 -10 14 -0.4219 0.0324
-7 -10 15 -1.5540 0.0337
-7 -10 16 -2.0698 -0.0070
-7 -10 17 -0.1196 -0.0581
-7 -10 18 -0.2648 0.0811
-7 -10 19 0.6962 0.0623
-7 -9 1 -10.9625 -0.0140
-7 -9 2 1.0812 0.0859
-7 -9 3 -0.2060 -0.1037
-7 -9 4 2.0594 0.0194
-7 -9 5 -0.5183 0.0283
-7 -9 6 -1.7014 -0.0329
-7 -9 7 3.6660 -0.0245
-7 -9 8 2.8170 0.0321
-7 -9 9 -2.3290 -0.0093
-7 -9 10 4.4632 -0.0532
-7 -9 11 -4.6141 0.0258
-7 -9 12 -0.9002 0.0553
-7 -9 13 0.7410 0.0158
-7 -9 14 -1.9308 -0.0072
-7 -9 15 0.7956 0.0176
-7 -9 16 -1.2306 0.0254
-7 -9 17 -1.1643 -0.0590
-7 -9 18 -1.5235 -0.0399
-7 -9 19 0.5240 0.0403
-7 -9 20 1.3471 0.1119
-7 -8 1 -2.6000 0.0143
-7 -8 2 -9.0422 0.0130
-7 -8 3 2.8359 0.0305
-7 -8 4 1.5718 -0.0469
-7 -8 5 6.2078 -0.0004
-7 -8 6 3.4274 0.0460
-7 -8 7 -4.1693 -0.0395
-7 -8 8 4.7113 -0.0401
-7 -8 9 -0.6999 0.0430
-7 -8 10 -2.4144 -0.0060
-7 -8 11 1.9903 -0.0771
-7 -8 12 -7.2490 -0.0152
-7 -8 13 0.0896 -0.0269
-7 -8 14 0.0336 0.0191
-7 -8 15 2.1494 -0.0641
-7 -8 16 1.0805 0.0064
-7 -8 17 1.2617 -0.0450
-7 -8 18 -0.3667 -0.0768
-7 -8 19 -0.8558 -0.0179
-7 -8 20 0.5039 0.0212
-7 -7 1 5.7703 0.0431
-7 -7 2 -2.0819 -0.0265
-7 -7 3 0.0253 0.0006
-7 -7 4 3.7656 -0.0080
-7 -7 5 1.4601 -0.0334
-7 -7 6 5.6753 0.0043
-7 -7 7 3.6915 0.0544
-7 -7 8 -8.5950 -0.0354
-7 -7 9 4.5938 -0.0204
-7 -7 10 -5.7714 0.0249
-7 -7 11 0.1730 0.0009
-7 -7 12 1.7232 -0.0405
-7 -7 13 -2.2278 -0.0516
-7 -7 14 1.4051 -0.0115
-7 -7 15 1.4374 0.0196
-7 -7 16 2.1794 -0.0464
-7 -7 17 0.6287 -0.0276
-7 -7 18 -0.2905 0.0156
-7 -7 19 -0.9012 -0.0721
-7 -7 20 1.0662 0.0516
-7 -7 21 1.9922 -0.1641
-7 -6 1 -1.7594 -0.0155
-7 -6 2 9.1440 0.0261
-7 -6 3 -0.5405 -0.0042
-7 -6 4 -2.5755 -0.0102
-7 -6 5 4.6708 0.0192
-7 -6 6 -5.7037 -0.0490
-7 -6 7 10.8511 0.0044
-7 -6 8 -0.1678 0.0409
-7 -6 9 -5.9748 -0.0217
-7 -6 10 1.3112 -0.0363
-7 -6 11 -6.4645 0.0280
-7 -6 12 3.3291 -0.0109
-7 -6 13 1.2999 -0.0041
-7 -6 14 1.5313 -0.0104
-7 -6 15 0.2335 0.0122
-7 -6 16 1.2842 0.0603
-7 -6 17 -0.4446 -0.0224
-7 -6 18 1.3114 -0.0142
-7 -6 19 -1.4308 0.0156
-7 -6 20 -0.5390 -0.0198
-7 -6 21 1.3551 0.0499
-7 -5 1 5.4029 -0.0385
-7 -5 2 0.0946 0.0011
-7 -5 3 1.8906 0.0448
-7 -5 4 -6.4042 -0.0038
-7 -5 5 -3.6708 0.0159
-7 -5 6 3.5949 0.0338
-7 -5 7 -4.4288 -0.0477
-7 -5 8 13.4166 -0.0020
-7 -5 9 -2.8309 -0.0179
-7 -5 10 -0.9009 0.0131
-7 -5 11 -2.9085 -0.0092
-7 -5 12 -1.5043 -0.0150
-7 -5 13 2.0091 0.0131
-7 -5 14 2.2536 -0.0451
-7 -5 15 0.4079 -0.0183
-7 -5 16 -1.1875 -0.0119
-7 -5 17 -1.2178 0.0343
-7 -5 18 -0.5438 -0.0518
-7 -5 19 2.8758 0.0498
-7 -5 20 -0.0866 -0.0565
-7 -5 21 -1.7940 0.1396
-7 -4 1 5.9907 0.0076
-7 -4 2 0.4759 -0.0279
-7 -4 3 -11.8066 0.0123
-7 -4 4 2.6005 0.0419
-7 -4 5 -12.0319 -0.0336
-7 -4 6 8.5489 -0.0085
-7 -4 7 -0.5771 0.0296
-7 -4 8 1.9307 -0.0318
-7 -4 9 6.8860 -0.0403
-7 -4 10 -3.0061 0.0326
-7 -4 11 1.1259 0.0014
-7 -4 12 -3.6701 -0.0018
-7 -4 13 0.6065 -0.0191
-7 -4 14 1.2755 0.0084
-7 -4 15 2.4634 -0.0086
-7 -4 16 -1.7109 -0.0784
-7 -4 17 1.6570 -0.0194
-7 -4 18 -2.0684 -0.0633
-7 -4 19 2.3530 0.0121
-7 -4 20 -0.2429 -0.0585
-7 -4 21 -1.2117 0.1337
-7 -3 1 -4.5764 0.0457
-7 -3 2 -0.2271 -0.0024
-7 -3 3 -5.8928 -0.0239
-7 -3 4 -4.3498 0.0108
-7 -3 5 7.0360 0.0165
-7 -3 6 -4.7532 -0.0277
-7 -3 7 10.6667 -0.0247
-7 -3 8 -5.5827 0.0302
-7 -3 9 1.5695 -0.0048
-7 -3 10 -0.9194 -0.0334
-7 -3 11 0.0829 0.0120
-7 -3 12 -0.5043 0.0384
-7 -3 13 -1.2536 -0.0037
-7 -3 14 -1.9007 -0.0023
-7 -3 15 0.2104 0.0438
-7 -3 16 0.9657 -0.0182
-7 -3 17 1.0965 -0.0257
-7 -3 18 3.5795 -0.0123
-7 -3 19 -0.1938 -0.0281
-7 -3 20 1.1346 -0.0475
-7 -3 21 -2.1072 0.0110
-7 -3 22 -0.6214 -0.0161
-7 -2 1 1.5633 -0.0105
-7 -2 2 -10.3451 0.0125
-7 -2 3 10.5852 0.0069
-7 -2 4 -3.5945 -0.0795
-7 -2 5 14.1986 0.0229
-7 -2 6 1.6229 0.0282
-7 -2 7 0.7361 -0.0163
-7 -2 8 -2.5556 -0.0100
-7 -2 9 -7.5355 0.0417
-7 -2 10 -1.6673 -0.0015
-7 -2 11 -1.5051 -0.0724
-7 -2 12 0.6654 0.0144
-7 -2 13 -0.6006 0.0283
-7 -2 14 0.1227 0.0131
-7 -2 15 -4.0092 -0.0204
-7 -2 16 2.4552 0.0094
-7 -2 17 -1.8603 0.0431
-7 -2 18 3.5614 0.0136
-7 -2 19 -2.4593 -0.0606
-7 -2 20 0.1408 0.0680
-7 -2 21 1.8265 -0.1168
-7 -2 22 0.1167 0.0975
-7 -1 1 5.1517 -0.0036
-7 -1 2 -0.5791 -0.0049
-7 -1 3 4.8499 0.0027
-7 -1 4 12.3755 -0.0135
-7 -1 5 0.7445 -0.0478
-7 -1 6 10.1049 -0.0114
-7 -1 7 -7.8175 0.0336
-7 -1 8 -1.7067 -0.0478
-7 -1 9 -7.8721 -0.0331
-7 -1 10 -2.8014 0.0450
-7 -1 11 -3.2748 0.0050
-7 -1 12 2.1894 -0.0548
-7 -1 13 -1.7187 -0.0010
-7 -1 14 0.7769 0.0056
-7 -1 15 0.2197 0.0183
-7 -1 16 -1.8607 -0.0652
-7 -1 17 1.3531 0.0176
-7 -1 18 -2.9999 0.0310
-7 -1 19 0.3520 -0.0385
-7 -1 20 -2.8670 0.0841
-7 -1 21 0.5569 -0.1063
-7 -1 22 1.6418 0.0675
-7 0 1 -6.3077 -0.0081
-7 0 2 13.1381 0.0024
-7 0 3 -2.6434 -0.0279
-7 0 4 12.4212 0.0562
-7 0 5 -4.2751 0.0185
-7 0 6 -1.0475 -0.0300
-7 0 7 -5.1721 -0.0369
-7 0 8 -4.4677 0.0177
-7 0 9 -0.7202 -0.0429
-7 0 10 -0.9628 -0.0160
-7 0 11 -0.0551 0.0447
-7 0 12 -3.4558 0.0186
-7 0 13 3.5312 -0.0125
-7 0 14 -2.2621 -0.0229
-7 0 15 3.3054 0.0312
-7 0 16 -2.3575 0.0329
-7 0 17 -0.1081 -0.0428
-7 0 18 -2.7889 -0.0078
-7 0 19 -0.2975 0.0229
-7 0 20 1.8311 -0.0264
-7 0 21 0.6749 0.0635
-7 0 22 -0.0497 -0.2048
-7 1 1 -5.4694 -0.0205
-7 1 2 -0.5081 -0.0055
-7 1 3 3.4720 0.0013
-7 1 4 -5.9880 0.0306
-7 1 5 2.0524 0.0130
-7 1 6 -11.3341 0.0698
-7 1 7 -3.0585 -0.0607
-7 1 8 -3.2719 0.0013
-7 1 9 3.4053 0.0617
-7 1 10 -1.4406 -0.0129
-7 1 11 3.9212 -0.0162
-7 1 12 -3.8843 -0.0097
-7 1 13 -0.6751 0.0177
-7 1 14 3.0445 0.0072
-7 1 15 0.7478 -0.0434
-7 1 16 4.7821 0.0156
-7 1 17 -2.7431 0.0219
-7 1 18 0.0448 0.0601
-7 1 19 -0.6226 0.0064
-7 1 20 -0.2220 -0.1365
-7 1 21 1.6795 -0.1484
-7 2 1 6.9451 0.0043
-7 2 2 -11.6704 -0.0238
-7 2 3 -1.4105 0.0172
-7 2 4 -10.3242 0.0103
-7 2 5 -2.5347 -0.0009
-7 2 6 -6.2187 -0.0098
-7 2 7 0.4114 0.0317
-7 2 8 -2.8133 -0.0345
-7 2 9 2.8045 0.0132
-7 2 10 1.5011 0.0317
-7 2 11 -3.4823 -0.0119
-7 2 12 2.8921 -0.0616
-7 2 13 -3.0783 -0.0290
-7 2 14 3.5639 0.0408
-7 2 15 0.9417 -0.0312
-7 2 16 3.7715 -0.0397
-7 2 17 2.9575 -0.0790
-7 2 18 0.0369 -0.0050
-7 2 19 2.2363 0.0200
-7 2 20 0.5047 -0.1380
-7 2 21 -1.5322 -0.2299
-7 3 1 3.1403 0.0517
-7 3 2 0.1690 -0.0020
-7 3 3 -6.4706 -0.0288
-7 3 4 -6.9172 -0.0151
-7 3 5 -5.0885 0.0203
-7 3 6 1.6343 -0.0274
-7 3 7 -0.2096 0.0032
-7 3 8 4.6760 0.0215
-7 3 9 -4.7103 -0.0123
-7 3 10 3.7710 -0.0195
-7 3 11 -3.1215 0.0343
-7 3 12 1.8890 0.0070
-7 3 13 1.2282 -0.0049
-7 3 14 -0.0692 -0.0616
-7 3 15 4.4224 0.0217
-7 3 16 -2.6330 -0.0105
-7 3 17 2.0094 -0.0140
-7 3 18 1.7610 -0.0910
-7 3 19 1.0783 -0.1251
-7 3 20 3.7621 -0.0429
-7 3 21 1.7280 -0.0005
-7 4 1 -8.7998 -0.0183
-7 4 2 4.1230 0.0317
-7 4 3 -3.3878 0.0125
-7 4 4 3.4603 -0.0509
-7 4 5 -6.8126 -0.0209
-7 4 6 7.2262 0.0464
-7 4 7 1.9659 -0.0152
-7 4 8 3.6306 0.0101
-7 4 9 -0.6265 0.0569
-7 4 10 -2.7490 0.0261
-7 4 11 3.0026 -0.0021
-7 4 12 -1.4745 0.0410
-7 4 13 5.0685 0.0281
-7 4 14 -2.4695 0.0110
-7 4 15 -0.2131 -0.0886
-7 4 16 0.5741 0.0308
-7 4 17 -1.9912 0.0321
-7 4 18 1.4958 -0.0291
-7 4 19 1.0000 -0.0124
-7 4 20 0.9092 0.0942
-7 4 21 2.8961 0.1752
-7 5 1 -4.1297 -0.0150
-7 5 2 -2.0897 -0.0141
-7 5 3 -1.9043 0.0123
-7 5 4 3.4959 0.0177
-7 5 5 4.3995 -0.0159
-7 5 6 -0.6738 -0.0353
-7 5 7 5.5382 0.0694
-7 5 8 -0.4633 0.0141
-7 5 9 3.8685 -0.0217
-7 5 10 -4.2103 0.0293
-7 5 11 2.3221 0.0354
-7 5 12 1.5417 -0.0357
-7 5 13 -1.4469 -0.0429
-7 5 14 2.6519 0.0244
-7 5 15 -5.5206 0.0152
-7 5 16 -2.1564 -0.0023
-7 5 17 0.1578 -0.0076
-7 5 18 0.5738 -0.0025
-7 5 19 1.5510 -0.0027
-7 5 20 0.2836 0.1725
-7 6 1 3.8273 -0.0099
-7 6 2 -5.6786 0.0208
-7 6 3 1.5041 -0.0113
-7 6 4 -3.6125 0.0156
-7 6 5 7.2627 0.0444
-7 6 6 -0.6030 -0.0241
-7 6 7 0.1630 -0.0361
-7 6 8 -1.0327 0.0682
-7 6 9 -0.5568 0.0318
-7 6 10 2.5897 -0.0649
-7 6 11 -3.6397 -0.0186
-7 6 12 3.7985 0.0191
-7 6 13 -1.5115 -0.0108
-7 6 14 -1.6982 -0.0676
-7 6 15 -0.6258 0.0588
-7 6 16 -4.0814 0.0190
-7 6 17 -0.5539 0.0011
-7 6 18 -0.6852 -0.0611
-7 6 19 -0.0059 0.1608
-7 6 20 1.0990 0.0059
-7 7 1 1.9989 0.0188
-7 7 2 -2.7645 0.0643
-7 7 3 0.5236 0.0035
-7 7 4 1.6277 0.0180
-7 7 5 -1.5298 -0.0302
-7 7 6 2.6181 0.0744
-7 7 7 -4.5046 -0.0298
-7 7 8 0.2672 -0.0578
-7 7 9 -3.7082 0.0601
-7 7 10 2.3187 0.0409
-7 7 11 1.4877 -0.0184
-7 7 12 -1.7753 0.0168
-7 7 13 1.7226 0.0393
-7 7 14 -3.7649 0.0626
-7 7 15 -2.1585 -0.0240
-7 7 16 0.3184 -0.0077
-7 7 17 -1.2389 -0.0110
-7 7 18 1.5491 0.0689
-7 7 19 -0.4717 0.0677
-7 8 1 -6.8900 0.0186
-7 8 2 3.9757 -0.0250
-7 8 3 -1.2983 0.0733
-7 8 4 4.8691 0.0245
-7 8 5 -0.1929 -0.0411
-7 8 6 -0.2855 -0.0618
-7 8 7 -2.6306 0.0694
-7 8 8 -2.6323 -0.0580
-7 8 9 0.2398 -0.0336
-7 8 10 -1.4299 0.0101
-7 8 11 4.8544 -0.0012
-7 8 12 -0.6286 0.0643
-7 8 13 0.0037 -0.0138
-7 8 14 -0.7805 0.0467
-7 8 15 -3.5528 0.0076
-7 8 16 0.8205 -0.0560
-7 8 17 -0.2140 -0.1133
-7 8 18 0.9892 0.1197
-7 8 19 2.0188 0.1112
-7 9 1 -4.0784 -0.0129
-7 9 2 -0.1078 0.0099
-7 9 3 3.9484 -0.0244
-7 9 4 1.5077 -0.0204
-7 9 5 2.8205 0.0855
-7 9 6 -2.0512 -0.1248
-7 9 7 -0.2080 -0.0483
-7 9 8 -3.6512 0.0407
-7 9 9 2.0780 -0.0624
-7 9 10 0.7069 -0.0384
-7 9 11 1.8075 -0.0163
-7 9 12 1.9314 -0.0666
-7 9 13 -1.5383 0.0752
-7 9 14 0.3758 -0.0008
-7 9 15 0.4085 -0.0392
-7 9 16 -1.0779 -0.0501
-7 9 17 1.1131 -0.1284
-7 9 18 -0.1208 -0.1077
-7 10 1 1.1935 -0.0712
-7 10 2 -1.8659 0.0047
-7 10 3 3.7093 0.0593
-7 10 4 1.4989 -0.0350
-7 10 5 1.6457 -0.0579
-7 10 6 -0.0532 0.0378
-7 10 7 -0.5021 -0.0483
-7 10 8 0.0147 -0.0085
-7 10 9 -0.1400 -0.0367
-7 10 10 2.7456 0.0317
-7 10 11 0.5758 -0.0019
-7 10 12 1.3488 -0.0311
-7 10 13 0.3574 0.0130
-7 10 14 -1.1655 0.0164
-7 10 15 1.9847 0.0719
-7 10 16 -1.3912 -0.0762
-7 10 17 0.5772 -0.0539
-7 11 1 2.4914 0.0514
-7 11 2 1.3266 0.0003
-7 11 3 -1.5521 -0.0139
-7 11 4 0.9964 0.0361
-7 11 5 -0.3145 -0.0161
-7 11 6 0.9298 -0.0128
-7 11 7 0.7094 -0.0018
-7 11 8 2.5708 0.0389
-7 11 9 -0.1027 -0.0334
-7 11 10 1.8797 -0.0334
-7 11 11 -0.8914 0.0626
-7 11 12 0.5860 -0.0044
-7 11 13 1.1847 -0.0580
-7 11 14 0.1538 0.0244
-7 11 15 -0.3381 0.0482
-7 11 16 -0.1962 0.0370
-7 12 1 1.3285 0.0165
-7 12 2 3.3516 0.0391
-7 12 3 -1.4114 -0.0583
-7 12 4 -2.3198 0.0148
-7 12 5 -1.8426 -0.0267
-7 12 6 0.6417 0.0541
-7 12 7 1.2238 0.0191
-7 12 8 -0.1091 -0.0508
-7 12 9 0.4602 0.0752
-7 12 10 -0.3465 -0.0127
-7 12 11 0.2864 -0.1075
-7 12 12 0.9650 0.0088
-7 12 13 -1.0537 -0.0416
-7 12 14 1.6776 -0.0852
-7 12 15 -1.3743 0.0169
-7 13 1 0.1131 0.0179
-7 13 2 0.2971 -0.0746
-7 13 3 0.9160 0.0179
-7 13 4 -2.4118 -0.0281
-7 13 5 -1.0944 0.0050
-7 13 6 -2.2631 -0.0039
-7 13 7 1.5540 0.0046
-7 13 8 -0.7475 -0.0242
-7 13 9 -1.5226 0.0372
-7 13 10 -2.4301 0.0774
-7 13 11 0.0354 0.0240
-7 13 12 0.4708 0.0966
-7 13 13 0.5993 -0.0465
-7 13 14 -1.1940 0.1082
-7 14 1 1.9663 -0.0290
-7 14 2 -0.8527 0.0016
-7 14 3 2.5698 0.0166
-7 14 4 -0.0547 0.0385
-7 14 5 0.6393 0.0201
-7 14 6 -1.0320 -0.0860
-7 14 7 -2.7475 0.0055
-7 14 8 -0.3280 0.0404
-7 14 9 -0.0397 -0.0303
-7 14 10 -1.3951 0.1530
-7 14 11 0.3031 0.1055
-7 14 12 -2.2649 0.2123
-7 14 13 0.9143 0.2946
-7 15 1 0.7588 0.0105
-7 15 2 0.8732 0.0431
-7 15 3 2.0782 -0.0687
-7 15 4 2.2368 -0.0010
-7 15 5 1.4422 0.0470
-7 15 6 1.0887 0.1051
-7 15 7 -1.6771 -0.1768
-7 15 8 -1.6840 0.0717
-7 15 9 -1.3034 0.1350
-7 15 10 1.9279 -0.0719
-7 15 11 -0.3103 0.3118
-7 16 1 -0.5640 0.0190
-7 16 2 0.3892 -0.1355
-7 16 3 -2.5008 0.1203
-7 16 4 1.8882 -0.0616
-7 16 5 -0.3045 -0.0758
-7 16 6 0.9856 0.1444
-7 16 7 0.6292 0.2182
-7 16 8 -0.4506 -0.1696
-7 16 9 -0.5868 -0.0290
-7 17 1 0.4951 0.1502
-7 17 2 1.2260 -0.0527
-7 17 3 -3.1505 -0.1687
-7 17 4 -2.3338 0.1506
-7 17 5 -1.2174 0.1251
-7 17 6 0.4066 -0.0453
-6 -21 1 -0.6740 -0.3285
-6 -20 1 0.4047 -0.2187
-6 -20 2 -0.9762 -0.0585
-6 -20 3 -0.5373 -0.2864
-6 -20 4 0.5908 0.1196
-6 -20 5 1.3821 0.0498
-6 -20 6 -0.2062 -0.2346
-6 -19 1 -3.0440 0.0734
-6 -19 2 -3.4985 0.1214
-6 -19 3 0.5664 -0.0637
-6 -19 4 -0.4355 -0.2957
-6 -19 5 0.4116 0.0768
-6 -19 6 2.9015 0.1762
-6 -19 7 -0.5913 -0.0233
-6 -19 8 0.3033 0.0819
-6 -19 9 -1.8449 -0.0276
-6 -18 1 -3.4230 -0.0214
-6 -18 2 -1.7737 0.0835
-6 -18 3 -1.7318 0.0059
-6 -18 4 2.4931 -0.1232
-6 -18 5 0.7208 -0.0602
-6 -18 6 -0.2859 0.1879
-6 -18 7 1.3859 0.1588
-6 -18 8 -0.7884 -0.1071
-6 -18 9 -0.9118 -0.0498
-6 -18 10 0.3741 -0.0337
-6 -18 11 0.0306 0.0599
-6 -17 1 1.0320 0.0181
-6 -17 2 3.4434 0.0111
-6 -17 3 -1.6795 -0.0161
-6 -17 4 2.4663 0.0188
-6 -17 5 1.8284 -0.1301
-6 -17 6 -0.1562 0.0292
-6 -17 7 -1.3529 0.0743
-6 -17 8 -1.7528 0.0562
-6 -17 9 -0.0196 -0.0719
-6 -17 10 -0.7211 -0.0200
-6 -17 11 -0.1582 0.0178
-6 -17 12 0.8184 0.3032
-6 -17 13 -1.6378 -0.0265
-6 -16 1 4.3480 0.0779
-6 -16 2 3.0598 0.0533
-6 -16 3 3.2127 0.0130
-6 -16 4 -2.5520 0.0246
-6 -16 5 -0.3928 0.0291
-6 -16 6 -0.5467 -0.0577
-6 -16 7 -2.4777 -0.0232
-6 -16 8 -0.7687 -0.0007
-6 -16 9 -1.4399 -0.0630
-6 -16 10 -1.2215 0.0679
-6 -16 11 -0.9004 -0.1109
-6 -16 12 -1.4679 0.1416
-6 -16 13 1.2772 0.1146
-6 -16 14 -1.3916 -0.0102
-6 -15 1 3.8353 0.0162
-6 -15 2 -1.0913 0.0685
-6 -15 3 2.2585 0.0357
-6 -15 4 -2.2996 -0.0396
-6 -15 5 -4.8844 -0.0233
-6 -15 6 -2.7526 -0.0153
-6 -15 7 0.0727 0.0269
-6 -15 8 -2.3379 -0.0222
-6 -15 9 0.9807 -0.0600
-6 -15 10 -1.2097 0.0369
-6 -15 11 -0.0106 0.0208
-6 -15 12 -0.8946 -0.0465
-6 -15 13 1.5935 0.1873
-6 -15 14 -1.1746 -0.1538
-6 -15 15 -0.7786 0.0854
-6 -15 16 -0.9832 -0.1857
-6 -14 1 -1.3329 0.0299
-6 -14 2 0.1668 -0.0016
-6 -14 3 -2.9369 0.0201
-6 -14 4 -1.7919 0.0583
-6 -14 5 -2.5214 -0.0319
-6 -14 6 -3.7710 -0.0300
-6 -14 7 -0.4471 -0.0733
-6 -14 8 2.4181 0.0517
-6 -14 9 0.2027 -0.0256
-6 -14 10 0.0073 0.0002
-6 -14 11 1.1998 0.0967
-6 -14 12 0.5337 -0.0065
-6 -14 13 -0.2667 0.0100
-6 -14 14 2.3443 -0.0652
-6 -14 15 -1.6986 0.0951
-6 -14 16 -0.6318 -0.0309
-6 -14 17 -1.4536 0.0495
-6 -13 1 -2.5447 0.0047
-6 -13 2 -0.8295 0.0057
-6 -13 3 -2.3579 -0.0417
-6 -13 4 -0.5420 0.0181
-6 -13 5 -1.6929 0.0965
-6 -13 6 2.0000 0.0551
-6 -13 7 -3.4287 -0.0292
-6 -13 8 0.7296 -0.0178
-6 -13 9 2.2156 0.0107
-6 -13 10 2.3114 -0.0722
-6 -13 11 -0.4787 0.0301
-6 -13 12 1.4357 0.0488
-6 -13 13 -0.5647 -0.0077
-6 -13 14 -0.2315 -0.0105
-6 -13 15 0.9023 -0.0488
-6 -13 16 0.3158 0.1104
-6 -13 17 1.0405 0.1332
-6 -13 18 -0.4526 -0.0647
-6 -12 1 -1.0059 -0.0323
-6 -12 2 -0.0061 -0.0233
-6 -12 3 -0.0534 0.0624
-6 -12 4 0.7637 -0.0637
-6 -12 5 1.0573 0.0094
-6 -12 6 -1.4339 0.0874
-6 -12 7 1.8083 0.0030
-6 -12 8 -3.1477 -0.0501
-6 -12 9 -2.2452 0.0074
-6 -12 10 3.4544 -0.0361
-6 -12 11 -0.4297 -0.0109
-6 -12 12 1.0977 -0.0133
-6 -12 13 0.4755 0.0306
-6 -12 14 0.0475 -0.0129
-6 -12 15 1.2162 -0.0374
-6 -12 16 -0.5709 0.0218
-6 -12 17 2.3935 0.0598
-6 -12 18 1.1257 0.0137
-6 -12 19 1.2585 -0.1815
-6 -11 1 4.1030 -0.0030
-6 -11 2 0.6215 -0.0652
-6 -11 3 2.7348 0.0281
-6 -11 4 -1.7988 0.0418
-6 -11 5 4.2737 -0.0715
-6 -11 6 -3.7784 -0.0015
-6 -11 7 -1.1250 0.0670
-6 -11 8 0.8703 -0.0518
-6 -11 9 -2.0098 -0.0679
-6 -11 10 -0.7360 -0.0190
-6 -11 11 2.2704 0.0143
-6 -11 12 -0.9259 -0.0069
-6 -11 13 2.2872 0.0115
-6 -11 14 -0.3279 0.0133
-6 -11 15 1.6686 -0.0601
-6 -11 16 1.8884 -0.0280
-6 -11 17 0.1278 -0.0411
-6 -11 18 0.8017 0.0635
-6 -11 19 -0.2071 -0.0516
-6 -10 1 4.1678 0.0266
-6 -10 2 3.2769 0.0118
-6 -10 3 2.7273 -0.0432
-6 -10 4 -1.5000 -0.0045
-6 -10 5 -4.8433 0.0409
-6 -10 6 2.9615 -0.0669
-6 -10 7 -3.4662 0.0373
-6 -10 8 -1.0971 0.0634
-6 -10 9 4.9830 0.0048
-6 -10 10 -3.0484 -0.0460
-6 -10 11 5.0908 -0.0068
-6 -10 12 1.7885 0.0250
-6 -10 13 -0.5048 -0.0268
-6 -10 14 1.8570 0.0223
-6 -10 15 -3.4832 0.0180
-6 -10 16 1.8799 -0.0088
-6 -10 17 -0.6969 -0.0675
-6 -10 18 1.5001 -0.0061
-6 -10 19 -0.9785 0.0494
-6 -10 20 -0.9474 0.0685
-6 -9 1 -8.5493 -0.0397
-6 -9 2 1.2591 0.0421
-6 -9 3 -2.1310 -0.0276
-6 -9 4 5.5596 -0.0305
-6 -9 5 -5.0947 -0.0102
-6 -9 6 -3.6831 0.0362
-6 -9 7 4.3472 -0.0214
-6 -9 8 -1.6933 0.0109
-6 -9 9 1.6645 0.0207
-6 -9 10 4.2998 0.0041
-6 -9 11 -2.5638 0.0101
-6 -9 12 5.8225 0.0257
-6 -9 13 -0.5818 0.0427
-6 -9 14 0.8301 0.0140
-6 -9 15 -1.4422 -0.0281
-6 -9 16 -1.7465 0.0460
-6 -9 17 -0.7717 0.0133
-6 -9 18 -1.0221 -0.0336
-6 -9 19 0.7611 0.0051
-6 -9 20 -0.6254 0.0521
-6 -8 1 -7.2041 0.0246
-6 -8 2 -8.4725 0.0093
-6 -8 3 -5.2155 -0.0108
-6 -8 4 -1.8482 0.0109
-6 -8 5 8.3075 -0.0451
-6 -8 6 -1.1968 0.0182
-6 -8 7 -3.2520 0.0089
-6 -8 8 7.6510 -0.0383
-6 -8 9 -4.2025 -0.0230
-6 -8 10 4.7627 -0.0182
-6 -8 11 -0.5618 -0.0180
-6 -8 12 -3.5309 0.0165
-6 -8 13 1.9706 -0.0119
-6 -8 14 -2.8579 0.0544
-6 -8 15 2.9186 -0.0067
-6 -8 16 -1.0111 0.0077
-6 -8 17 1.9602 -0.0325
-6 -8 18 -0.3665 0.0574
-6 -8 19 -0.1132 -0.0514
-6 -8 20 -0.0690 -0.0260
-6 -8 21 -1.6782 0.0101
-6 -7 1 3.4753 0.0210
-6 -7 2 -8.6226 0.0132
-6 -7 3 -0.9423 -0.0091
-6 -7 4 -3.1137 -0.0009
-6 -7 5 -1.2297 0.0247
-6 -7 6 12.6404 -0.0340
-6 -7 7 -3.3110 0.0370
-6 -7 8 -0.9185 -0.0201
-6 -7 9 3.8875 -0.0193
-6 -7 10 -5.6115 -0.0031
-6 -7 11 3.9677 -0.0329
-6 -7 12 -5.0868 0.0210
-6 -7 13 -0.5961 -0.0607
-6 -7 14 -1.6485 -0.0291
-6 -7 15 0.6026 0.0137
-6 -7 16 2.9115 0.0218
-6 -7 17 2.2408 -0.0324
-6 -7 18 0.6961 -0.0121
-6 -7 19 0.0557 0.0132
-6 -7 20 0.8805 0.0026
-6 -7 21 1.0055 -0.1191
-6 -6 1 -0.6556 -0.0699
-6 -6 2 4.8415 -0.0003
-6 -6 3 -0.1823 0.0307
-6 -6 4 3.1760 -0.0513
-6 -6 5 -1.4508 0.0106
-6 -6 6 -3.3308 0.0040
-6 -6 7 14.7799 -0.0381
-6 -6 8 -5.6615 0.0439
-6 -6 9 2.3687 0.0204
-6 -6 10 -3.3473 -0.0234
-6 -6 11 -4.6131 -0.0087
-6 -6 12 0.4011 -0.0127
-6 -6 13 -3.6462 0.0300
-6 -6 14 1.3653 -0.0298
-6 -6 15 -0.3023 -0.0211
-6 -6 16 2.3594 0.0245
-6 -6 17 2.1908 0.0193
-6 -6 18 2.0318 -0.0492
-6 -6 19 -2.1229 -0.0445
-6 -6 20 -0.5721 0.0441
-6 -6 21 1.9032 -0.0309
-6 -6 22 1.3315 -0.2074
-6 -5 1 0.0479 -0.0005
-6 -5 2 4.9962 -0.0296
-6 -5 3 7.4332 0.0025
-6 -5 4 -5.3117 0.0102
-6 -5 5 5.0830 -0.0418
-6 -5 6 -9.3951 0.0116
-6 -5 7 3.1864 -0.0048
-6 -5 8 11.0933 -0.0137
-6 -5 9 -1.1899 -0.0078
-6 -5 10 2.7251 0.0119
-6 -5 11 -8.4682 0.0039
-6 -5 12 -0.4355 -0.0498
-6 -5 13 -2.3140 0.0051
-6 -5 14 -0.0304 0.0085
-6 -5 15 0.8663 -0.0355
-6 -5 16 0.7890 -0.0221
-6 -5 17 -1.4262 0.0355
-6 -5 18 1.3870 0.0051
-6 -5 19 0.9833 -0.0022
-6 -5 20 0.5079 -0.1123
-6 -5 21 -0.9007 0.0049
-6 -5 22 -0.2275 -0.0183
-6 -4 1 8.9610 0.0192
-6 -4 2 4.4542 0.0042
-6 -4 3 -1.6900 -0.0348
-6 -4 4 -0.2329 0.0053
-6 -4 5 -12.7207 0.0013
-6 -4 6 7.2342 -0.0322
-6 -4 7 -10.4374 0.0430
-6 -4 8 11.1476 0.0131
-6 -4 9 4.5289 -0.0330
-6 -4 10 3.3943 -0.0185
-6 -4 11 -0.7195 0.0171
-6 -4 12 -6.0986 0.0002
-6 -4 13 0.3225 -0.0420
-6 -4 14 0.4877 -0.0378
-6 -4 15 1.3055 0.0333
-6 -4 16 -0.7774 -0.0483
-6 -4 17 0.1083 0.0001
-6 -4 18 -3.8516 -0.0415
-6 -4 19 2.4370 0.0906
-6 -4 20 0.9985 -0.0452
-6 -4 21 0.9335 -0.0793
-6 -4 22 0.1079 0.1238
-6 -3 1 3.9277 0.0236
-6 -3 2 9.3679 0.0004
-6 -3 3 -11.0729 0.0069
-6 -3 4 -0.1110 -0.0170
-6 -3 5 -11.1300 0.0102
-6 -3 6 -0.6561 -0.0031
-6 -3 7 5.3957 -0.0250
-6 -3 8 -1.7744 0.0085
-6 -3 9 8.0062 0.0085
-6 -3 10 -0.8088 -0.0004
-6 -3 11 4.5542 -0.0091
-6 -3 12 -2.5414 0.0244
-6 -3 13 -2.1623 0.0106
-6 -3 14 -0.8613 -0.0407
-6 -3 15 2.3103 0.0207
-6 -3 16 -1.4727 0.0413
-6 -3 17 1.0073 0.0278
-6 -3 18 0.3526 -0.0263
-6 -3 19 1.8291 0.0088
-6 -3 20 1.4762 -0.0049
-6 -3 21 -1.6553 0.0895
-6 -3 22 0.1615 0.0048
-6 -2 1 1.2776 0.0030
-6 -2 2 -2.2999 0.0081
-6 -2 3 0.9561 0.0373
-6 -2 4 -11.1014 -0.0049
-6 -2 5 10.0675 -0.0087
-6 -2 6 -6.6142 -0.0058
-6 -2 7 11.9400 0.0013
-6 -2 8 -1.6607 -0.0394
-6 -2 9 0.5846 -0.0097
-6 -2 10 -1.6959 0.0269
-6 -2 11 -0.2874 -0.0342
-6 -2 12 1.6706 0.0058
-6 -2 13 0.1285 -0.0025
-6 -2 14 -1.8825 0.0425
-6 -2 15 -2.5878 -0.0388
-6 -2 16 1.6939 -0.0095
-6 -2 17 -2.2361 0.0090
-6 -2 18 4.0357 0.1002
-6 -2 19 -0.3244 -0.0689
-6 -2 20 2.9646 -0.0008
-6 -2 21 0.8264 0.0302
-6 -2 22 -1.3774 0.0135
-6 -1 1 9.6529 -0.0064
-6 -1 2 -11.1638 0.0075
-6 -1 3 8.7073 0.0344
-6 -1 4 -3.1760 -0.0147
-6 -1 5 9.6967 0.0082
-6 -1 6 8.9631 -0.0525
-6 -1 7 2.3903 0.0037
-6 -1 8 3.2110 0.0241
-6 -1 9 -6.5119 -0.0393
-6 -1 10 -2.4058 -0.0096
-6 -1 11 -5.8696 0.0195
-6 -1 12 2.7236 -0.0301
-6 -1 13 -1.5249 -0.0293
-6 -1 14 2.1060 -0.0068
-6 -1 15 -4.2582 0.0122
-6 -1 16 0.1889 -0.0720
-6 -1 17 -0.2710 -0.0456
-6 -1 18 1.3235 -0.0019
-6 -1 19 -0.1700 0.0133
-6 -1 20 -3.0248 -0.0089
-6 -1 21 1.5077 -0.0867
-6 -1 22 0.8798 0.0342
-6 0 1 -1.5872 -0.0304
-6 0 2 6.4296 0.0332
-6 0 3 -0.3582 -0.0182
-6 0 4 15.1277 0.0219
-6 0 5 -0.8831 -0.0190
-6 0 6 13.7369 0.0142
-6 0 7 -3.6933 -0.0438
-6 0 8 0.6601 0.0077
-6 0 9 -6.4723 0.0269
-6 0 10 -1.5427 -0.0390
-6 0 11 -4.2007 -0.0086
-6 0 12 -2.6047 0.0331
-6 0 13 0.4966 0.0272
-6 0 14 -1.3462 -0.0691
-6 0 15 1.7655 0.0214
-6 0 16 -4.9171 0.0053
-6 0 17 2.7257 -0.0188
-6 0 18 -2.7747 -0.0504
-6 0 19 0.8135 -0.0417
-6 0 20 -0.7959 0.0530
-6 0 21 -2.3346 0.0339
-6 0 22 1.3445 -0.0649
-6 1 1 -7.1283 0.0130
-6 1 2 5.6305 -0.0041
-6 1 3 -0.7857 -0.0028
-6 1 4 11.8032 0.0380
-6 1 5 2.4419 -0.0407
-6 1 6 -1.6198 0.0670
-6 1 7 -3.6771 -0.0119
-6 1 8 -4.8432 -0.0388
-6 1 9 -1.2358 -0.0001
-6 1 10 -4.2492 0.0504
-6 1 11 4.6912 -0.0241
-6 1 12 -6.7702 -0.0129
-6 1 13 0.3174 0.0230
-6 1 14 -3.2495 0.0513
-6 1 15 2.3018 -0.0472
-6 1 16 1.3855 0.0026
-6 1 17 -2.1900 0.0302
-6 1 18 0.2305 0.0021
-6 1 19 -2.6039 0.0374
-6 1 20 -0.1235 0.0019
-6 1 21 0.5463 -0.0205
-6 1 22 -0.1529 0.0976
-6 2 1 4.1132 0.0352
-6 2 2 -3.0809 -0.0213
-6 2 3 -0.4175 -0.0310
-6 2 4 -5.5689 0.0100
-6 2 5 5.6659 0.0178
-6 2 6 -8.7801 -0.0345
-6 2 7 -2.5823 0.0408
-6 2 8 -10.1308 -0.0121
-6 2 9 4.1824 -0.0241
-6 2 10 -2.7383 -0.0025
-6 2 11 0.7119 0.0471
-6 2 12 -0.2635 -0.0427
-6 2 13 -3.1745 -0.0518
-6 2 14 0.8875 0.0236
-6 2 15 -2.2350 0.0375
-6 2 16 6.0842 -0.0191
-6 2 17 1.2593 -0.0828
-6 2 18 -0.5247 0.0449
-6 2 19 0.7184 0.0215
-6 2 20 -1.5106 0.0602
-6 2 21 -0.2131 -0.1786
-6 2 22 -1.1517 -0.1469
-6 3 1 4.9341 -0.0297
-6 3 2 -2.8691 0.0091
-6 3 3 3.1983 -0.0146
-6 3 4 -14.2517 -0.0544
-6 3 5 -4.4707 0.0332
-6 3 6 -6.8660 -0.0230
-6 3 7 -0.3596 -0.0290
-6 3 8 -1.6097 0.0025
-6 3 9 -4.8034 0.0166
-6 3 10 5.6409 -0.0313
-6 3 11 -4.9098 -0.0216
-6 3 12 3.8489 -0.0060
-6 3 13 -3.6643 0.0121
-6 3 14 3.5357 -0.0665
-6 3 15 1.7455 0.0384
-6 3 16 0.0833 0.0008
-6 3 17 3.5411 0.0407
-6 3 18 -0.0385 -0.0370
-6 3 19 0.8925 0.0082
-6 3 20 2.7343 -0.1336
-6 3 21 1.6028 -0.0837
-6 3 22 0.0254 -0.2388
-6 4 1 -4.9680 -0.0286
-6 4 2 -0.5153 0.0026
-6 4 3 0.3462 0.0565
-6 4 4 0.8195 -0.0143
-6 4 5 -15.1623 -0.0174
-6 4 6 0.5858 0.0608
-6 4 7 -5.1009 -0.0376
-6 4 8 9.0567 -0.0108
-6 4 9 -3.5381 -0.0087
-6 4 10 0.3441 0.0102
-6 4 11 -1.1241 -0.0203
-6 4 12 1.2278 -0.0250
-6 4 13 4.0200 0.0370
-6 4 14 -2.3013 0.0678
-6 4 15 5.1246 -0.0668
-6 4 16 -0.1548 -0.0091
-6 4 17 -0.5807 0.0127
-6 4 18 0.6295 0.0292
-6 4 19 -0.3986 0.0006
-6 4 20 1.9470 -0.0981
-6 4 21 4.2532 -0.0967
-6 5 1 -2.7875 0.0143
-6 5 2 2.8807 -0.0641
-6 5 3 -9.7524 -0.0006
-6 5 4 6.7236 0.0470
-6 5 5 -1.9012 -0.0251
-6 5 6 -0.2442 -0.0031
-6 5 7 2.1436 0.0331
-6 5 8 2.1210 0.0177
-6 5 9 6.6769 -0.0197
-6 5 10 -4.1012 -0.0081
-6 5 11 3.3047 0.0360
-6 5 12 -3.2308 -0.0087
-6 5 13 4.8148 -0.0324
-6 5 14 1.6055 0.0389
-6 5 15 -2.8325 -0.0088
-6 5 16 0.8930 -0.0223
-6 5 17 -2.2925 -0.0746
-6 5 18 0.8954 -0.0391
-6 5 19 1.0461 -0.1368
-6 5 20 -0.3267 0.0671
-6 5 21 1.0101 0.0920
-6 6 1 4.3457 -0.0459
-6 6 2 1.6134 0.0101
-6 6 3 -2.3171 -0.0777
-6 6 4 -8.2883 -0.0211
-6 6 5 9.1043 0.0192
-6 6 6 1.5791 -0.0515
-6 6 7 6.5424 -0.0185
-6 6 8 -2.9233 0.0133
-6 6 9 3.4416 0.0759
-6 6 10 0.6225 -0.0296
-6 6 11 -0.1634 -0.0060
-6 6 12 3.4131 0.0380
-6 6 13 -2.0203 -0.0114
-6 6 14 3.2029 -0.0364
-6 6 15 -1.4211 -0.0172
-6 6 16 -4.2315 0.0063
-6 6 17 -1.1238 -0.0326
-6 6 18 -2.3875 -0.1197
-6 6 19 0.4466 -0.0336
-6 6 20 1.7483 -0.1577
-6 6 21 -2.2391 0.2982
-6 7 1 4.5310 -0.0243
-6 7 2 -6.8595 0.0084
-6 7 3 3.9098 -0.0278
-6 7 4 -4.7890 -0.0182
-6 7 5 -0.1817 -0.0480
-6 7 6 3.9625 0.0374
-6 7 7 2.2132 0.0443
-6 7 8 1.7901 -0.0370
-6 7 9 -5.8518 0.0124
-6 7 10 1.7236 0.0891
-6 7 11 -2.0510 -0.0396
-6 7 12 2.5879 -0.0184
-6 7 13 1.3657 0.0303
-6 7 14 -1.5599 0.0115
-6 7 15 0.1985 0.0508
-6 7 16 -2.9850 0.0030
-6 7 17 -1.5685 0.0123
-6 7 18 -0.5759 -0.0588
-6 7 19 -2.0800 0.0111
-6 7 20 -0.3903 0.0814
-6 8 1 -3.3740 0.0167
-6 8 2 -2.4819 -0.0316
-6 8 3 -5.2447 0.0260
-6 8 4 6.2226 -0.0512
-6 8 5 -1.4908 0.0178
-6 8 6 1.9573 -0.0312
-6 8 7 -2.9641 0.0422
-6 8 8 1.1286 0.0654
-6 8 9 -2.4028 -0.0140
-6 8 10 -2.5107 -0.0267
-6 8 11 0.9825 0.0050
-6 8 12 -1.2782 0.0342
-6 8 13 2.9343 -0.0608
-6 8 14 -1.1962 0.0319
-6 8 15 -2.8853 0.0454
-6 8 16 -0.3677 0.0088
-6 8 17 -2.0423 -0.0233
-6 8 18 0.7187 -0.0172
-6 8 19 2.3645 -0.0054
-6 8 20 -0.9174 0.2328
-6 9 1 -10.3588 0.0016
-6 9 2 -0.2652 -0.0221
-6 9 3 -2.1301 -0.0228
-6 9 4 1.0333 -0.0147
-6 9 5 4.1039 0.0582
-6 9 6 1.1501 0.0039
-6 9 7 -1.9434 -0.0753
-6 9 8 -4.4103 -0.0115
-6 9 9 0.7564 0.0215
-6 9 10 -2.2491 -0.0441
-6 9 11 2.9507 -0.0308
-6 9 12 0.8021 -0.0844
-6 9 13 0.0663 0.0751
-6 9 14 1.8742 0.0015
-6 9 15 -1.7730 -0.0178
-6 9 16 -0.3254 0.0328
-6 9 17 -0.8634 -0.1145
-6 9 18 0.3346 -0.0638
-6 9 19 0.2748 -0.0670
-6 10 1 -2.4155 -0.0734
-6 10 2 -4.4135 -0.0001
-6 10 3 3.2102 0.0479
-6 10 4 0.9536 0.0418
-6 10 5 1.6164 -0.0454
-6 10 6 0.5556 0.0503
-6 10 7 0.6356 0.0076
-6 10 8 -4.1352 -0.0437
-6 10 9 -0.8955 -0.0382
-6 10 10 0.5492 -0.0011
-6 10 11 1.3160 -0.0005
-6 10 12 2.4783 -0.0014
-6 10 13 0.6031 -0.0709
-6 10 14 0.0080 0.0505
-6 10 15 1.5771 0.0618
-6 10 16 -0.2316 0.0399
-6 10 17 0.3228 -0.0127
-6 10 18 -0.1403 -0.0464
-6 11 1 3.4448 0.0634
-6 11 2 -0.0907 0.0057
-6 11 3 0.4938 -0.0057
-6 11 4 2.2060 0.0678
-6 11 5 1.8608 0.0343
-6 11 6 -1.1122 -0.1193
-6 11 7 1.4135 0.0372
-6 11 8 1.8000 0.0480
-6 11 9 -0.9598 -0.0401
-6 11 10 2.4169 -0.0173
-6 11 11 -0.0495 0.0415
-6 11 12 0.6006 0.0251
-6 11 13 0.6501 0.0175
-6 11 14 -0.7154 -0.0839
-6 11 15 1.4047 -0.0268
-6 11 16 -0.5544 0.1101
-6 11 17 0.7819 0.0578
-6 12 1 0.7991 -0.0016
-6 12 2 4.6140 0.0872
-6 12 3 1.0357 0.0029
-6 12 4 -0.9626 -0.0434
-6 12 5 -0.2501 0.0052
-6 12 6 1.0764 0.0040
-6 12 7 -0.1431 -0.0198
-6 12 8 3.6434 -0.0643
-6 12 9 1.2108 -0.0058
-6 12 10 2.0019 -0.0092
-6 12 11 -0.2967 -0.0614
-6 12 12 0.7728 -0.0102
-6 12 13 -0.0205 -0.0126
-6 12 14 0.1314 -0.0791
-6 12 15 -0.1868 -0.0308
-6 12 16 0.1089 -0.1543
-6 13 1 -0.7591 -0.0309
-6 13 2 0.9616 -0.0416
-6 13 3 1.6761 0.0304
-6 13 4 0.6048 0.0185
-6 13 5 -2.6043 0.0356
-6 13 6 -0.5491 0.0045
-6 13 7 1.3228 -0.0350
-6 13 8 -0.3564 -0.0049
-6 13 9 0.5829 -0.1092
-6 13 10 -2.2082 -0.0387
-6 13 11 -0.6831 0.0279
-6 13 12 0.8578 0.0003
-6 13 13 0.3519 -0.0435
-6 13 14 1.8640 0.1346
-6 13 15 0.0678 -0.0835
-6 14 1 -0.1962 -0.0134
-6 14 2 -1.1199 -0.0258
-6 14 3 0.4171 0.0233
-6 14 4 0.1971 0.0546
-6 14 5 1.3216 0.0231
-6 14 6 -1.9447 0.0812
-6 14 7 -0.7548 -0.0749
-6 14 8 -0.9375 -0.0548
-6 14 9 -0.3046 0.0095
-6 14 10 -3.3358 -0.0168
-6 14 11 -0.8575 -0.1479
-6 14 12 -2.0778 0.2894
-6 14 13 0.7906 0.2312
-6 14 14 -0.0247 0.0929
-6 15 1 0.8471 -0.0434
-6 15 2 -0.7209 0.0100
-6 15 3 2.1719 -0.0019
-6 15 4 0.1414 0.0547
-6 15 5 2.2319 -0.0237
-6 15 6 0.6418 0.0037
-6 15 7 -1.6279 -0.0560
-6 15 8 -1.7582 -0.0475
-6 15 9 -1.0753 0.0146
-6 15 10 0.9607 -0.0184
-6 15 11 -0.3195 0.1154
-6 15 12 -0.9274 -0.1046
-6 16 1 1.0877 -0.0193
-6 16 2 0.1448 -0.0065
-6 16 3 0.3042 -0.0373
-6 16 4 2.2993 0.0279
-6 16 5 0.0007 -0.0719
-6 16 6 1.4893 0.0220
-6 16 7 -0.1205 0.1638
-6 16 8 -1.1356 -0.1541
-6 16 9 -1.9593 -0.0333
-6 16 10 1.8072 -0.0476
-6 17 1 -0.2422 0.2062
-6 17 2 2.8215 -0.2098
-6 17 3 -1.9453 -0.0885
-6 17 4 -1.1184 0.0067
-6 17 5 -0.9792 0.0690
-6 17 6 -0.4163 0.0911
-6 17 7 -0.3888 0.1125
-6 17 8 0.9141 0.3190
-6 18 1 -2.4137 -0.2298
-6 18 2 0.9928 0.2241
-6 18 3 0.5973 -0.0376
-6 18 4 -1.2800 -0.2926
-6 18 5 -3.0092 0.1344
-5 -21 1 -0.4179 -0.2452
-5 -21 2 0.4508 -0.2838
-5 -20 1 1.1568 -0.1480
-5 -20 2 0.8530 -0.3562
-5 -20 3 -0.8122 -0.0415
-5 -20 4 0.0017 0.2967
-5 -20 5 1.1634 -0.1088
-5 -20 6 -0.7303 -0.0497
-5 -20 7 3.1091 0.3477
-5 -19 1 -1.5096 -0.1697
-5 -19 2 -2.5408 0.0748
-5 -19 3 1.9587 -0.0818
-5 -19 4 -2.9601 -0.1493
-5 -19 5 1.5991 -0.0330
-5 -19 6 1.0013 -0.1712
-5 -19 7 0.1924 0.1199
-5 -19 8 2.4913 0.3056
-5 -19 9 -1.8558 -0.0784
-5 -19 10 -0.4978 -0.2577
-5 -18 1 -0.9419 -0.0417
-5 -18 2 -6.3272 0.0400
-5 -18 3 -0.7817 0.0238
-5 -18 4 1.0864 0.0096
-5 -18 5 -1.6198 -0.1185
-5 -18 6 1.8190 -0.0193
-5 -18 7 0.2387 0.0406
-5 -18 8 0.9723 0.0414
-5 -18 9 -1.7035 -0.0067
-5 -18 10 -0.9577 -0.2391
-5 -18 11 -1.7036 -0.2630
-5 -18 12 -1.3941 -0.2209
-5 -17 1 -0.4347 0.0015
-5 -17 2 0.9569 -0.0222
-5 -17 3 -5.4907 0.0014
-5 -17 4 2.8335 -0.0910
-5 -17 5 1.6431 0.0163
-5 -17 6 1.3539 -0.0026
-5 -17 7 0.6428 -0.0202
-5 -17 8 -0.4188 0.1007
-5 -17 9 -0.3466 -0.0179
-5 -17 10 -0.8744 -0.0850
-5 -17 11 -0.4337 -0.0179
-5 -17 12 -0.3741 -0.0012
-5 -17 13 -2.9453 -0.0668
-5 -17 14 -0.2288 0.5095
-5 -16 1 -0.4259 -0.0436
-5 -16 2 6.6818 0.0494
-5 -16 3 0.4337 0.0376
-5 -16 4 -0.5816 -0.0113
-5 -16 5 1.7676 -0.0630
-5 -16 6 0.8633 -0.0034
-5 -16 7 0.6049 -0.0089
-5 -16 8 -0.8180 -0.0152
-5 -16 9 -0.0779 0.0665
-5 -16 10 -0.4945 0.0804
-5 -16 11 -0.9490 -0.1041
-5 -16 12 -0.3063 0.0396
-5 -16 13 -1.2280 -0.0856
-5 -16 14 -0.4200 0.1357
-5 -16 15 -0.8351 0.2990
-5 -15 1 3.8862 -0.0028
-5 -15 2 0.0304 -0.0053
-5 -15 3 7.3199 0.0578
-5 -15 4 -0.0375 0.0718
-5 -15 5 -2.4846 -0.0426
-5 -15 6 -1.6407 0.0351
-5 -15 7 -1.7949 0.0409
-5 -15 8 -2.1574 0.0082
-5 -15 9 0.2437 -0.0368
-5 -15 10 -0.7345 0.0008
-5 -15 11 -0.6300 -0.0280
-5 -15 12 -1.3713 -0.1361
-5 -15 13 0.4457 -0.0377
-5 -15 14 -1.3841 -0.0788
-5 -15 15 0.4347 0.0907
-5 -15 16 -1.5601 0.2082
-5 -14 1 3.8988 0.0209
-5 -14 2 0.1185 0.0220
-5 -14 3 0.6797 -0.0242
-5 -14 4 0.5230 0.0291
-5 -14 5 -1.5954 0.0230
-5 -14 6 -6.3022 -0.0572
-5 -14 7 -1.6796 0.0121
-5 -14 8 -0.9191 0.0440
-5 -14 9 -0.8774 -0.0382
-5 -14 10 0.1028 0.0334
-5 -14 11 0.2384 -0.0533
-5 -14 12 -0.9395 -0.0123
-5 -14 13 0.4171 -0.0409
-5 -14 14 -0.0185 -0.1270
-5 -14 15 -0.1078 0.1084
-5 -14 16 -0.9292 -0.0459
-5 -14 17 -1.5588 0.1677
-5 -13 1 -2.2320 0.0279
-5 -13 2 1.2783 0.0463
-5 -13 3 -1.8888 -0.0545
-5 -13 4 -1.2776 0.0037
-5 -13 5 -2.7266 0.0157
-5 -13 6 -0.0818 0.0304
-5 -13 7 -5.7670 -0.0406
-5 -13 8 -0.1534 -0.0186
-5 -13 9 1.7341 0.0045
-5 -13 10 0.5552 -0.0060
-5 -13 11 2.0454 0.0296
-5 -13 12 0.6777 0.0311
-5 -13 13 -0.4427 0.0522
-5 -13 14 0.8520 -0.1036
-5 -13 15 -0.5400 -0.0305
-5 -13 16 1.7690 -0.0665
-5 -13 17 -1.6434 0.1175
-5 -13 18 -0.4309 0.0421
-5 -12 1 -2.7163 0.0065
-5 -12 2 -0.3460 0.0167
-5 -12 3 -2.8516 0.0445
-5 -12 4 1.6146 -0.0367
-5 -12 5 -2.7448 0.0305
-5 -12 6 0.6254 0.0424
-5 -12 7 0.3034 0.0507
-5 -12 8 -3.8876 0.0091
-5 -12 9 -1.9933 0.0337
-5 -12 10 2.6748 -0.0166
-5 -12 11 0.6778 0.0330
-5 -12 12 3.1516 -0.0439
-5 -12 13 0.1905 0.0632
-5 -12 14 1.3691 -0.0150
-5 -12 15 0.1360 -0.0843
-5 -12 16 -0.3516 -0.0799
-5 -12 17 0.9105 0.0240
-5 -12 18 -0.0579 -0.0053
-5 -12 19 1.2555 0.0209
-5 -11 1 0.8376 0.0233
-5 -11 2 0.8912 -0.0525
-5 -11 3 1.0273 0.0515
-5 -11 4 -2.5089 0.0031
-5 -11 5 6.3490 -0.0062
-5 -11 6 -4.3087 0.0066
-5 -11 7 1.1325 0.0117
-5 -11 8 -0.3346 0.0207
-5 -11 9 -5.1800 -0.0148
-5 -11 10 0.6860 0.0074
-5 -11 11 -1.3352 0.0269
-5 -11 12 0.9398 0.0273
-5 -11 13 2.5561 0.0045
-5 -11 14 -0.7876 0.0080
-5 -11 15 3.8102 -0.0060
-5 -11 16 -1.7604 -0.0505
-5 -11 17 1.2596 -0.0465
-5 -11 18 -2.0020 0.0133
-5 -11 19 2.6657 -0.1008
-5 -11 20 0.7700 -0.0400
-5 -10 1 4.6095 0.0128
-5 -10 2 -0.2159 0.0059
-5 -10 3 8.2752 -0.0075
-5 -10 4 -3.8100 0.0197
-5 -10 5 0.4497 0.0145
-5 -10 6 3.4468 -0.0301
-5 -10 7 -4.1805 -0.0460
-5 -10 8 0.1631 -0.0051
-5 -10 9 0.3058 0.0118
-5 -10 10 -4.2114 -0.0669
-5 -10 11 3.5528 -0.0114
-5 -10 12 -2.7102 0.0111
-5 -10 13 2.0726 0.0277
-5 -10 14 0.5140 0.0290
-5 -10 15 -1.2103 0.0118
-5 -10 16 0.9170 0.0383
-5 -10 17 -0.7452 -0.0464
-5 -10 18 0.7551 -0.0353
-5 -10 19 -0.9720 -0.0726
-5 -10 20 0.9001 0.0159
-5 -9 1 -1.3533 -0.0357
-5 -9 2 0.1730 0.0048
-5 -9 3 0.3939 0.0227
-5 -9 4 8.5834 0.0319
-5 -9 5 -6.9747 -0.0253
-5 -9 6 -0.5035 0.0498
-5 -9 7 2.0686 0.0046
-5 -9 8 -4.7728 -0.0529
-5 -9 9 4.6254 0.0271
-5 -9 10 -2.0702 -0.0065
-5 -9 11 0.6611 -0.0182
-5 -9 12 4.5681 -0.0335
-5 -9 13 -1.8049 -0.0193
-5 -9 14 4.4715 0.0442
-5 -9 15 -3.8044 -0.0485
-5 -9 16 0.1977 0.0295
-5 -9 17 -3.4578 0.0089
-5 -9 18 0.8775 -0.0238
-5 -9 19 -0.4354 -0.0037
-5 -9 20 0.3345 -0.0487
-5 -9 21 0.5776 0.0709
-5 -8 1 -7.1341 0.0381
-5 -8 2 -1.5631 -0.0101
-5 -8 3 -11.5232 -0.0530
-5 -8 4 0.4785 0.0349
-5 -8 5 6.5941 -0.0193
-5 -8 6 -5.7692 -0.0366
-5 -8 7 0.6884 0.0667
-5 -8 8 0.7927 0.0257
-5 -8 9 -2.3494 -0.0600
-5 -8 10 6.6789 -0.0090
-5 -8 11 -2.8657 -0.0073
-5 -8 12 4.2577 0.0317
-5 -8 13 1.0597 -0.0356
-5 -8 14 0.0698 0.0191
-5 -8 15 2.0397 -0.0055
-5 -8 16 -2.0793 -0.0135
-5 -8 17 0.1543 -0.0448
-5 -8 18 -0.5081 0.0247
-5 -8 19 -0.2796 0.0076
-5 -8 20 -0.1782 -0.0061
-5 -8 21 -0.9182 -0.0370
-5 -7 1 -0.4585 -0.0427
-5 -7 2 -6.8052 0.0258
-5 -7 3 -4.6884 -0.0247
-5 -7 4 -11.5986 -0.0473
-5 -7 5 0.0646 0.0324
-5 -7 6 8.2336 -0.0254
-5 -7 7 -6.2018 -0.0180
-5 -7 8 4.8414 0.0056
-5 -7 9 -2.5499 -0.0039
-5 -7 10 2.2662 -0.0382
-5 -7 11 4.4080 -0.0377
-5 -7 12 -3.7310 0.0267
-5 -7 13 4.3922 0.0173
-5 -7 14 -3.4346 -0.0377
-5 -7 15 1.1529 -0.0148
-5 -7 16 0.3385 0.0534
-5 -7 17 1.5769 -0.0269
-5 -7 18 0.1161 0.0535
-5 -7 19 2.2338 -0.0316
-5 -7 20 -0.7804 0.0465
-5 -7 21 0.8629 -0.0322
-5 -7 22 -1.2304 -0.0725
-5 -6 1 2.1617 -0.0536
-5 -6 2 -3.7943 -0.0507
-5 -6 3 0.3262 0.0366
-5 -6 4 0.7088 -0.0324
-5 -6 5 -9.6557 0.0146
-5 -6 6 3.0653 0.0416
-5 -6 7 5.4003 -0.0283
-5 -6 8 -1.5510 -0.0068
-5 -6 9 5.8282 0.0128
-5 -6 10 -4.6242 -0.0086
-5 -6 11 3.8247 -0.0089
-5 -6 12 -3.2033 -0.0121
-5 -6 13 -1.8916 0.0120
-5 -6 14 0.4654 0.0364
-5 -6 15 -1.7243 -0.0378
-5 -6 16 0.8592 -0.0021
-5 -6 17 2.9037 0.0209
-5 -6 18 0.9548 0.0058
-5 -6 19 -0.6789 0.0401
-5 -6 20 -0.1286 0.0220
-5 -6 21 0.9054 0.0650
-5 -6 22 2.4202 -0.1112
-5 -5 1 -3.5625 0.0297
-5 -5 2 2.3724 -0.0316
-5 -5 3 4.4887 -0.0088
-5 -5 4 2.0308 0.0462
-5 -5 5 4.7496 -0.0500
-5 -5 6 -13.9571 0.0191
-5 -5 7 7.5063 -0.0103
-5 -5 8 1.5678 -0.0091
-5 -5 9 7.5366 -0.0038
-5 -5 10 2.1581 0.0126
-5 -5 11 -6.1388 -0.0051
-5 -5 12 1.1048 -0.0030
-5 -5 13 -6.3811 0.0006
-5 -5 14 -1.1660 0.0249
-5 -5 15 -0.1734 0.0328
-5 -5 16 0.7294 -0.0320
-5 -5 17 0.0229 0.0070
-5 -5 18 3.5409 -0.0445
-5 -5 19 -1.3513 -0.0035
-5 -5 20 0.8086 0.0172
-5 -5 21 -1.3069 0.0191
-5 -5 22 -0.0407 -0.1059
-5 -4 1 -1.6117 -0.0044
-5 -4 2 4.0194 0.0541
-5 -4 3 7.1219 -0.0258
-5 -4 4 -0.6612 -0.0148
-5 -4 5 0.0670 0.0182
-5 -4 6 -1.6041 -0.0697
-5 -4 7 -10.7525 -0.0042
-5 -4 8 8.3291 0.0216
-5 -4 9 1.2565 -0.0146
-5 -4 10 11.6021 -0.0323
-5 -4 11 -4.4066 -0.0176
-5 -4 12 -3.9415 0.0000
-5 -4 13 -2.2756 0.0052
-5 -4 14 -2.3329 -0.0148
-5 -4 15 -0.7144 -0.0011
-5 -4 16 1.5958 -0.0105
-5 -4 17 -0.7259 0.0065
-5 -4 18 -1.8726 -0.0501
-5 -4 19 1.1075 0.0377
-5 -4 20 0.1036 -0.0314
-5 -4 21 2.7872 -0.0690
-5 -4 22 -0.6233 0.0055
-5 -4 23 -1.6365 -0.3567
-5 -3 1 4.6510 -0.0178
-5 -3 2 9.2129 -0.0032
-5 -3 3 -1.8050 0.0281
-5 -3 4 6.5170 -0.0497
-5 -3 5 -15.3199 -0.0176
-5 -3 6 2.8752 0.0156
-5 -3 7 -8.4338 0.0075
-5 -3 8 2.6654 -0.0210
-5 -3 9 3.5292 0.0177
-5 -3 10 2.7821 0.0154
-5 -3 11 7.9408 -0.0239
-5 -3 12 -4.2725 -0.0361
-5 -3 13 -3.0837 0.0216
-5 -3 14 -1.3705 -0.0304
-5 -3 15 1.5498 0.0014
-5 -3 16 -1.9820 0.0024
-5 -3 17 2.2173 0.0301
-5 -3 18 -3.2373 -0.0069
-5 -3 19 0.9634 0.0431
-5 -3 20 0.8074 0.0155
-5 -3 21 -0.9807 -0.0192
-5 -3 22 2.3909 0.0746
-5 -3 23 0.3414 0.0346
-5 -2 1 2.6972 0.0378
-5 -2 2 9.9584 -0.0389
-5 -2 3 -6.2809 0.0112
-5 -2 4 -2.7583 0.0261
-5 -2 5 -3.4041 -0.0222
-5 -2 6 -9.2157 -0.0181
-5 -2 7 5.8441 0.0427
-5 -2 8 -3.5204 -0.0033
-5 -2 9 7.6600 -0.0531
-5 -2 10 -2.2397 0.0094
-5 -2 11 4.1385 0.0277
-5 -2 12 2.0866 0.0136
-5 -2 13 1.1578 -0.0607
-5 -2 14 -4.1847 0.0177
-5 -2 15 0.2109 0.0215
-5 -2 16 -0.0442 -0.0228
-5 -2 17 -2.7945 0.0240
-5 -2 18 1.4549 0.0433
-5 -2 19 -0.2210 0.0149
-5 -2 20 3.8471 0.0476
-5 -2 21 0.7112 0.0111
-5 -2 22 -1.7763 0.0219
-5 -2 23 0.9168 0.3918
-5 -1 1 2.1160 0.0050
-5 -1 2 -4.9700 0.0104
-5 -1 3 7.5901 0.0108
-5 -1 4 -16.2126 0.0008
-5 -1 5 7.0535 0.1035
-5 -1 6 -4.7267 -0.0622
-5 -1 7 9.8205 -0.0454
-5 -1 8 1.8980 0.0278
-5 -1 9 2.4988 -0.0203
-5 -1 10 0.2466 -0.0310
-5 -1 11 -3.6034 -0.0156
-5 -1 12 2.6484 0.0245
-5 -1 13 0.7170 0.0068
-5 -1 14 2.8027 -0.0503
-5 -1 15 -5.0361 -0.0082
-5 -1 16 0.8184 0.0086
-5 -1 17 -3.3134 -0.0902
-5 -1 18 1.8765 0.0474
-5 -1 19 -0.6603 -0.0038
-5 -1 20 -0.0337 -0.0331
-5 -1 21 3.3274 0.0729
-5 -1 22 -0.1102 -0.1205
-5 -1 23 1.7402 0.0449
-5 0 1 6.7910 -0.0557
-5 0 2 -5.9664 0.0032
-5 0 3 6.2662 0.0077
-5 0 4 1.5832 0.0151
-5 0 5 2.3289 -0.0105
-5 0 6 9.9743 0.0788
-5 0 7 4.0935 -0.0523
-5 0 8 8.6646 -0.0126
-5 0 9 -3.7991 0.0563
-5 0 10 2.4924 -0.0067
-5 0 11 -6.9552 -0.0191
-5 0 12 0.4336 -0.0351
-5 0 13 -2.5378 0.0356
-5 0 14 3.1493 0.0011
-5 0 15 -0.8972 -0.0391
-5 0 16 -3.7592 -0.0354
-5 0 17 0.5435 0.0037
-5 0 18 -2.1730 -0.0254
-5 0 19 3.2136 -0.0200
-5 0 20 -2.1286 -0.0261
-5 0 21 -1.0848 -0.0465
-5 0 22 2.1125 0.0300
-5 0 23 -0.4049 -0.2179
-5 1 1 0.6436 0.0031
-5 1 2 2.1392 0.0127
-5 1 3 -3.2312 -0.0272
-5 1 4 13.8284 0.0621
-5 1 5 2.8321 -0.0682
-5 1 6 12.8583 0.0038
-5 1 7 -1.4674 0.0536
-5 1 8 6.1149 -0.0073
-5 1 9 -4.2054 0.0106
-5 1 10 -2.3815 0.0422
-5 1 11 0.7786 0.0025
-5 1 12 -5.9116 -0.0041
-5 1 13 -0.4967 -0.0462
-5 1 14 -5.0077 0.0345
-5 1 15 3.1858 -0.0045
-5 1 16 -3.1474 0.0006
-5 1 17 0.0647 -0.0045
-5 1 18 -0.4234 -0.0168
-5 1 19 -1.4171 0.0171
-5 1 20 2.2698 -0.0312
-5 1 21 -2.2923 -0.0093
-5 1 22 1.3727 0.0116
-5 1 23 -0.4820 0.0168
-5 2 1 4.2177 0.0036
-5 2 2 5.9314 0.0283
-5 2 3 -8.2974 0.0141
-5 2 4 7.9680 -0.0133
-5 2 5 5.2977 0.0400
-5 2 6 4.1875 -0.0534
-5 2 7 0.1382 0.0014
-5 2 8 -9.3132 0.0089
-5 2 9 2.5039 -0.0214
-5 2 10 -8.1542 -0.0004
-5 2 11 3.5817 0.0040
-5 2 12 -5.5219 0.0276
-5 2 13 0.1425 -0.0014
-5 2 14 -4.6374 -0.0618
-5 2 15 -2.8931 0.0253
-5 2 16 3.0923 0.0018
-5 2 17 0.2093 -0.0283
-5 2 18 1.0483 -0.0545
-5 2 19 -0.3881 -0.0875
-5 2 20 -1.7123 0.1321
-5 2 21 0.9148 -0.0719
-5 2 22 -1.5423 0.0040
-5 2 23 0.3546 0.0058
-5 3 1 -2.7206 -0.0735
-5 3 2 1.2967 -0.0384
-5 3 3 5.8170 0.0468
-5 3 4 -9.8697 -0.0539
-5 3 5 5.1896 -0.0383
-5 3 6 -8.5880 0.0157
-5 3 7 4.6905 -0.0251
-5 3 8 -11.0117 -0.0294
-5 3 9 -3.1211 0.0123
-5 3 10 -1.5272 0.0175
-5 3 11 -2.8492 0.0148
-5 3 12 1.6927 -0.0415
-5 3 13 -5.2550 0.0289
-5 3 14 3.0299 -0.0112
-5 3 15 -2.1685 -0.0134
-5 3 16 1.4610 -0.0188
-5 3 17 2.6819 0.0093
-5 3 18 1.0382 -0.0126
-5 3 19 -0.1355 -0.0125
-5 3 20 -0.6257 -0.0309
-5 3 21 0.6597 0.0282
-5 3 22 0.3876 -0.0791
-5 4 1 -4.4546 0.0730
-5 4 2 -9.3805 -0.0376
-5 4 3 10.2442 -0.0171
-5 4 4 -2.4372 0.0468
-5 4 5 -8.3017 -0.0422
-5 4 6 -7.8267 -0.0357
-5 4 7 -9.1267 -0.0083
-5 4 8 4.6735 0.0105
-5 4 9 -7.0170 -0.0197
-5 4 10 3.4719 0.0061
-5 4 11 -6.3830 0.0546
-5 4 12 5.3744 -0.0257
-5 4 13 -1.3864 -0.0405
-5 4 14 0.4410 0.0416
-5 4 15 3.9316 0.0357
-5 4 16 1.3367 -0.0079
-5 4 17 1.9153 -0.0146
-5 4 18 -0.9924 0.0619
-5 4 19 -0.3786 0.1179
-5 4 20 -0.1774 0.0169
-5 4 21 1.8300 -0.0821
-5 4 22 2.6097 -0.0498
-5 5 1 1.0399 -0.0037
-5 5 2 0.1922 0.0440
-5 5 3 -8.4399 -0.0311
-5 5 4 9.1801 -0.0264
-5 5 5 -9.1161 0.0811
-5 5 6 -1.9522 0.0369
-5 5 7 -10.5071 -0.0515
-5 5 8 3.4911 0.0149
-5 5 9 2.6945 0.0164
-5 5 10 0.6228 -0.0415
-5 5 11 0.6691 -0.0427
-5 5 12 -4.4927 0.0054
-5 5 13 5.9552 -0.0348
-5 5 14 -0.4107 -0.0055
-5 5 15 1.8396 0.0312
-5 5 16 2.2739 0.0183
-5 5 17 -0.4620 0.0194
-5 5 18 1.1841 -0.0158
-5 5 19 -1.3812 0.0105
-5 5 20 -0.3268 0.0478
-5 5 21 1.5642 -0.0437
-5 5 22 0.7054 -0.0892
-5 6 1 5.4394 -0.1052
-5 6 2 14.8544 -0.0257
-5 6 3 -6.7881 -0.0228
-5 6 4 -7.2107 -0.0148
-5 6 5 1.9196 -0.0610
-5 6 6 -0.2466 0.0402
-5 6 7 4.5637 0.0042
-5 6 8 -2.3505 -0.0533
-5 6 9 7.2534 0.0024
-5 6 10 -0.4207 0.0071
-5 6 11 3.9422 -0.0039
-5 6 12 -2.3447 -0.0643
-5 6 13 -0.5535 0.0212
-5 6 14 2.7044 0.0002
-5 6 15 -0.7485 -0.0523
-5 6 16 -0.5059 0.0109
-5 6 17 -1.4800 -0.0320
-5 6 18 -1.2266 -0.0079
-5 6 19 1.1216 -0.0340
-5 6 20 0.4021 -0.1575
-5 6 21 -0.7818 0.0871
-5 7 1 7.4636 0.0358
-5 7 2 0.1481 -0.0582
-5 7 3 9.2184 -0.0407
-5 7 4 -10.7727 0.0770
-5 7 5 -1.9881 -0.0816
-5 7 6 0.5569 -0.0756
-5 7 7 9.6555 0.0327
-5 7 8 2.3687 -0.0355
-5 7 9 -0.6442 -0.0406
-5 7 10 0.3708 0.0171
-5 7 11 -1.0861 -0.0086
-5 7 12 3.1891 0.0365
-5 7 13 -0.6448 -0.0223
-5 7 14 1.7794 0.0169
-5 7 15 0.7756 0.0465
-5 7 16 -2.6497 -0.0033
-5 7 17 -1.4319 -0.0091
-5 7 18 -2.0814 -0.0257
-5 7 19 -2.3990 -0.0327
-5 7 20 0.6282 -0.0686
-5 7 21 -1.3720 -0.0638
-5 8 1 5.1608 0.0170
-5 8 2 -7.1782 0.0704
-5 8 3 -3.0066 0.0055
-5 8 4 3.8245 -0.1052
-5 8 5 -2.7790 0.0618
-5 8 6 1.0245 -0.0701
-5 8 7 0.1073 -0.0160
-5 8 8 5.5974 0.0473
-5 8 9 -1.9801 0.0234
-5 8 10 -1.9319 -0.0246
-5 8 11 -4.3597 -0.0258
-5 8 12 0.7251 0.0119
-5 8 13 2.0789 -0.0548
-5 8 14 0.7681 -0.0045
-5 8 15 0.8704 -0.0170
-5 8 16 -1.1233 0.0481
-5 8 17 -1.6916 0.0175
-5 8 18 -1.1590 -0.0256
-5 8 19 0.7755 -0.0304
-5 8 20 -1.5520 0.0514
-5 9 1 -9.6601 -0.0090
-5 9 2 -0.3434 -0.0655
-5 9 3 -9.5331 0.0608
-5 9 4 1.0054 -0.1228
-5 9 5 3.8096 -0.0537
-5 9 6 3.7440 0.0457
-5 9 7 -2.0887 -0.0418
-5 9 8 -2.2067 -0.0156
-5 9 9 -1.0735 0.0200
-5 9 10 -1.5833 0.0292
-5 9 11 -0.3044 -0.0073
-5 9 12 -2.0654 -0.0737
-5 9 13 2.0292 0.0138
-5 9 14 1.5310 -0.0735
-5 9 15 0.0415 -0.0054
-5 9 16 0.0125 -0.0581
-5 9 17 -0.8750 -0.0277
-5 9 18 -0.5957 -0.0861
-5 9 19 0.5911 -0.1342
-5 9 20 1.9495 0.0113
-5 10 1 -8.2737 0.0486
-5 10 2 -6.7958 -0.0185
-5 10 3 -0.3024 -0.0809
-5 10 4 -2.7686 0.0502
-5 10 5 1.1552 -0.0539
-5 10 6 3.4505 0.0221
-5 10 7 0.6406 0.0048
-5 10 8 -4.0623 0.0096
-5 10 9 -2.6262 -0.0110
-5 10 10 -3.4053 -0.0262
-5 10 11 2.5495 0.0229
-5 10 12 0.7047 0.0367
-5 10 13 1.3973 -0.0586
-5 10 14 1.4036 0.0375
-5 10 15 1.3850 -0.0333
-5 10 16 1.3116 0.0344
-5 10 17 -0.5781 0.0097
-5 10 18 0.9686 -0.0524
-5 10 19 -1.0119 -0.0669
-5 11 1 2.7553 -0.0247
-5 11 2 -3.6983 0.0561
-5 11 3 -0.8730 -0.0431
-5 11 4 1.7150 0.0569
-5 11 5 0.8530 0.0527
-5 11 6 -1.7886 -0.0392
-5 11 7 1.9576 0.0327
-5 11 8 -1.4387 0.0296
-5 11 9 -0.7680 0.0431
-5 11 10 -1.3119 0.0286
-5 11 11 0.2386 -0.0039
-5 11 12 1.0682 0.0182
-5 11 13 0.0903 0.1002
-5 11 14 0.6812 -0.0547
-5 11 15 0.7896 -0.0481
-5 11 16 1.4808 0.0684
-5 11 17 0.1551 0.0182
-5 11 18 -0.1356 0.1162
-5 12 1 0.8988 -0.0857
-5 12 2 4.1020 -0.0231
-5 12 3 1.3962 0.0694
-5 12 4 -0.8733 -0.0861
-5 12 5 1.9441 0.0062
-5 12 6 -0.4648 -0.0419
-5 12 7 0.2466 0.0356
-5 12 8 3.5556 -0.0025
-5 12 9 1.0610 0.0058
-5 12 10 4.5546 -0.0013
-5 12 11 -1.7099 0.0175
-5 12 12 1.3923 0.0318
-5 12 13 -0.9621 -0.0276
-5 12 14 -2.4374 0.0187
-5 12 15 0.0547 -0.0475
-5 12 16 -0.3230 -0.0996
-5 12 17 1.2136 -0.0109
-5 13 1 -1.0984 0.0616
-5 13 2 0.7574 -0.0334
-5 13 3 3.7890 -0.0544
-5 13 4 1.3062 -0.0071
-5 13 5 -1.9948 0.0257
-5 13 6 1.2151 -0.0952
-5 13 7 0.4321 0.0049
-5 13 8 3.4068 0.0314
-5 13 9 1.7559 -0.0825
-5 13 10 2.2039 -0.0214
-5 13 11 0.4238 0.0099
-5 13 12 -0.6390 -0.0254
-5 13 13 0.7125 0.0364
-5 13 14 0.5585 0.0712
-5 13 15 -1.3616 -0.0118
-5 13 16 -1.2937 0.0029
-5 14 1 -0.9972 0.0051
-5 14 2 -1.4564 0.0222
-5 14 3 -1.4633 0.0052
-5 14 4 2.6928 -0.0483
-5 14 5 0.9049 0.0543
-5 14 6 -0.1987 0.1768
-5 14 7 0.5251 -0.1012
-5 14 8 -0.2315 -0.0263
-5 14 9 2.0140 0.0209
-5 14 10 -3.8958 -0.0561
-5 14 11 0.0048 -0.1221
-5 14 12 -1.3612 0.1119
-5 14 13 -0.6042 0.0382
-5 14 14 1.6352 0.2263
-5 14 15 1.4661 0.3559
-5 15 1 -1.2144 -0.1286
-5 15 2 -1.5837 -0.0643
-5 15 3 -1.6437 0.0367
-5 15 4 -1.6302 0.0570
-5 15 5 3.2788 -0.0638
-5 15 6 0.0523 0.0145
-5 15 7 0.8072 0.0053
-5 15 8 -2.7514 -0.0357
-5 15 9 -0.1438 -0.0182
-5 15 10 -1.2799 0.0076
-5 15 11 -1.1873 -0.1571
-5 15 12 -0.5818 -0.1985
-5 15 13 -0.6311 0.2354
-5 16 1 1.5217 0.0533
-5 16 2 -1.4896 0.0007
-5 16 3 0.7400 -0.0952
-5 16 4 -0.5339 0.1422
-5 16 5 0.4518 -0.1158
-5 16 6 1.5097 -0.1278
-5 16 7 -0.6231 0.0099
-5 16 8 -1.2828 -0.1963
-5 16 9 -3.3811 -0.0061
-5 16 10 1.6630 -0.1031
-5 16 11 -0.1152 -0.0984
-5 16 12 0.7881 -0.0833
-5 17 1 1.0189 0.0519
-5 17 2 1.9940 0.0051
-5 17 3 0.4362 -0.0536
-5 17 4 1.4794 0.0751
-5 17 5 -0.5204 0.0565
-5 17 6 1.0156 -0.0505
-5 17 7 -0.8203 0.0895
-5 17 8 0.0372 0.0971
-5 17 9 -2.8979 -0.2237
-5 17 10 -0.1467 -0.2177
-5 18 1 -2.9936 -0.0388
-5 18 2 1.9120 0.0798
-5 18 3 1.7350 -0.0776
-5 18 4 0.8873 -0.1653
-5 18 5 -1.3943 0.1068
-5 18 6 -0.0804 0.2897
-5 18 7 -1.5438 -0.0498
-5 19 1 -1.3972 0.0301
-5 19 2 -1.0613 -0.2396
-4 -21 1 0.5426 0.2649
-4 -21 2 0.3400 0.1500
-4 -21 3 -1.6412 -0.2136
-4 -20 1 0.6850 0.1422
-4 -20 2 2.3707 -0.2154
-4 -20 3 -1.7094 0.2642
-4 -20 4 -0.0256 0.0374
-4 -20 5 -1.1803 0.0512
-4 -20 6 -0.0061 0.1520
-4 -20 7 1.0559 -0.1145
-4 -20 8 -0.1107 -0.1702
-4 -19 1 -2.3031 -0.1759
-4 -19 2 0.9752 -0.0710
-4 -19 3 1.0197 0.0300
-4 -19 4 -2.1159 0.1124
-4 -19 5 1.4953 0.0636
-4 -19 6 -2.1197 -0.2338
-4 -19 7 2.0894 0.1945
-4 -19 8 0.3415 0.0806
-4 -19 9 2.0682 0.2029
-4 -19 10 0.6909 0.2514
-4 -18 1 0.2077 -0.0025
-4 -18 2 -6.1247 -0.0632
-4 -18 3 2.0929 -0.0109
-4 -18 4 -1.4876 0.1819
-4 -18 5 -0.3477 -0.0577
-4 -18 6 -0.3326 -0.0572
-4 -18 7 -0.6185 -0.1201
-4 -18 8 1.7579 0.1427
-4 -18 9 -1.0362 0.1827
-4 -18 10 0.0556 -0.0351
-4 -18 11 -1.3600 -0.1599
-4 -18 12 -1.7410 -0.2563
-4 -17 1 2.1142 -0.0424
-4 -17 2 -3.5437 0.0091
-4 -17 3 -3.8180 -0.0397
-4 -17 4 0.6666 0.0066
-4 -17 5 0.6077 0.1656
-4 -17 6 1.5695 0.0023
-4 -17 7 -1.0759 -0.0341
-4 -17 8 1.7562 -0.0061
-4 -17 9 -2.1351 -0.0524
-4 -17 10 -0.2767 -0.0058
-4 -17 11 -1.0412 -0.1071
-4 -17 12 -1.6215 -0.1916
-4 -17 13 -1.5802 -0.1186
-4 -17 14 -1.6932 -0.0314
-4 -16 1 -1.7140 -0.0963
-4 -16 2 5.3481 -0.0745
-4 -16 3 -4.0211 0.0282
-4 -16 4 0.2116 -0.0728
-4 -16 5 0.2998 -0.0015
-4 -16 6 3.3759 0.0128
-4 -16 7 2.2303 0.0019
-4 -16 8 0.2319 -0.0306
-4 -16 9 0.6697 0.0004
-4 -16 10 -1.5054 0.0533
-4 -16 11 0.3530 0.0281
-4 -16 12 -0.2631 0.0673
-4 -16 13 -1.8365 -0.1444
-4 -16 14 -0.3732 0.0800
-4 -16 15 -2.2818 -0.0411
-4 -15 1 -0.8661 0.0379
-4 -15 2 2.1543 -0.0762
-4 -15 3 4.8522 -0.0129
-4 -15 4 1.9735 0.0343
-4 -15 5 -0.1430 -0.0379
-4 -15 6 0.9582 0.0012
-4 -15 7 0.7288 -0.0505
-4 -15 8 -1.0301 0.0567
-4 -15 9 0.9414 -0.0116
-4 -15 10 -0.9417 0.0259
-4 -15 11 0.1187 0.1329
-4 -15 12 0.4554 0.0014
-4 -15 13 -0.8613 -0.0583
-4 -15 14 0.0615 -0.0819
-4 -15 15 -1.0185 -0.1129
-4 -15 16 -1.0691 0.1546
-4 -15 17 1.6145 0.1378
-4 -14 1 3.9985 0.0029
-4 -14 2 -0.7865 0.0789
-4 -14 3 3.4283 -0.0735
-4 -14 4 3.2749 -0.0074
-4 -14 5 2.6724 0.0141
-4 -14 6 -3.5154 0.0553
-4 -14 7 -0.5549 0.0200
-4 -14 8 -3.2270 0.0232
-4 -14 9 -1.1789 0.0520
-4 -14 10 0.1397 -0.0035
-4 -14 11 -1.7973 -0.0386
-4 -14 12 0.5022 0.0076
-4 -14 13 -0.3388 -0.0360
-4 -14 14 -1.4459 -0.1260
-4 -14 15 0.5445 -0.0276
-4 -14 16 -2.8532 -0.0177
-4 -14 17 0.6047 0.0664
-4 -14 18 2.4475 0.3253
-4 -13 1 1.2283 -0.0756
-4 -13 2 0.4658 -0.0185
-4 -13 3 1.4091 0.0373
-4 -13 4 -0.4083 -0.0523
-4 -13 5 1.2741 -0.0726
-4 -13 6 -0.7396 0.0011
-4 -13 7 -4.7603 0.0415
-4 -13 8 -1.5495 -0.0297
-4 -13 9 -1.9836 -0.0339
-4 -13 10 0.3538 0.0712
-4 -13 11 0.7798 -0.0341
-4 -13 12 -1.8041 0.0066
-4 -13 13 0.4365 -0.0083
-4 -13 14 -1.8379 -0.0219
-4 -13 15 -0.3432 -0.0116
-4 -13 16 0.6075 -0.0718
-4 -13 17 -1.9188 0.0364
-4 -13 18 0.9115 0.0232
-4 -13 19 0.0873 0.3544
-4 -12 1 -2.0658 0.0995
-4 -12 2 -0.0180 -0.0070
-4 -12 3 -3.0319 -0.0185
-4 -12 4 2.5445 0.0870
-4 -12 5 -4.6242 -0.0328
-4 -12 6 2.5609 -0.0903
-4 -12 7 -2.0720 0.0258
-4 -12 8 -2.6597 0.0071
-4 -12 9 -2.5745 -0.0166
-4 -12 10 -1.6315 -0.0187
-4 -12 11 2.7383 0.0302
-4 -12 12 1.3391 -0.0319
-4 -12 13 -0.4681 0.0536
-4 -12 14 1.9313 -0.0492
-4 -12 15 -1.7426 0.0571
-4 -12 16 2.9087 -0.1203
-4 -12 17 -1.4325 0.0031
-4 -12 18 0.8901 -0.0607
-4 -12 19 -1.4480 0.0878
-4 -11 1 -3.4157 0.0441
-4 -11 2 4.2625 0.0845
-4 -11 3 -4.4461 0.0173
-4 -11 4 0.1726 -0.0421
-4 -11 5 1.3231 0.1129
-4 -11 6 -3.4420 -0.0072
-4 -11 7 2.3163 -0.0371
-4 -11 8 -1.5591 0.0428
-4 -11 9 -3.2901 0.0548
-4 -11 10 -1.1298 0.0121
-4 -11 11 -3.2324 0.0192
-4 -11 12 4.0175 -0.0100
-4 -11 13 1.1965 0.0123
-4 -11 14 1.6991 -0.0308
-4 -11 15 3.3493 -0.0027
-4 -11 16 0.1602 -0.0264
-4 -11 17 1.4076 -0.0358
-4 -11 18 -2.9295 -0.0006
-4 -11 19 1.6208 -0.0472
-4 -11 20 0.1306 0.0032
-4 -10 1 0.2320 -0.0799
-4 -10 2 -1.2126 -0.0220
-4 -10 3 8.5835 0.0604
-4 -10 4 -7.3582 -0.0559
-4 -10 5 4.4881 -0.0147
-4 -10 6 -0.5113 0.0608
-4 -10 7 -1.4323 -0.0363
-4 -10 8 1.9073 -0.0371
-4 -10 9 -3.7993 0.0061
-4 -10 10 -0.4182 0.0217
-4 -10 11 -1.3498 0.0203
-4 -10 12 -3.1502 0.0150
-4 -10 13 3.9293 0.0455
-4 -10 14 -0.6887 0.0064
-4 -10 15 4.0893 0.0136
-4 -10 16 -0.8450 -0.0107
-4 -10 17 2.2185 0.0284
-4 -10 18 -3.0647 -0.0299
-4 -10 19 -0.1078 -0.0700
-4 -10 20 -0.4521 0.0263
-4 -10 21 1.8004 0.0300
-4 -9 1 6.8831 0.0237
-4 -9 2 -6.1498 -0.0288
-4 -9 3 7.2808 -0.0492
-4 -9 4 4.0801 0.0960
-4 -9 5 -4.4163 -0.0401
-4 -9 6 2.7429 0.0232
-4 -9 7 -0.8557 0.0200
-4 -9 8 -0.8574 -0.0669
-4 -9 9 2.6497 -0.0168
-4 -9 10 -5.5137 -0.0306
-4 -9 11 2.2717 0.0256
-4 -9 12 -2.2815 -0.0156
-4 -9 13 -1.1175 -0.0236
-4 -9 14 3.3682 0.0412
-4 -9 15 -1.4439 -0.0126
-4 -9 16 1.9709 0.0183
-4 -9 17 -3.2493 0.0215
-4 -9 18 -0.1424 0.0133
-4 -9 19 -1.5989 -0.0382
-4 -9 20 0.3999 -0.0483
-4 -9 21 0.6525 0.0536
-4 -8 1 1.2057 0.0085
-4 -8 2 1.7203 0.0130
-4 -8 3 -10.1443 -0.0337
-4 -8 4 4.6431 0.0276
-4 -8 5 2.1624 0.0471
-4 -8 6 -2.3019 -0.0187
-4 -8 7 1.9161 0.0446
-4 -8 8 -4.8940 0.0335
-4 -8 9 1.8874 -0.0060
-4 -8 10 0.0053 -0.0152
-4 -8 11 -3.2272 -0.0148
-4 -8 12 4.8262 0.0259
-4 -8 13 -3.4494 -0.0392
-4 -8 14 3.4175 -0.0074
-4 -8 15 0.2360 -0.0451
-4 -8 16 0.6294 0.0166
-4 -8 17 -1.1953 -0.0694
-4 -8 18 -0.4150 0.0086
-4 -8 19 -2.9831 0.0231
-4 -8 20 1.2135 -0.0115
-4 -8 21 -0.7796 -0.0231
-4 -8 22 2.1426 -0.0141
-4 -7 1 -5.4418 -0.0469
-4 -7 2 4.3056 -0.0166
-4 -7 3 -8.7269 0.0379
-4 -7 4 -10.3645 -0.0746
-4 -7 5 0.3107 0.0013
-4 -7 6 1.7266 -0.0046
-4 -7 7 -1.0233 -0.0309
-4 -7 8 -0.6149 0.0241
-4 -7 9 -6.9984 0.0026
-4 -7 10 5.2562 0.0052
-4 -7 11 -0.8194 -0.0401
-4 -7 12 1.8529 0.0024
-4 -7 13 4.5104 0.0310
-4 -7 14 -2.1254 -0.0003
-4 -7 15 2.4256 -0.0486
-4 -7 16 -0.0131 0.0167
-4 -7 17 0.0234 -0.0248
-4 -7 18 0.9297 -0.0196
-4 -7 19 0.8702 -0.0297
-4 -7 20 -2.1908 -0.0073
-4 -7 21 0.9225 -0.0221
-4 -7 22 -2.1013 -0.0025
-4 -6 1 1.2263 0.0862
-4 -6 2 -4.9825 -0.0537
-4 -6 3 1.2341 -0.0215
-4 -6 4 -5.6491 0.0187
-4 -6 5 -9.4100 -0.0429
-4 -6 6 0.8825 -0.0012
-4 -6 7 -2.3665 0.0140
-4 -6 8 3.1885 -0.0341
-4 -6 9 -2.3353 -0.0085
-4 -6 10 -2.1264 -0.0430
-4 -6 11 7.9055 0.0225
-4 -6 12 -2.7761 -0.0224
-4 -6 13 4.2307 -0.0129
-4 -6 14 0.5049 0.0384
-4 -6 15 -0.5867 -0.0198
-4 -6 16 -0.4671 -0.0116
-4 -6 17 1.7617 -0.0256
-4 -6 18 -1.5736 0.0733
-4 -6 19 2.0639 -0.0134
-4 -6 20 -2.4216 -0.0108
-4 -6 21 0.1990 0.0494
-4 -6 22 1.4674 -0.0660
-4 -6 23 -1.3592 0.1045
-4 -5 1 4.2313 0.0177
-4 -5 2 -6.5396 0.0563
-4 -5 3 2.3817 -0.0623
-4 -5 4 3.7516 0.0179
-4 -5 5 -0.6342 0.0252
-4 -5 6 -9.8494 0.0494
-4 -5 7 -0.1233 -0.0264
-4 -5 8 -3.1030 0.0186
-4 -5 9 11.7014 0.0105
-4 -5 10 -1.6637 -0.0166
-4 -5 11 3.4044 -0.0193
-4 -5 12 1.7464 0.0351
-4 -5 13 -3.4279 -0.0108
-4 -5 14 0.0943 -0.0059
-4 -5 15 -0.5293 0.0494
-4 -5 16 -0.8083 -0.0071
-4 -5 17 0.6729 0.0050
-4 -5 18 1.6613 -0.0632
-4 -5 19 -1.6461 0.0461
-4 -5 20 0.3616 0.0366
-4 -5 21 -3.7562 0.0783
-4 -5 22 1.6822 0.0270
-4 -5 23 1.6229 -0.0576
-4 -4 1 -8.0977 -0.1002
-4 -4 2 2.9878 0.0011
-4 -4 3 3.2822 0.0399
-4 -4 4 1.6268 -0.0067
-4 -4 5 7.9619 0.0179
-4 -4 6 -5.0670 0.0003
-4 -4 7 -5.8277 -0.0061
-4 -4 8 -4.0497 -0.0214
-4 -4 9 3.8061 -0.0039
-4 -4 10 14.0463 0.0170
-4 -4 11 -3.2419 -0.0380
-4 -4 12 2.0689 -0.0249
-4 -4 13 -4.2381 0.0393
-4 -4 14 -2.8561 0.0243
-4 -4 15 -1.6350 -0.0036
-4 -4 16 1.5677 0.0285
-4 -4 17 -1.0808 0.0445
-4 -4 18 2.0253 -0.0507
-4 -4 19 -1.4674 -0.0344
-4 -4 20 0.6255 0.0137
-4 -4 21 1.4387 0.0423
-4 -4 22 -1.8923 0.0203
-4 -4 23 0.4413 -0.1840
-4 -3 1 -7.8795 0.0004
-4 -3 2 4.6966 -0.0491
-4 -3 3 4.5749 0.0292
-4 -3 4 8.9270 0.0243
-4 -3 5 -5.6799 -0.0178
-4 -3 6 4.0531 -0.0255
-4 -3 7 -9.2807 0.0120
-4 -3 8 2.2890 -0.0237
-4 -3 9 -7.0298 -0.0144
-4 -3 10 8.7636 0.0063
-4 -3 11 6.6989 -0.0242
-4 -3 12 -2.0019 -0.0340
-4 -3 13 -3.1461 -0.0166
-4 -3 14 -2.2086 0.0211
-4 -3 15 -1.6518 0.0156
-4 -3 16 0.0435 -0.0329
-4 -3 17 3.0713 0.0294
-4 -3 18 -2.5442 0.0135
-4 -3 19 1.4690 -0.0108
-4 -3 20 -1.9659 0.0198
-4 -3 21 0.8711 -0.0330
-4 -3 22 2.2651 0.0452
-4 -3 23 -0.5497 -0.1072
-4 -2 1 -5.5453 0.0071
-4 -2 2 9.9157 0.0017
-4 -2 3 -3.6568 -0.0138
-4 -2 4 8.2677 -0.0305
-4 -2 5 -5.7480 0.0154
-4 -2 6 -2.4560 -0.0271
-4 -2 7 -7.1983 0.0306
-4 -2 8 -0.6333 0.0630
-4 -2 9 2.8120 -0.0412
-4 -2 10 -4.9941 -0.0076
-4 -2 11 6.5917 0.0129
-4 -2 12 1.9978 0.0080
-4 -2 13 1.7332 -0.0354
-4 -2 14 -4.8623 -0.0212
-4 -2 15 1.6310 0.0223
-4 -2 16 -1.5884 0.0210
-4 -2 17 0.3681 -0.0268
-4 -2 18 -0.0809 -0.0161
-4 -2 19 -1.0608 0.0398
-4 -2 20 2.1886 0.0028
-4 -2 21 -0.8711 -0.0054
-4 -2 22 -0.8034 0.0220
-4 -2 23 0.2101 0.2040
-4 -1 1 -10.0111 0.0223
-4 -1 2 -0.8156 -0.0394
-4 -1 3 5.0932 0.0294
-4 -1 4 -11.0351 -0.0562
-4 -1 5 -3.2468 0.0312
-4 -1 6 -9.2897 0.0136
-4 -1 7 4.2844 -0.0290
-4 -1 8 -6.9879 0.0028
-4 -1 9 7.9193 0.0248
-4 -1 10 -1.3387 -0.0317
-4 -1 11 -0.1416 -0.0106
-4 -1 12 0.9262 0.0162
-4 -1 13 4.5541 0.0238
-4 -1 14 1.5558 -0.0500
-4 -1 15 -2.5066 0.0136
-4 -1 16 1.2492 0.0244
-4 -1 17 -3.4697 -0.0140
-4 -1 18 0.5377 -0.0152
-4 -1 19 -2.2744 -0.0296
-4 -1 20 0.9323 0.0143
-4 -1 21 2.6381 0.0344
-4 -1 22 -1.1057 -0.0832
-4 -1 23 0.7212 0.1122
-4 0 1 8.6298 0.0523
-4 0 2 -9.1696 0.0009
-4 0 3 8.8227 -0.0673
-4 0 4 -8.4192 0.0491
-4 0 5 -0.0295 -0.0071
-4 0 6 -8.9682 0.0428
-4 0 7 6.7779 -0.0081
-4 0 8 3.5607 -0.0550
-4 0 9 2.5470 -0.0066
-4 0 10 5.5385 0.0162
-4 0 11 -3.7480 0.0041
-4 0 12 2.6478 -0.0210
-4 0 13 -2.9426 0.0013
-4 0 14 5.9288 0.0446
-4 0 15 -0.7702 -0.0234
-4 0 16 -0.7371 -0.0333
-4 0 17 -3.1618 0.0018
-4 0 18 -1.5208 -0.0191
-4 0 19 0.8716 0.0432
-4 0 20 -2.5352 -0.0462
-4 0 21 1.2804 -0.0075
-4 0 22 0.8240 0.0523
-4 0 23 0.9677 -0.2215
-4 1 1 14.7324 -0.0692
-4 1 2 3.0743 0.0913
-4 1 3 -1.2703 -0.1024
-4 1 4 0.2849 0.0115
-4 1 5 6.2078 -0.0076
-4 1 6 7.1301 -0.0220
-4 1 7 -0.0428 0.0130
-4 1 8 14.4626 0.0301
-4 1 9 -1.9532 0.0031
-4 1 10 6.5761 0.0372
-4 1 11 -1.6386 0.0102
-4 1 12 -0.6668 0.0110
-4 1 13 -2.9594 -0.0354
-4 1 14 -2.1347 -0.0019
-4 1 15 1.3859 0.0177
-4 1 16 -2.5283 0.0087
-4 1 17 0.0443 -0.0370
-4 1 18 -3.6966 0.0628
-4 1 19 0.4999 0.0099
-4 1 20 1.8529 0.0401
-4 1 21 -3.5608 -0.0191
-4 1 22 3.0967 -0.1053
-4 1 23 0.3128 0.0773
-4 2 1 13.4293 -0.0804
-4 2 2 10.5015 -0.0440
-4 2 3 -6.3280 0.1041
-4 2 4 6.6927 -0.0747
-4 2 5 -2.5032 0.0348
-4 2 6 18.7441 -0.0375
-4 2 7 0.0806 -0.0170
-4 2 8 4.7155 -0.0078
-4 2 9 3.3632 0.0286
-4 2 10 -4.1492 -0.0049
-4 2 11 4.1866 -0.0200
-4 2 12 -6.2468 0.0084
-4 2 13 0.5382 0.0200
-4 2 14 -7.3155 -0.0579
-4 2 15 -2.9153 -0.0244
-4 2 16 -2.0902 0.0193
-4 2 17 -0.0719 0.0335
-4 2 18 1.3140 -0.0026
-4 2 19 -0.5045 -0.0285
-4 2 20 0.7963 0.0182
-4 2 21 0.8092 -0.0015
-4 2 22 -1.7123 -0.0363
-4 2 23 2.0729 -0.0294
-4 3 1 -5.0756 -0.0159
-4 3 2 6.6829 -0.1110
-4 3 3 -2.0245 0.0435
-4 3 4 3.3420 0.0399
-4 3 5 3.2052 -0.0261
-4 3 6 -1.1291 0.0295
-4 3 7 13.6940 0.0072
-4 3 8 -8.8932 -0.0370
-4 3 9 1.3200 -0.0284
-4 3 10 -7.7850 -0.0066
-4 3 11 -0.0686 -0.0034
-4 3 12 -4.0420 -0.0559
-4 3 13 -3.4709 0.0218
-4 3 14 -2.2223 0.0077
-4 3 15 -3.3971 -0.0379
-4 3 16 -2.1360 -0.0266
-4 3 17 1.0679 0.0094
-4 3 18 2.4683 -0.0249
-4 3 19 1.0071 -0.0411
-4 3 20 -0.8179 -0.0505
-4 3 21 0.6723 0.0098
-4 3 22 0.6791 0.0153
-4 3 23 -0.1944 -0.1144
-4 4 1 -7.1279 0.0670
-4 4 2 -13.1333 -0.0400
-4 4 3 7.5662 -0.0298
-4 4 4 -2.7594 0.0520
-4 4 5 7.2131 -0.0463
-4 4 6 -9.1061 -0.0150
-4 4 7 -1.9653 -0.0146
-4 4 8 -1.7129 0.0254
-4 4 9 -4.5630 -0.0214
-4 4 10 -1.2832 0.0066
-4 4 11 -7.9542 0.0581
-4 4 12 3.9313 0.0424
-4 4 13 -4.7156 -0.0523
-4 4 14 0.1925 0.0006
-4 4 15 -0.0408 0.0443
-4 4 16 2.4329 -0.0315
-4 4 17 1.3709 -0.0439
-4 4 18 1.0409 -0.0212
-4 4 19 1.0052 -0.0290
-4 4 20 -2.2758 0.0877
-4 4 21 -0.2930 -0.0005
-4 4 22 1.6714 0.1123
-4 4 23 1.4207 -0.1437
-4 5 1 -1.0378 0.0371
-4 5 2 -9.1004 0.0615
-4 5 3 -1.6518 -0.0139
-4 5 4 5.6948 -0.0355
-4 5 5 -2.4340 0.0494
-4 5 6 0.1468 -0.0179
-4 5 7 -16.1145 -0.0383
-4 5 8 -2.2157 -0.0119
-4 5 9 -5.6870 0.0487
-4 5 10 4.5288 -0.0101
-4 5 11 -2.9353 0.0185
-4 5 12 -0.9352 0.0274
-4 5 13 2.7621 -0.0101
-4 5 14 1.0877 -0.0143
-4 5 15 1.7610 -0.0094
-4 5 16 2.9089 0.0403
-4 5 17 2.8858 -0.0066
-4 5 18 0.7670 -0.0269
-4 5 19 -1.5658 -0.0072
-4 5 20 -0.3643 0.0291
-4 5 21 -1.0179 0.0445
-4 5 22 1.5672 0.0482
-4 6 1 2.7772 -0.0820
-4 6 2 15.7710 0.0976
-4 6 3 -6.1350 -0.0711
-4 6 4 1.4542 -0.0083
-4 6 5 -4.8415 -0.0361
-4 6 6 -1.1065 0.0195
-4 6 7 -5.3106 0.0328
-4 6 8 -4.0851 -0.0307
-4 6 9 1.0798 -0.0223
-4 6 10 0.9403 0.0362
-4 6 11 5.3768 0.0149
-4 6 12 -2.5104 -0.0724
-4 6 13 0.2275 0.0076
-4 6 14 0.4280 -0.0358
-4 6 15 1.2511 -0.0042
-4 6 16 1.6178 -0.0222
-4 6 17 -0.1350 -0.0048
-4 6 18 1.1050 -0.0166
-4 6 19 0.2141 0.0757
-4 6 20 -0.5816 -0.0207
-4 6 21 1.0124 0.0302
-4 6 22 -1.7818 -0.1192
-4 7 1 5.7461 -0.0625
-4 7 2 13.5135 -0.0049
-4 7 3 13.5357 -0.0101
-4 7 4 -8.2636 0.0285
-4 7 5 -4.7897 -0.0073
-4 7 6 -5.8408 -0.0403
-4 7 7 5.1710 -0.0198
-4 7 8 1.4491 0.0181
-4 7 9 4.2968 -0.0501
-4 7 10 0.7392 -0.0174
-4 7 11 3.5010 -0.0094
-4 7 12 -0.0224 0.0487
-4 7 13 -0.1158 -0.0243
-4 7 14 -0.4587 0.0071
-4 7 15 -0.3058 0.0303
-4 7 16 -1.4230 -0.0181
-4 7 17 -1.0307 0.0050
-4 7 18 -1.8261 -0.0469
-4 7 19 -0.7839 0.0371
-4 7 20 0.7111 0.0563
-4 7 21 0.0512 0.0511
-4 8 1 13.4254 0.0691
-4 8 2 -3.5472 -0.1006
-4 8 3 6.0869 0.1117
-4 8 4 1.5165 0.0098
-4 8 5 -4.7425 0.0317
-4 8 6 -3.9384 0.0332
-4 8 7 2.6257 -0.0449
-4 8 8 6.1581 -0.0269
-4 8 9 4.5246 0.0196
-4 8 10 -0.5742 -0.0432
-4 8 11 -3.1708 -0.0384
-4 8 12 0.9227 -0.0182
-4 8 13 -1.5628 0.0045
-4 8 14 2.3166 0.0029
-4 8 15 0.4852 -0.0264
-4 8 16 -0.9255 0.0642
-4 8 17 -1.9908 -0.0570
-4 8 18 -2.0808 0.0914
-4 8 19 -0.8326 -0.0044
-4 8 20 -1.1284 0.0608
-4 8 21 -1.5393 -0.0308
-4 9 1 0.4222 0.0243
-4 9 2 0.9303 -0.0467
-4 9 3 -11.3014 0.0436
-4 9 4 0.8812 0.0379
-4 9 5 1.0849 -0.0680
-4 9 6 2.8220 0.0370
-4 9 7 0.6236 0.0193
-4 9 8 0.4088 -0.0463
-4 9 9 0.6209 -0.0157
-4 9 10 1.6177 -0.0255
-4 9 11 -5.2150 0.0029
-4 9 12 -1.7393 -0.0426
-4 9 13 -0.4910 -0.0342
-4 9 14 0.7784 -0.0468
-4 9 15 1.8575 -0.0003
-4 9 16 0.2437 -0.0605
-4 9 17 -0.2375 -0.0207
-4 9 18 -1.8004 -0.0931
-4 9 19 -0.1913 -0.0817
-4 9 20 0.9228 0.0389
-4 10 1 -10.4469 0.0015
-4 10 2 -4.5284 0.0982
-4 10 3 -5.8818 -0.1347
-4 10 4 -6.7645 -0.0131
-4 10 5 1.7577 0.0027
-4 10 6 4.4294 -0.0783
-4 10 7 1.9156 0.0109
-4 10 8 0.2667 0.0137
-4 10 9 -5.8011 -0.0447
-4 10 10 -2.9402 -0.0374
-4 10 11 0.6465 -0.0230
-4 10 12 -2.4367 0.0400
-4 10 13 1.5136 -0.0083
-4 10 14 0.0413 0.0424
-4 10 15 2.1922 -0.0604
-4 10 16 1.5192 0.0170
-4 10 17 1.5757 0.0183
-4 10 18 0.6953 -0.0821
-4 10 19 -0.7146 -0.1395
-4 10 20 -0.1265 -0.2830
-4 11 1 0.3575 -0.0378
-4 11 2 -8.2022 0.0388
-4 11 3 -2.2736 0.0277
-4 11 4 -1.8515 -0.0559
-4 11 5 -2.2127 0.0193
-4 11 6 1.2743 -0.0030
-4 11 7 -0.0618 -0.0279
-4 11 8 -1.3260 -0.0126
-4 11 9 -0.2677 0.0180
-4 11 10 -7.3105 0.0556
-4 11 11 1.6389 -0.0566
-4 11 12 -1.0407 -0.0164
-4 11 13 1.3597 0.1001
-4 11 14 1.2300 0.0072
-4 11 15 1.1999 0.0237
-4 11 16 3.0784 -0.0641
-4 11 17 0.7500 0.0440
-4 11 18 2.4031 0.0708
-4 11 19 -0.3580 0.0417
-4 12 1 1.7359 -0.0489
-4 12 2 2.4133 -0.0658
-4 12 3 -0.9902 0.0441
-4 12 4 -0.0700 -0.0264
-4 12 5 0.5897 0.0076
-4 12 6 -3.0641 -0.0200
-4 12 7 0.5918 -0.0044
-4 12 8 -1.9610 0.0373
-4 12 9 1.6703 -0.0004
-4 12 10 2.2138 -0.0432
-4 12 11 -2.3261 0.0492
-4 12 12 2.2170 -0.0148
-4 12 13 -1.6344 -0.0595
-4 12 14 -1.2810 0.0605
-4 12 15 -0.1507 -0.0287
-4 12 16 2.0249 -0.0044
-4 12 17 0.8091 -0.0601
-4 12 18 0.5266 -0.0287
-4 13 1 -0.9654 0.0732
-4 13 2 2.1034 -0.0406
-4 13 3 5.0281 -0.0185
-4 13 4 -0.4074 -0.0568
-4 13 5 -0.6323 -0.0543
-4 13 6 -1.4771 -0.0720
-4 13 7 -0.5917 -0.0394
-4 13 8 3.6144 0.0201
-4 13 9 0.0221 0.0066
-4 13 10 7.5996 0.0061
-4 13 11 -0.0075 -0.0744
-4 13 12 0.3571 0.0226
-4 13 13 0.3743 0.0260
-4 13 14 -1.7350 -0.0172
-4 13 15 -2.9734 0.0012
-4 13 16 -1.8902 0.1847
-4 13 17 0.9718 -0.1028
-4 14 1 1.4561 0.0202
-4 14 2 -2.1675 0.0419
-4 14 3 1.3813 0.0473
-4 14 4 3.1570 -0.0847
-4 14 5 -0.8408 -0.0084
-4 14 6 1.1408 0.0181
-4 14 7 -1.5447 -0.0252
-4 14 8 3.7841 -0.0776
-4 14 9 2.6401 0.0105
-4 14 10 0.0964 0.0248
-4 14 11 2.7833 0.0716
-4 14 12 -1.0566 0.0290
-4 14 13 -1.0213 -0.0614
-4 14 14 1.7324 0.2155
-4 14 15 0.4986 0.2531
-4 14 16 -3.2649 0.0764
-4 15 1 -1.5649 -0.0865
-4 15 2 0.0538 0.0134
-4 15 3 -4.9225 -0.0595
-4 15 4 -0.0731 0.0806
-4 15 5 2.3986 -0.0181
-4 15 6 0.6643 -0.0092
-4 15 7 2.8316 0.0249
-4 15 8 -2.5837 -0.0085
-4 15 9 3.3133 -0.0043
-4 15 10 -3.0352 0.0526
-4 15 11 -0.1013 0.0212
-4 15 12 -0.0492 -0.0951
-4 15 13 -0.0561 0.0804
-4 15 14 -0.5142 -0.0503
-4 16 1 -1.9923 -0.0129
-4 16 2 -1.0475 -0.0589
-4 16 3 -1.6243 -0.0058
-4 16 4 -4.6930 -0.0495
-4 16 5 1.3435 0.0175
-4 16 6 -0.1884 -0.0829
-4 16 7 2.2980 -0.1222
-4 16 8 -1.6492 -0.1047
-4 16 9 -2.4513 -0.0001
-4 16 10 -0.5790 0.0627
-4 16 11 -1.6688 -0.2133
-4 16 12 0.9475 -0.0971
-4 16 13 0.8485 -0.2386
-4 17 1 1.1417 0.0045
-4 17 2 -1.6576 0.0185
-4 17 3 1.0648 -0.0502
-4 17 4 -0.3230 0.2028
-4 17 5 -1.6071 -0.0384
-4 17 6 2.1214 -0.1211
-4 17 7 -0.8385 0.0600
-4 17 8 0.4194 -0.1288
-4 17 9 -3.9049 -0.2334
-4 17 10 -0.8286 -0.1790
-4 17 11 -1.2975 -0.1109
-4 18 1 -0.1858 0.0491
-4 18 2 0.7777 0.1034
-4 18 3 0.7347 -0.1771
-4 18 4 2.6555 0.1135
-4 18 5 -0.4775 0.1410
-4 18 6 2.3974 0.2679
-4 18 7 -0.2117 -0.0369
-4 18 8 1.3018 0.1345
-4 18 9 -1.5326 0.0245
-4 19 1 -2.2259 -0.0900
-4 19 2 0.4874 -0.0141
-4 19 3 -0.5043 0.2151
-4 19 4 1.7054 -0.3236
-4 19 5 1.4908 0.0282
-3 -21 1 -0.0391 0.1298
-3 -21 2 -0.5406 0.1678
-3 -21 3 0.6904 -0.3407
-3 -20 1 0.7074 0.1835
-3 -20 2 0.9682 0.1136
-3 -20 3 -1.0088 0.0546
-3 -20 4 0.1832 -0.1439
-3 -20 5 -1.9975 -0.0198
-3 -20 6 1.2938 0.0086
-3 -20 7 -1.0441 -0.1877
-3 -20 8 -0.0161 -0.0794
-3 -19 1 -2.5263 0.0802
-3 -19 2 2.0692 -0.0915
-3 -19 3 -1.4406 0.0516
-3 -19 4 0.1761 0.1515
-3 -19 5 -0.9633 0.0964
-3 -19 6 -1.5497 0.0469
-3 -19 7 0.8175 -0.0324
-3 -19 8 -1.7458 -0.2496
-3 -19 9 2.4503 0.0521
-3 -19 10 0.6370 -0.0043
-3 -18 1 -1.4910 -0.0099
-3 -18 2 -2.3411 -0.0090
-3 -18 3 0.3707 -0.0572
-3 -18 4 -1.6465 0.0155
-3 -18 5 0.6374 0.1097
-3 -18 6 -2.1780 -0.0245
-3 -18 7 0.1147 -0.0145
-3 -18 8 -0.7480 -0.0359
-3 -18 9 0.2950 0.1114
-3 -18 10 0.3226 0.1935
-3 -18 11 -0.1421 0.0592
-3 -18 12 -0.8585 0.2713
-3 -18 13 2.1748 -0.0873
-3 -17 1 2.6238 -0.0182
-3 -17 2 -4.2350 0.0063
-3 -17 3 -0.1132 0.0271
-3 -17 4 -2.8495 0.0279
-3 -17 5 1.6752 0.0522
-3 -17 6 -0.9935 0.0637
-3 -17 7 -1.5380 0.0000
-3 -17 8 1.0720 -0.0143
-3 -17 9 -1.8940 -0.0231
-3 -17 10 -0.0631 0.1014
-3 -17 11 -1.6847 0.0260
-3 -17 12 -1.3848 -0.0457
-3 -17 13 -0.1654 0.0318
-3 -17 14 -0.7173 -0.2640
-3 -16 1 1.6772 0.0689
-3 -16 2 1.2636 -0.1458
-3 -16 3 -2.9313 -0.0013
-3 -16 4 -1.8847 0.0321
-3 -16 5 -1.7918 0.0602
-3 -16 6 2.9432 0.0855
-3 -16 7 0.6763 0.0334
-3 -16 8 2.2092 0.0197
-3 -16 9 -0.3343 -0.0691
-3 -16 10 -0.8598 -0.0705
-3 -16 11 -0.4613 0.0031
-3 -16 12 -1.8335 0.0140
-3 -16 13 -0.6791 0.0087
-3 -16 14 -1.4199 -0.0144
-3 -16 15 -0.9116 -0.1139
-3 -16 16 0.4012 -0.1476
-3 -15 1 -1.9531 0.0244
-3 -15 2 2.8992 0.0534
-3 -15 3 0.4939 -0.0870
-3 -15 4 1.8258 -0.0406
-3 -15 5 -2.2518 0.0168
-3 -15 6 1.6705 -0.0251
-3 -15 7 2.2369 -0.0255
-3 -15 8 2.2149 -0.0087
-3 -15 9 1.9545 -0.0227
-3 -15 10 -1.0659 -0.0029
-3 -15 11 0.8165 0.0202
-3 -15 12 0.0409 0.1011
-3 -15 13 -0.2484 0.0120
-3 -15 14 0.3782 0.1119
-3 -15 15 -1.1814 -0.1513
-3 -15 16 0.2681 0.0009
-3 -15 17 0.3094 -0.1041
-3 -14 1 0.0657 -0.0056
-3 -14 2 0.7518 0.0657
-3 -14 3 0.2799 0.0307
-3 -14 4 4.4090 -0.0199
-3 -14 5 3.3242 -0.0191
-3 -14 6 0.2628 0.0418
-3 -14 7 1.6487 -0.0266
-3 -14 8 -1.8232 0.0260
-3 -14 9 1.7674 -0.0212
-3 -14 10 -1.2385 -0.0216
-3 -14 11 -0.8152 0.0200
-3 -14 12 1.6267 0.0324
-3 -14 13 -0.0965 0.0758
-3 -14 14 1.5202 0.0192
-3 -14 15 -0.5422 -0.0119
-3 -14 16 -1.9891 -0.0819
-3 -14 17 0.9975 -0.0408
-3 -14 18 1.3713 0.0458
-3 -13 1 1.7875 -0.0762
-3 -13 2 -1.2244 -0.0205
-3 -13 3 3.0104 0.0004
-3 -13 4 -1.3844 -0.0240
-3 -13 5 5.6000 -0.0109
-3 -13 6 0.9550 0.0234
-3 -13 7 0.3621 0.0637
-3 -13 8 -2.5713 0.0386
-3 -13 9 -2.2646 -0.0064
-3 -13 10 1.3119 -0.0059
-3 -13 11 -2.3068 0.0086
-3 -13 12 -0.1395 -0.0470
-3 -13 13 -0.0489 0.0151
-3 -13 14 -2.1120 0.0496
-3 -13 15 1.2219 -0.0021
-3 -13 16 -2.9321 0.0560
-3 -13 17 -0.4693 -0.1300
-3 -13 18 0.9081 0.0315
-3 -13 19 2.3692 0.0316
-3 -12 1 1.6006 0.0092
-3 -12 2 -3.0576 -0.0594
-3 -12 3 0.4154 -0.0246
-3 -12 4 1.0358 0.0176
-3 -12 5 -1.2337 -0.0273
-3 -12 6 3.6553 -0.0557
-3 -12 7 -0.5818 -0.0090
-3 -12 8 0.3183 -0.0095
-3 -12 9 -4.7780 -0.0296
-3 -12 10 -2.5768 0.0009
-3 -12 11 1.7035 -0.0205
-3 -12 12 -2.2329 0.0512
-3 -12 13 0.0779 -0.0383
-3 -12 14 -1.7241 0.0006
-3 -12 15 -2.3171 0.0999
-3 -12 16 1.8502 -0.0098
-3 -12 17 -2.1488 0.0417
-3 -12 18 1.5768 -0.1334
-3 -12 19 -1.6289 0.0364
-3 -12 20 1.5179 -0.0239
-3 -11 1 -2.8957 0.0523
-3 -11 2 4.7869 -0.0578
-3 -11 3 -6.4773 0.0421
-3 -11 4 4.6917 0.0057
-3 -11 5 -3.9278 0.0361
-3 -11 6 1.0291 0.0071
-3 -11 7 0.3711 -0.0462
-3 -11 8 0.3895 -0.0317
-3 -11 9 0.1816 0.0352
-3 -11 10 -5.3891 -0.0185
-3 -11 11 -2.6792 -0.0112
-3 -11 12 1.5361 -0.0477
-3 -11 13 -1.4507 0.0205
-3 -11 14 1.9720 -0.0738
-3 -11 15 -1.4499 0.0444
-3 -11 16 2.6329 0.0367
-3 -11 17 0.0038 0.0275
-3 -11 18 0.1217 0.0489
-3 -11 19 -0.4541 -0.0670
-3 -11 20 0.1951 -0.0078
-3 -10 1 -7.0769 -0.0385
-3 -10 2 5.2023 0.0088
-3 -10 3 1.2613 -0.0289
-3 -10 4 -2.5312 -0.0148
-3 -10 5 2.8591 -0.0141
-3 -10 6 -4.6793 0.0133
-3 -10 7 1.2308 0.0379
-3 -10 8 -0.1753 -0.0143
-3 -10 9 -1.9066 -0.0014
-3 -10 10 2.7978 0.0382
-3 -10 11 -5.1185 0.0102
-3 -10 12 -0.5829 -0.0332
-3 -10 13 1.3082 -0.0093
-3 -10 14 -0.3820 -0.0430
-3 -10 15 4.2043 -0.0098
-3 -10 16 -0.6197 -0.0357
-3 -10 17 4.1202 0.0581
-3 -10 18 -2.3680 0.0273
-3 -10 19 0.5238 0.0256
-3 -10 20 -1.0458 0.0125
-3 -10 21 1.4315 0.0180
-3 -9 1 6.0922 -0.0253
-3 -9 2 -6.7427 0.1066
-3 -9 3 9.7462 -0.1188
-3 -9 4 -2.2760 -0.0113
-3 -9 5 0.7181 -0.0298
-3 -9 6 -1.0935 -0.0449
-3 -9 7 -2.6282 0.0297
-3 -9 8 3.2065 -0.0191
-3 -9 9 -0.9065 -0.0409
-3 -9 10 -1.5190 -0.0282
-3 -9 11 2.6171 0.0078
-3 -9 12 -4.8869 0.0302
-3 -9 13 1.2658 -0.0099
-3 -9 14 -0.7900 -0.0045
-3 -9 15 2.3505 0.0033
-3 -9 16 2.2173 -0.0436
-3 -9 17 0.5063 0.0329
-3 -9 18 -0.3297 -0.0023
-3 -9 19 -0.3627 -0.0141
-3 -9 20 -1.2201 0.0221
-3 -9 21 0.4910 0.0773
-3 -9 22 -0.3912 0.1778
-3 -8 1 12.0087 -0.0740
-3 -8 2 -4.9517 0.0199
-3 -8 3 0.0371 0.0451
-3 -8 4 0.7315 -0.0606
-3 -8 5 0.9741 0.0275
-3 -8 6 1.4730 0.0082
-3 -8 7 -0.7839 -0.0125
-3 -8 8 -2.2254 0.0032
-3 -8 9 4.5321 0.0007
-3 -8 10 -4.3494 -0.0117
-3 -8 11 -0.7214 0.0001
-3 -8 12 0.4846 -0.0053
-3 -8 13 -5.1207 0.0278
-3 -8 14 2.8061 -0.0189
-3 -8 15 -1.5984 -0.0429
-3 -8 16 3.4772 0.0012
-3 -8 17 0.9606 -0.0200
-3 -8 18 -0.4428 0.0244
-3 -8 19 -2.3040 -0.0098
-3 -8 20 0.6828 0.0613
-3 -8 21 -0.6174 0.0095
-3 -8 22 2.4591 0.0835
-3 -7 1 -3.4624 0.0549
-3 -7 2 9.1210 -0.1281
-3 -7 3 -7.4718 0.0617
-3 -7 4 -4.0433 0.0168
-3 -7 5 -4.0165 -0.0004
-3 -7 6 3.4847 0.0329
-3 -7 7 3.6613 -0.0206
-3 -7 8 -4.2940 0.0050
-3 -7 9 -4.5993 0.0011
-3 -7 10 1.4416 0.0346
-3 -7 11 -6.3861 0.0166
-3 -7 12 3.1729 -0.0046
-3 -7 13 -0.7013 0.0005
-3 -7 14 -0.9913 0.0507
-3 -7 15 1.6566 -0.0483
-3 -7 16 0.7598 0.0151
-3 -7 17 1.0394 -0.0568
-3 -7 18 3.1337 0.0093
-3 -7 19 -1.9065 0.0049
-3 -7 20 -0.3409 -0.0283
-3 -7 21 -0.5904 0.0826
-3 -7 22 -0.5335 0.0022
-3 -6 1 -5.4554 0.0925
-3 -6 2 4.1880 0.0080
-3 -6 3 -3.0958 -0.0191
-3 -6 4 -2.7117 0.0401
-3 -6 5 -7.9901 -0.0318
-3 -6 6 -3.4662 -0.0067
-3 -6 7 1.0874 0.0034
-3 -6 8 3.2364 -0.0259
-3 -6 9 -10.6533 0.0004
-3 -6 10 -2.6939 -0.0580
-3 -6 11 1.4003 0.0100
-3 -6 12 -1.7914 0.0160
-3 -6 13 5.5520 -0.0279
-3 -6 14 0.6783 0.0201
-3 -6 15 0.7544 0.0127
-3 -6 16 0.3776 0.0120
-3 -6 17 0.9249 -0.0207
-3 -6 18 0.2477 -0.0042
-3 -6 19 2.9807 -0.0088
-3 -6 20 -3.0940 -0.0357
-3 -6 21 0.3762 -0.0454
-3 -6 22 -2.3166 0.0025
-3 -6 23 -1.3869 0.0921
-3 -5 1 7.5682 0.0051
-3 -5 2 -7.2482 0.1022
-3 -5 3 4.7269 -0.0453
-3 -5 4 -3.2063 0.0053
-3 -5 5 0.8209 0.0107
-3 -5 6 -9.1228 0.0038
-3 -5 7 -7.1015 -0.0000
-3 -5 8 -2.1636 0.0108
-3 -5 9 4.8122 0.0180
-3 -5 10 -7.4968 -0.0203
-3 -5 11 5.8031 -0.0299
-3 -5 12 0.8068 0.0171
-3 -5 13 2.5222 0.0063
-3 -5 14 1.6608 -0.0266
-3 -5 15 1.2497 -0.0233
-3 -5 16 -1.0665 0.0016
-3 -5 17 0.8142 -0.0013
-3 -5 18 -0.7837 -0.0183
-3 -5 19 1.4336 0.0189
-3 -5 20 -1.6331 -0.0469
-3 -5 21 -4.1269 0.0615
-3 -5 22 0.4115 -0.0164
-3 -5 23 -1.6539 0.0061
-3 -4 1 12.3693 -0.0852
-3 -4 2 -7.0164 -0.0095
-3 -4 3 5.9616 -0.0038
-3 -4 4 0.1011 -0.0253
-3 -4 5 6.5010 -0.0027
-3 -4 6 -2.4081 0.0549
-3 -4 7 -7.6303 0.0198
-3 -4 8 -13.8353 -0.0062
-3 -4 9 5.0128 0.0021
-3 -4 10 7.4119 0.0373
-3 -4 11 1.9274 0.0076
-3 -4 12 5.2009 -0.0270
-3 -4 13 -1.5910 0.0188
-3 -4 14 -0.4726 0.0104
-3 -4 15 -0.9657 0.0075
-3 -4 16 -0.1145 -0.0246
-3 -4 17 -0.5627 0.0353
-3 -4 18 1.5859 -0.0054
-3 -4 19 -1.9887 -0.0279
-3 -4 20 1.9939 0.0213
-3 -4 21 -2.9381 -0.0116
-3 -4 22 -1.4953 0.1188
-3 -4 23 0.5219 -0.0096
-3 -3 1 -3.6494 0.0496
-3 -3 2 4.9222 -0.0666
-3 -3 3 -2.2010 -0.0013
-3 -3 4 11.8466 0.0255
-3 -3 5 0.1855 0.0122
-3 -3 6 4.4683 -0.0219
-3 -3 7 -1.1643 0.0123
-3 -3 8 -5.9220 -0.0079
-3 -3 9 -10.7001 -0.0197
-3 -3 10 10.5421 -0.0151
-3 -3 11 5.3630 0.0039
-3 -3 12 4.0685 0.0001
-3 -3 13 -2.2237 -0.0354
-3 -3 14 -2.4738 0.0144
-3 -3 15 -3.9668 0.0154
-3 -3 16 0.4340 -0.0134
-3 -3 17 0.3278 0.0373
-3 -3 18 1.6053 0.0059
-3 -3 19 0.6541 -0.0057
-3 -3 20 -1.3231 0.0270
-3 -3 21 1.7877 0.0029
-3 -3 22 -0.0639 0.0083
-3 -3 23 0.9914 -0.0132
-3 -3 24 0.1753 -0.1089
-3 -2 1 -40.8203 0.0387
-3 -2 2 20.1770 -0.0035
-3 -2 3 -9.5245 0.0075
-3 -2 4 14.8991 0.0032
-3 -2 5 5.0130 0.0414
-3 -2 6 1.2252 -0.0209
-3 -2 7 -6.3116 -0.0233
-3 -2 8 5.7342 0.0255
-3 -2 9 -6.9781 -0.0043
-3 -2 10 -3.6509 0.0055
-3 -2 11 4.9147 -0.0461
-3 -2 12 3.0908 0.0229
-3 -2 13 1.1470 0.0228
-3 -2 14 -3.3757 -0.0194
-3 -2 15 -1.4195 -0.0208
-3 -2 16 -2.7274 0.0131
-3 -2 17 2.3306 -0.0405
-3 -2 18 -0.2804 0.0207
-3 -2 19 1.8271 -0.0165
-3 -2 20 0.2511 -0.0172
-3 -2 21 -0.2178 0.0664
-3 -2 22 0.8126 -0.0408
-3 -2 23 -0.9373 0.0703
-3 -2 24 2.1137 -0.0995
-3 -1 1 -48.0716 -0.0160
-3 -1 2 -24.5366 -0.0363
-3 -1 3 16.6683 0.0620
-3 -1 4 -1.3508 -0.0729
-3 -1 5 -2.0148 -0.0183
-3 -1 6 3.2213 0.0472
-3 -1 7 -6.2123 -0.0192
-3 -1 8 -5.9850 0.0221
-3 -1 9 5.6523 0.0102
-3 -1 10 -5.3387 0.0181
-3 -1 11 -0.9235 0.0071
-3 -1 12 -1.6633 -0.0250
-3 -1 13 6.0126 0.0243
-3 -1 14 -0.1230 0.0183
-3 -1 15 0.3728 -0.0064
-3 -1 16 0.3480 0.0248
-3 -1 17 -0.7063 0.0186
-3 -1 18 0.2712 -0.0375
-3 -1 19 -1.3597 -0.0028
-3 -1 20 0.4510 -0.0178
-3 -1 21 1.3335 -0.0386
-3 -1 22 -1.0690 0.0085
-3 -1 23 -0.2664 0.0197
-3 -1 24 -0.8771 0.2211
-3 0 2 -33.1253 0.0361
-3 0 3 3.1848 -0.0693
-3 0 4 3.2816 0.0489
-3 0 5 -4.2241 -0.0476
-3 0 6 -14.4129 -0.0209
-3 0 7 2.6735 0.0625
-3 0 8 -8.3946 -0.0362
-3 0 9 3.8980 -0.0204
-3 0 10 1.5820 -0.0434
-3 0 11 0.1203 0.0454
-3 0 12 -0.2816 0.0078
-3 0 13 -0.2787 -0.0470
-3 0 14 6.1385 0.0086
-3 0 15 2.1615 0.0345
-3 0 16 1.4216 0.0090
-3 0 17 -2.1709 0.0291
-3 0 18 0.0801 -0.0325
-3 0 19 -2.3063 0.0161
-3 0 20 -1.5249 -0.0179
-3 0 21 1.1895 -0.0090
-3 0 22 -1.2467 0.0370
-3 0 23 -0.0890 -0.1413
-3 0 24 0.1298 0.1696
-3 1 1 13.7254 -0.1134
-3 1 2 18.1911 0.1329
-3 1 3 -4.7137 -0.0975
-3 1 4 -9.5038 -0.0092
-3 1 5 7.5807 0.0226
-3 1 6 -8.6246 -0.0224
-3 1 7 -0.8781 -0.0356
-3 1 8 3.8645 0.0185
-3 1 9 0.0285 -0.0256
-3 1 10 8.9156 0.0179
-3 1 11 -0.2863 -0.0501
-3 1 12 5.0637 0.0580
-3 1 13 -2.4140 0.0085
-3 1 14 1.8115 -0.0399
-3 1 15 1.8688 0.0207
-3 1 16 2.1092 0.0023
-3 1 17 -1.5846 -0.0100
-3 1 18 -3.9601 -0.0066
-3 1 19 -0.4758 -0.0187
-3 1 20 -0.9432 0.0545
-3 1 21 -2.8128 0.0155
-3 1 22 2.0398 -0.0239
-3 1 23 -0.9502 0.0628
-3 1 24 0.0302 -0.2323
-3 2 1 10.1586 -0.0550
-3 2 2 25.8646 -0.0860
-3 2 3 8.4772 0.1215
-3 2 4 -6.6452 -0.1131
-3 2 5 -5.4743 -0.0033
-3 2 6 12.6325 -0.0184
-3 2 7 -4.0616 -0.0324
-3 2 8 13.6043 -0.0274
-3 2 9 1.4244 -0.0071
-3 2 10 5.3859 0.0367
-3 2 11 5.6294 0.0146
-3 2 12 0.3228 -0.0476
-3 2 13 1.2132 0.0420
-3 2 14 -3.7408 0.0223
-3 2 15 -3.4060 -0.0335
-3 2 16 -2.9875 -0.0057
-3 2 17 -0.4066 -0.0066
-3 2 18 -1.0905 0.0448
-3 2 19 -1.4677 0.0177
-3 2 20 1.6677 -0.0016
-3 2 21 -1.5902 0.0659
-3 2 22 -2.1994 -0.0218
-3 2 23 2.1565 0.0143
-3 3 1 10.2158 0.1760
-3 3 2 8.3964 -0.1217
-3 3 3 4.6020 0.0002
-3 3 4 11.4212 0.0523
-3 3 5 -7.2365 -0.0243
-3 3 6 6.3707 -0.0204
-3 3 7 11.5863 0.0222
-3 3 8 0.6822 -0.0242
-3 3 9 7.4732 0.0019
-3 3 10 -3.5973 -0.0575
-3 3 11 2.8301 -0.0010
-3 3 12 -2.8875 -0.0476
-3 3 13 -0.7244 -0.0219
-3 3 14 -4.8138 -0.0156
-3 3 15 -4.3384 0.0233
-3 3 16 -7.0604 -0.0011
-3 3 17 -2.0445 -0.0093
-3 3 18 0.3140 0.0415
-3 3 19 2.7197 0.0371
-3 3 20 0.6465 0.0094
-3 3 21 1.5719 -0.0277
-3 3 22 -0.7731 -0.0115
-3 3 23 -0.7539 0.0323
-3 4 1 3.0304 0.0104
-3 4 2 -8.8614 0.0735
-3 4 3 -4.0760 -0.0559
-3 4 4 1.7139 0.0017
-3 4 5 12.6713 0.0102
-3 4 6 -6.2552 0.0506
-3 4 7 7.8516 -0.0255
-3 4 8 1.1358 0.0178
-3 4 9 1.7762 0.0150
-3 4 10 -3.4010 -0.0112
-3 4 11 -4.9022 -0.0516
-3 4 12 -1.9362 0.0261
-3 4 13 -4.4459 -0.0376
-3 4 14 -4.3129 -0.0249
-3 4 15 -2.6461 -0.0035
-3 4 16 -2.6164 -0.0021
-3 4 17 -1.1990 0.0245
-3 4 18 1.5829 -0.0380
-3 4 19 2.0287 -0.0206
-3 4 20 0.0572 0.0211
-3 4 21 -0.0256 0.0396
-3 4 22 0.2725 0.0558
-3 4 23 1.9469 -0.1250
-3 5 1 -3.0459 -0.1120
-3 5 2 -10.5928 -0.0888
-3 5 3 -3.7772 0.0830
-3 5 4 -3.1460 -0.0072
-3 5 5 7.5083 -0.0186
-3 5 6 5.9726 0.0029
-3 5 7 -8.0325 0.0251
-3 5 8 -5.2159 -0.0140
-3 5 9 -5.6829 -0.0106
-3 5 10 1.4147 0.0248
-3 5 11 -4.8660 0.0274
-3 5 12 -0.9781 -0.0181
-3 5 13 -1.0992 0.0098
-3 5 14 0.0030 0.0183
-3 5 15 -1.6998 -0.0422
-3 5 16 2.2601 0.0271
-3 5 17 2.0510 -0.0139
-3 5 18 1.5239 0.0080
-3 5 19 1.2234 -0.0899
-3 5 20 -0.7921 -0.0636
-3 5 21 -1.7737 -0.0026
-3 5 22 1.2939 0.1451
-3 5 23 -0.8554 0.0920
-3 6 1 -7.2207 0.0086
-3 6 2 1.6839 0.0437
-3 6 3 -3.5597 -0.1024
-3 6 4 5.2549 0.0598
-3 6 5 -3.8089 0.0200
-3 6 6 5.0738 -0.0760
-3 6 7 -5.0584 0.0248
-3 6 8 -7.3467 0.0308
-3 6 9 -8.9256 -0.0101
-3 6 10 -1.6680 -0.0212
-3 6 11 2.0805 0.0577
-3 6 12 0.9309 -0.0150
-3 6 13 -0.8840 -0.0463
-3 6 14 2.3231 -0.0287
-3 6 15 0.9491 0.0105
-3 6 16 3.2279 -0.0313
-3 6 17 1.8256 0.0100
-3 6 18 2.6788 -0.0211
-3 6 19 -0.6866 -0.0111
-3 6 20 0.1839 -0.0156
-3 6 21 -0.6874 -0.0931
-3 6 22 0.3016 -0.0643
-3 7 1 -5.3710 -0.0841
-3 7 2 13.9809 0.2111
-3 7 3 10.3271 -0.0507
-3 7 4 2.1433 -0.0387
-3 7 5 -1.3437 0.0415
-3 7 6 -8.4145 -0.0034
-3 7 7 -2.5229 -0.0529
-3 7 8 -1.3564 0.0212
-3 7 9 -1.7193 0.0197
-3 7 10 0.4323 0.0173
-3 7 11 3.0438 -0.0199
-3 7 12 1.5983 0.0471
-3 7 13 2.3276 0.0119
-3 7 14 -1.9912 -0.0384
-3 7 15 1.4202 0.0012
-3 7 16 -0.5836 0.0082
-3 7 17 1.2735 0.0018
-3 7 18 -0.3478 -0.0979
-3 7 19 0.2317 -0.0200
-3 7 20 -0.0289 -0.0187
-3 7 21 1.7423 0.1178
-3 7 22 -1.9732 0.0389
-3 8 1 10.8922 0.0348
-3 8 2 2.5290 -0.1925
-3 8 3 16.5884 0.1636
-3 8 4 4.1551 -0.0509
-3 8 5 -2.5626 -0.0271
-3 8 6 -6.1490 0.0770
-3 8 7 -4.6811 0.0183
-3 8 8 2.2100 -0.0342
-3 8 9 7.0250 0.0273
-3 8 10 1.0085 0.0400
-3 8 11 3.5198 -0.0100
-3 8 12 -0.7984 0.0003
-3 8 13 0.5059 0.0277
-3 8 14 0.7485 -0.0062
-3 8 15 -0.4476 -0.0025
-3 8 16 -0.7088 0.0272
-3 8 17 -2.0934 -0.0323
-3 8 18 -1.4661 0.0356
-3 8 19 -0.7379 -0.0273
-3 8 20 -1.0696 0.0256
-3 8 21 0.1684 0.0108
-3 9 1 11.8305 0.1438
-3 9 2 5.7438 -0.1106
-3 9 3 -3.4185 -0.0495
-3 9 4 3.7359 0.1190
-3 9 5 -2.7691 -0.0530
-3 9 6 -0.9257 0.0460
-3 9 7 1.4210 0.0359
-3 9 8 -0.8685 0.0329
-3 9 9 6.3020 0.0304
-3 9 10 4.3863 -0.0437
-3 9 11 -2.0009 0.0381
-3 9 12 0.2557 -0.0047
-3 9 13 -3.8687 -0.0296
-3 9 14 1.3911 -0.0279
-3 9 15 0.1572 -0.0144
-3 9 16 -0.1103 -0.0415
-3 9 17 -1.8068 -0.0130
-3 9 18 -2.5304 -0.0789
-3 9 19 -1.1022 -0.0065
-3 9 20 0.3483 0.1566
-3 9 21 -2.0094 0.0527
-3 10 1 -3.1285 -0.1072
-3 10 2 3.6431 0.1646
-3 10 3 -7.7277 -0.1431
-3 10 4 -7.2432 0.0561
-3 10 5 0.0585 0.0172
-3 10 6 -0.5407 -0.0062
-3 10 7 5.0888 0.0218
-3 10 8 2.8547 0.0286
-3 10 9 -4.0344 -0.0046
-3 10 10 1.7684 -0.0193
-3 10 11 -3.0783 -0.0271
-3 10 12 -0.5563 -0.0192
-3 10 13 -1.4639 0.0445
-3 10 14 -1.5105 0.0177
-3 10 15 1.0737 -0.0202
-3 10 16 0.5694 0.0560
-3 10 17 1.0518 -0.0201
-3 10 18 -1.1755 0.0461
-3 10 19 -1.0734 -0.1837
-3 10 20 -0.4490 -0.1664
-3 11 1 -1.3029 -0.1044
-3 11 2 -7.3638 -0.0094
-3 11 3 -2.4389 0.0848
-3 11 4 -8.2132 -0.0847
-3 11 5 -2.9695 0.0307
-3 11 6 2.8569 -0.0535
-3 11 7 -2.0502 0.0167
-3 11 8 4.2822 -0.0162
-3 11 9 -2.0845 -0.0229
-3 11 10 -7.2299 0.0471
-3 11 11 0.2223 -0.0398
-3 11 12 -4.1641 -0.0066
-3 11 13 2.3613 0.0240
-3 11 14 -0.5099 0.0554
-3 11 15 0.3757 0.0619
-3 11 16 0.7457 -0.0509
-3 11 17 2.6844 0.0793
-3 11 18 2.9956 0.0738
-3 11 19 0.6379 0.1257
-3 12 1 2.1011 0.1585
-3 12 2 -1.7383 -0.0386
-3 12 3 -3.0696 -0.0033
-3 12 4 0.8391 0.0261
-3 12 5 -3.3346 0.0430
-3 12 6 -0.6229 -0.0330
-3 12 7 -0.4034 -0.0156
-3 12 8 -5.0983 -0.0072
-3 12 9 2.5915 0.0035
-3 12 10 -4.5482 -0.0593
-3 12 11 -0.5977 0.0395
-3 12 12 -0.6397 -0.0609
-3 12 13 -0.3637 -0.0322
-3 12 14 -0.0228 0.0408
-3 12 15 0.6406 -0.0503
-3 12 16 2.5364 -0.0151
-3 12 17 0.5247 -0.0471
-3 12 18 2.6290 -0.0594
-3 12 19 1.7421 0.1242
-3 13 1 -1.8090 -0.0026
-3 13 2 3.5101 0.0480
-3 13 3 2.7322 0.0478
-3 13 4 0.6808 -0.0712
-3 13 5 1.2452 -0.0163
-3 13 6 -4.4465 0.0876
-3 13 7 -0.3811 -0.0934
-3 13 8 -2.9797 0.0445
-3 13 9 -1.5561 -0.0262
-3 13 10 5.0605 -0.0118
-3 13 11 -1.1965 -0.1641
-3 13 12 1.8131 0.0126
-3 13 13 0.0711 -0.0650
-3 13 14 -1.7658 -0.0681
-3 13 15 -2.2469 -0.0176
-3 13 16 0.3336 0.0446
-3 13 17 1.4026 0.0088
-3 13 18 1.2088 0.0199
-3 14 1 2.5612 -0.1190
-3 14 2 -2.0885 -0.1074
-3 14 3 5.8993 0.1103
-3 14 4 2.1519 -0.0318
-3 14 5 0.3114 -0.0484
-3 14 6 -0.7704 -0.0143
-3 14 7 -3.9589 0.0351
-3 14 8 3.6866 -0.0779
-3 14 9 -1.9562 -0.0391
-3 14 10 5.0634 -0.0465
-3 14 11 1.5934 0.0081
-3 14 12 0.6691 0.0026
-3 14 13 -1.2087 -0.1079
-3 14 14 0.9253 0.1042
-3 14 15 -1.2295 -0.0178
-3 14 16 -3.0361 0.1803
-3 14 17 -1.2832 0.2895
-3 15 1 2.2760 0.0332
-3 15 2 0.3246 -0.0666
-3 15 3 -2.4484 -0.0830
-3 15 4 2.8344 0.1260
-3 15 5 0.7232 -0.0195
-3 15 6 2.0290 -0.0299
-3 15 7 -0.7341 0.0377
-3 15 8 1.2036 -0.0437
-3 15 9 3.3794 -0.0404
-3 15 10 -0.8635 -0.0057
-3 15 11 2.3105 0.0911
-3 15 12 -0.6857 0.0204
-3 15 13 -0.4670 0.0649
-3 15 14 -0.3547 -0.2305
-3 15 15 1.8503 0.2904
-3 16 1 -5.2390 -0.0774
-3 16 2 1.7877 0.1283
-3 16 3 -2.9959 -0.0606
-3 16 4 -3.9296 -0.1310
-3 16 5 1.2722 0.1250
-3 16 6 -1.0022 -0.0578
-3 16 7 4.2475 -0.0636
-3 16 8 -1.9353 -0.0278
-3 16 9 2.0628 0.0074
-3 16 10 -2.1956 0.0746
-3 16 11 -0.6534 0.0092
-3 16 12 0.0245 -0.0060
-3 16 13 1.1208 -0.1878
-3 16 14 0.6545 0.0116
-3 17 1 -2.7661 0.0548
-3 17 2 -3.6821 -0.1403
-3 17 3 0.2487 0.0879
-3 17 4 -3.0180 -0.0357
-3 17 5 -2.2892 -0.0869
-3 17 6 -0.6425 -0.1060
-3 17 7 0.9101 0.0606
-3 17 8 0.0726 -0.0308
-3 17 9 -1.1470 -0.1464
-3 17 10 -1.2077 0.0840
-3 17 11 -3.4052 -0.1925
-3 17 12 0.2802 -0.1943
-3 18 1 2.0170 0.0918
-3 18 2 -1.8939 0.0611
-3 18 3 -1.0015 -0.2242
-3 18 4 0.2968 0.1626
-3 18 5 -1.9967 0.0662
-3 18 6 1.9080 0.0481
-3 18 7 -0.0525 0.0154
-3 18 8 2.0308 0.1008
-3 18 9 -1.3406 0.0833
-3 18 10 -0.2748 -0.4128
-3 19 1 -0.1115 -0.2030
-3 19 2 1.8285 0.3250
-3 19 3 -1.0834 -0.0804
-3 19 4 0.3161 -0.0994
-3 19 5 0.0543 -0.0427
-3 19 6 0.6034 0.4209
-3 19 7 1.4508 0.1362
-3 20 1 -1.5662 0.1812
-2 -21 1 -0.7038 -0.3402
-2 -21 2 -0.2882 -0.0892
-2 -21 3 1.5364 0.1501
-2 -20 1 0.9855 -0.0599
-2 -20 2 -1.8020 -0.0291
-2 -20 3 0.8003 -0.1941
-2 -20 4 -0.1560 -0.0645
-2 -20 5 -0.1072 -0.2145
-2 -20 6 2.2080 -0.1645
-2 -20 7 -0.2523 0.2163
-2 -20 8 0.4063 0.1233
-2 -19 1 -0.9729 0.1360
-2 -19 2 0.9053 0.0232
-2 -19 3 -1.8880 -0.1202
-2 -19 4 0.5481 0.0060
-2 -19 5 -1.8695 -0.0132
-2 -19 6 -0.2426 0.0603
-2 -19 7 0.3902 -0.0908
-2 -19 8 -1.2082 -0.0317
-2 -19 9 0.0495 -0.1061
-2 -19 10 1.5844 -0.2677
-2 -19 11 -0.0994 0.1350
-2 -18 1 -1.5111 -0.0194
-2 -18 2 0.3164 0.1098
-2 -18 3 -1.7150 -0.1038
-2 -18 4 -0.6828 -0.0473
-2 -18 5 -1.2675 0.0347
-2 -18 6 -0.7135 0.0723
-2 -18 7 -0.6773 0.0718
-2 -18 8 -0.8005 -0.1144
-2 -18 9 -1.1163 -0.0562
-2 -18 10 0.1944 -0.1552
-2 -18 11 0.8039 -0.1027
-2 -18 12 -0.6934 0.2345
-2 -18 13 0.0475 0.0297
-2 -17 1 0.7081 -0.0199
-2 -17 2 -0.9838 0.0080
-2 -17 3 0.2729 0.1192
-2 -17 4 -2.4171 -0.1064
-2 -17 5 0.7483 -0.0679
-2 -17 6 -1.8508 -0.0426
-2 -17 7 -0.8475 0.0251
-2 -17 8 -1.7143 0.0184
-2 -17 9 0.0716 -0.0108
-2 -17 10 -2.0991 0.0619
-2 -17 11 -0.5740 -0.0507
-2 -17 12 -0.9709 0.1482
-2 -17 13 -0.3088 0.0831
-2 -17 14 0.5579 0.1105
-2 -16 1 2.6575 0.1908
-2 -16 2 -0.8310 -0.0921
-2 -16 3 0.9347 0.0558
-2 -16 4 -3.5299 0.0673
-2 -16 5 -0.6192 0.0035
-2 -16 6 -0.7342 0.0216
-2 -16 7 -0.1257 0.0093
-2 -16 8 -0.1069 0.0260
-2 -16 9 -0.8319 0.0037
-2 -16 10 0.2712 -0.0407
-2 -16 11 -2.0296 -0.0118
-2 -16 12 -1.8968 0.0191
-2 -16 13 -0.9833 0.1135
-2 -16 14 -0.8324 -0.0750
-2 -16 15 -0.0034 0.0867
-2 -16 16 -0.2223 -0.1510
-2 -15 1 -0.7927 0.0278
-2 -15 2 1.6641 0.1271
-2 -15 3 0.9938 -0.0859
-2 -15 4 -0.2598 0.0117
-2 -15 5 -2.9325 -0.0023
-2 -15 6 -1.5166 0.0801
-2 -15 7 0.2658 -0.0127
-2 -15 8 3.4669 0.0088
-2 -15 9 0.8924 0.0158
-2 -15 10 1.0891 -0.0024
-2 -15 11 -0.0004 -0.0702
-2 -15 12 -1.0585 -0.0652
-2 -15 13 -1.0187 0.0347
-2 -15 14 -1.6490 0.0115
-2 -15 15 -0.1928 -0.0023
-2 -15 16 0.1495 0.0231
-2 -15 17 0.2285 -0.0999
-2 -14 1 -1.1228 -0.1802
-2 -14 2 1.3271 -0.0197
-2 -14 3 -2.4592 0.1216
-2 -14 4 4.8175 0.0085
-2 -14 5 -0.3482 -0.0343
-2 -14 6 1.6994 -0.0394
-2 -14 7 -0.8903 -0.0073
-2 -14 8 1.7475 -0.0159
-2 -14 9 3.4517 -0.0500
-2 -14 10 -0.2507 0.0307
-2 -14 11 1.5791 -0.0096
-2 -14 12 -0.7828 -0.0029
-2 -14 13 1.5731 -0.0837
-2 -14 14 0.8863 0.1171
-2 -14 15 -1.0140 -0.0356
-2 -14 16 0.0547 0.0238
-2 -14 17 -0.0407 0.0720
-2 -14 18 0.9083 -0.1685
-2 -13 1 -1.3195 0.0777
-2 -13 2 1.5455 -0.0165
-2 -13 3 -0.4738 -0.0606
-2 -13 4 -1.8858 0.0596
-2 -13 5 4.5510 0.0779
-2 -13 6 1.9228 -0.0302
-2 -13 7 3.5138 0.0155
-2 -13 8 -2.6664 0.0917
-2 -13 9 2.0827 -0.0112
-2 -13 10 0.7838 -0.0567
-2 -13 11 -0.6457 0.0301
-2 -13 12 1.6233 -0.0808
-2 -13 13 -1.1706 0.0053
-2 -13 14 1.8729 -0.0247
-2 -13 15 1.2376 0.0636
-2 -13 16 -2.4469 0.0291
-2 -13 17 0.0541 -0.0027
-2 -13 18 0.0326 0.0312
-2 -13 19 3.4494 -0.1250
-2 -12 1 3.1674 0.0422
-2 -12 2 -5.0539 0.1031
-2 -12 3 3.3635 -0.0161
-2 -12 4 -3.2241 -0.0885
-2 -12 5 1.8500 0.0310
-2 -12 6 1.5377 0.0508
-2 -12 7 4.0770 0.0014
-2 -12 8 0.6796 0.0179
-2 -12 9 -3.5875 0.0236
-2 -12 10 -0.2062 0.0083
-2 -12 11 -0.4852 -0.0251
-2 -12 12 -0.2684 0.0342
-2 -12 13 0.8715 -0.0378
-2 -12 14 -2.5420 -0.0165
-2 -12 15 0.3958 -0.0094
-2 -12 16 -0.7820 0.0812
-2 -12 17 -1.1035 -0.0379
-2 -12 18 0.0678 0.0129
-2 -12 19 -0.4577 -0.0292
-2 -12 20 2.5836 -0.1399
-2 -11 1 2.3174 -0.0217
-2 -11 2 -1.4945 -0.1741
-2 -11 3 -1.8572 0.1214
-2 -11 4 3.1708 -0.0509
-2 -11 5 -2.8210 -0.0406
-2 -11 6 4.0181 0.0616
-2 -11 7 -0.9255 -0.0224
-2 -11 8 4.5924 -0.0449
-2 -11 9 0.0283 -0.0336
-2 -11 10 -5.4020 -0.0181
-2 -11 11 -2.2134 0.0076
-2 -11 12 -2.2597 0.0114
-2 -11 13 -0.4877 0.0181
-2 -11 14 0.3050 -0.0094
-2 -11 15 -2.9786 0.0030
-2 -11 16 1.5259 0.0405
-2 -11 17 -1.5223 0.0344
-2 -11 18 0.9228 -0.0061
-2 -11 19 -2.0464 0.0175
-2 -11 20 -0.3985 -0.0596
-2 -11 21 0.8751 -0.2686
-2 -10 1 -8.6450 0.0768
-2 -10 2 7.9770 -0.0936
-2 -10 3 -4.8575 -0.1069
-2 -10 4 6.4840 0.0883
-2 -10 5 -0.8769 -0.0371
-2 -10 6 -0.3988 -0.0264
-2 -10 7 1.3627 0.0530
-2 -10 8 -1.7462 -0.0144
-2 -10 9 1.7881 0.0245
-2 -10 10 1.2409 -0.0185
-2 -10 11 -5.3145 -0.0007
-2 -10 12 -1.2339 -0.0166
-2 -10 13 -2.6614 -0.0216
-2 -10 14 0.8428 -0.0557
-2 -10 15 -0.0254 0.0188
-2 -10 16 -0.5706 -0.0188
-2 -10 17 1.5561 0.0361
-2 -10 18 -1.3195 0.0765
-2 -10 19 0.1759 0.0099
-2 -10 20 -1.0861 0.0189
-2 -10 21 1.3046 -0.0803
-2 -9 1 -0.5758 -0.0903
-2 -9 2 2.5163 0.1998
-2 -9 3 2.7845 -0.0977
-2 -9 4 1.2606 -0.0161
-2 -9 5 3.3950 0.0232
-2 -9 6 -4.0131 -0.0722
-2 -9 7 -1.7596 0.0027
-2 -9 8 1.9225 0.0326
-2 -9 9 -3.1228 -0.0073
-2 -9 10 2.5144 0.0072
-2 -9 11 1.2135 -0.0469
-2 -9 12 -2.7430 0.0045
-2 -9 13 0.7894 -0.0084
-2 -9 14 -3.4674 -0.0236
-2 -9 15 3.0149 -0.0170
-2 -9 16 -0.3263 -0.0512
-2 -9 17 1.6658 0.0036
-2 -9 18 0.4237 -0.0131
-2 -9 19 0.4713 0.0088
-2 -9 20 -0.2026 0.0043
-2 -9 21 0.5610 0.0043
-2 -9 22 0.2241 0.1068
-2 -8 1 12.5776 -0.1071
-2 -8 2 -5.2097 0.0451
-2 -8 3 6.9058 0.0962
-2 -8 4 -5.5273 -0.0922
-2 -8 5 5.0532 -0.0126
-2 -8 6 -1.7352 -0.0324
-2 -8 7 -3.1889 0.0011
-2 -8 8 -0.3599 -0.0193
-2 -8 9 4.6721 -0.0291
-2 -8 10 -3.0611 0.0019
-2 -8 11 2.7630 -0.0271
-2 -8 12 -1.6029 -0.0510
-2 -8 13 -2.0152 0.0170
-2 -8 14 -0.5561 -0.0054
-2 -8 15 -3.0742 -0.0182
-2 -8 16 3.5533 -0.0241
-2 -8 17 1.5851 -0.0057
-2 -8 18 1.1840 -0.0122
-2 -8 19 1.2199 -0.0331
-2 -8 20 0.5532 0.0082
-2 -8 21 0.9775 0.0010
-2 -8 22 0.8496 0.1377
-2 -7 1 6.6672 0.1882
-2 -7 2 0.8061 -0.1376
-2 -7 3 2.8471 0.0102
-2 -7 4 -5.4446 0.0256
-2 -7 5 -5.6817 -0.0295
-2 -7 6 5.0034 0.0175
-2 -7 7 2.2637 -0.0027
-2 -7 8 -1.5729 -0.0158
-2 -7 9 0.9715 -0.0096
-2 -7 10 1.1112 -0.0051
-2 -7 11 -5.7497 0.0616
-2 -7 12 1.3006 -0.0142
-2 -7 13 -4.1632 -0.0189
-2 -7 14 -0.5645 0.0075
-2 -7 15 -1.6714 -0.0180
-2 -7 16 -0.1694 -0.0188
-2 -7 17 2.6734 -0.0218
-2 -7 18 3.0595 0.0525
-2 -7 19 -0.2127 -0.0248
-2 -7 20 1.4672 0.0465
-2 -7 21 0.0656 0.0685
-2 -7 22 2.3000 0.0538
-2 -7 23 2.8448 0.0820
-2 -6 1 -6.6966 -0.0102
-2 -6 2 6.4811 0.1044
-2 -6 3 -5.6059 -0.0627
-2 -6 4 6.3657 0.0029
-2 -6 5 -11.8311 0.0482
-2 -6 6 -1.0926 0.0450
-2 -6 7 4.6055 -0.0172
-2 -6 8 6.2547 -0.0011
-2 -6 9 -8.2734 0.0002
-2 -6 10 -1.5703 -0.0267
-2 -6 11 -5.3599 -0.0152
-2 -6 12 -3.2603 0.0405
-2 -6 13 0.7541 -0.0117
-2 -6 14 -0.3103 0.0069
-2 -6 15 0.2696 0.0135
-2 -6 16 -0.0238 0.0390
-2 -6 17 0.1618 -0.0127
-2 -6 18 2.9384 -0.0172
-2 -6 19 1.7545 0.0440
-2 -6 20 0.1871 -0.0464
-2 -6 21 0.6353 0.0347
-2 -6 22 -1.6451 0.0950
-2 -6 23 1.8318 0.0483
-2 -5 1 -12.3777 -0.1376
-2 -5 2 10.0404 -0.0267
-2 -5 3 -4.4257 0.0687
-2 -5 4 0.1992 0.0219
-2 -5 5 3.8956 -0.0193
-2 -5 6 -9.0299 0.0121
-2 -5 7 -3.3863 0.0249
-2 -5 8 1.4765 -0.0247
-2 -5 9 0.9679 0.0152
-2 -5 10 -10.7518 -0.0103
-2 -5 11 -0.8494 -0.0270
-2 -5 12 -2.6466 -0.0284
-2 -5 13 2.5653 0.0189
-2 -5 14 1.3638 -0.0061
-2 -5 15 2.6359 -0.0310
-2 -5 16 -0.4635 0.0087
-2 -5 17 0.0492 0.0247
-2 -5 18 -0.4496 -0.0046
-2 -5 19 3.0736 -0.0055
-2 -5 20 -0.7298 -0.0355
-2 -5 21 -0.8782 -0.0155
-2 -5 22 -1.6134 -0.0035
-2 -5 23 -2.9771 0.0815
-2 -4 2 -17.8957 -0.0391
-2 -4 3 23.6047 -0.0365
-2 -4 4 -10.0186 0.0152
-2 -4 5 10.5129 -0.0247
-2 -4 6 -0.7343 -0.0172
-2 -4 7 -8.5465 0.0089
-2 -4 8 -13.9132 0.0265
-2 -4 9 0.5120 -0.0073
-2 -4 10 -1.0411 -0.0004
-2 -4 11 0.1847 0.0439
-2 -4 12 2.0625 0.0190
-2 -4 13 2.6425 -0.0162
-2 -4 14 2.0873 0.0166
-2 -4 15 1.2657 -0.0037
-2 -4 16 -0.1509 -0.0614
-2 -4 17 0.2074 -0.0117
-2 -4 18 -1.9086 0.0091
-2 -4 19 0.3987 0.0130
-2 -4 20 0.8983 -0.0174
-2 -4 21 -2.9812 -0.0433
-2 -4 22 -1.0887 0.0593
-2 -4 23 -2.4489 0.0188
-2 -4 24 -1.2346 0.0318
-2 -3 1 50.5167 0.1060
-2 -3 2 -14.0313 0.0905
-2 -3 3 3.9078 -0.0436
-2 -3 4 8.7041 -0.0460
-2 -3 5 -0.5471 0.0147
-2 -3 6 8.0813 -0.0095
-2 -3 7 -0.2517 0.0102
-2 -3 8 -12.7937 0.0148
-2 -3 9 -11.6772 -0.0013
-2 -3 10 2.4743 -0.0005
-2 -3 11 5.3440 -0.0210
-2 -3 12 6.9434 0.0351
-2 -3 13 0.7668 0.0126
-2 -3 14 0.4689 -0.0298
-2 -3 15 -1.6421 0.0189
-2 -3 16 -1.0349 0.0129
-2 -3 17 -1.4492 -0.0212
-2 -3 18 2.1044 0.0106
-2 -3 19 -1.8863 -0.0024
-2 -3 20 1.0650 0.0164
-2 -3 21 -1.2699 -0.0139
-2 -3 22 -1.1805 -0.0274
-2 -3 23 1.2902 0.0481
-2 -3 24 -1.6865 0.0041
-2 -2 1 -34.0664 0.1001
-2 -2 3 -37.6817 0.0777
-2 -2 4 20.9483 -0.0140
-2 -2 5 3.7697 -0.0016
-2 -2 6 0.9827 0.0488
-2 -2 7 3.8913 -0.0221
-2 -2 8 2.3066 -0.0314
-2 -2 9 -10.3958 0.0177
-2 -2 10 -3.1469 -0.0112
-2 -2 11 2.0339 -0.0208
-2 -2 12 6.6868 -0.0363
-2 -2 13 2.5965 0.0369
-2 -2 14 -1.0412 0.0225
-2 -2 15 -4.1916 -0.0411
-2 -2 16 -2.3472 -0.0234
-2 -2 17 -1.6361 0.0055
-2 -2 18 0.6710 -0.0198
-2 -2 19 2.5372 -0.0105
-2 -2 20 0.1985 -0.0134
-2 -2 21 0.9262 0.0333
-2 -2 22 -0.1798 -0.0157
-2 -2 23 -0.5019 0.0117
-2 -2 24 2.8395 -0.0867
-2 -1 2 -18.3134 -0.0587
-2 -1 3 4.3019 -0.0123
-2 -1 4 -6.4642 0.0430
-2 -1 5 13.7815 -0.0113
-2 -1 6 8.3729 0.0260
-2 -1 7 -4.6058 -0.0151
-2 -1 8 2.8050 -0.0120
-2 -1 9 0.8408 -0.0205
-2 -1 10 -4.3204 0.0215
-2 -1 11 -3.5732 0.0034
-2 -1 12 -2.0764 0.0057
-2 -1 13 3.7945 0.0002
-2 -1 14 -0.1165 0.0771
-2 -1 15 -0.5322 -0.0053
-2 -1 16 -1.7492 -0.0182
-2 -1 17 0.0600 -0.0272
-2 -1 18 -1.1216 -0.0141
-2 -1 19 1.3650 -0.0044
-2 -1 20 0.0950 -0.0296
-2 -1 21 1.6583 0.0090
-2 -1 22 1.3822 -0.0084
-2 -1 23 -0.7627 0.0205
-2 -1 24 -0.1292 0.0054
-2 0 2 -111.3509 0.1827
-2 0 3 -1.2439 -0.0707
-2 0 4 9.2327 0.0137
-2 0 5 0.8403 0.0093
-2 0 6 4.0885 -0.0437
-2 0 7 -0.7386 0.0395
-2 0 8 -7.3792 0.0126
-2 0 9 1.4331 -0.0184
-2 0 10 -1.1703 -0.0208
-2 0 11 -0.1962 0.0048
-2 0 12 -6.2705 0.0287
-2 0 13 -0.4153 -0.0129
-2 0 14 3.0667 -0.0157
-2 0 15 3.2658 0.0397
-2 0 16 1.3972 0.0230
-2 0 17 1.4524 0.0266
-2 0 18 0.2189 0.0243
-2 0 19 -1.4292 -0.0056
-2 0 20 -0.9526 0.0257
-2 0 21 1.1343 -0.0142
-2 0 22 -0.9657 0.0226
-2 0 23 0.6331 -0.0840
-2 0 24 -0.8199 0.0969
-2 1 1 16.2389 -0.2881
-2 1 2 2.4309 -0.0049
-2 1 3 -26.6054 0.0547
-2 1 4 -8.4554 -0.0248
-2 1 5 8.4590 0.0284
-2 1 6 -5.2529 -0.0219
-2 1 7 -0.9344 -0.0194
-2 1 8 -7.7623 0.0360
-2 1 9 0.0437 -0.0070
-2 1 10 0.8896 -0.0180
-2 1 11 1.3475 -0.0365
-2 1 12 3.6119 0.0031
-2 1 13 -2.6846 -0.0001
-2 1 14 2.4485 -0.0418
-2 1 15 5.0236 -0.0278
-2 1 16 4.6955 0.0163
-2 1 17 -0.2171 0.0285
-2 1 18 -0.2748 -0.0009
-2 1 19 -2.5440 -0.0073
-2 1 20 -1.3386 -0.0041
-2 1 21 -0.6243 0.0077
-2 1 22 0.9783 0.0164
-2 1 23 -2.0152 0.0081
-2 1 24 -1.5821 0.0069
-2 2 1 -45.8251 0.1906
-2 2 2 38.6436 -0.2069
-2 2 3 14.1616 0.0459
-2 2 4 -10.8664 0.0205
-2 2 5 -10.5997 -0.0210
-2 2 6 -3.0108 0.0170
-2 2 7 -2.4295 -0.0210
-2 2 8 6.5301 -0.0152
-2 2 9 -2.8026 -0.0368
-2 2 10 7.6094 0.0120
-2 2 11 3.4906 0.0214
-2 2 12 5.3371 -0.0370
-2 2 13 3.5433 0.0110
-2 2 14 1.0414 0.0251
-2 2 15 -0.4562 -0.0131
-2 2 16 2.2530 -0.0294
-2 2 17 0.2269 -0.0183
-2 2 18 -1.4507 -0.0288
-2 2 19 -2.8489 -0.0001
-2 2 20 0.1025 -0.0509
-2 2 21 -2.6639 0.0423
-2 2 22 -0.7234 -0.0007
-2 2 23 0.3931 0.0347
-2 2 24 -1.1019 -0.0242
-2 3 1 5.6052 0.1400
-2 3 2 13.8816 0.0241
-2 3 3 22.2280 -0.0197
-2 3 4 12.8204 0.0120
-2 3 5 -8.9495 0.0065
-2 3 6 -0.2236 -0.0229
-2 3 7 -1.4486 0.0196
-2 3 8 6.5185 -0.0255
-2 3 9 8.3649 0.0165
-2 3 10 1.5780 -0.0273
-2 3 11 5.7628 -0.0168
-2 3 12 3.0810 0.0188
-2 3 13 3.3746 -0.0219
-2 3 14 0.7296 -0.0335
-2 3 15 -2.7248 0.0629
-2 3 16 -5.1101 0.0018
-2 3 17 -3.8669 -0.0129
-2 3 18 -2.0793 -0.0009
-2 3 19 1.2695 -0.0060
-2 3 20 0.6837 0.0513
-2 3 21 1.5668 -0.0567
-2 3 22 -2.5304 0.0509
-2 3 23 -1.6166 0.0968
-2 3 24 0.4024 -0.0855
-2 4 1 33.2920 0.0498
-2 4 2 -0.2336 0.1104
-2 4 3 -0.6351 0.0202
-2 4 4 6.9544 -0.0155
-2 4 5 10.6063 -0.0149
-2 4 6 -2.2231 0.0217
-2 4 7 9.4233 -0.0149
-2 4 8 3.1298 -0.0154
-2 4 9 6.3214 0.0298
-2 4 10 2.9664 0.0360
-2 4 11 -0.8785 -0.0275
-2 4 12 -1.2093 -0.0187
-2 4 13 -0.3440 0.0107
-2 4 14 -3.2475 -0.0362
-2 4 15 -2.2168 -0.0342
-2 4 16 -7.0304 0.0299
-2 4 17 -3.5293 0.0121
-2 4 18 -3.4496 0.0050
-2 4 19 1.4001 0.0199
-2 4 20 2.5412 0.0018
-2 4 21 1.5177 0.0585
-2 4 22 0.2488 -0.0240
-2 4 23 0.1636 -0.0276
-2 5 1 10.1067 -0.0661
-2 5 2 -0.1096 -0.0408
-2 5 3 -6.3159 0.0429
-2 5 4 -10.3690 -0.0064
-2 5 5 8.7721 -0.0208
-2 5 6 8.6997 0.0089
-2 5 7 0.8683 -0.0028
-2 5 8 1.0743 -0.0013
-2 5 9 -0.5606 -0.0237
-2 5 10 0.3094 0.0114
-2 5 11 -1.3968 0.0373
-2 5 12 -2.9702 -0.0132
-2 5 13 -1.7033 -0.0012
-2 5 14 -4.0444 0.0259
-2 5 15 -2.7155 -0.0046
-2 5 16 -3.1192 -0.0060
-2 5 17 -2.0513 -0.0037
-2 5 18 0.2683 0.0050
-2 5 19 1.3866 -0.0171
-2 5 20 0.0913 -0.0307
-2 5 21 0.6142 -0.0078
-2 5 22 -0.0907 0.0565
-2 5 23 -0.2534 0.0488
-2 6 1 -13.1952 -0.2367
-2 6 2 -6.6771 -0.0197
-2 6 3 -4.7670 -0.0844
-2 6 4 1.0070 -0.0105
-2 6 5 -3.5216 0.0719
-2 6 6 11.6491 -0.0674
-2 6 7 3.2985 0.0066
-2 6 8 -4.3961 0.0454
-2 6 9 -8.2135 0.0049
-2 6 10 -5.9659 -0.0449
-2 6 11 -0.9635 0.0207
-2 6 12 -0.1599 -0.0033
-2 6 13 -2.5305 -0.0571
-2 6 14 1.4017 0.0016
-2 6 15 -3.3656 -0.0091
-2 6 16 2.9883 -0.0225
-2 6 17 0.0235 0.0426
-2 6 18 2.4678 0.0161
-2 6 19 0.1491 0.0229
-2 6 20 0.7246 0.0218
-2 6 21 -1.9710 -0.0630
-2 6 22 1.6138 -0.0757
-2 6 23 -0.6051 0.0206
-2 7 1 -19.3712 0.0432
-2 7 2 -1.9247 -0.0037
-2 7 3 -2.8343 0.0339
-2 7 4 7.7524 0.0168
-2 7 5 2.3965 0.0140
-2 7 6 -4.2527 0.0268
-2 7 7 2.0500 -0.0451
-2 7 8 -2.5219 0.0164
-2 7 9 -6.4622 0.0053
-2 7 10 -3.5792 0.0299
-2 7 11 -3.8299 -0.0278
-2 7 12 4.0671 -0.0124
-2 7 13 -0.2927 0.0077
-2 7 14 0.3054 -0.0422
-2 7 15 0.5788 -0.0284
-2 7 16 0.0403 0.0095
-2 7 17 3.2747 -0.0287
-2 7 18 1.5165 0.0272
-2 7 19 0.5202 -0.0226
-2 7 20 -0.0678 -0.0414
-2 7 21 0.6704 0.0370
-2 7 22 -1.1831 0.0338
-2 8 1 -6.2506 0.2352
-2 8 2 -2.3528 -0.0954
-2 8 3 13.6245 0.0550
-2 8 4 4.4632 0.0325
-2 8 5 7.5598 -0.0437
-2 8 6 -4.3511 0.0312
-2 8 7 -10.3140 0.0321
-2 8 8 -0.6773 -0.0432
-2 8 9 -0.8103 0.0159
-2 8 10 1.0234 0.0156
-2 8 11 2.8433 0.0142
-2 8 12 -1.0069 0.0184
-2 8 13 4.6698 0.0010
-2 8 14 -1.6011 0.0052
-2 8 15 2.3925 0.0018
-2 8 16 -0.7659 0.0308
-2 8 17 0.3957 0.0218
-2 8 18 0.5250 0.0099
-2 8 19 0.3989 -0.0699
-2 8 20 -0.6598 -0.1005
-2 8 21 1.3582 -0.1882
-2 8 22 -0.4385 0.0767
-2 9 1 12.1909 -0.0832
-2 9 2 4.3945 0.1258
-2 9 3 6.8591 -0.0944
-2 9 4 9.6944 -0.0338
-2 9 5 -1.9226 -0.0316
-2 9 6 2.2043 -0.0505
-2 9 7 -3.8713 0.0188
-2 9 8 -4.9460 -0.0010
-2 9 9 5.5083 0.0766
-2 9 10 3.1282 0.0053
-2 9 11 5.6845 0.0169
-2 9 12 -0.4015 0.0536
-2 9 13 -0.8127 0.0023
-2 9 14 1.7623 -0.0088
-2 9 15 -0.5858 -0.0456
-2 9 16 1.0841 -0.0379
-2 9 17 -1.9196 0.0246
-2 9 18 -1.2710 -0.0548
-2 9 19 0.0181 0.0105
-2 9 20 0.2541 0.0372
-2 9 21 -1.0650 0.0135
-2 10 1 5.0358 -0.2046
-2 10 2 12.5290 0.0878
-2 10 3 -1.7647 0.0099
-2 10 4 0.8495 0.0034
-2 10 5 -1.6439 -0.0210
-2 10 6 -4.8639 0.0269
-2 10 7 5.4649 -0.0325
-2 10 8 -0.1740 0.0239
-2 10 9 1.6706 0.0208
-2 10 10 3.4140 0.0564
-2 10 11 -0.6563 0.0114
-2 10 12 4.3501 -0.0279
-2 10 13 -4.1346 0.0673
-2 10 14 0.3644 -0.0174
-2 10 15 0.7061 0.0260
-2 10 16 0.6067 -0.0269
-2 10 17 -1.2082 -0.0482
-2 10 18 -2.7876 0.0548
-2 10 19 -1.9194 -0.1265
-2 10 20 -0.0300 -0.0175
-2 10 21 -0.5049 0.1437
-2 11 1 0.6520 0.0774
-2 11 2 1.4971 -0.1373
-2 11 3 0.5034 -0.0079
-2 11 4 -9.5113 0.0504
-2 11 5 -1.2653 0.0275
-2 11 6 -2.8413 -0.0165
-2 11 7 -1.3897 0.0168
-2 11 8 6.2136 0.0555
-2 11 9 -2.0054 -0.0388
-2 11 10 0.2603 0.0295
-2 11 11 -4.1353 0.0509
-2 11 12 -2.4441 0.0062
-2 11 13 1.2842 0.0091
-2 11 14 -1.3117 0.0502
-2 11 15 -0.7288 0.0306
-2 11 16 -0.1692 0.0387
-2 11 17 2.1660 0.0461
-2 11 18 -0.0681 0.0801
-2 11 19 -0.6366 0.1542
-2 11 20 -0.9315 -0.0907
-2 12 1 2.1368 0.1174
-2 12 2 -4.1783 -0.0051
-2 12 3 -1.2459 -0.0516
-2 12 4 -2.3672 -0.0030
-2 12 5 -6.1707 0.0262
-2 12 6 2.2581 -0.0275
-2 12 7 -2.7580 0.0027
-2 12 8 -0.3713 -0.0446
-2 12 9 1.6172 0.0681
-2 12 10 -5.6687 -0.0134
-2 12 11 0.6996 0.0702
-2 12 12 -4.9088 -0.0134
-2 12 13 -0.1735 0.0748
-2 12 14 0.5068 0.0117
-2 12 15 0.0754 -0.0238
-2 12 16 -0.5389 -0.0159
-2 12 17 -0.3131 -0.0853
-2 12 18 2.6010 0.0018
-2 12 19 2.1869 0.1324
-2 13 1 -2.6522 0.0227
-2 13 2 1.2446 0.1187
-2 13 3 -2.6146 0.0694
-2 13 4 2.0215 -0.0304
-2 13 5 -0.3008 -0.0278
-2 13 6 -2.6971 0.0520
-2 13 7 0.7842 -0.0070
-2 13 8 -5.9851 0.0200
-2 13 9 0.6608 0.0020
-2 13 10 -2.2569 0.0474
-2 13 11 -0.0531 -0.0577
-2 13 12 -0.1304 0.0410
-2 13 13 0.8179 -0.0749
-2 13 14 -1.6709 0.0522
-2 13 15 -0.3190 -0.0202
-2 13 16 0.6258 -0.1298
-2 13 17 1.0409 -0.0234
-2 13 18 0.6789 -0.1375
-2 14 1 0.1495 -0.0273
-2 14 2 -1.4361 -0.0500
-2 14 3 3.8646 0.0066
-2 14 4 1.1351 0.0098
-2 14 5 2.7184 -0.0172
-2 14 6 -2.2101 0.0327
-2 14 7 -1.5639 0.0243
-2 14 8 -2.4145 0.0611
-2 14 9 -4.2870 -0.0027
-2 14 10 3.3264 -0.0728
-2 14 11 -1.2702 -0.0340
-2 14 12 2.2720 -0.0223
-2 14 13 -0.7731 0.0136
-2 14 14 -0.1016 0.0624
-2 14 15 -1.2689 -0.0411
-2 14 16 -1.4842 0.0795
-2 14 17 -0.8399 0.0239
-2 15 1 5.3886 -0.1370
-2 15 2 -0.7198 -0.1033
-2 15 3 1.6706 -0.0068
-2 15 4 2.7293 -0.0790
-2 15 5 2.1562 0.0350
-2 15 6 2.0765 0.0057
-2 15 7 -3.7215 0.0416
-2 15 8 3.5138 -0.0224
-2 15 9 -2.7269 -0.0146
-2 15 10 2.5444 -0.0290
-2 15 11 1.1066 -0.1138
-2 15 12 -0.2423 0.1117
-2 15 13 -1.1747 -0.0006
-2 15 14 -1.0272 -0.0625
-2 15 15 -0.3844 0.1708
-2 15 16 0.1064 -0.0477
-2 16 1 -2.1093 0.0905
-2 16 2 2.7624 -0.0115
-2 16 3 -0.7575 -0.0021
-2 16 4 -0.3298 0.0831
-2 16 5 1.0386 0.0042
-2 16 6 1.5659 0.0167
-2 16 7 0.8821 -0.0552
-2 16 8 0.1135 -0.0048
-2 16 9 3.0379 -0.0440
-2 16 10 -1.1976 -0.0134
-2 16 11 2.2465 0.1074
-2 16 12 -1.0013 -0.0428
-2 16 13 -0.1944 -0.0757
-2 16 14 -0.4534 -0.0674
-2 16 15 0.1158 -0.2999
-2 17 1 -5.1360 0.1897
-2 17 2 -3.0745 -0.0464
-2 17 3 -0.8364 0.1199
-2 17 4 -0.8341 -0.0165
-2 17 5 -1.4981 -0.0039
-2 17 6 -2.0260 -0.0739
-2 17 7 1.8750 0.0324
-2 17 8 -1.7092 -0.0201
-2 17 9 2.1940 -0.0215
-2 17 10 -1.0729 0.1419
-2 17 11 -2.0024 -0.1799
-2 17 12 0.1364 -0.0356
-2 17 13 -0.7168 -0.1383
-2 18 1 0.1457 -0.0422
-2 18 2 -3.5507 0.0864
-2 18 3 -2.4793 -0.0881
-2 18 4 -1.2672 0.0007
-2 18 5 -1.5281 0.0800
-2 18 6 -0.9295 -0.2596
-2 18 7 -0.3772 0.0858
-2 18 8 -0.0342 0.1426
-2 18 9 0.2569 0.0895
-2 18 10 1.2156 -0.0615
-2 18 11 -2.5433 0.0626
-2 19 1 0.7143 -0.1836
-2 19 2 1.3043 0.1886
-2 19 3 -0.1493 -0.1005
-2 19 4 -2.2218 -0.0607
-2 19 5 -1.8687 -0.0215
-2 19 6 -0.3282 0.2625
-2 19 7 0.3633 -0.0423
-2 19 8 2.3603 0.1110
-2 20 1 0.0625 -0.1425
-2 20 2 2.1873 0.0258
-2 20 3 0.9115 0.1356
-2 20 4 -0.6621 -0.0276
-1 -21 1 -0.1455 -0.1475
-1 -21 2 1.8367 -0.0447
-1 -20 1 0.9106 0.0836
-1 -20 2 -1.5790 -0.3332
-1 -20 3 1.4249 0.0302
-1 -20 4 0.0883 0.0495
-1 -20 5 2.3063 -0.0652
-1 -20 6 1.6008 -0.0094
-1 -20 7 -0.0191 0.0494
-1 -20 8 1.5170 0.2102
-1 -19 1 0.9846 -0.1847
-1 -19 2 -0.7862 0.2497
-1 -19 3 -0.4368 -0.2713
-1 -19 4 0.1418 -0.1290
-1 -19 5 -0.4938 0.0017
-1 -19 6 0.4095 -0.1963
-1 -19 7 1.0489 0.1497
-1 -19 8 -0.7404 0.0015
-1 -19 9 0.7392 0.2430
-1 -19 10 1.9758 0.2357
-1 -18 1 -0.4104 -0.1538
-1 -18 2 0.2168 0.0254
-1 -18 3 -1.0029 -0.0280
-1 -18 4 -1.0251 0.0189
-1 -18 5 -1.4620 -0.0552
-1 -18 6 -0.1531 0.0238
-1 -18 7 -0.7800 0.0203
-1 -18 8 1.0702 0.0300
-1 -18 9 -2.9690 0.0030
-1 -18 10 2.0596 -0.1337
-1 -18 11 0.3689 0.0168
-1 -18 12 0.5723 -0.2034
-1 -18 13 -1.2713 -0.0253
-1 -17 1 0.2599 0.1726
-1 -17 2 0.5183 -0.1682
-1 -17 3 -1.0139 0.0051
-1 -17 4 0.1436 -0.0226
-1 -17 5 -3.0404 -0.0279
-1 -17 6 0.6503 -0.0200
-1 -17 7 -1.6051 -0.0715
-1 -17 8 -0.2253 0.0829
-1 -17 9 0.0850 0.0186
-1 -17 10 -2.4344 -0.0327
-1 -17 11 1.2233 -0.1838
-1 -17 12 -0.9364 -0.0510
-1 -17 13 -0.1946 -0.1011
-1 -17 14 -0.9315 0.2142
-1 -16 1 0.4118 0.0274
-1 -16 2 -0.8326 0.0995
-1 -16 3 0.9957 0.0064
-1 -16 4 -1.7020 -0.0001
-1 -16 5 -0.1688 -0.0550
-1 -16 6 -2.0138 -0.0662
-1 -16 7 0.7940 -0.0196
-1 -16 8 -3.0756 -0.1039
-1 -16 9 -0.0041 0.0853
-1 -16 10 -1.3426 0.0239
-1 -16 11 -1.1232 -0.0514
-1 -16 12 -0.8218 0.0731
-1 -16 13 -0.9558 -0.0139
-1 -16 14 0.7210 0.1021
-1 -16 15 -0.6742 -0.0150
-1 -16 16 -0.1925 0.1027
-1 -15 1 -1.4501 -0.0448
-1 -15 2 0.0327 0.0950
-1 -15 3 2.3151 0.0308
-1 -15 4 -2.0501 0.0371
-1 -15 5 0.6040 -0.0338
-1 -15 6 -4.9784 0.0406
-1 -15 7 0.1157 0.0062
-1 -15 8 -0.1979 0.0035
-1 -15 9 -0.8055 -0.0234
-1 -15 10 0.4627 0.0282
-1 -15 11 -1.0087 -0.0198
-1 -15 12 0.0049 -0.0532
-1 -15 13 -2.3946 0.0770
-1 -15 14 -0.5162 -0.1234
-1 -15 15 -0.4144 0.0923
-1 -15 16 -0.1235 -0.1735
-1 -15 17 0.4746 0.0899
-1 -14 1 -0.7749 -0.0795
-1 -14 2 -1.3785 -0.0850
-1 -14 3 0.2875 0.0431
-1 -14 4 2.4987 0.0217
-1 -14 5 -0.5725 -0.0141
-1 -14 6 0.9674 0.0172
-1 -14 7 -4.8552 -0.0581
-1 -14 8 2.3655 0.0078
-1 -14 9 0.0676 -0.0228
-1 -14 10 2.5370 0.0218
-1 -14 11 0.2268 0.0498
-1 -14 12 -0.9713 -0.0104
-1 -14 13 1.5744 -0.0863
-1 -14 14 -2.2545 -0.0415
-1 -14 15 0.0190 -0.0865
-1 -14 16 -0.8395 0.0219
-1 -14 17 -0.7833 -0.0117
-1 -14 18 1.1801 0.0235
-1 -13 1 -2.4793 -0.0220
-1 -13 2 3.9182 -0.0451
-1 -13 3 -4.7216 -0.0820
-1 -13 4 1.2207 0.0315
-1 -13 5 -0.2293 0.0682
-1 -13 6 3.6190 -0.0473
-1 -13 7 1.1836 -0.0261
-1 -13 8 -1.0719 -0.0011
-1 -13 9 2.8271 -0.0354
-1 -13 10 0.4250 -0.0084
-1 -13 11 3.2370 0.0257
-1 -13 12 -0.8156 0.0258
-1 -13 13 -0.1626 -0.0328
-1 -13 14 1.7764 -0.0317
-1 -13 15 -0.4016 -0.0400
-1 -13 16 -0.2789 -0.0285
-1 -13 17 -1.3101 0.1132
-1 -13 18 -0.4201 -0.0760
-1 -13 19 3.0705 0.0994
-1 -12 1 0.0403 0.1215
-1 -12 2 -1.0250 0.0734
-1 -12 3 1.2755 0.0668
-1 -12 4 -5.1257 -0.0098
-1 -12 5 0.7621 -0.0089
-1 -12 6 -1.1872 0.0354
-1 -12 7 6.4039 0.0076
-1 -12 8 -0.5790 0.0217
-1 -12 9 1.4175 0.0339
-1 -12 10 -0.0637 -0.0057
-1 -12 11 0.8581 0.0111
-1 -12 12 2.3134 -0.0291
-1 -12 13 -0.1905 0.0137
-1 -12 14 -0.6770 -0.0743
-1 -12 15 1.1657 -0.0385
-1 -12 16 -0.9409 -0.0270
-1 -12 17 0.0861 -0.0090
-1 -12 18 -0.5535 0.0742
-1 -12 19 0.9348 -0.0526
-1 -12 20 3.6675 0.0854
-1 -11 1 4.9055 0.1702
-1 -11 2 -6.7517 -0.0422
-1 -11 3 3.0245 0.0830
-1 -11 4 -4.2893 0.0111
-1 -11 5 0.1709 -0.0069
-1 -11 6 -0.1616 0.0182
-1 -11 7 1.4783 0.0234
-1 -11 8 4.9186 -0.0018
-1 -11 9 0.9204 -0.0584
-1 -11 10 -1.2388 -0.0011
-1 -11 11 -2.6980 -0.0079
-1 -11 12 -1.0344 0.0348
-1 -11 13 0.5592 0.0081
-1 -11 14 -0.1690 0.0125
-1 -11 15 -0.6306 -0.0767
-1 -11 16 0.5258 0.0069
-1 -11 17 -0.0306 -0.0969
-1 -11 18 1.0365 -0.0260
-1 -11 19 -2.0955 0.0831
-1 -11 20 0.1648 -0.0494
-1 -11 21 0.1372 0.0741
-1 -10 1 -3.5549 -0.1454
-1 -10 2 0.1644 0.0648
-1 -10 3 -4.3557 -0.0820
-1 -10 4 6.3021 -0.0446
-1 -10 5 -2.4432 -0.0036
-1 -10 6 4.5421 0.0120
-1 -10 7 0.2789 0.0127
-1 -10 8 1.1047 -0.0091
-1 -10 9 2.7425 0.0249
-1 -10 10 0.8614 -0.0699
-1 -10 11 -3.3521 -0.0110
-1 -10 12 -4.1060 0.0241
-1 -10 13 -2.8281 0.0014
-1 -10 14 0.8019 -0.0117
-1 -10 15 -0.7873 0.0421
-1 -10 16 0.6820 -0.0196
-1 -10 17 -0.1543 0.0021
-1 -10 18 -0.4526 -0.0256
-1 -10 19 -1.3230 -0.0407
-1 -10 20 -3.2081 0.0905
-1 -10 21 0.3845 -0.0682
-1 -9 1 -4.5758 -0.1885
-1 -9 2 7.3147 0.0171
-1 -9 3 -5.0582 0.0420
-1 -9 4 8.0045 0.0037
-1 -9 5 1.8283 0.0350
-1 -9 6 1.4109 -0.0191
-1 -9 7 0.3786 -0.0224
-1 -9 8 1.6627 0.0335
-1 -9 9 -3.0781 0.0219
-1 -9 10 2.4600 0.0450
-1 -9 11 -0.2299 -0.0211
-1 -9 12 -1.5862 -0.0143
-1 -9 13 -2.7810 0.0197
-1 -9 14 -2.5101 -0.0073
-1 -9 15 1.8480 -0.0116
-1 -9 16 -1.6474 0.0087
-1 -9 17 1.0376 -0.0099
-1 -9 18 -1.7499 -0.0170
-1 -9 19 -0.8366 0.0169
-1 -9 20 -2.0493 -0.0472
-1 -9 21 -0.0530 -0.0265
-1 -9 22 1.3658 -0.1104
-1 -8 1 5.1031 0.1987
-1 -8 2 7.0773 -0.1518
-1 -8 3 3.7527 0.0488
-1 -8 4 -1.1087 0.0907
-1 -8 5 7.2613 0.0204
-1 -8 6 -3.4040 0.0108
-1 -8 7 -1.8423 0.0164
-1 -8 8 -2.1937 0.0074
-1 -8 9 3.3073 -0.0288
-1 -8 10 -2.0637 0.0204
-1 -8 11 3.6155 -0.0213
-1 -8 12 -0.7575 -0.0278
-1 -8 13 0.6577 -0.0352
-1 -8 14 -3.7239 0.0404
-1 -8 15 -2.6209 0.0165
-1 -8 16 1.1167 0.0009
-1 -8 17 -0.2563 -0.0268
-1 -8 18 1.1034 0.0000
-1 -8 19 0.9077 -0.0757
-1 -8 20 0.4259 -0.0138
-1 -8 21 0.7547 -0.0907
-1 -8 22 1.0694 -0.0312
-1 -7 1 12.9669 0.1036
-1 -7 2 -2.0708 0.0501
-1 -7 3 14.0968 -0.0426
-1 -7 4 -9.6668 -0.0265
-1 -7 5 0.5342 -0.0157
-1 -7 6 -0.9394 -0.0190
-1 -7 7 -0.7266 0.0364
-1 -7 8 -2.8746 -0.0108
-1 -7 9 2.8108 0.0088
-1 -7 10 3.1911 -0.0390
-1 -7 11 -0.8937 0.0287
-1 -7 12 1.0786 -0.0113
-1 -7 13 -2.1852 -0.0224
-1 -7 14 -0.1738 -0.0405
-1 -7 15 -4.8217 -0.0128
-1 -7 16 -1.7568 0.0109
-1 -7 17 1.4522 0.0025
-1 -7 18 1.5359 0.0132
-1 -7 19 2.1743 0.0130
-1 -7 20 2.0919 -0.0360
-1 -7 21 1.8184 -0.0430
-1 -7 22 2.7838 0.0141
-1 -7 23 1.8370 0.0210
-1 -6 1 6.5997 -0.0855
-1 -6 2 -3.4139 0.1896
-1 -6 3 3.3622 -0.0346
-1 -6 4 5.2858 -0.0510
-1 -6 5 -12.4203 -0.0113
-1 -6 6 -0.2397 0.0060
-1 -6 7 -0.6260 0.0202
-1 -6 8 8.1745 -0.0092
-1 -6 9 -3.0735 0.0032
-1 -6 10 4.1460 0.0237
-1 -6 11 -3.5178 -0.0039
-1 -6 12 -2.6460 0.0162
-1 -6 13 -3.2192 0.0135
-1 -6 14 -0.5596 -0.0057
-1 -6 15 -0.8526 -0.0243
-1 -6 16 -1.5189 -0.0190
-1 -6 17 -1.1370 0.0051
-1 -6 18 2.5956 0.0345
-1 -6 19 0.9674 0.0071
-1 -6 20 2.1889 0.0123
-1 -6 21 1.3319 0.0265
-1 -6 22 1.0873 -0.0206
-1 -6 23 4.3553 0.1114
-1 -5 1 -23.2110 -0.1144
-1 -5 2 18.4860 -0.0494
-1 -5 3 -20.6927 0.0263
-1 -5 4 13.8429 0.0036
-1 -5 5 -3.9830 0.0093
-1 -5 6 -2.4273 0.0394
-1 -5 7 -1.5324 0.0161
-1 -5 8 6.1687 0.0088
-1 -5 9 5.1749 -0.0061
-1 -5 10 -5.7570 0.0018
-1 -5 11 -2.7759 0.0003
-1 -5 12 -5.2665 -0.0318
-1 -5 13 -2.1724 -0.0214
-1 -5 14 -1.5314 0.0005
-1 -5 15 1.9675 0.0320
-1 -5 16 0.6552 -0.0202
-1 -5 17 -1.0661 0.0380
-1 -5 18 0.2509 -0.0026
-1 -5 19 1.2497 0.0208
-1 -5 20 1.6420 -0.0131
-1 -5 21 1.4278 -0.0597
-1 -5 22 -0.8664 0.0793
-1 -5 23 -0.0798 0.0070
-1 -5 24 2.3276 0.2205
-1 -4 1 -34.6477 -0.0735
-1 -4 2 -4.4870 -0.0914
-1 -4 3 16.3748 -0.0395
-1 -4 4 -10.7671 -0.0043
-1 -4 5 16.8867 0.0227
-1 -4 6 -1.2816 -0.0393
-1 -4 7 2.1000 -0.0150
-1 -4 8 -7.7855 0.0157
-1 -4 9 2.4126 0.0041
-1 -4 10 -2.2309 -0.0519
-1 -4 11 -5.2004 0.0288
-1 -4 12 -3.2298 0.0008
-1 -4 13 1.0336 0.0088
-1 -4 14 0.7682 -0.0245
-1 -4 15 1.8752 -0.0039
-1 -4 16 1.2641 -0.0029
-1 -4 17 0.8811 -0.0316
-1 -4 18 -3.0668 0.0171
-1 -4 19 0.9183 0.0199
-1 -4 20 -0.1667 0.0014
-1 -4 21 0.8724 -0.0247
-1 -4 22 0.1009 -0.0015
-1 -4 23 -2.7145 0.0321
-1 -4 24 -0.4955 0.1166
-1 -3 2 -50.7793 0.0132
-1 -3 3 31.0848 0.0645
-1 -3 4 -7.9943 -0.0118
-1 -3 5 8.5964 -0.0260
-1 -3 6 11.7671 -0.0127
-1 -3 7 1.7212 -0.0290
-1 -3 8 -5.9368 -0.0051
-1 -3 9 -12.5071 -0.0008
-1 -3 10 -4.6406 0.0171
-1 -3 11 1.7458 -0.0611
-1 -3 12 1.6350 0.0459
-1 -3 13 1.7760 0.0322
-1 -3 14 3.5882 0.0016
-1 -3 15 2.3819 -0.0030
-1 -3 16 -1.1299 0.0110
-1 -3 17 0.8794 -0.0253
-1 -3 18 -1.1592 0.0115
-1 -3 19 -1.9924 0.0064
-1 -3 20 -0.0202 0.0177
-1 -3 21 -2.5549 0.0011
-1 -3 22 -0.1114 -0.0409
-1 -3 23 0.0752 0.0492
-1 -3 24 -2.5952 -0.0214
-1 -2 1 57.2033 0.1116
-1 -2 2 36.1476 0.0428
-1 -2 3 -28.4779 0.0540
-1 -2 4 15.8074 0.0086
-1 -2 5 -11.8921 -0.0326
-1 -2 6 7.7449 0.0457
-1 -2 7 5.3980 0.0337
-1 -2 8 -0.4874 -0.0084
-1 -2 9 -8.7745 -0.0049
-1 -2 10 -9.0901 0.0065
-1 -2 11 -2.1627 0.0008
-1 -2 12 7.9092 -0.0664
-1 -2 13 4.4590 -0.0152
-1 -2 14 1.9895 0.0317
-1 -2 15 0.0232 -0.0159
-1 -2 16 -0.6833 0.0102
-1 -2 17 -4.0468 0.0222
-1 -2 18 1.7095 -0.0246
-1 -2 19 -0.5177 0.0392
-1 -2 20 1.1797 -0.0267
-1 -2 21 -1.1590 -0.0083
-1 -2 22 -3.2350 -0.0223
-1 -2 23 0.2468 -0.0254
-1 -2 24 0.3405 0.0012
-1 -1 2 66.0209 -0.0591
-1 -1 3 -40.1988 -0.0410
-1 -1 4 -2.3336 0.0112
-1 -1 5 4.7204 -0.0399
-1 -1 6 -4.8649 0.0179
-1 -1 7 4.4325 0.0300
-1 -1 8 1.7635 -0.0225
-1 -1 9 -0.8695 0.0143
-1 -1 10 -2.9509 -0.0375
-1 -1 11 -5.5393 0.0192
-1 -1 12 -0.9364 -0.0056
-1 -1 13 4.5018 -0.0354
-1 -1 14 2.2691 0.0192
-1 -1 15 -1.6916 0.0153
-1 -1 16 -0.3955 -0.0208
-1 -1 17 -2.5138 -0.0137
-1 -1 18 -1.6323 -0.0299
-1 -1 19 1.9064 -0.0311
-1 -1 20 0.5212 0.0082
-1 -1 21 1.5328 -0.0172
-1 -1 22 1.2205 -0.0081
-1 -1 23 -2.9723 0.0022
-1 -1 24 1.7376 -0.0350
-1 0 2 -111.9205 0.1823
-1 0 3 -8.8935 -0.0812
-1 0 4 -22.4938 -0.0049
-1 0 5 7.8177 0.0317
-1 0 6 8.5087 -0.0034
-1 0 7 -0.1775 -0.0361
-1 0 8 -0.7585 -0.0021
-1 0 9 -0.6768 -0.0206
-1 0 10 0.7456 0.0181
-1 0 11 -0.7522 -0.0492
-1 0 12 -7.5004 0.0388
-1 0 13 -2.7387 0.0263
-1 0 14 0.8107 0.0188
-1 0 15 0.8337 0.0146
-1 0 16 0.4841 -0.0188
-1 0 17 2.7111 -0.0079
-1 0 18 -1.3078 0.0043
-1 0 19 1.0078 -0.0105
-1 0 20 -1.4587 -0.0047
-1 0 21 0.4918 0.0426
-1 0 22 0.8762 0.0215
-1 0 23 1.6842 -0.0203
-1 0 24 -0.0069 -0.0244
-1 1 2 -42.5930 0.0037
-1 1 3 -47.0134 0.0457
-1 1 4 -22.4723 -0.0128
-1 1 5 3.8667 0.0492
-1 1 6 10.5803 -0.0175
-1 1 7 2.0947 -0.0056
-1 1 8 -5.5733 0.0277
-1 1 9 -1.5585 -0.0158
-1 1 10 -4.6563 0.0193
-1 1 11 2.6575 0.0102
-1 1 12 -0.5099 -0.0394
-1 1 13 -5.7355 -0.0125
-1 1 14 -1.1138 0.0135
-1 1 15 4.1391 -0.0262
-1 1 16 2.1725 -0.0061
-1 1 17 3.4083 -0.0207
-1 1 18 1.5106 0.0450
-1 1 19 -1.8370 0.0124
-1 1 20 -1.1706 0.0135
-1 1 21 -0.1426 0.0037
-1 1 22 0.3603 0.0144
-1 1 23 0.2587 0.0209
-1 1 24 -0.8885 0.0096
-1 2 1 -102.3430 0.4457
-1 2 2 10.4444 -0.2625
-1 2 3 0.9050 0.0022
-1 2 4 -13.9305 0.0444
-1 2 5 -18.6931 0.0057
-1 2 6 -2.8461 -0.0036
-1 2 7 2.3938 -0.0102
-1 2 8 -0.9150 0.0179
-1 2 9 -3.7738 0.0048
-1 2 10 2.8947 -0.0348
-1 2 11 -1.7314 0.0419
-1 2 12 4.8872 0.0057
-1 2 13 2.5127 -0.0289
-1 2 14 -1.1980 -0.0265
-1 2 15 2.2474 -0.0006
-1 2 16 5.0501 -0.0209
-1 2 17 1.3719 -0.0362
-1 2 18 1.9262 -0.0218
-1 2 19 -3.6665 -0.0003
-1 2 20 -1.7069 -0.0310
-1 2 21 -1.6916 0.0121
-1 2 22 1.2031 -0.0554
-1 2 23 1.1832 -0.0098
-1 2 24 -1.5046 0.0456
-1 3 1 -62.5607 0.0833
-1 3 2 -1.4712 0.0882
-1 3 3 13.2328 -0.0695
-1 3 4 21.4267 0.0232
-1 3 5 -6.6540 0.0337
-1 3 6 -15.2115 0.0236
-1 3 7 -11.3957 0.0303
-1 3 8 5.5689 -0.0095
-1 3 9 3.5168 0.0171
-1 3 10 2.7942 -0.0092
-1 3 11 6.3318 -0.0475
-1 3 12 2.5229 0.0267
-1 3 13 5.1523 0.0304
-1 3 14 4.8250 -0.0283
-1 3 15 -0.5303 0.0087
-1 3 16 1.2622 0.0152
-1 3 17 -1.5630 0.0179
-1 3 18 -0.7350 -0.0553
-1 3 19 -0.9646 -0.0205
-1 3 20 -1.1717 -0.0053
-1 3 21 -0.3214 -0.0556
-1 3 22 -1.2880 0.0634
-1 3 23 -0.5426 0.0122
-1 3 24 0.4513 -0.0399
-1 4 1 37.7271 -0.2018
-1 4 2 5.8186 -0.0437
-1 4 4 10.8718 0.0192
-1 4 5 12.0328 -0.0360
-1 4 6 0.2415 0.0341
-1 4 7 0.2732 0.0600
-1 4 8 -2.8999 -0.0052
-1 4 9 9.5090 -0.0038
-1 4 10 5.9940 0.0730
-1 4 11 1.8814 -0.0036
-1 4 12 3.6322 -0.0184
-1 4 13 1.6749 0.0194
-1 4 14 3.5116 -0.0080
-1 4 15 0.8340 -0.0406
-1 4 16 -2.7167 -0.0001
-1 4 17 -2.8442 0.0202
-1 4 18 -5.7922 0.0276
-1 4 19 -0.0916 0.0042
-1 4 20 1.0345 -0.0197
-1 4 21 2.0810 0.0043
-1 4 22 0.3909 -0.0326
-1 4 23 -0.8919 0.0355
-1 4 24 -1.1093 0.1102
-1 5 1 32.3497 0.2141
-1 5 2 16.1148 -0.0061
-1 5 3 5.1711 0.0159
-1 5 4 -12.4825 -0.0048
-1 5 5 6.0718 0.0198
-1 5 6 5.9586 -0.0173
-1 5 7 7.6576 -0.0366
-1 5 8 5.3454 0.0064
-1 5 9 0.4566 -0.0040
-1 5 10 5.4544 -0.0316
-1 5 11 2.0938 0.0591
-1 5 12 -0.8978 0.0558
-1 5 13 1.7303 0.0037
-1 5 14 -2.4237 0.0138
-1 5 15 1.7375 0.0396
-1 5 16 -5.7075 -0.0182
-1 5 17 -2.2037 -0.0088
-1 5 18 -3.6800 -0.0431
-1 5 19 -1.2257 -0.0292
-1 5 20 0.7615 0.0012
-1 5 21 1.8014 -0.0526
-1 5 22 0.7955 -0.0010
-1 5 23 0.3152 -0.0242
-1 6 1 1.2068 -0.3388
-1 6 2 -1.2053 0.1941
-1 6 3 0.9980 -0.0330
-1 6 4 -3.9070 -0.0971
-1 6 5 -7.6189 0.0528
-1 6 6 10.0991 0.0109
-1 6 7 6.1757 -0.0524
-1 6 8 5.4778 -0.0085
-1 6 9 -2.7619 0.0111
-1 6 10 -6.1731 -0.0167
-1 6 11 0.8737 -0.0132
-1 6 12 -2.2830 -0.0033
-1 6 13 0.8766 0.0375
-1 6 14 -1.1479 0.0058
-1 6 15 -3.0932 0.0336
-1 6 16 0.6381 0.0326
-1 6 17 -3.6833 0.0348
-1 6 18 0.6529 -0.0238
-1 6 19 -0.7159 -0.0259
-1 6 20 0.5807 0.0007
-1 6 21 -0.7702 0.0628
-1 6 22 1.0316 -0.0871
-1 6 23 -0.4829 0.0048
-1 7 1 -19.5423 -0.0549
-1 7 2 -10.7591 -0.1435
-1 7 3 -15.0196 0.0635
-1 7 4 5.7371 0.0116
-1 7 5 -1.3070 -0.0260
-1 7 6 2.2952 0.0031
-1 7 7 7.3447 0.0149
-1 7 8 0.9834 0.0157
-1 7 9 -0.3375 -0.0221
-1 7 10 -6.9485 0.0476
-1 7 11 -7.0359 0.0031
-1 7 12 2.6499 -0.0402
-1 7 13 -3.6566 -0.0225
-1 7 14 2.7090 0.0096
-1 7 15 -4.5757 -0.0213
-1 7 16 -0.1911 -0.0155
-1 7 17 0.8527 -0.0271
-1 7 18 1.6491 0.0197
-1 7 19 0.6567 0.0640
-1 7 20 -0.2436 0.0466
-1 7 21 -0.0184 0.1224
-1 7 22 -1.2359 0.1679
-1 7 23 1.4074 -0.1110
-1 8 1 -22.3118 0.6345
-1 8 2 -12.4524 -0.2123
-1 8 3 -5.9375 -0.0196
-1 8 4 -2.4350 0.1408
-1 8 5 11.9297 0.0120
-1 8 6 -3.8639 0.0067
-1 8 7 -2.4963 0.0161
-1 8 8 -1.6978 0.0172
-1 8 9 -5.2192 -0.0062
-1 8 10 1.4296 -0.0442
-1 8 11 -4.3283 0.0154
-1 8 12 0.7590 -0.0041
-1 8 13 2.1559 -0.0444
-1 8 14 -1.4366 0.0268
-1 8 15 2.3911 0.0061
-1 8 16 -3.1735 0.0234
-1 8 17 1.4472 0.0110
-1 8 18 0.5431 0.0127
-1 8 19 1.4169 -0.0250
-1 8 20 -0.3299 -0.0014
-1 8 21 0.6402 -0.1718
-1 8 22 0.1377 0.1080
-1 9 1 1.0743 -0.3167
-1 9 2 -8.9370 0.1973
-1 9 3 6.2315 -0.0628
-1 9 4 3.9461 -0.0325
-1 9 5 3.7548 -0.0060
-1 9 6 7.4305 -0.0034
-1 9 7 -7.4618 -0.0023
-1 9 8 -4.4030 -0.0494
-1 9 9 -2.6541 0.0396
-1 9 10 -0.3123 0.0048
-1 9 11 6.0562 -0.0597
-1 9 12 -2.4437 0.0164
-1 9 13 4.2160 0.0025
-1 9 14 -1.3293 -0.0295
-1 9 15 1.1391 0.0043
-1 9 16 1.2268 0.0278
-1 9 17 -0.8112 0.0020
-1 9 18 0.8826 0.1141
-1 9 19 0.7050 -0.0244
-1 9 20 1.2458 -0.0083
-1 9 21 -0.3314 -0.1257
-1 9 22 0.8648 -0.3923
-1 10 1 6.2297 -0.5246
-1 10 2 10.5732 0.1178
-1 10 3 2.5560 0.0758
-1 10 4 10.4059 -0.0590
-1 10 5 -0.6201 -0.0100
-1 10 6 0.7357 -0.0386
-1 10 7 3.1157 -0.0339
-1 10 8 -3.2271 -0.0515
-1 10 9 2.7703 -0.0002
-1 10 10 -0.9013 0.0236
-1 10 11 4.9364 0.0174
-1 10 12 3.9325 -0.0339
-1 10 13 -2.2938 -0.0105
-1 10 14 2.3558 -0.0002
-1 10 15 -0.0553 0.0045
-1 10 16 2.0309 -0.0494
-1 10 17 -0.9818 -0.0255
-1 10 18 -1.4990 -0.0119
-1 10 19 -0.4438 0.0212
-1 10 20 0.9928 -0.0259
-1 10 21 0.8639 0.1439
-1 11 1 1.6799 0.4297
-1 11 2 9.6846 -0.1246
-1 11 3 4.7899 -0.0071
-1 11 4 -0.5237 0.0375
-1 11 5 2.4614 0.0549
-1 11 6 -5.3942 0.0133
-1 11 7 0.8884 -0.0045
-1 11 8 1.4275 0.0293
-1 11 9 1.1135 -0.0401
-1 11 10 4.6044 -0.0157
-1 11 11 -5.1354 0.0180
-1 11 12 3.0056 -0.0213
-1 11 13 -1.3578 -0.0189
-1 11 14 -0.8346 0.0128
-1 11 15 0.7550 -0.0238
-1 11 16 1.8410 0.0747
-1 11 17 2.4734 0.0033
-1 11 18 -1.9088 -0.0107
-1 11 19 -1.6242 0.1376
-1 11 20 -1.4636 -0.0565
-1 12 1 1.9018 0.0187
-1 12 2 -0.3322 0.0046
-1 12 3 4.5168 -0.0874
-1 12 4 -2.9668 -0.0199
-1 12 5 -2.7724 0.0019
-1 12 6 0.0524 0.0416
-1 12 7 -3.7141 0.0012
-1 12 8 2.7862 -0.0037
-1 12 9 -1.3869 0.0014
-1 12 10 0.4172 0.0061
-1 12 11 -0.0431 0.0055
-1 12 12 -4.8153 0.0008
-1 12 13 -1.7786 0.0636
-1 12 14 0.2538 -0.0313
-1 12 15 -1.2456 0.0475
-1 12 16 -0.7155 -0.0405
-1 12 17 1.0368 0.0298
-1 12 18 1.6320 0.0642
-1 12 19 0.0437 0.0505
-1 12 20 0.2497 0.2333
-1 13 1 -1.4832 -0.1540
-1 13 2 -1.7471 -0.0581
-1 13 3 -3.2657 0.0392
-1 13 4 1.3002 0.0439
-1 13 5 -3.1853 -0.0851
-1 13 6 -0.6945 -0.0489
-1 13 7 -0.7050 0.0367
-1 13 8 -2.2745 -0.0320
-1 13 9 2.4696 0.0027
-1 13 10 -4.0459 0.0468
-1 13 11 1.8102 0.0550
-1 13 12 -2.5439 0.0290
-1 13 13 0.6534 -0.0335
-1 13 14 -1.5961 0.0769
-1 13 15 0.2830 -0.0644
-1 13 16 -0.5306 -0.0177
-1 13 17 -1.1440 -0.0595
-1 13 18 0.1479 -0.1177
-1 13 19 0.5425 -0.0200
-1 14 1 -2.1453 0.2439
-1 14 2 -1.6743 0.0633
-1 14 3 -2.1996 -0.0241
-1 14 4 -1.0361 0.0599
-1 14 5 0.5676 -0.0036
-1 14 6 -2.1933 -0.0181
-1 14 7 0.5810 -0.0514
-1 14 8 -5.8651 0.0701
-1 14 9 -0.7028 0.0457
-1 14 10 -1.6334 0.0119
-1 14 11 0.0040 0.0514
-1 14 12 1.2033 -0.0118
-1 14 13 0.8847 0.1113
-1 14 14 0.3421 -0.0087
-1 14 15 -0.0966 0.0959
-1 14 16 -1.3201 -0.0209
-1 14 17 -0.5881 -0.0853
-1 14 18 0.9446 0.0052
-1 15 1 3.8948 -0.2781
-1 15 2 -0.1460 0.2305
-1 15 3 0.8158 -0.0292
-1 15 4 -0.2441 -0.1842
-1 15 5 2.1618 0.0340
-1 15 6 0.1422 0.0150
-1 15 7 -1.1356 0.0344
-1 15 8 0.7292 -0.0264
-1 15 9 -5.7026 0.0916
-1 15 10 1.5391 -0.0348
-1 15 11 -2.1418 -0.0248
-1 15 12 1.8618 0.0867
-1 15 13 -0.0311 0.0480
-1 15 14 -0.7604 0.2384
-1 15 15 -1.0025 0.2222
-1 15 16 -0.0040 0.0375
-1 16 1 2.6327 0.0345
-1 16 2 2.8342 -0.2206
-1 16 3 2.7873 0.1106
-1 16 4 0.1968 0.0318
-1 16 5 1.5303 -0.0556
-1 16 6 3.1967 0.0291
-1 16 7 -1.5924 -0.0294
-1 16 8 2.8097 0.0114
-1 16 9 -0.6531 -0.0772
-1 16 10 0.3828 0.0515
-1 16 11 1.9566 0.0120
-1 16 12 -0.6712 0.1191
-1 16 13 0.0585 0.0629
-1 16 14 -1.0345 0.0475
-1 16 15 -1.6421 0.0275
-1 17 1 -1.1683 0.4439
-1 17 2 -1.0207 -0.1187
-1 17 3 -0.2810 0.0082
-1 17 4 2.2212 0.1522
-1 17 5 -0.4786 0.0787
-1 17 6 0.0349 0.0973
-1 17 7 0.6330 -0.0671
-1 17 8 -1.1432 -0.0507
-1 17 9 1.4703 0.0172
-1 17 10 -0.5422 0.0577
-1 17 11 1.0723 -0.0805
-1 17 12 0.1001 0.1626
-1 17 13 -0.2439 -0.2075
-1 17 14 -0.5271 -0.0815
-1 18 1 -0.3498 -0.2318
-1 18 2 -3.2498 0.0709
-1 18 3 -4.0072 -0.0111
-1 18 4 -0.2863 0.1007
-1 18 5 0.0311 0.0612
-1 18 6 -1.0150 -0.1581
-1 18 7 -0.8824 0.1702
-1 18 8 -2.3443 0.0345
-1 18 9 0.6419 0.0021
-1 18 10 0.2849 0.1706
-1 18 11 -1.7829 0.0191
-1 18 12 0.4156 -0.4897
-1 19 1 -0.8520 -0.2192
-1 19 2 -0.9142 0.0240
-1 19 3 -0.2745 0.0069
-1 19 4 -2.6489 -0.1808
-1 19 5 -1.5480 0.2040
-1 19 6 -0.3361 -0.0729
-1 19 7 -0.2359 -0.0421
-1 19 8 -0.1339 0.2558
-1 19 9 0.0815 0.1502
-1 20 1 -0.2236 0.2092
-1 20 2 1.2816 0.1530
-1 20 3 2.0412 0.0134
-1 20 4 -0.2208 -0.1343
-1 20 5 -0.9946 -0.2237
-1 20 6 -2.1240 0.3366
0 -20 1 -0.9684 0.3215
0 -20 2 1.1553 -0.4286
0 -20 3 -0.4677 0.2672
0 -20 4 1.2872 0.1111
0 -20 5 3.3759 0.1528
0 -20 6 0.9170 0.1219
0 -20 7 0.3841 -0.3608
0 -19 1 1.1701 -0.2756
0 -19 2 -0.7068 0.1985
0 -19 3 0.5224 -0.1414
0 -19 4 0.4481 -0.1337
0 -19 5 1.6784 0.0857
0 -19 6 1.9540 -0.0374
0 -19 7 0.7500 0.1177
0 -19 8 -0.6756 -0.1031
0 -19 9 1.5140 0.1846
0 -19 10 0.1157 0.2812
0 -18 1 1.0197 -0.4180
0 -18 2 -0.2148 0.0873
0 -18 3 0.9327 0.0426
0 -18 4 -0.7489 -0.0438
0 -18 5 1.6311 0.0249
0 -18 6 0.0576 -0.1240
0 -18 7 0.5424 0.1104
0 -18 8 -0.2550 -0.0745
0 -18 9 -2.0019 0.0964
0 -18 10 1.3422 0.1416
0 -18 11 -0.8739 0.2611
0 -18 12 2.3690 0.0956
0 -17 1 2.8165 0.4810
0 -17 2 0.0026 -0.2487
0 -17 3 -0.2557 -0.1193
0 -17 4 0.5490 0.0675
0 -17 5 -3.8185 0.1022
0 -17 6 2.0774 0.0653
0 -17 7 -1.9005 -0.0267
0 -17 8 2.3719 0.0132
0 -17 9 -1.8621 -0.0117
0 -17 10 0.8694 0.0141
0 -17 11 -0.0318 0.0205
0 -17 12 -0.2483 -0.1754
0 -17 13 0.5740 -0.0164
0 -17 14 -2.4046 -0.1052
0 -16 1 0.5620 0.0325
0 -16 2 0.1985 0.0579
0 -16 3 -1.9041 -0.0870
0 -16 4 1.0224 -0.0550
0 -16 5 -3.6423 -0.0341
0 -16 6 -0.9201 0.0485
0 -16 7 -0.1794 -0.0238
0 -16 8 -0.3283 -0.0509
0 -16 9 0.6377 0.0075
0 -16 10 -1.3012 0.0509
0 -16 11 1.3654 -0.0453
0 -16 12 -0.5098 -0.0096
0 -16 13 -0.0556 -0.0875
0 -16 14 0.1294 0.1485
0 -16 15 -1.4831 -0.1389
0 -16 16 -0.4951 0.3234
0 -15 1 -1.9288 -0.4092
0 -15 2 -0.5265 0.0626
0 -15 3 0.1256 0.0318
0 -15 4 -2.1046 0.0503
0 -15 5 1.2888 -0.0677
0 -15 6 -5.5968 -0.0420
0 -15 7 0.9254 0.0328
0 -15 8 -2.3767 -0.0350
0 -15 9 0.8919 -0.0102
0 -15 10 -2.5385 -0.0062
0 -15 11 0.0180 -0.0010
0 -15 12 0.4273 0.0350
0 -15 13 -1.3744 -0.0017
0 -15 14 1.4376 0.1364
0 -15 15 -1.0514 -0.0380
0 -15 16 0.2241 -0.1422
0 -15 17 0.6855 0.1003
0 -14 1 -1.6707 0.2343
0 -14 2 -3.2334 0.0017
0 -14 3 3.3682 -0.0092
0 -14 4 -1.8811 -0.0048
0 -14 5 2.8486 0.0052
0 -14 6 -1.9727 0.0479
0 -14 7 -3.6446 -0.0399
0 -14 8 -1.1085 0.0459
0 -14 9 -1.8569 0.0341
0 -14 10 2.1710 -0.0538
0 -14 11 -2.7756 0.0168
0 -14 12 1.4335 0.0088
0 -14 13 -0.7724 0.0085
0 -14 14 -0.6167 -0.1144
0 -14 15 0.6025 0.0845
0 -14 16 -1.6144 -0.1989
0 -14 17 -0.5935 -0.0178
0 -14 18 0.9765 0.0694
0 -13 1 -0.4742 -0.0318
0 -13 2 0.8057 0.0778
0 -13 3 -2.9237 -0.0256
0 -13 4 2.7196 -0.0881
0 -13 5 -2.5152 0.0147
0 -13 6 4.7072 0.0282
0 -13 7 -2.5548 -0.0193
0 -13 8 0.5929 -0.0261
0 -13 9 -2.2992 -0.0350
0 -13 10 1.8345 0.0108
0 -13 11 2.5139 -0.0286
0 -13 12 -1.8297 0.0580
0 -13 13 1.4337 0.0358
0 -13 14 -0.7637 0.0051
0 -13 15 -0.2338 -0.0605
0 -13 16 0.4592 0.0202
0 -13 17 -2.8823 -0.0652
0 -13 18 -1.5899 0.0102
0 -13 19 1.3141 0.0407
0 -12 1 -3.0010 -0.0724
0 -12 2 4.2787 -0.0930
0 -12 3 -2.8515 0.0201
0 -12 4 -1.2190 0.0491
0 -12 5 -2.7757 -0.0532
0 -12 6 -0.4959 -0.0222
0 -12 7 3.2600 -0.0033
0 -12 8 0.2221 0.0160
0 -12 9 2.7129 -0.0318
0 -12 10 -1.5187 -0.0121
0 -12 11 3.8923 0.0253
0 -12 12 1.4953 -0.0450
0 -12 13 0.3954 0.0590
0 -12 14 -0.5180 0.0208
0 -12 15 -0.0352 0.0174
0 -12 16 -1.1894 -0.0075
0 -12 17 -0.5585 0.0800
0 -12 18 -1.7150 -0.0927
0 -12 19 0.0738 0.0253
0 -12 20 3.3789 0.0366
0 -11 1 2.0283 0.4651
0 -11 2 -2.9852 -0.1606
0 -11 3 3.2174 0.0122
0 -11 4 -7.8013 0.1427
0 -11 5 -0.2814 0.0034
0 -11 6 -5.6966 -0.0282
0 -11 7 3.2412 0.0079
0 -11 8 1.1096 -0.0137
0 -11 9 4.7941 0.0180
0 -11 10 0.4527 -0.0220
0 -11 11 -0.6853 -0.0032
0 -11 12 1.9694 0.0081
0 -11 13 0.4507 0.0091
0 -11 14 0.3605 -0.0229
0 -11 15 -0.9702 -0.0302
0 -11 16 -0.1290 -0.0206
0 -11 17 -0.2010 -0.0580
0 -11 18 1.0972 0.0286
0 -11 19 -0.4465 -0.0420
0 -11 20 2.0616 -0.0023
0 -11 21 0.7222 0.2171
0 -10 1 2.9349 -0.3205
0 -10 2 -8.3722 0.2573
0 -10 3 0.5187 -0.0403
0 -10 4 -2.2825 -0.1049
0 -10 5 -2.5117 0.0373
0 -10 6 -0.6388 0.0131
0 -10 7 -0.0888 -0.0026
0 -10 8 1.5236 -0.0007
0 -10 9 2.8458 -0.0198
0 -10 10 4.3060 -0.0156
0 -10 11 -1.3617 -0.0680
0 -10 12 -2.2918 0.0120
0 -10 13 -1.5700 -0.0058
0 -10 14 -0.3502 -0.0038
0 -10 15 -0.0340 -0.0068
0 -10 16 0.3012 -0.0257
0 -10 17 0.8535 -0.0144
0 -10 18 2.2650 -0.0890
0 -10 19 -0.2941 -0.0208
0 -10 20 -1.0001 0.0241
0 -10 21 -1.1614 0.0758
0 -9 1 -4.5185 -0.4484
0 -9 2 1.7366 0.0515
0 -9 3 -8.4588 0.0807
0 -9 4 5.3967 -0.0754
0 -9 5 -1.0134 -0.0125
0 -9 6 4.8299 -0.0246
0 -9 7 -0.0949 -0.0236
0 -9 8 3.9746 0.0059
0 -9 9 -2.6484 0.0127
0 -9 10 2.8444 0.0041
0 -9 11 1.0133 0.0331
0 -9 12 -1.5517 -0.0305
0 -9 13 -4.0696 0.0071
0 -9 14 -1.7740 -0.0327
0 -9 15 0.4283 -0.0034
0 -9 16 -0.0519 0.0189
0 -9 17 0.9431 -0.0041
0 -9 18 -0.6275 0.0019
0 -9 19 -0.1933 -0.0345
0 -9 20 -3.4169 -0.0263
0 -9 21 -1.4461 0.0687
0 -9 22 -0.8626 -0.0921
0 -8 1 -4.0293 0.6149
0 -8 2 12.6870 -0.2909
0 -8 3 -3.1011 0.0154
0 -8 4 6.9939 0.1010
0 -8 5 2.3819 0.0479
0 -8 6 3.6859 0.0579
0 -8 7 0.2477 -0.0207
0 -8 8 -0.5396 0.0239
0 -8 9 2.6024 -0.0097
0 -8 10 -2.6869 0.0109
0 -8 11 2.9456 0.0136
0 -8 12 -0.0199 0.0403
0 -8 13 0.5289 -0.0238
0 -8 14 -4.9583 0.0419
0 -8 15 -1.6739 -0.0118
0 -8 16 -0.4928 0.0110
0 -8 17 -0.1345 0.0140
0 -8 18 -0.4811 -0.0325
0 -8 19 -0.7215 -0.0236
0 -8 20 -2.6970 0.0502
0 -8 21 -1.3744 -0.0814
0 -8 22 -0.1308 -0.0331
0 -8 23 0.3821 -0.1385
0 -7 1 3.8360 0.0553
0 -7 2 5.1542 0.0448
0 -7 3 15.4940 -0.0817
0 -7 4 -3.2378 0.0249
0 -7 5 9.1138 0.0207
0 -7 6 -4.8880 0.0268
0 -7 7 2.4548 0.0571
0 -7 8 -7.1483 0.0217
0 -7 9 1.9220 0.0060
0 -7 10 2.0475 -0.0190
0 -7 11 1.5685 -0.0341
0 -7 12 2.2051 0.0161
0 -7 13 1.2208 -0.0031
0 -7 14 0.2775 0.0037
0 -7 15 -5.6243 -0.0046
0 -7 16 -3.5091 0.0609
0 -7 17 -0.0395 -0.0354
0 -7 18 -0.8025 0.0294
0 -7 19 1.8808 0.0172
0 -7 20 -0.0126 -0.0772
0 -7 21 0.1393 0.0427
0 -7 22 1.7919 -0.0718
0 -7 23 0.4738 -0.0918
0 -6 1 17.4933 -0.3838
0 -6 2 -8.0665 0.0633
0 -6 3 16.5156 0.0602
0 -6 4 -0.6997 -0.0213
0 -6 5 0.1628 -0.0704
0 -6 6 -3.9423 -0.0427
0 -6 7 -5.8287 0.0463
0 -6 8 2.7496 -0.0198
0 -6 9 -4.2226 0.0122
0 -6 10 5.9299 0.0198
0 -6 11 0.9022 0.0142
0 -6 12 1.1678 -0.0132
0 -6 13 -1.9564 0.0301
0 -6 14 1.1858 0.0036
0 -6 15 -0.5744 -0.0129
0 -6 16 -3.0812 -0.0316
0 -6 17 -2.3834 0.0248
0 -6 18 0.7778 0.0022
0 -6 19 0.3341 0.0162
0 -6 20 2.0444 0.0702
0 -6 21 1.0109 -0.0739
0 -6 22 1.6274 -0.0545
0 -6 23 3.1062 0.0448
0 -5 1 6.0206 0.1558
0 -5 2 6.2099 0.0603
0 -5 3 -14.1372 -0.0040
0 -5 4 14.1323 -0.0035
0 -5 5 -11.7635 0.0261
0 -5 6 4.1394 -0.0200
0 -5 7 -10.7980 -0.0022
0 -5 8 5.4069 0.0301
0 -5 9 3.9588 -0.0151
0 -5 10 1.3842 0.0083
0 -5 11 1.6615 0.0402
0 -5 12 -2.4136 0.0250
0 -5 13 -3.3967 -0.0471
0 -5 14 -3.2675 0.0155
0 -5 15 1.1444 0.0441
0 -5 16 2.5675 -0.0256
0 -5 17 -1.4649 -0.0019
0 -5 18 0.6159 0.0194
0 -5 19 -0.8921 0.0074
0 -5 20 2.1789 -0.0089
0 -5 21 1.5394 0.0213
0 -5 22 -0.4072 -0.0716
0 -5 23 1.3862 -0.0507
0 -5 24 2.5567 0.0707
0 -4 1 -64.9003 -0.1238
0 -4 2 22.1654 0.1126
0 -4 3 -17.5256 -0.1095
0 -4 4 6.2362 -0.0602
0 -4 5 3.0417 0.0388
0 -4 6 -2.2749 0.0243
0 -4 7 7.3446 -0.0081
0 -4 8 -5.7922 -0.0016
0 -4 9 8.8638 0.0304
0 -4 10 1.6396 -0.0283
0 -4 11 -2.3699 -0.0134
0 -4 12 -3.7630 -0.0212
0 -4 13 -2.6435 0.0335
0 -4 14 -2.7964 -0.0729
0 -4 15 -0.8667 0.0201
0 -4 16 3.1530 0.0216
0 -4 17 1.8818 -0.0157
0 -4 18 -0.3891 0.0067
0 -4 19 -0.6889 -0.0057
0 -4 20 -0.2062 0.0396
0 -4 21 2.6245 -0.0613
0 -4 22 0.9707 0.0317
0 -4 23 -1.4131 -0.0670
0 -4 24 0.4793 0.1110
0 -3 1 -1.9206 -0.0320
0 -3 2 -52.0335 -0.1904
0 -3 3 25.4580 0.1346
0 -3 4 -18.5884 -0.0427
0 -3 5 19.9128 -0.0097
0 -3 6 4.1675 -0.0126
0 -3 7 10.8247 -0.0301
0 -3 8 4.6965 -0.0182
0 -3 9 -6.0036 -0.0156
0 -3 10 -0.7929 0.0012
0 -3 11 -1.2429 -0.0155
0 -3 12 -4.2834 -0.0403
0 -3 13 -1.0533 0.0285
0 -3 14 0.9383 0.0194
0 -3 15 1.7515 -0.0291
0 -3 16 -0.6033 -0.0037
0 -3 17 3.4402 -0.0086
0 -3 18 -1.8835 -0.0155
0 -3 19 -0.0646 0.0126
0 -3 20 -1.9928 0.0096
0 -3 21 -0.5851 0.0322
0 -3 22 1.7823 0.0088
0 -3 23 0.6065 -0.0019
0 -3 24 -1.5110 0.0195
0 -2 3 23.6055 0.0112
0 -2 4 -9.3185 0.1369
0 -2 5 -7.6156 -0.0174
0 -2 6 15.1681 0.0141
0 -2 7 3.8388 0.0179
0 -2 8 10.5260 0.0114
0 -2 9 -2.5513 -0.0316
0 -2 10 -11.2404 0.0015
0 -2 11 -5.0619 0.0002
0 -2 12 2.6347 0.0080
0 -2 13 0.5500 -0.0445
0 -2 14 2.7704 0.0198
0 -2 15 3.8525 0.0057
0 -2 16 -0.4059 0.0127
0 -2 17 -0.8864 0.0118
0 -2 18 0.5828 0.0018
0 -2 19 -1.2733 0.0290
0 -2 20 0.8614 0.0096
0 -2 21 -2.1313 0.0230
0 -2 22 -2.8993 -0.0347
0 -2 23 1.0661 0.0602
0 -2 24 -1.1247 -0.0379
0 -1 4 27.7053 -0.0385
0 -1 5 -23.0535 -0.0478
0 -1 6 -5.6476 -0.0034
0 -1 7 4.7257 0.0732
0 -1 8 0.6348 -0.0067
0 -1 9 1.6324 0.0424
0 -1 10 -2.8001 -0.0128
0 -1 11 -9.8286 -0.0193
0 -1 12 -1.7774 0.0171
0 -1 13 4.7903 -0.0360
0 -1 14 2.6155 -0.0423
0 -1 15 1.5001 -0.0059
0 -1 16 2.3264 0.0196
0 -1 17 -3.6180 0.0305
0 -1 18 0.1834 0.0045
0 -1 19 0.3213 -0.0051
0 -1 20 2.2064 0.0220
0 -1 21 1.3933 -0.0307
0 -1 22 -1.5128 0.0190
0 -1 23 -3.7262 -0.0352
0 -1 24 0.1531 0.0268
0 0 3 -16.5631 0.0245
0 0 4 -25.6083 -0.0918
0 0 5 8.4569 -0.0290
0 0 6 -13.2654 -0.0161
0 0 7 0.2441 -0.0446
0 0 8 -2.4653 -0.0014
0 0 9 -2.4464 -0.0231
0 0 10 1.0297 0.0123
0 0 11 -0.7134 -0.0003
0 0 12 -7.0621 -0.0242
0 0 13 -2.5026 0.0227
0 0 14 1.7071 0.0181
0 0 15 -0.8035 -0.0298
0 0 16 2.4092 -0.0210
0 0 17 1.0675 -0.0091
0 0 18 -0.9317 -0.0074
0 0 19 1.7473 0.0043
0 0 20 0.2442 -0.0277
0 0 21 0.4289 0.0271
0 0 22 1.7666 0.0209
0 0 23 -1.1994 0.0033
0 0 24 0.3160 -0.0198
0 1 3 -13.9388 -0.0554
0 1 4 -45.3957 0.0331
0 1 5 -9.1540 0.0137
0 1 6 9.0928 0.0553
0 1 7 1.1641 -0.0400
0 1 8 -3.9260 -0.0010
0 1 9 -3.2454 -0.0272
0 1 10 -7.0341 0.0004
0 1 11 3.5764 0.0166
0 1 12 -1.3431 -0.0007
0 1 13 -6.6194 -0.0272
0 1 14 -2.4265 0.0241
0 1 15 0.2268 0.0300
0 1 16 0.1153 -0.0369
0 1 17 5.2706 -0.0384
0 1 18 0.4816 -0.0105
0 1 19 1.9284 0.0120
0 1 20 -1.2461 0.0044
0 1 21 -1.0912 0.0194
0 1 22 -0.9063 0.0242
0 1 23 0.5518 0.0333
0 1 24 1.1288 -0.0074
0 2 2 1.0084 0.0691
0 2 3 6.5456 -0.0771
0 2 4 -25.5021 -0.0161
0 2 5 -25.3884 0.0299
0 2 6 -1.0049 -0.0186
0 2 7 6.3430 0.0147
0 2 8 -1.4988 -0.0057
0 2 9 -3.7414 0.0327
0 2 10 -2.8721 -0.0178
0 2 11 -5.9047 0.0212
0 2 12 4.7239 0.0450
0 2 13 -0.0885 -0.0352
0 2 14 -4.7921 -0.0228
0 2 15 2.1883 -0.0034
0 2 16 1.1205 0.0066
0 2 17 2.8856 -0.0328
0 2 18 4.1164 -0.0097
0 2 19 -2.4212 -0.0229
0 2 20 -0.9626 0.0025
0 2 21 -2.1736 0.0097
0 2 22 -0.4815 -0.0613
0 2 23 1.4650 0.0071
0 2 24 -0.7750 -0.0062
0 3 0 -11.8906 -0.3675
0 3 1 -113.2885 0.2159
0 3 2 -51.4733 0.1235
0 3 3 -16.9959 0.0212
0 3 4 22.9958 0.0132
0 3 5 -7.4819 0.0136
0 3 6 -18.5979 -0.0542
0 3 7 -13.7847 0.0131
0 3 8 3.8368 -0.0062
0 3 9 -3.7955 -0.0204
0 3 10 3.7067 0.0083
0 3 11 2.6132 -0.0100
0 3 12 -1.6724 -0.0167
0 3 13 5.9848 0.0714
0 3 14 1.6052 -0.0086
0 3 15 -0.8227 0.0059
0 3 16 3.0815 0.0290
0 3 17 -0.3818 -0.0080
0 3 18 2.6339 -0.0254
0 3 19 -1.0861 -0.0263
0 3 20 -2.7874 -0.0198
0 3 21 -2.2295 -0.0350
0 3 22 -1.0889 0.0227
0 3 23 0.5065 -0.0310
0 3 24 1.5801 -0.0326
0 4 0 16.4512 -0.2779
0 4 1 -14.4530 -0.2924
0 4 2 -12.9101 -0.1184
0 4 3 -10.6906 -0.0041
0 4 4 10.6507 0.0542
0 4 5 16.4271 -0.0076
0 4 6 3.7761 0.0196
0 4 7 -13.7499 0.0285
0 4 8 -9.6574 0.0376
0 4 9 7.8313 -0.0137
0 4 10 1.9671 0.0183
0 4 11 6.2104 -0.0039
0 4 12 3.9633 -0.0049
0 4 13 -0.8712 -0.0044
0 4 14 6.4670 0.0267
0 4 15 0.8383 -0.0140
0 4 16 2.3141 -0.0077
0 4 17 -1.1001 0.0279
0 4 18 -2.7302 0.0251
0 4 19 -0.4601 0.0211
0 4 20 -1.4457 0.0160
0 4 21 -0.2902 0.0097
0 4 22 -0.8077 -0.0284
0 4 23 -0.6818 0.0439
0 4 24 -0.3359 0.0383
0 5 0 -9.7752 -0.4416
0 5 1 24.6270 0.0932
0 5 2 20.7187 -0.0971
0 5 3 12.1790 -0.0273
0 5 4 -6.1828 -0.0387
0 5 5 2.9600 -0.0044
0 5 6 4.2467 0.0199
0 5 7 12.0426 0.0130
0 5 8 -2.5697 -0.0015
0 5 9 1.2809 0.0580
0 5 10 8.5941 -0.0262
0 5 11 1.8059 0.0026
0 5 12 4.0486 0.0473
0 5 13 0.7732 0.0043
0 5 14 1.2075 -0.0079
0 5 15 4.2557 -0.0184
0 5 16 -1.7273 -0.0297
0 5 17 1.5599 -0.0041
0 5 18 -5.1556 -0.0133
0 5 19 -1.3185 0.0341
0 5 20 -1.0313 -0.0052
0 5 21 0.8495 0.0096
0 5 22 1.0513 0.0013
0 5 23 0.1877 -0.1041
0 5 24 -0.1760 0.0236
0 6 0 7.2389 -0.0233
0 6 1 17.6010 -0.1719
0 6 2 8.1679 0.0887
0 6 3 19.7629 0.1438
0 6 4 -4.2033 -0.0843
0 6 5 -7.7133 0.0222
0 6 6 -1.6220 0.0505
0 6 7 6.1862 -0.0236
0 6 8 13.4614 -0.0233
0 6 9 -1.2564 -0.0137
0 6 10 -1.7930 0.0223
0 6 11 2.3115 -0.0349
0 6 12 -3.1162 -0.0288
0 6 13 5.4973 0.0490
0 6 14 -1.6957 -0.0106
0 6 15 3.7267 0.0332
0 6 16 -0.1343 0.0265
0 6 17 -2.2130 0.0460
0 6 18 -0.4220 -0.0055
0 6 19 -3.0129 -0.0890
0 6 20 0.8798 -0.0489
0 6 21 -0.4280 -0.0341
0 6 22 1.3246 -0.0773
0 6 23 0.4219 -0.0170
0 7 0 2.9559 1.1989
0 7 1 2.0083 -0.0503
0 7 2 -2.3310 0.0448
0 7 3 -9.4522 -0.0319
0 7 4 4.8546 0.0477
0 7 5 -5.2988 -0.0076
0 7 6 3.8838 0.0143
0 7 7 1.3405 -0.0032
0 7 8 8.3695 0.0370
0 7 9 7.4352 -0.0223
0 7 10 -6.9608 0.0205
0 7 11 -4.8025 0.0393
0 7 12 -2.5997 -0.0100
0 7 13 -1.7785 -0.0366
0 7 14 3.7223 0.0079
0 7 15 -4.0944 0.0013
0 7 16 1.8357 -0.0091
0 7 17 -1.9690 0.0411
0 7 18 1.3892 -0.0273
0 7 19 -0.0719 0.0109
0 7 20 -0.3784 -0.0006
0 7 21 1.0002 0.0414
0 7 22 -1.0741 0.1593
0 7 23 1.2185 -0.0844
0 8 0 -1.7205 -0.1902
0 8 1 -19.5969 0.5640
0 8 2 -9.4614 0.0333
0 8 3 -19.9439 -0.0820
0 8 4 -6.6769 0.0663
0 8 5 2.7363 0.0186
0 8 6 -0.9965 -0.0388
0 8 7 5.8664 0.0311
0 8 8 -2.6312 0.0089
0 8 9 0.1757 0.0398
0 8 10 2.8667 -0.0039
0 8 11 -7.5033 0.0266
0 8 12 1.1869 0.0098
0 8 13 -3.1782 -0.0023
0 8 14 2.2876 0.0155
0 8 15 -1.0126 -0.0109
0 8 16 -3.8983 -0.0105
0 8 17 -0.4282 -0.0189
0 8 18 -1.0731 -0.0559
0 8 19 2.0766 -0.0275
0 8 20 -0.8498 0.0168
0 8 21 0.9949 0.0261
0 8 22 -0.0990 0.2302
0 8 23 -0.1234 0.2250
0 9 0 -1.4160 -1.3573
0 9 1 -10.5091 -0.2062
0 9 2 -17.4168 -0.0909
0 9 3 -6.1494 0.0739
0 9 4 -11.7323 -0.0018
0 9 5 5.1984 0.0087
0 9 6 2.3658 0.0242
0 9 7 -2.6649 0.0173
0 9 8 -0.2578 0.0034
0 9 9 -7.9763 -0.0024
0 9 10 -0.9172 0.0288
0 9 11 0.7138 -0.0344
0 9 12 -0.7976 -0.0018
0 9 13 3.6053 -0.0169
0 9 14 -2.9174 -0.0276
0 9 15 3.0162 0.0628
0 9 16 -2.0105 0.0388
0 9 17 -0.8932 -0.0319
0 9 18 -0.3956 0.1175
0 9 19 -0.4169 -0.0609
0 9 20 1.0995 0.0120
0 9 21 -1.4681 -0.1224
0 9 22 1.6281 -0.1972
0 10 0 -7.5991 0.4489
0 10 1 4.1704 -0.5064
0 10 2 -2.9910 -0.1139
0 10 3 -0.6929 -0.0266
0 10 4 4.9160 0.0135
0 10 5 -1.1055 -0.0115
0 10 6 6.8881 0.0257
0 10 7 0.6323 -0.0462
0 10 8 -1.8131 0.0203
0 10 9 0.3483 -0.0310
0 10 10 -5.2385 -0.0133
0 10 11 5.1705 0.0455
0 10 12 -0.7286 -0.0220
0 10 13 3.6695 -0.0288
0 10 14 0.5403 -0.0240
0 10 15 -1.3372 -0.0257
0 10 16 2.2814 0.0366
0 10 17 -1.5386 -0.0152
0 10 18 0.3830 -0.0083
0 10 19 -0.0713 0.0593
0 10 20 1.6615 0.0247
0 10 21 0.9459 0.0898
0 11 0 2.4198 0.8729
0 11 1 0.0676 0.3561
0 11 2 8.0993 0.1664
0 11 3 3.4112 0.0282
0 11 4 6.2955 -0.0799
0 11 5 3.7107 0.0411
0 11 6 0.1940 0.0133
0 11 7 3.5884 0.0150
0 11 8 -1.0778 -0.0544
0 11 9 3.4221 0.0594
0 11 10 2.1237 -0.0397
0 11 11 -1.7807 -0.0151
0 11 12 4.7247 -0.0032
0 11 13 -2.2879 -0.0454
0 11 14 1.1115 -0.0335
0 11 15 0.6480 -0.0352
0 11 16 1.4871 0.0198
0 11 17 2.8000 -0.0609
0 11 18 -0.9609 -0.0327
0 11 19 -0.4591 0.0078
0 11 20 -0.7030 -0.0268
0 11 21 1.2826 0.1510
0 12 0 4.4236 -0.2621
0 12 1 0.4203 0.1442
0 12 2 4.2712 0.1172
0 12 3 6.8562 0.0341
0 12 4 2.4211 0.0069
0 12 5 3.0763 -0.0154
0 12 6 -0.0202 -0.0031
0 12 7 -0.4870 0.0537
0 12 8 1.7051 0.0211
0 12 9 -2.8588 -0.0295
0 12 10 4.5478 0.0176
0 12 11 -0.9317 -0.0409
0 12 12 0.1496 -0.0389
0 12 13 -2.3606 -0.0431
0 12 14 -1.4110 -0.0010
0 12 15 -1.8226 -0.0207
0 12 16 0.6755 -0.0122
0 12 17 3.4881 0.0921
0 12 18 1.6718 -0.0301
0 12 19 0.1599 0.0960
0 12 20 -0.4151 0.0854
0 13 0 -2.3890 -0.2016
0 13 1 0.2594 -0.2521
0 13 2 -1.2947 -0.2060
0 13 3 1.4466 -0.0950
0 13 4 2.9915 0.0631
0 13 5 -0.0232 -0.0248
0 13 6 0.5789 -0.0386
0 13 7 -1.5155 0.0107
0 13 8 0.8856 0.0214
0 13 9 0.4607 -0.0582
0 13 10 -1.5608 -0.0133
0 13 11 1.4891 -0.0231
0 13 12 -1.4941 -0.0243
0 13 13 -0.2985 -0.0093
0 13 14 -1.6877 -0.0256
0 13 15 -0.9940 -0.0784
0 13 16 -1.4462 0.0348
0 13 17 -0.4248 0.0153
0 13 18 1.3535 0.0917
0 13 19 0.1412 0.1011
0 14 0 -2.5364 -0.3663
0 14 1 -2.1668 0.0716
0 14 2 -1.8398 -0.0517
0 14 3 -3.3235 -0.0042
0 14 4 -1.8474 0.0048
0 14 5 -0.6175 0.0359
0 14 6 -1.7727 -0.0315
0 14 7 -0.6921 -0.0418
0 14 8 -4.2750 -0.0186
0 14 9 1.5335 0.0049
0 14 10 -2.9187 0.0019
0 14 11 2.3731 -0.0056
0 14 12 -1.5375 -0.0003
0 14 13 1.6310 -0.0533
0 14 14 0.8403 -0.0754
0 14 15 0.7156 -0.0567
0 14 16 -0.3117 -0.1604
0 14 17 -1.8148 0.0324
0 14 18 -0.0014 0.0459
0 15 0 -2.5644 -0.1479
0 15 1 0.5770 -0.1532
0 15 2 -0.3190 0.1612
0 15 3 -1.4673 0.0598
0 15 4 -2.5291 -0.0304
0 15 5 -1.3635 -0.0239
0 15 6 -1.6540 0.0381
0 15 7 0.3969 -0.0102
0 15 8 -2.9993 -0.0110
0 15 9 -3.1619 0.0277
0 15 10 -2.1024 -0.0408
0 15 11 -3.1887 0.0818
0 15 12 1.9739 -0.0936
0 15 13 0.3721 0.0809
0 15 14 1.2870 -0.0008
0 15 15 1.0608 0.0776
0 15 16 0.4678 0.0570
0 15 17 -0.9874 -0.0802
0 16 0 0.7436 0.9705
0 16 1 1.3053 -0.0908
0 16 2 3.2618 -0.0097
0 16 3 3.3709 -0.0206
0 16 4 -0.7823 -0.0178
0 16 5 0.8690 -0.0688
0 16 6 1.2631 -0.0055
0 16 7 -0.1431 0.0306
0 16 8 2.6549 -0.0190
0 16 9 -2.1655 -0.0014
0 16 10 -0.2630 -0.0246
0 16 11 -1.6244 -0.0219
0 16 12 -0.7113 0.1305
0 16 13 0.9288 0.1263
0 16 14 0.6603 0.1210
0 16 15 -0.8081 0.3392
0 16 16 -0.9677 0.1623
0 17 0 3.9744 -0.1159
0 17 1 2.1334 0.4260
0 17 2 1.2194 0.0088
0 17 3 2.1807 -0.1202
0 17 4 2.9229 -0.0196
0 17 5 0.4992 0.0799
0 17 6 1.3251 0.0027
0 17 7 0.5294 -0.0360
0 17 8 1.2956 -0.0250
0 17 9 -0.3469 -0.0047
0 17 10 0.2070 0.0033
0 17 11 1.6857 0.0648
0 17 12 -0.3778 0.2507
0 17 13 1.6347 0.0381
0 17 14 -0.8257 0.3033
0 18 0 2.2570 -0.9803
0 18 1 2.2195 -0.2075
0 18 2 -0.5910 -0.1414
0 18 3 -3.4352 0.0614
0 18 4 0.4699 0.0294
0 18 5 0.7333 -0.0860
0 18 6 -0.0854 0.0864
0 18 7 -1.6049 0.0179
0 18 8 -1.7013 -0.0786
0 18 9 -0.5273 0.1049
0 18 10 -1.5265 0.2354
0 18 11 0.1547 -0.0309
0 18 12 0.7986 0.1060
0 19 0 -1.5814 0.3468
0 19 1 0.4474 -0.2252
0 19 2 -1.7808 -0.1726
0 19 3 -1.4674 -0.0894
0 19 4 -2.2284 0.0546
0 19 5 -1.9646 0.0707
0 19 6 0.7390 -0.1841
0 19 7 -1.4725 0.0764
0 19 8 -2.5673 0.2291
0 19 9 -0.6404 -0.0140
0 19 10 0.6221 0.2052
0 20 0 0.3824 0.4582
0 20 1 -1.0691 0.5107
0 20 2 -0.7467 0.3334
0 20 3 0.7626 0.1731
0 20 4 0.4309 -0.1804
0 20 5 -0.9113 -0.0207
0 20 6 -1.1069 0.0423
0 20 7 -0.2426 -0.0441
1 -20 0 0.3195 -0.3895
1 -20 1 -1.6576 0.1699
1 -20 2 1.0655 -0.1561
1 -20 3 -1.6727 -0.0334
1 -20 4 -0.6963 0.1025
1 -20 5 1.7091 -0.0412
1 -20 6 0.5546 -0.0598
1 -19 0 -1.1294 -0.7407
1 -19 1 -1.0000 -0.1658
1 -19 2 0.2164 -0.2715
1 -19 3 -1.4718 0.0838
1 -19 4 -0.3487 -0.1025
1 -19 5 0.1763 0.0342
1 -19 6 2.4525 0.1635
1 -19 7 1.6761 -0.1322
1 -19 8 0.3643 0.0474
1 -19 9 0.8577 -0.1941
1 -19 10 -0.4045 -0.0931
1 -18 0 -0.0398 0.7406
1 -18 1 0.2069 -0.3562
1 -18 2 0.6789 0.0232
1 -18 3 0.7419 0.0426
1 -18 4 0.2877 -0.1499
1 -18 5 3.2957 0.0790
1 -18 6 1.6258 -0.0944
1 -18 7 2.1894 0.1007
1 -18 8 -1.0545 0.0150
1 -18 9 0.5993 0.0486
1 -18 10 -2.5238 0.0901
1 -18 11 -0.3594 -0.0006
1 -18 12 1.3707 0.4355
1 -17 0 3.3844 0.6782
1 -17 1 4.2801 0.4413
1 -17 2 0.4090 0.1526
1 -17 3 2.7827 -0.0926
1 -17 4 0.2440 0.0491
1 -17 5 0.9037 0.0417
1 -17 6 2.7350 0.0431
1 -17 7 1.2649 0.1414
1 -17 8 0.6592 -0.1208
1 -17 9 -2.2908 0.0035
1 -17 10 1.5155 0.0527
1 -17 11 -3.3582 0.1074
1 -17 12 0.1605 -0.0659
1 -17 13 0.4476 0.1758
1 -17 14 -1.5724 -0.2603
1 -16 0 1.5212 -0.7481
1 -16 1 3.9385 0.2002
1 -16 2 1.9181 0.0366
1 -16 3 -1.1554 0.0218
1 -16 4 2.7806 -0.0617
1 -16 5 -4.3008 0.0428
1 -16 6 0.4344 0.0303
1 -16 7 -1.7603 0.1251
1 -16 8 3.2226 0.0465
1 -16 9 -1.8319 -0.0831
1 -16 10 1.2748 -0.0161
1 -16 11 1.3057 0.0457
1 -16 12 -0.4732 -0.1353
1 -16 13 0.3404 -0.0218
1 -16 14 -1.2368 -0.0322
1 -16 15 -1.3490 -0.0168
1 -15 0 0.8082 -0.3168
1 -15 1 -0.2197 -0.4851
1 -15 2 1.2113 -0.1436
1 -15 3 -2.1173 -0.0417
1 -15 4 0.0203 0.0393
1 -15 5 -1.5983 -0.0051
1 -15 6 -3.6027 -0.0155
1 -15 7 -2.0957 -0.0326
1 -15 8 -0.7899 0.0317
1 -15 9 2.4166 -0.0044
1 -15 10 -2.5621 0.0311
1 -15 11 1.8745 -0.0129
1 -15 12 0.5995 0.0374
1 -15 13 0.9229 -0.0800
1 -15 14 0.7493 0.2343
1 -15 15 -1.2493 -0.0985
1 -15 16 -0.1904 0.1516
1 -15 17 1.0485 -0.1298
1 -14 0 0.1523 0.1965
1 -14 1 -1.8918 0.0805
1 -14 2 -2.0867 0.0265
1 -14 3 2.4064 -0.0376
1 -14 4 -2.6064 -0.0013
1 -14 5 3.7045 -0.0526
1 -14 6 -3.7641 0.0741
1 -14 7 -1.0398 -0.0075
1 -14 8 -4.8922 -0.0083
1 -14 9 0.6526 0.0909
1 -14 10 -0.4186 -0.0411
1 -14 11 -1.8201 0.0163
1 -14 12 1.5645 0.0249
1 -14 13 -1.1742 -0.0307
1 -14 14 2.2999 0.0110
1 -14 15 -0.1293 0.1095
1 -14 16 -1.4385 -0.1722
1 -14 17 0.2495 0.1308
1 -14 18 0.7807 -0.1887
1 -13 0 -4.3879 0.1703
1 -13 1 0.8778 0.0972
1 -13 2 -3.1721 0.1767
1 -13 3 1.1659 0.1543
1 -13 4 0.4997 -0.0772
1 -13 5 0.5955 -0.0283
1 -13 6 2.4128 0.0116
1 -13 7 -2.1546 0.0164
1 -13 8 -0.7193 0.0342
1 -13 9 -5.7852 0.0382
1 -13 10 2.1176 0.0076
1 -13 11 -0.9095 -0.0157
1 -13 12 0.2725 -0.0207
1 -13 13 0.3330 0.0057
1 -13 14 -0.4345 -0.0537
1 -13 15 0.7300 0.0022
1 -13 16 0.8133 -0.0477
1 -13 17 -2.8036 -0.0326
1 -13 18 -1.4909 0.1792
1 -13 19 0.0771 -0.1631
1 -12 0 0.0305 0.6108
1 -12 1 -2.8072 -0.0620
1 -12 2 3.5813 0.0015
1 -12 3 -2.6821 -0.1022
1 -12 4 2.3196 0.0485
1 -12 5 -3.6784 -0.0158
1 -12 6 1.6778 -0.0284
1 -12 7 -1.6441 -0.0110
1 -12 8 1.8469 0.0137
1 -12 9 -1.6513 -0.0378
1 -12 10 -1.9237 0.0245
1 -12 11 2.9979 -0.0318
1 -12 12 0.5976 0.0005
1 -12 13 1.9695 -0.0248
1 -12 14 -0.4885 0.0508
1 -12 15 0.0280 0.0131
1 -12 16 -0.6466 0.1002
1 -12 17 -0.2128 0.0113
1 -12 18 -3.7308 0.0013
1 -12 19 -1.8332 0.0765
1 -12 20 0.4648 -0.1490
1 -11 0 7.2634 -0.4783
1 -11 1 -2.0004 0.2907
1 -11 2 3.3014 -0.0828
1 -11 3 0.7746 -0.1021
1 -11 4 -2.4267 0.0432
1 -11 5 -2.7674 -0.0048
1 -11 6 -4.4586 -0.0247
1 -11 7 0.3700 -0.0082
1 -11 8 -0.9099 -0.0232
1 -11 9 5.0853 0.0327
1 -11 10 -1.4973 -0.0185
1 -11 11 1.5178 0.0376
1 -11 12 1.6182 -0.0499
1 -11 13 2.9511 0.0572
1 -11 14 1.0413 -0.0578
1 -11 15 -0.2385 0.0447
1 -11 16 -0.4885 0.0167
1 -11 17 -2.0118 0.0975
1 -11 18 -0.4221 0.0268
1 -11 19 -2.8305 -0.0463
1 -11 20 0.9861 0.0019
1 -11 21 1.3836 -0.1489
1 -10 0 0.5361 -1.0962
1 -10 1 5.2646 -0.1836
1 -10 2 -7.2071 -0.0713
1 -10 3 4.7456 0.1032
1 -10 4 -5.5341 -0.0282
1 -10 5 -1.7896 0.0081
1 -10 6 -7.8823 -0.0020
1 -10 7 0.0832 -0.0003
1 -10 8 -2.7407 -0.0142
1 -10 9 4.0722 -0.0061
1 -10 10 4.3340 0.0439
1 -10 11 0.2721 -0.0492
1 -10 12 1.2877 0.0018
1 -10 13 -0.4148 0.0090
1 -10 14 1.9146 -0.0029
1 -10 15 0.0925 -0.0374
1 -10 16 -0.5975 -0.0085
1 -10 17 -0.0245 -0.0120
1 -10 18 1.2180 0.0168
1 -10 19 0.3543 0.0417
1 -10 20 0.7588 -0.1067
1 -10 21 -0.1352 0.0987
1 -9 0 -6.5833 0.9532
1 -9 1 1.0570 -0.4055
1 -9 2 -4.6178 0.0132
1 -9 3 -6.0103 -0.0109
1 -9 4 -2.4577 -0.0064
1 -9 5 -0.6778 -0.0343
1 -9 6 -2.2251 -0.0045
1 -9 7 -1.7301 -0.0464
1 -9 8 1.4386 0.0119
1 -9 9 -3.5362 -0.0294
1 -9 10 4.4416 -0.0224
1 -9 11 1.4461 0.0298
1 -9 12 1.6607 -0.0230
1 -9 13 -2.3908 -0.0251
1 -9 14 -1.1637 -0.0184
1 -9 15 0.5719 0.0028
1 -9 16 0.4680 -0.0331
1 -9 17 -0.3302 0.0328
1 -9 18 1.6587 0.0276
1 -9 19 1.7990 -0.0611
1 -9 20 1.0226 0.0338
1 -9 21 -0.8924 0.0028
1 -9 22 -0.9499 0.0850
1 -8 0 -10.6593 0.9431
1 -8 1 -10.5082 0.5329
1 -8 2 6.3000 0.1478
1 -8 3 -6.9394 -0.0432
1 -8 4 3.9255 -0.0501
1 -8 5 -4.9122 0.0376
1 -8 6 9.2248 -0.0034
1 -8 7 -2.5873 -0.0210
1 -8 8 4.3039 -0.0333
1 -8 9 -0.5066 0.0223
1 -8 10 -2.3284 -0.0384
1 -8 11 2.2316 0.0036
1 -8 12 0.0984 0.0501
1 -8 13 1.5737 0.0165
1 -8 14 -4.5901 -0.0136
1 -8 15 -1.6160 -0.0498
1 -8 16 -0.2627 0.0063
1 -8 17 0.3023 0.0160
1 -8 18 0.2411 -0.0211
1 -8 19 0.0081 0.0423
1 -8 20 -0.9313 -0.0011
1 -8 21 -1.4967 0.0193
1 -8 22 -1.6961 0.0727
1 -8 23 0.0156 -0.0799
1 -7 0 -9.0091 -0.9238
1 -7 1 -13.4179 0.2080
1 -7 2 5.4233 0.0209
1 -7 3 4.4690 0.0399
1 -7 4 7.3091 0.0333
1 -7 5 5.3491 -0.0118
1 -7 6 0.2831 0.0059
1 -7 7 7.8153 0.0267
1 -7 8 -6.0052 0.0253
1 -7 9 4.0741 -0.0155
1 -7 10 -2.0705 0.0208
1 -7 11 2.3318 -0.0411
1 -7 12 0.8634 -0.0025
1 -7 13 2.8043 0.0093
1 -7 14 0.9086 0.0594
1 -7 15 -5.3165 -0.0365
1 -7 16 -4.4132 0.0016
1 -7 17 -0.7840 -0.0114
1 -7 18 -1.4513 0.0052
1 -7 19 1.9141 -0.0276
1 -7 20 -2.6927 0.0253
1 -7 21 -1.2227 0.0918
1 -7 22 -1.3801 0.0118
1 -7 23 0.0117 0.0278
1 -6 0 2.1848 -0.4144
1 -6 1 5.2174 -0.4904
1 -6 2 -7.6351 -0.2407
1 -6 3 14.5095 -0.0306
1 -6 4 -0.7194 0.0604
1 -6 5 16.8394 -0.0254
1 -6 6 -5.0806 -0.0151
1 -6 7 1.2659 -0.0100
1 -6 8 -1.8190 0.0141
1 -6 9 -5.0926 0.0026
1 -6 10 3.0481 -0.0183
1 -6 11 0.6280 -0.0204
1 -6 12 3.9314 -0.0005
1 -6 13 -0.0327 -0.0228
1 -6 14 2.8713 0.0037
1 -6 15 0.5136 0.0351
1 -6 16 -5.3934 -0.0030
1 -6 17 -2.7510 0.0040
1 -6 18 -1.9303 -0.0352
1 -6 19 1.0799 0.0501
1 -6 20 0.1186 -0.0100
1 -6 21 -0.5304 0.0239
1 -6 22 0.7004 0.0910
1 -6 23 0.4866 -0.0205
1 -5 0 4.4913 0.1955
1 -5 1 28.1681 0.0967
1 -5 2 -8.2332 0.0061
1 -5 3 6.4425 0.0145
1 -5 4 -0.7308 -0.0353
1 -5 5 0.7014 0.0388
1 -5 6 8.6702 -0.0360
1 -5 7 -14.2150 0.0069
1 -5 8 1.9699 -0.0129
1 -5 9 -4.4220 -0.0091
1 -5 10 2.7394 -0.0155
1 -5 11 2.3540 0.0127
1 -5 12 2.0737 0.0165
1 -5 13 -0.7020 0.0125
1 -5 14 -2.2973 -0.0269
1 -5 15 1.1865 0.0265
1 -5 16 2.3227 0.0188
1 -5 17 -1.2525 -0.0130
1 -5 18 -0.4232 0.0415
1 -5 19 -1.2903 -0.0469
1 -5 20 2.2263 0.0397
1 -5 21 0.3337 0.0520
1 -5 22 1.1488 -0.0797
1 -5 23 0.2468 0.0565
1 -5 24 1.3384 -0.1625
1 -4 0 21.2200 0.1967
1 -4 1 -15.2479 0.0550
1 -4 2 25.7712 0.2054
1 -4 3 -22.1669 0.0369
1 -4 4 18.9957 -0.0301
1 -4 5 -16.6018 -0.0029
1 -4 6 4.1621 0.0619
1 -4 7 -1.4140 -0.0062
1 -4 8 -8.6502 0.0003
1 -4 9 5.4073 0.0058
1 -4 10 1.0108 0.0143
1 -4 11 4.1991 -0.0127
1 -4 12 -0.5199 -0.0016
1 -4 13 -1.4559 0.0120
1 -4 14 -3.3322 -0.0073
1 -4 15 -3.2474 -0.0076
1 -4 16 3.9789 0.0255
1 -4 17 2.6069 0.0118
1 -4 18 3.1594 -0.0146
1 -4 19 -2.6215 0.0110
1 -4 20 0.3691 -0.0003
1 -4 21 2.3357 -0.0286
1 -4 22 0.6957 0.0382
1 -4 23 -0.0722 -0.0754
1 -4 24 -0.7662 -0.0460
1 -3 0 35.7931 0.7622
1 -3 1 -50.0268 -0.0796
1 -3 2 -4.1151 -0.0266
1 -3 3 -12.2096 -0.0550
1 -3 4 -1.6343 -0.0367
1 -3 5 12.8433 0.0015
1 -3 6 -10.7487 -0.0149
1 -3 7 11.3176 0.0277
1 -3 8 0.7826 -0.0034
1 -3 9 0.1055 -0.0012
1 -3 10 4.7584 -0.0111
1 -3 11 0.3808 0.0344
1 -3 12 -1.5331 -0.0638
1 -3 13 -2.2422 -0.0216
1 -3 14 -2.6918 0.0083
1 -3 15 -1.4794 -0.0065
1 -3 16 -0.2049 0.0040
1 -3 17 3.0358 -0.0064
1 -3 18 1.8396 -0.0049
1 -3 19 1.2890 -0.0444
1 -3 20 -2.7775 -0.0015
1 -3 21 0.5593 0.0231
1 -3 22 1.7128 -0.0093
1 -3 23 1.3034 -0.0187
1 -3 24 -1.5043 0.0471
1 -2 1 12.4601 0.3236
1 -2 2 -56.6438 -0.1144
1 -2 3 32.8209 -0.0107
1 -2 4 -31.1543 0.0396
1 -2 5 11.8214 0.0266
1 -2 6 6.0564 -0.0130
1 -2 7 2.7775 -0.0052
1 -2 8 17.0895 0.0186
1 -2 9 5.0399 -0.0148
1 -2 10 -3.9303 -0.0212
1 -2 11 -0.4490 0.0039
1 -2 12 -2.8864 0.0232
1 -2 13 -2.3031 0.0116
1 -2 14 -0.2408 -0.0383
1 -2 15 0.8263 0.0176
1 -2 16 -1.1086 -0.0140
1 -2 17 1.2856 0.0093
1 -2 18 -1.2595 -0.0232
1 -2 19 0.8769 -0.0109
1 -2 20 -0.7988 -0.0064
1 -2 21 -1.0496 0.0035
1 -2 22 -0.4347 0.0315
1 -2 23 1.7745 0.0312
1 -2 24 0.7923 0.0151
1 -1 2 -17.3738 -0.0021
1 -1 3 20.9550 -0.0123
1 -1 4 30.9263 0.0198
1 -1 5 -26.1169 -0.0269
1 -1 6 10.0986 0.0109
1 -1 7 -0.0563 0.0438
1 -1 8 8.5893 0.0074
1 -1 9 10.1425 0.0172
1 -1 10 1.7986 0.0066
1 -1 11 -9.6256 -0.0385
1 -1 12 -1.9547 0.0365
1 -1 13 -1.2791 0.0099
1 -1 14 0.3921 0.0179
1 -1 15 2.7463 -0.0226
1 -1 16 0.0324 0.0054
1 -1 17 -1.0309 0.0256
1 -1 18 -0.3687 0.0203
1 -1 19 -0.9155 -0.0074
1 -1 20 2.0728 -0.0004
1 -1 21 1.1002 -0.0146
1 -1 22 -1.1313 0.0018
1 -1 23 -1.0052 0.0304
1 -1 24 -0.7860 0.0642
1 0 3 -24.9370 0.0208
1 0 4 27.2470 -0.0614
1 0 5 9.9415 -0.0719
1 0 6 -17.3228 -0.0395
1 0 7 4.4599 -0.0071
1 0 8 -1.0969 0.0041
1 0 9 -0.7459 -0.0301
1 0 10 4.6388 0.0118
1 0 11 -2.4851 0.0127
1 0 12 -7.5676 -0.0245
1 0 13 -2.7092 0.0009
1 0 14 -0.6696 0.0223
1 0 15 -0.1783 -0.0215
1 0 16 3.2799 0.0170
1 0 17 -1.2692 -0.0190
1 0 18 1.2911 0.0235
1 0 19 -0.3198 0.0215
1 0 20 2.9462 -0.0045
1 0 21 2.0202 -0.0344
1 0 22 1.8666 -0.0048
1 0 23 -1.7994 0.0151
1 0 24 -1.5102 -0.0011
1 1 4 -34.9128 -0.0193
1 1 5 -0.6354 -0.0108
1 1 6 1.5740 0.0480
1 1 7 -3.2193 -0.0415
1 1 8 -2.0697 -0.0194
1 1 9 -4.0714 -0.0147
1 1 10 -7.7758 -0.0487
1 1 11 3.0563 -0.0045
1 1 12 -3.3616 0.0311
1 1 13 -5.4655 -0.0146
1 1 14 -3.0448 -0.0068
1 1 15 -3.4332 0.0395
1 1 16 2.1897 -0.0258
1 1 17 3.0442 -0.0071
1 1 18 0.6872 -0.0333
1 1 19 4.0061 0.0170
1 1 20 0.0132 -0.0025
1 1 21 1.0934 0.0314
1 1 22 -0.0952 0.0111
1 1 23 -0.9052 -0.0194
1 1 24 0.6360 0.0325
1 2 1 66.5219 0.2512
1 2 2 65.2605 0.2309
1 2 3 59.8383 -0.0961
1 2 4 -10.4738 -0.0207
1 2 5 -28.6832 0.0152
1 2 6 -6.4270 0.0301
1 2 7 8.4147 0.0331
1 2 8 -4.5218 0.0078
1 2 9 -0.6515 0.0264
1 2 10 -9.9186 0.0069
1 2 11 -6.5512 -0.0229
1 2 12 2.9717 0.0076
1 2 13 -2.8309 0.0087
1 2 14 -3.1483 -0.0163
1 2 15 -0.6402 -0.0418
1 2 16 -2.3421 0.0179
1 2 17 5.6068 0.0067
1 2 18 2.0889 0.0034
1 2 19 1.9923 0.0091
1 2 20 1.7983 0.0033
1 2 21 -1.4371 0.0106
1 2 22 -0.9487 0.0053
1 2 23 -1.6719 0.0079
1 2 24 -0.4655 -0.0358
1 3 0 -24.6161 0.1020
1 3 1 -57.2491 0.1122
1 3 2 -58.9731 0.1441
1 3 3 -10.3796 0.0445
1 3 4 16.9396 0.0028
1 3 5 -3.9750 -0.0111
1 3 6 -19.7506 -0.0695
1 3 7 -9.2260 0.0019
1 3 8 2.8254 0.0111
1 3 9 -7.2429 -0.0144
1 3 10 3.8563 0.0126
1 3 11 -5.6369 0.0244
1 3 12 -2.0227 -0.0202
1 3 13 5.9003 -0.0017
1 3 14 -2.4467 0.0044
1 3 15 1.1919 0.0096
1 3 16 -0.3777 -0.0192
1 3 17 -0.4802 0.0169
1 3 18 5.2589 0.0150
1 3 19 -0.2241 -0.0092
1 3 20 0.3817 0.0048
1 3 21 -1.0408 -0.0199
1 3 22 -1.8961 -0.0287
1 3 23 -0.2271 0.0198
1 3 24 -0.5862 -0.0459
1 4 0 9.6574 -0.0845
1 4 1 -40.3315 -0.0548
1 4 2 -38.6978 -0.0064
1 4 3 -45.1934 -0.0262
1 4 4 -5.2811 0.0665
1 4 5 16.7151 0.0648
1 4 6 8.3230 -0.0557
1 4 7 -21.5343 -0.0424
1 4 8 -8.4113 0.0069
1 4 9 -2.2493 -0.0237
1 4 10 -0.2513 -0.0432
1 4 11 8.5471 0.0003
1 4 12 -0.3178 0.0225
1 4 13 0.7123 -0.0127
1 4 14 4.7356 0.0039
1 4 15 -0.3334 0.0326
1 4 16 2.9943 0.0419
1 4 17 -2.0447 0.0021
1 4 18 0.3338 -0.0013
1 4 19 0.3846 -0.0134
1 4 20 -0.7671 0.0188
1 4 21 -1.4779 0.0031
1 4 22 -1.4087 -0.0117
1 4 23 -1.6897 0.0347
1 4 24 -0.4298 0.0241
1 5 0 -15.3812 -0.2557
1 5 1 -9.7315 -0.0786
1 5 2 1.1493 -0.0273
1 5 3 -6.6131 -0.0336
1 5 4 -5.5517 -0.0413
1 5 5 -6.1395 -0.0335
1 5 6 11.6212 0.0290
1 5 7 8.8758 -0.0055
1 5 8 -12.6880 -0.0386
1 5 9 0.7821 0.0275
1 5 10 2.9087 0.0192
1 5 11 3.9498 -0.0387
1 5 12 8.4939 0.0037
1 5 13 -3.5670 0.0473
1 5 14 2.8579 -0.0191
1 5 15 0.5196 -0.0296
1 5 16 2.5173 -0.0118
1 5 17 2.6207 -0.0193
1 5 18 -3.7062 0.0068
1 5 19 0.4790 0.0354
1 5 20 -3.1661 0.0001
1 5 21 -0.3506 0.1197
1 5 22 -1.3606 0.0481
1 5 23 -0.5657 -0.0449
1 5 24 -1.0846 0.0427
1 6 0 -0.6561 -0.1537
1 6 1 4.3644 -0.1280
1 6 2 7.6580 -0.1509
1 6 3 23.2855 0.1680
1 6 4 2.2583 -0.0248
1 6 5 -3.4863 -0.0517
1 6 6 -13.5127 0.0188
1 6 7 9.2889 0.0250
1 6 8 9.3807 -0.0342
1 6 9 -0.7435 0.0009
1 6 10 2.5286 0.0154
1 6 11 0.5380 0.0196
1 6 12 0.8725 -0.0539
1 6 13 4.1459 -0.0038
1 6 14 -2.3958 0.0148
1 6 15 5.5797 -0.0276
1 6 16 -0.8835 -0.0393
1 6 17 2.7893 -0.0014
1 6 18 -0.8737 -0.0010
1 6 19 -2.7612 0.0047
1 6 20 0.1783 -0.0247
1 6 21 -2.1144 -0.0107
1 6 22 0.4481 0.0301
1 6 23 -0.0439 0.0344
1 6 24 0.6546 -0.1115
1 7 0 1.5330 0.3393
1 7 1 20.1666 0.1402
1 7 2 4.0104 -0.0580
1 7 3 9.8662 -0.0379
1 7 4 8.9530 0.0379
1 7 5 1.8874 0.0672
1 7 6 -1.9627 0.0456
1 7 7 -7.5759 -0.0141
1 7 8 12.4494 0.0508
1 7 9 9.5221 -0.0182
1 7 10 -2.1814 -0.0045
1 7 11 -1.5202 0.0107
1 7 12 -8.2051 0.0202
1 7 13 0.9151 -0.0579
1 7 14 0.6025 -0.0049
1 7 15 1.1720 -0.0166
1 7 16 4.0057 -0.0334
1 7 17 -1.5422 0.0412
1 7 18 2.2051 0.0047
1 7 19 -1.7319 -0.0130
1 7 20 -0.3889 -0.0051
1 7 21 1.0446 -0.0837
1 7 22 -0.3246 -0.0156
1 7 23 0.9696 -0.0819
1 8 0 4.8684 0.2068
1 8 1 -2.4612 0.1649
1 8 2 4.8391 0.3290
1 8 3 -10.4974 -0.0922
1 8 4 -1.0485 -0.0191
1 8 5 -4.4910 0.0037
1 8 6 6.1917 -0.0043
1 8 7 2.4058 0.0185
1 8 8 -1.7807 -0.0256
1 8 9 6.7309 0.0296
1 8 10 4.3427 0.0504
1 8 11 -3.9032 -0.0220
1 8 12 -2.6160 0.0330
1 8 13 -6.1650 0.0418
1 8 14 2.8764 -0.0166
1 8 15 -2.3059 -0.0052
1 8 16 -0.2993 -0.0701
1 8 17 -1.0486 -0.0329
1 8 18 -1.1204 -0.0231
1 8 19 1.9270 -0.0555
1 8 20 -0.8476 0.0022
1 8 21 1.7289 -0.0188
1 8 22 0.3675 0.1431
1 8 23 1.2227 0.0228
1 9 0 8.7602 -0.4218
1 9 1 -11.1302 -0.1609
1 9 2 -8.5262 -0.0405
1 9 3 -14.4247 0.0734
1 9 4 -14.6061 0.0409
1 9 5 -1.6916 -0.0156
1 9 6 -5.1497 -0.0684
1 9 7 4.4173 0.0205
1 9 8 2.0807 -0.0005
1 9 9 -6.3531 -0.0036
1 9 10 1.1705 0.0017
1 9 11 -1.7019 0.0568
1 9 12 2.0665 -0.0287
1 9 13 -1.6814 0.0084
1 9 14 -0.0718 0.0266
1 9 15 2.0381 0.0192
1 9 16 -3.3433 0.0132
1 9 17 -1.2973 -0.0492
1 9 18 -2.7460 -0.0218
1 9 19 -0.7257 -0.0294
1 9 20 0.0374 -0.0703
1 9 21 -0.8040 -0.1089
1 9 22 1.2757 0.0143
1 10 0 -4.2729 -0.1599
1 10 1 1.3751 -0.1043
1 10 2 -10.3251 -0.3533
1 10 3 -5.9066 -0.0374
1 10 4 -10.9332 0.0276
1 10 5 -4.1672 0.0013
1 10 6 1.9549 0.0635
1 10 7 -1.8464 -0.0481
1 10 8 1.3564 0.0641
1 10 9 -0.1058 -0.0230
1 10 10 -5.0289 -0.0105
1 10 11 0.8310 0.0183
1 10 12 -1.8703 0.0308
1 10 13 6.7393 0.0168
1 10 14 -1.7697 -0.0300
1 10 15 0.5551 0.0090
1 10 16 0.8949 0.0820
1 10 17 -2.6584 0.0114
1 10 18 -0.0955 -0.0023
1 10 19 -1.4357 0.0013
1 10 20 0.7406 -0.0391
1 10 21 -0.8798 -0.0390
1 10 22 -0.2024 -0.2270
1 11 0 -4.9951 0.2556
1 11 1 -0.1566 0.1160
1 11 2 -0.3412 0.1620
1 11 3 -1.5824 0.0162
1 11 4 0.5189 -0.0786
1 11 5 -1.4343 -0.0203
1 11 6 1.9506 0.0508
1 11 7 4.0861 0.0045
1 11 8 -0.7058 -0.0238
1 11 9 4.2186 0.0603
1 11 10 -0.4822 -0.0110
1 11 11 0.6364 0.0018
1 11 12 0.5431 0.0573
1 11 13 0.3417 0.0033
1 11 14 3.5691 -0.0180
1 11 15 -0.5566 0.0370
1 11 16 -0.0037 -0.0394
1 11 17 1.3008 -0.0107
1 11 18 -0.2372 -0.0474
1 11 19 -0.1706 -0.1370
1 11 20 0.3437 0.0189
1 11 21 1.5052 0.0629
1 12 0 3.6738 0.1251
1 12 1 -0.8385 0.0755
1 12 2 2.8316 0.1722
1 12 3 2.9584 0.1398
1 12 4 3.9599 0.0546
1 12 5 2.5087 -0.0200
1 12 6 1.8020 -0.0766
1 12 7 2.6781 0.0172
1 12 8 2.3547 0.0081
1 12 9 -1.3264 0.0202
1 12 10 4.4192 0.0545
1 12 11 -0.8964 0.0435
1 12 12 3.3309 -0.0311
1 12 13 -1.3761 -0.0021
1 12 14 -1.2408 0.0135
1 12 15 -0.3882 -0.0616
1 12 16 0.1691 0.0820
1 12 17 1.9429 -0.0597
1 12 18 2.3738 -0.0641
1 12 19 1.0471 -0.0961
1 12 20 -0.0979 -0.1192
1 13 0 1.9851 -0.0463
1 13 1 -0.1267 -0.0405
1 13 2 0.4218 -0.0580
1 13 3 2.8831 -0.1212
1 13 4 5.7765 0.0310
1 13 5 4.2153 0.0564
1 13 6 3.3256 -0.0145
1 13 7 0.6971 -0.0461
1 13 8 2.7801 0.0345
1 13 9 -0.9088 0.0074
1 13 10 -0.3967 0.0062
1 13 11 0.3069 -0.0295
1 13 12 1.3296 0.0140
1 13 13 0.3884 0.0009
1 13 14 -0.4341 0.0284
1 13 15 -2.9363 0.0231
1 13 16 -1.4875 0.0006
1 13 17 1.3722 0.0889
1 13 18 0.8733 0.1078
1 13 19 1.4454 0.1398
1 14 0 -2.4881 -0.1591
1 14 1 -0.9485 -0.1043
1 14 2 -0.8708 -0.0386
1 14 3 -1.4067 -0.0365
1 14 4 0.6605 -0.0535
1 14 5 3.0213 -0.0082
1 14 6 0.6251 0.0051
1 14 7 0.4360 0.0310
1 14 8 -1.2829 -0.0399
1 14 9 1.4062 -0.0042
1 14 10 -1.5683 -0.0302
1 14 11 2.0056 -0.0266
1 14 12 -1.9140 -0.0320
1 14 13 1.2793 -0.0446
1 14 14 0.3129 0.0676
1 14 15 0.9952 -0.1113
1 14 16 -1.1837 -0.0555
1 14 17 -0.9977 0.0636
1 14 18 0.4627 -0.0185
1 15 0 -4.3891 -0.1013
1 15 1 -1.0405 -0.0757
1 15 2 -2.2093 -0.1715
1 15 3 -0.4891 0.1226
1 15 4 -3.2819 0.0233
1 15 5 -1.9790 0.0013
1 15 6 -1.4841 -0.0445
1 15 7 -0.5143 0.0212
1 15 8 -3.3513 0.0070
1 15 9 -0.8084 -0.0330
1 15 10 -2.3807 0.0123
1 15 11 -2.1424 -0.0406
1 15 12 0.2185 -0.0185
1 15 13 -0.8905 -0.0522
1 15 14 0.3616 -0.1628
1 15 15 2.2582 -0.1255
1 15 16 1.8226 -0.1686
1 15 17 -0.9949 -0.2118
1 16 0 -2.2486 0.2513
1 16 1 -2.1329 0.0491
1 16 2 1.3000 0.0024
1 16 3 1.0161 -0.0961
1 16 4 -0.8944 0.0152
1 16 5 -1.3112 -0.0175
1 16 6 -1.1114 0.0477
1 16 7 0.4145 -0.0442
1 16 8 1.0265 0.0579
1 16 9 -1.2961 0.0018
1 16 10 -0.8918 -0.0590
1 16 11 -3.5000 -0.0387
1 16 12 -2.6183 -0.0901
1 16 13 -1.0864 -0.0203
1 16 14 1.2170 -0.0580
1 16 15 -0.2257 0.0209
1 16 16 1.4884 -0.1266
1 17 0 2.4477 0.2052
1 17 1 -0.2843 0.1545
1 17 2 1.5611 0.2478
1 17 3 2.7576 -0.1149
1 17 4 2.2965 -0.0395
1 17 5 0.8486 0.0050
1 17 6 1.0932 -0.0721
1 17 7 1.7197 0.0709
1 17 8 2.6161 -0.0334
1 17 9 0.9151 -0.0437
1 17 10 0.1380 -0.0702
1 17 11 0.2614 -0.0308
1 17 12 -1.3658 -0.0792
1 17 13 0.2257 0.1812
1 17 14 -0.1284 0.0271
1 18 0 3.3284 -0.2254
1 18 1 2.7112 -0.1751
1 18 2 1.6950 0.0143
1 18 3 -1.0609 0.0749
1 18 4 1.3500 -0.1174
1 18 5 1.7696 0.0156
1 18 6 0.2332 -0.0433
1 18 7 0.2602 -0.1587
1 18 8 0.4800 -0.1625
1 18 9 -0.2967 0.1558
1 18 10 -1.6673 -0.0827
1 18 11 1.1985 0.1123
1 18 12 -0.4959 0.2586
1 18 13 1.7253 -0.0234
1 19 0 -0.9966 -0.0917
1 19 1 3.2073 -0.1092
1 19 2 0.1581 -0.3574
1 19 3 -0.6425 -0.1287
1 19 4 -2.0188 0.1352
1 19 5 -1.2408 -0.1648
1 19 6 0.6943 -0.0370
1 19 7 -2.2225 -0.0306
1 19 8 -2.9058 -0.2277
1 19 9 -1.1614 -0.0374
1 19 10 -1.2889 0.4639
1 19 11 -2.1793 0.0440
1 20 0 -0.5188 0.0435
1 20 1 0.0832 0.2676
1 20 2 -0.1475 0.0712
1 20 3 -0.2772 0.0159
1 20 4 0.9836 0.0887
1 20 5 -2.4722 0.0161
1 20 6 0.0954 -0.1275
1 20 7 -1.8655 -0.1394
1 20 8 -1.6847 0.3868
1 21 0 1.1314 -0.0939
1 21 1 -0.5688 -0.0830
1 21 2 -0.4966 0.3293
1 21 3 -0.1449 0.4950
2 -20 0 0.6806 -0.1693
2 -20 1 0.1021 0.2043
2 -20 2 0.3590 0.2394
2 -20 3 0.8040 -0.2516
2 -20 4 -3.1250 0.0355
2 -20 5 1.1535 -0.2953
2 -19 0 -0.0638 -0.2514
2 -19 1 -0.4189 -0.1456
2 -19 2 -0.3809 -0.2859
2 -19 3 -0.7795 0.1093
2 -19 4 -2.5451 0.0038
2 -19 5 -3.4738 -0.1249
2 -19 6 -0.1179 0.0552
2 -19 7 0.6988 -0.3052
2 -19 8 0.4638 -0.1322
2 -19 9 0.1245 -0.1661
2 -18 0 -1.3977 0.0712
2 -18 1 -1.5005 -0.0269
2 -18 2 1.4842 -0.2877
2 -18 3 -1.6258 -0.0194
2 -18 4 0.5173 -0.1298
2 -18 5 -0.8645 0.1088
2 -18 6 0.4105 -0.0208
2 -18 7 1.3969 0.0034
2 -18 8 0.9904 0.1399
2 -18 9 2.2096 -0.0493
2 -18 10 -2.4001 0.0045
2 -18 11 1.7432 -0.2037
2 -17 0 0.6058 0.2933
2 -17 1 0.8133 0.1316
2 -17 2 1.0356 0.2468
2 -17 3 2.8967 0.0220
2 -17 4 0.4246 -0.0546
2 -17 5 3.3582 -0.0165
2 -17 6 2.5616 0.0010
2 -17 7 4.8092 0.0342
2 -17 8 -0.9146 0.0299
2 -17 9 1.4279 0.0122
2 -17 10 -1.0400 0.1901
2 -17 11 -2.5496 -0.0485
2 -17 12 -0.6927 0.1505
2 -17 13 -0.6674 0.1044
2 -16 0 -1.3389 -0.0515
2 -16 1 3.3996 0.0525
2 -16 2 1.8200 0.1817
2 -16 3 2.1258 0.0539
2 -16 4 2.4596 0.0683
2 -16 5 0.5527 0.0041
2 -16 6 1.4630 -0.0566
2 -16 7 1.3662 0.1445
2 -16 8 3.6365 0.0121
2 -16 9 -3.2135 -0.0320
2 -16 10 1.7990 -0.0804
2 -16 11 -1.6403 0.1444
2 -16 12 -0.4012 -0.1693
2 -16 13 -0.3317 0.0677
2 -16 14 -2.0567 -0.1924
2 -16 15 0.3357 -0.0464
2 -15 0 0.4928 -0.2690
2 -15 1 0.9843 -0.1308
2 -15 2 2.3484 -0.2054
2 -15 3 -1.5932 -0.0279
2 -15 4 1.8327 -0.0048
2 -15 5 -2.2407 0.0844
2 -15 6 0.3736 -0.0164
2 -15 7 -4.2870 -0.0032
2 -15 8 1.9556 0.0218
2 -15 9 0.1197 0.0192
2 -15 10 -0.9652 0.0210
2 -15 11 0.5919 -0.0049
2 -15 12 0.5102 0.0119
2 -15 13 1.9950 -0.0909
2 -15 14 -0.1974 -0.0010
2 -15 15 -0.9082 -0.0316
2 -15 16 0.6114 0.1198
2 -14 0 3.0754 -0.0449
2 -14 1 -0.5467 -0.1206
2 -14 2 -0.1292 -0.0772
2 -14 3 0.0564 -0.0579
2 -14 4 -0.4553 -0.0330
2 -14 5 1.4229 -0.0369
2 -14 6 -1.4802 0.0823
2 -14 7 -0.7221 0.0148
2 -14 8 -4.7796 -0.0444
2 -14 9 1.7718 -0.0073
2 -14 10 -1.7644 0.0295
2 -14 11 0.1174 0.0282
2 -14 12 -0.1518 0.0812
2 -14 13 0.7753 0.0094
2 -14 14 3.2147 0.0892
2 -14 15 0.0741 -0.0022
2 -14 16 -0.8334 0.0274
2 -14 17 1.4839 -0.0062
2 -14 18 0.2342 -0.2894
2 -13 0 -2.4812 0.0401
2 -13 1 1.6163 0.0281
2 -13 2 -3.4261 0.0376
2 -13 3 0.9591 0.1600
2 -13 4 -0.5045 0.0283
2 -13 5 3.8909 -0.0611
2 -13 6 1.2731 -0.0165
2 -13 7 1.7653 0.0191
2 -13 8 -2.8273 0.0537
2 -13 9 -3.9983 0.0416
2 -13 10 -0.6042 -0.0316
2 -13 11 -2.0789 0.0536
2 -13 12 0.9956 -0.0366
2 -13 13 -1.6242 0.0200
2 -13 14 1.6593 -0.0133
2 -13 15 1.3475 0.0100
2 -13 16 0.5538 -0.1438
2 -13 17 -1.3298 0.1142
2 -13 18 0.2625 0.0306
2 -13 19 -0.1797 -0.0837
2 -12 0 -3.6879 0.2853
2 -12 1 -1.3247 0.1334
2 -12 2 0.6342 0.0179
2 -12 3 -0.8061 -0.0241
2 -12 4 0.9765 0.0134
2 -12 5 -0.2093 0.0503
2 -12 6 2.4770 0.0284
2 -12 7 -0.9117 -0.0532
2 -12 8 2.0062 0.0037
2 -12 9 -4.8773 0.0206
2 -12 10 -1.8199 -0.0083
2 -12 11 -1.4205 -0.0130
2 -12 12 0.2366 0.0618
2 -12 13 0.8835 -0.1070
2 -12 14 -0.6833 0.0187
2 -12 15 -0.0597 -0.0679
2 -12 16 0.8823 -0.0073
2 -12 17 0.3629 -0.0699
2 -12 18 -2.3661 0.1858
2 -12 19 0.1056 0.0100
2 -12 20 -2.2423 -0.0186
2 -11 0 6.2411 0.0341
2 -11 1 -3.4474 -0.0043
2 -11 2 3.3038 0.2543
2 -11 3 0.3328 -0.1683
2 -11 4 2.2810 -0.0347
2 -11 5 -2.8699 -0.0224
2 -11 6 0.1315 -0.0125
2 -11 7 -3.2906 0.0552
2 -11 8 0.6568 -0.0337
2 -11 9 0.8112 -0.0476
2 -11 10 -2.4953 0.0307
2 -11 11 0.0742 -0.0208
2 -11 12 -1.2786 -0.0134
2 -11 13 3.8226 0.0574
2 -11 14 0.7152 -0.0573
2 -11 15 0.9454 0.0100
2 -11 16 -0.4217 0.0107
2 -11 17 -0.0281 0.0321
2 -11 18 -1.0271 -0.0245
2 -11 19 -3.6069 0.0776
2 -11 20 -0.3874 -0.0558
2 -10 0 8.1707 -0.4648
2 -10 1 4.3343 -0.1645
2 -10 2 -1.5914 -0.1642
2 -10 3 3.8544 0.1294
2 -10 4 0.1658 0.0248
2 -10 5 -1.7742 -0.0160
2 -10 6 -5.5457 -0.0538
2 -10 7 -1.8375 -0.0012
2 -10 8 -4.1119 -0.0050
2 -10 9 4.5862 0.0350
2 -10 10 0.6265 0.0066
2 -10 11 1.7268 0.0428
2 -10 12 -0.8094 -0.0302
2 -10 13 0.4858 0.0417
2 -10 14 3.7633 -0.0330
2 -10 15 1.6623 0.0005
2 -10 16 0.8579 -0.0125
2 -10 17 -0.4630 -0.0370
2 -10 18 0.1408 0.0533
2 -10 19 -2.2724 0.0038
2 -10 20 -1.9960 -0.0226
2 -10 21 -0.0371 -0.0461
2 -9 0 -1.1906 -0.0080
2 -9 1 8.6939 -0.0461
2 -9 2 -4.2282 -0.2980
2 -9 3 -1.1983 0.0136
2 -9 4 -3.9643 0.0352
2 -9 5 2.2982 0.0076
2 -9 6 -9.2334 0.0618
2 -9 7 -0.6598 -0.0610
2 -9 8 -5.4834 0.0262
2 -9 9 -1.1585 -0.0292
2 -9 10 3.2430 0.0363
2 -9 11 0.4437 -0.0028
2 -9 12 4.5318 0.0059
2 -9 13 -2.5257 -0.0011
2 -9 14 0.7506 0.0138
2 -9 15 2.3903 -0.0183
2 -9 16 1.6543 -0.0153
2 -9 17 -0.4835 0.0173
2 -9 18 0.3444 -0.0054
2 -9 19 0.9929 0.0473
2 -9 20 1.2657 -0.0047
2 -9 21 0.4051 0.0176
2 -9 22 0.0883 -0.0101
2 -8 0 -7.8124 0.4446
2 -8 1 -8.3341 0.2026
2 -8 2 1.6007 0.3010
2 -8 3 -4.0636 -0.0926
2 -8 4 -5.7874 -0.0503
2 -8 5 -3.6490 0.0014
2 -8 6 2.5877 0.0265
2 -8 7 -5.0475 0.0299
2 -8 8 4.3301 -0.0269
2 -8 9 -6.4040 0.0206
2 -8 10 0.8789 -0.0573
2 -8 11 -1.8136 -0.0120
2 -8 12 2.0382 0.0119
2 -8 13 2.7774 0.0033
2 -8 14 -2.8857 0.0190
2 -8 15 -0.8571 0.0036
2 -8 16 1.3138 -0.0013
2 -8 17 0.2019 0.0141
2 -8 18 0.3596 0.0725
2 -8 19 -0.3494 -0.0083
2 -8 20 3.2827 0.0289
2 -8 21 0.5012 -0.0097
2 -8 22 1.0970 0.0578
2 -7 0 -13.9787 -0.0080
2 -7 1 -20.6197 0.0942
2 -7 2 -2.5169 0.2178
2 -7 3 -3.7735 0.1153
2 -7 4 8.4260 0.0174
2 -7 5 -8.5332 -0.0050
2 -7 6 6.5719 -0.0634
2 -7 7 2.5393 0.0209
2 -7 8 1.3232 -0.0001
2 -7 9 3.9504 0.0024
2 -7 10 -5.1923 0.0326
2 -7 11 3.1901 -0.0060
2 -7 12 -3.2829 -0.0308
2 -7 13 4.3926 0.0107
2 -7 14 1.7215 0.0433
2 -7 15 -3.5023 -0.0305
2 -7 16 -3.2741 -0.0194
2 -7 17 -1.9945 0.0414
2 -7 18 -0.2193 -0.0323
2 -7 19 0.6485 0.0269
2 -7 20 -0.5200 0.0449
2 -7 21 0.1603 -0.0259
2 -7 22 -2.1861 0.0904
2 -7 23 0.5437 0.0326
2 -6 0 -9.3833 -0.2458
2 -6 1 -12.2283 -0.1469
2 -6 2 -7.8946 -0.2216
2 -6 3 -3.0316 -0.0921
2 -6 4 4.0891 0.0701
2 -6 5 13.7896 0.0376
2 -6 6 -3.8557 -0.0120
2 -6 7 10.1407 -0.0752
2 -6 8 -2.1907 0.0064
2 -6 9 2.5454 0.0054
2 -6 10 -0.9093 -0.0069
2 -6 11 0.0068 -0.0056
2 -6 12 3.1171 0.0360
2 -6 13 0.1036 -0.0569
2 -6 14 3.8366 -0.0028
2 -6 15 1.6906 0.0158
2 -6 16 -5.5673 -0.0179
2 -6 17 -3.7677 -0.0236
2 -6 18 -3.8195 -0.0021
2 -6 19 2.0241 0.0076
2 -6 20 -2.0258 -0.0629
2 -6 21 -0.2145 0.1065
2 -6 22 -1.9922 0.0302
2 -6 23 -0.6008 0.0850
2 -5 0 3.9202 -0.0610
2 -5 1 13.7688 -0.0444
2 -5 2 -11.6147 -0.0707
2 -5 3 7.4134 -0.0544
2 -5 4 -15.8442 -0.0599
2 -5 5 17.1126 -0.0200
2 -5 6 7.0971 0.0231
2 -5 7 -1.7328 0.0142
2 -5 8 2.1678 -0.0444
2 -5 9 -6.8159 0.0021
2 -5 10 3.2676 -0.0200
2 -5 11 -1.6924 -0.0506
2 -5 12 4.2354 -0.0236
2 -5 13 1.2130 0.0444
2 -5 14 -0.8056 -0.0693
2 -5 15 1.3241 -0.0034
2 -5 16 -0.3903 0.0054
2 -5 17 -1.7398 0.0007
2 -5 18 -3.5484 0.0124
2 -5 19 0.2740 -0.0141
2 -5 20 1.1865 0.0242
2 -5 21 -1.1120 -0.0386
2 -5 22 2.4608 0.0948
2 -5 23 -1.2174 0.0463
2 -5 24 2.4198 0.0533
2 -4 0 15.6857 0.0311
2 -4 1 28.5329 0.0525
2 -4 2 3.9565 0.0138
2 -4 3 -0.2137 0.2042
2 -4 4 4.8113 -0.0139
2 -4 5 -16.3254 -0.0005
2 -4 6 15.3848 0.0096
2 -4 7 -4.1764 0.0107
2 -4 8 -3.3795 0.0153
2 -4 9 -4.1771 -0.0297
2 -4 10 -2.6169 0.0064
2 -4 11 4.8582 0.0053
2 -4 12 0.8118 -0.0241
2 -4 13 1.9838 -0.0061
2 -4 14 -1.2337 0.0189
2 -4 15 -3.5396 -0.0312
2 -4 16 0.9730 -0.0097
2 -4 17 2.2846 0.0001
2 -4 18 2.1640 0.0016
2 -4 19 -3.5249 0.0357
2 -4 20 1.8814 -0.0275
2 -4 21 0.8135 0.0259
2 -4 22 2.7345 0.0078
2 -4 23 1.6847 0.0617
2 -4 24 -0.0028 -0.0829
2 -3 0 41.2297 0.3308
2 -3 1 -15.0581 0.1042
2 -3 2 25.0939 0.0380
2 -3 3 -26.0972 -0.1036
2 -3 4 20.2527 0.0404
2 -3 5 -3.2823 0.0069
2 -3 6 -9.4975 0.0261
2 -3 7 5.7012 0.0156
2 -3 8 -7.2664 0.0164
2 -3 9 -0.6145 -0.0048
2 -3 10 -0.2698 -0.0154
2 -3 11 1.3766 0.0286
2 -3 12 3.9149 0.0022
2 -3 13 -1.1216 -0.0447
2 -3 14 -1.0203 0.0066
2 -3 15 -2.6392 0.0058
2 -3 16 -0.3491 0.0120
2 -3 17 0.8702 0.0055
2 -3 18 5.4385 0.0088
2 -3 19 0.5016 -0.0514
2 -3 20 -2.8452 0.0091
2 -3 21 0.5444 -0.0145
2 -3 22 0.2740 -0.0260
2 -3 23 2.9219 0.0617
2 -3 24 -1.5465 -0.0515
2 -2 1 -34.7474 0.1070
2 -2 2 -12.2039 0.1449
2 -2 3 -1.4584 -0.0820
2 -2 4 -22.0274 -0.0836
2 -2 5 20.3266 0.0171
2 -2 6 -7.4015 -0.0329
2 -2 7 -1.6217 0.0099
2 -2 8 6.8103 0.0004
2 -2 9 2.3143 0.0244
2 -2 10 2.9013 -0.0088
2 -2 11 3.2940 -0.0253
2 -2 12 -1.9536 0.0117
2 -2 13 1.8081 0.0147
2 -2 14 -3.1733 -0.0414
2 -2 15 -1.3642 -0.0059
2 -2 16 -0.1572 0.0108
2 -2 17 -0.2902 0.0137
2 -2 18 -0.2855 0.0177
2 -2 19 2.5528 -0.0072
2 -2 20 -1.9991 -0.0542
2 -2 21 -0.7496 0.0042
2 -2 22 -1.0334 0.0025
2 -2 23 1.1719 -0.0375
2 -2 24 1.2399 0.0632
2 -1 1 -34.9374 -0.2228
2 -1 3 35.7182 0.0596
2 -1 4 -0.9511 0.0193
2 -1 5 -8.9856 -0.0089
2 -1 6 12.6214 -0.0337
2 -1 7 -5.8562 0.0054
2 -1 8 8.0658 0.0192
2 -1 9 14.5069 -0.0110
2 -1 10 5.8236 -0.0041
2 -1 11 1.4293 0.0143
2 -1 12 0.5427 -0.0342
2 -1 13 -3.5121 0.0408
2 -1 14 0.8959 0.0419
2 -1 15 -0.8521 -0.0060
2 -1 16 -2.5479 -0.0263
2 -1 17 1.3385 0.0106
2 -1 18 -3.0583 0.0045
2 -1 19 -0.3200 -0.0045
2 -1 20 -0.9145 0.0133
2 -1 21 -0.5455 -0.0208
2 -1 22 0.3180 -0.0090
2 -1 23 -0.1277 0.0138
2 -1 24 1.3612 0.0736
2 0 0 -18.7234 -0.0129
2 0 2 -18.8252 -0.2469
2 0 3 -32.3186 -0.0382
2 0 4 50.1754 0.0270
2 0 5 3.9616 -0.0533
2 0 6 -2.0596 0.0147
2 0 7 7.9221 -0.0153
2 0 8 2.3967 0.0253
2 0 9 7.1358 -0.0074
2 0 10 12.7238 -0.0121
2 0 11 0.2116 -0.0124
2 0 12 -1.0387 0.0278
2 0 13 -3.6507 -0.0269
2 0 14 -2.9444 0.0121
2 0 15 0.9866 0.0298
2 0 16 -1.2520 0.0288
2 0 17 -1.4713 -0.0219
2 0 18 1.0476 0.0016
2 0 19 -2.5018 0.0055
2 0 20 2.4493 0.0041
2 0 21 0.4831 -0.0337
2 0 22 0.8282 -0.0159
2 0 23 0.8557 -0.0178
2 0 24 -1.9294 0.0066
2 1 0 72.2036 0.1488
2 1 1 51.8225 0.1900
2 1 2 102.8411 0.0358
2 1 3 22.1049 0.0251
2 1 4 -11.4586 -0.0139
2 1 5 22.5325 -0.0376
2 1 6 1.4286 0.0366
2 1 7 0.0652 0.0153
2 1 8 7.6821 -0.0289
2 1 9 -2.6659 -0.0002
2 1 10 1.4410 -0.0258
2 1 11 2.8331 -0.0263
2 1 12 -2.7213 0.0070
2 1 13 -3.0013 0.0070
2 1 14 -6.1501 0.0021
2 1 15 -4.9476 -0.0036
2 1 16 2.7195 0.0202
2 1 17 -1.9416 0.0095
2 1 18 2.4759 -0.0270
2 1 19 1.0312 -0.0111
2 1 20 0.9523 -0.0171
2 1 21 3.0207 0.0070
2 1 22 0.6329 -0.0261
2 1 23 0.2878 -0.0137
2 1 24 -0.8995 -0.0177
2 2 0 -20.5494 -0.0270
2 2 1 47.3841 0.0953
2 2 3 94.4244 0.0629
2 2 4 16.5040 0.0212
2 2 5 -20.7281 0.0450
2 2 6 1.7395 -0.0095
2 2 7 4.2742 0.0481
2 2 8 -1.4488 0.0109
2 2 9 3.7641 -0.0019
2 2 10 -12.4634 0.0235
2 2 11 -2.0698 -0.0318
2 2 12 -2.9143 -0.0224
2 2 13 -3.2257 0.0311
2 2 14 -1.4632 0.0086
2 2 15 -7.0354 -0.0077
2 2 16 -1.8036 0.0058
2 2 17 4.5009 -0.0111
2 2 18 -0.7289 0.0241
2 2 19 4.9427 0.0062
2 2 20 1.2701 0.0032
2 2 21 1.6399 -0.0168
2 2 22 1.5757 0.0378
2 2 23 -2.5485 -0.0126
2 2 24 0.3454 0.0115
2 3 0 0.9521 0.0160
2 3 1 9.0064 -0.0640
2 3 2 -11.9772 -0.0165
2 3 3 27.3568 -0.0525
2 3 4 34.5672 -0.0343
2 3 5 5.6527 0.0222
2 3 6 -21.2847 0.0008
2 3 7 -0.0506 -0.0427
2 3 8 -3.0932 0.0504
2 3 9 -0.3682 0.0361
2 3 10 -1.4064 0.0100
2 3 11 -10.7264 0.0216
2 3 12 -0.7430 0.0006
2 3 13 -0.4710 -0.0366
2 3 14 -2.0668 0.0173
2 3 15 2.2532 -0.0141
2 3 16 -5.2982 -0.0534
2 3 17 1.5386 0.0353
2 3 18 3.8693 0.0172
2 3 19 0.9221 0.0389
2 3 20 4.4663 0.0551
2 3 21 1.5714 0.0226
2 3 22 1.5571 -0.0245
2 3 23 0.0756 0.0288
2 3 24 -2.2107 -0.0107
2 4 0 5.8480 -0.0225
2 4 1 0.5548 -0.0242
2 4 2 -23.9191 -0.0012
2 4 3 -38.7978 -0.1049
2 4 4 -16.0242 -0.0227
2 4 5 20.5383 0.0144
2 4 6 5.0668 -0.0013
2 4 7 -16.6906 -0.0297
2 4 8 -5.3455 -0.0030
2 4 9 -11.0721 0.0205
2 4 10 3.1088 -0.0279
2 4 11 2.1041 -0.0049
2 4 12 -3.6358 0.0086
2 4 13 4.6890 0.0097
2 4 14 -0.0020 -0.0473
2 4 15 2.4091 0.0042
2 4 16 1.3241 0.0186
2 4 17 -3.5901 -0.0131
2 4 18 1.7526 0.0070
2 4 19 0.3929 0.0133
2 4 20 3.0726 -0.0232
2 4 21 1.9106 0.0254
2 4 22 1.7549 -0.0026
2 4 23 0.3598 0.0163
2 4 24 -0.6009 0.0184
2 5 0 -1.1398 0.0188
2 5 1 -16.0309 -0.0610
2 5 2 -11.9924 0.0227
2 5 3 -19.7360 0.0199
2 5 4 -20.9196 -0.0199
2 5 5 -17.2891 0.0063
2 5 6 18.1739 -0.0210
2 5 7 0.5952 0.0353
2 5 8 -9.6555 -0.0368
2 5 9 -7.3667 -0.0366
2 5 10 -4.6550 0.0209
2 5 11 7.6574 -0.0393
2 5 12 6.8394 -0.0014
2 5 13 -1.4399 0.0224
2 5 14 3.5961 0.0063
2 5 15 -2.1652 -0.0199
2 5 16 4.7313 0.0104
2 5 17 0.3580 0.0195
2 5 18 -1.4963 -0.0268
2 5 19 0.2978 -0.0159
2 5 20 -2.1258 -0.0201
2 5 21 0.9009 0.0005
2 5 22 -0.3021 0.0339
2 5 23 -0.0093 0.0159
2 5 24 -0.9746 0.0523
2 6 0 -0.2981 0.0747
2 6 1 -14.7245 -0.0156
2 6 2 -0.9654 -0.0578
2 6 3 1.1320 0.0328
2 6 4 5.4432 0.0564
2 6 5 -10.7327 -0.0569
2 6 6 -14.7890 -0.0164
2 6 7 9.6779 -0.0220
2 6 8 0.2862 -0.0121
2 6 9 1.0457 -0.0217
2 6 10 -1.4565 -0.0259
2 6 11 -0.5090 0.0589
2 6 12 8.6645 -0.0177
2 6 13 1.3105 -0.0049
2 6 14 0.2737 0.0031
2 6 15 0.5674 0.0062
2 6 16 -1.3215 -0.0355
2 6 17 5.3605 -0.0126
2 6 18 -1.2680 -0.0044
2 6 19 0.5867 0.0004
2 6 20 -1.9628 -0.0273
2 6 21 -3.0108 0.0274
2 6 22 -1.5526 0.0631
2 6 23 -1.3073 0.0776
2 6 24 0.0656 -0.0237
2 7 0 -3.7203 -0.0859
2 7 1 12.6493 0.1512
2 7 2 -1.9143 -0.0508
2 7 3 13.6674 -0.0066
2 7 4 9.6662 -0.0142
2 7 5 13.0859 0.0160
2 7 6 -9.4456 0.0362
2 7 7 -7.5927 0.0013
2 7 8 6.5196 -0.0277
2 7 9 7.9860 0.0086
2 7 10 4.1505 -0.0029
2 7 11 -0.5566 -0.0124
2 7 12 -6.0731 0.0082
2 7 13 2.2063 -0.0044
2 7 14 -2.5483 -0.0141
2 7 15 3.3805 0.0055
2 7 16 1.9211 -0.0094
2 7 17 0.1996 -0.0171
2 7 18 2.9412 0.0208
2 7 19 -2.3853 -0.0039
2 7 20 -0.0628 -0.0098
2 7 21 -1.0278 -0.0115
2 7 22 -1.9642 -0.0551
2 7 23 -0.5804 0.0595
2 8 0 -2.0999 -0.1044
2 8 1 8.9387 -0.0644
2 8 2 8.9140 0.1059
2 8 3 7.0858 0.0311
2 8 4 5.8793 -0.0817
2 8 5 3.1631 0.0244
2 8 6 11.3098 0.0047
2 8 7 -4.1077 0.0257
2 8 8 -0.6886 -0.0160
2 8 9 6.4137 -0.0327
2 8 10 6.3087 0.0324
2 8 11 2.6696 -0.0342
2 8 12 -5.2194 0.0035
2 8 13 -6.0602 -0.0301
2 8 14 -1.6170 0.0397
2 8 15 -1.4097 0.0163
2 8 16 2.5638 -0.0316
2 8 17 0.3408 -0.0259
2 8 18 -0.3192 0.0088
2 8 19 0.6387 -0.0282
2 8 20 -1.5721 0.0386
2 8 21 0.4715 -0.0352
2 8 22 0.2845 0.0105
2 8 23 0.5990 -0.1483
2 9 0 9.9656 0.1034
2 9 1 -2.3648 -0.1341
2 9 2 3.6936 -0.0289
2 9 3 -6.8142 -0.0449
2 9 4 -0.0810 0.0487
2 9 5 -6.2939 -0.0039
2 9 6 -1.5023 -0.0591
2 9 7 5.2279 -0.0444
2 9 8 2.3206 -0.0108
2 9 9 -3.1576 -0.0422
2 9 10 2.2622 -0.0309
2 9 11 0.6141 0.0287
2 9 12 2.3805 -0.0409
2 9 13 -4.2014 -0.0025
2 9 14 0.5525 0.0093
2 9 15 -0.9281 -0.0109
2 9 16 -1.4166 0.0020
2 9 17 -0.7911 -0.0635
2 9 18 -2.7554 -0.0576
2 9 19 -1.0205 0.0209
2 9 20 -0.5693 0.0275
2 9 21 -0.1596 -0.0597
2 9 22 0.3353 0.0603
2 10 0 5.0103 0.0266
2 10 1 -0.5953 0.0467
2 10 2 -0.7363 -0.0823
2 10 3 -6.7128 -0.0618
2 10 4 -13.2628 0.0161
2 10 5 -5.4498 -0.0180
2 10 6 -6.0123 0.0366
2 10 7 -3.9402 -0.0172
2 10 8 2.6120 -0.0371
2 10 9 0.8013 0.0281
2 10 10 -2.6861 -0.0341
2 10 11 -1.2321 -0.0350
2 10 12 0.6672 -0.0007
2 10 13 4.4067 -0.0128
2 10 14 -0.5818 -0.0287
2 10 15 2.3107 0.0019
2 10 16 -0.0514 0.0134
2 10 17 -2.6600 0.0185
2 10 18 -1.6293 0.0066
2 10 19 -2.3727 0.0112
2 10 20 -1.0216 0.0009
2 10 21 -0.7363 -0.0856
2 10 22 0.0885 -0.1676
2 11 0 -4.9688 -0.1399
2 11 1 0.3587 0.0756
2 11 2 -3.2154 0.0034
2 11 3 -1.7254 0.0633
2 11 4 -8.2342 0.0164
2 11 5 -7.2168 -0.0253
2 11 6 -4.2123 0.0074
2 11 7 0.2887 0.0528
2 11 8 -3.0581 0.0178
2 11 9 4.2448 -0.0210
2 11 10 -0.1945 0.0028
2 11 11 0.9728 -0.0187
2 11 12 -2.4545 -0.0107
2 11 13 2.8720 0.0052
2 11 14 4.0925 -0.0122
2 11 15 0.2105 0.0305
2 11 16 0.4319 0.0163
2 11 17 -0.2316 0.0528
2 11 18 -1.1534 -0.0386
2 11 19 -0.4925 0.0258
2 11 20 -0.2201 -0.0526
2 11 21 0.3664 -0.0851
2 12 0 -0.5030 0.0066
2 12 1 0.6652 -0.0574
2 12 2 -2.1987 -0.0111
2 12 3 -0.2185 0.0437
2 12 4 -1.2871 0.0278
2 12 5 -2.8859 0.0345
2 12 6 -2.0566 -0.0130
2 12 7 1.3170 -0.0700
2 12 8 1.8461 0.0221
2 12 9 0.1192 -0.0124
2 12 10 4.3509 0.0152
2 12 11 -0.4766 0.0218
2 12 12 2.0198 -0.0001
2 12 13 -1.4467 0.0212
2 12 14 0.0386 -0.0504
2 12 15 2.3571 0.0037
2 12 16 -1.1070 0.0414
2 12 17 0.0612 -0.0503
2 12 18 2.1674 -0.0206
2 12 19 0.6632 -0.2827
2 12 20 1.2030 -0.0489
2 13 0 2.8022 -0.0157
2 13 1 -1.1351 -0.0231
2 13 2 0.0534 0.0346
2 13 3 -0.4351 -0.1005
2 13 4 4.3449 -0.0574
2 13 5 2.7208 0.0353
2 13 6 4.0605 0.0473
2 13 7 0.6497 -0.0727
2 13 8 4.6149 -0.0293
2 13 9 -0.5465 0.0473
2 13 10 0.4378 0.0187
2 13 11 0.2556 0.0393
2 13 12 1.2357 0.0292
2 13 13 1.1313 -0.0544
2 13 14 0.3795 0.0604
2 13 15 -2.8230 -0.0007
2 13 16 0.6128 -0.0302
2 13 17 -0.1136 0.0487
2 13 18 0.7490 0.0893
2 13 19 1.9501 -0.0520
2 14 0 -0.0682 -0.0077
2 14 1 -0.8317 -0.0245
2 14 2 -0.2579 0.0269
2 14 3 -2.2339 0.0425
2 14 4 2.9726 -0.0099
2 14 5 4.7703 -0.0590
2 14 6 4.5885 0.0215
2 14 7 3.6759 0.0469
2 14 8 1.1955 -0.0148
2 14 9 2.6651 -0.0066
2 14 10 -1.2404 0.0379
2 14 11 1.0060 0.0118
2 14 12 -0.7231 -0.0604
2 14 13 0.7386 0.0872
2 14 14 1.8051 0.0309
2 14 15 0.0232 0.1229
2 14 16 -1.6236 0.1487
2 14 17 1.2028 0.0375
2 14 18 -0.1086 0.0306
2 14 19 0.4307 0.4602
2 15 0 -2.5343 0.1766
2 15 1 -1.0774 0.0450
2 15 2 -2.5119 -0.0808
2 15 3 0.6772 0.0388
2 15 4 -2.9665 0.0912
2 15 5 1.3545 0.0089
2 15 6 -0.2100 -0.0699
2 15 7 1.2033 0.0136
2 15 8 -1.3471 -0.0250
2 15 9 0.9393 0.0247
2 15 10 -0.1422 -0.0382
2 15 11 -0.7148 0.0047
2 15 12 0.7682 0.0707
2 15 13 -1.0469 -0.0210
2 15 14 -1.4966 0.1334
2 15 15 2.8708 -0.0232
2 15 16 -0.1380 0.0375
2 15 17 0.0207 0.1122
2 16 0 -3.5243 -0.0746
2 16 1 -0.9267 0.1436
2 16 2 -2.6153 0.0133
2 16 3 0.3840 -0.0451
2 16 4 -1.6159 -0.0395
2 16 5 -2.4139 0.0515
2 16 6 -2.0391 -0.0241
2 16 7 -1.3937 -0.0741
2 16 8 0.1026 0.0305
2 16 9 -1.4452 -0.0221
2 16 10 1.5495 0.0801
2 16 11 -2.1805 0.0121
2 16 12 -2.5037 0.0117
2 16 13 -1.2271 -0.0419
2 16 14 -1.9299 0.0781
2 16 15 -0.8259 -0.2030
2 16 16 2.3475 -0.0887
2 17 0 1.0281 -0.0374
2 17 1 -2.7930 -0.0435
2 17 2 0.6168 0.0527
2 17 3 -0.0456 0.0518
2 17 4 1.1600 -0.0455
2 17 5 -1.1734 -0.0020
2 17 6 -0.2687 0.0407
2 17 7 0.0558 0.0415
2 17 8 2.0690 0.0122
2 17 9 1.7780 0.0002
2 17 10 0.1831 0.0297
2 17 11 0.9315 -0.1246
2 17 12 -1.4843 -0.0360
2 17 13 -2.9846 -0.1265
2 17 14 0.2618 -0.2327
2 17 15 -1.5007 0.2453
2 18 0 3.4728 0.0964
2 18 1 -0.1713 -0.0330
2 18 2 2.2115 0.0506
2 18 3 -0.3856 -0.0493
2 18 4 1.7534 0.0001
2 18 5 1.6056 0.1381
2 18 6 0.0419 -0.0580
2 18 7 2.2310 -0.0080
2 18 8 1.6414 -0.0304
2 18 9 2.1069 -0.0570
2 18 10 -0.5574 -0.1623
2 18 11 1.1500 0.0205
2 18 12 -1.0331 -0.3480
2 18 13 1.1531 0.1147
2 19 0 0.1824 0.0278
2 19 1 3.5635 -0.0766
2 19 2 1.4986 -0.0148
2 19 3 1.5807 -0.0955
2 19 4 -1.3839 -0.0655
2 19 5 1.6931 0.0344
2 19 6 0.3394 0.0944
2 19 7 0.6357 -0.0603
2 19 8 -0.8093 -0.4627
2 19 9 0.3086 -0.0123
2 19 10 -1.6969 -0.1159
2 19 11 -1.4100 0.0206
2 20 0 -1.9289 -0.0455
2 20 1 1.5103 -0.0638
2 20 2 1.6034 -0.1227
2 20 3 1.2440 -0.1487
2 20 4 1.1501 0.0387
2 20 5 -1.8230 -0.0794
2 20 6 1.2747 0.0306
2 20 7 -1.7896 -0.0161
2 20 8 -1.8504 -0.0233
2 21 0 0.5798 0.0048
2 21 1 -1.5548 0.1055
2 21 2 0.4605 -0.1918
2 21 3 -0.4379 -0.0809
2 21 4 2.4849 0.2263
3 -20 0 0.3828 -0.1300
3 -20 1 -0.0377 0.1653
3 -20 2 1.3184 0.1826
3 -19 0 0.8354 -0.0208
3 -19 1 0.8595 -0.0828
3 -19 2 -0.9631 0.0917
3 -19 3 3.0744 0.0387
3 -19 4 -3.0030 0.0905
3 -19 5 -1.5203 -0.1628
3 -19 6 -1.6963 -0.1518
3 -19 7 -1.2548 -0.3587
3 -19 8 -1.1991 -0.4111
3 -18 0 -1.3185 0.0296
3 -18 1 0.0746 0.2079
3 -18 2 0.5722 -0.2545
3 -18 3 -0.6563 0.0020
3 -18 4 0.8453 0.0119
3 -18 5 -3.5431 0.0510
3 -18 6 -1.8456 0.1552
3 -18 7 -1.9713 0.0045
3 -18 8 0.7337 -0.0928
3 -18 9 0.0861 -0.1282
3 -18 10 0.5298 -0.2008
3 -18 11 1.3548 -0.0766
3 -17 0 -1.0833 -0.0834
3 -17 1 -1.9074 -0.0624
3 -17 2 0.7658 0.0874
3 -17 3 0.4044 0.0659
3 -17 4 1.5285 -0.1339
3 -17 5 0.5718 0.1038
3 -17 6 0.7790 -0.0449
3 -17 7 2.7055 0.0280
3 -17 8 -0.4558 0.2312
3 -17 9 3.5149 -0.0342
3 -17 10 -1.1352 0.2225
3 -17 11 1.7115 -0.1548
3 -17 12 -1.2432 0.2498
3 -17 13 -0.8893 0.0557
3 -16 0 -2.9893 0.0089
3 -16 1 -0.9666 -0.1168
3 -16 2 0.1970 0.0050
3 -16 3 2.3244 -0.0539
3 -16 4 1.1419 0.0672
3 -16 5 3.6178 0.0050
3 -16 6 -0.0756 -0.0207
3 -16 7 4.7562 -0.0374
3 -16 8 2.1268 -0.0033
3 -16 9 0.7158 -0.0150
3 -16 10 0.5414 0.0012
3 -16 11 -1.3183 0.0676
3 -16 12 0.2490 0.0303
3 -16 13 -1.6340 0.1148
3 -16 14 -2.0206 0.0005
3 -16 15 0.9005 -0.1070
3 -15 0 -1.5924 0.0139
3 -15 1 -0.6040 0.0359
3 -15 2 0.3308 -0.0463
3 -15 3 -0.0453 -0.0696
3 -15 4 0.8730 -0.0532
3 -15 5 -0.5213 -0.0255
3 -15 6 2.2004 0.0365
3 -15 7 -2.5733 0.0195
3 -15 8 3.6830 -0.0236
3 -15 9 -0.9235 0.0097
3 -15 10 0.8309 -0.0548
3 -15 11 -2.1019 0.0048
3 -15 12 -0.5144 -0.0572
3 -15 13 1.5651 0.0067
3 -15 14 -1.9560 -0.1613
3 -15 15 -0.3996 0.0320
3 -15 16 1.0040 -0.0596
3 -14 0 3.4348 0.0083
3 -14 1 0.0569 -0.0123
3 -14 2 1.1661 -0.0303
3 -14 3 -1.7921 0.0113
3 -14 4 -0.0385 -0.0035
3 -14 5 -2.0332 0.0011
3 -14 6 0.3000 -0.0313
3 -14 7 -1.1230 0.0657
3 -14 8 -1.3078 -0.0154
3 -14 9 0.9078 -0.0434
3 -14 10 -0.4893 0.0294
3 -14 11 -0.0267 0.0192
3 -14 12 -1.7297 0.0452
3 -14 13 1.0616 0.0571
3 -14 14 2.1527 0.0206
3 -14 15 0.5165 -0.0281
3 -14 16 0.3695 0.0542
3 -14 17 2.1660 -0.1926
3 -13 0 0.6824 0.0483
3 -13 1 2.8214 0.0454
3 -13 2 -1.7066 -0.0253
3 -13 3 -0.2087 0.0402
3 -13 4 -1.4101 0.0706
3 -13 5 2.3391 -0.0256
3 -13 6 1.0888 -0.0040
3 -13 7 3.0096 0.0040
3 -13 8 -1.4867 0.0153
3 -13 9 -0.2965 0.0334
3 -13 10 -2.2460 -0.0561
3 -13 11 -0.4619 0.0003
3 -13 12 -0.2225 -0.0015
3 -13 13 -2.0943 0.0262
3 -13 14 2.8732 0.1050
3 -13 15 1.5759 0.0730
3 -13 16 1.3099 -0.0578
3 -13 17 0.7285 0.0210
3 -13 18 1.0078 -0.2196
3 -12 0 -4.6946 -0.0366
3 -12 1 0.7435 0.0752
3 -12 2 0.2085 -0.0107
3 -12 3 -0.9810 0.0274
3 -12 4 -0.7431 -0.0508
3 -12 5 1.2352 0.0318
3 -12 6 2.8471 0.0332
3 -12 7 4.1247 -0.0341
3 -12 8 1.5639 0.0225
3 -12 9 -2.0223 0.0292
3 -12 10 -1.7512 -0.0349
3 -12 11 -4.2267 0.0113
3 -12 12 0.4250 -0.0123
3 -12 13 -1.9724 -0.0585
3 -12 14 -0.9209 0.0014
3 -12 15 0.4022 -0.0267
3 -12 16 0.8238 -0.0605
3 -12 17 0.4190 -0.0097
3 -12 18 0.6463 0.1049
3 -12 19 1.5235 -0.0720
3 -11 0 2.9265 -0.0391
3 -11 1 -4.0397 -0.0731
3 -11 2 1.7721 0.0808
3 -11 3 0.5392 -0.0169
3 -11 4 1.6302 -0.0807
3 -11 5 -0.0927 -0.0253
3 -11 6 1.3575 0.0120
3 -11 7 -0.9581 0.0585
3 -11 8 2.9502 0.0150
3 -11 9 -2.1477 -0.0523
3 -11 10 -0.5813 0.0118
3 -11 11 -2.7860 -0.0630
3 -11 12 -3.3949 0.0300
3 -11 13 1.5930 0.0102
3 -11 14 -1.3237 0.0282
3 -11 15 -0.9002 -0.0293
3 -11 16 -0.6052 -0.0143
3 -11 17 0.3692 -0.0658
3 -11 18 -0.2577 0.0024
3 -11 19 1.3910 0.0713
3 -11 20 0.2900 -0.1457
3 -10 0 7.7205 0.1594
3 -10 1 2.8052 -0.0996
3 -10 2 0.0699 -0.0139
3 -10 3 1.9631 -0.0308
3 -10 4 3.4615 0.0877
3 -10 5 -0.8975 -0.0043
3 -10 6 1.4683 -0.0471
3 -10 7 -4.7918 -0.0095
3 -10 8 -0.4177 0.0116
3 -10 9 1.5708 0.0185
3 -10 10 -0.7458 -0.0382
3 -10 11 2.3860 0.0457
3 -10 12 -4.4758 -0.0365
3 -10 13 -0.3739 0.0221
3 -10 14 1.6885 -0.0142
3 -10 15 1.3540 0.0591
3 -10 16 0.2671 -0.0004
3 -10 17 0.4070 -0.0055
3 -10 18 1.0074 -0.0673
3 -10 19 -1.6335 -0.0701
3 -10 20 -1.0735 0.0079
3 -10 21 -1.1383 -0.2946
3 -9 0 3.4973 -0.0212
3 -9 1 12.1978 0.1074
3 -9 2 -0.2363 -0.0771
3 -9 3 0.3149 -0.0016
3 -9 4 1.1302 0.0297
3 -9 5 1.6602 0.0131
3 -9 6 -4.7400 0.0445
3 -9 7 -0.7612 -0.0206
3 -9 8 -8.6902 -0.0323
3 -9 9 3.1230 0.0237
3 -9 10 -0.7418 0.0608
3 -9 11 2.7145 -0.0237
3 -9 12 2.7015 0.0307
3 -9 13 -3.3959 0.0315
3 -9 14 0.2259 -0.0441
3 -9 15 2.3286 -0.0399
3 -9 16 2.5722 0.0331
3 -9 17 1.3630 -0.0632
3 -9 18 0.0406 0.0009
3 -9 19 0.3120 0.0198
3 -9 20 -1.6801 -0.1139
3 -9 21 -0.5965 0.1589
3 -9 22 -0.9807 -0.3416
3 -8 0 0.9507 -0.1546
3 -8 1 1.5096 0.0301
3 -8 2 4.3629 0.0257
3 -8 3 0.0937 0.0590
3 -8 4 -7.5381 -0.0251
3 -8 5 3.0694 -0.0252
3 -8 6 -6.9218 0.0188
3 -8 7 -0.5910 0.0343
3 -8 8 -3.5936 0.0433
3 -8 9 -6.6984 -0.0164
3 -8 10 3.1721 0.0056
3 -8 11 -5.2558 0.0149
3 -8 12 5.0474 -0.0300
3 -8 13 1.0368 -0.0133
3 -8 14 -1.5441 0.0659
3 -8 15 -0.4714 0.0037
3 -8 16 2.1069 -0.0358
3 -8 17 1.9720 0.0297
3 -8 18 0.6751 0.0149
3 -8 19 -1.9281 -0.0216
3 -8 20 2.1043 0.0924
3 -8 21 1.0759 -0.0319
3 -8 22 1.8052 0.1165
3 -7 0 -2.6496 0.0428
3 -7 1 -15.6625 -0.0790
3 -7 2 -5.8861 0.0629
3 -7 3 1.1896 0.0016
3 -7 4 0.6102 -0.0041
3 -7 5 -8.9031 0.0334
3 -7 6 3.0570 -0.0131
3 -7 7 -6.1796 0.0040
3 -7 8 6.8380 0.0238
3 -7 9 -3.6577 0.0255
3 -7 10 -2.3039 0.0017
3 -7 11 0.4221 0.0022
3 -7 12 -4.5457 0.0025
3 -7 13 4.3397 -0.0310
3 -7 14 2.1112 0.0077
3 -7 15 -1.3554 0.0276
3 -7 16 -0.6481 0.0346
3 -7 17 -1.9678 0.0257
3 -7 18 0.8930 0.0283
3 -7 19 -1.4989 0.0369
3 -7 20 0.8703 0.0080
3 -7 21 1.6016 0.0041
3 -7 22 0.8395 0.0637
3 -7 23 0.8148 -0.0231
3 -6 0 -9.7667 0.0511
3 -6 1 -13.8100 -0.0039
3 -6 2 -10.0644 0.0175
3 -6 3 -12.9215 -0.1037
3 -6 4 9.6547 0.0028
3 -6 5 -2.7573 0.0439
3 -6 6 0.6703 0.0082
3 -6 7 3.3250 -0.0194
3 -6 8 0.0841 -0.0380
3 -6 9 9.4608 0.0074
3 -6 10 -4.6919 0.0290
3 -6 11 2.0994 0.0321
3 -6 12 -1.0210 0.0400
3 -6 13 0.2282 0.0125
3 -6 14 4.1161 -0.0199
3 -6 15 3.3115 -0.0150
3 -6 16 -1.5135 -0.0242
3 -6 17 -3.8081 0.0255
3 -6 18 -3.8406 0.0110
3 -6 19 0.0383 -0.0002
3 -6 20 -2.3612 0.0177
3 -6 21 0.5619 0.0015
3 -6 22 -2.3416 -0.0251
3 -6 23 -0.5393 0.0724
3 -5 0 -4.0420 0.0223
3 -5 1 -3.0233 -0.0034
3 -5 2 -3.3888 0.0071
3 -5 3 -5.7987 0.0062
3 -5 4 -14.8921 -0.0196
3 -5 5 13.4685 -0.0490
3 -5 6 -0.4661 0.0183
3 -5 7 8.9462 0.0155
3 -5 8 0.0778 -0.0289
3 -5 9 1.0065 -0.0063
3 -5 10 4.9186 0.0004
3 -5 11 -3.3129 -0.0158
3 -5 12 3.4629 -0.0125
3 -5 13 1.5287 0.0369
3 -5 14 0.5301 -0.0007
3 -5 15 3.0869 -0.0239
3 -5 16 -0.2679 -0.0015
3 -5 17 -1.7781 -0.0226
3 -5 18 -4.6608 -0.0034
3 -5 19 0.1029 0.0323
3 -5 20 -0.8803 -0.0099
3 -5 21 -2.3840 -0.0440
3 -5 22 -0.6460 0.0458
3 -5 23 -1.8700 -0.0786
3 -5 24 1.4618 0.2420
3 -4 0 8.3039 0.0315
3 -4 1 22.7494 0.0455
3 -4 2 -5.4865 -0.0272
3 -4 3 11.5880 0.1004
3 -4 4 -17.4926 0.0556
3 -4 5 -6.9230 -0.0154
3 -4 6 10.3566 -0.0383
3 -4 7 3.2672 0.0100
3 -4 8 6.2372 0.0155
3 -4 9 -7.8347 0.0109
3 -4 10 -0.5323 -0.0299
3 -4 11 1.3057 0.0161
3 -4 12 0.6211 -0.0286
3 -4 13 3.8093 -0.0319
3 -4 14 0.8066 0.0063
3 -4 15 -1.3942 0.0070
3 -4 16 -2.0387 -0.0319
3 -4 17 0.8429 -0.0175
3 -4 18 -1.5787 0.0117
3 -4 19 -2.6446 0.0001
3 -4 20 1.9523 0.0399
3 -4 21 -1.0703 -0.0019
3 -4 22 3.2004 -0.0273
3 -4 23 0.0833 0.0530
3 -4 24 2.9173 -0.0150
3 -3 0 13.1110 -0.0537
3 -3 1 21.4961 0.1165
3 -3 2 12.7022 -0.0223
3 -3 3 -11.3068 -0.0026
3 -3 4 13.4587 -0.0097
3 -3 5 -14.5164 0.0263
3 -3 6 0.2607 0.0364
3 -3 7 3.1102 0.0017
3 -3 8 -1.5532 0.0037
3 -3 9 -0.6781 -0.0105
3 -3 10 -9.0708 0.0128
3 -3 11 -0.0669 -0.0141
3 -3 12 3.3851 0.0366
3 -3 13 -0.1408 0.0157
3 -3 14 3.4929 -0.0383
3 -3 15 -2.1540 0.0266
3 -3 16 -1.3823 -0.0204
3 -3 17 -0.7771 -0.0049
3 -3 18 3.5423 -0.0315
3 -3 19 -1.0458 0.0204
3 -3 20 -1.9750 -0.0315
3 -3 21 -0.8558 -0.0027
3 -3 22 1.1334 0.0131
3 -3 23 4.3766 0.0515
3 -3 24 0.7066 -0.0256
3 -2 0 24.6158 -0.0311
3 -2 1 -17.9926 -0.0459
3 -2 2 18.7943 0.0897
3 -2 3 -21.4786 -0.0341
3 -2 4 -4.1382 -0.0908
3 -2 5 12.2249 0.0115
3 -2 6 -6.7127 -0.0113
3 -2 7 -1.4645 0.0094
3 -2 8 -2.8918 0.0102
3 -2 9 -3.3599 -0.0001
3 -2 10 1.3173 0.0048
3 -2 11 -2.6810 -0.0147
3 -2 12 0.9672 -0.0131
3 -2 13 3.6319 -0.0046
3 -2 14 -2.2171 0.0211
3 -2 15 0.8245 -0.0302
3 -2 16 0.6055 0.0230
3 -2 17 -1.4907 0.0001
3 -2 18 1.4649 0.0387
3 -2 19 2.0886 0.0049
3 -2 20 -1.7555 -0.0160
3 -2 21 -0.7316 -0.0225
3 -2 22 -3.5071 -0.0413
3 -2 23 1.2929 0.0203
3 -2 24 0.7893 -0.0061
3 -1 0 -3.3918 0.1018
3 -1 1 -30.4682 -0.1415
3 -1 2 -41.3708 -0.0434
3 -1 3 12.1205 0.0046
3 -1 4 -17.4630 0.0373
3 -1 5 4.2121 -0.0011
3 -1 6 7.1804 -0.0307
3 -1 7 -7.6831 -0.0307
3 -1 8 -0.0469 -0.0039
3 -1 9 3.9795 -0.0150
3 -1 10 3.1137 -0.0062
3 -1 11 8.4142 0.0036
3 -1 12 0.0892 -0.0360
3 -1 13 2.1340 -0.0173
3 -1 14 1.3326 0.0140
3 -1 15 -2.1004 0.0112
3 -1 16 -0.3042 -0.0136
3 -1 17 0.9327 0.0038
3 -1 18 -2.2965 0.0106
3 -1 19 0.8785 0.0192
3 -1 20 -2.5859 0.0438
3 -1 21 -0.8673 0.0299
3 -1 22 -0.1357 -0.0191
3 -1 23 -1.9961 -0.0123
3 -1 24 1.6144 0.0104
3 0 0 -37.8412 0.0262
3 0 1 -7.6721 0.0537
3 0 3 -23.9890 -0.0437
3 0 4 25.3812 0.0405
3 0 5 -3.6534 0.0079
3 0 6 5.4764 0.0078
3 0 7 3.7156 -0.0104
3 0 8 -3.1991 0.0040
3 0 9 9.7619 0.0148
3 0 10 10.7688 -0.0476
3 0 11 6.9725 -0.0077
3 0 12 8.3256 0.0324
3 0 13 -1.6091 -0.0162
3 0 14 1.1551 -0.0123
3 0 15 1.3250 0.0088
3 0 16 -3.9997 0.0312
3 0 17 0.3822 -0.0089
3 0 18 -1.3058 -0.0149
3 0 19 -0.8783 -0.0060
3 0 20 0.4316 0.0020
3 0 21 -2.5487 0.0575
3 0 22 -0.4541 0.0342
3 0 23 1.1334 -0.0341
3 0 24 -0.6722 0.0140
3 1 0 -34.2136 -0.0636
3 1 1 -13.7141 0.1309
3 1 2 25.7167 0.1079
3 1 3 -21.1601 0.0459
3 1 4 -2.9775 0.0211
3 1 5 22.1642 -0.0552
3 1 6 -2.3879 0.0466
3 1 7 5.4136 0.0489
3 1 8 6.9891 0.0278
3 1 9 0.7034 -0.0041
3 1 10 12.0308 0.0253
3 1 11 4.2345 -0.0076
3 1 12 5.9766 -0.0231
3 1 13 1.1848 0.0332
3 1 14 -4.7171 -0.0113
3 1 15 -2.1466 -0.0447
3 1 16 0.2177 0.0029
3 1 17 -3.5302 0.0245
3 1 18 2.5599 -0.0209
3 1 19 -2.0468 -0.0216
3 1 20 1.5197 -0.0176
3 1 21 1.4079 -0.0186
3 1 22 -1.5203 0.0214
3 1 23 1.0806 0.0289
3 1 24 -1.4976 -0.0558
3 2 0 -27.2976 0.0134
3 2 1 -29.7382 0.0070
3 2 2 41.0680 0.0888
3 2 3 63.8770 0.1300
3 2 4 10.9726 0.0750
3 2 5 -6.4056 0.0424
3 2 6 9.5577 0.0004
3 2 7 -4.0295 0.0429
3 2 8 9.1942 0.0266
3 2 9 0.9999 0.0018
3 2 10 -3.3155 0.0085
3 2 11 2.9079 0.0207
3 2 12 -4.7382 0.0016
3 2 13 2.2910 -0.0292
3 2 14 -1.8947 0.0208
3 2 15 -9.0436 0.0262
3 2 16 -0.6897 -0.0201
3 2 17 -0.7485 -0.0310
3 2 18 -0.0776 0.0141
3 2 19 3.0967 -0.0342
3 2 20 -1.4704 -0.0217
3 2 21 2.1856 -0.0466
3 2 22 1.0015 -0.0204
3 2 23 -1.6111 0.0136
3 2 24 0.2957 0.0379
3 3 0 11.1841 -0.0306
3 3 1 1.6336 -0.0467
3 3 2 1.5411 -0.0727
3 3 3 35.0588 -0.0505
3 3 4 50.8819 -0.0215
3 3 5 8.0594 0.0825
3 3 6 -8.1379 0.0293
3 3 7 1.8011 -0.0347
3 3 8 -5.6346 -0.0264
3 3 9 8.3521 0.0371
3 3 10 -9.4528 0.0118
3 3 11 -5.9027 -0.0119
3 3 12 -3.6958 0.0276
3 3 13 -6.2917 0.0014
3 3 14 1.7078 0.0239
3 3 15 -1.3107 0.0053
3 3 16 -6.5046 0.0302
3 3 17 1.5281 -0.0094
3 3 18 -0.3883 0.0070
3 3 19 1.7952 -0.0027
3 3 20 2.4003 0.0190
3 3 21 0.7545 0.0089
3 3 22 3.4375 -0.0302
3 3 23 -0.0407 -0.0330
3 3 24 -0.4182 0.0350
3 4 0 -1.1175 -0.0375
3 4 1 26.7848 -0.0531
3 4 2 6.0272 -0.0643
3 4 3 -10.9746 -0.1246
3 4 4 -0.8527 -0.1171
3 4 5 30.3498 -0.0485
3 4 6 1.9970 0.0306
3 4 7 -1.5539 -0.0184
3 4 8 -9.7115 -0.0060
3 4 9 -7.9753 0.0074
3 4 10 2.5952 0.0375
3 4 11 -8.1223 -0.0196
3 4 12 -3.3662 -0.0207
3 4 13 0.3643 0.0465
3 4 14 -3.7953 -0.0078
3 4 15 4.7879 0.0098
3 4 16 -1.5492 -0.0225
3 4 17 -2.7591 0.0109
3 4 18 0.7101 0.0151
3 4 19 -0.7551 0.0364
3 4 20 4.2158 -0.0227
3 4 21 3.2089 0.0307
3 4 22 3.9820 0.0323
3 4 23 4.3025 -0.0267
3 4 24 0.2301 0.0080
3 5 0 1.3258 0.0892
3 5 1 1.1599 -0.0313
3 5 2 -1.2755 -0.0561
3 5 3 -3.8884 0.0024
3 5 4 -27.6915 -0.0511
3 5 5 -11.3238 -0.0293
3 5 6 14.9722 -0.0275
3 5 7 0.3389 0.0361
3 5 8 0.1338 0.0359
3 5 9 -17.4779 0.0071
3 5 10 -5.1263 -0.0179
3 5 11 3.0179 0.0154
3 5 12 -0.1821 -0.0327
3 5 13 3.0974 -0.0148
3 5 14 0.6079 0.0351
3 5 15 -0.5968 -0.0237
3 5 16 3.9889 -0.0057
3 5 17 -1.5808 0.0209
3 5 18 0.1463 -0.0523
3 5 19 -2.0893 0.0271
3 5 20 0.7204 -0.0085
3 5 21 2.8187 -0.0702
3 5 22 3.9261 -0.0152
3 5 23 3.4654 0.0186
3 5 24 2.4423 0.0189
3 6 0 6.1758 0.0031
3 6 1 -10.0383 0.1037
3 6 2 -4.1862 0.0096
3 6 3 -9.9210 -0.0425
3 6 4 1.1229 0.0476
3 6 5 -24.4068 0.0159
3 6 6 -9.2211 -0.0271
3 6 7 0.8421 -0.0021
3 6 8 2.0799 0.0322
3 6 9 -0.3824 -0.0081
3 6 10 -9.6706 -0.0211
3 6 11 -0.4273 0.0096
3 6 12 8.3027 0.0333
3 6 13 2.4083 -0.0167
3 6 14 4.5967 -0.0323
3 6 15 -2.8598 0.0141
3 6 16 0.3213 -0.0182
3 6 17 3.6513 0.0156
3 6 18 -0.4849 0.0081
3 6 19 2.8086 -0.0263
3 6 20 -3.3143 -0.0025
3 6 21 -1.1623 -0.0151
3 6 22 -0.2033 -0.0517
3 6 23 0.0479 0.0036
3 6 24 1.6995 0.0059
3 7 0 3.8750 -0.0236
3 7 1 -2.2898 0.0130
3 7 2 -4.0584 0.1720
3 7 3 -2.5350 0.0056
3 7 4 4.0864 -0.0010
3 7 5 8.3488 -0.0467
3 7 6 -13.9951 0.0134
3 7 7 -4.7472 0.0026
3 7 8 -3.9241 -0.0481
3 7 9 8.2543 0.0031
3 7 10 4.0803 0.0287
3 7 11 -1.8685 -0.0230
3 7 12 0.4756 0.0213
3 7 13 3.0659 0.0413
3 7 14 0.2425 -0.0544
3 7 15 2.9354 0.0119
3 7 16 -1.0136 -0.0208
3 7 17 1.8723 -0.0022
3 7 18 2.5635 0.0339
3 7 19 0.3765 0.0295
3 7 20 1.3002 -0.0206
3 7 21 -2.2432 0.0114
3 7 22 -2.9454 0.0150
3 7 23 -1.8153 0.0236
3 8 0 -6.2078 -0.0296
3 8 1 7.4630 -0.1013
3 8 2 0.7802 -0.0102
3 8 3 8.8602 0.1059
3 8 4 1.2624 -0.0175
3 8 5 11.6812 -0.0079
3 8 6 7.1151 -0.0354
3 8 7 -2.5066 0.0136
3 8 8 -3.6173 0.0086
3 8 9 2.1570 -0.0388
3 8 10 7.8167 -0.0051
3 8 11 6.5238 0.0414
3 8 12 -2.4053 -0.0557
3 8 13 -3.5555 -0.0437
3 8 14 -3.6597 0.0224
3 8 15 -0.6521 0.0082
3 8 16 2.8062 0.0433
3 8 17 1.4734 -0.0022
3 8 18 1.4304 0.0305
3 8 19 0.0568 -0.0126
3 8 20 -0.9431 0.0026
3 8 21 0.0229 0.0158
3 8 22 -1.4734 -0.0061
3 8 23 -1.0278 0.0294
3 9 0 1.5317 0.0132
3 9 1 5.3255 -0.0104
3 9 2 2.2247 -0.2009
3 9 3 5.0967 -0.0589
3 9 4 9.2693 -0.0388
3 9 5 -1.0125 0.0400
3 9 6 7.0556 0.0077
3 9 7 3.2999 -0.0410
3 9 8 3.1955 -0.0342
3 9 9 -3.1841 -0.0171
3 9 10 1.7286 -0.0508
3 9 11 2.6070 -0.0216
3 9 12 3.0857 0.0185
3 9 13 -2.9549 -0.0622
3 9 14 -2.1480 -0.0310
3 9 15 -2.3403 -0.0084
3 9 16 -0.0743 0.0190
3 9 17 1.7302 -0.0179
3 9 18 -0.6696 0.0076
3 9 19 -0.8199 -0.0165
3 9 20 -0.9878 0.0609
3 9 21 -1.7173 0.0848
3 9 22 -0.5691 0.0446
3 10 0 4.8956 0.0161
3 10 1 0.3279 0.0439
3 10 2 9.5340 0.0561
3 10 3 -2.7844 -0.0973
3 10 4 1.2466 -0.0282
3 10 5 -2.0449 -0.0452
3 10 6 -2.2892 0.0233
3 10 7 -4.1243 -0.0008
3 10 8 3.5970 -0.0460
3 10 9 0.5722 -0.0273
3 10 10 -1.7942 -0.0143
3 10 11 -1.3044 -0.0243
3 10 12 0.9450 -0.0184
3 10 13 2.3297 -0.0244
3 10 14 0.8216 -0.0200
3 10 15 1.7868 -0.0685
3 10 16 0.5352 -0.0515
3 10 17 -0.7483 -0.0249
3 10 18 -0.8648 -0.0555
3 10 19 -2.3978 0.0179
3 10 20 -2.1404 0.1491
3 10 21 -0.4809 0.0630
3 10 22 -0.9871 0.1599
3 11 0 0.1489 0.0524
3 11 1 -2.6632 0.0400
3 11 2 3.4898 0.0882
3 11 3 2.2955 0.0910
3 11 4 -5.0773 0.0971
3 11 5 -5.7087 0.0057
3 11 6 -7.0395 -0.0762
3 11 7 -3.4839 0.0636
3 11 8 -6.2707 0.0064
3 11 9 2.9081 -0.0190
3 11 10 -0.7102 0.0205
3 11 11 1.1503 -0.0073
3 11 12 -2.3413 -0.0421
3 11 13 3.4116 -0.0185
3 11 14 4.0503 -0.0607
3 11 15 1.9543 -0.0450
3 11 16 2.5277 0.0174
3 11 17 -1.0521 -0.0349
3 11 18 -1.3291 -0.0221
3 11 19 -0.8601 0.0840
3 11 20 -2.4563 0.0398
3 11 21 -0.5582 0.0555
3 12 0 -0.2335 -0.0674
3 12 1 2.1665 0.0001
3 12 2 -3.5075 -0.0119
3 12 3 1.9505 0.0095
3 12 4 -4.5048 0.0115
3 12 5 -4.5493 0.0719
3 12 6 -8.5100 0.0498
3 12 7 -2.0473 -0.0564
3 12 8 -3.6010 0.0017
3 12 9 -0.8510 -0.0195
3 12 10 3.2239 -0.0510
3 12 11 0.1506 -0.0247
3 12 12 1.3318 0.0031
3 12 13 -1.9108 -0.0452
3 12 14 1.6117 -0.0485
3 12 15 3.4284 0.0046
3 12 16 -0.7091 -0.0321
3 12 17 0.3592 0.0138
3 12 18 -0.6967 -0.0865
3 12 19 0.5230 -0.0981
3 12 20 0.7338 0.0360
3 13 0 -0.1659 -0.0497
3 13 1 1.6392 -0.0585
3 13 2 -1.2764 -0.0266
3 13 3 -1.9657 -0.0651
3 13 4 -0.1782 -0.1057
3 13 5 -1.0804 -0.0791
3 13 6 0.0364 0.0841
3 13 7 -2.9861 -0.0099
3 13 8 3.2032 -0.0327
3 13 9 -2.2075 -0.0411
3 13 10 2.1436 -0.0304
3 13 11 0.6092 -0.0091
3 13 12 0.8583 -0.0278
3 13 13 0.3945 -0.0455
3 13 14 -1.3641 -0.0388
3 13 15 -0.7148 -0.0692
3 13 16 0.1433 -0.0551
3 13 17 -1.1154 -0.0982
3 13 18 0.7251 -0.0100
3 13 19 0.3724 -0.2111
3 13 20 2.8541 -0.1308
3 14 0 1.6205 0.0323
3 14 1 -1.5209 -0.0305
3 14 2 0.0130 -0.0220
3 14 3 -4.3825 0.0377
3 14 4 1.6954 -0.0095
3 14 5 1.2309 -0.0346
3 14 6 6.7337 -0.0373
3 14 7 3.2769 0.0498
3 14 8 2.5261 0.0175
3 14 9 2.8753 0.0083
3 14 10 -1.2489 0.0467
3 14 11 1.1393 -0.0138
3 14 12 -0.8174 -0.0259
3 14 13 0.5271 -0.0445
3 14 14 1.7554 -0.1268
3 14 15 -1.7283 0.0375
3 14 16 0.3923 -0.0622
3 14 17 -0.1792 -0.0447
3 14 18 0.8907 0.0601
3 14 19 0.4742 0.1465
3 15 0 0.8364 -0.0146
3 15 1 -1.9877 0.0900
3 15 2 -0.7396 0.0217
3 15 3 -1.3253 -0.0146
3 15 4 -1.3768 0.1010
3 15 5 2.8950 0.0342
3 15 6 1.2639 0.0643
3 15 7 5.5290 -0.0188
3 15 8 0.8191 0.0424
3 15 9 3.0776 0.0135
3 15 10 -0.1384 -0.0585
3 15 11 0.7234 0.0459
3 15 12 1.0493 -0.0769
3 15 13 -1.0240 0.0146
3 15 14 0.3778 0.0359
3 15 15 1.1010 0.0150
3 15 16 -0.7469 0.1502
3 15 17 1.4849 0.2498
3 15 18 0.2671 -0.0391
3 16 0 -2.6489 -0.0272
3 16 1 1.8879 0.0584
3 16 2 -4.8756 0.1169
3 16 3 2.3869 0.0195
3 16 4 -2.9255 0.0197
3 16 5 0.4779 -0.0373
3 16 6 -1.4581 0.0239
3 16 7 -1.1357 -0.0013
3 16 8 0.3202 -0.0531
3 16 9 -0.6692 -0.0131
3 16 10 3.2058 0.0114
3 16 11 -1.1530 0.0086
3 16 12 0.5149 0.0574
3 16 13 0.7570 0.0949
3 16 14 -3.5343 0.1399
3 16 15 1.3140 0.0606
3 16 16 -0.4767 0.1703
3 17 0 -1.9355 0.0175
3 17 1 -0.2366 -0.1081
3 17 2 -1.8566 -0.0020
3 17 3 -1.0299 0.0698
3 17 4 0.3150 -0.0525
3 17 5 -2.9603 0.0479
3 17 6 -0.6443 -0.0485
3 17 7 -3.2781 -0.0216
3 17 8 0.2660 -0.0186
3 17 9 -0.5798 0.0463
3 17 10 1.4604 0.0354
3 17 11 1.9061 0.1464
3 17 12 -0.2864 0.2265
3 17 13 -1.2309 -0.1448
3 17 14 -0.3788 0.2445
3 17 15 -2.6034 -0.0711
3 18 0 2.2780 -0.0207
3 18 1 -3.5244 0.1368
3 18 2 2.4914 -0.1629
3 18 3 -3.3622 -0.0464
3 18 4 1.8221 -0.0528
3 18 5 -0.8762 -0.0030
3 18 6 -1.3594 0.0286
3 18 7 0.1205 0.1012
3 18 8 0.3791 0.0443
3 18 9 1.7565 -0.0166
3 18 10 -0.0164 0.2081
3 18 11 1.6566 -0.1352
3 18 12 0.1676 0.0090
3 18 13 -0.2263 0.0409
3 19 0 1.7196 -0.0191
3 19 1 0.0728 0.0605
3 19 2 1.2059 0.1696
3 19 3 1.6312 -0.0339
3 19 4 -1.3764 -0.1574
3 19 5 2.5403 0.0796
3 19 6 -0.4386 0.0051
3 19 7 1.8657 0.0586
3 19 8 0.2522 0.0088
3 19 9 2.3120 -0.1123
3 19 10 -0.9113 -0.2073
3 19 11 0.1871 0.0874
3 20 0 -1.6695 0.0187
3 20 1 2.4216 -0.1798
3 20 2 0.3377 0.1771
3 20 3 3.5925 0.0671
3 20 4 0.1435 -0.1657
3 20 5 0.5556 0.0219
3 20 6 1.4238 0.0856
3 20 7 1.0031 0.1196
3 20 8 0.4390 -0.1789
3 21 0 -0.5513 0.0682
3 21 1 -2.0793 0.0374
3 21 2 1.6526 -0.1317
3 21 3 -0.1480 -0.1607
3 21 4 3.6948 0.0701
4 -19 0 0.7985 -0.2467
4 -19 1 -0.9981 0.0115
4 -19 2 -0.4217 0.2079
4 -19 3 2.2656 -0.1554
4 -19 4 -2.3560 0.0969
4 -19 5 0.8486 -0.2630
4 -19 6 -0.5260 -0.4569
4 -18 0 -0.7199 0.0792
4 -18 1 1.3907 0.1064
4 -18 2 -0.8365 -0.1007
4 -18 3 1.2655 0.1623
4 -18 4 0.1352 -0.0406
4 -18 5 -1.3554 0.0443
4 -18 6 -1.3216 0.1432
4 -18 7 -1.9402 -0.1241
4 -18 8 -0.7045 -0.2771
4 -18 9 -1.9183 -0.2234
4 -18 10 0.2781 -0.4239
4 -17 0 -1.5814 -0.0097
4 -17 1 -1.2218 0.0039
4 -17 2 0.1782 0.1156
4 -17 3 -0.9554 0.0861
4 -17 4 1.9364 -0.0239
4 -17 5 -1.0000 0.0593
4 -17 6 0.8123 0.0583
4 -17 7 -0.5984 0.1397
4 -17 8 -0.2896 0.2681
4 -17 9 0.8044 -0.0099
4 -17 10 0.0628 0.0661
4 -17 11 2.0251 -0.2132
4 -17 12 -0.4777 0.0608
4 -16 0 -2.0638 0.0133
4 -16 1 -2.0659 -0.1138
4 -16 2 -1.0638 -0.0994
4 -16 3 0.3674 -0.0231
4 -16 4 0.9064 0.0166
4 -16 5 2.6260 0.0993
4 -16 6 -1.2070 -0.0217
4 -16 7 3.8229 -0.0434
4 -16 8 0.5378 0.0204
4 -16 9 2.7960 0.0643
4 -16 10 0.0505 0.1035
4 -16 11 1.8166 -0.0196
4 -16 12 0.8590 0.1086
4 -16 13 -1.3535 0.0239
4 -16 14 -0.9180 0.3242
4 -15 0 -1.4640 -0.0304
4 -15 1 -1.6196 0.0299
4 -15 2 -2.0264 -0.0079
4 -15 3 1.4167 -0.1236
4 -15 4 -0.3100 -0.1157
4 -15 5 2.2406 -0.0719
4 -15 6 0.8341 0.0467
4 -15 7 -0.7999 0.0309
4 -15 8 2.3855 -0.0221
4 -15 9 0.5191 -0.0592
4 -15 10 1.8116 -0.0389
4 -15 11 -1.6327 -0.0940
4 -15 12 -0.0044 -0.0645
4 -15 13 0.7131 0.0280
4 -15 14 -2.9397 -0.0567
4 -15 15 -0.9265 0.1171
4 -14 0 1.2253 0.0298
4 -14 1 -0.3484 0.0388
4 -14 2 1.3394 0.0136
4 -14 3 -2.4577 0.0500
4 -14 4 0.8838 0.0660
4 -14 5 -3.4373 -0.0607
4 -14 6 0.7700 -0.0537
4 -14 7 -1.8735 0.0058
4 -14 8 0.2512 0.0759
4 -14 9 0.1228 0.0025
4 -14 10 1.3101 0.0093
4 -14 11 -0.1867 0.0354
4 -14 12 -1.9513 -0.0982
4 -14 13 0.1495 0.0285
4 -14 14 -0.3244 -0.1103
4 -14 15 -0.4584 -0.0121
4 -14 16 -1.0629 0.0211
4 -14 17 1.2834 -0.0585
4 -13 0 2.4630 0.0034
4 -13 1 1.3441 0.0719
4 -13 2 0.7876 0.0497
4 -13 3 0.0165 0.0263
4 -13 4 -2.6198 0.0581
4 -13 5 -0.5915 0.0924
4 -13 6 -2.1418 0.0257
4 -13 7 -0.1234 -0.0316
4 -13 8 0.0238 -0.0340
4 -13 9 0.5651 0.0459
4 -13 10 -0.5291 -0.0096
4 -13 11 1.3155 -0.0007
4 -13 12 -0.5908 0.0465
4 -13 13 -0.5937 -0.0446
4 -13 14 1.1263 0.0625
4 -13 15 1.1029 0.0665
4 -13 16 1.4143 0.0165
4 -13 17 0.5408 -0.0795
4 -13 18 0.9677 -0.2545
4 -12 0 -3.7703 -0.0566
4 -12 1 2.7257 -0.0253
4 -12 2 -0.5858 0.0843
4 -12 3 0.7208 0.0103
4 -12 4 -1.6958 0.0346
4 -12 5 -1.2206 -0.0550
4 -12 6 1.2792 0.0003
4 -12 7 3.1610 0.0463
4 -12 8 0.5811 -0.0406
4 -12 9 2.2669 0.0068
4 -12 10 -1.9134 -0.0046
4 -12 11 -1.7981 0.0012
4 -12 12 1.2609 -0.0423
4 -12 13 -2.6853 -0.0375
4 -12 14 1.2762 -0.0690
4 -12 15 0.0543 0.0224
4 -12 16 1.0975 0.0058
4 -12 17 1.3883 0.0202
4 -12 18 0.4659 -0.0486
4 -12 19 0.1903 -0.1431
4 -11 0 -0.6037 0.0224
4 -11 1 -3.1512 -0.0850
4 -11 2 1.7573 -0.1145
4 -11 3 -0.8930 0.0496
4 -11 4 1.8570 -0.0990
4 -11 5 -0.0313 -0.0005
4 -11 6 -0.3351 -0.0421
4 -11 7 4.0969 -0.0188
4 -11 8 2.5268 0.0721
4 -11 9 -0.1977 0.0129
4 -11 10 1.8060 -0.0151
4 -11 11 -4.0484 0.0098
4 -11 12 -1.5766 -0.0087
4 -11 13 -0.2054 -0.0087
4 -11 14 -2.3770 0.0066
4 -11 15 -0.6147 -0.0528
4 -11 16 -1.2023 -0.0337
4 -11 17 -1.3448 -0.0393
4 -11 18 0.6589 0.0938
4 -11 19 2.1021 0.0101
4 -11 20 0.8444 -0.0543
4 -10 0 4.3320 0.0558
4 -10 1 -0.8843 0.0654
4 -10 2 1.1797 -0.1506
4 -10 3 0.5018 -0.0628
4 -10 4 0.7927 -0.0250
4 -10 5 2.3109 0.0222
4 -10 6 2.7995 0.0150
4 -10 7 -2.6753 -0.0190
4 -10 8 4.1089 0.0029
4 -10 9 -1.9918 0.0004
4 -10 10 1.3657 0.0029
4 -10 11 1.1725 0.0185
4 -10 12 -4.2821 -0.0091
4 -10 13 -1.2370 0.0045
4 -10 14 -0.5301 0.0305
4 -10 15 -0.6114 0.0563
4 -10 16 -0.8513 0.0399
4 -10 17 -1.3673 0.0733
4 -10 18 -0.2501 -0.0754
4 -10 19 1.2213 0.0662
4 -10 20 1.2894 -0.1039
4 -10 21 0.4305 -0.3430
4 -9 0 -0.0113 0.0117
4 -9 1 8.7689 0.1358
4 -9 2 0.4094 0.1551
4 -9 3 1.5519 -0.0662
4 -9 4 2.1803 0.0484
4 -9 5 -1.2125 -0.0228
4 -9 6 4.8306 0.0516
4 -9 7 -2.9070 0.0265
4 -9 8 -3.6720 -0.0339
4 -9 9 2.3873 0.0042
4 -9 10 -3.2983 -0.0026
4 -9 11 4.7613 -0.0147
4 -9 12 -0.5921 0.0304
4 -9 13 -2.1464 0.0159
4 -9 14 -1.7061 -0.0369
4 -9 15 0.2703 -0.0166
4 -9 16 1.6087 0.0499
4 -9 17 1.2292 -0.0111
4 -9 18 -0.2761 0.1006
4 -9 19 1.7944 -0.0648
4 -9 20 -1.1383 -0.0617
4 -9 21 -0.8512 -0.0426
4 -8 0 1.9311 0.0302
4 -8 1 8.8077 -0.0513
4 -8 2 6.1263 0.1260
4 -8 3 -0.0109 0.1450
4 -8 4 -0.5428 0.0753
4 -8 5 2.2457 -0.0296
4 -8 6 -4.8432 -0.0567
4 -8 7 4.2933 -0.0007
4 -8 8 -9.8188 0.0320
4 -8 9 -1.4641 0.0080
4 -8 10 -0.6841 0.0452
4 -8 11 -2.9846 0.0007
4 -8 12 4.4308 -0.0142
4 -8 13 -0.5742 -0.0115
4 -8 14 -0.6593 0.0383
4 -8 15 -1.0536 -0.0233
4 -8 16 -0.1919 -0.0458
4 -8 17 4.5544 0.0053
4 -8 18 1.2379 -0.0567
4 -8 19 -1.3341 0.0635
4 -8 20 1.0315 -0.0442
4 -8 21 -1.0780 0.0635
4 -8 22 0.0742 0.0187
4 -7 0 8.2807 -0.0478
4 -7 1 -6.3924 -0.0467
4 -7 2 1.1570 -0.0999
4 -7 3 5.7105 0.0008
4 -7 4 -3.7066 -0.0292
4 -7 5 2.7279 0.0659
4 -7 6 -5.9942 -0.0004
4 -7 7 -3.3646 -0.0524
4 -7 8 2.7876 0.0013
4 -7 9 -9.0648 0.0080
4 -7 10 1.2762 -0.0037
4 -7 11 -4.0822 -0.0013
4 -7 12 -1.3950 0.0210
4 -7 13 1.8818 -0.0286
4 -7 14 1.2160 -0.0121
4 -7 15 0.0770 0.0363
4 -7 16 0.1148 0.0261
4 -7 17 -1.1936 -0.0204
4 -7 18 3.6833 0.0685
4 -7 19 -1.5249 -0.0632
4 -7 20 -0.3988 0.0024
4 -7 21 2.0508 0.0355
4 -7 22 0.6688 0.0873
4 -6 0 3.0639 -0.0185
4 -6 1 -6.5271 -0.0102
4 -6 2 -12.6203 -0.0214
4 -6 3 -5.3446 -0.1026
4 -6 4 6.7019 -0.0897
4 -6 5 -4.3702 -0.0468
4 -6 6 4.3496 0.0650
4 -6 7 -9.2027 0.0273
4 -6 8 3.2342 -0.0185
4 -6 9 4.7575 -0.0393
4 -6 10 -4.2755 0.0106
4 -6 11 1.8354 -0.0023
4 -6 12 -3.6606 0.0011
4 -6 13 -0.3120 0.0451
4 -6 14 2.8664 -0.0060
4 -6 15 2.3354 -0.0485
4 -6 16 2.9762 -0.0203
4 -6 17 -1.8605 0.0575
4 -6 18 -2.6731 -0.0364
4 -6 19 -0.1333 0.0630
4 -6 20 -2.4841 -0.0096
4 -6 21 1.2317 -0.0616
4 -6 22 0.5408 0.0837
4 -6 23 -0.1965 0.0288
4 -5 0 -5.5562 0.0802
4 -5 1 -3.4986 -0.0248
4 -5 2 0.7662 0.0301
4 -5 3 -13.6609 0.0425
4 -5 4 -2.1878 0.0008
4 -5 5 -0.1343 -0.0056
4 -5 6 0.6621 -0.0457
4 -5 7 5.6207 0.0382
4 -5 8 -4.1205 0.0115
4 -5 9 8.2236 -0.0068
4 -5 10 4.3253 -0.0060
4 -5 11 -0.2797 0.0315
4 -5 12 0.1782 0.0025
4 -5 13 -0.0935 0.0135
4 -5 14 0.5963 0.0328
4 -5 15 3.6341 -0.0103
4 -5 16 2.4924 -0.0232
4 -5 17 0.6809 -0.0298
4 -5 18 -2.3985 0.0182
4 -5 19 -1.3829 -0.0307
4 -5 20 -1.5854 0.0273
4 -5 21 -3.3750 0.0136
4 -5 22 -2.5686 -0.0570
4 -5 23 -0.9814 -0.0458
4 -4 0 -2.1846 -0.0036
4 -4 1 4.4946 0.0796
4 -4 2 3.6459 0.0190
4 -4 3 9.2944 0.0177
4 -4 4 -16.2308 0.1155
4 -4 5 -3.4797 0.0176
4 -4 6 -3.8508 -0.0205
4 -4 7 8.1770 -0.0118
4 -4 8 7.3392 0.0056
4 -4 9 -3.6165 0.0469
4 -4 10 5.6000 -0.0288
4 -4 11 0.6303 0.0167
4 -4 12 0.4258 0.0005
4 -4 13 2.6842 -0.0258
4 -4 14 -0.1331 -0.0098
4 -4 15 2.2733 0.0215
4 -4 16 -1.3907 0.0279
4 -4 17 0.3625 0.0093
4 -4 18 -0.6628 0.0181
4 -4 19 -1.9821 -0.0239
4 -4 20 1.5406 0.0670
4 -4 21 -1.8419 -0.0368
4 -4 22 -1.8128 0.0247
4 -4 23 -2.8469 -0.0967
4 -4 24 1.7693 -0.0174
4 -3 0 -0.2842 -0.0508
4 -3 1 19.9139 -0.0056
4 -3 2 2.6915 0.0961
4 -3 3 8.1184 0.0126
4 -3 4 -1.7897 -0.0173
4 -3 5 -13.1376 -0.0084
4 -3 6 -3.9053 0.0178
4 -3 7 -0.2282 0.0137
4 -3 8 8.0708 -0.0172
4 -3 9 2.2545 0.0096
4 -3 10 -8.2276 0.0134
4 -3 11 -0.5410 -0.0302
4 -3 12 -0.1180 0.0275
4 -3 13 0.6906 0.0269
4 -3 14 4.4906 -0.0239
4 -3 15 -0.8711 0.0181
4 -3 16 -0.5851 0.0044
4 -3 17 -1.2729 0.0051
4 -3 18 -0.0284 0.0045
4 -3 19 -0.4891 0.0363
4 -3 20 -1.2584 -0.0419
4 -3 21 -2.0944 0.0456
4 -3 22 2.3772 -0.0394
4 -3 23 0.5587 0.0304
4 -3 24 2.1288 -0.0009
4 -2 0 10.5438 0.0142
4 -2 1 3.7502 -0.0572
4 -2 2 14.7206 -0.0608
4 -2 3 -13.4862 0.0480
4 -2 4 -0.4866 -0.0620
4 -2 5 -2.7071 -0.0081
4 -2 6 -3.7773 -0.0381
4 -2 7 -1.0303 0.0241
4 -2 8 -3.9093 0.0197
4 -2 9 0.5072 -0.0184
4 -2 10 -2.8663 0.0053
4 -2 11 -9.1288 0.0322
4 -2 12 0.4437 -0.0333
4 -2 13 -0.7562 0.0318
4 -2 14 2.5986 0.0092
4 -2 15 1.8222 0.0254
4 -2 16 0.3460 0.0014
4 -2 17 -0.1859 -0.0109
4 -2 18 0.1085 -0.0031
4 -2 19 0.5945 0.0130
4 -2 20 -0.5022 0.0284
4 -2 21 -1.6774 -0.0684
4 -2 22 -3.6677 0.0024
4 -2 23 1.7632 -0.0053
4 -2 24 1.0467 0.0255
4 -1 0 27.7737 0.0881
4 -1 1 -7.8706 0.0115
4 -1 2 -5.7850 -0.1374
4 -1 3 -6.5430 -0.0617
4 -1 4 -15.2231 -0.0165
4 -1 5 2.1765 0.0325
4 -1 6 4.7266 0.0394
4 -1 7 -3.6558 -0.0399
4 -1 8 -1.4278 -0.0042
4 -1 9 -8.3710 0.0064
4 -1 10 -0.4915 0.0074
4 -1 11 2.3340 -0.0287
4 -1 12 -4.3688 0.0305
4 -1 13 4.6923 -0.0601
4 -1 14 -1.0535 -0.0119
4 -1 15 1.6046 0.0106
4 -1 16 1.7077 0.0031
4 -1 17 0.0682 0.0205
4 -1 18 0.3965 -0.0249
4 -1 19 0.3037 0.0131
4 -1 20 -2.2581 0.0173
4 -1 21 0.5174 0.0456
4 -1 22 -1.1270 -0.0009
4 -1 23 -2.8237 -0.0050
4 -1 24 0.2012 -0.0175
4 0 0 8.2638 0.0131
4 0 1 9.2667 0.0455
4 0 2 -31.8349 0.0476
4 0 3 -15.4962 -0.0664
4 0 4 0.3523 0.0338
4 0 5 -3.9305 0.0159
4 0 6 7.3635 0.0290
4 0 7 1.0043 0.0243
4 0 8 -4.9249 0.0005
4 0 9 2.7716 -0.0119
4 0 10 -2.1865 -0.0169
4 0 11 7.9377 -0.0215
4 0 12 7.0987 -0.0156
4 0 13 1.7006 0.0154
4 0 14 3.4391 -0.0043
4 0 15 0.8456 -0.0319
4 0 16 -1.4272 0.0330
4 0 17 0.9223 0.0046
4 0 18 -1.8997 0.0030
4 0 19 1.5676 -0.0220
4 0 20 -0.2765 -0.0325
4 0 21 -2.3493 0.0579
4 0 22 -0.1099 0.0273
4 0 23 0.4197 0.0515
4 0 24 -0.0061 -0.0283
4 1 0 -29.2957 -0.0859
4 1 1 -4.4664 0.0009
4 1 2 -3.9146 0.0828
4 1 3 -24.3157 0.0796
4 1 4 -3.2635 0.0528
4 1 5 9.0224 -0.0020
4 1 6 -3.8485 -0.0148
4 1 7 8.2227 0.0399
4 1 8 -3.6808 0.0467
4 1 9 3.7096 0.0143
4 1 10 9.1164 -0.0048
4 1 11 2.8775 0.0086
4 1 12 12.7373 0.0030
4 1 13 3.2232 0.0211
4 1 14 1.3192 0.0326
4 1 15 0.0783 -0.0236
4 1 16 -1.1115 -0.0190
4 1 17 -1.0096 0.0231
4 1 18 0.2682 0.0076
4 1 19 -1.3288 -0.0137
4 1 20 2.2973 0.0056
4 1 21 0.7974 -0.0233
4 1 22 -1.9292 0.0133
4 1 23 1.1286 0.0516
4 1 24 -0.9135 -0.0163
4 2 0 -30.7948 -0.0046
4 2 1 -45.2950 -0.0128
4 2 2 -2.8907 0.0278
4 2 3 19.7439 0.0443
4 2 4 -1.7099 0.0234
4 2 5 3.0802 0.0090
4 2 6 2.6184 0.0148
4 2 7 -3.8857 0.0061
4 2 8 10.1726 0.0581
4 2 9 -4.3780 0.0184
4 2 10 8.8225 -0.0015
4 2 11 2.8825 0.0426
4 2 12 1.3044 0.0297
4 2 13 6.5247 -0.0146
4 2 14 -0.6431 -0.0062
4 2 15 -4.7690 0.0077
4 2 16 -1.5264 -0.0353
4 2 17 -3.0026 -0.0313
4 2 18 2.1908 0.0136
4 2 19 0.9524 -0.0056
4 2 20 -1.1559 -0.0072
4 2 21 1.7104 0.0152
4 2 22 -0.6903 -0.0206
4 2 23 -0.5148 0.0213
4 2 24 -0.9514 0.0472
4 3 0 4.5308 0.0083
4 3 1 -21.5245 -0.0059
4 3 2 -19.5880 -0.0106
4 3 3 12.9786 -0.0256
4 3 4 35.5055 -0.0310
4 3 5 4.4536 -0.0091
4 3 6 7.1993 0.0648
4 3 7 -6.3089 0.0091
4 3 8 2.8229 -0.0443
4 3 9 6.9179 0.0005
4 3 10 -8.3222 0.0147
4 3 11 3.3751 -0.0201
4 3 12 -7.4005 0.0137
4 3 13 -3.4000 0.0218
4 3 14 2.5660 -0.0181
4 3 15 -2.8815 -0.0061
4 3 16 -3.7702 0.0362
4 3 17 -1.8308 -0.0340
4 3 18 -2.0122 0.0024
4 3 19 2.1476 -0.0028
4 3 20 -0.4226 -0.0256
4 3 21 -0.9274 -0.0021
4 3 22 1.1771 0.0088
4 3 23 -2.5692 -0.0274
4 3 24 0.4817 0.0039
4 4 0 -3.7916 0.0501
4 4 1 12.1906 0.0079
4 4 2 8.0056 -0.0396
4 4 3 -5.2481 -0.0308
4 4 4 13.8225 -0.0338
4 4 5 27.9278 -0.0299
4 4 6 9.2922 -0.0105
4 4 7 9.1784 0.0290
4 4 8 -12.9774 -0.0507
4 4 9 3.5466 -0.0283
4 4 10 -4.2604 0.0093
4 4 11 -8.6877 -0.0090
4 4 12 -3.5276 -0.0226
4 4 13 -7.5351 -0.0020
4 4 14 -3.5644 0.0592
4 4 15 3.0523 0.0013
4 4 16 -1.9163 0.0117
4 4 17 -0.7634 0.0290
4 4 18 -1.7317 0.0133
4 4 19 -1.4845 0.0200
4 4 20 1.4425 -0.0188
4 4 21 0.3557 -0.0203
4 4 22 1.3480 0.0329
4 4 23 2.1014 -0.0414
4 4 24 -0.8519 -0.0036
4 5 0 -7.9092 0.0655
4 5 1 5.4319 0.0727
4 5 2 7.3763 -0.0164
4 5 3 10.9551 0.0027
4 5 4 -16.0600 -0.0168
4 5 5 6.3436 0.0052
4 5 6 10.2306 -0.0103
4 5 7 13.6297 -0.0402
4 5 8 3.0114 0.0404
4 5 9 -15.6757 0.0198
4 5 10 -2.6187 -0.0207
4 5 11 -7.2515 0.0110
4 5 12 -4.9300 -0.0180
4 5 13 0.0164 -0.0156
4 5 14 -4.1444 0.0175
4 5 15 0.5217 0.0310
4 5 16 1.1680 -0.0170
4 5 17 -1.3918 0.0179
4 5 18 0.4959 -0.0177
4 5 19 -3.2253 0.0089
4 5 20 1.6242 0.0121
4 5 21 1.5723 -0.0260
4 5 22 3.2063 -0.0149
4 5 23 4.1474 -0.0121
4 5 24 2.4105 0.0247
4 6 0 0.1291 -0.1173
4 6 1 1.9181 0.0508
4 6 2 -2.3151 0.0063
4 6 3 2.0099 0.0033
4 6 4 -1.2531 -0.0095
4 6 5 -19.8026 0.0344
4 6 6 -4.2626 0.0225
4 6 7 -4.9148 0.0275
4 6 8 12.8742 0.0269
4 6 9 -5.1023 0.0284
4 6 10 -9.5647 0.0111
4 6 11 -4.2127 -0.0195
4 6 12 -0.6434 -0.0012
4 6 13 2.4592 0.0074
4 6 14 3.6508 -0.0410
4 6 15 -2.7287 0.0079
4 6 16 1.1055 0.0022
4 6 17 -0.3087 0.0038
4 6 18 0.3716 -0.0247
4 6 19 1.3253 -0.0322
4 6 20 -2.3129 0.0096
4 6 21 0.3792 -0.0050
4 6 22 1.7650 -0.0527
4 6 23 2.1673 -0.0111
4 6 24 3.8987 -0.0242
4 7 0 9.2775 -0.0439
4 7 1 -5.1082 -0.0952
4 7 2 1.8460 0.0815
4 7 3 -10.6733 0.0134
4 7 4 2.5068 -0.0045
4 7 5 -5.3386 -0.0060
4 7 6 -11.1007 -0.0050
4 7 7 -10.0582 0.0307
4 7 8 -6.3210 0.0243
4 7 9 8.1275 -0.0214
4 7 10 -0.7769 0.0174
4 7 11 -2.9544 0.0222
4 7 12 0.5523 0.0086
4 7 13 2.1187 0.0240
4 7 14 3.8465 -0.0088
4 7 15 2.5037 -0.0392
4 7 16 -1.5041 -0.0236
4 7 17 2.0977 -0.0001
4 7 18 0.5057 -0.0262
4 7 19 3.3757 0.0418
4 7 20 1.0877 0.0034
4 7 21 -1.3984 0.0078
4 7 22 -1.2699 0.0388
4 7 23 -0.7365 -0.0595
4 8 0 2.7374 0.1097
4 8 1 0.6867 -0.0322
4 8 2 -1.0853 0.0125
4 8 3 -1.0672 0.0543
4 8 4 -6.8690 0.0479
4 8 5 5.7214 -0.0127
4 8 6 -2.5970 -0.0307
4 8 7 0.4175 -0.0178
4 8 8 -10.7721 0.0234
4 8 9 0.0492 -0.0130
4 8 10 5.4876 0.0160
4 8 11 6.1240 0.0150
4 8 12 0.1663 0.0252
4 8 13 -0.3008 -0.0064
4 8 14 -2.4448 -0.0388
4 8 15 -0.0033 0.0166
4 8 16 1.7748 -0.0226
4 8 17 1.4461 -0.0227
4 8 18 2.9491 0.0057
4 8 19 0.6985 -0.0272
4 8 20 1.9780 -0.0026
4 8 21 1.7714 -0.0394
4 8 22 -1.5112 0.0780
4 8 23 -0.2553 0.0934
4 9 0 -2.6293 0.0312
4 9 1 7.0181 0.0207
4 9 2 -5.2042 -0.0454
4 9 3 6.2699 -0.0477
4 9 4 2.0879 -0.0070
4 9 5 3.8498 -0.0068
4 9 6 3.8909 0.0493
4 9 7 4.2864 0.0126
4 9 8 1.2891 -0.0477
4 9 9 -4.8098 0.0733
4 9 10 0.2239 -0.0322
4 9 11 3.0606 -0.0009
4 9 12 5.2785 0.0199
4 9 13 -1.8267 -0.0252
4 9 14 -2.6410 -0.0411
4 9 15 -3.7993 -0.0300
4 9 16 -0.8367 -0.0123
4 9 17 2.6934 0.0088
4 9 18 1.9550 0.0610
4 9 19 0.8736 -0.0683
4 9 20 0.1431 -0.0977
4 9 21 -0.8213 0.0289
4 9 22 0.8970 -0.0943
4 10 0 -3.2669 -0.0552
4 10 1 3.1264 0.0402
4 10 2 5.6633 -0.0464
4 10 3 0.9338 -0.0359
4 10 4 8.0831 -0.0515
4 10 5 3.2927 -0.0231
4 10 6 6.6125 -0.0154
4 10 7 -2.7290 0.0457
4 10 8 6.7350 0.0382
4 10 9 -0.4440 -0.0623
4 10 10 -0.6364 0.0063
4 10 11 -2.6576 0.0242
4 10 12 1.0063 -0.0182
4 10 13 1.1731 0.0444
4 10 14 -0.9166 0.0158
4 10 15 -0.0915 -0.0536
4 10 16 -0.5342 -0.0382
4 10 17 1.6771 -0.0432
4 10 18 1.4618 -0.0360
4 10 19 -0.1500 -0.0010
4 10 20 -0.2251 -0.0169
4 10 21 -1.0063 0.0871
4 10 22 -1.5340 0.1831
4 11 0 0.2270 0.0328
4 11 1 -6.6824 0.0163
4 11 2 7.1118 0.0386
4 11 3 3.3064 0.0536
4 11 4 5.8440 0.0231
4 11 5 -0.7707 0.0659
4 11 6 0.9479 -0.0601
4 11 7 -2.8748 -0.0310
4 11 8 -4.0961 0.0375
4 11 9 2.3515 0.0131
4 11 10 -0.7128 0.0063
4 11 11 1.0516 0.0175
4 11 12 -3.6727 0.0612
4 11 13 2.7440 0.0101
4 11 14 2.1902 -0.0046
4 11 15 2.1921 -0.0490
4 11 16 3.2180 -0.0259
4 11 17 -0.1620 -0.0179
4 11 18 1.3530 -0.0506
4 11 19 0.2631 -0.1011
4 11 20 -2.4717 0.1128
4 11 21 -0.1745 0.0549
4 12 0 2.8749 -0.0630
4 12 1 -0.8543 -0.0445
4 12 2 -0.3202 0.0894
4 12 3 3.6185 0.0433
4 12 4 -0.0367 0.0390
4 12 5 -0.1375 0.0307
4 12 6 -8.7634 0.0453
4 12 7 -1.9108 0.0046
4 12 8 -7.8664 -0.0492
4 12 9 -1.4984 0.0203
4 12 10 -0.2625 0.0135
4 12 11 0.9955 0.0177
4 12 12 0.3204 0.0321
4 12 13 -1.7840 -0.0199
4 12 14 3.0707 0.0080
4 12 15 3.2333 -0.0529
4 12 16 2.5343 0.0172
4 12 17 0.5330 -0.0381
4 12 18 -1.6771 -0.0591
4 12 19 1.1439 -0.0243
4 12 20 -0.6421 -0.0883
4 13 0 -0.7191 0.0055
4 13 1 5.1122 -0.0462
4 13 2 -0.7730 -0.0430
4 13 3 1.1624 0.0372
4 13 4 -2.8459 0.0148
4 13 5 -0.8272 -0.0981
4 13 6 -5.2232 0.0144
4 13 7 -4.9491 0.0571
4 13 8 -1.6197 0.0031
4 13 9 -4.7836 -0.0668
4 13 10 1.3909 -0.0386
4 13 11 -0.5558 -0.0565
4 13 12 2.3159 0.0026
4 13 13 -0.4016 0.0121
4 13 14 -0.8335 -0.0597
4 13 15 1.1641 0.0621
4 13 16 -0.8276 0.0572
4 13 17 0.7836 -0.0807
4 13 18 -1.8570 -0.1974
4 13 19 -0.7106 -0.1782
4 13 20 1.8988 -0.1225
4 14 0 0.6722 0.0332
4 14 1 1.0534 0.0545
4 14 2 0.9813 -0.0084
4 14 3 -2.7034 0.0038
4 14 4 -1.5030 0.0118
4 14 5 -3.5919 0.0254
4 14 6 4.5017 -0.0791
4 14 7 -1.6411 -0.0251
4 14 8 2.1423 0.0414
4 14 9 -0.5811 0.0075
4 14 10 -0.7130 -0.0290
4 14 11 0.2421 -0.0015
4 14 12 0.2357 -0.0317
4 14 13 1.2630 -0.0345
4 14 14 -0.0318 -0.0072
4 14 15 -0.4626 -0.0984
4 14 16 -0.8490 -0.0984
4 14 17 -1.9513 -0.0380
4 14 18 1.3716 -0.1577
4 14 19 -1.1757 -0.2878
4 15 0 3.1650 -0.1300
4 15 1 -2.7918 -0.0276
4 15 2 1.6024 0.0422
4 15 3 -3.9830 -0.0134
4 15 4 0.6601 0.0236
4 15 5 -1.2742 0.0349
4 15 6 1.6561 0.0553
4 15 7 6.1221 0.0063
4 15 8 1.8804 0.0168
4 15 9 2.9707 0.0232
4 15 10 -1.3748 0.0250
4 15 11 1.4480 0.0086
4 15 12 -0.5614 -0.0346
4 15 13 0.0222 -0.0714
4 15 14 1.6842 -0.0955
4 15 15 -2.2747 -0.1028
4 15 16 1.6728 -0.1763
4 15 17 -0.7460 -0.1233
4 15 18 0.3428 0.0341
4 16 0 0.7212 -0.0253
4 16 1 0.5267 -0.0827
4 16 2 -3.1468 0.0069
4 16 3 1.6059 0.0331
4 16 4 -2.8127 0.0222
4 16 5 3.8725 -0.1158
4 16 6 -1.1535 0.0975
4 16 7 2.4654 0.0267
4 16 8 1.4591 0.0556
4 16 9 2.3655 0.0220
4 16 10 1.3241 -0.0632
4 16 11 -0.5087 -0.1094
4 16 12 1.3021 -0.0429
4 16 13 0.0739 -0.0249
4 16 14 -1.0865 -0.1605
4 16 15 1.3108 0.0958
4 16 16 -1.7753 -0.0828
4 17 0 -3.7547 0.0623
4 17 1 3.5773 -0.0055
4 17 2 -4.9004 0.0048
4 17 3 2.0532 -0.0048
4 17 4 -1.6446 0.0620
4 17 5 -0.1574 0.0147
4 17 6 1.2594 -0.0729
4 17 7 -2.7001 0.0234
4 17 8 0.1222 -0.0087
4 17 9 -0.9895 -0.0412
4 17 10 2.3745 -0.0511
4 17 11 0.8840 0.1020
4 17 12 0.3824 -0.1009
4 17 13 0.9134 0.1654
4 17 14 -1.3684 0.0977
4 17 15 0.3303 -0.1014
4 18 0 -1.7053 0.0128
4 18 1 -1.5882 -0.0124
4 18 2 0.6297 -0.0092
4 18 3 -4.9623 -0.0418
4 18 4 2.0502 -0.0633
4 18 5 -2.6605 -0.0316
4 18 6 -0.1820 0.0191
4 18 7 -1.5514 -0.0029
4 18 8 -1.0542 -0.0557
4 18 9 -0.9221 0.1382
4 18 10 0.4330 -0.0092
4 18 11 0.7186 0.1238
4 18 12 0.8301 0.3960
4 18 13 0.2194 -0.1128
4 19 0 2.2793 -0.0597
4 19 1 -4.1542 0.0706
4 19 2 1.9668 -0.0573
4 19 3 -2.4973 0.0402
4 19 4 -1.4556 -0.0165
4 19 5 0.6346 -0.1578
4 19 6 -1.2177 -0.1299
4 19 7 -0.1009 0.0379
4 19 8 -0.6607 0.0669
4 19 9 0.9523 -0.0075
4 19 10 -1.0828 0.2955
4 19 11 1.4026 -0.0179
4 20 0 1.4393 -0.0230
4 20 1 0.8008 0.0557
4 20 2 -1.6576 0.0225
4 20 3 2.9641 0.2626
4 20 4 -1.5986 -0.1636
4 20 5 0.6385 0.1365
4 20 6 -0.0246 -0.1421
4 20 7 1.3643 -0.0462
4 20 8 0.5481 0.1371
4 21 0 -0.5239 -0.1580
4 21 1 0.5925 -0.2781
4 21 2 -0.1763 0.2032
4 21 3 0.9628 0.1967
4 21 4 2.2200 -0.0441
5 -19 0 0.0888 -0.2564
5 -19 1 -1.9993 0.1971
5 -19 2 -0.1740 0.2192
5 -19 3 -0.0292 -0.1671
5 -18 0 -0.4016 0.0229
5 -18 1 0.7156 -0.1839
5 -18 2 -1.0010 0.0540
5 -18 3 1.0472 0.1125
5 -18 4 -1.2115 0.0107
5 -18 5 -1.1280 0.0829
5 -18 6 -1.5623 -0.2810
5 -18 7 -0.0866 -0.2838
5 -18 8 0.1322 -0.4130
5 -17 0 -1.8887 0.0446
5 -17 1 -1.3823 0.1125
5 -17 2 0.7183 -0.0607
5 -17 3 -1.2469 0.1251
5 -17 4 0.1567 -0.0962
5 -17 5 -1.2421 0.0174
5 -17 6 0.5794 0.1613
5 -17 7 -1.3439 0.0043
5 -17 8 0.0441 0.1153
5 -17 9 0.2516 -0.0531
5 -17 10 -0.7765 -0.1327
5 -17 11 0.2293 -0.2284
5 -16 0 -0.6418 0.0900
5 -16 1 -1.5035 -0.1229
5 -16 2 -1.2824 0.0170
5 -16 3 -1.3249 0.0572
5 -16 4 -0.0235 0.0402
5 -16 5 -0.6318 0.0408
5 -16 6 -0.4121 0.0217
5 -16 7 2.3818 0.0029
5 -16 8 -0.2262 0.0769
5 -16 9 1.5443 0.0570
5 -16 10 0.7419 0.2093
5 -16 11 1.5357 -0.0193
5 -16 12 0.7951 0.0518
5 -16 13 0.1313 0.0255
5 -15 0 -0.6412 -0.0438
5 -15 1 0.2218 0.0509
5 -15 2 -2.3910 -0.0284
5 -15 3 1.5016 -0.1044
5 -15 4 -0.9563 -0.0134
5 -15 5 3.1345 0.0576
5 -15 6 -0.7978 -0.0311
5 -15 7 0.4618 0.0993
5 -15 8 1.2612 -0.0829
5 -15 9 0.7231 -0.0451
5 -15 10 1.4480 0.0056
5 -15 11 0.8742 -0.0648
5 -15 12 0.9179 0.0074
5 -15 13 0.6347 -0.0101
5 -15 14 -1.2891 0.1485
5 -15 15 -1.3403 0.0920
5 -14 0 -0.9640 0.0014
5 -14 1 0.6488 0.0467
5 -14 2 0.0957 -0.0131
5 -14 3 -0.7028 0.0437
5 -14 4 2.0559 0.0256
5 -14 5 -0.7283 -0.0466
5 -14 6 2.9582 0.0311
5 -14 7 -1.3911 -0.0463
5 -14 8 0.4073 0.0909
5 -14 9 -0.2667 0.0349
5 -14 10 1.2975 -0.0081
5 -14 11 0.1370 0.0489
5 -14 12 -0.6512 -0.1569
5 -14 13 0.0340 -0.0108
5 -14 14 -1.0526 -0.1262
5 -14 15 -1.7515 0.0168
5 -14 16 -2.3258 0.0316
5 -13 0 1.6280 -0.0785
5 -13 1 -2.1122 -0.0342
5 -13 2 2.6832 0.0500
5 -13 3 -1.1866 -0.0203
5 -13 4 -0.3754 -0.0022
5 -13 5 -0.4789 0.1022
5 -13 6 -2.2185 0.0533
5 -13 7 -0.8914 0.0031
5 -13 8 -0.1693 0.0104
5 -13 9 -0.5620 0.0137
5 -13 10 0.7925 0.0620
5 -13 11 0.3396 0.0195
5 -13 12 -0.0159 0.0981
5 -13 13 0.0475 -0.0604
5 -13 14 -0.9248 -0.0270
5 -13 15 1.0043 -0.0695
5 -13 16 -1.7613 0.0130
5 -13 17 -0.4980 -0.0495
5 -12 0 -1.6625 0.0106
5 -12 1 1.2275 -0.0816
5 -12 2 -2.3514 0.0217
5 -12 3 2.8291 0.0413
5 -12 4 -2.8728 0.0462
5 -12 5 -1.2275 -0.0543
5 -12 6 -1.1726 0.0147
5 -12 7 -2.3302 0.0631
5 -12 8 -0.1370 -0.0184
5 -12 9 1.3267 -0.0347
5 -12 10 -1.8452 -0.0192
5 -12 11 1.0074 -0.0057
5 -12 12 -0.3873 0.0182
5 -12 13 -0.0882 0.0078
5 -12 14 1.7244 -0.0650
5 -12 15 -0.4138 0.0039
5 -12 16 2.1986 -0.0429
5 -12 17 0.3520 0.0185
5 -12 18 -0.8620 -0.1673
5 -11 0 -2.6552 0.1138
5 -11 1 -0.3755 0.0309
5 -11 2 -1.0360 -0.0302
5 -11 3 -0.4519 -0.0222
5 -11 4 3.0804 0.0274
5 -11 5 -2.2477 0.0168
5 -11 6 -1.4531 -0.0397
5 -11 7 2.9128 -0.0428
5 -11 8 -1.2535 0.0268
5 -11 9 3.0347 0.0374
5 -11 10 0.4187 -0.0675
5 -11 11 -2.2384 0.0291
5 -11 12 1.0265 -0.0120
5 -11 13 -1.2940 0.0201
5 -11 14 0.2715 -0.0476
5 -11 15 0.4989 -0.0450
5 -11 16 -0.7451 -0.0548
5 -11 17 0.2045 -0.0755
5 -11 18 0.0210 0.0625
5 -11 19 -1.2414 -0.1387
5 -10 0 1.7424 -0.0323
5 -10 1 -2.9223 0.0608
5 -10 2 4.0631 -0.0480
5 -10 3 -2.5885 -0.0309
5 -10 4 0.8206 -0.0635
5 -10 5 3.6589 -0.0200
5 -10 6 -1.3443 0.0346
5 -10 7 2.1934 0.0068
5 -10 8 3.4878 -0.0460
5 -10 9 -1.2664 0.0232
5 -10 10 3.7941 0.0298
5 -10 11 -0.8720 0.0144
5 -10 12 -0.7436 0.0174
5 -10 13 -0.8027 0.0317
5 -10 14 -0.9489 0.0185
5 -10 15 -0.0152 -0.0095
5 -10 16 -0.3829 0.0052
5 -10 17 -2.7219 0.0167
5 -10 18 -0.4911 -0.0162
5 -10 19 -0.0305 0.1326
5 -10 20 0.6798 -0.0875
5 -9 0 -2.3030 -0.0967
5 -9 1 1.3264 0.0476
5 -9 2 1.5843 -0.0260
5 -9 3 4.6320 -0.0142
5 -9 4 -2.5511 -0.0267
5 -9 5 -0.9084 0.0215
5 -9 6 5.8928 0.0040
5 -9 7 -3.0178 0.0526
5 -9 8 4.1540 0.0273
5 -9 9 -0.8618 -0.0616
5 -9 10 -0.4767 -0.0336
5 -9 11 2.6672 0.0206
5 -9 12 -1.1725 -0.0019
5 -9 13 -0.3202 0.0299
5 -9 14 -2.7196 0.0077
5 -9 15 -0.6969 0.0010
5 -9 16 1.3952 -0.0056
5 -9 17 -0.9245 0.0386
5 -9 18 -0.9978 0.0843
5 -9 19 1.8390 0.0471
5 -9 20 -0.3197 0.1213
5 -9 21 0.8169 -0.2210
5 -8 0 -4.0011 0.0201
5 -8 1 7.6824 0.0032
5 -8 2 0.6821 0.0739
5 -8 3 0.9695 0.0638
5 -8 4 3.5763 0.0656
5 -8 5 -4.5520 0.0007
5 -8 6 2.6905 0.0062
5 -8 7 3.0595 -0.0329
5 -8 8 -5.2012 0.0393
5 -8 9 2.0349 0.0437
5 -8 10 -4.4806 0.0189
5 -8 11 0.7971 -0.0397
5 -8 12 0.0082 0.0223
5 -8 13 -0.6747 -0.0466
5 -8 14 0.3116 0.0271
5 -8 15 -2.7748 -0.0154
5 -8 16 -1.2827 0.0049
5 -8 17 4.6552 -0.0470
5 -8 18 -0.6941 -0.0012
5 -8 19 1.4042 0.1074
5 -8 20 0.8666 -0.0571
5 -8 21 -1.4895 0.1922
5 -8 22 0.1822 -0.2646
5 -7 0 4.4813 0.0273
5 -7 1 0.6900 -0.0371
5 -7 2 6.8837 0.0654
5 -7 3 -0.2577 0.0112
5 -7 4 0.2419 0.0486
5 -7 5 4.5344 0.0204
5 -7 6 -7.4890 -0.0037
5 -7 7 4.6747 -0.0277
5 -7 8 -2.9538 -0.0610
5 -7 9 -4.6728 0.0131
5 -7 10 -0.9032 0.0450
5 -7 11 -4.8626 0.0039
5 -7 12 0.4819 0.0078
5 -7 13 -0.9999 0.0129
5 -7 14 -0.0350 -0.0280
5 -7 15 2.1132 0.0286
5 -7 16 -2.4187 -0.0093
5 -7 17 0.5135 0.0067
5 -7 18 5.3666 0.0387
5 -7 19 -0.8870 -0.0297
5 -7 20 1.0337 0.0222
5 -7 21 0.1333 -0.0697
5 -7 22 -0.5544 0.1110
5 -6 0 13.1587 0.0449
5 -6 1 -3.3082 -0.0161
5 -6 2 -6.3428 -0.0311
5 -6 3 3.3927 0.0033
5 -6 4 -1.6206 -0.0580
5 -6 5 6.7315 -0.0623
5 -6 6 0.8628 0.0286
5 -6 7 -8.8391 0.0076
5 -6 8 2.2381 0.0134
5 -6 9 -3.1280 -0.0715
5 -6 10 -1.6312 -0.0322
5 -6 11 -1.9241 -0.0203
5 -6 12 -2.7692 -0.0422
5 -6 13 -0.6197 0.0122
5 -6 14 0.4565 0.0526
5 -6 15 0.4290 -0.0382
5 -6 16 4.4375 -0.0148
5 -6 17 -0.7029 0.0134
5 -6 18 -0.4045 -0.0291
5 -6 19 2.6592 0.1059
5 -6 20 -1.9449 -0.0719
5 -6 21 2.6123 -0.0443
5 -6 22 1.2530 -0.0150
5 -6 23 0.4125 0.0754
5 -5 0 3.9428 0.0294
5 -5 1 4.5762 0.0630
5 -5 2 -3.8634 -0.0198
5 -5 3 -8.4104 -0.0032
5 -5 4 1.8986 0.0020
5 -5 5 -3.6705 0.0071
5 -5 6 8.2455 -0.0359
5 -5 7 -2.7830 -0.0049
5 -5 8 -5.5840 0.0263
5 -5 9 4.2524 0.0080
5 -5 10 1.3158 -0.0295
5 -5 11 2.3481 0.0013
5 -5 12 -1.7690 -0.0088
5 -5 13 -1.7750 -0.0321
5 -5 14 0.2805 0.0070
5 -5 15 0.2125 0.0141
5 -5 16 3.2300 -0.0552
5 -5 17 2.7283 -0.0262
5 -5 18 -0.6871 0.0062
5 -5 19 -0.2494 -0.0954
5 -5 20 -0.9618 0.0485
5 -5 21 -1.6188 -0.0256
5 -5 22 0.0722 -0.0360
5 -5 23 0.7631 0.0285
5 -4 0 -9.6655 -0.0561
5 -4 1 -0.7933 0.0230
5 -4 2 8.8897 0.0063
5 -4 3 1.7007 0.0300
5 -4 4 -1.9407 0.0257
5 -4 5 -6.0566 0.0527
5 -4 6 -5.8286 0.0062
5 -4 7 6.2248 -0.0069
5 -4 8 2.0128 -0.0178
5 -4 9 -0.1306 0.0353
5 -4 10 6.9335 0.0222
5 -4 11 3.5995 0.0048
5 -4 12 1.6013 0.0207
5 -4 13 0.1082 0.0098
5 -4 14 -2.4894 -0.0539
5 -4 15 2.2752 -0.0166
5 -4 16 -0.8101 0.0084
5 -4 17 0.1973 0.0082
5 -4 18 2.1667 0.0058
5 -4 19 -1.8534 0.0093
5 -4 20 2.7073 -0.0452
5 -4 21 -1.5598 -0.0095
5 -4 22 -4.4690 0.0744
5 -4 23 -1.5109 -0.1238
5 -3 0 -5.9256 -0.0035
5 -3 1 1.7564 -0.0837
5 -3 2 3.6085 0.0676
5 -3 3 13.7363 0.0067
5 -3 4 -0.0905 0.0183
5 -3 5 -3.5701 0.0034
5 -3 6 -11.4789 -0.0234
5 -3 7 -3.5956 0.0185
5 -3 8 9.2865 0.0114
5 -3 9 4.8491 -0.0007
5 -3 10 0.3281 -0.0039
5 -3 11 2.5283 -0.0012
5 -3 12 -0.5171 -0.0190
5 -3 13 1.8850 0.0069
5 -3 14 -0.5963 0.0126
5 -3 15 0.0846 -0.0519
5 -3 16 0.2972 0.0158
5 -3 17 -2.0491 0.0124
5 -3 18 0.5656 0.0532
5 -3 19 0.4094 0.0220
5 -3 20 -0.2341 0.0409
5 -3 21 0.1198 -0.0000
5 -3 22 0.1090 -0.0671
5 -3 23 -3.0430 0.0437
5 -3 24 0.9557 -0.0653
5 -2 0 4.7557 0.1070
5 -2 1 8.0303 -0.0127
5 -2 2 5.9385 -0.0315
5 -2 3 3.2381 0.0363
5 -2 4 -0.1363 0.0163
5 -2 5 -4.1949 -0.0343
5 -2 6 -5.4591 -0.0349
5 -2 7 -4.7351 -0.0018
5 -2 8 -3.4280 0.0082
5 -2 9 8.0007 0.0066
5 -2 10 -0.2824 -0.0244
5 -2 11 -6.2178 -0.0007
5 -2 12 -0.7293 -0.0027
5 -2 13 -4.5226 0.0081
5 -2 14 5.1470 -0.0114
5 -2 15 -0.9053 0.0521
5 -2 16 0.2786 -0.0068
5 -2 17 1.2619 -0.0065
5 -2 18 -2.0622 0.0212
5 -2 19 1.2235 0.0127
5 -2 20 0.6854 0.0529
5 -2 21 -2.6415 -0.0192
5 -2 22 -0.6594 -0.0068
5 -2 23 -0.5435 -0.0846
5 -2 24 0.9133 0.0362
5 -1 0 18.0199 0.0099
5 -1 1 5.7004 0.0759
5 -1 2 4.9601 -0.0629
5 -1 3 -4.6420 -0.0655
5 -1 4 -8.6293 -0.0348
5 -1 5 -4.8952 0.0222
5 -1 6 -0.2401 0.0177
5 -1 7 -1.0537 0.0037
5 -1 8 -1.6693 -0.0320
5 -1 9 -9.3339 0.0313
5 -1 10 1.3695 -0.0026
5 -1 11 -4.5628 -0.0012
5 -1 12 -5.5665 0.0300
5 -1 13 -0.2532 0.0117
5 -1 14 -1.2621 -0.0227
5 -1 15 4.5508 -0.0180
5 -1 16 1.2566 0.0349
5 -1 17 0.5184 0.0094
5 -1 18 0.8327 -0.0144
5 -1 19 -1.1790 0.0034
5 -1 20 -1.4051 -0.0061
5 -1 21 0.5176 0.0338
5 -1 22 -1.1479 0.0594
5 -1 23 -2.4943 0.0102
5 -1 24 -0.7113 -0.0105
5 0 0 7.4368 -0.0173
5 0 1 14.4282 0.0343
5 0 2 -3.8795 0.0268
5 0 3 -11.9119 -0.0455
5 0 4 -7.5179 -0.0195
5 0 5 -8.1436 -0.0099
5 0 6 5.7635 0.0359
5 0 7 -1.9145 0.0400
5 0 8 2.1304 0.0402
5 0 9 -5.0914 -0.0229
5 0 10 -10.8010 0.0523
5 0 11 3.6301 -0.0204
5 0 12 -1.9571 -0.0254
5 0 13 3.5426 0.0219
5 0 14 -0.0915 -0.0023
5 0 15 2.1502 -0.0083
5 0 16 1.9132 -0.0401
5 0 17 0.5384 0.0475
5 0 18 -0.9358 -0.0185
5 0 19 0.5542 -0.0027
5 0 20 -0.6539 -0.0543
5 0 21 -1.5672 -0.0327
5 0 22 -0.0511 0.0342
5 0 23 0.0608 0.0801
5 0 24 -0.5700 0.0696
5 1 0 -3.0746 -0.0137
5 1 1 2.5564 -0.0403
5 1 2 1.1741 0.0207
5 1 3 -12.8375 0.0743
5 1 4 -9.3910 0.0515
5 1 5 -0.9391 0.0540
5 1 6 -2.0251 -0.0115
5 1 7 7.3297 -0.0194
5 1 8 -6.7626 0.0587
5 1 9 5.7722 0.0426
5 1 10 -2.7684 -0.0171
5 1 11 -1.3773 0.0130
5 1 12 8.7653 0.0187
5 1 13 3.5570 -0.0287
5 1 14 4.6790 0.0599
5 1 15 -0.0005 0.0219
5 1 16 -0.6181 0.0083
5 1 17 0.5488 0.0008
5 1 18 -1.8391 0.0190
5 1 19 -0.5876 -0.0218
5 1 20 0.9609 0.0015
5 1 21 1.2917 -0.0373
5 1 22 -0.4914 -0.1332
5 1 23 1.1198 -0.0137
5 1 24 0.4591 -0.0304
5 2 0 -10.4995 -0.0117
5 2 1 -21.3912 -0.0309
5 2 2 -12.1258 0.0022
5 2 3 1.1374 -0.0096
5 2 4 -6.8503 0.0053
5 2 5 2.6765 0.0082
5 2 6 -5.7893 0.0006
5 2 7 4.6984 -0.0074
5 2 8 2.1263 -0.0176
5 2 9 -3.2767 0.0224
5 2 10 12.0788 0.0044
5 2 11 -1.0419 -0.0077
5 2 12 7.3333 0.0302
5 2 13 4.8972 0.0455
5 2 14 3.7925 0.0015
5 2 15 -1.4709 0.0169
5 2 16 -3.0222 0.0377
5 2 17 -2.3209 -0.0267
5 2 18 1.4388 0.0437
5 2 19 0.3901 -0.0103
5 2 20 -0.1647 0.0153
5 2 21 1.0120 0.0685
5 2 22 -0.2592 -0.0613
5 2 23 2.9968 -0.0313
5 2 24 -0.6447 -0.1190
5 3 0 2.1108 0.0075
5 3 1 -19.9911 -0.0132
5 3 2 -26.1189 0.0116
5 3 3 -7.4752 -0.0282
5 3 4 10.5037 -0.0873
5 3 5 2.3377 -0.0965
5 3 6 6.5213 -0.0088
5 3 7 -8.9893 0.0198
5 3 8 11.3846 0.0006
5 3 9 -0.1518 -0.0524
5 3 10 2.8847 0.0118
5 3 11 7.7378 -0.0134
5 3 12 -2.8828 -0.0180
5 3 13 2.1108 -0.0026
5 3 14 0.8456 0.0084
5 3 15 -1.2099 -0.0271
5 3 16 -2.5798 -0.0222
5 3 17 -4.9355 0.0076
5 3 18 -1.3672 -0.0273
5 3 19 1.7643 0.0705
5 3 20 -0.0022 -0.0041
5 3 21 0.3417 0.0115
5 3 22 -0.2485 0.1199
5 3 23 -1.8871 0.0452
5 3 24 2.0563 0.0109
5 4 0 -0.6249 0.0511
5 4 1 -4.8623 0.0165
5 4 2 -4.5006 -0.0341
5 4 3 -15.7352 -0.0142
5 4 4 8.5333 0.0068
5 4 5 11.5709 -0.0551
5 4 6 16.5323 -0.0228
5 4 7 5.0931 0.0173
5 4 8 -5.9986 0.0010
5 4 9 10.3594 -0.0077
5 4 10 -5.5956 -0.0449
5 4 11 1.7706 0.0164
5 4 12 -2.9479 -0.0321
5 4 13 -6.5263 -0.0418
5 4 14 -2.8727 0.0064
5 4 15 -0.3383 -0.0040
5 4 16 -0.6045 -0.0062
5 4 17 -0.4164 -0.0246
5 4 18 -3.3849 0.0037
5 4 19 -1.8793 0.0252
5 4 20 -0.9403 0.0091
5 4 21 -0.5981 -0.0061
5 4 22 1.0789 0.0405
5 4 23 -1.8871 0.0885
5 4 24 -1.2343 0.1028
5 5 0 -5.6986 -0.0290
5 5 1 -2.4666 0.1048
5 5 2 2.3816 0.0159
5 5 3 5.6054 -0.0015
5 5 4 -6.0840 0.0528
5 5 5 10.1524 0.0475
5 5 6 9.3027 0.0266
5 5 7 23.6362 -0.0219
5 5 8 0.0036 -0.0211
5 5 9 -2.2224 0.0342
5 5 10 -2.4159 -0.0003
5 5 11 -7.7908 -0.0248
5 5 12 -4.7415 0.0298
5 5 13 -5.0495 -0.0086
5 5 14 -6.1074 -0.0043
5 5 15 -0.5552 0.0059
5 5 16 -0.9293 -0.0193
5 5 17 0.3423 -0.0020
5 5 18 0.0528 0.0185
5 5 19 -2.5892 -0.0246
5 5 20 0.2558 -0.0247
5 5 21 -0.6457 0.0132
5 5 22 0.5614 -0.0014
5 5 23 1.4693 -0.0070
5 5 24 -1.8167 0.0966
5 6 0 -9.2818 -0.0640
5 6 1 6.0749 -0.0262
5 6 2 -2.2889 0.0708
5 6 3 11.8032 0.0551
5 6 4 0.7985 0.0139
5 6 5 -2.3206 0.0463
5 6 6 -3.1407 0.0555
5 6 7 2.8547 0.0365
5 6 8 17.4359 0.0111
5 6 9 -3.6126 0.0140
5 6 10 -2.0848 0.0203
5 6 11 -8.2044 -0.0113
5 6 12 -6.0711 -0.0076
5 6 13 -1.7535 0.0190
5 6 14 -0.9176 -0.0039
5 6 15 -2.1872 -0.0142
5 6 16 0.4991 -0.0187
5 6 17 -2.8946 -0.0017
5 6 18 0.2658 -0.0235
5 6 19 -1.0916 -0.0310
5 6 20 0.4144 -0.0513
5 6 21 0.5481 -0.0447
5 6 22 1.1271 0.0315
5 6 23 1.6197 -0.0085
5 7 0 1.1186 0.0482
5 7 1 -0.1966 -0.0714
5 7 2 5.2429 -0.0449
5 7 3 -1.2744 0.0213
5 7 4 6.5794 -0.0132
5 7 5 -4.4081 0.0219
5 7 6 -2.2805 0.0169
5 7 7 -14.8305 0.0363
5 7 8 1.7222 0.0862
5 7 9 5.2494 -0.0155
5 7 10 0.2158 -0.0161
5 7 11 -3.2812 0.0476
5 7 12 -3.2288 -0.0401
5 7 13 -1.4749 0.0259
5 7 14 3.2915 0.0007
5 7 15 1.1521 -0.0281
5 7 16 -0.3357 0.0160
5 7 17 0.2603 0.0295
5 7 18 -1.9503 -0.0508
5 7 19 2.4436 -0.0311
5 7 20 -0.5025 0.0109
5 7 21 -0.2098 -0.0422
5 7 22 -0.1827 -0.0140
5 7 23 0.2637 0.0021
5 8 0 8.7683 0.0389
5 8 1 -2.9369 0.0557
5 8 2 4.8952 -0.0591
5 8 3 -3.6947 -0.0065
5 8 4 -3.9999 -0.0313
5 8 5 -3.3643 0.0080
5 8 6 -2.9868 0.0008
5 8 7 -2.1543 0.0078
5 8 8 -12.6380 0.0032
5 8 9 -0.0919 0.0051
5 8 10 1.8625 -0.0050
5 8 11 3.6660 -0.0293
5 8 12 -0.7565 0.0769
5 8 13 0.9552 -0.0011
5 8 14 -1.9005 -0.0101
5 8 15 1.0548 0.0392
5 8 16 0.2147 -0.0053
5 8 17 1.4382 -0.0059
5 8 18 1.5448 -0.0203
5 8 19 1.1487 -0.0387
5 8 20 1.9963 -0.0129
5 8 21 1.8844 -0.0654
5 8 22 -1.3057 0.0853
5 8 23 1.0162 -0.0585
5 9 0 1.1845 -0.0185
5 9 1 4.9464 0.0318
5 9 2 -4.3560 0.0642
5 9 3 0.9642 -0.0423
5 9 4 -4.2944 0.0275
5 9 5 0.0406 -0.0440
5 9 6 -5.5798 0.0102
5 9 7 5.7213 0.0389
5 9 8 -4.5896 -0.0121
5 9 9 -5.1652 0.0398
5 9 10 -3.8785 0.0416
5 9 11 3.2186 -0.0167
5 9 12 3.7275 -0.0028
5 9 13 0.1599 0.0295
5 9 14 -1.0807 -0.0148
5 9 15 -4.6081 -0.0237
5 9 16 -2.2293 0.0032
5 9 17 0.2290 -0.0244
5 9 18 3.0346 0.0147
5 9 19 1.2792 -0.0460
5 9 20 0.8369 -0.1266
5 9 21 1.7614 -0.1651
5 9 22 2.4951 -0.1899
5 10 0 -6.6398 0.0404
5 10 1 3.9701 -0.0337
5 10 2 -1.1023 0.0351
5 10 3 0.6259 -0.0044
5 10 4 -0.2313 0.0333
5 10 5 6.2276 -0.0059
5 10 6 4.2229 -0.0207
5 10 7 -0.3998 0.0293
5 10 8 6.4018 0.0597
5 10 9 -2.3062 0.0454
5 10 10 -1.3601 0.0140
5 10 11 -4.5072 0.0529
5 10 12 3.5632 -0.0271
5 10 13 0.0149 0.0216
5 10 14 -1.0522 0.0421
5 10 15 -2.4199 0.0401
5 10 16 -3.4686 -0.0694
5 10 17 -0.0589 -0.0120
5 10 18 0.8814 0.0531
5 10 19 1.3761 0.0049
5 10 20 2.0319 -0.1565
5 10 21 -1.0392 -0.0935
5 10 22 1.6334 -0.2928
5 11 0 -2.5186 -0.0280
5 11 1 -6.7554 0.0026
5 11 2 0.7699 -0.0526
5 11 3 2.0461 0.0367
5 11 4 7.1830 -0.0244
5 11 5 0.7066 0.0874
5 11 6 10.2257 0.0291
5 11 7 -1.6315 -0.0646
5 11 8 1.6808 0.0481
5 11 9 1.5973 0.0340
5 11 10 1.6420 -0.0252
5 11 11 -0.1779 0.0173
5 11 12 -3.0625 0.0417
5 11 13 2.4428 0.0567
5 11 14 -0.5973 0.0558
5 11 15 0.0893 0.0460
5 11 16 0.0083 0.0033
5 11 17 -0.2282 0.0692
5 11 18 1.8406 0.0396
5 11 19 0.7709 -0.0184
5 11 20 0.4261 -0.0082
5 11 21 1.5682 -0.1362
5 12 0 1.7700 -0.0643
5 12 1 -4.1405 -0.0692
5 12 2 0.3316 -0.0480
5 12 3 -0.2599 0.0251
5 12 4 7.1082 -0.0192
5 12 5 2.9171 -0.0017
5 12 6 -1.6183 0.0088
5 12 7 0.7059 0.0349
5 12 8 -6.0156 -0.0327
5 12 9 -0.1151 -0.0065
5 12 10 -1.1840 0.0831
5 12 11 3.1853 0.0080
5 12 12 -1.7244 0.0455
5 12 13 -1.4706 0.0726
5 12 14 1.7551 0.0066
5 12 15 2.0879 -0.0653
5 12 16 3.2778 0.0383
5 12 17 -0.0105 -0.0198
5 12 18 -0.0885 0.1548
5 12 19 1.7867 -0.0007
5 12 20 0.2440 -0.0943
5 13 0 0.6352 0.0572
5 13 1 2.1953 -0.0946
5 13 2 1.8313 -0.0558
5 13 3 2.8787 -0.0458
5 13 4 -0.8898 0.0532
5 13 5 4.2339 -0.0478
5 13 6 -6.0648 -0.0661
5 13 7 -1.8787 0.0266
5 13 8 -5.7967 0.0327
5 13 9 -3.6657 0.0300
5 13 10 -0.8445 0.0038
5 13 11 -1.0683 0.0438
5 13 12 1.9487 0.0648
5 13 13 -1.2645 -0.0214
5 13 14 -0.2631 0.0122
5 13 15 1.7757 -0.0088
5 13 16 1.8818 0.1087
5 13 17 1.8618 0.0494
5 13 18 -2.1627 -0.1415
5 13 19 -0.3159 0.0265
5 14 0 0.0809 -0.0276
5 14 1 3.9823 0.1115
5 14 2 1.0922 -0.0038
5 14 3 3.2639 0.0055
5 14 4 -3.3116 0.0034
5 14 5 -2.6559 0.0736
5 14 6 0.1155 -0.0071
5 14 7 -4.5110 -0.0695
5 14 8 0.6671 0.0428
5 14 9 -3.9261 0.0008
5 14 10 -0.3835 0.0026
5 14 11 -1.9018 -0.0023
5 14 12 0.8505 -0.0137
5 14 13 0.5013 0.0600
5 14 14 0.6270 0.0481
5 14 15 1.8694 0.0507
5 14 16 -1.6323 0.1357
5 14 17 0.4455 0.1814
5 14 18 -0.5784 -0.1223
5 15 0 2.1711 -0.0464
5 15 1 0.6175 -0.0552
5 15 2 2.4742 0.0539
5 15 3 -2.4713 0.0729
5 15 4 2.1992 0.0462
5 15 5 -6.6015 0.0306
5 15 6 0.7015 0.0312
5 15 7 -0.0146 0.0157
5 15 8 1.8184 -0.0796
5 15 9 0.1293 -0.0019
5 15 10 -1.5035 0.0245
5 15 11 -0.1746 0.0052
5 15 12 -0.8953 0.0798
5 15 13 1.2659 0.0253
5 15 14 1.1331 0.1328
5 15 15 -0.9750 0.0406
5 15 16 1.7405 -0.0649
5 15 17 -2.2861 -0.1246
5 16 0 4.1042 0.0251
5 16 1 -1.9698 -0.0808
5 16 2 0.8670 -0.0049
5 16 3 -2.4675 -0.0484
5 16 4 -0.2853 0.0683
5 16 5 1.6254 -0.0522
5 16 6 -2.0366 -0.0502
5 16 7 2.8083 -0.0245
5 16 8 0.6283 0.0370
5 16 9 3.3285 0.0072
5 16 10 -0.9028 -0.0039
5 16 11 -0.2321 -0.0024
5 16 12 -0.0448 0.0270
5 16 13 -0.3132 -0.0191
5 16 14 1.4453 0.0195
5 16 15 -0.9384 -0.0206
5 16 16 -0.6829 -0.1656
5 17 0 0.0799 -0.0146
5 17 1 2.2538 0.0414
5 17 2 -3.7914 -0.0404
5 17 3 2.4179 0.0551
5 17 4 -3.7969 -0.0197
5 17 5 3.0268 -0.0262
5 17 6 0.2282 -0.0201
5 17 7 0.5201 -0.0286
5 17 8 0.8193 -0.0039
5 17 9 0.9421 -0.0050
5 17 10 1.9681 0.0080
5 17 11 1.0479 -0.1616
5 17 12 -0.5407 -0.1206
5 17 13 0.4976 0.0605
5 17 14 -1.2514 -0.3072
5 17 15 0.7821 0.0928
5 18 0 -4.3926 0.0001
5 18 1 3.2365 -0.1109
5 18 2 -2.5239 0.0686
5 18 3 -0.9028 -0.0489
5 18 4 -0.3215 0.0582
5 18 5 -1.5095 0.0452
5 18 6 2.6052 -0.0162
5 18 7 -0.8324 0.0380
5 18 8 -0.1389 0.0324
5 18 9 -0.0753 -0.0316
5 18 10 0.7601 -0.2046
5 18 11 -0.0657 0.0901
5 18 12 1.1350 -0.1901
5 18 13 -0.6141 0.0272
5 19 0 -1.6652 0.0474
5 19 1 -2.5545 -0.1263
5 19 2 2.5718 -0.1001
5 19 3 -3.9944 -0.1408
5 19 4 -0.5236 0.1854
5 19 5 -1.3960 -0.1276
5 19 6 0.1255 0.0409
5 19 7 0.9352 -0.0236
5 19 8 -0.7439 -0.1795
5 19 9 -0.7451 0.2371
5 19 10 0.1101 -0.0514
5 19 11 0.2294 -0.0142
5 20 0 3.3297 0.1648
5 20 1 -1.7501 0.1550
5 20 2 0.0952 -0.3331
5 20 3 -0.3951 -0.0035
5 20 4 -1.4693 -0.0608
5 20 5 -0.7703 0.0822
5 20 6 -0.8119 -0.1156
5 20 7 0.4171 -0.0562
5 20 8 0.1863 0.0164
5 21 0 2.4948 -0.0891
5 21 1 1.9690 0.1012
5 21 2 -1.3963 -0.0778
5 21 3 0.9714 0.2372
5 21 4 -0.0941 -0.2341
6 -18 0 -0.4149 -0.1818
6 -18 1 0.7171 -0.1683
6 -18 2 -1.1008 0.1440
6 -18 3 1.0613 0.0872
6 -18 4 -0.3364 0.4728
6 -18 5 -1.4000 -0.0163
6 -18 6 -1.9690 -0.3718
6 -17 0 -1.8032 0.1839
6 -17 1 -2.2920 0.0557
6 -17 2 1.0584 -0.1267
6 -17 3 -0.1311 0.0218
6 -17 4 -0.2644 -0.0982
6 -17 5 -0.3465 0.1558
6 -17 6 -1.8312 0.0667
6 -17 7 -2.5687 -0.1054
6 -17 8 0.5535 -0.1852
6 -17 9 1.0236 -0.0978
6 -17 10 -1.2237 -0.3464
6 -16 0 0.2472 0.0571
6 -16 1 -2.8502 -0.0725
6 -16 2 -0.9948 0.0584
6 -16 3 -1.3219 0.0687
6 -16 4 -0.7628 -0.1526
6 -16 5 -2.6207 -0.0703
6 -16 6 -0.4773 0.0072
6 -16 7 0.1502 0.0067
6 -16 8 -2.0798 0.1210
6 -16 9 1.8656 -0.0875
6 -16 10 0.4253 0.1489
6 -16 11 -0.1309 -0.1542
6 -16 12 0.2019 0.0908
6 -15 0 -0.6332 0.0179
6 -15 1 0.9026 0.0558
6 -15 2 -1.3183 -0.0606
6 -15 3 0.0237 -0.0733
6 -15 4 -1.3631 0.0420
6 -15 5 -0.0385 0.0520
6 -15 6 -2.6397 -0.0364
6 -15 7 0.7822 0.0748
6 -15 8 0.5385 -0.0368
6 -15 9 -0.1423 -0.0662
6 -15 10 1.3336 0.0250
6 -15 11 2.2108 -0.0343
6 -15 12 0.2222 0.0485
6 -15 13 0.7546 0.0540
6 -15 14 -0.0611 0.2843
6 -14 0 -1.1618 -0.0237
6 -14 1 2.2477 0.0590
6 -14 2 -0.5220 0.0505
6 -14 3 1.4809 0.0461
6 -14 4 0.9809 0.0005
6 -14 5 0.5270 0.0188
6 -14 6 2.5902 0.0940
6 -14 7 -0.5123 0.0058
6 -14 8 1.2794 -0.0064
6 -14 9 0.3321 0.0151
6 -14 10 1.1993 -0.0415
6 -14 11 1.1286 0.0498
6 -14 12 1.4422 -0.1099
6 -14 13 0.8788 0.0480
6 -14 14 -0.7762 -0.0147
6 -14 15 -1.4567 0.2568
6 -13 0 0.1166 -0.0477
6 -13 1 -1.8713 -0.0279
6 -13 2 2.6859 -0.0001
6 -13 3 -1.9869 -0.0016
6 -13 4 2.1009 0.0138
6 -13 5 0.4634 0.0130
6 -13 6 0.9553 0.0282
6 -13 7 1.4600 0.0701
6 -13 8 0.8672 0.0256
6 -13 9 0.2411 0.0068
6 -13 10 1.4932 0.0285
6 -13 11 -0.0012 0.0207
6 -13 12 0.8592 0.0754
6 -13 13 -0.1046 -0.0152
6 -13 14 0.1691 0.0309
6 -13 15 -0.6950 -0.1297
6 -13 16 -2.8257 0.1587
6 -13 17 0.2183 -0.1482
6 -12 0 0.9813 0.0859
6 -12 1 -1.9891 -0.0917
6 -12 2 -2.3409 -0.0253
6 -12 3 1.1119 -0.0115
6 -12 4 -3.5144 -0.0780
6 -12 5 1.0525 -0.0341
6 -12 6 -0.7547 -0.0384
6 -12 7 -2.8948 -0.0090
6 -12 8 1.0931 0.1088
6 -12 9 -0.7225 -0.0095
6 -12 10 0.2971 0.0195
6 -12 11 0.2220 -0.0418
6 -12 12 -1.4549 0.0183
6 -12 13 0.3317 0.0128
6 -12 14 -0.7519 0.0465
6 -12 15 1.2445 -0.0206
6 -12 16 0.1450 -0.0886
6 -12 17 -0.8122 0.0772
6 -12 18 -0.1506 -0.2496
6 -11 0 -2.0980 0.0307
6 -11 1 1.1093 0.0886
6 -11 2 -5.3509 -0.0258
6 -11 3 0.3516 -0.0284
6 -11 4 1.1051 0.0003
6 -11 5 -2.7468 0.0148
6 -11 6 -0.1019 -0.0159
6 -11 7 -1.9616 -0.0209
6 -11 8 -2.3828 -0.0116
6 -11 9 2.4565 0.0555
6 -11 10 -1.7011 -0.0644
6 -11 11 0.9791 0.0010
6 -11 12 -1.0369 -0.0299
6 -11 13 -1.1727 0.0329
6 -11 14 0.5825 -0.0418
6 -11 15 -0.8029 0.0672
6 -11 16 1.3851 -0.0347
6 -11 17 1.3810 -0.0275
6 -11 18 -1.1277 -0.0267
6 -11 19 -0.9855 -0.2709
6 -10 0 -1.5098 -0.0748
6 -10 1 -1.5381 0.0501
6 -10 2 2.3060 0.0812
6 -10 3 -4.9196 0.0142
6 -10 4 3.6439 0.0344
6 -10 5 2.6003 -0.0668
6 -10 6 -2.9504 0.0552
6 -10 7 3.0853 0.0355
6 -10 8 -2.0167 -0.0062
6 -10 9 2.0477 0.0372
6 -10 10 2.4213 0.0074
6 -10 11 -0.5357 -0.0284
6 -10 12 2.0970 0.0092
6 -10 13 -0.9608 0.0163
6 -10 14 0.2790 0.0298
6 -10 15 0.3697 -0.0247
6 -10 16 -0.5432 0.0378
6 -10 17 -0.6463 -0.0142
6 -10 18 0.5279 0.0429
6 -10 19 -2.3376 -0.0679
6 -10 20 0.2194 -0.0808
6 -9 0 -0.7253 0.0285
6 -9 1 -4.8951 -0.0834
6 -9 2 5.8539 0.0165
6 -9 3 4.5556 -0.0116
6 -9 4 -3.4714 0.0595
6 -9 5 2.8574 0.0375
6 -9 6 0.4574 -0.0400
6 -9 7 -0.3688 0.0240
6 -9 8 4.3855 0.0223
6 -9 9 -1.6890 -0.0031
6 -9 10 3.9502 -0.0163
6 -9 11 -0.1060 0.0204
6 -9 12 1.6185 -0.0231
6 -9 13 0.8808 0.0366
6 -9 14 -2.0969 -0.0175
6 -9 15 0.4131 0.0262
6 -9 16 0.6014 -0.0633
6 -9 17 -2.0723 -0.0033
6 -9 18 0.0291 -0.0129
6 -9 19 -0.1677 0.0942
6 -9 20 0.1147 0.0874
6 -8 0 -5.4232 -0.0114
6 -8 1 2.5564 0.0347
6 -8 2 -3.6400 -0.0844
6 -8 3 7.5730 0.0094
6 -8 4 3.2749 -0.0599
6 -8 5 -5.5856 0.0652
6 -8 6 3.8361 0.0403
6 -8 7 -1.9980 -0.0064
6 -8 8 2.4165 0.0045
6 -8 9 0.7259 0.0109
6 -8 10 -1.8329 0.0083
6 -8 11 2.1771 -0.0329
6 -8 12 -2.3691 -0.0001
6 -8 13 0.8305 -0.0265
6 -8 14 -0.1117 0.0094
6 -8 15 -4.0511 -0.0252
6 -8 16 -0.1484 0.0470
6 -8 17 0.6830 -0.1077
6 -8 18 -1.7532 -0.0414
6 -8 19 2.3603 -0.0023
6 -8 20 -0.4316 0.0260
6 -8 21 1.5596 0.2580
6 -7 0 -4.3168 -0.0258
6 -7 1 4.2289 0.0355
6 -7 2 2.7856 0.0058
6 -7 3 -5.2595 -0.0070
6 -7 4 5.0962 -0.0089
6 -7 5 -1.7782 -0.0499
6 -7 6 -2.7447 0.0085
6 -7 7 4.4889 0.0147
6 -7 8 -2.2027 -0.0049
6 -7 9 1.8523 -0.0217
6 -7 10 -3.2866 0.0619
6 -7 11 -2.0006 0.0132
6 -7 12 0.0003 0.0129
6 -7 13 -3.2075 0.0064
6 -7 14 0.2363 -0.0109
6 -7 15 1.2946 -0.0044
6 -7 16 -4.7324 -0.0180
6 -7 17 1.6241 0.0366
6 -7 18 2.0567 -0.0499
6 -7 19 -0.0009 0.0256
6 -7 20 2.0263 0.0117
6 -7 21 -1.5744 -0.0760
6 -7 22 1.1344 0.1705
6 -6 0 7.9989 0.0666
6 -6 1 -4.7077 -0.0417
6 -6 2 3.2719 0.0487
6 -6 3 -1.0458 -0.0013
6 -6 4 -4.5670 0.0259
6 -6 5 8.1815 -0.0458
6 -6 6 -3.6025 -0.0398
6 -6 7 0.1327 -0.0059
6 -6 8 -0.5935 0.0235
6 -6 9 -2.0833 -0.0037
6 -6 10 -0.2732 -0.0394
6 -6 11 -4.4441 0.0188
6 -6 12 -1.4353 -0.0200
6 -6 13 -0.4013 -0.0228
6 -6 14 -1.9556 0.0645
6 -6 15 1.0452 0.0076
6 -6 16 2.9253 -0.0318
6 -6 17 -0.5052 -0.0247
6 -6 18 1.6963 0.0035
6 -6 19 3.0053 0.0704
6 -6 20 -0.2083 0.0355
6 -6 21 1.9354 0.0246
6 -6 22 0.0408 -0.2221
6 -5 0 11.7899 -0.0073
6 -5 1 4.8418 0.0745
6 -5 2 -6.1820 0.0143
6 -5 3 0.9663 -0.0027
6 -5 4 -4.3030 0.0540
6 -5 5 1.9535 0.0194
6 -5 6 8.5723 0.0323
6 -5 7 -3.5108 -0.0340
6 -5 8 -3.6688 -0.0133
6 -5 9 -3.5582 0.0295
6 -5 10 -1.3971 -0.0112
6 -5 11 1.0875 -0.0259
6 -5 12 -2.3236 -0.0087
6 -5 13 -1.3724 -0.0385
6 -5 14 0.6529 -0.0302
6 -5 15 -1.9059 0.0495
6 -5 16 2.3934 -0.0073
6 -5 17 4.1166 -0.0270
6 -5 18 -0.7785 0.0014
6 -5 19 2.2910 -0.0522
6 -5 20 -0.4671 0.0341
6 -5 21 0.9512 -0.0337
6 -5 22 2.0609 0.0272
6 -5 23 0.8571 -0.1184
6 -4 0 -6.7363 -0.0298
6 -4 1 5.4644 -0.0168
6 -4 2 5.5314 0.0326
6 -4 3 0.5369 0.0660
6 -4 4 4.1544 -0.0254
6 -4 5 -6.4254 0.0421
6 -4 6 1.2854 0.0486
6 -4 7 2.5963 0.0090
6 -4 8 -2.2301 -0.0201
6 -4 9 -3.1743 -0.0193
6 -4 10 -0.4775 0.0345
6 -4 11 3.4991 0.0199
6 -4 12 3.1553 0.0138
6 -4 13 -0.6060 0.0120
6 -4 14 -1.2830 -0.0112
6 -4 15 -0.0876 -0.0406
6 -4 16 -0.7773 0.0042
6 -4 17 -0.4423 0.0020
6 -4 18 1.8283 0.0090
6 -4 19 -1.4259 0.0398
6 -4 20 2.6377 -0.0852
6 -4 21 -0.7412 -0.0038
6 -4 22 -1.4958 0.0069
6 -4 23 0.6612 0.0081
6 -3 0 -10.0331 0.0817
6 -3 1 -6.5105 -0.0199
6 -3 2 5.5765 -0.0446
6 -3 3 8.3681 0.0142
6 -3 4 9.5067 0.0107
6 -3 5 1.1177 0.0012
6 -3 6 -8.7015 -0.0488
6 -3 7 -5.1403 -0.0065
6 -3 8 4.1780 0.0173
6 -3 9 2.3012 0.0040
6 -3 10 2.5630 -0.0086
6 -3 11 3.6740 0.0303
6 -3 12 1.8201 -0.0192
6 -3 13 4.1926 0.0183
6 -3 14 -3.8785 -0.0173
6 -3 15 0.5322 -0.0126
6 -3 16 -0.3139 -0.0384
6 -3 17 -3.5199 -0.0042
6 -3 18 1.9501 -0.0013
6 -3 19 -1.8391 0.0162
6 -3 20 1.3531 0.0803
6 -3 21 2.0583 -0.0282
6 -3 22 -2.8144 -0.0120
6 -3 23 -0.6487 -0.0114
6 -2 0 4.0368 0.0623
6 -2 1 0.9735 0.0629
6 -2 2 -0.1878 -0.0338
6 -2 3 7.8293 -0.0061
6 -2 4 3.6311 -0.0242
6 -2 5 5.4109 0.0109
6 -2 6 -4.1924 -0.0240
6 -2 7 -6.7943 -0.0253
6 -2 8 -4.4111 0.0047
6 -2 9 8.8133 0.0162
6 -2 10 4.8174 -0.0039
6 -2 11 1.7790 -0.0461
6 -2 12 -0.1089 0.0024
6 -2 13 -2.6339 -0.0313
6 -2 14 2.7067 -0.0030
6 -2 15 -3.7556 -0.0166
6 -2 16 0.0746 -0.0097
6 -2 17 0.1404 -0.0124
6 -2 18 -1.7399 -0.0153
6 -2 19 2.7908 0.0058
6 -2 20 0.2717 0.0061
6 -2 21 -0.5812 0.0383
6 -2 22 0.4365 -0.0283
6 -2 23 -2.4043 -0.1231
6 -1 0 10.6223 -0.0615
6 -1 1 7.6967 0.0065
6 -1 2 6.1188 0.0468
6 -1 3 2.9595 -0.0480
6 -1 4 -3.5189 0.0265
6 -1 5 -1.9477 -0.0031
6 -1 6 -2.8916 -0.0103
6 -1 7 0.9953 0.0422
6 -1 8 -4.7895 -0.0232
6 -1 9 -3.7903 0.0004
6 -1 10 6.2349 -0.0071
6 -1 11 -2.7973 -0.0060
6 -1 12 -0.5726 -0.0200
6 -1 13 -6.2355 0.0426
6 -1 14 0.1998 0.0001
6 -1 15 2.5830 -0.0310
6 -1 16 -0.4868 0.0267
6 -1 17 1.3096 -0.0263
6 -1 18 -0.4746 0.0394
6 -1 19 -0.3499 -0.0188
6 -1 20 0.1046 0.0297
6 -1 21 -0.2229 -0.0396
6 -1 22 0.7037 0.0573
6 -1 23 -2.2854 0.0613
6 -1 24 -0.5919 -0.1483
6 0 0 0.1106 0.0011
6 0 1 12.1288 -0.0393
6 0 2 6.0690 0.0203
6 0 3 -1.4475 -0.0150
6 0 4 -3.5868 0.0123
6 0 5 -10.3906 -0.0029
6 0 6 0.3244 0.0118
6 0 7 -5.1194 0.0021
6 0 8 6.0699 0.0186
6 0 9 -8.0243 0.0127
6 0 10 -7.5273 -0.0043
6 0 11 -0.3005 0.0104
6 0 12 -5.3953 -0.0044
6 0 13 1.7804 0.0044
6 0 14 -3.8774 0.0284
6 0 15 3.3254 0.0198
6 0 16 3.6917 -0.0554
6 0 17 1.4111 0.0365
6 0 18 0.1171 -0.0071
6 0 19 -1.3353 0.0190
6 0 20 -0.6142 -0.0148
6 0 21 -1.8450 -0.0187
6 0 22 0.2950 0.0432
6 0 23 -0.6032 0.1154
6 0 24 -1.3732 0.2745
6 1 0 -1.4830 0.0057
6 1 1 4.6543 0.0069
6 1 2 10.1429 -0.0266
6 1 3 -5.4495 0.0331
6 1 4 -4.6381 0.0038
6 1 5 -8.6134 0.0570
6 1 6 -1.7450 0.0157
6 1 7 -2.0760 -0.0383
6 1 8 -4.0010 0.0131
6 1 9 4.8163 0.0434
6 1 10 -11.0287 0.0237
6 1 11 -3.2247 0.0006
6 1 12 -1.8456 0.0044
6 1 13 4.0703 -0.0172
6 1 14 3.4260 -0.0156
6 1 15 1.3072 0.0293
6 1 16 1.2363 0.0132
6 1 17 1.3831 -0.0287
6 1 18 -0.6772 0.0215
6 1 19 -1.6408 -0.0136
6 1 20 -0.7356 -0.0234
6 1 21 1.0800 0.0200
6 1 22 -0.6523 -0.0762
6 1 23 -0.3810 -0.1207
6 1 24 -0.1285 0.1247
6 2 0 6.3968 0.0057
6 2 1 -1.3468 -0.0248
6 2 2 -3.7110 -0.0125
6 2 3 3.2092 0.0080
6 2 4 -9.3382 -0.0047
6 2 5 -1.1304 0.0066
6 2 6 -9.5313 0.0320
6 2 7 6.0356 -0.0026
6 2 8 -6.2503 -0.0333
6 2 9 -0.1159 -0.0250
6 2 10 4.7605 0.0337
6 2 11 -4.5365 -0.0256
6 2 12 4.8345 0.0051
6 2 13 2.1745 0.0357
6 2 14 8.0093 -0.0041
6 2 15 2.0435 0.0077
6 2 16 -1.2774 0.0372
6 2 17 -0.9272 0.0040
6 2 18 -1.3930 0.0051
6 2 19 0.4973 -0.0293
6 2 20 -1.1500 0.0067
6 2 21 -1.4425 0.0428
6 2 22 -0.2920 -0.0642
6 2 23 3.5876 -0.0695
6 2 24 -0.3574 -0.4145
6 3 0 7.0989 0.0607
6 3 1 -0.3581 0.0100
6 3 2 -15.2266 0.0116
6 3 3 -8.1283 -0.0026
6 3 4 -4.1196 -0.0377
6 3 5 -0.0883 -0.0600
6 3 6 -4.5100 -0.0582
6 3 7 -4.1773 0.0120
6 3 8 8.8048 0.0003
6 3 9 -4.7976 -0.0622
6 3 10 8.6906 -0.0373
6 3 11 3.9173 0.0045
6 3 12 4.7316 -0.0218
6 3 13 3.8210 -0.0414
6 3 14 3.0922 0.0508
6 3 15 2.4957 -0.0371
6 3 16 -1.4330 0.0027
6 3 17 -4.4155 0.0338
6 3 18 -1.2711 -0.0234
6 3 19 0.0965 0.0340
6 3 20 0.4446 0.0039
6 3 21 0.2612 -0.0021
6 3 22 -3.6732 0.0235
6 3 23 0.8323 0.1095
6 3 24 3.9049 -0.1277
6 4 0 4.0823 0.0014
6 4 1 -4.1803 0.0528
6 4 2 -6.1660 0.0177
6 4 3 -20.6248 -0.0361
6 4 4 -3.8884 -0.0180
6 4 5 -2.5989 -0.0301
6 4 6 10.8694 -0.0388
6 4 7 -4.0699 -0.0004
6 4 8 2.5549 0.0165
6 4 9 6.4917 0.0091
6 4 10 0.3468 -0.0255
6 4 11 7.8153 -0.0180
6 4 12 2.1157 -0.0001
6 4 13 1.3074 -0.0519
6 4 14 -0.6890 -0.0550
6 4 15 -1.4083 0.0268
6 4 16 0.4658 -0.0304
6 4 17 -2.0253 -0.0316
6 4 18 -2.8849 -0.0002
6 4 19 -2.0502 0.0193
6 4 20 -2.8190 0.0294
6 4 21 -0.3221 -0.0248
6 4 22 2.0805 0.0143
6 4 23 -2.6065 0.0984
6 4 24 1.9364 0.2823
6 5 0 5.6601 -0.0767
6 5 1 -9.9149 -0.0019
6 5 2 -3.1569 -0.0085
6 5 3 -8.5189 -0.0181
6 5 4 -7.9836 -0.0069
6 5 5 -2.1878 0.0039
6 5 6 7.6935 0.0410
6 5 7 16.9234 0.0151
6 5 8 -1.2008 -0.0114
6 5 9 6.2851 0.0380
6 5 10 -2.2228 0.0437
6 5 11 0.7820 -0.0070
6 5 12 -1.5228 -0.0006
6 5 13 -2.9793 0.0251
6 5 14 -3.9235 -0.0111
6 5 15 -1.9124 -0.0093
6 5 16 -2.0786 0.0048
6 5 17 1.6273 -0.0309
6 5 18 -0.8572 -0.0174
6 5 19 -1.7918 0.0260
6 5 20 -2.5129 -0.0762
6 5 21 -3.0835 0.0087
6 5 22 1.0760 -0.0252
6 5 23 1.1062 -0.0063
6 6 0 -7.2958 -0.0253
6 6 1 2.9491 -0.0613
6 6 2 -7.3254 -0.0037
6 6 3 5.5123 0.0158
6 6 4 -0.3310 0.0345
6 6 5 2.3462 0.0076
6 6 6 -4.4595 0.0239
6 6 7 10.6957 0.0088
6 6 8 11.3151 0.0246
6 6 9 3.8727 0.0031
6 6 10 1.4018 -0.0026
6 6 11 -4.8686 0.0395
6 6 12 -4.8397 0.0025
6 6 13 -4.2965 0.0215
6 6 14 -4.4395 0.0660
6 6 15 -1.5394 -0.0100
6 6 16 -0.5713 -0.0545
6 6 17 -1.7973 -0.0340
6 6 18 0.2434 0.0023
6 6 19 -2.3318 -0.0028
6 6 20 1.3413 -0.0770
6 6 21 -0.2769 -0.0879
6 6 22 0.0853 -0.0239
6 6 23 1.4179 -0.0163
6 7 0 -9.6416 0.0986
6 7 1 1.4735 0.0210
6 7 2 1.6627 -0.0145
6 7 3 5.0645 0.0152
6 7 4 7.5323 0.0044
6 7 5 6.1196 0.0025
6 7 6 1.8997 0.0129
6 7 7 -9.8747 -0.0082
6 7 8 7.1639 0.0448
6 7 9 3.9320 0.0520
6 7 10 6.2699 -0.0169
6 7 11 -2.1331 -0.0231
6 7 12 -3.2475 0.0242
6 7 13 -4.1621 0.0002
6 7 14 -0.3291 0.0082
6 7 15 -0.9884 -0.0083
6 7 16 0.9855 -0.0331
6 7 17 -1.0965 0.0217
6 7 18 -2.0264 -0.0190
6 7 19 -0.7481 -0.0474
6 7 20 -0.8865 0.0357
6 7 21 0.8699 -0.1191
6 7 22 0.4949 -0.0397
6 7 23 0.5353 -0.0242
6 8 0 3.7224 -0.0084
6 8 1 -4.0745 0.0647
6 8 2 6.7891 0.0336
6 8 3 2.2801 -0.0186
6 8 4 3.1636 -0.0368
6 8 5 -0.8167 -0.0349
6 8 6 4.6814 0.0048
6 8 7 -4.2732 0.0293
6 8 8 -5.6907 -0.0052
6 8 9 0.0350 -0.0009
6 8 10 4.2573 -0.0035
6 8 11 2.9028 -0.0098
6 8 12 -0.2619 -0.0126
6 8 13 -0.5138 0.0360
6 8 14 -1.2950 -0.0010
6 8 15 0.3971 -0.0117
6 8 16 -0.2229 0.0429
6 8 17 1.1287 0.0380
6 8 18 -0.8494 0.0384
6 8 19 0.8412 0.0053
6 8 20 -0.2806 -0.0030
6 8 21 0.1248 0.0026
6 8 22 -1.6137 0.0309
6 9 0 2.9143 -0.0370
6 9 1 3.3247 0.0231
6 9 2 0.5319 -0.0147
6 9 3 1.2604 -0.0040
6 9 4 -0.0644 -0.0212
6 9 5 -4.4703 -0.0151
6 9 6 -5.1321 -0.0587
6 9 7 4.2721 0.0403
6 9 8 -4.8953 0.0164
6 9 9 -2.4308 -0.0518
6 9 10 -5.1942 0.0154
6 9 11 3.9946 -0.0232
6 9 12 0.3034 -0.0108
6 9 13 2.1144 0.0224
6 9 14 -0.2585 -0.0096
6 9 15 -2.6336 0.0060
6 9 16 -2.6570 0.0584
6 9 17 -1.1875 0.0106
6 9 18 2.1312 -0.0081
6 9 19 1.0084 0.0412
6 9 20 -0.1373 0.0191
6 9 21 1.7730 -0.1247
6 9 22 -0.0194 -0.0690
6 10 0 -4.7792 -0.0067
6 10 1 3.3477 -0.0121
6 10 2 0.5899 0.0288
6 10 3 -1.7428 -0.0091
6 10 4 -4.4419 -0.0042
6 10 5 4.1166 0.0260
6 10 6 -3.9680 -0.0105
6 10 7 3.0388 -0.0413
6 10 8 1.8874 0.0122
6 10 9 -1.0456 0.0861
6 10 10 -4.9847 0.0069
6 10 11 -5.0884 0.0342
6 10 12 2.7029 0.0181
6 10 13 0.0856 -0.0622
6 10 14 1.2896 0.0218
6 10 15 -2.0537 0.0370
6 10 16 -3.7780 -0.0692
6 10 17 -3.0157 0.0004
6 10 18 -0.8195 0.0353
6 10 19 1.3451 -0.0153
6 10 20 0.8315 0.0224
6 10 21 -1.0611 -0.0949
6 11 0 -0.3597 -0.0294
6 11 1 -5.0028 -0.0616
6 11 2 -4.4470 -0.0149
6 11 3 1.5399 0.0209
6 11 4 -1.7947 0.0546
6 11 5 0.7975 -0.0051
6 11 6 9.0376 0.0920
6 11 7 -0.3440 -0.0091
6 11 8 4.9848 -0.0294
6 11 9 -0.9958 0.0354
6 11 10 1.3897 0.0229
6 11 11 -4.2881 0.0029
6 11 12 -1.1714 -0.0312
6 11 13 2.2035 0.0333
6 11 14 0.3121 0.0013
6 11 15 -0.2640 0.0933
6 11 16 -2.3738 0.0255
6 11 17 -1.6483 -0.0101
6 11 18 -0.9365 0.1221
6 11 19 -1.8985 0.1164
6 11 20 1.4140 0.0040
6 11 21 0.4634 -0.0574
6 12 0 -0.0151 0.0544
6 12 1 -2.5484 -0.0196
6 12 2 -4.2122 -0.1013
6 12 3 -4.2248 -0.0142
6 12 4 6.9177 0.0037
6 12 5 0.6747 0.0452
6 12 6 5.7392 -0.0146
6 12 7 1.3747 0.0446
6 12 8 -0.1182 0.0302
6 12 9 -0.6284 -0.0662
6 12 10 -0.6854 0.0048
6 12 11 3.0654 -0.0302
6 12 12 -1.8861 -0.0343
6 12 13 -0.0284 0.0528
6 12 14 1.1140 0.0008
6 12 15 0.6130 0.0124
6 12 16 1.5650 -0.0029
6 12 17 -1.2027 0.0633
6 12 18 -0.1864 0.1922
6 12 19 -0.3512 0.2207
6 12 20 -0.3954 0.0886
6 13 0 -1.1112 0.0573
6 13 1 -2.6344 0.0298
6 13 2 2.7776 -0.0217
6 13 3 -1.2816 -0.0834
6 13 4 3.2217 -0.0494
6 13 5 6.6573 0.0174
6 13 6 -0.5669 -0.0520
6 13 7 2.2558 -0.0642
6 13 8 -6.3082 0.0248
6 13 9 -0.6264 0.0605
6 13 10 -2.1802 -0.0020
6 13 11 0.8027 0.0657
6 13 12 1.5847 0.0104
6 13 13 -0.9377 0.0204
6 13 14 -1.8415 0.0191
6 13 15 1.2693 -0.1400
6 13 16 2.5433 -0.0208
6 13 17 1.5383 0.0068
6 13 18 -0.8328 0.0067
6 13 19 -0.8288 0.2389
6 14 0 0.9852 -0.0204
6 14 1 0.1799 0.0431
6 14 2 0.4568 0.0104
6 14 3 5.7567 -0.0051
6 14 4 -2.4207 -0.0566
6 14 5 4.0236 -0.0201
6 14 6 -1.3007 0.0425
6 14 7 0.3556 -0.0451
6 14 8 -1.5152 -0.0166
6 14 9 -3.7024 0.0446
6 14 10 0.0808 0.0650
6 14 11 -1.5094 0.0377
6 14 12 -0.0751 0.0404
6 14 13 -0.6031 -0.0412
6 14 14 -0.2444 -0.0218
6 14 15 1.0310 0.0228
6 14 16 0.8896 0.0244
6 14 17 2.2344 0.1570
6 14 18 -0.8992 0.0426
6 15 0 -0.2553 -0.0049
6 15 1 4.7633 -0.0465
6 15 2 0.3724 -0.0146
6 15 3 2.4571 0.0502
6 15 4 2.1295 0.0221
6 15 5 -4.7143 0.0275
6 15 6 0.0893 0.0462
6 15 7 -4.2244 0.0402
6 15 8 2.4848 0.0104
6 15 9 -1.8143 -0.0366
6 15 10 -0.2582 0.0041
6 15 11 -1.2591 -0.0386
6 15 12 -0.3831 0.0295
6 15 13 -0.7057 0.0132
6 15 14 0.2248 0.0871
6 15 15 1.1775 0.0971
6 15 16 0.8786 0.2361
6 15 17 0.4423 0.1097
6 16 0 3.1173 0.0288
6 16 1 0.2120 0.0383
6 16 2 3.1091 -0.0232
6 16 3 -3.1824 -0.0727
6 16 4 2.2796 0.0828
6 16 5 -1.9010 0.0275
6 16 6 -0.7543 -0.0466
6 16 7 -1.9725 0.0009
6 16 8 -0.9898 -0.0278
6 16 9 1.2728 -0.0543
6 16 10 -1.2297 0.0542
6 16 11 -1.1631 0.0235
6 16 12 -0.4925 -0.0017
6 16 13 -0.3047 0.1444
6 16 14 1.8970 0.2699
6 16 15 -0.4363 0.1258
6 16 16 -0.3877 0.1773
6 17 0 4.8985 -0.0660
6 17 1 -0.4581 -0.0348
6 17 2 0.0136 0.0653
6 17 3 -1.3232 0.0421
6 17 4 -2.5389 -0.0734
6 17 5 0.8531 0.0106
6 17 6 -2.2338 -0.0230
6 17 7 1.5076 -0.1378
6 17 8 -1.2333 -0.0589
6 17 9 0.2469 0.0241
6 17 10 0.8480 -0.0270
6 17 11 0.6630 0.0681
6 17 12 -1.3880 0.1696
6 17 13 0.7345 -0.0463
6 17 14 -0.5826 0.1385
6 17 15 0.4417 0.2211
6 18 0 -1.0633 0.0077
6 18 1 2.7408 -0.0562
6 18 2 -2.2976 -0.0637
6 18 3 0.9585 0.0587
6 18 4 -3.3996 0.0387
6 18 5 0.1182 -0.0042
6 18 6 0.4395 -0.0888
6 18 7 -1.4686 0.0571
6 18 8 0.5903 -0.0286
6 18 9 0.7979 -0.0870
6 18 10 -0.4691 0.0714
6 18 11 1.5515 -0.2254
6 18 12 0.6333 -0.0861
6 18 13 -1.0088 0.1381
6 19 0 -6.4879 0.0345
6 19 1 0.4191 -0.0690
6 19 2 0.7587 0.0733
6 19 3 0.0680 -0.2362
6 19 4 -0.9409 0.1472
6 19 5 -2.2895 0.0839
6 19 6 1.3753 -0.0306
6 19 7 2.1394 0.0093
6 19 8 -1.0554 -0.0720
6 19 9 0.6441 0.0944
6 19 10 1.4304 -0.2332
6 19 11 -1.0046 0.0197
6 20 0 -0.8950 0.1661
6 20 1 -2.2318 0.0025
6 20 2 1.1895 -0.0976
6 20 3 -0.4674 -0.2964
6 20 4 0.6471 0.0261
6 20 5 -1.1279 -0.0199
6 20 6 -0.8600 0.1678
6 20 7 2.0213 0.0805
6 20 8 1.4747 -0.2166
6 21 0 3.9905 0.3349
6 21 1 0.6516 0.4766
6 21 2 0.7017 -0.3306
7 -17 0 -0.1562 0.1372
7 -17 1 -1.3201 0.0169
7 -17 2 0.1843 -0.1129
7 -17 3 -0.0007 -0.1346
7 -17 4 0.8938 0.3221
7 -17 5 1.2522 0.2516
7 -17 6 -1.8268 0.1936
7 -17 7 -1.8790 -0.0765
7 -17 8 0.4608 -0.3242
7 -16 0 1.5370 0.0190
7 -16 1 -2.5382 -0.0159
7 -16 2 -1.5405 0.1541
7 -16 3 -0.4639 0.0218
7 -16 4 -0.4232 -0.1786
7 -16 5 0.2087 -0.0045
7 -16 6 -0.2596 -0.0719
7 -16 7 -1.9846 0.0455
7 -16 8 -3.0673 0.0278
7 -16 9 1.1870 -0.0772
7 -16 10 -0.5487 -0.0261
7 -16 11 -0.4104 -0.1467
7 -15 0 -0.8972 0.0524
7 -15 1 -0.3849 -0.0287
7 -15 2 -0.5194 -0.0434
7 -15 3 -0.4995 0.0278
7 -15 4 -0.9889 -0.0887
7 -15 5 -0.7770 0.0056
7 -15 6 -2.7236 -0.1191
7 -15 7 0.2035 -0.0084
7 -15 8 -2.1129 0.0552
7 -15 9 -1.3259 -0.0459
7 -15 10 0.2366 0.0155
7 -15 11 1.6565 -0.0872
7 -15 12 -1.0765 -0.0031
7 -15 13 -0.2658 -0.0100
7 -14 0 -0.4911 -0.0986
7 -14 1 1.3764 -0.0032
7 -14 2 -0.3385 0.0545
7 -14 3 2.3466 0.0184
7 -14 4 0.6154 -0.0059
7 -14 5 -0.9774 -0.0446
7 -14 6 0.2686 0.0648
7 -14 7 -1.2245 0.0447
7 -14 8 0.5377 -0.0009
7 -14 9 0.2912 0.0003
7 -14 10 -0.1838 0.0157
7 -14 11 2.1818 -0.0381
7 -14 12 2.2743 -0.0396
7 -14 13 1.0164 0.0122
7 -14 14 -1.1953 0.0111
7 -13 0 -0.2331 0.0126
7 -13 1 1.3740 -0.0419
7 -13 2 2.3281 -0.0794
7 -13 3 -0.8817 0.0763
7 -13 4 3.2836 0.1028
7 -13 5 -0.4788 0.0049
7 -13 6 0.8739 0.0040
7 -13 7 1.6272 0.0498
7 -13 8 1.0513 0.0043
7 -13 9 1.0544 -0.0379
7 -13 10 2.3765 -0.0213
7 -13 11 1.1071 0.0170
7 -13 12 2.3748 -0.0128
7 -13 13 2.7223 0.0585
7 -13 14 0.9917 0.0342
7 -13 15 -1.9211 0.0526
7 -13 16 -0.6443 0.3375
7 -12 0 2.6630 0.0427
7 -12 1 -2.5095 0.0343
7 -12 2 0.7289 -0.0064
7 -12 3 -0.6131 -0.0188
7 -12 4 -2.9417 -0.0844
7 -12 5 2.0157 0.0101
7 -12 6 -0.0974 -0.0352
7 -12 7 -0.5564 -0.0854
7 -12 8 1.4034 0.0741
7 -12 9 -0.2698 0.0073
7 -12 10 1.8029 0.0139
7 -12 11 0.5560 -0.0598
7 -12 12 1.3122 -0.0181
7 -12 13 -0.1286 -0.0819
7 -12 14 1.2067 0.1402
7 -12 15 0.9577 -0.0570
7 -12 16 -2.3002 0.0604
7 -12 17 -0.1593 0.0934
7 -11 0 1.3094 -0.0436
7 -11 1 1.8316 0.0139
7 -11 2 -6.1073 0.0393
7 -11 3 0.0176 -0.0272
7 -11 4 -2.7661 -0.0200
7 -11 5 -2.5910 -0.0567
7 -11 6 1.4575 -0.0362
7 -11 7 -3.5616 -0.0216
7 -11 8 -0.0744 -0.0682
7 -11 9 -1.1058 0.0525
7 -11 10 -0.3074 -0.0126
7 -11 11 1.6120 0.0564
7 -11 12 -1.7852 -0.0634
7 -11 13 0.3821 0.0075
7 -11 14 -1.7649 -0.0741
7 -11 15 -0.6937 0.0946
7 -11 16 1.0451 -0.0410
7 -11 17 0.0916 0.0982
7 -11 18 -0.4658 -0.0412
7 -10 0 -3.6327 -0.0453
7 -10 1 0.9054 -0.0143
7 -10 2 -2.3802 -0.0301
7 -10 3 -5.5831 0.0412
7 -10 4 2.3272 -0.0257
7 -10 5 0.0188 0.0111
7 -10 6 -0.7960 -0.0059
7 -10 7 -0.1777 0.0318
7 -10 8 -4.0362 0.0405
7 -10 9 2.3722 0.0044
7 -10 10 -0.8592 -0.0052
7 -10 11 2.1504 -0.0216
7 -10 12 1.5482 0.0232
7 -10 13 -0.6880 -0.0043
7 -10 14 0.8530 0.0390
7 -10 15 -1.3318 -0.0074
7 -10 16 -0.6292 0.0749
7 -10 17 0.9088 0.0425
7 -10 18 0.3207 0.1650
7 -10 19 -1.4268 -0.1200
7 -9 0 -1.3881 0.0418
7 -9 1 -7.1939 -0.0279
7 -9 2 4.8757 0.0207
7 -9 3 -1.1395 -0.0191
7 -9 4 -1.4746 0.0732
7 -9 5 4.4293 0.0198
7 -9 6 -1.5045 0.0162
7 -9 7 2.8979 -0.0398
7 -9 8 -1.6820 0.0216
7 -9 9 0.1396 0.0557
7 -9 10 3.9051 0.0401
7 -9 11 -0.3945 -0.0163
7 -9 12 4.4483 0.0106
7 -9 13 1.3812 0.0004
7 -9 14 0.2321 -0.0398
7 -9 15 1.6000 0.0346
7 -9 16 -0.0917 -0.0289
7 -9 17 -1.2566 0.0269
7 -9 18 0.5684 0.0323
7 -9 19 -1.3641 0.1247
7 -9 20 0.4302 -0.0089
7 -8 0 -1.3280 0.0275
7 -8 1 -3.9935 -0.0031
7 -8 2 -3.2106 0.0278
7 -8 3 9.7955 -0.0095
7 -8 4 2.1039 0.0299
7 -8 5 0.2076 0.0098
7 -8 6 1.2861 0.0604
7 -8 7 -2.4444 0.0260
7 -8 8 4.2222 -0.0702
[truncated: 1,863,422 more chars]
