# Supplementary material for: Highly Efficient Mechanochromic Thermally Activated Delayed Fluorescence in the Deep Red to Near‐Infrared in Copper(I) [2.2]Isoindolinophanyl‐Carbene Carbazolates
Source: Angew Chem Int Ed Engl. 2026 Apr 25;65(24):e5338298. doi: 10.1002/anie.5338298 (PMC13245606; doi:10.1002/anie.5338298)
Supplement: Supplementary file 2 — Supporting File 2: anie72342‐sup‐0002‐DataFile.Zip. [file ANIE-65-e5338298-s001.zip › 4_(iPC-Cu-CbztBu)[1].cif]

data_4
_audit_creation_date               2024-09-25
_audit_creation_method
;
Olex2 1.5
(compiled 2021.07.19 svn.r715e62df for OlexSys, GUI svn.r6380)
;
_shelx_SHELXL_version_number       '2019/3'
_audit_contact_author_address      ?
_audit_contact_author_email        ?
_audit_contact_author_name         ''
_audit_contact_author_phone        ?
_publ_contact_author_id_orcid      ?
_publ_section_references
;
D. Kratzert, I. Krossing, (2018), J. Appl. Cryst. 51, 928-934.

Dolomanov, O.V., Bourhis, L.J., Gildea, R.J, Howard, J.A.K. & Puschmann, H.
 (2009), J. Appl. Cryst. 42, 339-341.

Kratzert, D., Holstein, J.J. & Krossing, I. (2015). J. Appl. Cryst. 48, 933-938.

Sheldrick, G.M. (2015). Acta Cryst. A71, 3-8.

Sheldrick, G.M. (2015). Acta Cryst. C71, 3-8.
;

# start Validation Reply Form

_vrf_PLAT220_4
;
PROBLEM: NonSolvent Resd 1 C Ueq(max)/Ueq(min) Range 3.6 Ratio
RESPONSE: The highly disordered tert-butyl groups in the carbazole unit 
were reconstructed and modeled with appropriate restraints, including 
positional splitting and strong thermal parameter constraints. Despite 
these refinements, further reduction of the Ueq(max)/Ueq(min) ratio
was not achievable, suggesting intrinsic disorder that cannot be 
fully resolved within the current model.
;

# end Validation Reply Form
_chemical_name_common              ?
_chemical_name_systematic          ?
_chemical_formula_moiety           'C62 H65 Cu N2'
_chemical_formula_sum              'C62 H65 Cu N2'
_chemical_formula_weight           901.70
_chemical_melting_point            ?
loop_
  _atom_type_symbol
  _atom_type_description
  _atom_type_scat_dispersion_real
  _atom_type_scat_dispersion_imag
  _atom_type_scat_source
 'C' 'C' 0.0033 0.0016 'International Tables Vol C Tables 4.2.6.8 and 6.1.1.4'
 'H' 'H' 0.0000 0.0000 'International Tables Vol C Tables 4.2.6.8 and 6.1.1.4'
 'Cu' 'Cu' 0.3201 1.2651 'International Tables Vol C Tables 4.2.6.8 and 6.1.1.4'
 'N' 'N' 0.0061 0.0033 'International Tables Vol C Tables 4.2.6.8 and 6.1.1.4'

_shelx_space_group_comment
;
The symmetry employed for this shelxl refinement is uniquely defined
by the following loop, which should always be used as a source of
symmetry information in preference to the above space-group names.
They are only intended as comments.
;
_space_group_crystal_system        'monoclinic'
_space_group_IT_number             14
_space_group_name_H-M_alt          'P 1 21/n 1'
_space_group_name_Hall             '-P 2yn'
loop_
  _space_group_symop_operation_xyz
 'x, y, z'
 '-x+1/2, y+1/2, -z+1/2'
 '-x, -y, -z'
 'x-1/2, -y-1/2, z-1/2'

_cell_length_a                     19.7377(7)
_cell_length_b                     17.5008(5)
_cell_length_c                     20.3020(7)
_cell_angle_alpha                  90
_cell_angle_beta                   102.2620(10)
_cell_angle_gamma                  90
_cell_volume                       6852.8(4)
_cell_formula_units_Z              4
_cell_measurement_reflns_used      9900
_cell_measurement_temperature      100.00
_cell_measurement_theta_max        29.16
_cell_measurement_theta_min        2.40
_shelx_estimated_absorpt_T_max     0.988
_shelx_estimated_absorpt_T_min     0.969
_exptl_absorpt_coefficient_mu      0.349
_exptl_absorpt_correction_T_max    0.7190
_exptl_absorpt_correction_T_min    0.506
_exptl_absorpt_correction_type     multi-scan
_exptl_absorpt_process_details    
 'SADABS-2016/2 (Bruker,2016/2) was used for absorption correction.'
_exptl_absorpt_special_details     ?
_exptl_crystal_colour              'yellow'
_exptl_crystal_colour_lustre       clear
_exptl_crystal_colour_modifier     yellow
_exptl_crystal_density_diffrn      0.874
_exptl_crystal_density_meas        ?
_exptl_crystal_density_method      ?
_exptl_crystal_description         block
_exptl_crystal_F_000               1920
_exptl_crystal_size_max            0.092
_exptl_crystal_size_mid            0.078
_exptl_crystal_size_min            0.034
_exptl_transmission_factor_max     ?
_exptl_transmission_factor_min     ?
_diffrn_reflns_av_R_equivalents    0.0710
_diffrn_reflns_av_unetI/netI       0.0483
_diffrn_reflns_Laue_measured_fraction_full  0.998
_diffrn_reflns_Laue_measured_fraction_max  0.996
_diffrn_reflns_limit_h_max         27
_diffrn_reflns_limit_h_min         -27
_diffrn_reflns_limit_k_max         24
_diffrn_reflns_limit_k_min         -21
_diffrn_reflns_limit_l_max         28
_diffrn_reflns_limit_l_min         -28
_diffrn_reflns_number              122818
_diffrn_reflns_point_group_measured_fraction_full  0.998
_diffrn_reflns_point_group_measured_fraction_max  0.996
_diffrn_reflns_theta_full          25.242
_diffrn_reflns_theta_max           30.047
_diffrn_reflns_theta_min           2.327
_diffrn_ambient_temperature        100.00
_diffrn_ambient_temperature_device  'Oxford Cryostream 800'
_diffrn_detector                   HPAD
_diffrn_detector_area_resol_mean   7.41
_diffrn_detector_type              'CMOS Photon 100'
_diffrn_measured_fraction_theta_full  0.998
_diffrn_measured_fraction_theta_max  0.996
_diffrn_measurement_device_type    'Bruker D8 Venture'
_diffrn_measurement_method         '\f and \w scans'
_diffrn_measurement_specimen_support  'MiTeGen micromount'
_diffrn_radiation_monochromator    'multilayer optics'
_diffrn_radiation_type             MoK\a
_diffrn_radiation_wavelength       0.71073
_diffrn_source                     ?
_diffrn_source_current             1.4
_diffrn_source_power               0.07
_diffrn_source_voltage             50.0
_diffrn_standards_number           0
_reflns_Friedel_coverage           0.000
_reflns_Friedel_fraction_full      .
_reflns_Friedel_fraction_max       .
_reflns_number_gt                  13680
_reflns_number_total               19975
_reflns_special_details
;
 Reflections were merged by SHELXL according to the crystal
 class for the calculation of statistics and refinement.
 
 Structure factors included contributions from the .fab file.
 
 _reflns_Friedel_fraction is defined as the number of unique
 Friedel pairs measured divided by the number that would be
 possible theoretically, ignoring centric projections and
 systematic absences.
;
_reflns_threshold_expression       'I > 2\s(I)'
_computing_cell_refinement         ?
_computing_data_collection         ?
_computing_data_reduction          ?
_computing_molecular_graphics      'Olex2 1.5 (Dolomanov et al., 2009)'
_computing_publication_material    'Olex2 1.5 (Dolomanov et al., 2009)'
_computing_structure_refinement    'SHELXL 2019/3 (Sheldrick, 2015)'
_computing_structure_solution      'SHELXT 2018/2 (Sheldrick, 2018)'
_refine_diff_density_max           0.859
_refine_diff_density_min           -0.535
_refine_diff_density_rms           0.067
_refine_ls_extinction_coef         .
_refine_ls_extinction_method       none
_refine_ls_goodness_of_fit_ref     1.041
_refine_ls_hydrogen_treatment      constr
_refine_ls_matrix_type             full
_refine_ls_number_parameters       621
_refine_ls_number_reflns           19975
_refine_ls_number_restraints       202
_refine_ls_R_factor_all            0.0986
_refine_ls_R_factor_gt             0.0724
_refine_ls_restrained_S_all        1.092
_refine_ls_shift/su_max            0.001
_refine_ls_shift/su_mean           0.000
_refine_ls_structure_factor_coef   Fsqd
_refine_ls_weighting_details      
 'w=1/[\s^2^(Fo^2^)+(0.1073P)^2^+3.1513P] where P=(Fo^2^+2Fc^2^)/3'
_refine_ls_weighting_scheme        calc
_refine_ls_wR_factor_gt            0.1919
_refine_ls_wR_factor_ref           0.2092
_refine_special_details            ?
_olex2_refinement_description
;
1. Fixed Uiso
 At 1.2 times of:
  All C(H) groups, All C(H,H) groups
 At 1.5 times of:
  All C(H,H,H) groups
2. Restrained distances
 C55-C59 = C59-C65
 1.54 with sigma of 0.02
 C59-C61 = C59-C63
 1.55 with sigma of 0.02
 C55-C61 = C55-C63
 2.52 with sigma of 0.04
 C55-C65
 2.56 with sigma of 0.04
 C59-C65 \\sim C59-C61 \\sim C59-C63 \\sim C59-C55
 with sigma of 0.02
 C65-C61 \\sim C65-C63 \\sim C61-C63
 with sigma of 0.04
 C55-C65 \\sim C55-C61 \\sim C55-C63
 with sigma of 0.04
 C59-C65 \\sim C59-C64
 with sigma of 0.02
 C59-C61 \\sim C59-C60
 with sigma of 0.02
 C59-C63 \\sim C59-C62
 with sigma of 0.02
3. Uiso/Uaniso restraints and constraints
C55 \\sim C59 \\sim C65 \\sim C61 \\sim C63: within 2A with sigma of 0.04 and
sigma for terminal atoms of 0.08 within 2A
Uanis(C60) \\sim Ueq: with sigma of 0.02 and sigma for terminal atoms of 0.02
Uanis(C62) \\sim Ueq: with sigma of 0.02 and sigma for terminal atoms of 0.02
Uanis(C62) \\sim Ueq, Uanis(C63) \\sim Ueq, Uanis(C64) \\sim Ueq, Uanis(C60)
\\sim Ueq, Uanis(C61) \\sim Ueq, Uanis(C59) \\sim Ueq, Uanis(C65) \\sim Ueq:
with sigma of 0.01 and sigma for terminal atoms of 0.01
Uanis(C48) \\sim Ueq, Uanis(C47) \\sim Ueq, Uanis(C50) \\sim Ueq, Uanis(C49)
\\sim Ueq, Uanis(C41) \\sim Ueq, Uanis(C42) \\sim Ueq: with sigma of 0.01 and
sigma for terminal atoms of 0.01
Uanis(C50) \\sim Ueq, Uanis(C47) \\sim Ueq, Uanis(C49) \\sim Ueq, Uanis(C48)
\\sim Ueq, Uanis(C54) \\sim Ueq, Uanis(C55) \\sim Ueq, Uanis(C56) \\sim Ueq:
with sigma of 0.01 and sigma for terminal atoms of 0.01
Uanis(C14) = Uanis(C17)
4. Rigid body (RIGU) restrains
 C55, C59, C65, C61, C63
 with sigma for 1-2 distances of 0.004 and sigma for 1-3 distances of 0.004
 C50, C48, C47, C49
 with sigma for 1-2 distances of 0.004 and sigma for 1-3 distances of 0.004
5. Others
 Sof(C64)=Sof(H64A)=Sof(H64B)=Sof(H64C)=Sof(C62)=Sof(H62A)=Sof(H62B)=Sof(H62C)=
 Sof(C60)=Sof(H60A)=Sof(H60B)=Sof(H60C)=1-FVAR(1)
 Sof(C65)=Sof(H65A)=Sof(H65B)=Sof(H65C)=Sof(C61)=Sof(H61A)=Sof(H61B)=Sof(H61C)=
 Sof(C63)=Sof(H63A)=Sof(H63B)=Sof(H63C)=FVAR(1)
6.a Ternary CH refined with riding coordinates:
 C37(H37), C40(H40)
6.b Secondary CH2 refined with riding coordinates:
 C15(H15A,H15B), C14(H14A,H14B), C6(H6A,H6B), C7(H7A,H7B)
6.c Aromatic/amide H refined with riding coordinates:
 C30(H30), C24(H24), C20(H20), C33(H33), C29(H29), C12(H12), C26(H26),
 C21(H21), C28(H28), C17(H17), C23(H23), C11(H11), C34(H34), C22(H22), C10(H10),
  C44(H44), C35(H35), C18(H18), C57(H57), C27(H27), C9(H9), C51(H51), C54(H54),
 C56(H56), C45(H45)
6.d Idealised Me refined as rotating group:
 C39(H39A,H39B,H39C), C38(H38A,H38B,H38C), C49(H49A,H49B,H49C), C41(H41A,H41B,
 H41C), C48(H48A,H48B,H48C), C42(H42A,H42B,H42C), C50(H50A,H50B,H50C), C65(H65A,
 H65B,H65C), C61(H61A,H61B,H61C), C63(H63A,H63B,H63C), C64(H64A,H64B,H64C),
 C62(H62A,H62B,H62C), C60(H60A,H60B,H60C)
;
_atom_sites_solution_hydrogens     geom
_atom_sites_solution_primary       dual
_atom_sites_solution_secondary     ?
loop_
  _atom_site_label
  _atom_site_type_symbol
  _atom_site_fract_x
  _atom_site_fract_y
  _atom_site_fract_z
  _atom_site_U_iso_or_equiv
  _atom_site_adp_type
  _atom_site_occupancy
  _atom_site_site_symmetry_order
  _atom_site_calc_flag
  _atom_site_refinement_flags_posn
  _atom_site_refinement_flags_adp
  _atom_site_refinement_flags_occupancy
  _atom_site_disorder_assembly
  _atom_site_disorder_group
 Cu1 Cu 0.40918(2) 0.63196(2) 0.34714(2) 0.03393(9) Uani 1 1 d . . . . .
 N2 N 0.47625(9) 0.52100(9) 0.28304(8) 0.0266(3) Uani 1 1 d . . . . .
 N1 N 0.40076(11) 0.72041(12) 0.39486(9) 0.0401(4) Uani 1 1 d . . . . .
 C1 C 0.41625(11) 0.54414(12) 0.29624(10) 0.0309(4) Uani 1 1 d . . . . .
 C19 C 0.50677(13) 0.44626(12) 0.18630(11) 0.0347(5) Uani 1 1 d . . . . .
 C2 C 0.36310(12) 0.49257(14) 0.26238(11) 0.0359(5) Uani 1 1 d . . . . .
 C32 C 0.52766(12) 0.62751(12) 0.23366(11) 0.0319(4) Uani 1 1 d . . . . .
 C25 C 0.50332(11) 0.38165(12) 0.29798(11) 0.0319(4) Uani 1 1 d . . . . .
 C37 C 0.46507(12) 0.63263(12) 0.17543(10) 0.0331(4) Uani 1 1 d . . . . .
 H37 H 0.436401 0.585682 0.176311 0.040 Uiso 1 1 calc R U . . .
 C3 C 0.39283(11) 0.43459(13) 0.22931(10) 0.0317(4) Uani 1 1 d . . . . .
 C30 C 0.49018(12) 0.38198(13) 0.36285(11) 0.0347(5) Uani 1 1 d . . . . .
 H30 H 0.462125 0.421178 0.375428 0.042 Uiso 1 1 calc R U . . .
 C31 C 0.53283(11) 0.57523(11) 0.28732(10) 0.0289(4) Uani 1 1 d . . . . .
 C24 C 0.57799(14) 0.45633(14) 0.19713(13) 0.0424(5) Uani 1 1 d . . . . .
 H24 H 0.604127 0.463931 0.241642 0.051 Uiso 1 1 calc R U . . .
 C20 C 0.47021(15) 0.43493(13) 0.12096(11) 0.0424(6) Uani 1 1 d . . . . .
 H20 H 0.421328 0.428554 0.112458 0.051 Uiso 1 1 calc R U . . .
 C4 C 0.47139(11) 0.44362(11) 0.24666(10) 0.0283(4) Uani 1 1 d . . . . .
 C58 C 0.35330(14) 0.73450(17) 0.43507(11) 0.0476(7) Uani 1 1 d . . . . .
 C5 C 0.29055(14) 0.49870(17) 0.25689(16) 0.0524(7) Uani 1 1 d . . . . .
 C16 C 0.35057(14) 0.37941(15) 0.19124(11) 0.0420(6) Uani 1 1 d . . . . .
 C33 C 0.58167(13) 0.67969(15) 0.23641(13) 0.0433(5) Uani 1 1 d . . . . .
 H33 H 0.579423 0.715488 0.200832 0.052 Uiso 1 1 calc R U . . .
 C39 C 0.48554(16) 0.63593(15) 0.10687(13) 0.0476(6) Uani 1 1 d . . . . .
 H39A H 0.508563 0.684703 0.102442 0.071 Uiso 1 1 calc R U . . .
 H39B H 0.443903 0.631434 0.070882 0.071 Uiso 1 1 calc R U . . .
 H39C H 0.517271 0.593770 0.103386 0.071 Uiso 1 1 calc R U . . .
 C29 C 0.51746(14) 0.32598(15) 0.40923(12) 0.0449(6) Uani 1 1 d . . . . .
 H29 H 0.509266 0.327999 0.453652 0.054 Uiso 1 1 calc R U . . .
 C12 C 0.33712(15) 0.30469(17) 0.32144(13) 0.0506(7) Uani 1 1 d . . . . .
 H12 H 0.383210 0.286740 0.336684 0.061 Uiso 1 1 calc R U . . .
 C26 C 0.54120(15) 0.32167(14) 0.27975(14) 0.0477(6) Uani 1 1 d . . . . .
 H26 H 0.549481 0.319137 0.235382 0.057 Uiso 1 1 calc R U . . .
 C13 C 0.29474(15) 0.27209(16) 0.26433(13) 0.0513(7) Uani 1 1 d . . . . .
 C38 C 0.42049(14) 0.70192(14) 0.18429(12) 0.0426(5) Uani 1 1 d . . . . .
 H38A H 0.404005 0.696659 0.226319 0.064 Uiso 1 1 calc R U . . .
 H38B H 0.380675 0.704858 0.146187 0.064 Uiso 1 1 calc R U . . .
 H38C H 0.448257 0.748587 0.186035 0.064 Uiso 1 1 calc R U . . .
 C36 C 0.58875(13) 0.57680(13) 0.34246(12) 0.0402(5) Uani 1 1 d . . . . .
 C43 C 0.42813(14) 0.79063(14) 0.38502(12) 0.0436(6) Uani 1 1 d . . . . .
 C21 C 0.50418(19) 0.43274(16) 0.06750(14) 0.0564(8) Uani 1 1 d . . . . .
 H21 H 0.478462 0.424317 0.022943 0.068 Uiso 1 1 calc R U . . .
 C53 C 0.35044(17) 0.81232(19) 0.45136(13) 0.0592(9) Uani 1 1 d . . . . .
 C28 C 0.55628(17) 0.26761(16) 0.39115(15) 0.0571(8) Uani 1 1 d . . . . .
 H28 H 0.575405 0.229432 0.422962 0.069 Uiso 1 1 calc R U . . .
 C17 C 0.27981(16) 0.40145(18) 0.17218(14) 0.0556(5) Uani 1 1 d . . . . .
 H17 H 0.250777 0.375287 0.135851 0.067 Uiso 1 1 calc R U . . .
 C23 C 0.61160(17) 0.45538(16) 0.14315(16) 0.0568(8) Uani 1 1 d . . . . .
 H23 H 0.660241 0.463581 0.151077 0.068 Uiso 1 1 calc R U . . .
 C11 C 0.31266(16) 0.36189(18) 0.35520(13) 0.0541(7) Uani 1 1 d . . . . .
 H11 H 0.342444 0.383976 0.393388 0.065 Uiso 1 1 calc R U . . .
 C52 C 0.39842(17) 0.84944(17) 0.41793(15) 0.0594(9) Uani 1 1 d . . . . .
 C34 C 0.63824(15) 0.68041(17) 0.28965(16) 0.0538(7) Uani 1 1 d . . . . .
 H34 H 0.674951 0.715639 0.290103 0.065 Uiso 1 1 calc R U . . .
 C22 C 0.5750(2) 0.44274(17) 0.07896(16) 0.0636(9) Uani 1 1 d . . . . .
 H22 H 0.598166 0.440854 0.042505 0.076 Uiso 1 1 calc R U . . .
 C40 C 0.5936(2) 0.52575(18) 0.40315(15) 0.0683(10) Uani 1 1 d . . . . .
 H40 H 0.552021 0.491590 0.393077 0.082 Uiso 1 1 calc R U . . .
 C10 C 0.22447(16) 0.28782(19) 0.25336(14) 0.0579(8) Uani 1 1 d . . . . .
 H10 H 0.192991 0.258519 0.221217 0.069 Uiso 1 1 calc R U . . .
 C44 C 0.47688(16) 0.80861(17) 0.34749(14) 0.0539(7) Uani 1 1 d . . . . .
 H44 H 0.498478 0.770115 0.326116 0.065 Uiso 1 1 calc R U . . .
 C15 C 0.36948(17) 0.29905(16) 0.17683(14) 0.0543(7) Uani 1 1 d . . . . .
 H15A H 0.419970 0.291881 0.193492 0.065 Uiso 1 1 calc R U . . .
 H15B H 0.359021 0.290858 0.127456 0.065 Uiso 1 1 calc R U . . .
 C35 C 0.64123(14) 0.63021(16) 0.34173(15) 0.0501(6) Uani 1 1 d . . . . .
 H35 H 0.680078 0.631658 0.378494 0.060 Uiso 1 1 calc R U . . .
 C18 C 0.25147(15) 0.45873(19) 0.20379(17) 0.0609(8) Uani 1 1 d . . . . .
 H18 H 0.203822 0.471072 0.188684 0.073 Uiso 1 1 calc R U . . .
 C8 C 0.24483(17) 0.3891(2) 0.33520(16) 0.0617(8) Uani 1 1 d . . . . .
 C57 C 0.31111(17) 0.6832(2) 0.45918(14) 0.0647(9) Uani 1 1 d . . . . .
 H57 H 0.311926 0.630423 0.448381 0.078 Uiso 1 1 calc R U . . .
 C14 C 0.32901(16) 0.23697(18) 0.21101(14) 0.0556(5) Uani 1 1 d . . . . .
 H14A H 0.293111 0.212523 0.175838 0.067 Uiso 1 1 calc R U . . .
 H14B H 0.361888 0.196804 0.232054 0.067 Uiso 1 1 calc R U . . .
 C27 C 0.56719(19) 0.26498(17) 0.32655(17) 0.0642(9) Uani 1 1 d . . . . .
 H27 H 0.592884 0.223815 0.313559 0.077 Uiso 1 1 calc R U . . .
 C9 C 0.19933(17) 0.3449(2) 0.28800(17) 0.0657(9) Uani 1 1 d . . . . .
 H9 H 0.150884 0.354456 0.279871 0.079 Uiso 1 1 calc R U . . .
 C51 C 0.4165(2) 0.9251(2) 0.4122(2) 0.0776(12) Uani 1 1 d . . . . .
 H51 H 0.396344 0.963763 0.434745 0.093 Uiso 1 1 calc R U . . .
 C6 C 0.25640(17) 0.5327(2) 0.3108(2) 0.0731(10) Uani 1 1 d . . . . .
 H6A H 0.217762 0.566250 0.288922 0.088 Uiso 1 1 calc R U . . .
 H6B H 0.290669 0.564602 0.341530 0.088 Uiso 1 1 calc R U . . .
 C54 C 0.3046(2) 0.8363(3) 0.49314(16) 0.0860(15) Uani 1 1 d . U . . .
 H54 H 0.302523 0.888834 0.504294 0.103 Uiso 1 1 calc R U . . .
 C7 C 0.2276(2) 0.4700(3) 0.3532(2) 0.0807(11) Uani 1 1 d . . . . .
 H7A H 0.247226 0.478783 0.401696 0.097 Uiso 1 1 calc R U . . .
 H7B H 0.176629 0.475332 0.345894 0.097 Uiso 1 1 calc R U . . .
 C56 C 0.2673(2) 0.7102(3) 0.49965(16) 0.0860(13) Uani 1 1 d . U . . .
 H56 H 0.238453 0.674507 0.515785 0.103 Uiso 1 1 calc R U . . .
 C46 C 0.4628(2) 0.9442(2) 0.3748(2) 0.0819(13) Uani 1 1 d . . . . .
 C45 C 0.49293(19) 0.8859(2) 0.34242(18) 0.0695(9) Uani 1 1 d . . . . .
 H45 H 0.525468 0.899743 0.316108 0.083 Uiso 1 1 calc R U . . .
 C49 C 0.5607(2) 1.0389(2) 0.3901(3) 0.1041(16) Uani 1 1 d . U . . .
 H49A H 0.573272 1.020059 0.436528 0.156 Uiso 1 1 calc R U . . .
 H49B H 0.572096 1.093372 0.389186 0.156 Uiso 1 1 calc R U . . .
 H49C H 0.586458 1.010443 0.361869 0.156 Uiso 1 1 calc R U . . .
 C47 C 0.4844(3) 1.0282(2) 0.3636(3) 0.1081(16) Uani 1 1 d . U . . .
 C41 C 0.5872(3) 0.5723(3) 0.46508(19) 0.1117(17) Uani 1 1 d . U . . .
 H41A H 0.629204 0.603009 0.479886 0.168 Uiso 1 1 calc R U . . .
 H41B H 0.581460 0.537696 0.501435 0.168 Uiso 1 1 calc R U . . .
 H41C H 0.546848 0.606168 0.453687 0.168 Uiso 1 1 calc R U . . .
 C48 C 0.4618(3) 1.0491(3) 0.2921(3) 0.127(2) Uani 1 1 d . U . . .
 H48A H 0.491172 1.023240 0.265735 0.190 Uiso 1 1 calc R U . . .
 H48B H 0.465602 1.104526 0.287169 0.190 Uiso 1 1 calc R U . . .
 H48C H 0.413432 1.033423 0.275800 0.190 Uiso 1 1 calc R U . . .
 C42 C 0.6539(3) 0.4757(4) 0.4156(3) 0.145(2) Uani 1 1 d . U . . .
 H42A H 0.656801 0.448905 0.373872 0.218 Uiso 1 1 calc R U . . .
 H42B H 0.649606 0.438297 0.450382 0.218 Uiso 1 1 calc R U . . .
 H42C H 0.695954 0.506211 0.430841 0.218 Uiso 1 1 calc R U . . .
 C50 C 0.4477(3) 1.0843(3) 0.4053(4) 0.147(2) Uani 1 1 d . U . . .
 H50A H 0.397582 1.083819 0.386888 0.221 Uiso 1 1 calc R U . . .
 H50B H 0.465614 1.136140 0.402370 0.221 Uiso 1 1 calc R U . . .
 H50C H 0.456953 1.067994 0.452496 0.221 Uiso 1 1 calc R U . . .
 C55 C 0.2637(2) 0.7851(4) 0.51736(18) 0.0995(16) Uani 1 1 d D U . . .
 C59 C 0.2154(2) 0.8113(4) 0.5636(2) 0.129(2) Uani 1 1 d D U . . .
 C65 C 0.1577(4) 0.8559(6) 0.5261(4) 0.095(3) Uani 0.545(8) 1 d D U P A 1
 H65A H 0.175527 0.901855 0.507976 0.143 Uiso 0.545(8) 1 calc R U P A 1
 H65B H 0.127169 0.870857 0.556206 0.143 Uiso 0.545(8) 1 calc R U P A 1
 H65C H 0.131524 0.825196 0.488934 0.143 Uiso 0.545(8) 1 calc R U P A 1
 C61 C 0.2575(5) 0.8643(7) 0.6206(5) 0.122(4) Uani 0.545(8) 1 d D U P A 1
 H61A H 0.297795 0.836359 0.645815 0.183 Uiso 0.545(8) 1 calc R U P A 1
 H61B H 0.227748 0.879593 0.651255 0.183 Uiso 0.545(8) 1 calc R U P A 1
 H61C H 0.273219 0.909880 0.600098 0.183 Uiso 0.545(8) 1 calc R U P A 1
 C63 C 0.2041(7) 0.7444(7) 0.6110(6) 0.151(4) Uani 0.545(8) 1 d D U P A 1
 H63A H 0.248964 0.727922 0.637833 0.227 Uiso 0.545(8) 1 calc R U P A 1
 H63B H 0.181720 0.701504 0.583774 0.227 Uiso 0.545(8) 1 calc R U P A 1
 H63C H 0.174458 0.761866 0.641084 0.227 Uiso 0.545(8) 1 calc R U P A 1
 C64 C 0.1405(5) 0.7734(8) 0.5328(6) 0.115(4) Uani 0.455(8) 1 d D U P A 2
 H64A H 0.128218 0.782242 0.484078 0.172 Uiso 0.455(8) 1 calc R U P A 2
 H64B H 0.105316 0.796618 0.554093 0.172 Uiso 0.455(8) 1 calc R U P A 2
 H64C H 0.142500 0.718262 0.541687 0.172 Uiso 0.455(8) 1 calc R U P A 2
 C62 C 0.2484(8) 0.8030(12) 0.6341(5) 0.143(6) Uani 0.455(8) 1 d D U P A 2
 H62A H 0.257093 0.748747 0.644575 0.215 Uiso 0.455(8) 1 calc R U P A 2
 H62B H 0.217935 0.823714 0.662053 0.215 Uiso 0.455(8) 1 calc R U P A 2
 H62C H 0.292427 0.830880 0.643271 0.215 Uiso 0.455(8) 1 calc R U P A 2
 C60 C 0.2068(11) 0.8983(8) 0.5587(10) 0.184(7) Uani 0.455(8) 1 d D U P A 2
 H60A H 0.249717 0.922932 0.582347 0.276 Uiso 0.455(8) 1 calc R U P A 2
 H60B H 0.168464 0.913889 0.579504 0.276 Uiso 0.455(8) 1 calc R U P A 2
 H60C H 0.196763 0.913730 0.511247 0.276 Uiso 0.455(8) 1 calc R U P A 2

loop_
  _atom_site_aniso_label
  _atom_site_aniso_U_11
  _atom_site_aniso_U_22
  _atom_site_aniso_U_33
  _atom_site_aniso_U_23
  _atom_site_aniso_U_13
  _atom_site_aniso_U_12
 Cu1 0.04274(17) 0.03320(15) 0.02918(14) -0.00135(10) 0.01510(11) 0.00873(11)
 N2 0.0353(9) 0.0252(8) 0.0210(7) -0.0036(6) 0.0102(6) -0.0026(6)
 N1 0.0516(12) 0.0416(11) 0.0280(9) -0.0028(8) 0.0106(8) 0.0160(9)
 C1 0.0347(11) 0.0332(10) 0.0268(10) 0.0031(8) 0.0109(8) 0.0030(8)
 C19 0.0546(14) 0.0235(9) 0.0310(10) -0.0043(8) 0.0207(10) -0.0028(9)
 C2 0.0345(11) 0.0398(12) 0.0336(11) 0.0044(9) 0.0076(9) 0.0000(9)
 C32 0.0365(11) 0.0305(10) 0.0336(10) -0.0026(8) 0.0185(9) -0.0014(8)
 C25 0.0355(11) 0.0282(10) 0.0305(10) -0.0025(8) 0.0038(8) -0.0048(8)
 C37 0.0452(12) 0.0315(10) 0.0252(9) 0.0005(8) 0.0134(9) -0.0011(9)
 C3 0.0381(11) 0.0361(11) 0.0199(9) 0.0019(7) 0.0038(8) -0.0061(9)
 C30 0.0387(12) 0.0323(11) 0.0316(11) 0.0027(8) 0.0042(9) -0.0066(9)
 C31 0.0334(10) 0.0279(9) 0.0273(9) -0.0054(7) 0.0107(8) -0.0023(8)
 C24 0.0493(14) 0.0410(12) 0.0436(13) -0.0083(10) 0.0252(11) 0.0008(10)
 C20 0.0675(16) 0.0341(11) 0.0300(11) -0.0048(9) 0.0205(11) -0.0065(11)
 C4 0.0377(11) 0.0260(9) 0.0232(9) -0.0051(7) 0.0108(8) -0.0045(8)
 C58 0.0552(15) 0.0638(16) 0.0226(10) -0.0016(10) 0.0053(10) 0.0333(13)
 C5 0.0366(13) 0.0543(16) 0.0640(18) 0.0075(13) 0.0054(12) 0.0012(11)
 C16 0.0546(15) 0.0496(14) 0.0207(9) -0.0032(9) 0.0058(9) -0.0191(11)
 C33 0.0458(14) 0.0439(13) 0.0454(13) 0.0022(10) 0.0211(11) -0.0089(10)
 C39 0.0731(18) 0.0419(13) 0.0346(12) 0.0018(10) 0.0269(12) -0.0004(12)
 C29 0.0522(15) 0.0431(13) 0.0328(12) 0.0056(10) -0.0060(10) -0.0131(11)
 C12 0.0529(15) 0.0610(17) 0.0348(12) 0.0104(12) 0.0023(11) -0.0233(13)
 C26 0.0654(17) 0.0324(12) 0.0450(14) -0.0037(10) 0.0113(12) 0.0068(11)
 C13 0.0616(17) 0.0536(15) 0.0359(13) 0.0051(11) 0.0035(12) -0.0263(13)
 C38 0.0552(15) 0.0383(12) 0.0344(12) -0.0016(9) 0.0100(10) 0.0110(11)
 C36 0.0484(14) 0.0335(11) 0.0362(12) -0.0063(9) 0.0034(10) -0.0032(10)
 C43 0.0530(15) 0.0401(12) 0.0318(11) -0.0083(9) -0.0047(10) 0.0100(11)
 C21 0.097(2) 0.0471(15) 0.0347(13) -0.0090(11) 0.0358(14) -0.0127(15)
 C53 0.0682(19) 0.0740(19) 0.0268(11) -0.0148(12) -0.0090(12) 0.0443(16)
 C28 0.0710(19) 0.0393(14) 0.0475(15) 0.0063(11) -0.0177(14) -0.0023(13)
 C17 0.0593(12) 0.0610(12) 0.0403(10) 0.0015(9) -0.0029(9) -0.0238(10)
 C23 0.0668(18) 0.0500(15) 0.0676(19) -0.0104(13) 0.0456(16) -0.0018(13)
 C11 0.0593(17) 0.0737(19) 0.0295(12) -0.0008(12) 0.0098(11) -0.0316(15)
 C52 0.0682(19) 0.0525(16) 0.0425(14) -0.0189(12) -0.0223(14) 0.0277(14)
 C34 0.0442(15) 0.0521(16) 0.0689(18) -0.0049(13) 0.0210(13) -0.0184(12)
 C22 0.103(3) 0.0508(16) 0.0538(17) -0.0136(13) 0.0549(18) -0.0069(16)
 C40 0.096(2) 0.0518(16) 0.0402(14) 0.0074(12) -0.0223(15) -0.0349(17)
 C10 0.0560(17) 0.073(2) 0.0416(14) 0.0015(13) 0.0026(12) -0.0351(15)
 C44 0.0586(17) 0.0539(16) 0.0420(14) -0.0077(12) -0.0052(12) -0.0023(13)
 C15 0.0697(19) 0.0524(15) 0.0428(14) -0.0198(12) 0.0165(13) -0.0242(14)
 C35 0.0388(13) 0.0518(15) 0.0549(16) -0.0089(12) -0.0010(11) -0.0071(11)
 C18 0.0398(15) 0.068(2) 0.0670(19) 0.0129(16) -0.0062(13) -0.0018(13)
 C8 0.0547(17) 0.085(2) 0.0518(16) -0.0111(15) 0.0259(14) -0.0240(16)
 C57 0.069(2) 0.096(3) 0.0342(13) 0.0137(14) 0.0209(13) 0.0350(18)
 C14 0.0593(12) 0.0610(12) 0.0403(10) 0.0015(9) -0.0029(9) -0.0238(10)
 C27 0.084(2) 0.0403(14) 0.0617(19) -0.0030(13) 0.0013(16) 0.0190(14)
 C9 0.0482(17) 0.090(2) 0.0597(19) -0.0036(17) 0.0133(14) -0.0286(16)
 C51 0.083(3) 0.0488(18) 0.079(2) -0.0242(17) -0.032(2) 0.0184(17)
 C6 0.0403(16) 0.078(2) 0.105(3) -0.017(2) 0.0233(17) 0.0023(15)
 C54 0.089(3) 0.116(3) 0.0398(16) -0.0322(18) -0.0167(17) 0.070(2)
 C7 0.064(2) 0.105(3) 0.082(3) -0.022(2) 0.0362(19) -0.016(2)
 C56 0.072(2) 0.153(4) 0.0385(16) 0.008(2) 0.0247(15) 0.033(2)
 C46 0.078(3) 0.0487(18) 0.093(3) -0.0191(18) -0.040(2) 0.0062(17)
 C45 0.065(2) 0.069(2) 0.063(2) 0.0029(16) -0.0134(16) -0.0167(16)
 C49 0.090(3) 0.060(2) 0.139(4) -0.005(2) -0.027(3) -0.015(2)
 C47 0.100(3) 0.053(2) 0.142(4) -0.007(2) -0.043(3) -0.009(2)
 C41 0.156(4) 0.136(4) 0.0430(19) 0.012(2) 0.021(2) -0.023(3)
 C48 0.118(4) 0.076(3) 0.154(4) 0.033(3) -0.044(3) -0.033(3)
 C42 0.159(5) 0.135(4) 0.131(4) 0.073(4) 0.007(4) 0.056(4)
 C50 0.132(4) 0.058(3) 0.233(6) -0.038(3) -0.001(4) 0.007(3)
 C55 0.078(3) 0.175(5) 0.0469(18) -0.016(2) 0.0159(18) 0.067(3)
 C59 0.098(3) 0.225(5) 0.066(2) -0.031(3) 0.025(2) 0.077(3)
 C65 0.072(4) 0.138(7) 0.083(4) -0.032(4) 0.033(3) 0.037(4)
 C61 0.133(6) 0.172(8) 0.075(5) -0.037(5) 0.053(4) 0.041(5)
 C63 0.181(8) 0.186(7) 0.128(7) -0.020(5) 0.125(6) 0.016(6)
 C64 0.097(6) 0.166(9) 0.094(6) -0.028(6) 0.051(5) 0.032(6)
 C62 0.157(9) 0.192(10) 0.104(7) -0.033(7) 0.079(7) 0.017(8)
 C60 0.162(10) 0.220(11) 0.176(11) -0.069(8) 0.049(8) 0.052(8)

_geom_special_details
;
 All esds (except the esd in the dihedral angle between two l.s. planes)
 are estimated using the full covariance matrix.  The cell esds are taken
 into account individually in the estimation of esds in distances, angles
 and torsion angles; correlations between esds in cell parameters are only
 used when they are defined by crystal symmetry.  An approximate (isotropic)
 treatment of cell esds is used for estimating esds involving l.s. planes.
;
loop_
  _geom_bond_atom_site_label_1
  _geom_bond_atom_site_label_2
  _geom_bond_distance
  _geom_bond_site_symmetry_2
  _geom_bond_publ_flag
 Cu1 N1 1.8522(19) . ?
 Cu1 C1 1.874(2) . ?
 N2 C1 1.331(3) . ?
 N2 C31 1.454(3) . ?
 N2 C4 1.536(2) . ?
 N1 C58 1.389(3) . ?
 N1 C43 1.374(3) . ?
 C1 C2 1.443(3) . ?
 C19 C24 1.387(4) . ?
 C19 C20 1.383(3) . ?
 C19 C4 1.535(3) . ?
 C2 C3 1.411(3) . ?
 C2 C5 1.417(3) . ?
 C32 C37 1.520(3) . ?
 C32 C31 1.410(3) . ?
 C32 C33 1.396(3) . ?
 C25 C30 1.395(3) . ?
 C25 C4 1.543(3) . ?
 C25 C26 1.384(3) . ?
 C37 H37 1.0000 . ?
 C37 C39 1.531(3) . ?
 C37 C38 1.531(3) . ?
 C3 C4 1.524(3) . ?
 C3 C16 1.397(3) . ?
 C30 H30 0.9500 . ?
 C30 C29 1.386(3) . ?
 C31 C36 1.395(3) . ?
 C24 H24 0.9500 . ?
 C24 C23 1.396(3) . ?
 C20 H20 0.9500 . ?
 C20 C21 1.392(3) . ?
 C58 C53 1.405(4) . ?
 C58 C57 1.383(5) . ?
 C5 C18 1.376(4) . ?
 C5 C6 1.523(5) . ?
 C16 C17 1.421(4) . ?
 C16 C15 1.500(4) . ?
 C33 H33 0.9500 . ?
 C33 C34 1.379(4) . ?
 C39 H39A 0.9800 . ?
 C39 H39B 0.9800 . ?
 C39 H39C 0.9800 . ?
 C29 H29 0.9500 . ?
 C29 C28 1.373(4) . ?
 C12 H12 0.9500 . ?
 C12 C13 1.399(4) . ?
 C12 C11 1.358(4) . ?
 C26 H26 0.9500 . ?
 C26 C27 1.394(4) . ?
 C13 C10 1.385(4) . ?
 C13 C14 1.523(4) . ?
 C38 H38A 0.9800 . ?
 C38 H38B 0.9800 . ?
 C38 H38C 0.9800 . ?
 C36 C40 1.508(4) . ?
 C36 C35 1.398(4) . ?
 C43 C52 1.420(4) . ?
 C43 C44 1.384(4) . ?
 C21 H21 0.9500 . ?
 C21 C22 1.378(5) . ?
 C53 C52 1.433(5) . ?
 C53 C54 1.428(5) . ?
 C28 H28 0.9500 . ?
 C28 C27 1.374(5) . ?
 C17 H17 0.9500 . ?
 C17 C18 1.372(5) . ?
 C23 H23 0.9500 . ?
 C23 C22 1.367(5) . ?
 C11 H11 0.9500 . ?
 C11 C8 1.398(5) . ?
 C52 C51 1.383(5) . ?
 C34 H34 0.9500 . ?
 C34 C35 1.366(4) . ?
 C22 H22 0.9500 . ?
 C40 H40 1.0000 . ?
 C40 C41 1.526(6) . ?
 C40 C42 1.457(6) . ?
 C10 H10 0.9500 . ?
 C10 C9 1.374(5) . ?
 C44 H44 0.9500 . ?
 C44 C45 1.398(4) . ?
 C15 H15A 0.9900 . ?
 C15 H15B 0.9900 . ?
 C15 C14 1.592(4) . ?
 C35 H35 0.9500 . ?
 C18 H18 0.9500 . ?
 C8 C9 1.399(4) . ?
 C8 C7 1.518(5) . ?
 C57 H57 0.9500 . ?
 C57 C56 1.395(4) . ?
 C14 H14A 0.9900 . ?
 C14 H14B 0.9900 . ?
 C27 H27 0.9500 . ?
 C9 H9 0.9500 . ?
 C51 H51 0.9500 . ?
 C51 C46 1.348(6) . ?
 C6 H6A 0.9900 . ?
 C6 H6B 0.9900 . ?
 C6 C7 1.574(5) . ?
 C54 H54 0.9500 . ?
 C54 C55 1.366(7) . ?
 C7 H7A 0.9900 . ?
 C7 H7B 0.9900 . ?
 C56 H56 0.9500 . ?
 C56 C55 1.364(7) . ?
 C46 C45 1.412(6) . ?
 C46 C47 1.561(6) . ?
 C45 H45 0.9500 . ?
 C49 H49A 0.9800 . ?
 C49 H49B 0.9800 . ?
 C49 H49C 0.9800 . ?
 C49 C47 1.499(6) . ?
 C47 C48 1.471(7) . ?
 C47 C50 1.570(8) . ?
 C41 H41A 0.9800 . ?
 C41 H41B 0.9800 . ?
 C41 H41C 0.9800 . ?
 C48 H48A 0.9800 . ?
 C48 H48B 0.9800 . ?
 C48 H48C 0.9800 . ?
 C42 H42A 0.9800 . ?
 C42 H42B 0.9800 . ?
 C42 H42C 0.9800 . ?
 C50 H50A 0.9800 . ?
 C50 H50B 0.9800 . ?
 C50 H50C 0.9800 . ?
 C55 C59 1.543(5) . ?
 C59 C65 1.456(7) . ?
 C59 C61 1.576(9) . ?
 C59 C63 1.560(9) . ?
 C59 C64 1.620(10) . ?
 C59 C62 1.448(11) . ?
 C59 C60 1.534(13) . ?
 C65 H65A 0.9800 . ?
 C65 H65B 0.9800 . ?
 C65 H65C 0.9800 . ?
 C61 H61A 0.9800 . ?
 C61 H61B 0.9800 . ?
 C61 H61C 0.9800 . ?
 C63 H63A 0.9800 . ?
 C63 H63B 0.9800 . ?
 C63 H63C 0.9800 . ?
 C64 H64A 0.9800 . ?
 C64 H64B 0.9800 . ?
 C64 H64C 0.9800 . ?
 C62 H62A 0.9800 . ?
 C62 H62B 0.9800 . ?
 C62 H62C 0.9800 . ?
 C60 H60A 0.9800 . ?
 C60 H60B 0.9800 . ?
 C60 H60C 0.9800 . ?

loop_
  _geom_angle_atom_site_label_1
  _geom_angle_atom_site_label_2
  _geom_angle_atom_site_label_3
  _geom_angle
  _geom_angle_site_symmetry_1
  _geom_angle_site_symmetry_3
  _geom_angle_publ_flag
 N1 Cu1 C1 178.10(9) . . ?
 C1 N2 C31 119.62(17) . . ?
 C1 N2 C4 113.43(17) . . ?
 C31 N2 C4 124.95(15) . . ?
 C58 N1 Cu1 127.0(2) . . ?
 C43 N1 Cu1 126.14(16) . . ?
 C43 N1 C58 105.2(2) . . ?
 N2 C1 Cu1 122.28(16) . . ?
 N2 C1 C2 107.56(18) . . ?
 C2 C1 Cu1 130.10(16) . . ?
 C24 C19 C4 119.7(2) . . ?
 C20 C19 C24 118.3(2) . . ?
 C20 C19 C4 121.9(2) . . ?
 C3 C2 C1 110.04(19) . . ?
 C3 C2 C5 122.2(2) . . ?
 C5 C2 C1 127.6(2) . . ?
 C31 C32 C37 123.55(19) . . ?
 C33 C32 C37 118.7(2) . . ?
 C33 C32 C31 117.7(2) . . ?
 C30 C25 C4 120.23(19) . . ?
 C26 C25 C30 118.3(2) . . ?
 C26 C25 C4 121.3(2) . . ?
 C32 C37 H37 107.9 . . ?
 C32 C37 C39 112.4(2) . . ?
 C32 C37 C38 110.34(18) . . ?
 C39 C37 H37 107.9 . . ?
 C39 C37 C38 110.26(19) . . ?
 C38 C37 H37 107.9 . . ?
 C2 C3 C4 108.72(18) . . ?
 C16 C3 C2 120.0(2) . . ?
 C16 C3 C4 131.2(2) . . ?
 C25 C30 H30 119.5 . . ?
 C29 C30 C25 121.0(2) . . ?
 C29 C30 H30 119.5 . . ?
 C32 C31 N2 116.67(18) . . ?
 C36 C31 N2 121.83(19) . . ?
 C36 C31 C32 121.5(2) . . ?
 C19 C24 H24 119.7 . . ?
 C19 C24 C23 120.6(3) . . ?
 C23 C24 H24 119.7 . . ?
 C19 C20 H20 119.6 . . ?
 C19 C20 C21 120.8(3) . . ?
 C21 C20 H20 119.6 . . ?
 N2 C4 C25 108.68(15) . . ?
 C19 C4 N2 111.40(15) . . ?
 C19 C4 C25 111.75(18) . . ?
 C3 C4 N2 99.16(16) . . ?
 C3 C4 C19 115.59(18) . . ?
 C3 C4 C25 109.45(16) . . ?
 N1 C58 C53 112.1(3) . . ?
 C57 C58 N1 128.7(3) . . ?
 C57 C58 C53 119.3(3) . . ?
 C2 C5 C6 124.6(3) . . ?
 C18 C5 C2 114.3(3) . . ?
 C18 C5 C6 120.1(3) . . ?
 C3 C16 C17 113.6(2) . . ?
 C3 C16 C15 127.7(3) . . ?
 C17 C16 C15 118.2(2) . . ?
 C32 C33 H33 119.3 . . ?
 C34 C33 C32 121.4(2) . . ?
 C34 C33 H33 119.3 . . ?
 C37 C39 H39A 109.5 . . ?
 C37 C39 H39B 109.5 . . ?
 C37 C39 H39C 109.5 . . ?
 H39A C39 H39B 109.5 . . ?
 H39A C39 H39C 109.5 . . ?
 H39B C39 H39C 109.5 . . ?
 C30 C29 H29 119.9 . . ?
 C28 C29 C30 120.2(3) . . ?
 C28 C29 H29 119.9 . . ?
 C13 C12 H12 119.8 . . ?
 C11 C12 H12 119.8 . . ?
 C11 C12 C13 120.3(3) . . ?
 C25 C26 H26 120.0 . . ?
 C25 C26 C27 119.9(3) . . ?
 C27 C26 H26 120.0 . . ?
 C12 C13 C14 118.4(3) . . ?
 C10 C13 C12 117.0(3) . . ?
 C10 C13 C14 123.2(2) . . ?
 C37 C38 H38A 109.5 . . ?
 C37 C38 H38B 109.5 . . ?
 C37 C38 H38C 109.5 . . ?
 H38A C38 H38B 109.5 . . ?
 H38A C38 H38C 109.5 . . ?
 H38B C38 H38C 109.5 . . ?
 C31 C36 C40 123.1(2) . . ?
 C31 C36 C35 117.8(2) . . ?
 C35 C36 C40 119.1(2) . . ?
 N1 C43 C52 111.4(3) . . ?
 N1 C43 C44 128.6(2) . . ?
 C44 C43 C52 119.9(3) . . ?
 C20 C21 H21 119.9 . . ?
 C22 C21 C20 120.2(3) . . ?
 C22 C21 H21 119.9 . . ?
 C58 C53 C52 105.3(2) . . ?
 C58 C53 C54 119.1(4) . . ?
 C54 C53 C52 135.6(3) . . ?
 C29 C28 H28 120.3 . . ?
 C29 C28 C27 119.3(3) . . ?
 C27 C28 H28 120.3 . . ?
 C16 C17 H17 118.5 . . ?
 C18 C17 C16 123.1(3) . . ?
 C18 C17 H17 118.5 . . ?
 C24 C23 H23 119.8 . . ?
 C22 C23 C24 120.4(3) . . ?
 C22 C23 H23 119.8 . . ?
 C12 C11 H11 119.1 . . ?
 C12 C11 C8 121.7(3) . . ?
 C8 C11 H11 119.1 . . ?
 C43 C52 C53 106.0(3) . . ?
 C51 C52 C43 121.0(4) . . ?
 C51 C52 C53 133.0(3) . . ?
 C33 C34 H34 120.2 . . ?
 C35 C34 C33 119.7(2) . . ?
 C35 C34 H34 120.2 . . ?
 C21 C22 H22 120.2 . . ?
 C23 C22 C21 119.6(2) . . ?
 C23 C22 H22 120.2 . . ?
 C36 C40 H40 106.3 . . ?
 C36 C40 C41 110.8(3) . . ?
 C41 C40 H40 106.3 . . ?
 C42 C40 C36 113.9(4) . . ?
 C42 C40 H40 106.3 . . ?
 C42 C40 C41 112.7(4) . . ?
 C13 C10 H10 119.3 . . ?
 C9 C10 C13 121.4(3) . . ?
 C9 C10 H10 119.3 . . ?
 C43 C44 H44 121.5 . . ?
 C43 C44 C45 117.1(3) . . ?
 C45 C44 H44 121.5 . . ?
 C16 C15 H15A 109.0 . . ?
 C16 C15 H15B 109.0 . . ?
 C16 C15 C14 112.7(2) . . ?
 H15A C15 H15B 107.8 . . ?
 C14 C15 H15A 109.0 . . ?
 C14 C15 H15B 109.0 . . ?
 C36 C35 H35 119.1 . . ?
 C34 C35 C36 121.9(3) . . ?
 C34 C35 H35 119.1 . . ?
 C5 C18 H18 119.3 . . ?
 C17 C18 C5 121.4(3) . . ?
 C17 C18 H18 119.3 . . ?
 C11 C8 C9 116.5(3) . . ?
 C11 C8 C7 119.8(3) . . ?
 C9 C8 C7 122.4(4) . . ?
 C58 C57 H57 120.6 . . ?
 C58 C57 C56 118.9(4) . . ?
 C56 C57 H57 120.6 . . ?
 C13 C14 C15 112.0(2) . . ?
 C13 C14 H14A 109.2 . . ?
 C13 C14 H14B 109.2 . . ?
 C15 C14 H14A 109.2 . . ?
 C15 C14 H14B 109.2 . . ?
 H14A C14 H14B 107.9 . . ?
 C26 C27 H27 119.4 . . ?
 C28 C27 C26 121.1(3) . . ?
 C28 C27 H27 119.4 . . ?
 C10 C9 C8 120.2(3) . . ?
 C10 C9 H9 119.9 . . ?
 C8 C9 H9 119.9 . . ?
 C52 C51 H51 119.9 . . ?
 C46 C51 C52 120.1(4) . . ?
 C46 C51 H51 119.9 . . ?
 C5 C6 H6A 109.0 . . ?
 C5 C6 H6B 109.0 . . ?
 C5 C6 C7 112.8(3) . . ?
 H6A C6 H6B 107.8 . . ?
 C7 C6 H6A 109.0 . . ?
 C7 C6 H6B 109.0 . . ?
 C53 C54 H54 119.4 . . ?
 C55 C54 C53 121.2(4) . . ?
 C55 C54 H54 119.4 . . ?
 C8 C7 C6 113.1(3) . . ?
 C8 C7 H7A 109.0 . . ?
 C8 C7 H7B 109.0 . . ?
 C6 C7 H7A 109.0 . . ?
 C6 C7 H7B 109.0 . . ?
 H7A C7 H7B 107.8 . . ?
 C57 C56 H56 118.1 . . ?
 C55 C56 C57 123.7(5) . . ?
 C55 C56 H56 118.1 . . ?
 C51 C46 C45 119.1(4) . . ?
 C51 C46 C47 123.6(4) . . ?
 C45 C46 C47 117.2(5) . . ?
 C44 C45 C46 122.7(4) . . ?
 C44 C45 H45 118.6 . . ?
 C46 C45 H45 118.6 . . ?
 H49A C49 H49B 109.5 . . ?
 H49A C49 H49C 109.5 . . ?
 H49B C49 H49C 109.5 . . ?
 C47 C49 H49A 109.5 . . ?
 C47 C49 H49B 109.5 . . ?
 C47 C49 H49C 109.5 . . ?
 C46 C47 C50 109.8(5) . . ?
 C49 C47 C46 110.5(3) . . ?
 C49 C47 C50 105.7(4) . . ?
 C48 C47 C46 110.1(4) . . ?
 C48 C47 C49 113.2(5) . . ?
 C48 C47 C50 107.3(5) . . ?
 C40 C41 H41A 109.5 . . ?
 C40 C41 H41B 109.5 . . ?
 C40 C41 H41C 109.5 . . ?
 H41A C41 H41B 109.5 . . ?
 H41A C41 H41C 109.5 . . ?
 H41B C41 H41C 109.5 . . ?
 C47 C48 H48A 109.5 . . ?
 C47 C48 H48B 109.5 . . ?
 C47 C48 H48C 109.5 . . ?
 H48A C48 H48B 109.5 . . ?
 H48A C48 H48C 109.5 . . ?
 H48B C48 H48C 109.5 . . ?
 C40 C42 H42A 109.5 . . ?
 C40 C42 H42B 109.5 . . ?
 C40 C42 H42C 109.5 . . ?
 H42A C42 H42B 109.5 . . ?
 H42A C42 H42C 109.5 . . ?
 H42B C42 H42C 109.5 . . ?
 C47 C50 H50A 109.5 . . ?
 C47 C50 H50B 109.5 . . ?
 C47 C50 H50C 109.5 . . ?
 H50A C50 H50B 109.5 . . ?
 H50A C50 H50C 109.5 . . ?
 H50B C50 H50C 109.5 . . ?
 C54 C55 C59 120.9(5) . . ?
 C56 C55 C54 117.8(3) . . ?
 C56 C55 C59 121.3(5) . . ?
 C55 C59 C61 108.9(5) . . ?
 C55 C59 C63 109.9(5) . . ?
 C55 C59 C64 106.0(5) . . ?
 C65 C59 C55 110.9(4) . . ?
 C65 C59 C61 107.4(7) . . ?
 C65 C59 C63 121.8(7) . . ?
 C63 C59 C61 96.4(7) . . ?
 C62 C59 C55 111.4(6) . . ?
 C62 C59 C64 121.5(10) . . ?
 C62 C59 C60 100.6(11) . . ?
 C60 C59 C55 109.3(8) . . ?
 C60 C59 C64 107.6(10) . . ?
 C59 C65 H65A 109.5 . . ?
 C59 C65 H65B 109.5 . . ?
 C59 C65 H65C 109.5 . . ?
 H65A C65 H65B 109.5 . . ?
 H65A C65 H65C 109.5 . . ?
 H65B C65 H65C 109.5 . . ?
 C59 C61 H61A 109.5 . . ?
 C59 C61 H61B 109.5 . . ?
 C59 C61 H61C 109.5 . . ?
 H61A C61 H61B 109.5 . . ?
 H61A C61 H61C 109.5 . . ?
 H61B C61 H61C 109.5 . . ?
 C59 C63 H63A 109.5 . . ?
 C59 C63 H63B 109.5 . . ?
 C59 C63 H63C 109.5 . . ?
 H63A C63 H63B 109.5 . . ?
 H63A C63 H63C 109.5 . . ?
 H63B C63 H63C 109.5 . . ?
 C59 C64 H64A 109.5 . . ?
 C59 C64 H64B 109.5 . . ?
 C59 C64 H64C 109.5 . . ?
 H64A C64 H64B 109.5 . . ?
 H64A C64 H64C 109.5 . . ?
 H64B C64 H64C 109.5 . . ?
 C59 C62 H62A 109.5 . . ?
 C59 C62 H62B 109.5 . . ?
 C59 C62 H62C 109.5 . . ?
 H62A C62 H62B 109.5 . . ?
 H62A C62 H62C 109.5 . . ?
 H62B C62 H62C 109.5 . . ?
 C59 C60 H60A 109.5 . . ?
 C59 C60 H60B 109.5 . . ?
 C59 C60 H60C 109.5 . . ?
 H60A C60 H60B 109.5 . . ?
 H60A C60 H60C 109.5 . . ?
 H60B C60 H60C 109.5 . . ?

loop_
  _geom_torsion_atom_site_label_1
  _geom_torsion_atom_site_label_2
  _geom_torsion_atom_site_label_3
  _geom_torsion_atom_site_label_4
  _geom_torsion
  _geom_torsion_site_symmetry_1
  _geom_torsion_site_symmetry_2
  _geom_torsion_site_symmetry_3
  _geom_torsion_site_symmetry_4
  _geom_torsion_publ_flag
 Cu1 N1 C58 C53 -166.42(17) . . . . ?
 Cu1 N1 C58 C57 13.5(4) . . . . ?
 Cu1 N1 C43 C52 165.65(17) . . . . ?
 Cu1 N1 C43 C44 -12.6(4) . . . . ?
 Cu1 C1 C2 C3 179.14(16) . . . . ?
 Cu1 C1 C2 C5 3.5(4) . . . . ?
 N2 C1 C2 C3 2.0(2) . . . . ?
 N2 C1 C2 C5 -173.7(2) . . . . ?
 N2 C31 C36 C40 -3.1(4) . . . . ?
 N2 C31 C36 C35 179.1(2) . . . . ?
 N1 C58 C53 C52 1.2(3) . . . . ?
 N1 C58 C53 C54 -179.3(2) . . . . ?
 N1 C58 C57 C56 179.5(3) . . . . ?
 N1 C43 C52 C53 1.2(3) . . . . ?
 N1 C43 C52 C51 -177.3(2) . . . . ?
 N1 C43 C44 C45 176.2(3) . . . . ?
 C1 N2 C31 C32 -76.2(2) . . . . ?
 C1 N2 C31 C36 102.3(2) . . . . ?
 C1 N2 C4 C19 132.89(19) . . . . ?
 C1 N2 C4 C25 -103.6(2) . . . . ?
 C1 N2 C4 C3 10.7(2) . . . . ?
 C1 C2 C3 C4 5.0(2) . . . . ?
 C1 C2 C3 C16 -177.93(19) . . . . ?
 C1 C2 C5 C18 158.1(3) . . . . ?
 C1 C2 C5 C6 -33.3(4) . . . . ?
 C19 C24 C23 C22 -1.5(4) . . . . ?
 C19 C20 C21 C22 -0.7(4) . . . . ?
 C2 C3 C4 N2 -8.8(2) . . . . ?
 C2 C3 C4 C19 -127.94(19) . . . . ?
 C2 C3 C4 C25 104.84(19) . . . . ?
 C2 C3 C16 C17 19.2(3) . . . . ?
 C2 C3 C16 C15 -152.4(2) . . . . ?
 C2 C5 C18 C17 18.0(4) . . . . ?
 C2 C5 C6 C7 -102.2(4) . . . . ?
 C32 C31 C36 C40 175.3(3) . . . . ?
 C32 C31 C36 C35 -2.4(3) . . . . ?
 C32 C33 C34 C35 -1.4(4) . . . . ?
 C25 C30 C29 C28 -2.1(4) . . . . ?
 C25 C26 C27 C28 -0.4(5) . . . . ?
 C37 C32 C31 N2 3.9(3) . . . . ?
 C37 C32 C31 C36 -174.7(2) . . . . ?
 C37 C32 C33 C34 176.8(2) . . . . ?
 C3 C2 C5 C18 -17.1(4) . . . . ?
 C3 C2 C5 C6 151.5(3) . . . . ?
 C3 C16 C17 C18 -18.8(4) . . . . ?
 C3 C16 C15 C14 113.4(3) . . . . ?
 C30 C25 C4 N2 41.4(3) . . . . ?
 C30 C25 C4 C19 164.77(19) . . . . ?
 C30 C25 C4 C3 -65.9(2) . . . . ?
 C30 C25 C26 C27 -2.2(4) . . . . ?
 C30 C29 C28 C27 -0.6(4) . . . . ?
 C31 N2 C1 Cu1 -21.1(3) . . . . ?
 C31 N2 C1 C2 156.35(18) . . . . ?
 C31 N2 C4 C19 -30.9(3) . . . . ?
 C31 N2 C4 C25 92.7(2) . . . . ?
 C31 N2 C4 C3 -153.06(18) . . . . ?
 C31 C32 C37 C39 -133.1(2) . . . . ?
 C31 C32 C37 C38 103.3(2) . . . . ?
 C31 C32 C33 C34 -0.1(4) . . . . ?
 C31 C36 C40 C41 -111.6(3) . . . . ?
 C31 C36 C40 C42 120.1(4) . . . . ?
 C31 C36 C35 C34 0.9(4) . . . . ?
 C24 C19 C20 C21 0.8(3) . . . . ?
 C24 C19 C4 N2 66.2(3) . . . . ?
 C24 C19 C4 C25 -55.6(3) . . . . ?
 C24 C19 C4 C3 178.4(2) . . . . ?
 C24 C23 C22 C21 1.6(5) . . . . ?
 C20 C19 C24 C23 0.3(4) . . . . ?
 C20 C19 C4 N2 -117.2(2) . . . . ?
 C20 C19 C4 C25 121.0(2) . . . . ?
 C20 C19 C4 C3 -5.1(3) . . . . ?
 C20 C21 C22 C23 -0.5(4) . . . . ?
 C4 N2 C1 Cu1 174.25(13) . . . . ?
 C4 N2 C1 C2 -8.4(2) . . . . ?
 C4 N2 C31 C32 86.6(2) . . . . ?
 C4 N2 C31 C36 -94.9(2) . . . . ?
 C4 C19 C24 C23 177.0(2) . . . . ?
 C4 C19 C20 C21 -175.9(2) . . . . ?
 C4 C25 C30 C29 178.9(2) . . . . ?
 C4 C25 C26 C27 -177.6(3) . . . . ?
 C4 C3 C16 C17 -164.4(2) . . . . ?
 C4 C3 C16 C15 24.0(4) . . . . ?
 C58 N1 C43 C52 -0.5(3) . . . . ?
 C58 N1 C43 C44 -178.7(3) . . . . ?
 C58 C53 C52 C43 -1.4(3) . . . . ?
 C58 C53 C52 C51 176.9(3) . . . . ?
 C58 C53 C54 C55 0.0(4) . . . . ?
 C58 C57 C56 C55 -0.3(5) . . . . ?
 C5 C2 C3 C4 -179.1(2) . . . . ?
 C5 C2 C3 C16 -2.0(3) . . . . ?
 C5 C6 C7 C8 4.5(4) . . . . ?
 C16 C3 C4 N2 174.5(2) . . . . ?
 C16 C3 C4 C19 55.4(3) . . . . ?
 C16 C3 C4 C25 -71.8(3) . . . . ?
 C16 C17 C18 C5 -0.2(5) . . . . ?
 C16 C15 C14 C13 -14.5(3) . . . . ?
 C33 C32 C37 C39 50.3(3) . . . . ?
 C33 C32 C37 C38 -73.3(3) . . . . ?
 C33 C32 C31 N2 -179.47(19) . . . . ?
 C33 C32 C31 C36 2.0(3) . . . . ?
 C33 C34 C35 C36 0.9(4) . . . . ?
 C29 C28 C27 C26 1.8(5) . . . . ?
 C12 C13 C10 C9 13.4(4) . . . . ?
 C12 C13 C14 C15 -63.6(3) . . . . ?
 C12 C11 C8 C9 12.7(4) . . . . ?
 C12 C11 C8 C7 -155.0(3) . . . . ?
 C26 C25 C30 C29 3.4(3) . . . . ?
 C26 C25 C4 N2 -143.3(2) . . . . ?
 C26 C25 C4 C19 -19.9(3) . . . . ?
 C26 C25 C4 C3 109.4(2) . . . . ?
 C13 C12 C11 C8 1.1(4) . . . . ?
 C13 C10 C9 C8 0.5(5) . . . . ?
 C43 N1 C58 C53 -0.5(3) . . . . ?
 C43 N1 C58 C57 179.5(3) . . . . ?
 C43 C52 C51 C46 0.3(5) . . . . ?
 C43 C44 C45 C46 1.4(4) . . . . ?
 C53 C58 C57 C56 -0.6(4) . . . . ?
 C53 C52 C51 C46 -177.7(3) . . . . ?
 C53 C54 C55 C56 -0.8(5) . . . . ?
 C53 C54 C55 C59 178.8(3) . . . . ?
 C17 C16 C15 C14 -57.8(3) . . . . ?
 C11 C12 C13 C10 -14.2(4) . . . . ?
 C11 C12 C13 C14 152.8(3) . . . . ?
 C11 C8 C9 C10 -13.4(5) . . . . ?
 C11 C8 C7 C6 73.0(4) . . . . ?
 C52 C43 C44 C45 -1.9(4) . . . . ?
 C52 C53 C54 C55 179.3(3) . . . . ?
 C52 C51 C46 C45 -0.8(5) . . . . ?
 C52 C51 C46 C47 177.9(3) . . . . ?
 C40 C36 C35 C34 -176.9(3) . . . . ?
 C10 C13 C14 C15 102.5(3) . . . . ?
 C44 C43 C52 C53 179.6(2) . . . . ?
 C44 C43 C52 C51 1.1(4) . . . . ?
 C15 C16 C17 C18 153.6(3) . . . . ?
 C35 C36 C40 C41 66.1(4) . . . . ?
 C35 C36 C40 C42 -62.1(5) . . . . ?
 C18 C5 C6 C7 65.8(4) . . . . ?
 C57 C58 C53 C52 -178.8(2) . . . . ?
 C57 C58 C53 C54 0.8(4) . . . . ?
 C57 C56 C55 C54 1.0(6) . . . . ?
 C57 C56 C55 C59 -178.6(3) . . . . ?
 C14 C13 C10 C9 -152.9(3) . . . . ?
 C9 C8 C7 C6 -94.0(4) . . . . ?
 C51 C46 C45 C44 0.0(5) . . . . ?
 C51 C46 C47 C49 119.5(5) . . . . ?
 C51 C46 C47 C48 -114.8(5) . . . . ?
 C51 C46 C47 C50 3.2(6) . . . . ?
 C6 C5 C18 C17 -151.2(3) . . . . ?
 C54 C53 C52 C43 179.2(3) . . . . ?
 C54 C53 C52 C51 -2.5(5) . . . . ?
 C54 C55 C59 C65 70.5(7) . . . . ?
 C54 C55 C59 C61 -47.5(7) . . . . ?
 C54 C55 C59 C63 -151.9(7) . . . . ?
 C54 C55 C59 C64 131.8(7) . . . . ?
 C54 C55 C59 C62 -94.1(11) . . . . ?
 C54 C55 C59 C60 16.1(10) . . . . ?
 C7 C8 C9 C10 153.9(3) . . . . ?
 C56 C55 C59 C65 -109.9(7) . . . . ?
 C56 C55 C59 C61 132.1(7) . . . . ?
 C56 C55 C59 C63 27.7(8) . . . . ?
 C56 C55 C59 C64 -48.7(7) . . . . ?
 C56 C55 C59 C62 85.4(11) . . . . ?
 C56 C55 C59 C60 -164.4(9) . . . . ?
 C45 C46 C47 C49 -61.8(5) . . . . ?
 C45 C46 C47 C48 63.9(5) . . . . ?
 C45 C46 C47 C50 -178.1(4) . . . . ?
 C47 C46 C45 C44 -178.8(3) . . . . ?

_smtbx_masks_special_details       ?
loop_
  _smtbx_masks_void_nr
  _smtbx_masks_void_average_x
  _smtbx_masks_void_average_y
  _smtbx_masks_void_average_z
  _smtbx_masks_void_volume
  _smtbx_masks_void_count_electrons
  _smtbx_masks_void_content
 1 -0.005 -0.576 -0.505 2647.7 588.5 ?

_smtbx_masks_void_probe_radius     1.2
_smtbx_masks_void_truncation_radius  1.2
_shelx_fab_file
;
-27 0 1 5.1867 0.0486
-27 0 3 2.2257 -0.1806
-27 0 5 0.1899 0.0530
-27 0 7 -1.9687 0.1652
-27 0 9 -1.8174 -0.1958
-27 0 11 0.5634 -0.1003
-27 1 0 0.8343 0.1148
-27 1 1 2.5638 -0.1602
-27 1 2 1.0867 -0.1024
-27 1 3 1.1891 0.0334
-27 1 4 1.7564 -0.0976
-27 1 5 2.1196 0.1506
-27 1 6 -1.5553 0.1931
-27 1 7 0.0340 -0.1479
-27 1 8 1.2286 -0.0581
-27 1 9 2.9574 -0.0350
-27 1 10 0.3346 -0.1300
-27 1 11 1.2386 0.2217
-27 1 12 -0.1822 0.0579
-27 2 0 3.5296 -0.0971
-27 2 1 -0.9993 0.0402
-27 2 2 -0.5136 -0.1650
-27 2 3 -0.0789 -0.0163
-27 2 4 -0.9707 0.1630
-27 2 5 -1.0077 -0.0055
-27 2 6 0.7316 0.1170
-27 2 7 1.8342 0.0193
-27 2 8 -0.2281 -0.2832
-27 2 9 0.7679 0.0032
-27 2 10 1.8749 0.0401
-27 2 11 -2.5632 0.0106
-27 2 12 0.3073 0.2502
-27 3 1 -0.3702 -0.1166
-27 3 2 -2.5486 0.1450
-27 3 3 -3.2833 -0.0086
-27 3 4 -1.2010 0.1284
-27 3 5 0.5637 0.1454
-27 3 6 -0.0091 -0.2275
-27 3 7 0.6940 -0.0411
-27 3 8 -0.8584 0.0280
-27 3 9 -3.5137 -0.1519
-27 3 10 -0.9091 0.2256
-27 3 11 -0.1507 0.1374
-27 4 2 0.7389 0.0023
-27 4 3 -2.3415 0.2006
-27 4 4 2.7299 -0.0367
-27 4 5 1.0382 -0.0075
-27 4 6 1.5175 -0.0051
-27 4 7 0.2361 -0.2280
-27 4 8 0.9442 0.0537
-27 4 9 0.7711 0.1790
-27 4 10 -0.0756 0.0147
-27 5 3 2.2831 -0.0395
-27 5 4 0.8271 0.0899
-27 5 5 1.7373 -0.1537
-27 5 6 1.3427 -0.0715
-27 5 7 0.3071 0.1051
-27 5 8 0.0385 -0.0598
-27 5 9 0.6323 0.1389
-26 0 -4 1.8434 -0.2029
-26 0 -2 -0.2453 0.0666
-26 0 0 -4.6679 0.0103
-26 0 2 -2.0307 0.0143
-26 0 4 -2.0706 -0.0227
-26 0 6 2.1380 0.0105
-26 0 8 2.0364 0.0180
-26 0 10 -1.2392 -0.1181
-26 0 12 0.2336 0.2556
-26 0 14 0.8750 0.0357
-26 1 -4 -2.1177 0.1186
-26 1 -3 -0.4787 0.0233
-26 1 -2 0.4727 0.1128
-26 1 -1 -2.1955 0.0644
-26 1 0 2.6044 0.0253
-26 1 1 -2.2529 -0.0111
-26 1 2 1.2387 0.0163
-26 1 3 -1.6995 0.0697
-26 1 4 -0.8064 -0.0599
-26 1 5 1.8710 -0.0834
-26 1 6 0.7312 0.0347
-26 1 7 -0.9190 -0.0511
-26 1 8 -2.9621 0.0377
-26 1 9 -0.2883 0.1206
-26 1 10 -3.6719 -0.0603
-26 1 11 -0.2579 -0.1142
-26 1 12 1.5581 -0.0928
-26 1 13 0.2191 0.0362
-26 1 14 0.2320 -0.2253
-26 1 15 -0.1267 -0.1640
-26 2 -3 2.6431 0.1824
-26 2 -2 -0.4335 -0.0329
-26 2 -1 -3.0010 0.1277
-26 2 0 -2.2759 -0.0690
-26 2 1 -0.2415 -0.0159
-26 2 2 1.0364 0.0169
-26 2 3 2.3748 -0.0410
-26 2 4 3.2351 0.0321
-26 2 5 -0.9680 -0.0466
-26 2 6 0.2450 -0.0490
-26 2 7 0.9794 0.0754
-26 2 8 -0.3960 -0.0114
-26 2 9 0.1899 -0.0340
-26 2 10 1.9885 0.0141
-26 2 11 1.7864 -0.0749
-26 2 12 1.3662 -0.0808
-26 2 13 0.3107 -0.0916
-26 2 14 -1.2550 -0.0229
-26 2 15 -0.9488 -0.2311
-26 3 -3 0.2013 -0.0267
-26 3 -2 -0.9093 0.0654
-26 3 -1 -0.4729 -0.1427
-26 3 0 -1.4027 0.0096
-26 3 1 1.4276 -0.0027
-26 3 2 1.6285 0.0132
-26 3 3 0.7734 -0.1077
-26 3 4 0.2619 -0.0533
-26 3 5 -2.7653 0.0575
-26 3 6 -2.0916 0.0143
-26 3 7 -2.4357 0.0649
-26 3 8 0.4216 0.0673
-26 3 9 -0.1168 -0.0094
-26 3 10 -3.2676 -0.0972
-26 3 11 -0.0858 -0.0674
-26 3 12 -3.2254 -0.0377
-26 3 13 -0.7834 -0.1322
-26 3 14 -1.4000 -0.1383
-26 4 -3 1.9085 -0.0707
-26 4 -2 -0.8336 -0.1574
-26 4 -1 1.2886 0.0147
-26 4 0 -3.5284 -0.1236
-26 4 1 0.9159 0.1413
-26 4 2 0.0835 -0.0130
-26 4 3 -2.8377 0.0361
-26 4 4 -0.2167 0.0547
-26 4 5 -3.8217 0.0216
-26 4 6 -0.3394 0.0826
-26 4 7 -1.9153 -0.0640
-26 4 8 0.0243 -0.1239
-26 4 9 1.5069 0.0418
-26 4 10 -2.6974 0.0270
-26 4 11 -1.0908 0.0533
-26 4 12 -0.7235 -0.2403
-26 4 13 -2.4136 -0.0138
-26 4 14 -0.4167 -0.0963
-26 5 -2 1.4216 -0.1073
-26 5 -1 -3.4927 -0.0928
-26 5 0 -1.8045 0.1061
-26 5 1 -1.9365 0.1012
-26 5 2 -1.4024 0.0154
-26 5 3 0.0994 -0.0339
-26 5 4 -0.3715 0.0395
-26 5 5 -1.1586 -0.0223
-26 5 6 -0.5975 -0.0096
-26 5 7 -0.9587 -0.0003
-26 5 8 0.3917 0.1003
-26 5 9 0.7556 0.1075
-26 5 10 0.5585 -0.2323
-26 5 11 -0.3478 -0.0215
-26 5 12 2.7663 -0.1092
-26 5 13 1.7939 -0.1534
-26 6 -1 3.0478 0.0291
-26 6 0 -1.2908 0.0264
-26 6 1 0.8494 0.1996
-26 6 2 1.8082 -0.1152
-26 6 3 2.5922 -0.1036
-26 6 4 0.6383 -0.0239
-26 6 5 -0.1161 -0.0905
-26 6 6 -0.1585 0.0584
-26 6 7 -1.0172 0.1721
-26 6 8 -0.3880 -0.0147
-26 6 9 -0.9025 -0.0689
-26 6 10 -0.8172 0.0666
-26 6 11 0.0019 -0.2737
-26 6 12 -1.1896 -0.0286
-26 7 0 -0.1950 0.1076
-26 7 1 4.2742 -0.1183
-26 7 2 -0.8944 0.0772
-26 7 3 -0.6717 -0.1646
-26 7 4 1.0939 -0.1554
-26 7 5 -0.0403 0.2447
-26 7 6 1.6504 0.0129
-26 7 7 3.5304 0.0236
-26 7 8 -0.3777 0.1564
-26 7 9 -0.5352 -0.2347
-26 7 10 0.4785 -0.0642
-26 7 11 -0.6736 0.0494
-26 8 2 -0.2489 -0.1658
-26 8 3 1.1627 0.0648
-26 8 4 0.1632 -0.0082
-26 8 5 3.5585 -0.0479
-26 8 6 0.7819 0.2120
-26 8 7 1.2490 -0.0561
-26 8 8 0.9915 -0.1135
-26 8 9 -0.4511 0.0123
-25 0 -5 0.5105 -0.0272
-25 0 -3 0.4368 -0.0536
-25 0 -1 1.2486 0.0336
-25 0 1 -2.4506 -0.0022
-25 0 3 1.2433 0.0120
-25 0 5 -0.8256 -0.0165
-25 0 7 -0.3857 -0.0143
-25 0 9 2.4410 0.0413
-25 0 11 1.7845 -0.0094
-25 0 13 -0.8288 0.1146
-25 0 15 -0.6419 -0.2706
-25 0 17 1.9133 0.0531
-25 1 -6 0.9452 -0.1665
-25 1 -5 2.4509 -0.0065
-25 1 -4 0.4386 -0.0142
-25 1 -3 1.1572 -0.0608
-25 1 -2 1.6268 -0.0673
-25 1 -1 -1.5272 0.0466
-25 1 0 4.5179 0.0038
-25 1 1 0.0831 0.0291
-25 1 2 0.1139 0.0286
-25 1 3 0.2240 -0.0494
-25 1 4 -1.4857 -0.0630
-25 1 5 -0.6673 -0.0133
-25 1 6 0.9568 0.0224
-25 1 7 0.8113 0.0535
-25 1 8 -1.1877 0.0086
-25 1 9 4.0749 -0.0577
-25 1 10 0.1993 0.0514
-25 1 11 -0.7390 -0.0723
-25 1 12 -1.3591 -0.1564
-25 1 13 0.3707 0.0690
-25 1 14 1.0533 0.0378
-25 1 15 1.6883 0.0900
-25 1 16 1.0084 -0.0586
-25 1 17 -0.0733 0.1916
-25 2 -6 3.4909 -0.0864
-25 2 -5 2.2303 0.0169
-25 2 -4 -0.5717 0.0066
-25 2 -3 -0.1174 -0.0145
-25 2 -2 -0.2351 -0.0102
-25 2 -1 3.4894 -0.0044
-25 2 0 -2.3527 -0.0045
-25 2 1 1.9346 0.0171
-25 2 2 -1.9316 -0.0049
-25 2 3 -2.5865 -0.0033
-25 2 4 1.4192 -0.0257
-25 2 5 -0.1188 -0.0240
-25 2 6 0.9424 -0.0228
-25 2 7 1.7531 0.0045
-25 2 8 0.9732 0.0579
-25 2 9 0.5981 -0.0206
-25 2 10 0.1480 -0.0034
-25 2 11 0.1934 0.0699
-25 2 12 -0.4481 0.0224
-25 2 13 0.7512 -0.0188
-25 2 14 1.3124 0.0706
-25 2 15 -0.6863 0.1054
-25 2 16 0.4921 0.1519
-25 2 17 -1.1575 -0.0512
-25 3 -6 0.0474 0.1939
-25 3 -5 1.4867 0.0281
-25 3 -4 0.8736 0.0795
-25 3 -3 -0.9030 0.0011
-25 3 -2 0.4436 0.0823
-25 3 -1 0.3870 0.0225
-25 3 0 -0.6889 -0.0524
-25 3 1 -0.8219 0.0468
-25 3 2 -0.8713 -0.0419
-25 3 3 -0.6727 -0.0065
-25 3 4 0.9193 0.0006
-25 3 5 1.7367 -0.0284
-25 3 6 2.6178 0.0474
-25 3 7 -0.4825 0.0203
-25 3 8 0.9442 -0.0011
-25 3 9 0.1687 -0.0093
-25 3 10 2.2008 -0.0915
-25 3 11 0.7578 -0.0826
-25 3 12 2.9099 -0.0195
-25 3 13 2.2717 0.0523
-25 3 14 2.9075 0.1381
-25 3 15 1.4848 0.0457
-25 3 16 1.0736 0.1453
-25 3 17 -1.6458 0.2200
-25 4 -5 -0.6554 0.1609
-25 4 -4 -2.2912 -0.0076
-25 4 -3 -0.8164 0.0414
-25 4 -2 0.2761 0.0369
-25 4 -1 2.1783 0.0560
-25 4 0 0.4000 -0.0217
-25 4 1 2.3436 0.0072
-25 4 2 -0.9125 0.0107
-25 4 3 1.0081 -0.0316
-25 4 4 -0.7267 -0.0422
-25 4 5 1.6921 0.0333
-25 4 6 0.0053 0.0176
-25 4 7 -1.1823 0.0167
-25 4 8 -1.5525 0.0366
-25 4 9 -2.3050 -0.1265
-25 4 10 0.5877 0.0360
-25 4 11 -2.5143 0.0943
-25 4 12 -0.3478 0.0323
-25 4 13 -0.1285 0.0328
-25 4 14 0.3848 -0.0189
-25 4 15 -0.0698 0.3210
-25 4 16 0.7149 0.0270
-25 5 -5 2.2977 -0.0777
-25 5 -4 0.5191 0.0263
-25 5 -3 -3.7510 -0.0473
-25 5 -2 1.3239 0.0399
-25 5 -1 -1.0321 -0.0601
-25 5 0 1.2225 0.0136
-25 5 1 1.6615 -0.0522
-25 5 2 -1.0327 -0.0323
-25 5 3 -0.7157 0.0584
-25 5 4 -2.8168 -0.0340
-25 5 5 2.5713 0.0780
-25 5 6 1.2526 0.0626
-25 5 7 0.9444 -0.1222
-25 5 8 2.4682 -0.0293
-25 5 9 -0.5939 -0.0108
-25 5 10 4.5365 0.0067
-25 5 11 -1.1361 0.0052
-25 5 12 -0.1179 0.0598
-25 5 13 1.2099 0.2184
-25 5 14 -0.8821 0.0930
-25 5 15 1.9713 0.0817
-25 5 16 -0.0218 0.1486
-25 6 -4 1.1561 -0.1347
-25 6 -3 -0.8516 0.0593
-25 6 -2 -4.5196 0.0050
-25 6 -1 0.3871 0.0373
-25 6 0 -0.9107 -0.0526
-25 6 1 -2.9993 0.0465
-25 6 2 -2.6587 0.0191
-25 6 3 1.0364 0.0084
-25 6 4 -0.3515 0.0371
-25 6 5 0.5721 -0.0417
-25 6 6 -0.4805 -0.0197
-25 6 7 -2.1941 -0.0043
-25 6 8 -2.1235 -0.0409
-25 6 9 -0.5860 0.0002
-25 6 10 0.2480 0.0698
-25 6 11 -1.0704 0.0309
-25 6 12 -1.3616 0.0851
-25 6 13 0.4818 -0.0674
-25 6 14 1.9294 0.2463
-25 6 15 -0.6305 -0.0335
-25 7 -3 1.3291 -0.0452
-25 7 -2 1.9777 0.2162
-25 7 -1 -0.5385 0.0282
-25 7 0 -1.1892 0.0696
-25 7 1 1.0978 -0.0067
-25 7 2 0.4172 0.0844
-25 7 3 0.1408 0.0196
-25 7 4 0.0492 -0.0569
-25 7 5 0.3514 0.0274
-25 7 6 -3.3287 -0.0551
-25 7 7 -1.9028 -0.0296
-25 7 8 -0.2468 0.1141
-25 7 9 -0.7473 0.0248
-25 7 10 1.2019 -0.1323
-25 7 11 -0.4469 -0.0478
-25 7 12 1.5519 0.1092
-25 7 13 -1.3634 0.1686
-25 7 14 -1.9038 -0.0998
-25 8 -2 2.6604 -0.0712
-25 8 -1 0.6335 0.1346
-25 8 0 -0.1858 -0.1471
-25 8 1 -1.4490 0.0331
-25 8 2 -0.9171 -0.0812
-25 8 3 1.9126 0.0473
-25 8 4 -3.0551 0.0614
-25 8 5 0.2111 -0.0573
-25 8 6 -0.0121 0.0386
-25 8 7 -2.6777 0.0553
-25 8 8 2.1422 -0.0862
-25 8 9 1.4394 -0.1566
-25 8 10 0.1779 0.1033
-25 8 11 0.5646 0.1910
-25 8 12 2.2733 -0.0442
-25 8 13 -2.5920 0.1693
-25 9 -1 -1.0622 -0.1376
-25 9 0 1.0290 0.0781
-25 9 1 -2.4869 -0.1424
-25 9 2 0.8285 -0.0214
-25 9 3 -0.1992 0.1712
-25 9 4 1.2526 0.0427
-25 9 5 -1.8123 0.0063
-25 9 6 1.0272 0.0308
-25 9 7 -0.1633 -0.2170
-25 9 8 0.7798 -0.0427
-25 9 9 -0.8934 0.1843
-25 9 10 1.7285 -0.0350
-25 9 11 0.1891 0.1766
-25 9 12 -0.4790 0.1592
-25 10 2 0.1748 0.0972
-25 10 3 1.0708 -0.0710
-25 10 4 0.5401 0.1700
-25 10 5 0.9464 -0.0230
-25 10 6 -1.6712 -0.2116
-25 10 7 -1.7393 0.0902
-25 10 8 1.6688 -0.0653
-25 10 9 -0.2248 0.0160
-25 10 10 -0.0018 0.2148
-24 0 -8 0.2163 0.1076
-24 0 -6 -1.3788 0.0248
-24 0 -4 -0.9428 0.0016
-24 0 -2 -2.4918 0.0107
-24 0 0 0.2288 -0.0019
-24 0 2 0.1097 0.0059
-24 0 4 0.1943 0.0240
-24 0 6 -3.0842 -0.0254
-24 0 8 -0.9323 0.0129
-24 0 10 -3.2786 0.0233
-24 0 12 -0.5061 -0.0585
-24 0 14 0.6035 0.0305
-24 0 16 -1.3323 -0.0899
-24 0 18 0.9154 0.2986
-24 1 -8 1.5238 -0.1420
-24 1 -7 -0.5113 0.0148
-24 1 -6 -0.8163 -0.0390
-24 1 -5 -0.6826 -0.0076
-24 1 -4 -1.2475 -0.0509
-24 1 -3 2.1162 -0.0140
-24 1 -2 1.3691 -0.0225
-24 1 -1 -2.4576 0.0144
-24 1 0 -1.1380 0.0077
-24 1 1 1.1275 -0.0072
-24 1 2 -1.0221 -0.0043
-24 1 3 1.3244 0.0061
-24 1 4 -1.1359 0.0415
-24 1 5 -0.8852 0.0334
-24 1 6 0.5018 -0.0212
-24 1 7 0.1490 -0.0247
-24 1 8 -1.4921 -0.0182
-24 1 9 -1.7719 -0.0314
-24 1 10 0.8782 0.0292
-24 1 11 0.7931 0.0008
-24 1 12 0.0032 0.0388
-24 1 13 0.3016 -0.0309
-24 1 14 -1.1468 0.0708
-24 1 15 0.0198 0.0900
-24 1 16 -1.1532 -0.0205
-24 1 17 -0.4033 0.0736
-24 1 18 -1.3002 -0.0346
-24 1 19 -1.0995 0.1123
-24 2 -8 1.3034 0.0240
-24 2 -7 0.2813 -0.0519
-24 2 -6 -2.2730 0.0217
-24 2 -5 -1.2955 -0.0300
-24 2 -4 -1.2760 0.0230
-24 2 -3 -0.3513 0.0115
-24 2 -2 0.5756 0.0218
-24 2 -1 2.1277 -0.0266
-24 2 0 -0.8202 0.0491
-24 2 1 1.0795 -0.0030
-24 2 2 0.8288 -0.0192
-24 2 3 0.6508 0.0284
-24 2 4 -0.7875 0.0047
-24 2 5 0.3667 -0.0203
-24 2 6 -2.2795 -0.0119
-24 2 7 -0.0156 -0.0256
-24 2 8 0.4956 0.0182
-24 2 9 -1.9646 0.0604
-24 2 10 0.6855 0.0260
-24 2 11 0.0851 0.0064
-24 2 12 0.0539 0.0460
-24 2 13 -0.3758 -0.0310
-24 2 14 -0.8699 -0.0721
-24 2 15 -0.8150 -0.0352
-24 2 16 -1.4167 -0.0028
-24 2 17 2.0912 -0.1102
-24 2 18 1.0993 0.0016
-24 2 19 0.3339 -0.2550
-24 3 -8 2.2070 -0.1197
-24 3 -7 2.3987 -0.0558
-24 3 -6 -1.2745 0.0085
-24 3 -5 0.6795 -0.0371
-24 3 -4 3.0173 -0.0497
-24 3 -3 -0.1594 0.0400
-24 3 -2 0.7422 -0.0110
-24 3 -1 -1.3278 0.0256
-24 3 0 0.2077 -0.0045
-24 3 1 0.4394 -0.0388
-24 3 2 0.1873 -0.0020
-24 3 3 3.8750 -0.0046
-24 3 4 -1.7496 0.0057
-24 3 5 0.9275 0.0009
-24 3 6 0.7540 -0.0492
-24 3 7 0.9883 -0.0055
-24 3 8 3.3633 0.0062
-24 3 9 -0.5532 -0.0062
-24 3 10 4.6340 0.0436
-24 3 11 -0.7872 0.0428
-24 3 12 0.5408 0.0008
-24 3 13 -1.5644 0.0794
-24 3 14 -2.4404 0.0816
-24 3 15 -0.6796 0.0052
-24 3 16 -0.6619 -0.0804
-24 3 17 -0.1923 -0.1540
-24 3 18 -1.6330 -0.0233
-24 4 -8 -1.4163 -0.0121
-24 4 -7 -1.5014 0.0403
-24 4 -6 -0.6471 -0.0294
-24 4 -5 -1.6185 0.0441
-24 4 -4 0.0264 0.0391
-24 4 -3 0.0664 0.0162
-24 4 -2 1.3943 0.0021
-24 4 -1 -1.1950 -0.0116
-24 4 0 -0.2681 0.0174
-24 4 1 -1.3339 -0.0353
-24 4 2 -0.4551 0.0033
-24 4 3 1.9546 -0.0189
-24 4 4 -1.1807 -0.0306
-24 4 5 0.8027 0.0206
-24 4 6 -0.8820 -0.0189
-24 4 7 -0.7753 0.0006
-24 4 8 0.0035 0.0342
-24 4 9 -2.0127 0.0196
-24 4 10 0.3025 -0.0183
-24 4 11 -1.1631 0.0371
-24 4 12 -0.6397 0.0699
-24 4 13 1.4998 -0.0121
-24 4 14 0.2647 -0.0533
-24 4 15 -0.1787 -0.0602
-24 4 16 -1.5873 -0.0977
-24 4 17 -0.0204 -0.0229
-24 4 18 -2.2963 -0.2514
-24 5 -7 0.5628 0.0186
-24 5 -6 -2.5281 0.0608
-24 5 -5 -0.9193 -0.0454
-24 5 -4 1.3302 0.0566
-24 5 -3 0.8886 0.0279
-24 5 -2 3.6866 -0.0410
-24 5 -1 1.6328 -0.0005
-24 5 0 0.9632 -0.0289
-24 5 1 -1.3663 0.0227
-24 5 2 2.9675 0.0220
-24 5 3 0.6569 0.0399
-24 5 4 -0.7582 0.0130
-24 5 5 0.3515 -0.0573
-24 5 6 0.0558 0.0055
-24 5 7 0.2075 0.0114
-24 5 8 1.0042 -0.0436
-24 5 9 -1.0939 0.0066
-24 5 10 -0.0791 0.0265
-24 5 11 0.6396 0.0497
-24 5 12 1.4492 -0.0212
-24 5 13 -0.8896 0.0329
-24 5 14 0.0644 0.0248
-24 5 15 0.1765 -0.0695
-24 5 16 -1.2898 -0.1127
-24 5 17 1.4451 -0.2119
-24 5 18 -0.6650 0.0382
-24 6 -7 -1.3094 0.1652
-24 6 -6 1.7240 -0.0313
-24 6 -5 -4.6444 0.0328
-24 6 -4 0.5291 -0.0453
-24 6 -3 2.3014 -0.0059
-24 6 -2 -1.1682 -0.0419
-24 6 -1 -1.7267 -0.0092
-24 6 0 2.8236 -0.0090
-24 6 1 -1.3344 -0.0318
-24 6 2 -0.8550 0.0389
-24 6 3 -0.3897 0.0016
-24 6 4 -1.4011 0.0068
-24 6 5 -1.0979 -0.0615
-24 6 6 1.5373 0.0219
-24 6 7 3.8777 0.0065
-24 6 8 -0.3751 -0.0235
-24 6 9 2.4401 0.0525
-24 6 10 0.4039 0.0016
-24 6 11 2.9758 0.0518
-24 6 12 0.9215 -0.0090
-24 6 13 -0.5623 -0.0379
-24 6 14 3.1702 0.0007
-24 6 15 -0.0136 -0.1202
-24 6 16 -0.5231 -0.0089
-24 6 17 -1.2857 -0.2088
-24 7 -6 -3.0720 0.0307
-24 7 -5 1.3391 -0.1254
-24 7 -4 -2.7666 0.0612
-24 7 -3 0.0025 -0.0552
-24 7 -2 1.1782 0.0088
-24 7 -1 -0.5857 -0.0019
-24 7 0 -0.0046 -0.0122
-24 7 1 1.4669 0.0310
-24 7 2 0.1344 0.0382
-24 7 3 1.5379 -0.0212
-24 7 4 -2.7392 0.0459
-24 7 5 2.0632 0.0061
-24 7 6 -0.0255 -0.0617
-24 7 7 0.3925 -0.0357
-24 7 8 0.2224 0.0063
-24 7 9 -1.4311 0.0521
-24 7 10 -3.3451 0.0656
-24 7 11 -2.6507 -0.0935
-24 7 12 -1.6027 -0.0788
-24 7 13 1.3063 0.0777
-24 7 14 0.6632 -0.0341
-24 7 15 -0.9359 -0.1262
-24 7 16 -1.8908 -0.2365
-24 8 -5 -1.5511 0.0991
-24 8 -4 1.3094 0.0158
-24 8 -3 -5.0006 0.1083
-24 8 -2 -0.3155 -0.0006
-24 8 -1 -1.2690 0.0556
-24 8 0 2.9858 0.0726
-24 8 1 1.1076 -0.0080
-24 8 2 -1.3113 0.0541
-24 8 3 0.6635 -0.0223
-24 8 4 0.0349 -0.0333
-24 8 5 -0.0829 -0.0078
-24 8 6 2.2504 -0.0512
-24 8 7 -0.0556 0.0631
-24 8 8 -0.4138 0.0884
-24 8 9 -0.0591 -0.0603
-24 8 10 0.1126 -0.0015
-24 8 11 -1.5538 0.0147
-24 8 12 -0.4847 -0.0775
-24 8 13 1.6732 -0.0918
-24 8 14 0.5015 -0.2089
-24 8 15 1.3683 -0.0093
-24 8 16 -2.0394 -0.0548
-24 9 -4 -1.5538 0.1797
-24 9 -3 -0.1527 0.0512
-24 9 -2 -0.5695 0.0073
-24 9 -1 -1.6804 -0.0842
-24 9 0 2.9647 -0.0245
-24 9 1 -1.4279 -0.0416
-24 9 2 1.4629 -0.0898
-24 9 3 -3.1639 -0.0129
-24 9 4 0.4659 0.0168
-24 9 5 -1.9045 0.0016
-24 9 6 -0.4261 0.1149
-24 9 7 1.0600 0.0141
-24 9 8 -0.5970 -0.0576
-24 9 9 -1.3249 0.0275
-24 9 10 -0.5458 -0.0764
-24 9 11 -0.4250 -0.1081
-24 9 12 -2.8546 -0.1626
-24 9 13 1.8026 -0.0768
-24 9 14 0.5585 -0.0881
-24 10 -3 0.6462 0.0848
-24 10 -2 -2.6020 -0.0949
-24 10 -1 -0.1938 -0.1304
-24 10 0 -1.4477 -0.0675
-24 10 1 0.8353 0.0562
-24 10 2 -3.0741 0.0881
-24 10 3 -2.3402 -0.0851
-24 10 4 -2.6612 -0.0071
-24 10 5 2.9107 0.0207
-24 10 6 -1.4538 -0.0655
-24 10 7 -1.6937 0.0684
-24 10 8 -1.6482 0.1046
-24 10 9 1.9952 -0.0178
-24 10 10 -0.5267 -0.1009
-24 10 11 -0.0627 -0.0235
-24 10 12 -2.2413 -0.0261
-24 10 13 1.9146 -0.2380
-24 11 -1 -0.4625 -0.0195
-24 11 0 -1.6279 -0.0922
-24 11 1 1.0187 0.2071
-24 11 2 -1.1077 0.0682
-24 11 3 0.2787 -0.0441
-24 11 4 -1.5222 0.0019
-24 11 5 -0.8793 -0.1453
-24 11 6 0.3851 -0.0594
-24 11 7 0.1472 0.1807
-24 11 8 -2.1286 0.0449
-24 11 9 -0.6066 0.0571
-24 11 10 0.2319 0.0432
-24 11 11 0.7866 -0.1847
-24 12 2 0.2880 0.0701
-24 12 3 -3.3642 -0.0016
-24 12 4 2.0141 -0.1928
-24 12 5 -1.4896 0.0913
-24 12 6 0.8538 0.0555
-24 12 7 -1.2781 -0.0796
-24 12 8 1.3719 0.2371
-23 0 -9 0.5572 0.0342
-23 0 -7 0.2433 0.0207
-23 0 -5 -0.9942 -0.0000
-23 0 -3 -1.4709 0.0384
-23 0 -1 -0.3433 -0.0141
-23 0 1 -0.0069 0.0163
-23 0 3 0.4615 0.0089
-23 0 5 4.2491 -0.0148
-23 0 7 0.0209 -0.0049
-23 0 9 1.1318 0.0132
-23 0 11 0.7593 -0.0005
-23 0 13 1.5338 -0.0065
-23 0 15 3.0994 0.0471
-23 0 17 3.1403 0.0177
-23 0 19 5.8165 -0.0350
-23 1 -10 0.6657 0.2065
-23 1 -9 -0.9623 0.0234
-23 1 -8 -0.7560 0.0585
-23 1 -7 -2.7114 -0.0427
-23 1 -6 2.1615 -0.0082
-23 1 -5 -0.1364 -0.0266
-23 1 -4 -2.2105 -0.0463
-23 1 -3 -3.3220 0.0335
-23 1 -2 -0.3982 -0.0053
-23 1 -1 -1.7324 -0.0027
-23 1 0 -0.9953 0.0128
-23 1 1 0.8094 -0.0163
-23 1 2 0.1735 0.0261
-23 1 3 3.5860 0.0078
-23 1 4 -0.8967 -0.0029
-23 1 5 0.2592 0.0174
-23 1 6 1.7187 0.0004
-23 1 7 -0.9662 -0.0014
-23 1 8 0.6485 -0.0291
-23 1 9 -0.7215 0.0121
-23 1 10 0.4357 -0.0071
-23 1 11 -1.5952 -0.0082
-23 1 12 -1.0667 0.0372
-23 1 13 -0.8603 -0.0088
-23 1 14 -2.4411 0.0024
-23 1 15 1.5882 -0.0414
-23 1 16 -1.2902 -0.0015
-23 1 17 0.6900 -0.0310
-23 1 18 -2.3730 -0.1236
-23 1 19 -0.1134 0.0014
-23 1 20 0.8752 -0.0650
-23 2 -10 0.8689 -0.0128
-23 2 -9 0.1557 0.0104
-23 2 -8 -3.2594 -0.0458
-23 2 -7 -0.9168 0.0017
-23 2 -6 -0.5516 0.0011
-23 2 -5 0.9641 -0.0335
-23 2 -4 -0.9602 0.0102
-23 2 -3 -1.8760 0.0193
-23 2 -2 0.4227 -0.0141
-23 2 -1 0.6984 0.0101
-23 2 0 2.4275 0.0027
-23 2 1 -0.5323 -0.0144
-23 2 2 0.1484 -0.0280
-23 2 3 -1.1454 0.0230
-23 2 4 -0.3811 0.0227
-23 2 5 0.4869 -0.0116
-23 2 6 -1.1742 0.0011
-23 2 7 -0.8780 0.0113
-23 2 8 -0.6097 -0.0250
-23 2 9 -0.5335 -0.0053
-23 2 10 -2.0519 0.0299
-23 2 11 -2.2814 0.0315
-23 2 12 0.6981 -0.0371
-23 2 13 -1.2588 -0.0267
-23 2 14 1.6200 -0.0163
-23 2 15 1.9710 -0.0263
-23 2 16 -1.3857 -0.0104
-23 2 17 -1.4574 -0.0393
-23 2 18 0.5377 0.0291
-23 2 19 0.0334 0.0018
-23 2 20 -1.2049 -0.2211
-23 3 -10 3.8077 -0.1609
-23 3 -9 -1.0256 0.0101
-23 3 -8 0.4062 -0.0569
-23 3 -7 1.9866 -0.0463
-23 3 -6 1.9029 -0.0015
-23 3 -5 -1.3001 -0.0344
-23 3 -4 -0.3479 0.0276
-23 3 -3 -0.6842 -0.0156
-23 3 -2 -0.0421 -0.0113
-23 3 -1 1.2341 0.0010
-23 3 0 0.7211 -0.0226
-23 3 1 -0.3752 0.0113
-23 3 2 -1.1905 0.0327
-23 3 3 -1.2386 0.0193
-23 3 4 1.2425 0.0021
-23 3 5 -1.0735 -0.0061
-23 3 6 0.1470 -0.0241
-23 3 7 -1.2262 -0.0209
-23 3 8 -0.5924 0.0267
-23 3 9 -0.7562 0.0183
-23 3 10 -0.7690 0.0111
-23 3 11 -0.4629 0.0155
-23 3 12 1.2378 -0.0207
-23 3 13 -1.0590 -0.0270
-23 3 14 0.8210 -0.0397
-23 3 15 -0.3925 -0.0581
-23 3 16 2.6643 -0.0159
-23 3 17 -0.3339 -0.0750
-23 3 18 2.4105 0.0606
-23 3 19 0.7739 -0.0013
-23 3 20 0.5381 0.0516
-23 4 -9 0.2019 -0.0593
-23 4 -8 -1.5165 0.0703
-23 4 -7 -0.2818 0.0134
-23 4 -6 2.8070 0.0236
-23 4 -5 1.3820 -0.0093
-23 4 -4 1.1012 0.0175
-23 4 -3 -0.2623 -0.0337
-23 4 -2 -1.9563 0.0283
-23 4 -1 -1.4717 0.0033
-23 4 0 1.4955 -0.0241
-23 4 1 -1.1828 0.0391
-23 4 2 2.0728 -0.0164
-23 4 3 -1.8700 0.0012
-23 4 4 0.0760 -0.0026
-23 4 5 -0.3369 -0.0338
-23 4 6 -1.3437 0.0340
-23 4 7 1.0846 0.0311
-23 4 8 -1.0665 0.0057
-23 4 9 3.2642 0.0439
-23 4 10 0.3615 -0.0310
-23 4 11 2.6026 -0.0480
-23 4 12 -0.6653 -0.0447
-23 4 13 -1.4303 -0.0246
-23 4 14 0.4498 -0.0146
-23 4 15 0.2700 -0.0645
-23 4 16 -0.5476 0.0068
-23 4 17 -0.2237 0.0755
-23 4 18 -0.8714 0.0396
-23 4 19 -1.1526 0.0578
-23 4 20 -2.8646 -0.0624
-23 5 -9 1.2870 0.0873
-23 5 -8 -1.6846 0.0464
-23 5 -7 1.2216 -0.0152
-23 5 -6 -0.0815 0.0015
-23 5 -5 3.1446 0.0329
-23 5 -4 -1.5489 -0.0339
-23 5 -3 -0.8393 -0.0244
-23 5 -2 -2.8854 -0.0220
-23 5 -1 0.0111 -0.0110
-23 5 0 -0.4978 -0.0259
-23 5 1 -1.0001 -0.0096
-23 5 2 0.3360 0.0100
-23 5 3 -0.0560 -0.0000
-23 5 4 -0.9929 -0.0124
-23 5 5 -0.1882 -0.0114
-23 5 6 -2.6612 0.0020
-23 5 7 0.1644 -0.0078
-23 5 8 -2.9527 0.0382
-23 5 9 0.9830 -0.0208
-23 5 10 -3.4490 0.0067
-23 5 11 -0.5409 -0.0218
-23 5 12 -0.8152 0.0098
-23 5 13 -3.1133 -0.0033
-23 5 14 0.0250 -0.0790
-23 5 15 0.2723 0.0517
-23 5 16 0.7272 0.0402
-23 5 17 0.5673 -0.0370
-23 5 18 0.2547 -0.0199
-23 5 19 -0.1658 0.1180
-23 6 -9 0.6844 0.0617
-23 6 -8 -0.4404 0.0837
-23 6 -7 1.2440 0.0096
-23 6 -6 4.6235 0.0415
-23 6 -5 -0.0839 0.0089
-23 6 -4 -1.5934 -0.0112
-23 6 -3 -1.5006 -0.0142
-23 6 -2 0.2676 0.0266
-23 6 -1 -2.1388 -0.0354
-23 6 0 1.1123 0.0282
-23 6 1 1.1861 -0.0552
-23 6 2 -1.1574 -0.0130
-23 6 3 0.3362 0.0475
-23 6 4 1.4103 -0.0304
-23 6 5 -0.0852 0.0080
-23 6 6 -1.0694 0.0306
-23 6 7 1.6154 -0.0161
-23 6 8 -0.7676 0.0053
-23 6 9 1.2330 -0.0271
-23 6 10 -1.1487 0.0230
-23 6 11 2.8126 -0.0334
-23 6 12 -0.9207 -0.0168
-23 6 13 -1.5126 -0.0124
-23 6 14 -1.7079 -0.0654
-23 6 15 1.5399 0.0168
-23 6 16 2.2238 0.1416
-23 6 17 -0.8621 0.1125
-23 6 18 1.9857 0.1610
-23 6 19 0.1137 -0.0138
-23 7 -8 -0.1842 -0.0204
-23 7 -7 1.0857 -0.1268
-23 7 -6 -0.5109 0.0249
-23 7 -5 1.2720 -0.0339
-23 7 -4 -0.8354 -0.0563
-23 7 -3 0.1565 0.0172
-23 7 -2 0.9249 -0.0112
-23 7 -1 -0.7028 0.0255
-23 7 0 -2.0300 -0.0202
-23 7 1 -1.2384 0.0329
-23 7 2 -0.5229 -0.0090
-23 7 3 1.3070 -0.0710
-23 7 4 0.1008 0.0120
-23 7 5 -0.0972 0.0203
-23 7 6 -1.4964 -0.0306
-23 7 7 -1.6046 0.0232
-23 7 8 -0.3901 0.0126
-23 7 9 0.5916 -0.0441
-23 7 10 1.1289 0.0244
-23 7 11 0.8184 -0.0398
-23 7 12 -2.3542 -0.0191
-23 7 13 0.8954 -0.1175
-23 7 14 -0.6192 0.0092
-23 7 15 -0.2287 0.0543
-23 7 16 -0.4898 0.0668
-23 7 17 -1.1936 0.0463
-23 7 18 -0.3218 0.1313
-23 8 -7 0.5063 -0.2064
-23 8 -6 -0.8016 -0.0395
-23 8 -5 0.3054 -0.0102
-23 8 -4 0.9386 -0.0499
-23 8 -3 0.7930 -0.0104
-23 8 -2 1.7584 0.0368
-23 8 -1 -0.4055 -0.0188
-23 8 0 0.3635 0.0391
-23 8 1 0.4441 -0.0204
-23 8 2 2.9683 -0.0066
-23 8 3 -1.1365 0.0215
-23 8 4 4.0817 -0.0318
-23 8 5 0.5524 0.0045
-23 8 6 0.2362 0.0165
-23 8 7 1.6678 0.0147
-23 8 8 -0.9521 0.0147
-23 8 9 -0.9395 0.0010
-23 8 10 1.5241 -0.0340
-23 8 11 1.6467 -0.0846
-23 8 12 -1.3092 0.0416
-23 8 13 -2.1087 0.0098
-23 8 14 0.0447 -0.0246
-23 8 15 1.0077 0.0756
-23 8 16 -1.5350 0.0467
-23 8 17 -3.7670 0.3245
-23 9 -6 -0.0473 -0.0706
-23 9 -5 -2.0274 0.0218
-23 9 -4 -3.5053 -0.0044
-23 9 -3 0.5336 0.0275
-23 9 -2 -0.3909 -0.0330
-23 9 -1 0.8674 0.0502
-23 9 0 -0.0391 -0.0116
-23 9 1 -1.1245 0.0222
-23 9 2 3.2809 -0.0336
-23 9 3 0.5555 -0.0141
-23 9 4 2.0405 -0.0189
-23 9 5 0.2759 0.0075
-23 9 6 -0.4336 0.0107
-23 9 7 1.7190 -0.0313
-23 9 8 0.4490 0.0113
-23 9 9 0.8216 -0.0446
-23 9 10 -0.7485 0.0243
-23 9 11 1.9737 -0.0006
-23 9 12 0.8921 0.0096
-23 9 13 0.5625 0.0425
-23 9 14 -0.7595 0.1647
-23 9 15 -1.5568 0.1779
-23 9 16 2.4238 0.1057
-23 10 -5 -1.7257 -0.0135
-23 10 -4 -1.6276 -0.0115
-23 10 -3 0.9911 -0.0111
-23 10 -2 -1.0926 0.0393
-23 10 -1 1.1290 -0.0327
-23 10 0 -2.7057 -0.0157
-23 10 1 0.9407 -0.0548
-23 10 2 0.2542 -0.0022
-23 10 3 0.7694 0.0550
-23 10 4 -3.1079 0.0043
-23 10 5 1.2566 0.0693
-23 10 6 0.3930 0.0905
-23 10 7 1.2711 -0.0869
-23 10 8 -2.1296 -0.0255
-23 10 9 -0.1917 -0.0099
-23 10 10 -1.6443 -0.0492
-23 10 11 0.6618 -0.0153
-23 10 12 -2.0386 0.1135
-23 10 13 -2.1708 0.0812
-23 10 14 -0.6096 0.0645
-23 10 15 -0.8131 0.0197
-23 11 -4 0.7382 -0.1830
-23 11 -3 -3.6394 -0.0434
-23 11 -2 1.7076 0.0103
-23 11 -1 -1.2384 0.1200
-23 11 0 -1.4446 -0.0075
-23 11 1 -3.9532 -0.0094
-23 11 2 -0.0030 0.0384
-23 11 3 1.2157 -0.0403
-23 11 4 0.7926 0.0203
-23 11 5 -3.1072 0.0400
-23 11 6 -0.7692 -0.0600
-23 11 7 1.2208 -0.0391
-23 11 8 0.7882 -0.0366
-23 11 9 -1.2899 -0.0400
-23 11 10 3.2783 0.0628
-23 11 11 -2.7857 -0.0025
-23 11 12 2.3070 -0.0043
-23 11 13 -4.4178 -0.0315
-23 11 14 1.0852 0.1354
-23 12 -2 -0.0223 0.0967
-23 12 -1 -0.6842 0.0982
-23 12 0 -0.3779 -0.0056
-23 12 1 0.1192 -0.0691
-23 12 2 2.8403 -0.0149
-23 12 3 -0.3087 0.0451
-23 12 4 1.2228 -0.0659
-23 12 5 1.2027 0.0490
-23 12 6 -0.8030 0.1048
-23 12 7 -0.7243 -0.0491
-23 12 8 0.2568 0.0214
-23 12 9 0.4611 -0.0868
-23 12 10 -1.8223 -0.0676
-23 12 11 -1.7680 -0.1243
-23 12 12 -2.5984 0.0430
-23 13 0 2.3067 -0.0083
-23 13 1 1.5544 -0.1163
-23 13 2 0.2228 -0.0233
-23 13 3 4.3867 -0.0574
-23 13 4 -0.8447 -0.0222
-23 13 5 1.4208 0.0703
-23 13 6 -2.4551 0.0647
-23 13 7 0.6056 -0.0804
-23 13 8 -1.5216 -0.0346
-23 13 9 0.9381 -0.0668
-23 13 10 0.0785 -0.1075
-22 0 -12 0.2057 -0.0224
-22 0 -10 -2.4412 -0.0044
-22 0 -8 0.5613 -0.0353
-22 0 -6 1.7844 0.0105
-22 0 -4 5.5857 -0.0057
-22 0 -2 5.1671 -0.0043
-22 0 0 1.8849 -0.0030
-22 0 2 -1.0107 0.0059
-22 0 4 -2.0118 -0.0141
-22 0 6 -1.2376 -0.0094
-22 0 8 -0.5780 0.0101
-22 0 10 0.2800 0.0260
-22 0 12 2.2313 -0.0297
-22 0 14 0.3799 0.0262
-22 0 16 0.1778 -0.0249
-22 0 18 -1.2877 0.0111
-22 0 20 -0.5914 -0.3094
-22 1 -12 -1.3281 0.1441
-22 1 -11 -1.1513 0.0617
-22 1 -10 -2.7496 0.0304
-22 1 -9 2.6625 0.0527
-22 1 -8 2.6180 0.0252
-22 1 -7 -1.1519 0.0196
-22 1 -6 0.6043 -0.0106
-22 1 -5 0.4434 -0.0132
-22 1 -4 1.4478 0.0226
-22 1 -3 0.1610 -0.0550
-22 1 -2 -0.1558 0.0229
-22 1 -1 0.3105 -0.0110
-22 1 0 -1.5899 0.0088
-22 1 1 -3.5848 0.0262
-22 1 2 -2.0325 -0.0079
-22 1 3 0.5443 -0.0027
-22 1 4 1.0560 -0.0117
-22 1 5 -2.0208 -0.0054
-22 1 6 1.2262 0.0344
-22 1 7 -0.1088 -0.0122
-22 1 8 -0.0749 -0.0398
-22 1 9 0.5396 -0.0207
-22 1 10 0.6389 -0.0010
-22 1 11 -0.2185 0.0013
-22 1 12 2.5588 -0.0252
-22 1 13 1.1594 0.0203
-22 1 14 1.2205 -0.0436
-22 1 15 -1.5372 -0.0233
-22 1 16 2.3526 0.0158
-22 1 17 1.6955 0.0440
-22 1 18 2.0439 -0.0102
-22 1 19 -0.3855 0.0605
-22 1 20 1.2625 0.1019
-22 1 21 -1.8543 -0.0351
-22 2 -12 1.4122 0.0234
-22 2 -11 -2.7011 0.0275
-22 2 -10 -2.4476 -0.0014
-22 2 -9 -0.4026 0.0377
-22 2 -8 0.8655 -0.0117
-22 2 -7 -0.4163 -0.0028
-22 2 -6 -1.2042 -0.0198
-22 2 -5 1.9897 0.0137
-22 2 -4 2.1314 0.0076
-22 2 -3 2.3655 -0.0129
-22 2 -2 -2.8505 -0.0109
-22 2 -1 -1.0174 0.0090
-22 2 0 -1.8633 0.0194
-22 2 1 -0.2565 0.0314
-22 2 2 1.4389 -0.0241
-22 2 3 -1.8915 0.0117
-22 2 4 1.6181 -0.0039
-22 2 5 0.0287 0.0005
-22 2 6 -0.0422 0.0265
-22 2 7 1.4074 0.0158
-22 2 8 -1.4057 0.0317
-22 2 9 3.0875 -0.0527
-22 2 10 0.3631 -0.0549
-22 2 11 0.1585 -0.0179
-22 2 12 0.9544 0.0062
-22 2 13 -2.7564 -0.0356
-22 2 14 -1.2939 -0.0248
-22 2 15 -1.7215 0.0039
-22 2 16 0.9605 0.0319
-22 2 17 -3.6857 0.0056
-22 2 18 -0.4962 -0.0254
-22 2 19 -2.0268 0.1585
-22 2 20 -2.7679 0.0526
-22 2 21 1.8620 0.0172
-22 3 -11 -0.6199 -0.0626
-22 3 -10 2.3305 -0.0049
-22 3 -9 0.9388 -0.0366
-22 3 -8 1.3398 -0.0074
-22 3 -7 -1.5348 -0.0018
-22 3 -6 -0.7625 -0.0200
-22 3 -5 0.0026 0.0177
-22 3 -4 -0.6641 0.0072
-22 3 -3 -0.0703 -0.0378
-22 3 -2 -1.1824 0.0325
-22 3 -1 1.4099 -0.0297
-22 3 0 -2.2187 0.0121
-22 3 1 0.8446 0.0091
-22 3 2 0.2582 -0.0217
-22 3 3 -2.3107 0.0198
-22 3 4 0.5494 -0.0103
-22 3 5 -0.5047 0.0338
-22 3 6 0.8838 0.0135
-22 3 7 2.0153 -0.0404
-22 3 8 -1.4346 -0.0238
-22 3 9 -0.7662 0.0207
-22 3 10 -2.3523 0.0217
-22 3 11 -0.3437 -0.0334
-22 3 12 -0.4905 -0.0053
-22 3 13 1.0443 0.0047
-22 3 14 1.1107 -0.0100
-22 3 15 -3.0758 0.0349
-22 3 16 3.6552 0.0216
-22 3 17 -0.3010 -0.0035
-22 3 18 1.1616 -0.0349
-22 3 19 0.9560 -0.0128
-22 3 20 1.8674 0.0413
-22 3 21 -2.7395 0.1411
-22 4 -11 -0.0382 -0.0295
-22 4 -10 0.7696 -0.0268
-22 4 -9 3.9076 -0.1018
-22 4 -8 -0.2051 -0.0106
-22 4 -7 1.8259 -0.0228
-22 4 -6 -0.7751 -0.0356
-22 4 -5 -1.5680 0.0197
-22 4 -4 -0.3925 -0.0239
-22 4 -3 0.3053 0.0142
-22 4 -2 0.1343 0.0134
-22 4 -1 0.9070 -0.0156
-22 4 0 0.7187 0.0105
-22 4 1 0.2220 -0.0052
-22 4 2 0.6978 -0.0234
-22 4 3 0.4494 0.0011
-22 4 4 0.8360 0.0144
-22 4 5 2.9661 0.0403
-22 4 6 0.5311 -0.0103
-22 4 7 2.4375 0.0042
-22 4 8 -0.4588 -0.0007
-22 4 9 -0.6498 -0.0477
-22 4 10 -1.7791 -0.0358
-22 4 11 -0.7223 -0.0137
-22 4 12 -0.6416 -0.0200
-22 4 13 1.4188 0.0158
-22 4 14 -0.7843 -0.0063
-22 4 15 0.1389 0.0657
-22 4 16 -1.1046 0.0222
-22 4 17 0.5256 0.0387
-22 4 18 -0.3683 0.0555
-22 4 19 1.7182 0.0874
-22 4 20 -1.2448 0.0178
-22 4 21 1.1433 0.1094
-22 5 -11 1.2797 -0.0589
-22 5 -10 -2.8449 0.0105
-22 5 -9 1.0527 -0.0215
-22 5 -8 -0.6026 0.0097
-22 5 -7 -2.1751 -0.0108
-22 5 -6 -3.7044 -0.0223
-22 5 -5 0.2133 0.0145
-22 5 -4 0.4785 -0.0236
-22 5 -3 1.9682 0.0065
-22 5 -2 1.1717 0.0035
-22 5 -1 0.7647 0.0169
-22 5 0 -0.4687 0.0370
-22 5 1 -0.4303 -0.0382
-22 5 2 -0.1998 -0.0023
-22 5 3 0.5368 0.0249
-22 5 4 1.0646 -0.0121
-22 5 5 -1.5916 0.0047
-22 5 6 0.1034 -0.0136
-22 5 7 1.2057 0.0135
-22 5 8 -0.0104 0.0084
-22 5 9 -0.2265 0.0338
-22 5 10 -0.0165 0.0098
-22 5 11 1.5803 -0.0621
-22 5 12 2.0293 0.0094
-22 5 13 2.9565 -0.0191
-22 5 14 1.1443 0.0095
-22 5 15 -0.6118 0.0439
-22 5 16 -0.1895 -0.0027
-22 5 17 -0.3201 0.0747
-22 5 18 0.7038 -0.0768
-22 5 19 -0.4574 0.0102
-22 5 20 1.0113 -0.0194
-22 6 -10 0.8315 0.0492
-22 6 -9 1.2163 0.0033
-22 6 -8 0.6868 0.0626
-22 6 -7 -2.3114 0.0003
-22 6 -6 1.3990 0.0099
-22 6 -5 1.7217 -0.0139
-22 6 -4 2.3521 0.0066
-22 6 -3 0.4235 -0.0271
-22 6 -2 2.4131 -0.0470
-22 6 -1 0.8025 -0.0138
-22 6 0 0.5594 -0.0054
-22 6 1 -0.3562 -0.0436
-22 6 2 0.4204 -0.0176
-22 6 3 -2.1681 0.0115
-22 6 4 0.5658 0.0148
-22 6 5 -1.4636 0.0052
-22 6 6 0.8395 0.0081
-22 6 7 -0.8242 0.0250
-22 6 8 1.4607 -0.0481
-22 6 9 0.1467 -0.0310
-22 6 10 -1.5831 0.0016
-22 6 11 -0.1181 -0.0070
-22 6 12 1.2476 0.0311
-22 6 13 3.5804 -0.0017
-22 6 14 -1.1265 0.0298
-22 6 15 -0.0661 0.0259
-22 6 16 1.9520 -0.0310
-22 6 17 0.6484 0.0401
-22 6 18 1.5435 0.0687
-22 6 19 -0.5898 0.0666
-22 6 20 0.4972 0.1066
-22 7 -10 1.0481 -0.0098
-22 7 -9 0.6758 0.0184
-22 7 -8 3.2645 -0.0084
-22 7 -7 0.0520 0.0804
-22 7 -6 2.1154 -0.0329
-22 7 -5 1.5001 0.0083
-22 7 -4 -0.2640 -0.0255
-22 7 -3 -0.0178 -0.0027
-22 7 -2 -2.5865 0.0135
-22 7 -1 0.7370 0.0008
-22 7 0 -0.6015 0.0022
-22 7 1 -2.1630 0.0018
-22 7 2 -0.6615 -0.0002
-22 7 3 -2.3516 -0.0405
-22 7 4 -0.5725 0.0300
-22 7 5 -0.8312 0.0055
-22 7 6 -0.2274 -0.0279
-22 7 7 -0.0087 -0.0134
-22 7 8 0.4119 -0.0106
-22 7 9 -0.4932 0.0259
-22 7 10 0.8695 -0.0118
-22 7 11 -0.5564 0.0062
-22 7 12 -0.1291 0.0480
-22 7 13 1.6756 0.0212
-22 7 14 -0.3365 0.0815
-22 7 15 -0.8696 0.0521
-22 7 16 1.2550 -0.0172
-22 7 17 2.3877 -0.0476
-22 7 18 -0.3599 -0.0738
-22 7 19 -0.4006 -0.0483
-22 8 -9 -2.2302 -0.1259
-22 8 -8 1.3146 -0.0375
-22 8 -7 0.6690 -0.0894
-22 8 -6 -1.6779 -0.0495
-22 8 -5 4.7261 0.0067
-22 8 -4 1.1428 0.0261
-22 8 -3 1.8082 -0.0531
-22 8 -2 -0.4696 0.0441
-22 8 -1 0.4664 0.0052
-22 8 0 -0.7681 -0.0033
-22 8 1 -1.5963 -0.0018
-22 8 2 1.5338 -0.0160
-22 8 3 -2.1494 0.0266
-22 8 4 0.3861 -0.0037
-22 8 5 -0.1957 -0.0124
-22 8 6 -0.8267 -0.0030
-22 8 7 0.8643 0.0050
-22 8 8 -0.2957 -0.0353
-22 8 9 -1.2635 -0.0097
-22 8 10 -1.1599 0.0320
-22 8 11 0.2036 0.0158
-22 8 12 3.0284 0.0237
-22 8 13 -4.2867 0.0278
-22 8 14 -0.7935 0.0674
-22 8 15 1.6791 -0.0015
-22 8 16 1.3174 -0.1448
-22 8 17 -2.2872 -0.0146
-22 8 18 0.0317 -0.0147
-22 8 19 -0.0071 0.1481
-22 9 -8 -2.0614 -0.1876
-22 9 -7 -0.4462 0.0785
-22 9 -6 3.1094 -0.0750
-22 9 -5 1.1600 -0.0078
-22 9 -4 2.6668 -0.0068
-22 9 -3 -0.5251 0.0289
-22 9 -2 -0.4014 0.0108
-22 9 -1 1.8460 0.0031
-22 9 0 0.8865 0.0393
-22 9 1 0.4638 -0.0209
-22 9 2 0.8267 0.0183
-22 9 3 1.6888 0.0209
-22 9 4 1.4230 -0.0717
-22 9 5 1.4190 0.0291
-22 9 6 0.5616 -0.0433
-22 9 7 -0.6933 -0.0475
-22 9 8 -0.0297 0.0239
-22 9 9 2.9909 0.0026
-22 9 10 1.9116 0.0121
-22 9 11 -1.1986 0.0376
-22 9 12 1.6909 0.0220
-22 9 13 1.5665 0.0197
-22 9 14 0.2455 -0.0031
-22 9 15 1.0309 0.0668
-22 9 16 0.3278 0.1132
-22 9 17 2.3762 0.0548
-22 9 18 -2.9776 -0.2814
-22 10 -7 0.6334 -0.0026
-22 10 -6 -1.8358 0.1205
-22 10 -5 -0.0682 0.0291
-22 10 -4 -0.0986 0.0728
-22 10 -3 1.7532 0.0472
-22 10 -2 -0.0174 0.0459
-22 10 -1 1.5205 -0.0364
-22 10 0 2.0666 -0.0306
-22 10 1 2.3059 -0.0105
-22 10 2 0.5563 -0.0294
-22 10 3 1.3941 0.0419
-22 10 4 -1.1483 0.0179
-22 10 5 -0.3166 -0.0350
-22 10 6 -1.2919 -0.0073
-22 10 7 1.1570 0.0061
-22 10 8 0.8926 -0.0254
-22 10 9 0.2177 0.0208
-22 10 10 0.0887 0.0126
-22 10 11 0.0426 0.0292
-22 10 12 1.7703 0.0251
-22 10 13 0.2848 -0.0141
-22 10 14 1.9114 -0.0196
-22 10 15 -1.3802 0.0267
-22 10 16 -0.2091 -0.0877
-22 10 17 1.3831 -0.1949
-22 11 -6 -0.4619 0.0163
-22 11 -5 3.0340 -0.0064
-22 11 -4 1.5019 -0.0639
-22 11 -3 -0.2909 -0.0661
-22 11 -2 -0.9572 -0.0507
-22 11 -1 0.1521 -0.0244
-22 11 0 2.3674 -0.0132
-22 11 1 -0.1195 -0.0046
-22 11 2 -3.1889 0.0374
-22 11 3 -1.2489 0.0313
-22 11 4 1.8779 0.0381
-22 11 5 -0.5145 -0.0122
-22 11 6 -0.0851 -0.0473
-22 11 7 1.1363 -0.0128
-22 11 8 0.9160 0.0117
-22 11 9 -1.7094 0.0493
-22 11 10 1.4054 0.0255
-22 11 11 -3.3291 0.0200
-22 11 12 3.3861 0.0579
-22 11 13 -0.7691 -0.0375
-22 11 14 0.0973 0.0495
-22 11 15 2.4413 -0.0611
-22 11 16 -3.7596 0.1441
-22 12 -5 2.4224 -0.0799
-22 12 -4 1.0781 -0.1050
-22 12 -3 3.3584 -0.0654
-22 12 -2 -0.1781 0.0194
-22 12 -1 1.4276 0.0681
-22 12 0 -2.2953 0.0666
-22 12 1 -1.2195 0.0318
-22 12 2 -1.1250 0.0333
-22 12 3 -2.3837 0.0049
-22 12 4 -1.8234 0.0241
-22 12 5 1.3406 -0.0678
-22 12 6 0.4792 -0.0998
-22 12 7 -0.5072 0.0638
-22 12 8 -0.1787 0.0169
-22 12 9 1.3198 0.0543
-22 12 10 -0.1801 0.1275
-22 12 11 5.4387 0.0139
-22 12 12 -0.9649 0.0804
-22 12 13 1.6369 0.0357
-22 12 14 -1.4348 0.0217
-22 12 15 1.0122 0.0744
-22 13 -3 2.1458 -0.0130
-22 13 -2 0.4353 0.2138
-22 13 -1 -2.0994 -0.0030
-22 13 0 0.9404 0.0812
-22 13 1 -1.4332 -0.0608
-22 13 2 -1.6541 -0.0316
-22 13 3 1.5446 0.0529
-22 13 4 1.4379 -0.0325
-22 13 5 0.7570 -0.0129
-22 13 6 0.8259 0.0944
-22 13 7 0.2877 -0.0635
-22 13 8 -2.5211 -0.0857
-22 13 9 -0.8789 0.0242
-22 13 10 -0.3673 0.0750
-22 13 11 -2.2684 0.0471
-22 13 12 -0.6410 0.1107
-22 13 13 1.1311 0.2535
-22 14 -1 0.0306 0.1006
-22 14 0 -1.3362 -0.1881
-22 14 1 0.5574 -0.0573
-22 14 2 2.6136 0.0343
-22 14 3 0.8741 0.0012
-22 14 4 0.5429 0.1194
-22 14 5 1.2633 0.0804
-22 14 6 -0.2038 -0.0632
-22 14 7 -0.1634 -0.0374
-22 14 8 1.1164 -0.0166
-22 14 9 2.2431 0.0892
-22 14 10 1.6500 0.0236
-22 14 11 2.6167 0.2727
-22 15 3 2.4188 0.2363
-22 15 4 2.5922 0.0127
-22 15 5 0.0487 -0.0624
-22 15 6 2.0643 0.1028
-21 0 -13 0.2123 -0.0430
-21 0 -11 1.3781 -0.0347
-21 0 -9 -2.1923 -0.0075
-21 0 -7 -0.9982 0.0172
-21 0 -5 -1.6789 0.0168
-21 0 -3 -0.1297 -0.0318
-21 0 -1 1.5619 -0.0360
-21 0 1 3.5637 -0.0163
-21 0 3 -3.0318 0.0092
-21 0 5 -0.5375 -0.0096
-21 0 7 1.5360 0.0095
-21 0 9 1.5331 0.0011
-21 0 11 -0.3476 -0.0248
-21 0 13 -2.9746 -0.0104
-21 0 15 -0.6785 0.0108
-21 0 17 -2.9270 -0.0354
-21 0 19 -1.1072 -0.0273
-21 0 21 3.8760 0.0268
-21 1 -13 -2.8325 0.0293
-21 1 -12 0.3337 0.0294
-21 1 -11 2.4061 0.0145
-21 1 -10 -1.2072 0.0343
-21 1 -9 -1.3636 -0.0168
-21 1 -8 -0.2224 0.0437
-21 1 -7 -0.3509 0.0058
-21 1 -6 -1.1650 -0.0008
-21 1 -5 0.2458 0.0131
-21 1 -4 -1.0485 -0.0336
-21 1 -3 2.5481 -0.0177
-21 1 -2 -2.0720 -0.0042
-21 1 -1 3.9850 -0.0051
-21 1 0 1.0790 -0.0021
-21 1 1 3.0624 0.0077
-21 1 2 -0.4163 -0.0172
-21 1 3 -0.6067 -0.0155
-21 1 4 -0.6267 0.0027
-21 1 5 -0.3485 -0.0117
-21 1 6 -0.1946 -0.0077
-21 1 7 0.1537 0.0026
-21 1 8 0.5582 0.0082
-21 1 9 -1.3990 -0.0033
-21 1 10 -0.2118 0.0141
-21 1 11 0.7573 0.0030
-21 1 12 -1.2877 -0.0054
-21 1 13 1.9620 0.0082
-21 1 14 4.1014 -0.0039
-21 1 15 0.7699 0.0291
-21 1 16 -0.4273 0.0164
-21 1 17 1.0165 0.0741
-21 1 18 0.6567 -0.0266
-21 1 19 1.3561 -0.0364
-21 1 20 1.2747 0.0883
-21 1 21 -0.8062 0.0103
-21 1 22 -1.1612 0.0843
-21 2 -13 -2.1973 0.0530
-21 2 -12 -0.6885 0.0821
-21 2 -11 0.5157 0.0208
-21 2 -10 2.6407 0.0230
-21 2 -9 -2.3198 -0.0223
-21 2 -8 1.0083 0.0481
-21 2 -7 2.2191 0.0060
-21 2 -6 0.3041 -0.0289
-21 2 -5 -1.5337 0.0133
-21 2 -4 -2.3206 -0.0372
-21 2 -3 0.5301 0.0178
-21 2 -2 -0.9969 0.0087
-21 2 -1 0.0638 -0.0017
-21 2 0 -1.7821 0.0416
-21 2 1 1.3252 -0.0288
-21 2 2 -0.6122 -0.0106
-21 2 3 0.7163 -0.0056
-21 2 4 1.0001 -0.0318
-21 2 5 -0.1106 0.0282
-21 2 6 -0.0326 -0.0002
-21 2 7 0.2044 0.0015
-21 2 8 -0.4146 -0.0018
-21 2 9 0.1016 -0.0108
-21 2 10 0.4588 -0.0448
-21 2 11 0.4098 -0.0414
-21 2 12 -1.7760 0.0365
-21 2 13 0.2037 0.0212
-21 2 14 0.5341 0.0328
-21 2 15 -0.6100 -0.0074
-21 2 16 -0.1670 0.0574
-21 2 17 -2.2435 0.0279
-21 2 18 0.9265 -0.0210
-21 2 19 0.4938 0.0219
-21 2 20 0.0938 0.0016
-21 2 21 3.1402 -0.0432
-21 2 22 -0.6036 0.1475
-21 3 -13 2.9647 0.1360
-21 3 -12 0.4038 -0.0346
-21 3 -11 -0.4980 0.0603
-21 3 -10 -2.0515 -0.0007
-21 3 -9 -2.7162 0.0226
-21 3 -8 -0.6686 -0.0326
-21 3 -7 0.7014 -0.0086
-21 3 -6 -2.3762 0.0107
-21 3 -5 2.2232 -0.0076
-21 3 -4 2.5793 -0.0257
-21 3 -3 0.4618 0.0216
-21 3 -2 2.0299 0.0193
-21 3 -1 0.2346 0.0204
-21 3 0 0.6055 -0.0184
-21 3 1 -0.3167 0.0008
-21 3 2 1.7253 0.0224
-21 3 3 0.1766 -0.0155
-21 3 4 1.4854 -0.0050
-21 3 5 -3.4080 -0.0080
-21 3 6 -0.7091 -0.0073
-21 3 7 -0.6975 0.0117
-21 3 8 2.4742 -0.0363
-21 3 9 0.1635 0.0377
-21 3 10 2.5820 0.0338
-21 3 11 2.8188 0.0268
-21 3 12 -0.8791 -0.0023
-21 3 13 -0.1705 -0.0269
-21 3 14 0.5190 0.0251
-21 3 15 -1.9472 0.0048
-21 3 16 -1.3765 0.0012
-21 3 17 -0.0862 -0.0255
-21 3 18 -0.6156 0.0275
-21 3 19 -0.8113 -0.0664
-21 3 20 4.0651 -0.0144
-21 3 21 -1.4821 -0.0160
-21 3 22 0.3087 -0.0405
-21 4 -13 0.7605 0.1086
-21 4 -12 0.4519 -0.0350
-21 4 -11 -0.5335 -0.0031
-21 4 -10 -0.4922 -0.0373
-21 4 -9 2.2357 -0.0213
-21 4 -8 -1.2045 -0.0079
-21 4 -7 1.7517 -0.0474
-21 4 -6 1.1400 0.0341
-21 4 -5 -0.9344 -0.0079
-21 4 -4 1.4471 0.0186
-21 4 -3 -0.0748 0.0368
-21 4 -2 0.4189 -0.0209
-21 4 -1 -1.7412 0.0129
-21 4 0 -0.3088 -0.0087
-21 4 1 -0.3418 -0.0030
-21 4 2 -0.4795 0.0288
-21 4 3 0.5738 -0.0394
-21 4 4 -0.5009 0.0240
-21 4 5 0.9817 0.0255
-21 4 6 -0.9414 -0.0074
-21 4 7 -1.8838 -0.0201
-21 4 8 0.9438 -0.0234
-21 4 9 0.3243 -0.0070
-21 4 10 1.7181 -0.0208
-21 4 11 -0.0716 0.0189
-21 4 12 -1.4059 0.0476
-21 4 13 0.9786 0.0167
-21 4 14 -1.1896 -0.0014
-21 4 15 2.5463 0.0048
-21 4 16 -1.2536 -0.0248
-21 4 17 2.0012 -0.0039
-21 4 18 -0.5410 0.0337
-21 4 19 1.3735 -0.0294
-21 4 20 0.6169 0.0493
-21 4 21 -0.2151 -0.1082
-21 4 22 -0.5079 0.0828
-21 5 -12 -1.9017 0.0018
-21 5 -11 -0.1410 -0.1060
-21 5 -10 -2.2071 -0.0867
-21 5 -9 -3.8504 -0.0093
-21 5 -8 1.7571 -0.0306
-21 5 -7 -1.7203 0.0159
-21 5 -6 -0.4695 0.0207
-21 5 -5 -1.9149 -0.0235
-21 5 -4 -1.8084 0.0129
-21 5 -3 -0.9731 0.0148
-21 5 -2 -1.8921 0.0120
-21 5 -1 -0.9231 0.0199
-21 5 0 1.3745 -0.0076
-21 5 1 -0.3001 0.0113
-21 5 2 -0.0898 -0.0109
-21 5 3 1.2433 -0.0163
-21 5 4 3.6606 0.0411
-21 5 5 0.3997 -0.0148
-21 5 6 -0.4257 0.0029
-21 5 7 -0.9450 0.0181
-21 5 8 1.2887 -0.0230
-21 5 9 0.8613 0.0323
-21 5 10 -0.7801 -0.0013
-21 5 11 -0.1186 0.0153
-21 5 12 -1.9615 0.0070
-21 5 13 -2.4736 -0.0005
-21 5 14 -1.5084 0.0706
-21 5 15 -0.8522 -0.0104
-21 5 16 -2.3596 -0.0524
-21 5 17 -2.7377 0.0278
-21 5 18 -0.9814 -0.0718
-21 5 19 -1.4718 -0.0213
-21 5 20 -0.8988 -0.0724
-21 5 21 -0.9590 -0.0970
-21 6 -12 0.3296 -0.1886
-21 6 -11 -1.6036 0.0523
-21 6 -10 -0.9068 -0.0396
-21 6 -9 -3.4806 0.0158
-21 6 -8 -0.0858 -0.0424
-21 6 -7 -1.5954 0.0403
-21 6 -6 -3.4534 0.0139
-21 6 -5 -0.1914 -0.0012
-21 6 -4 -0.6736 -0.0050
-21 6 -3 1.9101 -0.0031
-21 6 -2 -1.1707 -0.0338
-21 6 -1 -0.0403 0.0134
-21 6 0 0.3780 -0.0046
-21 6 1 0.6819 0.0083
-21 6 2 0.6645 0.0129
-21 6 3 -0.1233 -0.0002
-21 6 4 -0.1850 0.0219
-21 6 5 0.3859 -0.0332
-21 6 6 0.9769 -0.0089
-21 6 7 -2.9306 -0.0098
-21 6 8 -0.1837 0.0276
-21 6 9 0.6555 -0.0075
-21 6 10 2.8463 -0.0051
-21 6 11 0.0827 0.0457
-21 6 12 0.6627 0.0523
-21 6 13 0.9927 0.0209
-21 6 14 1.0625 0.0079
-21 6 15 1.7091 -0.0209
-21 6 16 -0.4350 -0.0062
-21 6 17 0.2250 -0.0283
-21 6 18 -0.0426 -0.0518
-21 6 19 1.5802 0.0044
-21 6 20 -0.1705 -0.0729
-21 6 21 -0.0317 -0.0365
-21 7 -11 1.3783 -0.0059
-21 7 -10 1.4943 0.1186
-21 7 -9 -1.0190 0.0702
-21 7 -8 1.3883 0.0089
-21 7 -7 0.8780 0.0304
-21 7 -6 -1.3022 0.0079
-21 7 -5 -2.5191 -0.0190
-21 7 -4 -0.8252 0.0133
-21 7 -3 -0.2248 -0.0108
-21 7 -2 -0.9934 -0.0095
-21 7 -1 1.6904 -0.0597
-21 7 0 1.5838 0.0186
-21 7 1 1.0812 0.0219
-21 7 2 -0.0441 -0.0074
-21 7 3 -0.4535 0.0165
-21 7 4 -0.7863 0.0088
-21 7 5 0.7812 0.0173
-21 7 6 -0.4428 0.0033
-21 7 7 -0.6646 -0.0212
-21 7 8 0.0981 -0.0049
-21 7 9 -0.8444 -0.0058
-21 7 10 1.0997 0.0306
-21 7 11 -1.3264 0.0223
-21 7 12 -1.5216 -0.0211
-21 7 13 0.1594 0.0142
-21 7 14 1.1921 -0.0281
-21 7 15 0.3406 -0.0550
-21 7 16 -2.8053 -0.0036
-21 7 17 1.8398 -0.0355
-21 7 18 -1.8836 0.0180
-21 7 19 -1.1664 -0.0873
-21 7 20 0.1420 -0.0728
-21 7 21 -2.2404 -0.3365
-21 8 -11 0.5436 0.1922
-21 8 -10 2.4613 -0.0018
-21 8 -9 -0.7100 0.0329
-21 8 -8 0.3919 0.0266
-21 8 -7 2.7507 -0.0186
-21 8 -6 -3.7445 -0.0152
-21 8 -5 -0.2260 -0.0215
-21 8 -4 -1.6327 0.0018
-21 8 -3 -0.0165 0.0247
-21 8 -2 -1.0003 -0.0104
-21 8 -1 -0.9735 0.0514
-21 8 0 -1.0891 -0.0155
-21 8 1 0.5775 0.0047
-21 8 2 -1.5842 0.0140
-21 8 3 -1.5460 -0.0111
-21 8 4 -1.2907 -0.0226
-21 8 5 -1.9027 -0.0031
-21 8 6 -1.7491 -0.0278
-21 8 7 0.9940 0.0084
-21 8 8 0.7323 0.0201
-21 8 9 0.2941 -0.0150
-21 8 10 -2.0089 -0.0049
-21 8 11 -3.0701 0.0277
-21 8 12 3.4149 -0.0067
-21 8 13 -1.2356 -0.0420
-21 8 14 -0.7017 -0.0039
-21 8 15 -0.8173 -0.0282
-21 8 16 0.7088 -0.0310
-21 8 17 -1.6602 -0.0345
-21 8 18 -0.6512 -0.0330
-21 8 19 0.6775 -0.0037
-21 8 20 -2.3725 -0.0613
-21 9 -10 -0.2284 0.0655
-21 9 -9 2.9388 -0.0190
-21 9 -8 -2.1842 -0.0249
-21 9 -7 -1.2486 -0.0344
-21 9 -6 0.1404 0.0073
-21 9 -5 -0.7752 0.0171
-21 9 -4 -0.0193 0.0216
-21 9 -3 0.1024 -0.0079
-21 9 -2 -1.7282 0.0019
-21 9 -1 1.3798 -0.0060
-21 9 0 -1.7790 -0.0107
-21 9 1 0.7315 -0.0234
-21 9 2 -1.6199 -0.0130
-21 9 3 0.6594 -0.0041
-21 9 4 0.5239 -0.0224
-21 9 5 0.3079 -0.0050
-21 9 6 3.1376 0.0339
-21 9 7 0.8467 0.0181
-21 9 8 -0.9487 -0.0064
-21 9 9 -1.2427 0.0420
-21 9 10 0.1422 0.0083
-21 9 11 -0.4255 -0.0126
-21 9 12 -2.2125 -0.0118
-21 9 13 1.7870 0.0019
-21 9 14 -1.7284 -0.0548
-21 9 15 -0.0108 -0.0970
-21 9 16 -2.7261 0.0216
-21 9 17 1.6515 0.1807
-21 9 18 -4.2262 -0.0003
-21 9 19 -1.6577 0.0179
-21 10 -9 -0.5265 0.0756
-21 10 -8 -1.9641 0.0550
-21 10 -7 0.7841 0.0533
-21 10 -6 -1.2813 0.0491
-21 10 -5 0.0378 0.0031
-21 10 -4 -1.4626 -0.0063
-21 10 -3 2.1164 0.0090
-21 10 -2 0.7386 -0.0304
-21 10 -1 -0.1071 0.0292
-21 10 0 -1.0831 -0.0294
-21 10 1 0.4146 0.0250
-21 10 2 0.5549 0.0187
-21 10 3 0.1659 -0.0390
-21 10 4 0.8712 -0.0092
-21 10 5 -0.6482 -0.0134
-21 10 6 -0.4928 -0.0037
-21 10 7 -1.9778 0.0109
-21 10 8 1.0606 0.0108
-21 10 9 -0.1320 0.0068
-21 10 10 1.1715 -0.0023
-21 10 11 2.2614 -0.0016
-21 10 12 0.4233 -0.0184
-21 10 13 0.3275 -0.0204
-21 10 14 1.6362 -0.0279
-21 10 15 0.1478 -0.0113
-21 10 16 0.9121 0.0676
-21 10 17 2.7271 -0.1739
-21 10 18 2.1286 -0.1353
-21 11 -8 0.4578 0.2308
-21 11 -7 -3.9264 0.0349
-21 11 -6 -2.0528 0.1181
-21 11 -5 -1.5078 0.0711
-21 11 -4 -1.9074 0.0700
-21 11 -3 -1.2244 -0.0315
-21 11 -2 -0.0298 -0.0044
-21 11 -1 -1.4161 -0.0077
-21 11 0 -0.5346 0.0026
-21 11 1 1.1868 0.0404
-21 11 2 0.6487 -0.0082
-21 11 3 -1.0476 -0.0217
-21 11 4 1.3255 0.0165
-21 11 5 -1.4233 -0.0001
-21 11 6 -1.0832 0.0565
-21 11 7 -1.2081 0.0041
-21 11 8 -0.4907 -0.0396
-21 11 9 0.9252 0.0293
-21 11 10 0.0543 0.0151
-21 11 11 -1.4061 0.0228
-21 11 12 -1.2188 -0.0331
-21 11 13 0.1673 -0.0054
-21 11 14 -0.7208 0.0068
-21 11 15 2.2864 -0.1209
-21 11 16 -0.4047 -0.1304
-21 11 17 0.2465 -0.0693
-21 12 -7 0.5786 0.1527
-21 12 -6 1.2313 -0.1063
-21 12 -5 -1.5258 -0.0028
-21 12 -4 -0.8311 -0.0598
-21 12 -3 -1.3590 -0.0649
-21 12 -2 -1.9786 -0.0795
-21 12 -1 1.3837 0.0145
-21 12 0 0.2464 -0.0108
-21 12 1 0.1032 0.0248
-21 12 2 3.0122 0.0170
-21 12 3 -1.0631 -0.0345
-21 12 4 -1.5849 0.0156
-21 12 5 0.0305 -0.0147
-21 12 6 0.7210 -0.0143
-21 12 7 0.1593 0.0517
-21 12 8 2.2618 0.0308
-21 12 9 1.4328 0.0099
-21 12 10 -2.0872 -0.0547
-21 12 11 2.2152 -0.0227
-21 12 12 -0.9643 -0.0798
-21 12 13 0.1695 -0.0523
-21 12 14 -0.2441 -0.0653
-21 12 15 0.4895 -0.0968
-21 12 16 1.2192 0.0347
-21 13 -6 -0.2296 0.0241
-21 13 -5 0.2089 -0.1244
-21 13 -4 -0.2875 0.0317
-21 13 -3 -0.0235 -0.0084
-21 13 -2 2.6250 0.0109
-21 13 -1 -0.8301 0.0155
-21 13 0 3.4871 0.0332
-21 13 1 -0.4227 0.0624
-21 13 2 -0.9159 -0.0346
-21 13 3 -1.2592 0.0104
-21 13 4 0.0708 -0.0529
-21 13 5 -0.3335 -0.0672
-21 13 6 1.0268 0.0868
-21 13 7 1.0616 0.0924
-21 13 8 -2.8277 0.0302
-21 13 9 -1.7079 -0.0315
-21 13 10 -0.7045 -0.0084
-21 13 11 0.2680 -0.0700
-21 13 12 -3.0342 -0.1751
-21 13 13 1.0756 -0.0897
-21 13 14 -2.3917 -0.1139
-21 13 15 -3.4875 -0.0707
-21 14 -4 0.6892 0.0485
-21 14 -3 -2.3128 0.0332
-21 14 -2 -0.3029 -0.0725
-21 14 -1 2.4252 0.0130
-21 14 0 -1.9600 -0.0300
-21 14 1 2.0297 -0.0669
-21 14 2 -1.4198 -0.0897
-21 14 3 -1.9181 -0.0401
-21 14 4 0.0364 -0.0700
-21 14 5 1.4799 0.0262
-21 14 6 0.9248 0.0078
-21 14 7 -1.5771 -0.0684
-21 14 8 -1.5367 -0.0017
-21 14 9 -1.4100 0.0396
-21 14 10 -2.2319 -0.0544
-21 14 11 -1.6266 0.0495
-21 14 12 0.5437 -0.0044
-21 14 13 -2.5579 0.0278
-21 15 -2 -0.8206 -0.0207
-21 15 -1 0.6517 -0.0516
-21 15 0 2.1669 -0.0412
-21 15 1 -0.3064 0.0268
-21 15 2 -1.7094 -0.0693
-21 15 3 -3.2595 0.0405
-21 15 4 0.7843 0.1047
-21 15 5 -1.8879 -0.0875
-21 15 6 1.5365 -0.2106
-21 15 7 0.7356 -0.0003
-21 15 8 3.7610 0.0704
-21 15 9 0.5916 0.0555
-21 15 10 2.3652 0.0958
-21 15 11 3.1928 0.1316
-21 16 2 -0.1970 0.0549
-21 16 3 -2.1853 0.0422
-21 16 4 -1.2817 -0.0527
-21 16 5 0.1056 -0.0694
-21 16 6 2.2613 0.1058
-21 16 7 5.5757 -0.1729
-20 0 -14 -1.8314 -0.0226
-20 0 -12 -0.3725 -0.0403
-20 0 -10 3.2267 0.0205
-20 0 -8 1.4322 0.0172
-20 0 -6 0.0350 0.0577
-20 0 -4 -3.5078 -0.0253
-20 0 -2 -3.7703 -0.0015
-20 0 0 -5.2405 -0.0142
-20 0 2 0.0834 0.0053
-20 0 4 4.2201 0.0103
-20 0 6 0.1630 0.0080
-20 0 8 -0.3598 -0.0148
-20 0 10 0.4386 0.0127
-20 0 12 0.5315 -0.0020
-20 0 14 -2.1161 0.0316
-20 0 16 1.7552 -0.0366
-20 0 18 0.9781 0.0273
-20 0 20 0.1088 -0.0201
-20 0 22 1.7306 0.3436
-20 1 -14 4.6374 -0.0066
-20 1 -13 2.4048 0.0071
-20 1 -12 -0.4617 -0.0490
-20 1 -11 -0.4809 0.0294
-20 1 -10 -1.3085 0.0030
-20 1 -9 -0.7613 0.0627
-20 1 -8 -1.6486 -0.0013
-20 1 -7 1.2229 -0.0072
-20 1 -6 -1.2946 0.0208
-20 1 -5 0.8162 0.0002
-20 1 -4 1.2298 -0.0021
-20 1 -3 2.5276 0.0118
-20 1 -2 1.8504 -0.0290
-20 1 -1 0.9463 -0.0307
-20 1 0 1.8680 -0.0229
-20 1 1 1.9253 0.0064
-20 1 2 0.4862 0.0300
-20 1 3 2.9307 -0.0059
-20 1 4 -1.6831 -0.0116
-20 1 5 0.0411 -0.0119
-20 1 6 0.3668 -0.0100
-20 1 7 -2.1725 -0.0168
-20 1 8 2.2055 0.0354
-20 1 9 -1.9889 0.0061
-20 1 10 0.8309 -0.0105
-20 1 11 2.4970 0.0267
-20 1 12 0.4556 0.0322
-20 1 13 -0.5887 -0.0125
-20 1 14 -2.3601 0.0121
-20 1 15 1.4718 -0.0295
-20 1 16 0.5155 0.0057
-20 1 17 1.0827 0.0188
-20 1 18 -1.0095 -0.0019
-20 1 19 -0.8156 0.0223
-20 1 20 0.3406 0.0030
-20 1 21 0.0774 -0.0208
-20 1 22 0.8575 -0.1469
-20 1 23 -0.2411 0.0656
-20 2 -14 -1.2464 0.0001
-20 2 -13 1.0868 0.1055
-20 2 -12 -2.2405 0.0077
-20 2 -11 -1.3545 0.0706
-20 2 -10 2.7865 0.0085
-20 2 -9 0.4773 0.0358
-20 2 -8 -1.3669 0.0055
-20 2 -7 -1.3020 -0.0015
-20 2 -6 -0.5360 0.0151
-20 2 -5 -1.7951 -0.0431
-20 2 -4 -1.5228 0.0451
-20 2 -3 -3.5132 0.0015
-20 2 -2 2.8783 -0.0088
-20 2 -1 -2.5612 0.0245
-20 2 0 1.0559 -0.0149
-20 2 1 -1.0740 0.0063
-20 2 2 -1.7317 0.0028
-20 2 3 -0.0830 -0.0003
-20 2 4 1.3271 0.0090
-20 2 5 -1.7239 -0.0219
-20 2 6 1.8963 -0.0025
-20 2 7 -1.2933 0.0041
-20 2 8 -0.1919 0.0079
-20 2 9 -1.8905 0.0038
-20 2 10 -1.6918 0.0006
-20 2 11 0.8218 0.0086
-20 2 12 1.6253 -0.0076
-20 2 13 1.8091 0.0270
-20 2 14 1.2518 0.0148
-20 2 15 2.0362 -0.0160
-20 2 16 3.7501 0.0072
-20 2 17 0.7748 -0.0210
-20 2 18 1.9152 -0.0019
-20 2 19 -3.4990 -0.0812
-20 2 20 -1.5714 0.0331
-20 2 21 -1.1181 -0.1132
-20 2 22 1.6293 -0.0451
-20 2 23 -1.5797 -0.0142
-20 3 -14 -1.2450 0.0282
-20 3 -13 -0.4534 -0.0018
-20 3 -12 -1.0200 0.0112
-20 3 -11 0.3434 0.0127
-20 3 -10 -0.3626 0.0246
-20 3 -9 -1.2807 0.0257
-20 3 -8 -1.0011 0.0021
-20 3 -7 1.5080 0.0181
-20 3 -6 -1.0133 0.0211
-20 3 -5 -0.8249 -0.0094
-20 3 -4 -1.6342 0.0136
-20 3 -3 -1.7866 -0.0051
-20 3 -2 -0.0721 -0.0086
-20 3 -1 -0.9199 0.0285
-20 3 0 2.4068 -0.0243
-20 3 1 -1.9371 0.0091
-20 3 2 -0.7116 -0.0019
-20 3 3 -1.3069 -0.0249
-20 3 4 0.4334 -0.0192
-20 3 5 0.5310 -0.0270
-20 3 6 0.1463 0.0207
-20 3 7 -0.6270 0.0240
-20 3 8 0.0746 0.0332
-20 3 9 -0.3980 0.0038
-20 3 10 -3.6506 -0.0033
-20 3 11 -2.7455 0.0201
-20 3 12 0.2074 -0.0061
-20 3 13 -2.2693 -0.0093
-20 3 14 -2.7458 -0.0044
-20 3 15 0.3527 -0.0306
-20 3 16 -1.6737 -0.0087
-20 3 17 -0.8490 0.0030
-20 3 18 -1.4322 0.0181
-20 3 19 -2.6022 -0.0782
-20 3 20 0.2408 0.0620
-20 3 21 -0.4811 -0.0006
-20 3 22 1.6393 -0.1015
-20 3 23 -0.7704 -0.1693
-20 4 -14 0.9946 0.0808
-20 4 -13 1.1595 -0.0712
-20 4 -12 2.5086 0.0117
-20 4 -11 1.8329 0.0265
-20 4 -10 -0.1559 -0.0311
-20 4 -9 1.0330 0.0174
-20 4 -8 -0.0252 -0.0091
-20 4 -7 1.2182 0.0189
-20 4 -6 2.0629 -0.0130
-20 4 -5 0.0113 -0.0040
-20 4 -4 0.1161 0.0526
-20 4 -3 0.7842 -0.0070
-20 4 -2 1.8486 0.0197
-20 4 -1 1.2973 0.0028
-20 4 0 -0.2723 0.0175
-20 4 1 1.8977 0.0239
-20 4 2 -0.6907 -0.0122
-20 4 3 -0.4367 0.0277
-20 4 4 -6.6032 -0.0088
-20 4 5 2.5396 -0.0339
-20 4 6 -0.0033 -0.0162
-20 4 7 1.0292 -0.0143
-20 4 8 -1.1804 0.0153
-20 4 9 -0.3234 0.0029
-20 4 10 0.3353 0.0200
-20 4 11 0.9387 0.0238
-20 4 12 1.6136 0.0105
-20 4 13 2.1477 0.0134
-20 4 14 0.3175 0.0184
-20 4 15 2.1345 0.0066
-20 4 16 1.4922 -0.0367
-20 4 17 2.8218 -0.0177
-20 4 18 0.2548 -0.0205
-20 4 19 0.9294 -0.0497
-20 4 20 0.2232 0.0339
-20 4 21 1.2061 -0.0489
-20 4 22 0.4919 0.0291
-20 4 23 1.6604 -0.0947
-20 5 -14 1.8928 -0.1277
-20 5 -13 -0.4576 -0.0493
-20 5 -12 1.0641 0.0081
-20 5 -11 1.6195 0.0110
-20 5 -10 3.4396 -0.0279
-20 5 -9 0.5253 -0.0070
-20 5 -8 1.4127 0.0041
-20 5 -7 2.0534 -0.0100
-20 5 -6 1.9101 0.0099
-20 5 -5 0.1871 0.0385
-20 5 -4 -1.6547 0.0384
-20 5 -3 0.1146 -0.0105
-20 5 -2 -0.0600 0.0067
-20 5 -1 0.1107 -0.0008
-20 5 0 1.7963 0.0017
-20 5 1 0.5940 0.0055
-20 5 2 -0.2663 -0.0210
-20 5 3 -0.3452 0.0034
-20 5 4 -0.0570 -0.0098
-20 5 5 1.2094 0.0269
-20 5 6 2.5131 0.0354
-20 5 7 -0.4805 -0.0175
-20 5 8 0.2826 0.0058
-20 5 9 -0.0008 -0.0227
-20 5 10 -2.7697 0.0190
-20 5 11 -3.1085 0.0311
-20 5 12 -0.6456 -0.0332
-20 5 13 -0.7560 -0.0035
-20 5 14 -0.5679 -0.0375
-20 5 15 -0.7593 -0.0366
-20 5 16 0.3505 0.0012
-20 5 17 -1.0579 0.0131
-20 5 18 -1.0572 0.0103
-20 5 19 0.0884 -0.0362
-20 5 20 -1.5247 0.0447
-20 5 21 1.2618 0.0453
-20 5 22 -2.3247 -0.0524
-20 6 -13 -0.5284 -0.0908
-20 6 -12 -2.9041 -0.0164
-20 6 -11 -0.7527 -0.0016
-20 6 -10 -1.6487 -0.0007
-20 6 -9 0.3199 -0.0087
-20 6 -8 -2.9146 0.0201
-20 6 -7 0.7589 -0.0160
-20 6 -6 -0.0967 0.0062
-20 6 -5 1.5738 0.0213
-20 6 -4 -1.4795 -0.0133
-20 6 -3 0.6463 -0.0050
-20 6 -2 0.3901 0.0019
-20 6 -1 -0.7764 0.0135
-20 6 0 -2.7486 0.0299
-20 6 1 0.5488 0.0106
-20 6 2 1.9413 0.0194
-20 6 3 0.0683 0.0185
-20 6 4 -0.9552 -0.0296
-20 6 5 -0.1133 0.0116
-20 6 6 1.6747 -0.0029
-20 6 7 0.7156 -0.0150
-20 6 8 0.9663 0.0299
-20 6 9 -1.4994 0.0051
-20 6 10 1.3590 0.0176
-20 6 11 -0.0529 -0.0451
-20 6 12 0.0008 -0.0051
-20 6 13 -0.4282 0.0024
-20 6 14 -1.4618 -0.0219
-20 6 15 0.3133 -0.0112
-20 6 16 -0.4609 0.0143
-20 6 17 -0.0643 -0.0352
-20 6 18 -1.7441 -0.0304
-20 6 19 1.6679 -0.0389
-20 6 20 1.9266 0.0059
-20 6 21 0.1558 -0.0622
-20 6 22 0.4988 0.0727
-20 7 -13 1.2103 -0.0140
-20 7 -12 -1.0100 0.0373
-20 7 -11 -0.8950 -0.0612
-20 7 -10 0.3637 0.0038
-20 7 -9 -1.0883 0.0275
-20 7 -8 -1.9093 0.0229
-20 7 -7 -0.1044 -0.0112
-20 7 -6 1.3576 0.0220
-20 7 -5 -1.6666 0.0016
-20 7 -4 3.1286 0.0054
-20 7 -3 0.5017 0.0039
-20 7 -2 1.2639 -0.0046
-20 7 -1 0.2716 -0.0325
-20 7 0 -0.5913 0.0029
-20 7 1 0.6406 0.0130
-20 7 2 -0.5987 -0.0155
-20 7 3 0.8211 -0.0137
-20 7 4 -0.6354 0.0029
-20 7 5 0.4022 0.0225
-20 7 6 0.2956 0.0066
-20 7 7 0.8950 0.0218
-20 7 8 -1.6043 0.0129
-20 7 9 0.9203 -0.0053
-20 7 10 -0.1553 0.0259
-20 7 11 2.4507 -0.0181
-20 7 12 0.4498 -0.0114
-20 7 13 -0.3730 -0.0480
-20 7 14 0.7119 -0.0415
-20 7 15 0.5239 0.0058
-20 7 16 -0.7718 0.0106
-20 7 17 1.7390 -0.0184
-20 7 18 0.6810 0.0344
-20 7 19 0.7695 0.0122
-20 7 20 1.0195 0.1862
-20 7 21 -0.0266 -0.0264
-20 7 22 1.1453 0.1081
-20 8 -12 -0.9331 0.0740
-20 8 -11 -2.7056 0.0470
-20 8 -10 0.8189 -0.0156
-20 8 -9 0.0872 0.0564
-20 8 -8 0.8019 -0.0030
-20 8 -7 -0.0898 -0.0100
-20 8 -6 1.2218 -0.0188
-20 8 -5 -0.6238 -0.0274
-20 8 -4 -0.9638 -0.0338
-20 8 -3 -0.0918 -0.0161
-20 8 -2 1.8626 -0.0227
-20 8 -1 -0.0124 0.0181
-20 8 0 -2.3618 0.0026
-20 8 1 0.6986 0.0106
-20 8 2 -0.3522 0.0369
-20 8 3 -0.3274 0.0094
-20 8 4 0.9944 0.0097
-20 8 5 -0.8438 0.0015
-20 8 6 -0.9709 0.0027
-20 8 7 -1.2388 0.0096
-20 8 8 -1.7492 0.0131
-20 8 9 0.7694 0.0083
-20 8 10 -0.9688 -0.0301
-20 8 11 -2.0780 -0.0061
-20 8 12 -0.3662 -0.0249
-20 8 13 -0.8529 -0.0314
-20 8 14 -0.0380 0.0204
-20 8 15 -2.6067 0.0165
-20 8 16 2.3776 0.0126
-20 8 17 -0.5607 -0.0434
-20 8 18 2.0570 -0.0074
-20 8 19 2.1388 -0.0436
-20 8 20 -1.7506 -0.0336
-20 8 21 1.0032 0.0465
-20 9 -12 0.2504 0.1377
-20 9 -11 -1.9359 -0.0424
-20 9 -10 -2.3450 0.0432
-20 9 -9 1.6025 -0.0627
-20 9 -8 1.9721 0.0005
-20 9 -7 -2.0641 -0.0399
-20 9 -6 0.6679 0.0067
-20 9 -5 -1.1045 -0.0185
-20 9 -4 0.8011 0.0223
-20 9 -3 -1.1556 -0.0372
-20 9 -2 -0.6120 0.0090
-20 9 -1 -0.8294 0.0344
-20 9 0 -0.2282 -0.0056
-20 9 1 -0.8649 0.0093
-20 9 2 -0.7565 -0.0489
-20 9 3 -0.0096 -0.0008
-20 9 4 0.3278 0.0139
-20 9 5 -1.4072 -0.0075
-20 9 6 0.9819 0.0062
-20 9 7 -1.6618 0.0277
-20 9 8 1.3737 -0.0095
-20 9 9 0.5508 -0.0077
-20 9 10 -1.6214 -0.0073
-20 9 11 1.5414 0.0066
-20 9 12 -3.4751 -0.0132
-20 9 13 0.2250 -0.0042
-20 9 14 -0.1962 0.0130
-20 9 15 -0.1920 -0.0089
-20 9 16 -1.6238 0.0195
-20 9 17 1.1867 0.0503
-20 9 18 0.8718 0.1265
-20 9 19 -0.2247 0.1027
-20 9 20 -0.3539 0.1390
-20 10 -11 0.7446 -0.1247
-20 10 -10 -0.8986 -0.0512
-20 10 -9 1.3469 0.0039
-20 10 -8 2.0943 -0.1050
-20 10 -7 3.3145 0.0211
-20 10 -6 3.1907 0.0195
-20 10 -5 -2.1933 0.0210
-20 10 -4 1.1688 -0.0014
-20 10 -3 -1.9696 0.0171
-20 10 -2 1.0834 -0.0185
-20 10 -1 -0.1906 -0.0034
-20 10 0 1.4269 0.0072
-20 10 1 -0.5060 -0.0532
-20 10 2 1.7748 -0.0337
-20 10 3 0.4780 0.0432
-20 10 4 0.9824 -0.0114
-20 10 5 1.9357 0.0171
-20 10 6 2.3658 0.0201
-20 10 7 0.5450 -0.0248
-20 10 8 -0.7335 0.0057
-20 10 9 -0.6035 -0.0150
-20 10 10 -2.1741 -0.0377
-20 10 11 0.3127 -0.0156
-20 10 12 0.1635 -0.0134
-20 10 13 -1.1012 0.0220
-20 10 14 1.5849 -0.0079
-20 10 15 -1.3930 -0.0076
-20 10 16 -0.5349 0.0481
-20 10 17 -1.8909 0.0466
-20 10 18 0.6739 0.0462
-20 10 19 0.3577 -0.0691
-20 10 20 -0.5671 -0.0841
-20 11 -10 2.7196 -0.1167
-20 11 -9 -0.3928 0.0423
-20 11 -8 6.2606 0.0075
-20 11 -7 -1.8906 0.0092
-20 11 -6 0.4886 0.0072
-20 11 -5 -0.7501 -0.0362
-20 11 -4 1.2386 0.0225
-20 11 -3 -0.6486 0.0210
-20 11 -2 1.5525 -0.0266
-20 11 -1 0.3690 -0.0294
-20 11 0 -0.0390 -0.0362
-20 11 1 -2.1323 0.0012
-20 11 2 -0.7602 -0.0229
-20 11 3 -0.4052 -0.0029
-20 11 4 -0.6685 0.0344
-20 11 5 0.8235 0.0079
-20 11 6 -0.7510 0.0256
-20 11 7 -0.2312 -0.0063
-20 11 8 -2.2441 -0.0125
-20 11 9 1.3280 -0.0439
-20 11 10 -0.1796 0.0013
-20 11 11 3.4655 0.0119
-20 11 12 0.5648 -0.0351
-20 11 13 -0.3225 -0.0535
-20 11 14 -0.2053 -0.0136
-20 11 15 -1.0711 0.0499
-20 11 16 1.8538 -0.0386
-20 11 17 -1.7579 -0.1232
-20 11 18 1.2335 0.0263
-20 11 19 1.9596 0.1793
-20 12 -9 -0.0312 0.0552
-20 12 -8 -0.7619 -0.0158
-20 12 -7 0.1401 0.0153
-20 12 -6 2.3159 0.0029
-20 12 -5 -1.5430 -0.0053
-20 12 -4 -0.3085 -0.0261
-20 12 -3 1.2904 -0.0289
-20 12 -2 -1.9637 -0.0123
-20 12 -1 -0.5982 0.0071
-20 12 0 -2.7861 0.0225
-20 12 1 -1.4658 0.0005
-20 12 2 -0.4151 -0.0316
-20 12 3 0.6629 0.0037
-20 12 4 0.4523 0.0352
-20 12 5 0.2643 -0.0099
-20 12 6 -0.1513 -0.0095
-20 12 7 -1.7137 -0.0453
-20 12 8 0.5772 -0.0248
-20 12 9 0.2196 -0.0349
-20 12 10 -1.7281 -0.0384
-20 12 11 -0.0280 -0.0462
-20 12 12 -0.5336 0.0447
-20 12 13 0.5542 0.0526
-20 12 14 -0.5859 0.1044
-20 12 15 1.2746 -0.0308
-20 12 16 1.9428 -0.0504
-20 12 17 -0.0820 0.1694
-20 12 18 -1.6435 0.2315
-20 13 -8 3.0851 -0.0622
-20 13 -7 -0.1643 -0.0951
-20 13 -6 2.1781 -0.0166
-20 13 -5 0.9098 -0.0122
-20 13 -4 3.7836 -0.0299
-20 13 -3 0.3240 -0.0090
-20 13 -2 2.1033 0.0113
-20 13 -1 -2.6601 0.0027
-20 13 0 1.2637 0.0118
-20 13 1 0.0310 -0.0336
-20 13 2 -0.8667 -0.0033
-20 13 3 1.0199 0.0103
-20 13 4 -0.9509 -0.0085
-20 13 5 -4.6709 0.0378
-20 13 6 -0.5878 -0.0546
-20 13 7 1.5879 -0.0143
-20 13 8 1.6077 0.0069
-20 13 9 1.7202 -0.0787
-20 13 10 1.4442 -0.0158
-20 13 11 3.6403 -0.0289
-20 13 12 -0.9653 -0.0124
-20 13 13 1.1764 -0.0401
-20 13 14 1.9233 -0.0605
-20 13 15 0.5347 0.0388
-20 13 16 1.9755 0.1410
-20 14 -6 0.9531 0.0913
-20 14 -5 -0.3220 0.0523
-20 14 -4 0.3981 0.0462
-20 14 -3 -1.4182 0.0604
-20 14 -2 0.2277 0.0404
-20 14 -1 0.7707 -0.0318
-20 14 0 -5.0646 0.0448
-20 14 1 1.8249 -0.0006
-20 14 2 1.4925 -0.0395
-20 14 3 0.0517 0.0035
-20 14 4 -0.8118 -0.0431
-20 14 5 -1.7144 0.0221
-20 14 6 -0.1677 0.0868
-20 14 7 -1.4947 -0.0037
-20 14 8 -2.0909 -0.0375
-20 14 9 -2.2984 -0.1293
-20 14 10 -0.3320 -0.0461
-20 14 11 -3.0385 -0.0395
-20 14 12 3.4449 -0.1026
-20 14 13 -3.3041 -0.0903
-20 14 14 1.9757 -0.0561
-20 14 15 -1.7004 0.0752
-20 15 -4 -3.7151 0.0217
-20 15 -3 0.0965 0.0049
-20 15 -2 -2.1450 -0.0758
-20 15 -1 -3.3509 -0.0241
-20 15 0 0.6644 -0.0793
-20 15 1 -0.6956 -0.0111
-20 15 2 4.0819 -0.0148
-20 15 3 1.3682 -0.0538
-20 15 4 0.5721 0.0308
-20 15 5 -1.5605 0.0808
-20 15 6 -1.1163 0.0083
-20 15 7 -0.7103 -0.0142
-20 15 8 1.3016 0.0635
-20 15 9 0.7724 0.1139
-20 15 10 -0.9098 -0.0080
-20 15 11 -0.5236 -0.1101
-20 15 12 -1.5687 -0.0856
-20 15 13 -0.0911 -0.0204
-20 16 -2 -1.5613 -0.0240
-20 16 -1 -1.3989 0.0293
-20 16 0 1.0182 0.0670
-20 16 1 1.3383 0.0162
-20 16 2 2.4629 0.0010
-20 16 3 2.7629 0.0270
-20 16 4 0.6738 -0.0206
-20 16 5 -0.3431 -0.0557
-20 16 6 -2.1325 0.0683
-20 16 7 3.3211 0.1249
-20 16 8 -0.3627 0.1139
-20 16 9 -0.1191 -0.0598
-20 16 10 0.4257 -0.0091
-20 16 11 -0.7520 -0.0060
-20 17 3 1.3325 -0.0179
-20 17 4 -0.4322 -0.1462
-20 17 5 0.2489 0.0597
-20 17 6 0.1601 0.1487
-19 0 -15 1.9991 -0.0450
-19 0 -13 -2.0091 -0.0395
-19 0 -11 1.1891 0.0250
-19 0 -9 2.2270 0.0358
-19 0 -7 0.6409 0.0180
-19 0 -5 -0.5975 -0.0087
-19 0 -3 -3.7193 -0.0031
-19 0 -1 -2.5477 0.0239
-19 0 1 -2.4015 0.0221
-19 0 3 -2.1216 0.0146
-19 0 5 -0.6663 0.0036
-19 0 7 -0.2249 -0.0110
-19 0 9 -1.3131 -0.0068
-19 0 11 -2.8777 0.0102
-19 0 13 1.2323 0.0013
-19 0 15 -1.0578 0.0026
-19 0 17 -0.3561 -0.0309
-19 0 19 -2.3680 0.0414
-19 0 21 -2.7097 0.0314
-19 0 23 1.0252 0.0004
-19 1 -16 2.2649 -0.0043
-19 1 -15 -3.8344 -0.0272
-19 1 -14 -0.4471 -0.0515
-19 1 -13 -0.9476 -0.0300
-19 1 -12 1.7226 0.0315
-19 1 -11 1.2115 -0.0165
-19 1 -10 0.7654 -0.0246
-19 1 -9 1.0488 0.0014
-19 1 -8 0.2310 0.0204
-19 1 -7 0.8336 0.0260
-19 1 -6 2.8886 0.0028
-19 1 -5 -0.8267 0.0028
-19 1 -4 0.7397 0.0450
-19 1 -3 -1.9889 -0.0162
-19 1 -2 1.8393 -0.0177
-19 1 -1 -3.4595 -0.0260
-19 1 0 -0.2000 0.0054
-19 1 1 -3.0214 0.0219
-19 1 2 -2.4539 -0.0055
-19 1 3 0.5702 0.0228
-19 1 4 -2.4751 0.0036
-19 1 5 0.5291 -0.0124
-19 1 6 0.6929 0.0093
-19 1 7 -0.5329 -0.0094
-19 1 8 2.1337 0.0131
-19 1 9 1.4800 0.0050
-19 1 10 -0.5815 0.0134
-19 1 11 -2.1588 -0.0063
-19 1 12 -1.3738 -0.0093
-19 1 13 0.7679 0.0223
-19 1 14 -3.4908 -0.0226
-19 1 15 -0.6107 -0.0313
-19 1 16 -1.3148 0.0062
-19 1 17 -0.1489 0.0047
-19 1 18 0.2056 0.0181
-19 1 19 1.8569 -0.0507
-19 1 20 0.3102 0.0251
-19 1 21 -0.9876 0.0362
-19 1 22 0.0946 -0.1055
-19 1 23 0.4510 -0.0421
-19 1 24 0.4798 -0.0291
-19 2 -16 -2.4622 -0.1162
-19 2 -15 -1.1613 0.0510
-19 2 -14 0.5589 0.0173
-19 2 -13 3.1112 -0.0235
-19 2 -12 2.0352 0.0654
-19 2 -11 1.0170 -0.0233
-19 2 -10 -0.8013 0.0396
-19 2 -9 0.7748 0.0015
-19 2 -8 1.2587 -0.0138
-19 2 -7 -1.1354 0.0317
-19 2 -6 0.9871 -0.0438
-19 2 -5 2.2485 0.0243
-19 2 -4 3.3810 -0.0198
-19 2 -3 0.0004 -0.0156
-19 2 -2 2.5813 -0.0056
-19 2 -1 -1.2651 -0.0022
-19 2 0 2.0727 0.0025
-19 2 1 1.6458 0.0101
-19 2 2 1.3562 0.0024
-19 2 3 0.3700 0.0238
-19 2 4 -0.8183 0.0047
-19 2 5 0.6613 0.0076
-19 2 6 -2.0317 -0.0370
-19 2 7 0.8472 -0.0148
-19 2 8 -0.1692 0.0087
-19 2 9 1.6100 -0.0218
-19 2 10 0.4335 0.0200
-19 2 11 0.5404 0.0090
-19 2 12 0.9642 -0.0151
-19 2 13 0.4490 0.0146
-19 2 14 1.9947 -0.0110
-19 2 15 -1.9564 0.0075
-19 2 16 -0.7258 -0.0313
-19 2 17 -0.1331 -0.0001
-19 2 18 2.4840 -0.0206
-19 2 19 0.2633 0.0087
-19 2 20 -1.4002 -0.0129
-19 2 21 -2.1649 0.0066
-19 2 22 -0.3823 -0.0525
-19 2 23 0.7611 0.0546
-19 2 24 0.7561 -0.2404
-19 3 -15 -2.0105 0.0186
-19 3 -14 0.5396 0.0805
-19 3 -13 -3.1683 0.0321
-19 3 -12 -0.0456 0.0449
-19 3 -11 0.3162 0.0066
-19 3 -10 1.1497 0.0595
-19 3 -9 3.2265 0.0001
-19 3 -8 -0.5972 -0.0049
-19 3 -7 -0.9262 0.0247
-19 3 -6 -0.1748 -0.0175
-19 3 -5 0.6932 0.0407
-19 3 -4 -2.4224 -0.0349
-19 3 -3 -0.2120 -0.0067
-19 3 -2 -3.8204 0.0207
-19 3 -1 -2.1071 -0.0309
-19 3 0 -2.0416 0.0254
-19 3 1 -1.2895 -0.0220
-19 3 2 -0.0927 -0.0046
-19 3 3 2.2723 0.0140
-19 3 4 0.3373 -0.0414
-19 3 5 2.6241 0.0379
-19 3 6 -2.7297 0.0243
-19 3 7 0.2655 0.0096
-19 3 8 -2.1880 -0.0069
-19 3 9 3.2115 -0.0074
-19 3 10 0.5929 0.0168
-19 3 11 -2.9346 -0.0161
-19 3 12 0.6141 -0.0251
-19 3 13 0.9477 -0.0116
-19 3 14 0.2195 0.0169
-19 3 15 -0.1993 -0.0268
-19 3 16 -0.5075 -0.0069
-19 3 17 0.0735 0.0266
-19 3 18 -1.3266 0.0099
-19 3 19 2.1351 -0.0050
-19 3 20 -1.6515 -0.0326
-19 3 21 -0.7958 0.0743
-19 3 22 -2.2739 0.1142
-19 3 23 -0.3153 0.0285
-19 3 24 0.0596 0.0641
-19 4 -15 -1.1463 0.0431
-19 4 -14 1.1883 0.0290
-19 4 -13 -2.0714 0.0006
-19 4 -12 -1.9741 0.0271
-19 4 -11 -1.1879 0.0566
-19 4 -10 -0.7523 0.0072
-19 4 -9 -0.2873 0.0071
-19 4 -8 -1.5103 -0.0000
-19 4 -7 -1.4470 0.0219
-19 4 -6 -0.7763 -0.0060
-19 4 -5 1.0583 -0.0090
-19 4 -4 1.6818 -0.0185
-19 4 -3 0.0821 0.0179
-19 4 -2 -0.8989 -0.0122
-19 4 -1 1.6246 -0.0317
-19 4 0 -2.7059 0.0167
-19 4 1 -0.9645 0.0146
-19 4 2 0.7092 0.0117
-19 4 3 1.5166 -0.0154
-19 4 4 -1.1044 -0.0042
-19 4 5 -0.7983 -0.0005
-19 4 6 -2.4147 -0.0355
-19 4 7 0.8522 0.0217
-19 4 8 0.6525 -0.0008
-19 4 9 -0.0548 0.0050
-19 4 10 2.4851 -0.0250
-19 4 11 0.9773 -0.0060
-19 4 12 -2.0245 0.0009
-19 4 13 -1.0824 -0.0419
-19 4 14 -1.2456 -0.0226
-19 4 15 -1.8139 0.0198
-19 4 16 -2.5765 -0.0091
-19 4 17 0.5677 -0.0296
-19 4 18 -0.8944 0.0215
-19 4 19 1.2624 0.0202
-19 4 20 0.3127 -0.0177
-19 4 21 0.8888 -0.0526
-19 4 22 -0.7891 0.0192
-19 4 23 0.6913 -0.0009
-19 4 24 -1.0908 0.0206
-19 5 -15 0.1200 0.0301
-19 5 -14 0.1483 -0.0016
-19 5 -13 1.6632 -0.0162
-19 5 -12 2.3327 0.0084
-19 5 -11 0.2948 -0.0161
-19 5 -10 1.6107 0.0219
-19 5 -9 2.0123 -0.0156
-19 5 -8 0.3923 0.0029
-19 5 -7 -0.6420 -0.0096
-19 5 -6 0.9624 0.0074
-19 5 -5 -0.3328 0.0198
-19 5 -4 1.7796 0.0057
-19 5 -3 0.6625 0.0456
-19 5 -2 0.0344 0.0132
-19 5 -1 -0.7701 0.0102
-19 5 0 1.4293 0.0192
-19 5 1 -0.7856 -0.0434
-19 5 2 -0.9622 0.0090
-19 5 3 -0.9054 -0.0150
-19 5 4 1.5585 -0.0139
-19 5 5 -4.1042 0.0119
-19 5 6 0.4290 0.0109
-19 5 7 0.0818 0.0145
-19 5 8 -0.4346 -0.0108
-19 5 9 0.7893 -0.0102
-19 5 10 3.5818 0.0010
-19 5 11 1.7065 -0.0426
-19 5 12 1.5383 -0.0121
-19 5 13 2.7724 0.0132
-19 5 14 3.1373 -0.0127
-19 5 15 1.5362 0.0159
-19 5 16 1.6261 -0.0070
-19 5 17 2.2981 0.0356
-19 5 18 0.8270 0.0245
-19 5 19 0.9440 0.0223
-19 5 20 -3.0792 0.0672
-19 5 21 2.2276 0.0871
-19 5 22 -0.0820 0.0490
-19 5 23 -1.2581 0.0525
-19 6 -15 0.0335 -0.1668
-19 6 -14 -1.2370 -0.0520
-19 6 -13 0.8472 -0.0991
-19 6 -12 0.3087 -0.0100
-19 6 -11 0.8983 -0.0473
-19 6 -10 -1.2840 -0.0315
-19 6 -9 1.8933 0.0261
-19 6 -8 2.9737 -0.0145
-19 6 -7 -2.7157 0.0193
-19 6 -6 1.0238 -0.0164
-19 6 -5 -0.0625 0.0105
-19 6 -4 -0.8128 0.0107
-19 6 -3 -2.5302 -0.0069
-19 6 -2 0.0105 -0.0072
-19 6 -1 2.7141 -0.0128
-19 6 0 -0.5116 -0.0006
-19 6 1 -1.1345 -0.0142
-19 6 2 1.6440 0.0092
-19 6 3 1.9334 -0.0053
-19 6 4 1.8050 -0.0050
-19 6 5 0.4368 0.0068
-19 6 6 -0.2364 -0.0028
-19 6 7 0.9719 0.0398
-19 6 8 -0.1248 -0.0189
-19 6 9 -1.8095 0.0057
-19 6 10 -2.3687 0.0030
-19 6 11 -1.5722 -0.0206
-19 6 12 -1.8474 -0.0053
-19 6 13 -2.1492 -0.0139
-19 6 14 -1.9388 0.0106
-19 6 15 -0.8560 -0.0038
-19 6 16 -0.5356 0.0047
-19 6 17 0.9521 0.0126
-19 6 18 -2.1404 0.0012
-19 6 19 -2.1565 0.0511
-19 6 20 -0.8474 -0.0699
-19 6 21 1.0190 -0.0335
-19 6 22 -0.5786 -0.0228
-19 6 23 -0.9379 -0.0025
-19 7 -14 -1.3113 -0.0727
-19 7 -13 -0.3277 0.0080
-19 7 -12 1.8499 -0.0181
-19 7 -11 -1.6055 0.0054
-19 7 -10 0.9860 -0.0074
-19 7 -9 -2.1546 -0.0091
-19 7 -8 0.9578 -0.0057
-19 7 -7 0.2620 0.0546
-19 7 -6 2.8416 0.0089
-19 7 -5 -0.6863 -0.0160
-19 7 -4 1.9270 -0.0291
-19 7 -3 -1.1463 0.0109
-19 7 -2 0.5985 -0.0018
-19 7 -1 -1.3560 0.0002
-19 7 0 0.6721 -0.0073
-19 7 1 1.2201 0.0262
-19 7 2 -1.5956 0.0328
-19 7 3 0.3270 -0.0162
-19 7 4 0.2660 0.0086
-19 7 5 -2.3308 0.0064
-19 7 6 -0.1255 -0.0004
-19 7 7 -0.1427 -0.0134
-19 7 8 -1.0617 -0.0227
-19 7 9 3.0806 0.0164
-19 7 10 0.7438 -0.0350
-19 7 11 1.8972 -0.0135
-19 7 12 2.8102 0.0170
-19 7 13 -0.1643 0.0056
-19 7 14 3.4078 0.0195
-19 7 15 1.0464 -0.0023
-19 7 16 2.6093 0.0537
-19 7 17 -0.0002 -0.0231
-19 7 18 0.8424 -0.0161
-19 7 19 -0.4928 0.0157
-19 7 20 -0.2861 0.0571
-19 7 21 1.0002 0.1025
-19 7 22 0.1452 0.1623
-19 8 -14 -0.8126 0.1607
-19 8 -13 -0.1478 0.0483
-19 8 -12 1.4938 0.0439
-19 8 -11 1.7857 -0.0452
-19 8 -10 0.0362 0.0154
-19 8 -9 -0.1884 -0.0240
-19 8 -8 1.2584 -0.0216
-19 8 -7 -0.4711 -0.0200
-19 8 -6 2.1504 -0.0067
-19 8 -5 0.6379 -0.0007
-19 8 -4 -0.0418 0.0003
-19 8 -3 -2.3693 -0.0185
-19 8 -2 1.2577 0.0379
-19 8 -1 1.1447 -0.0141
-19 8 0 1.3947 0.0083
-19 8 1 -0.3718 0.0068
-19 8 2 0.8622 -0.0036
-19 8 3 1.0013 0.0120
-19 8 4 1.2456 0.0190
-19 8 5 -0.3077 0.0231
-19 8 6 1.3723 -0.0147
-19 8 7 0.1902 0.0054
-19 8 8 -0.5803 -0.0098
-19 8 9 -0.4676 -0.0069
-19 8 10 -0.2186 -0.0212
-19 8 11 0.4664 0.0233
-19 8 12 -0.5978 -0.0277
-19 8 13 0.7340 0.0038
-19 8 14 0.8712 0.0120
-19 8 15 -1.5309 0.0023
-19 8 16 0.9406 0.0192
-19 8 17 -2.6072 -0.0347
-19 8 18 -0.0819 0.0692
-19 8 19 -1.3488 -0.0491
-19 8 20 1.0434 -0.0522
-19 8 21 -0.3446 0.0049
-19 8 22 -1.3637 0.0849
-19 9 -13 1.2700 0.1282
-19 9 -12 -1.6342 0.0470
-19 9 -11 2.0108 0.0647
-19 9 -10 -1.8589 -0.0135
-19 9 -9 -0.8180 -0.0070
-19 9 -8 -0.6732 -0.0325
-19 9 -7 0.0373 -0.0288
-19 9 -6 -0.2023 -0.0618
-19 9 -5 1.4357 -0.0250
-19 9 -4 0.4136 -0.0121
-19 9 -3 0.1776 0.0210
-19 9 -2 -0.6297 -0.0127
-19 9 -1 -0.9869 -0.0086
-19 9 0 0.7998 0.0050
-19 9 1 -0.7583 0.0094
-19 9 2 -0.6397 0.0110
-19 9 3 0.1491 -0.0100
-19 9 4 -1.8077 -0.0174
-19 9 5 0.3449 0.0289
-19 9 6 -0.0525 -0.0172
-19 9 7 -1.8380 0.0086
-19 9 8 0.9185 0.0124
-19 9 9 1.2789 -0.0007
-19 9 10 -0.5651 -0.0249
-19 9 11 2.2818 -0.0068
-19 9 12 -1.1582 0.0107
-19 9 13 0.4932 0.0387
-19 9 14 -1.0745 0.0050
-19 9 15 1.1165 -0.0251
-19 9 16 -0.6004 0.0057
-19 9 17 -0.9169 -0.0247
-19 9 18 -0.0471 -0.0006
-19 9 19 -0.5640 0.0612
-19 9 20 0.5852 0.0346
-19 9 21 2.0934 0.1047
-19 10 -12 -1.2334 -0.1037
-19 10 -11 1.8940 -0.0384
-19 10 -10 -0.5455 -0.0106
-19 10 -9 -0.7440 0.0036
-19 10 -8 -5.7260 -0.0068
-19 10 -7 -1.0658 -0.0060
-19 10 -6 1.2377 -0.0023
-19 10 -5 0.0011 0.0028
-19 10 -4 0.1453 0.0072
-19 10 -3 1.2119 0.0163
-19 10 -2 -1.7585 0.0258
-19 10 -1 0.9147 -0.0237
-19 10 0 -0.2897 0.0237
-19 10 1 1.0467 -0.0219
-19 10 2 -0.3055 -0.0180
-19 10 3 0.3565 -0.0065
-19 10 4 0.8941 -0.0106
-19 10 5 -0.9326 -0.0161
-19 10 6 -1.0586 0.0035
-19 10 7 2.2015 0.0271
-19 10 8 0.3393 -0.0206
-19 10 9 0.4728 0.0093
-19 10 10 -0.1473 0.0097
-19 10 11 -1.1144 -0.0057
-19 10 12 -1.2840 0.0224
-19 10 13 -0.8760 0.0205
-19 10 14 -0.6262 0.0298
-19 10 15 -0.0355 0.0130
-19 10 16 -0.0040 -0.0085
-19 10 17 -1.0872 0.0455
-19 10 18 -1.9402 0.0304
-19 10 19 -0.5210 0.0690
-19 10 20 0.1495 0.0077
-19 10 21 -0.3425 0.0032
-19 11 -11 -3.1108 -0.0758
-19 11 -10 0.4456 -0.0845
-19 11 -9 -3.9621 -0.0571
-19 11 -8 1.8042 0.0103
-19 11 -7 -1.6455 0.0234
-19 11 -6 0.7354 0.0267
-19 11 -5 1.2632 0.0412
-19 11 -4 2.3679 -0.0044
-19 11 -3 -0.0474 0.0426
-19 11 -2 0.2373 0.0046
-19 11 -1 0.0925 -0.0369
-19 11 0 3.3308 -0.0126
-19 11 1 2.3669 -0.0088
-19 11 2 -1.0012 0.0461
-19 11 3 0.6704 0.0009
-19 11 4 -1.6323 -0.0063
-19 11 5 -0.9693 0.0110
-19 11 6 1.5804 -0.0428
-19 11 7 -0.0238 0.0051
-19 11 8 1.1177 -0.0273
-19 11 9 -0.7935 -0.0184
-19 11 10 0.3987 0.0303
-19 11 11 -0.1983 0.0250
-19 11 12 1.6836 0.0627
-19 11 13 1.0549 0.0190
-19 11 14 0.4793 0.0129
-19 11 15 0.4102 0.0472
-19 11 16 2.3426 0.0537
-19 11 17 -0.7266 -0.1214
-19 11 18 0.6452 -0.1769
-19 11 19 -0.5125 -0.1795
-19 11 20 -0.5153 -0.0572
-19 12 -10 -2.1654 0.0747
-19 12 -9 1.3939 -0.0157
-19 12 -8 -3.4309 0.0638
-19 12 -7 -2.9032 -0.0165
-19 12 -6 -0.1998 -0.0386
-19 12 -5 0.1728 -0.0008
-19 12 -4 -3.3070 -0.0073
-19 12 -3 -2.4691 -0.0118
-19 12 -2 -0.2581 0.0206
-19 12 -1 -0.0889 -0.0409
-19 12 0 -2.7352 -0.0010
-19 12 1 0.8392 0.0254
-19 12 2 -1.7931 0.0134
-19 12 3 -1.3919 0.0072
-19 12 4 -0.2630 -0.0005
-19 12 5 -0.1878 -0.0240
-19 12 6 0.8002 -0.0574
-19 12 7 -1.3098 0.0081
-19 12 8 0.7983 -0.0055
-19 12 9 -1.2531 0.0221
-19 12 10 1.4181 0.0530
-19 12 11 -1.6258 0.0181
-19 12 12 1.2350 0.0118
-19 12 13 2.2062 0.0205
-19 12 14 -2.0545 0.0545
-19 12 15 -1.9071 0.0375
-19 12 16 -1.1946 -0.0441
-19 12 17 2.2354 0.0046
-19 12 18 0.7976 0.1464
-19 12 19 -0.5625 0.0202
-19 13 -9 -1.6775 -0.0391
-19 13 -8 -1.2487 -0.0337
-19 13 -7 2.3838 -0.0058
-19 13 -6 -1.8870 -0.0756
-19 13 -5 0.4116 0.0242
-19 13 -4 1.2517 -0.0171
-19 13 -3 -0.6932 0.0325
-19 13 -2 0.4533 -0.0061
-19 13 -1 -1.7896 0.0198
-19 13 0 2.5785 0.0460
-19 13 1 1.1964 -0.0031
-19 13 2 -2.1090 0.0370
-19 13 3 0.7877 0.0289
-19 13 4 2.4621 -0.0268
-19 13 5 0.6455 0.0007
-19 13 6 1.5848 -0.0418
-19 13 7 0.9253 -0.0267
-19 13 8 0.8425 -0.0112
-19 13 9 -0.8552 0.0424
-19 13 10 -0.6574 -0.0177
-19 13 11 -2.9320 -0.0179
-19 13 12 0.0961 0.0654
-19 13 13 -1.2513 0.0674
-19 13 14 0.2976 -0.0178
-19 13 15 -0.3667 -0.0380
-19 13 16 -0.7555 0.1103
-19 13 17 0.0200 0.1796
-19 13 18 2.8091 0.1394
-19 14 -8 -3.8212 -0.0969
-19 14 -7 -0.0094 -0.1137
-19 14 -6 -3.0408 -0.0709
-19 14 -5 3.5107 -0.0535
-19 14 -4 2.1635 -0.0051
-19 14 -3 0.2230 0.0161
-19 14 -2 0.8091 0.0094
-19 14 -1 3.1483 -0.0125
-19 14 0 -0.6916 -0.0097
-19 14 1 -0.0920 -0.0052
-19 14 2 0.9743 0.0125
-19 14 3 0.8379 0.0257
-19 14 4 -1.1978 -0.0114
-19 14 5 0.6377 0.0078
-19 14 6 -1.0757 -0.0539
-19 14 7 -0.0001 0.0112
-19 14 8 -0.5321 0.0096
-19 14 9 -1.1532 -0.0384
-19 14 10 0.5991 0.0044
-19 14 11 -0.5940 0.0671
-19 14 12 2.7513 0.0838
-19 14 13 0.1442 -0.0397
-19 14 14 1.2035 -0.0030
-19 14 15 1.9345 0.2450
-19 14 16 1.0198 0.1890
-19 15 -7 1.4172 0.0153
-19 15 -6 -2.0145 0.0904
-19 15 -5 1.9582 0.0420
-19 15 -4 -1.7757 0.0503
-19 15 -3 0.7451 0.0184
-19 15 -2 -0.0639 -0.0287
-19 15 -1 2.6619 -0.0334
-19 15 0 1.5750 -0.0091
-19 15 1 -2.1973 -0.0223
-19 15 2 -2.2687 0.0033
-19 15 3 1.3608 0.0294
-19 15 4 0.6255 -0.0253
-19 15 5 -0.0506 0.0610
-19 15 6 -1.3612 0.0209
-19 15 7 -2.3473 -0.0069
-19 15 8 -1.6543 -0.1022
-19 15 9 -1.0376 -0.0212
-19 15 10 -1.5910 0.0291
-19 15 11 1.6058 0.0013
-19 15 12 0.2314 -0.0575
-19 15 13 3.2431 0.0298
-19 15 14 1.6187 0.1363
-19 15 15 1.6948 0.0409
-19 16 -5 -4.5507 0.0371
-19 16 -4 1.1029 -0.0533
-19 16 -3 2.7640 -0.0442
-19 16 -2 1.3932 -0.0519
-19 16 -1 1.2904 -0.0086
-19 16 0 -0.8634 0.0206
-19 16 1 0.3746 0.0365
-19 16 2 -2.1199 0.0218
-19 16 3 0.0200 -0.0140
-19 16 4 0.2133 0.0539
-19 16 5 0.9418 0.0260
-19 16 6 -0.3576 -0.0893
-19 16 7 -0.2149 -0.0303
-19 16 8 1.1072 0.0580
-19 16 9 0.9653 0.0695
-19 16 10 0.3102 -0.0483
-19 16 11 0.2249 -0.1234
-19 16 12 0.4255 0.0161
-19 16 13 -1.3683 0.0398
-19 17 -2 3.7174 0.1013
-19 17 -1 1.5846 0.1101
-19 17 0 -0.0149 0.0950
-19 17 1 -1.2066 -0.0420
-19 17 2 -0.3684 0.0111
-19 17 3 -0.4315 0.0488
-19 17 4 0.6424 -0.0408
-19 17 5 2.2004 -0.0759
-19 17 6 1.3978 -0.0268
-19 17 7 -1.7482 0.0666
-19 17 8 -0.1760 0.0079
-19 17 9 0.4030 -0.1392
-19 17 10 -2.1299 -0.0520
-19 18 4 0.8607 -0.1741
-18 0 -16 -4.0717 -0.3276
-18 0 -14 3.5686 -0.0010
-18 0 -12 -1.3777 -0.0798
-18 0 -10 -2.5959 0.0730
-18 0 -8 -0.6122 -0.0177
-18 0 -6 -0.0028 -0.0077
-18 0 -4 5.7062 -0.0593
-18 0 -2 2.9670 0.0328
-18 0 0 6.5243 0.0049
-18 0 2 4.7337 0.0038
-18 0 4 -0.3456 -0.0048
-18 0 6 -1.6095 0.0019
-18 0 8 -1.7139 -0.0143
-18 0 10 -0.0098 0.0339
-18 0 12 1.3159 -0.0137
-18 0 14 0.3230 0.0102
-18 0 16 -2.4389 -0.0242
-18 0 18 -0.1757 0.0368
-18 0 20 -0.4624 -0.0306
-18 0 22 0.4431 0.0272
-18 0 24 0.7917 -0.3412
-18 1 -17 0.1576 -0.1042
-18 1 -16 3.6336 -0.0742
-18 1 -15 -0.7045 0.0333
-18 1 -14 0.5174 -0.0446
-18 1 -13 -4.4333 -0.0492
-18 1 -12 -2.0119 -0.0444
-18 1 -11 -1.9757 -0.0726
-18 1 -10 0.1035 -0.0073
-18 1 -9 0.5921 -0.0695
-18 1 -8 0.7616 0.0173
-18 1 -7 -2.5031 0.0075
-18 1 -6 1.4011 -0.0115
-18 1 -5 0.2699 0.0180
-18 1 -4 -1.9628 -0.0173
-18 1 -3 -2.3970 0.0238
-18 1 -2 -1.1734 -0.0011
-18 1 -1 0.6361 -0.0234
-18 1 0 0.2671 0.0112
-18 1 1 -0.6503 -0.0275
-18 1 2 0.2859 0.0058
-18 1 3 1.1155 0.0118
-18 1 4 1.3877 0.0176
-18 1 5 3.2716 0.0130
-18 1 6 -1.5593 -0.0267
-18 1 7 1.2916 0.0174
-18 1 8 -1.7604 0.0028
-18 1 9 2.5398 -0.0284
-18 1 10 0.9010 0.0057
-18 1 11 0.2230 -0.0128
-18 1 12 -0.0062 -0.0264
-18 1 13 2.2202 0.0160
-18 1 14 0.9736 0.0111
-18 1 15 0.6990 0.0088
-18 1 16 0.6102 -0.0024
-18 1 17 0.3323 -0.0111
-18 1 18 -2.3206 -0.0204
-18 1 19 1.6490 -0.0192
-18 1 20 0.4783 0.0172
-18 1 21 0.7205 0.0167
-18 1 22 -0.8959 0.0400
-18 1 23 0.1764 0.0063
-18 1 24 0.2283 0.1215
-18 1 25 0.2334 -0.1584
-18 2 -17 2.4192 -0.0210
-18 2 -16 3.0130 -0.0282
-18 2 -15 0.2129 0.0244
-18 2 -14 1.5240 -0.0878
-18 2 -13 -1.4107 0.0304
-18 2 -12 -1.3047 -0.0291
-18 2 -11 -0.9366 0.0425
-18 2 -10 -3.0191 -0.0235
-18 2 -9 -1.7436 -0.0074
-18 2 -8 0.6651 0.0214
-18 2 -7 2.5953 -0.0348
-18 2 -6 -0.2250 -0.0072
-18 2 -5 3.1513 0.0063
-18 2 -4 0.7150 -0.0392
-18 2 -3 4.1175 0.0078
-18 2 -2 1.2562 -0.0341
-18 2 -1 3.3209 0.0060
-18 2 0 1.8691 -0.0031
-18 2 1 -0.2840 -0.0257
-18 2 2 -0.0166 0.0350
-18 2 3 -2.5863 -0.0049
-18 2 4 -2.6253 0.0229
-18 2 5 2.4031 0.0107
-18 2 6 -1.3918 -0.0217
-18 2 7 1.3531 -0.0115
-18 2 8 0.5527 -0.0123
-18 2 9 0.6478 0.0069
-18 2 10 0.3074 -0.0135
-18 2 11 0.6658 0.0011
-18 2 12 -0.6845 0.0202
-18 2 13 -3.2490 -0.0399
-18 2 14 0.6820 -0.0021
-18 2 15 -0.2015 -0.0292
-18 2 16 -2.1911 0.0254
-18 2 17 -0.2612 0.0269
-18 2 18 -0.7950 -0.0158
-18 2 19 2.6243 0.0792
-18 2 20 0.7129 -0.0276
-18 2 21 2.6145 0.0206
-18 2 22 0.1102 -0.0523
-18 2 23 0.3741 0.1626
-18 2 24 0.3408 -0.0065
-18 2 25 0.4301 0.2998
-18 3 -17 -1.6323 0.0431
-18 3 -16 -1.7008 0.0283
-18 3 -15 -0.4531 0.0125
-18 3 -14 0.9848 -0.0025
-18 3 -13 -0.1298 0.0496
-18 3 -12 2.8932 -0.0246
-18 3 -11 -0.1605 0.0161
-18 3 -10 -1.3584 -0.0066
-18 3 -9 0.3774 -0.0014
-18 3 -8 0.6136 0.0043
-18 3 -7 -0.4993 -0.0730
-18 3 -6 -1.2793 0.0074
-18 3 -5 -0.4804 -0.0325
-18 3 -4 -1.4442 -0.0415
-18 3 -3 0.9565 0.0051
-18 3 -2 -1.1885 -0.0154
-18 3 -1 1.5011 0.0569
-18 3 0 0.0637 -0.0180
-18 3 1 1.4415 -0.0257
-18 3 2 0.3239 0.0247
-18 3 3 -2.4845 0.0036
-18 3 4 1.7616 0.0281
-18 3 5 -1.1252 -0.0106
-18 3 6 2.1705 0.0032
-18 3 7 0.2871 0.0239
-18 3 8 -2.5896 -0.0354
-18 3 9 -0.3846 -0.0004
-18 3 10 1.1472 -0.0251
-18 3 11 0.0470 -0.0200
-18 3 12 0.8649 -0.0140
-18 3 13 2.5039 -0.0108
-18 3 14 2.1157 0.0224
-18 3 15 2.1604 0.0012
-18 3 16 1.3378 0.0067
-18 3 17 2.0626 0.0145
-18 3 18 -1.4087 -0.0110
-18 3 19 0.0498 0.0202
-18 3 20 -0.1669 -0.0329
-18 3 21 0.7898 0.0094
-18 3 22 0.7926 -0.0150
-18 3 23 0.4094 -0.0168
-18 3 24 0.8997 0.0548
-18 4 -16 -1.2320 0.1060
-18 4 -15 0.4333 0.0169
-18 4 -14 -2.1504 0.0233
-18 4 -13 1.0575 -0.0030
-18 4 -12 -1.0432 0.0334
-18 4 -11 -2.1332 -0.0283
-18 4 -10 0.6479 -0.0238
-18 4 -9 -3.8566 0.0242
-18 4 -8 1.4538 0.0053
-18 4 -7 -0.2630 -0.0115
-18 4 -6 0.2407 0.0001
-18 4 -5 -3.3978 -0.0347
-18 4 -4 -0.9191 -0.0076
-18 4 -3 -2.1790 -0.0013
-18 4 -2 -2.9088 -0.0337
-18 4 -1 -0.3849 0.0099
-18 4 0 -1.7117 -0.0267
-18 4 1 -1.1767 -0.0038
-18 4 2 0.9071 0.0017
-18 4 3 -2.1463 -0.0310
-18 4 4 3.5785 0.0151
-18 4 5 0.7580 -0.0272
-18 4 6 1.1271 -0.0119
-18 4 7 -1.3941 0.0001
-18 4 8 -0.7527 0.0215
-18 4 9 -4.7836 0.0400
-18 4 10 -3.1213 -0.0249
-18 4 11 -2.5658 0.0089
-18 4 12 -2.6230 0.0155
-18 4 13 -3.8128 -0.0134
-18 4 14 -3.2093 -0.0074
-18 4 15 0.2052 0.0119
-18 4 16 -2.4737 0.0112
-18 4 17 -0.5529 -0.0159
-18 4 18 -1.2401 0.0138
-18 4 19 -0.5628 0.0692
-18 4 20 0.5176 -0.0209
-18 4 21 0.2560 0.0870
-18 4 22 -0.1267 0.0688
-18 4 23 0.5391 0.0119
-18 4 24 -0.6464 0.0765
-18 5 -16 0.2960 0.0895
-18 5 -15 1.8684 0.0774
-18 5 -14 -1.6834 0.0319
-18 5 -13 -0.1537 0.0281
-18 5 -12 0.0853 -0.0139
-18 5 -11 -1.5387 -0.0045
-18 5 -10 -1.0752 -0.0150
-18 5 -9 -1.9971 0.0270
-18 5 -8 -0.6712 -0.0305
-18 5 -7 -0.4713 0.0037
-18 5 -6 0.9434 0.0145
-18 5 -5 -0.6710 -0.0107
-18 5 -4 0.3003 -0.0009
-18 5 -3 0.6649 -0.0203
-18 5 -2 1.3392 -0.0056
-18 5 -1 -3.1616 -0.0094
-18 5 0 0.8609 -0.0307
-18 5 1 0.5874 0.0221
-18 5 2 -1.1618 -0.0044
-18 5 3 -3.0778 0.0178
-18 5 4 1.1391 0.0137
-18 5 5 -0.6751 -0.0186
-18 5 6 -0.1803 0.0147
-18 5 7 -0.5559 -0.0256
-18 5 8 1.0370 -0.0319
-18 5 9 0.2246 -0.0207
-18 5 10 2.4732 -0.0109
-18 5 11 2.5953 0.0085
-18 5 12 1.2032 -0.0085
-18 5 13 0.0791 0.0178
-18 5 14 1.7588 0.0438
-18 5 15 0.4207 0.0249
-18 5 16 1.1960 0.0139
-18 5 17 -2.0772 0.0283
-18 5 18 1.4861 -0.0148
-18 5 19 2.7388 0.0235
-18 5 20 -1.3647 -0.0375
-18 5 21 0.8310 0.0242
-18 5 22 1.0278 -0.0411
-18 5 23 0.6082 -0.0411
-18 5 24 -0.7977 -0.0142
-18 6 -16 0.4919 -0.1250
-18 6 -15 -0.3456 -0.0378
-18 6 -14 2.6254 -0.0250
-18 6 -13 -0.7996 0.0239
-18 6 -12 1.7415 -0.0198
-18 6 -11 1.6561 -0.0327
-18 6 -10 -0.9773 0.0032
-18 6 -9 -1.4955 -0.0241
-18 6 -8 1.6067 0.0052
-18 6 -7 -0.8373 -0.0259
-18 6 -6 -2.0739 0.0074
-18 6 -5 -0.3126 0.0137
-18 6 -4 -0.0291 0.0280
-18 6 -3 0.1604 0.0189
-18 6 -2 -1.4608 0.0070
-18 6 -1 0.0331 0.0075
-18 6 0 0.4900 -0.0337
-18 6 1 -0.4041 -0.0103
-18 6 2 -0.5749 -0.0383
-18 6 3 0.7081 -0.0136
-18 6 4 0.3970 0.0152
-18 6 5 0.9422 -0.0252
-18 6 6 1.5704 0.0014
-18 6 7 -0.6721 -0.0029
-18 6 8 1.6981 0.0164
-18 6 9 0.7158 -0.0190
-18 6 10 -2.5902 -0.0180
-18 6 11 0.5763 0.0372
-18 6 12 1.5483 -0.0050
-18 6 13 1.3487 0.0171
-18 6 14 0.4267 0.0021
-18 6 15 -0.2568 -0.0096
-18 6 16 -0.6070 0.0205
-18 6 17 -0.5252 0.0064
-18 6 18 1.6366 0.0053
-18 6 19 -1.5470 0.0041
-18 6 20 0.4060 -0.0453
-18 6 21 -1.3497 0.0240
-18 6 22 0.6761 0.0027
-18 6 23 2.2978 0.1034
-18 6 24 -0.6493 0.1620
-18 7 -15 1.3704 -0.1136
-18 7 -14 -0.5415 -0.1027
-18 7 -13 -0.2494 0.0069
-18 7 -12 -2.6913 -0.0203
-18 7 -11 -0.2028 0.0028
-18 7 -10 0.1980 0.0409
-18 7 -9 0.5432 -0.0169
-18 7 -8 -2.2223 0.0334
-18 7 -7 1.3448 0.0139
-18 7 -6 -1.6681 -0.0013
-18 7 -5 1.4836 0.0013
-18 7 -4 -0.0076 -0.0248
-18 7 -3 0.6063 0.0195
-18 7 -2 0.3320 -0.0238
-18 7 -1 -0.9717 -0.0078
-18 7 0 -1.9476 -0.0203
-18 7 1 1.2781 -0.0073
-18 7 2 -0.8254 0.0251
-18 7 3 -1.5707 0.0066
-18 7 4 0.3418 -0.0149
-18 7 5 -0.6128 -0.0222
-18 7 6 1.5099 0.0114
-18 7 7 -0.5753 -0.0202
-18 7 8 0.5992 -0.0167
-18 7 9 -0.4322 -0.0029
-18 7 10 -0.8327 0.0061
-18 7 11 -1.0308 0.0076
-18 7 12 -0.5227 0.0069
-18 7 13 -0.9912 0.0354
-18 7 14 -0.6510 -0.0154
-18 7 15 -2.2277 -0.0428
-18 7 16 0.5334 0.0333
-18 7 17 -2.2168 0.0106
-18 7 18 2.0922 -0.0077
-18 7 19 -0.6099 -0.0110
-18 7 20 0.8816 -0.0506
-18 7 21 -1.2291 -0.0865
-18 7 22 3.7535 -0.0958
-18 7 23 0.5097 -0.0975
-18 8 -15 0.0028 0.0632
-18 8 -14 1.7403 0.0143
-18 8 -13 2.3174 0.0066
-18 8 -12 -1.1871 -0.0244
-18 8 -11 0.9499 0.0095
-18 8 -10 0.5031 0.0208
-18 8 -9 0.9287 0.0052
-18 8 -8 -0.8133 0.0039
-18 8 -7 -1.9002 -0.0059
-18 8 -6 -2.9382 -0.0051
-18 8 -5 0.0563 0.0114
-18 8 -4 -0.0613 0.0041
-18 8 -3 1.9848 -0.0086
-18 8 -2 -1.7316 0.0159
-18 8 -1 0.1206 0.0320
-18 8 0 1.2876 -0.0106
-18 8 1 -0.4097 0.0104
-18 8 2 -1.4503 0.0182
-18 8 3 -1.9284 -0.0139
-18 8 4 -1.0141 0.0085
-18 8 5 -0.3366 -0.0201
-18 8 6 -2.1771 -0.0193
-18 8 7 0.6141 -0.0022
-18 8 8 1.2877 -0.0146
-18 8 9 -0.0975 -0.0084
-18 8 10 1.6201 0.0039
-18 8 11 2.2588 0.0239
-18 8 12 -1.7860 -0.0012
-18 8 13 3.1022 -0.0024
-18 8 14 -0.4997 -0.0163
-18 8 15 1.9284 0.0149
-18 8 16 -0.6015 -0.0127
-18 8 17 1.0451 -0.0347
-18 8 18 0.7864 -0.0237
-18 8 19 -0.5441 -0.0062
-18 8 20 0.2475 0.0509
-18 8 21 -2.1786 0.0340
-18 8 22 -1.1753 0.0258
-18 8 23 1.4878 0.1672
-18 9 -14 -1.8462 0.1085
-18 9 -13 -0.4320 0.0971
-18 9 -12 -0.5583 0.0168
-18 9 -11 -1.6783 0.0152
-18 9 -10 -0.9312 -0.0056
-18 9 -9 0.1041 0.0128
-18 9 -8 0.4140 0.0077
-18 9 -7 0.5421 -0.0259
-18 9 -6 -2.5698 -0.0144
-18 9 -5 -0.0352 0.0160
-18 9 -4 -1.2841 0.0062
-18 9 -3 1.9859 0.0208
-18 9 -2 -0.9130 -0.0183
-18 9 -1 0.5278 0.0255
-18 9 0 -0.1984 0.0264
-18 9 1 1.0760 -0.0021
-18 9 2 0.9420 0.0176
-18 9 3 2.0010 -0.0071
-18 9 4 -0.7981 0.0161
-18 9 5 2.3661 -0.0014
-18 9 6 2.1652 0.0042
-18 9 7 -0.7781 -0.0174
-18 9 8 0.7410 -0.0299
-18 9 9 -4.2331 0.0388
-18 9 10 0.2257 -0.0125
-18 9 11 -2.0564 0.0089
-18 9 12 -0.7420 -0.0072
-18 9 13 0.7613 0.0218
-18 9 14 -1.8925 0.0166
-18 9 15 0.6758 0.0020
-18 9 16 -0.0027 0.0048
-18 9 17 1.4005 0.0275
-18 9 18 1.1001 -0.0216
-18 9 19 1.7130 -0.0331
-18 9 20 -1.8483 -0.0798
-18 9 21 1.4493 -0.0097
-18 9 22 -1.0007 -0.0803
-18 10 -14 2.9584 -0.0672
-18 10 -13 -0.8401 0.0115
-18 10 -12 2.8345 0.0705
-18 10 -11 -0.5662 0.0289
-18 10 -10 -1.8130 0.0503
-18 10 -9 1.9355 -0.0540
-18 10 -8 -0.9033 0.0225
-18 10 -7 -0.8849 0.0159
-18 10 -6 -0.2581 0.0010
-18 10 -5 -1.4141 -0.0102
-18 10 -4 -0.9050 0.0297
-18 10 -3 -0.7143 0.0171
-18 10 -2 -0.3748 -0.0018
-18 10 -1 0.0909 0.0305
-18 10 0 -2.9687 -0.0021
-18 10 1 1.7744 0.0001
-18 10 2 -0.3595 -0.0020
-18 10 3 -1.2338 -0.0212
-18 10 4 2.6634 0.0074
-18 10 5 -0.3881 -0.0108
-18 10 6 -0.8753 -0.0153
-18 10 7 -0.9682 0.0295
-18 10 8 2.7202 0.0287
-18 10 9 -1.0626 0.0313
-18 10 10 3.2435 -0.0151
-18 10 11 -1.8879 0.0081
-18 10 12 2.2567 0.0180
-18 10 13 -0.7848 -0.0114
-18 10 14 0.5212 -0.0226
-18 10 15 -1.4270 -0.0084
-18 10 16 -0.6587 -0.0170
-18 10 17 -0.6246 -0.0231
-18 10 18 -0.3394 -0.0147
-18 10 19 -0.4831 0.0509
-18 10 20 0.5801 0.0642
-18 10 21 -0.7652 -0.0723
-18 11 -13 -0.3940 -0.1303
-18 11 -12 4.1757 -0.0900
-18 11 -11 -0.3948 0.0060
-18 11 -10 0.3502 0.0273
-18 11 -9 -0.7263 0.0393
-18 11 -8 2.5129 0.0084
-18 11 -7 2.8780 0.0706
-18 11 -6 -0.6418 0.0101
-18 11 -5 -1.1286 0.0636
-18 11 -4 1.8674 -0.0064
-18 11 -3 0.6558 0.0080
-18 11 -2 3.8174 0.0056
-18 11 -1 -2.2872 0.0056
-18 11 0 2.5952 0.0250
-18 11 1 2.3381 -0.0028
-18 11 2 0.9781 -0.0038
-18 11 3 3.0380 -0.0120
-18 11 4 0.4565 0.0043
-18 11 5 0.7817 -0.0107
-18 11 6 1.8140 0.0376
-18 11 7 -0.5367 0.0315
-18 11 8 0.9295 0.0240
-18 11 9 -2.6546 0.0149
-18 11 10 2.1783 0.0069
-18 11 11 -3.9657 0.0331
-18 11 12 0.7265 0.0131
-18 11 13 -1.9105 -0.0323
-18 11 14 -0.8494 -0.0272
-18 11 15 -0.3992 -0.0193
-18 11 16 -1.1423 -0.0482
-18 11 17 -1.2753 0.0096
-18 11 18 -1.6017 0.0439
-18 11 19 0.0274 -0.0185
-18 11 20 0.4813 -0.1617
-18 11 21 0.4478 -0.1838
-18 12 -12 0.1860 0.0339
-18 12 -11 3.7449 -0.0155
-18 12 -10 -0.2563 -0.0608
-18 12 -9 4.0102 0.0132
-18 12 -8 0.4320 0.0333
-18 12 -7 0.6794 -0.0203
-18 12 -6 -4.6415 0.0166
-18 12 -5 2.6718 0.0200
-18 12 -4 -1.3035 0.0115
-18 12 -3 -0.2502 -0.0204
-18 12 -2 0.2059 -0.0362
-18 12 -1 2.5263 -0.0016
-18 12 0 -0.3778 -0.0097
-18 12 1 -1.0389 0.0085
-18 12 2 2.9177 0.0229
-18 12 3 1.1372 -0.0192
-18 12 4 -0.7918 0.0233
-18 12 5 0.7263 0.0108
-18 12 6 -1.3598 0.0122
-18 12 7 -0.0029 -0.0007
-18 12 8 1.1193 0.0305
-18 12 9 0.8365 0.0425
-18 12 10 1.9072 0.0274
-18 12 11 1.2387 0.0463
-18 12 12 -0.3530 -0.0081
-18 12 13 3.0595 -0.0217
-18 12 14 1.1981 0.0358
-18 12 15 1.8936 0.0541
-18 12 16 -1.1812 -0.0090
-18 12 17 1.3025 -0.0749
-18 12 18 -1.0698 -0.0942
-18 12 19 -1.0479 -0.2798
-18 12 20 -0.7459 -0.1969
-18 13 -11 1.6014 0.0160
-18 13 -10 1.2930 0.0363
-18 13 -9 0.6975 -0.0057
-18 13 -8 -1.1843 0.0245
-18 13 -7 5.7525 -0.0280
-18 13 -6 -0.6145 -0.0102
-18 13 -5 -2.5325 -0.0515
-18 13 -4 -2.1383 -0.0171
-18 13 -3 1.1875 -0.0182
-18 13 -2 -0.1405 0.0216
-18 13 -1 -0.7648 0.0186
-18 13 0 -1.0213 0.0242
-18 13 1 -0.5554 0.0179
-18 13 2 -0.9935 -0.0024
-18 13 3 -0.4477 -0.0371
-18 13 4 0.1877 -0.0220
-18 13 5 0.6174 -0.0127
-18 13 6 -0.8276 0.0255
-18 13 7 -0.7252 0.0328
-18 13 8 -0.5747 0.0027
-18 13 9 0.2440 0.0481
-18 13 10 0.2627 0.0013
-18 13 11 -0.3398 -0.0130
-18 13 12 -0.4247 -0.0035
-18 13 13 -0.2263 0.0353
-18 13 14 0.0926 0.0465
-18 13 15 1.3954 -0.0689
-18 13 16 -0.6949 -0.0744
-18 13 17 -1.8023 -0.0846
-18 13 18 -1.0707 -0.0807
-18 13 19 1.2213 -0.0279
-18 14 -10 3.5274 -0.1376
-18 14 -9 3.4343 -0.0937
-18 14 -8 3.7451 -0.0963
-18 14 -7 1.1420 -0.0591
-18 14 -6 1.1521 -0.0317
-18 14 -5 -1.9412 -0.0026
-18 14 -4 0.3817 0.0088
-18 14 -3 1.0795 0.0029
-18 14 -2 0.9848 0.0345
-18 14 -1 0.2065 0.0412
-18 14 0 -0.1673 0.0212
-18 14 1 -2.4869 -0.0296
-18 14 2 -0.4041 0.0209
-18 14 3 -0.1249 -0.0228
-18 14 4 -1.2517 -0.0500
-18 14 5 1.5686 0.0319
-18 14 6 1.3115 -0.0333
-18 14 7 2.3185 0.0135
-18 14 8 2.8563 0.0325
-18 14 9 2.4596 0.0297
-18 14 10 -1.7378 -0.0225
-18 14 11 0.9133 0.0130
-18 14 12 -1.6936 0.0325
-18 14 13 -1.0186 0.0223
-18 14 14 -1.2837 -0.0908
-18 14 15 -2.3354 -0.0406
-18 14 16 0.0074 0.0451
-18 14 17 -0.7433 -0.0143
-18 14 18 0.2224 0.0205
-18 15 -8 1.5827 0.0720
-18 15 -7 -0.5976 -0.0092
-18 15 -6 0.1495 0.0024
-18 15 -5 -0.1422 -0.0113
-18 15 -4 -0.4472 -0.0051
-18 15 -3 0.9965 0.0318
-18 15 -2 -3.3185 0.0454
-18 15 -1 -0.5754 -0.0208
-18 15 0 -0.0109 -0.0136
-18 15 1 -0.1124 0.0038
-18 15 2 -1.9510 0.0266
-18 15 3 -1.4860 -0.0127
-18 15 4 1.6305 -0.0040
-18 15 5 0.4381 -0.0317
-18 15 6 -0.4472 -0.0378
-18 15 7 -1.4499 0.0075
-18 15 8 0.6911 0.0175
-18 15 9 -0.0919 -0.0277
-18 15 10 -0.8049 0.0244
-18 15 11 -0.6381 0.1168
-18 15 12 -0.4454 0.0185
-18 15 13 -1.5469 -0.0133
-18 15 14 -1.3498 0.0334
-18 15 15 -1.7064 0.1347
-18 15 16 2.2061 0.0755
-18 16 -7 -0.4410 0.1541
-18 16 -6 6.1642 0.0777
-18 16 -5 -1.1875 0.0294
-18 16 -4 -1.9421 -0.0250
-18 16 -3 -0.8850 -0.0437
-18 16 -2 -1.3478 -0.0877
-18 16 -1 -1.9391 -0.0688
-18 16 0 0.1426 -0.0472
-18 16 1 1.1804 0.0413
-18 16 2 1.4408 0.0798
-18 16 3 -0.8655 -0.0299
-18 16 4 -0.5300 0.0023
-18 16 5 -0.0685 -0.0135
-18 16 6 0.6535 -0.0383
-18 16 7 -0.3797 0.0119
-18 16 8 1.0984 -0.0441
-18 16 9 0.5450 0.0990
-18 16 10 0.8972 0.0282
-18 16 11 -2.3692 -0.0950
-18 16 12 -0.5049 -0.0394
-18 16 13 0.3003 0.0960
-18 16 14 -1.9917 0.2201
-18 16 15 1.3160 -0.2519
-18 17 -5 1.9106 -0.1240
-18 17 -4 0.7012 -0.0706
-18 17 -3 -2.0932 -0.0294
-18 17 -2 -0.0818 0.0190
-18 17 -1 0.3558 0.0330
-18 17 0 3.2939 0.0933
-18 17 1 -0.3853 -0.0223
-18 17 2 0.7408 -0.0332
-18 17 3 -0.5695 0.0058
-18 17 4 -1.3562 0.0803
-18 17 5 0.1765 0.0964
-18 17 6 -0.6267 0.0042
-18 17 7 -0.7646 0.0035
-18 17 8 1.0409 0.0188
-18 17 9 -0.4270 -0.0263
-18 17 10 1.0953 -0.0988
-18 17 11 -0.8509 0.0271
-18 17 12 -1.6307 0.2502
-18 18 -2 0.0140 0.2282
-18 18 -1 3.6429 0.0084
-18 18 0 -0.4663 0.0062
-18 18 1 3.2530 -0.1163
-18 18 2 -0.8770 -0.0328
-18 18 3 2.3543 0.0334
-18 18 4 -0.2582 0.0635
-18 18 5 -2.7023 0.1080
-18 18 6 0.1879 -0.0447
-18 18 7 -1.2155 0.0023
-18 18 8 -0.6715 -0.0358
-18 18 9 -0.8671 -0.1564
-18 18 10 0.8951 0.2267
-17 0 -15 -1.5197 -0.1766
-17 0 -13 2.2729 0.0659
-17 0 -11 -0.5574 0.0373
-17 0 -9 -1.9231 -0.0154
-17 0 -7 1.4844 -0.0699
-17 0 -5 -3.2650 -0.0146
-17 0 -3 2.3702 0.0176
-17 0 -1 -4.8578 0.0058
-17 0 1 -4.5697 -0.0108
-17 0 3 -5.0627 -0.0379
-17 0 5 -1.9088 0.0055
-17 0 7 2.5430 0.0018
-17 0 9 0.2639 -0.0054
-17 0 11 -1.6986 0.0094
-17 0 13 -2.5559 -0.0236
-17 0 15 0.0786 0.0146
-17 0 17 0.8587 -0.0088
-17 0 19 3.0094 0.0298
-17 0 21 1.7381 -0.0504
-17 0 23 0.2476 -0.0400
-17 0 25 0.6590 -0.0099
-17 1 -16 -0.7400 -0.0403
-17 1 -15 -2.7962 -0.2110
-17 1 -14 1.5392 -0.2036
-17 1 -13 1.1870 -0.0625
-17 1 -12 2.6837 -0.0719
-17 1 -11 1.0991 0.0153
-17 1 -10 -0.0300 -0.1083
-17 1 -9 1.2299 0.0444
-17 1 -8 -1.0982 0.0429
-17 1 -7 -3.0646 0.0164
-17 1 -6 -5.0004 0.0109
-17 1 -5 -1.5656 -0.0464
-17 1 -4 -2.0397 0.0166
-17 1 -3 1.7065 0.0066
-17 1 -2 -3.5178 -0.0525
-17 1 -1 0.3463 0.0330
-17 1 0 -1.9104 -0.0243
-17 1 1 2.5941 -0.0010
-17 1 2 2.4314 -0.0092
-17 1 3 -1.0304 -0.0206
-17 1 4 1.0632 0.0203
-17 1 5 -0.8061 0.0095
-17 1 6 -0.2807 0.0006
-17 1 7 -0.4784 -0.0146
-17 1 8 -3.2148 0.0121
-17 1 9 -2.8942 0.0058
-17 1 10 0.2180 -0.0376
-17 1 11 -0.4519 -0.0176
-17 1 12 -1.2214 0.0075
-17 1 13 0.1107 0.0181
-17 1 14 0.8011 -0.0158
-17 1 15 -0.5323 -0.0095
-17 1 16 0.9939 -0.0037
-17 1 17 1.1366 0.0341
-17 1 18 -0.8863 -0.0132
-17 1 19 -1.1339 0.0092
-17 1 20 -0.4193 0.0041
-17 1 21 -0.0716 0.0458
-17 1 22 -0.8539 -0.0502
-17 1 23 0.1064 -0.0429
-17 1 24 0.0220 0.0460
-17 1 25 -1.4941 -0.0094
-17 2 -16 0.2911 0.0661
-17 2 -15 0.9480 -0.0719
-17 2 -14 -1.5719 0.0326
-17 2 -13 -0.0258 -0.0471
-17 2 -12 -1.3988 -0.0159
-17 2 -11 0.9489 -0.0415
-17 2 -10 2.0035 -0.0414
-17 2 -9 -0.7153 0.0017
-17 2 -8 -0.0089 -0.0174
-17 2 -7 0.5896 -0.0106
-17 2 -6 -0.8933 0.0128
-17 2 -5 0.3761 -0.0405
-17 2 -4 -1.8753 0.0453
-17 2 -3 2.6142 -0.0056
-17 2 -2 -2.1182 0.0005
-17 2 -1 -1.4263 0.0006
-17 2 0 -0.6815 -0.0093
-17 2 1 -1.0234 0.0242
-17 2 2 1.5216 -0.0085
-17 2 3 1.0426 -0.0173
-17 2 4 1.1259 0.0101
-17 2 5 -0.7552 -0.0144
-17 2 6 5.1328 0.0102
-17 2 7 -2.3880 -0.0160
-17 2 8 1.6659 0.0020
-17 2 9 -1.3912 0.0338
-17 2 10 0.3513 -0.0001
-17 2 11 0.0840 0.0079
-17 2 12 0.3222 -0.0038
-17 2 13 -1.4985 0.0112
-17 2 14 -0.8110 0.0210
-17 2 15 1.9251 0.0118
-17 2 16 -0.0000 -0.0046
-17 2 17 0.5457 -0.0239
-17 2 18 -0.7877 -0.0001
-17 2 19 -0.4521 0.0219
-17 2 20 -0.6504 0.0445
-17 2 21 -0.8914 -0.0185
-17 2 22 -0.5857 0.0189
-17 2 23 -1.9403 -0.0018
-17 2 24 -1.5105 -0.1260
-17 2 25 0.3053 0.0067
-17 3 -16 -0.9494 -0.0017
-17 3 -15 4.0208 -0.0236
-17 3 -14 -0.9135 0.0355
-17 3 -13 1.9775 -0.0497
-17 3 -12 -0.8894 -0.0475
-17 3 -11 0.4950 -0.0175
-17 3 -10 0.7450 -0.0193
-17 3 -9 -0.8405 0.0153
-17 3 -8 0.5255 -0.0805
-17 3 -7 0.6576 0.0103
-17 3 -6 1.6258 -0.0113
-17 3 -5 1.6437 -0.0109
-17 3 -4 6.6494 0.0191
-17 3 -3 3.5473 -0.0352
-17 3 -2 6.0585 0.0076
-17 3 -1 3.2409 -0.0097
-17 3 0 2.3761 -0.0297
-17 3 1 2.6612 0.0255
-17 3 2 2.1342 -0.0105
-17 3 3 -1.5495 0.0228
-17 3 4 1.4328 -0.0086
-17 3 5 -4.5688 0.0155
-17 3 6 2.8659 0.0334
-17 3 7 1.1013 -0.0194
-17 3 8 0.2446 -0.0230
-17 3 9 1.7757 -0.0235
-17 3 10 3.0311 -0.0013
-17 3 11 2.6297 0.0195
-17 3 12 0.0985 -0.0002
-17 3 13 1.1215 0.0270
-17 3 14 1.5489 0.0080
-17 3 15 -0.7505 0.0000
-17 3 16 1.8113 0.0135
-17 3 17 -1.5657 0.0216
-17 3 18 2.4775 -0.0195
-17 3 19 -1.3595 0.0094
-17 3 20 1.2357 -0.0571
-17 3 21 0.1747 -0.0240
-17 3 22 0.9855 0.0046
-17 3 23 -0.2223 -0.0336
-17 3 24 0.3563 0.0637
-17 3 25 0.0144 0.1682
-17 4 -16 0.6793 0.0193
-17 4 -15 0.6874 0.0363
-17 4 -14 -1.2144 0.0293
-17 4 -13 1.2326 0.0328
-17 4 -12 1.0785 0.0333
-17 4 -11 0.4610 0.0166
-17 4 -10 4.2067 0.0089
-17 4 -9 0.0745 -0.0248
-17 4 -8 0.4278 -0.0228
-17 4 -7 -0.0279 0.0089
-17 4 -6 -0.1911 -0.0502
-17 4 -5 -1.3466 -0.0396
-17 4 -4 -0.0039 0.0087
-17 4 -3 -0.7765 -0.0236
-17 4 -2 0.9632 0.0373
-17 4 -1 -0.2246 -0.0228
-17 4 0 -0.2698 0.0278
-17 4 1 -0.0309 0.0265
-17 4 2 1.9641 -0.0541
-17 4 3 1.7906 0.0303
-17 4 4 -2.1545 -0.0133
-17 4 5 -0.0516 -0.0027
-17 4 6 -0.5907 -0.0004
-17 4 7 0.2457 -0.0181
-17 4 8 1.1892 0.0509
-17 4 9 0.6081 0.0074
-17 4 10 -1.7817 -0.0074
-17 4 11 0.0094 0.0060
-17 4 12 2.2918 -0.0026
-17 4 13 2.4967 -0.0035
-17 4 14 -0.3259 -0.0039
-17 4 15 0.8073 0.0096
-17 4 16 1.4292 0.0045
-17 4 17 0.1658 -0.0336
-17 4 18 1.3044 0.0045
-17 4 19 -2.2179 0.0398
-17 4 20 0.0231 -0.0513
-17 4 21 -0.5525 0.0106
-17 4 22 -0.7731 0.0753
-17 4 23 1.0897 -0.0378
-17 4 24 -1.3181 -0.0281
-17 4 25 0.6359 -0.0525
-17 5 -16 1.1266 0.0719
-17 5 -15 0.2750 -0.0005
-17 5 -14 -0.4232 0.0351
-17 5 -13 -1.2515 0.0369
-17 5 -12 -1.2662 0.0014
-17 5 -11 0.7085 0.0050
-17 5 -10 -0.2808 -0.0169
-17 5 -9 3.4668 -0.0168
-17 5 -8 -2.0880 0.0097
-17 5 -7 0.6623 0.0029
-17 5 -6 -0.2510 -0.0059
-17 5 -5 3.4015 -0.0008
-17 5 -4 -0.4708 -0.0015
-17 5 -3 0.2358 -0.0163
-17 5 -2 1.0081 0.0167
-17 5 -1 0.7167 -0.0297
-17 5 0 -1.4526 -0.0124
-17 5 1 -0.1992 0.0151
-17 5 2 0.2846 0.0047
-17 5 3 0.9750 0.0131
-17 5 4 -2.2971 -0.0279
-17 5 5 1.3539 0.0039
-17 5 6 0.9134 -0.0123
-17 5 7 -1.8464 -0.0164
-17 5 8 0.7728 0.0004
-17 5 9 -1.2477 0.0018
-17 5 10 -2.2901 0.0320
-17 5 11 -0.4420 0.0150
-17 5 12 -4.3191 0.0145
-17 5 13 -3.4703 0.0141
-17 5 14 -3.0707 -0.0239
-17 5 15 -5.1483 0.0265
-17 5 16 0.7173 -0.0048
-17 5 17 -3.1264 0.0040
-17 5 18 0.2415 -0.0147
-17 5 19 -0.3050 -0.0194
-17 5 20 0.8734 0.0008
-17 5 21 -0.0244 -0.0414
-17 5 22 -1.0416 -0.0361
-17 5 23 -0.1456 -0.0554
-17 5 24 0.0874 0.0014
-17 5 25 1.1852 -0.2748
-17 6 -16 0.1478 -0.0268
-17 6 -15 -0.4554 -0.0027
-17 6 -14 0.7923 0.0081
-17 6 -13 -0.3282 -0.0022
-17 6 -12 -0.0309 -0.0328
-17 6 -11 1.9736 0.0176
-17 6 -10 0.6109 0.0230
-17 6 -9 0.6408 -0.0072
-17 6 -8 -0.9923 0.0087
-17 6 -7 -0.3496 -0.0028
-17 6 -6 -0.9988 -0.0005
-17 6 -5 -0.7802 0.0111
-17 6 -4 -1.9962 -0.0064
-17 6 -3 1.6680 -0.0010
-17 6 -2 -0.4833 0.0027
-17 6 -1 1.5182 -0.0152
-17 6 0 -0.0543 -0.0195
-17 6 1 1.8217 -0.0207
-17 6 2 -0.9466 -0.0171
-17 6 3 0.9171 -0.0025
-17 6 4 -1.2010 -0.0040
-17 6 5 -1.5077 0.0078
-17 6 6 0.3072 -0.0082
-17 6 7 -1.6564 0.0057
-17 6 8 1.2562 0.0220
-17 6 9 3.4513 -0.0102
-17 6 10 2.3646 0.0312
-17 6 11 2.0100 -0.0237
-17 6 12 1.3598 0.0203
-17 6 13 2.1043 0.0190
-17 6 14 0.8715 -0.0187
-17 6 15 1.3143 0.0217
-17 6 16 0.3346 -0.0602
-17 6 17 1.4554 -0.0045
-17 6 18 0.9327 -0.0173
-17 6 19 -2.2465 0.0243
-17 6 20 1.7656 0.0288
-17 6 21 -2.2250 0.0375
-17 6 22 -1.9904 -0.0490
-17 6 23 0.3969 -0.0703
-17 6 24 -0.0599 -0.2630
-17 7 -16 -0.6017 -0.1152
-17 7 -15 -0.4598 -0.0903
-17 7 -14 -2.1557 -0.0078
-17 7 -13 -0.3301 -0.0219
-17 7 -12 -1.0425 -0.0352
-17 7 -11 0.9277 0.0334
-17 7 -10 -0.5721 0.0049
-17 7 -9 0.3534 0.0126
-17 7 -8 -0.4556 0.0031
-17 7 -7 1.6404 0.0265
-17 7 -6 0.9843 0.0246
-17 7 -5 0.0807 -0.0014
-17 7 -4 -0.3140 0.0267
-17 7 -3 0.0131 -0.0063
-17 7 -2 0.2132 -0.0029
-17 7 -1 2.3452 0.0086
-17 7 0 -1.1898 -0.0084
-17 7 1 0.0737 -0.0023
-17 7 2 2.6407 -0.0377
-17 7 3 2.6347 -0.0095
-17 7 4 0.8551 -0.0028
-17 7 5 1.8549 0.0049
-17 7 6 -0.3332 -0.0172
-17 7 7 -0.6016 0.0027
-17 7 8 -0.7664 -0.0038
-17 7 9 -3.7530 0.0092
-17 7 10 -1.0256 0.0143
-17 7 11 -3.2251 -0.0065
-17 7 12 -2.0342 0.0093
-17 7 13 -1.6411 0.0059
-17 7 14 -0.8864 0.0099
-17 7 15 -0.2300 0.0029
-17 7 16 0.8483 0.0054
-17 7 17 1.3250 0.0420
-17 7 18 0.9745 -0.0088
-17 7 19 1.1389 -0.0146
-17 7 20 0.3773 -0.1066
-17 7 21 -0.5652 -0.0124
-17 7 22 0.1600 -0.0062
-17 7 23 -0.2904 -0.0361
-17 7 24 0.7240 -0.0246
-17 8 -16 2.1115 -0.0015
-17 8 -15 -1.4705 -0.0073
-17 8 -14 0.3559 -0.0470
-17 8 -13 -1.0662 -0.0510
-17 8 -12 2.1235 0.0045
-17 8 -11 -1.2377 0.0272
-17 8 -10 1.5230 0.0089
-17 8 -9 -1.0251 0.0084
-17 8 -8 1.9757 0.0221
-17 8 -7 1.0177 0.0305
-17 8 -6 3.4562 0.0170
-17 8 -5 0.3813 -0.0197
-17 8 -4 -0.6777 0.0002
-17 8 -3 1.2840 -0.0120
-17 8 -2 0.8441 -0.0191
-17 8 -1 -1.2881 0.0221
-17 8 0 -0.5478 -0.0157
-17 8 1 -0.8472 0.0217
-17 8 2 -1.7140 0.0079
-17 8 3 -1.7327 0.0107
-17 8 4 -3.3681 -0.0021
-17 8 5 -0.1240 -0.0450
-17 8 6 -4.0986 -0.0004
-17 8 7 -0.3327 -0.0037
-17 8 8 0.3467 -0.0067
-17 8 9 -0.9119 0.0058
-17 8 10 3.0920 -0.0012
-17 8 11 0.8710 0.0207
-17 8 12 0.8246 -0.0093
-17 8 13 0.4073 -0.0223
-17 8 14 0.5756 0.0121
-17 8 15 2.3283 -0.0053
-17 8 16 -0.3400 -0.0428
-17 8 17 0.7735 -0.0039
-17 8 18 -1.8274 -0.0132
-17 8 19 0.0165 0.0027
-17 8 20 0.5722 0.0122
-17 8 21 0.4941 0.0119
-17 8 22 -1.6468 -0.0555
-17 8 23 -1.4036 -0.1968
-17 9 -15 -0.0358 0.1378
-17 9 -14 0.6937 0.0902
-17 9 -13 -2.7839 -0.0140
-17 9 -12 2.6672 0.0364
-17 9 -11 2.0829 0.0078
-17 9 -10 1.5323 -0.0113
-17 9 -9 0.7718 0.0031
-17 9 -8 -0.3463 0.0060
-17 9 -7 1.5385 -0.0063
-17 9 -6 -0.6498 -0.0172
-17 9 -5 -0.9427 -0.0270
-17 9 -4 -0.1362 0.0153
-17 9 -3 -0.5697 -0.0120
-17 9 -2 1.3030 0.0256
-17 9 -1 0.3474 -0.0122
-17 9 0 0.3833 0.0112
-17 9 1 -1.0805 0.0462
-17 9 2 -1.4740 -0.0011
-17 9 3 1.4426 0.0141
-17 9 4 -2.0776 -0.0230
-17 9 5 -0.6029 -0.0238
-17 9 6 -0.1005 0.0199
-17 9 7 -1.0308 -0.0186
-17 9 8 0.9511 0.0022
-17 9 9 -3.0875 -0.0013
-17 9 10 2.2827 -0.0022
-17 9 11 -1.7303 -0.0014
-17 9 12 2.2754 -0.0318
-17 9 13 -1.8269 -0.0089
-17 9 14 1.4889 -0.0054
-17 9 15 -0.7143 0.0339
-17 9 16 1.1970 -0.0246
-17 9 17 0.3695 0.0407
-17 9 18 0.3015 0.0105
-17 9 19 -0.0257 -0.0010
-17 9 20 0.5912 0.0209
-17 9 21 1.4753 0.0581
-17 9 22 -1.1084 -0.0429
-17 9 23 1.1790 0.0517
-17 10 -15 1.1646 0.0253
-17 10 -14 1.4554 0.0627
-17 10 -13 -4.0605 0.0669
-17 10 -12 -1.2650 0.0194
-17 10 -11 1.7963 0.0330
-17 10 -10 -0.5793 -0.0389
-17 10 -9 1.2887 0.0076
-17 10 -8 -1.9521 -0.0296
-17 10 -7 0.4051 0.0126
-17 10 -6 -1.5560 0.0117
-17 10 -5 0.4989 0.0079
-17 10 -4 0.6137 0.0044
-17 10 -3 -1.9701 0.0085
-17 10 -2 0.6937 -0.0059
-17 10 -1 0.2292 -0.0006
-17 10 0 -1.1491 -0.0098
-17 10 1 -1.1814 -0.0071
-17 10 2 0.9479 -0.0066
-17 10 3 -0.5670 0.0231
-17 10 4 0.5260 -0.0073
-17 10 5 1.8438 0.0372
-17 10 6 1.2159 0.0189
-17 10 7 -0.7516 -0.0508
-17 10 8 -1.1746 0.0254
-17 10 9 0.7479 0.0126
-17 10 10 -0.4074 -0.0011
-17 10 11 -1.6796 -0.0474
-17 10 12 1.5641 -0.0240
-17 10 13 -1.5875 0.0151
-17 10 14 1.4482 -0.0390
-17 10 15 -0.1655 -0.0151
-17 10 16 1.2701 0.0120
-17 10 17 0.7285 0.0833
-17 10 18 0.6499 -0.0629
-17 10 19 0.7958 0.0191
-17 10 20 0.9387 -0.0151
-17 10 21 0.0654 0.0056
-17 10 22 2.1097 -0.0914
-17 11 -14 0.5674 -0.0943
-17 11 -13 -0.0115 -0.0678
-17 11 -12 -0.3308 0.0132
-17 11 -11 1.1727 0.0144
-17 11 -10 1.5836 0.0025
-17 11 -9 -0.8206 -0.0075
-17 11 -8 -3.2251 0.0112
-17 11 -7 2.5186 -0.0103
-17 11 -6 0.7378 0.0226
-17 11 -5 2.1110 -0.0178
-17 11 -4 -1.2676 0.0025
-17 11 -3 0.4978 -0.0012
-17 11 -2 1.3314 0.0319
-17 11 -1 -2.7211 -0.0068
-17 11 0 0.3419 -0.0370
-17 11 1 -2.9393 -0.0069
-17 11 2 -0.3810 -0.0115
-17 11 3 -0.6588 0.0152
-17 11 4 -2.0811 0.0291
-17 11 5 0.2421 0.0017
-17 11 6 -2.2592 0.0376
-17 11 7 2.0319 0.0141
-17 11 8 -1.7212 0.0263
-17 11 9 1.7594 -0.0160
-17 11 10 -0.5973 -0.0305
-17 11 11 1.7166 -0.0347
-17 11 12 -0.4921 -0.0118
-17 11 13 0.3970 -0.0385
-17 11 14 -0.9615 -0.0301
-17 11 15 0.9307 0.0513
-17 11 16 -1.3320 -0.0156
-17 11 17 1.7854 -0.0309
-17 11 18 -1.1444 -0.0604
-17 11 19 -0.1904 0.1178
-17 11 20 -0.5460 0.0890
-17 11 21 -0.2503 -0.0623
-17 12 -13 3.0379 -0.0615
-17 12 -12 -3.1332 -0.0002
-17 12 -11 -0.0242 0.0038
-17 12 -10 -0.1625 -0.0036
-17 12 -9 0.3249 0.0403
-17 12 -8 1.5612 0.0502
-17 12 -7 0.2066 0.0191
-17 12 -6 -0.5868 0.0292
-17 12 -5 2.3722 0.0143
-17 12 -4 1.3358 -0.0289
-17 12 -3 3.1620 -0.0112
-17 12 -2 -1.9695 -0.0038
-17 12 -1 1.6233 0.0041
-17 12 0 2.4448 -0.0200
-17 12 1 -2.0740 -0.0103
-17 12 2 0.7250 -0.0143
-17 12 3 -0.4918 0.0058
-17 12 4 -1.3392 0.0172
-17 12 5 1.8475 0.0319
-17 12 6 0.3599 0.0348
-17 12 7 1.5114 -0.0116
-17 12 8 -0.5161 -0.0067
-17 12 9 2.5970 -0.0122
-17 12 10 -2.3109 0.0124
-17 12 11 3.1059 0.0007
-17 12 12 -3.7155 -0.0129
-17 12 13 -0.1553 -0.0134
-17 12 14 -0.6521 -0.0584
-17 12 15 -1.9551 -0.0501
-17 12 16 -0.4550 -0.0531
-17 12 17 -0.2924 0.0020
-17 12 18 2.1302 0.0709
-17 12 19 -1.4851 -0.0164
-17 12 20 -0.7320 -0.0937
-17 12 21 -2.5613 -0.1489
-17 13 -12 0.8593 0.0857
-17 13 -11 -1.5317 0.0714
-17 13 -10 2.1905 0.0468
-17 13 -9 -0.6739 0.0736
-17 13 -8 -3.7699 0.0268
-17 13 -7 -3.2064 0.0213
-17 13 -6 3.4508 -0.0174
-17 13 -5 -1.4076 -0.0316
-17 13 -4 -0.1641 -0.0035
-17 13 -3 -0.5326 -0.0255
-17 13 -2 -1.4730 0.0055
-17 13 -1 -0.7241 0.0149
-17 13 0 -1.3858 -0.0329
-17 13 1 1.1818 0.0276
-17 13 2 0.3566 0.0102
-17 13 3 -0.3187 -0.0085
-17 13 4 -0.4244 0.0064
-17 13 5 -0.6302 0.0105
-17 13 6 -1.8101 -0.0035
-17 13 7 -0.6900 -0.0248
-17 13 8 -0.9893 0.0257
-17 13 9 0.7599 -0.0036
-17 13 10 0.8573 -0.0134
-17 13 11 0.8400 -0.0124
-17 13 12 0.2632 -0.0413
-17 13 13 -1.4940 0.0152
-17 13 14 0.3214 -0.0298
-17 13 15 -0.0896 0.0157
-17 13 16 3.3946 0.0276
-17 13 17 0.8716 0.0303
-17 13 18 1.6391 -0.0469
-17 13 19 -0.9644 -0.1777
-17 13 20 1.5653 -0.0829
-17 14 -11 -3.2948 -0.0398
-17 14 -10 -1.8925 -0.0560
-17 14 -9 -2.9686 -0.0676
-17 14 -8 0.0781 -0.0594
-17 14 -7 -3.4990 0.0328
-17 14 -6 2.6072 -0.0056
-17 14 -5 2.5828 -0.0097
-17 14 -4 -0.0425 0.0036
-17 14 -3 -0.4924 0.0126
-17 14 -2 0.6452 -0.0086
-17 14 -1 -0.4503 0.0243
-17 14 0 3.2475 0.0114
-17 14 1 0.2656 -0.0065
-17 14 2 1.7537 -0.0126
-17 14 3 0.1066 -0.0108
-17 14 4 1.4331 0.0202
-17 14 5 -0.9141 -0.0009
-17 14 6 -0.0635 0.0209
-17 14 7 -1.8651 0.0234
-17 14 8 -0.8374 -0.0047
-17 14 9 -0.0763 0.0012
-17 14 10 -0.2453 -0.0431
-17 14 11 -0.9185 -0.0235
-17 14 12 -0.0758 -0.0263
-17 14 13 -0.7423 0.0341
-17 14 14 1.8971 0.0038
-17 14 15 -0.1184 -0.0992
-17 14 16 0.0953 -0.0897
-17 14 17 0.1929 -0.1204
-17 14 18 -0.2103 -0.2563
-17 14 19 -1.0621 0.3003
-17 15 -10 -3.5067 -0.1606
-17 15 -9 -2.5795 -0.0915
-17 15 -8 -2.8566 -0.0845
-17 15 -7 -2.0785 -0.0646
-17 15 -6 -2.4798 -0.0246
-17 15 -5 0.1604 -0.0100
-17 15 -4 -0.3622 0.0119
-17 15 -3 0.1003 0.0170
-17 15 -2 -2.2961 0.0141
-17 15 -1 -0.4282 0.0203
-17 15 0 -0.0999 -0.0321
-17 15 1 1.4779 -0.0360
-17 15 2 0.6637 -0.0149
-17 15 3 -1.1928 -0.0374
-17 15 4 -0.5384 0.0335
-17 15 5 1.3200 0.0349
-17 15 6 0.4732 0.0175
-17 15 7 0.1247 0.0158
-17 15 8 -0.0744 -0.0196
-17 15 9 -0.8877 0.0154
-17 15 10 3.1417 -0.0040
-17 15 11 -1.4896 -0.0009
-17 15 12 0.8657 0.0253
-17 15 13 2.4137 -0.0546
-17 15 14 1.2692 -0.0114
-17 15 15 0.9860 -0.0006
-17 15 16 -1.1366 -0.0341
-17 15 17 1.0596 -0.0859
-17 16 -8 -0.0111 0.1423
-17 16 -7 -0.5844 0.0984
-17 16 -6 0.9816 0.0793
-17 16 -5 -0.8893 0.0305
-17 16 -4 -0.7771 0.0475
-17 16 -3 -0.5431 0.0338
-17 16 -2 1.5469 0.0219
-17 16 -1 0.6103 -0.0053
-17 16 0 -2.3447 -0.0274
-17 16 1 -0.3530 -0.0062
-17 16 2 -0.4573 -0.0121
-17 16 3 1.3529 0.0122
-17 16 4 -1.5075 0.0603
-17 16 5 0.3761 -0.0265
-17 16 6 -0.4601 0.0175
-17 16 7 0.0521 0.0391
-17 16 8 -2.3871 -0.0375
-17 16 9 -1.4183 0.0107
-17 16 10 2.0047 0.0556
-17 16 11 -0.6258 0.0364
-17 16 12 -0.9589 -0.0820
-17 16 13 0.3116 -0.1058
-17 16 14 -1.5095 0.0990
-17 16 15 0.1221 -0.0892
-17 16 16 -0.9030 0.0405
-17 17 -7 0.8561 0.0849
-17 17 -6 -2.8140 -0.0390
-17 17 -5 -1.1272 0.0126
-17 17 -4 0.9324 -0.0303
-17 17 -3 -0.5508 -0.0632
-17 17 -2 -2.4064 -0.0801
-17 17 -1 -4.0777 -0.0231
-17 17 0 -1.3910 0.0254
-17 17 1 -1.3180 0.0626
-17 17 2 -1.2256 0.0372
-17 17 3 -0.8681 -0.0466
-17 17 4 0.0963 -0.0220
-17 17 5 1.2756 -0.0926
-17 17 6 1.7034 0.0431
-17 17 7 2.5915 -0.0005
-17 17 8 1.4599 0.0252
-17 17 9 -0.5047 0.0599
-17 17 10 0.6446 -0.0288
-17 17 11 2.0171 -0.1134
-17 17 12 -2.2904 0.0670
-17 17 13 1.1912 0.1302
-17 17 14 0.9538 0.0536
-17 18 -4 2.0627 0.0193
-17 18 -3 -0.1636 -0.0501
-17 18 -2 3.0272 0.0380
-17 18 -1 1.5679 -0.0182
-17 18 0 -1.0149 -0.0319
-17 18 1 -0.7846 -0.0659
-17 18 2 -1.8857 -0.0354
-17 18 3 -1.4362 0.0033
-17 18 4 1.4622 0.0602
-17 18 5 -3.0246 0.0670
-17 18 6 0.4549 0.0451
-17 18 7 0.1911 0.0161
-17 18 8 -1.5874 -0.0125
-17 18 9 1.5939 -0.0587
-17 18 10 -0.5471 0.0373
-17 18 11 1.9789 0.0845
-17 18 12 1.8287 0.1615
-17 19 -1 -2.5089 -0.0162
-17 19 0 2.7965 -0.1555
-17 19 1 -0.8707 0.0536
-17 19 2 0.9087 0.0102
-17 19 3 -2.7854 -0.0123
-17 19 4 0.3318 0.0510
-17 19 5 0.7702 -0.0636
-17 19 6 -1.0420 -0.1764
-17 19 7 -0.8306 0.0721
-17 19 8 -0.5474 -0.1443
-16 0 -14 -1.3906 0.5325
-16 0 -12 -0.6263 0.0308
-16 0 -10 1.6693 0.0914
-16 0 -8 -0.6514 -0.1179
-16 0 -6 4.9547 0.0313
-16 0 -4 -3.6374 0.0106
-16 0 -2 1.2641 0.0699
-16 0 0 -1.1657 -0.0443
-16 0 2 1.4508 -0.0047
-16 0 4 6.1839 -0.0276
-16 0 6 2.7922 0.0206
-16 0 8 3.5778 -0.0097
-16 0 10 2.1903 0.0162
-16 0 12 1.6825 -0.0285
-16 0 14 2.9567 0.0072
-16 0 16 1.2828 -0.0152
-16 0 18 -0.8866 0.0113
-16 0 20 -0.3181 -0.0295
-16 0 22 0.5276 0.0461
-16 0 24 -0.5066 -0.0228
-16 0 26 1.4843 0.3465
-16 1 -15 0.6928 0.0791
-16 1 -14 0.7779 0.0186
-16 1 -13 1.3996 -0.1744
-16 1 -12 -1.3151 0.0535
-16 1 -11 1.0943 -0.0057
-16 1 -10 -4.4197 0.0658
-16 1 -9 0.4652 0.0225
-16 1 -8 0.3311 -0.0027
-16 1 -7 2.5714 0.0939
-16 1 -6 3.1983 -0.0240
-16 1 -5 0.3341 0.0295
-16 1 -4 -0.1401 0.0009
-16 1 -3 1.5692 -0.0328
-16 1 -2 -0.5531 0.0226
-16 1 -1 3.0460 -0.0278
-16 1 0 -3.4734 0.0226
-16 1 1 0.1572 -0.0243
-16 1 2 -2.9806 -0.0230
-16 1 3 -0.2996 -0.0010
-16 1 4 -3.6248 -0.0260
-16 1 5 -3.5227 0.0065
-16 1 6 -2.1049 0.0166
-16 1 7 -2.0291 0.0068
-16 1 8 1.7742 -0.0105
-16 1 9 -1.5359 0.0031
-16 1 10 0.0053 0.0307
-16 1 11 1.0366 -0.0098
-16 1 12 -0.7477 0.0038
-16 1 13 0.0858 0.0158
-16 1 14 -0.0234 0.0023
-16 1 15 -1.3055 0.0009
-16 1 16 -0.7399 -0.0033
-16 1 17 -1.5365 0.0175
-16 1 18 0.9042 0.0187
-16 1 19 0.3944 -0.0174
-16 1 20 1.6128 0.0044
-16 1 21 1.4100 0.0704
-16 1 22 1.1328 -0.0036
-16 1 23 1.3197 -0.0554
-16 1 24 1.2496 -0.0240
-16 1 25 -0.4446 0.0677
-16 1 26 0.2733 -0.0517
-16 2 -15 0.8565 -0.0134
-16 2 -14 -3.6773 0.0071
-16 2 -13 1.4900 -0.0189
-16 2 -12 -0.8784 0.0512
-16 2 -11 1.3449 -0.0525
-16 2 -10 1.7926 0.0583
-16 2 -9 -1.1160 0.0132
-16 2 -8 1.2337 -0.0178
-16 2 -7 -1.3442 0.0772
-16 2 -6 -1.1320 0.0047
-16 2 -5 -3.2868 0.0500
-16 2 -4 -7.0404 -0.0182
-16 2 -3 -6.0371 -0.0222
-16 2 -2 -2.8749 0.0352
-16 2 -1 -3.6458 -0.0349
-16 2 0 -2.7656 0.0465
-16 2 1 -1.6933 0.0046
-16 2 2 -2.2693 -0.0128
-16 2 3 3.8276 0.0176
-16 2 4 -0.9622 -0.0165
-16 2 5 -2.3523 0.0135
-16 2 6 0.6097 -0.0203
-16 2 7 -2.3532 0.0034
-16 2 8 0.6574 0.0173
-16 2 9 0.2519 -0.0188
-16 2 10 -1.6242 0.0083
-16 2 11 0.1829 0.0131
-16 2 12 1.6648 -0.0053
-16 2 13 0.4112 0.0079
-16 2 14 -0.3462 -0.0134
-16 2 15 -0.3602 0.0176
-16 2 16 -0.4465 0.0030
-16 2 17 -0.4574 -0.0164
-16 2 18 1.0680 -0.0062
-16 2 19 -1.4947 -0.0297
-16 2 20 -0.8266 0.0084
-16 2 21 -1.2781 -0.0681
-16 2 22 -0.7199 -0.0102
-16 2 23 -0.4423 -0.0990
-16 2 24 -1.7335 0.0038
-16 2 25 -0.0216 -0.1957
-16 2 26 -2.2360 -0.0410
-16 3 -15 -0.8298 -0.0323
-16 3 -14 -1.9222 0.0205
-16 3 -13 0.0311 0.0453
-16 3 -12 -1.5411 0.0146
-16 3 -11 -1.4854 -0.0523
-16 3 -10 0.0667 0.0079
-16 3 -9 0.4186 -0.0198
-16 3 -8 -0.1230 0.0010
-16 3 -7 3.6397 0.0049
-16 3 -6 1.9060 -0.0014
-16 3 -5 0.5379 0.0717
-16 3 -4 -0.0434 -0.0051
-16 3 -3 -3.4598 0.0207
-16 3 -2 0.2381 0.0225
-16 3 -1 0.2569 -0.0105
-16 3 0 -2.4446 0.0307
-16 3 1 -1.0765 -0.0437
-16 3 2 -2.7647 0.0243
-16 3 3 -0.0005 0.0227
-16 3 4 0.5808 -0.0193
-16 3 5 1.3454 0.0027
-16 3 6 -2.1615 -0.0075
-16 3 7 3.4072 0.0047
-16 3 8 -1.3111 -0.0223
-16 3 9 -0.8611 0.0037
-16 3 10 -2.1907 0.0320
-16 3 11 2.2210 0.0032
-16 3 12 -2.8946 0.0103
-16 3 13 -3.3101 0.0013
-16 3 14 -1.3035 0.0017
-16 3 15 -3.1981 -0.0339
-16 3 16 1.4451 -0.0108
-16 3 17 -3.1867 -0.0025
-16 3 18 2.2991 -0.0368
-16 3 19 -0.0173 -0.0179
-16 3 20 0.3743 0.0013
-16 3 21 -0.7106 0.0167
-16 3 22 -0.9105 0.0008
-16 3 23 0.2935 0.0078
-16 3 24 0.5722 -0.0429
-16 3 25 1.5787 -0.0489
-16 3 26 -0.5780 0.1060
-16 4 -15 -0.9700 -0.0147
-16 4 -14 0.2357 0.0175
-16 4 -13 -1.3409 -0.0089
-16 4 -12 1.3721 0.0231
-16 4 -11 -0.9931 0.0340
-16 4 -10 -1.1125 0.0380
-16 4 -9 -0.4723 -0.0221
-16 4 -8 -1.9035 0.0179
-16 4 -7 -0.1661 -0.0052
-16 4 -6 -1.2382 -0.0279
-16 4 -5 -0.3111 0.0244
-16 4 -4 -2.5219 -0.0164
-16 4 -3 0.6927 0.0257
-16 4 -2 0.5988 0.0007
-16 4 -1 3.5636 -0.0010
-16 4 0 0.9926 0.0509
-16 4 1 2.5573 -0.0186
-16 4 2 -1.9260 -0.0007
-16 4 3 3.4305 -0.0073
-16 4 4 -3.1019 0.0212
-16 4 5 1.4172 0.0455
-16 4 6 -2.5203 -0.0197
-16 4 7 -0.2269 0.0400
-16 4 8 0.5975 -0.0016
-16 4 9 1.3581 -0.0025
-16 4 10 2.3144 -0.0071
-16 4 11 0.1944 -0.0172
-16 4 12 2.4522 0.0323
-16 4 13 2.9602 -0.0244
-16 4 14 2.2486 -0.0357
-16 4 15 3.1766 0.0200
-16 4 16 0.6399 -0.0064
-16 4 17 1.6867 -0.0109
-16 4 18 0.7388 0.0016
-16 4 19 -0.3819 -0.0199
-16 4 20 -0.6312 -0.0006
-16 4 21 -0.8681 -0.0562
-16 4 22 -0.4241 -0.0167
-16 4 23 2.7287 -0.0139
-16 4 24 -0.5804 0.0324
-16 4 25 -0.7681 0.0197
-16 5 -15 0.5822 -0.0129
-16 5 -14 -0.0663 0.0340
-16 5 -13 -0.0447 -0.0254
-16 5 -12 -0.7853 0.0192
-16 5 -11 -0.1470 0.0103
-16 5 -10 -4.5233 -0.0038
-16 5 -9 1.4887 0.0054
-16 5 -8 1.3433 -0.0193
-16 5 -7 -0.1958 -0.0085
-16 5 -6 0.2354 -0.0071
-16 5 -5 -0.5115 0.0110
-16 5 -4 -1.6464 -0.0106
-16 5 -3 -0.1302 -0.0007
-16 5 -2 -3.7443 0.0346
-16 5 -1 1.4478 0.0428
-16 5 0 -1.0208 0.0398
-16 5 1 0.2150 -0.0172
-16 5 2 -0.8495 0.0350
-16 5 3 1.6291 -0.0196
-16 5 4 0.6125 -0.0224
-16 5 5 -0.4669 -0.0014
-16 5 6 1.6717 -0.0099
-16 5 7 -1.4731 0.0239
-16 5 8 -0.2485 -0.0190
-16 5 9 -5.2433 0.0311
-16 5 10 -2.5156 0.0231
-16 5 11 -1.4911 -0.0251
-16 5 12 -1.1119 0.0154
-16 5 13 -2.3019 -0.0042
-16 5 14 1.7215 -0.0127
-16 5 15 0.0642 -0.0129
-16 5 16 -0.7956 -0.0150
-16 5 17 0.2618 -0.0010
-16 5 18 -0.7487 0.0086
-16 5 19 1.2681 -0.0117
-16 5 20 -0.8449 0.0511
-16 5 21 0.7040 0.0227
-16 5 22 -0.4266 0.0140
-16 5 23 -0.7807 0.0330
-16 5 24 0.0219 0.1502
-16 5 25 1.5912 -0.1764
-16 6 -15 1.6058 0.0304
-16 6 -14 1.2605 -0.0244
-16 6 -13 1.1695 -0.0094
-16 6 -12 -0.3696 0.0080
-16 6 -11 -0.7823 -0.0207
-16 6 -10 -0.5771 -0.0249
-16 6 -9 0.0017 0.0265
-16 6 -8 1.2000 0.0061
-16 6 -7 -0.3954 0.0286
-16 6 -6 2.0504 0.0103
-16 6 -5 1.5397 0.0102
-16 6 -4 1.1781 -0.0050
-16 6 -3 0.6336 -0.0204
-16 6 -2 0.8137 -0.0026
-16 6 -1 -1.1510 0.0051
-16 6 0 -0.3872 -0.0153
-16 6 1 -0.4326 -0.0147
-16 6 2 -2.6435 0.0068
-16 6 3 -1.3518 0.0239
-16 6 4 0.2328 0.0335
-16 6 5 0.4867 0.0103
-16 6 6 1.4648 0.0188
-16 6 7 3.5481 0.0273
-16 6 8 0.0292 -0.0089
-16 6 9 1.4734 0.0152
-16 6 10 2.9324 0.0020
-16 6 11 0.0820 -0.0016
-16 6 12 1.9014 -0.0071
-16 6 13 1.2285 -0.0304
-16 6 14 -0.5535 0.0245
-16 6 15 0.7837 0.0073
-16 6 16 -3.5739 0.0140
-16 6 17 -0.5458 0.0054
-16 6 18 -1.9544 -0.0319
-16 6 19 -0.4229 0.0109
-16 6 20 1.3087 0.0274
-16 6 21 0.0615 -0.0494
-16 6 22 1.5228 -0.0151
-16 6 23 -2.9804 0.0541
-16 6 24 2.3352 -0.1152
-16 6 25 -2.0250 -0.0762
-16 7 -15 -0.2560 -0.0218
-16 7 -14 4.7454 -0.0021
-16 7 -13 0.5582 -0.0274
-16 7 -12 0.7012 -0.0146
-16 7 -11 0.3978 -0.0343
-16 7 -10 0.5089 0.0075
-16 7 -9 1.5830 -0.0036
-16 7 -8 -0.4647 0.0082
-16 7 -7 -0.8289 0.0093
-16 7 -6 -2.2177 -0.0009
-16 7 -5 -2.4305 0.0005
-16 7 -4 0.8102 0.0018
-16 7 -3 -2.5916 -0.0214
-16 7 -2 -0.6779 -0.0028
-16 7 -1 -0.5312 -0.0139
-16 7 0 3.7881 -0.0159
-16 7 1 -0.0549 0.0027
-16 7 2 0.9841 0.0071
-16 7 3 2.2172 -0.0258
-16 7 4 0.0175 -0.0089
-16 7 5 3.6876 0.0073
-16 7 6 -0.8908 0.0046
-16 7 7 3.3221 0.0051
-16 7 8 0.8807 0.0357
-16 7 9 1.1453 0.0171
-16 7 10 2.0837 -0.0352
-16 7 11 1.2370 0.0031
-16 7 12 3.9795 0.0132
-16 7 13 1.1399 0.0139
-16 7 14 1.0702 -0.0049
-16 7 15 -0.0156 -0.0414
-16 7 16 -1.7479 -0.0087
-16 7 17 -1.9451 -0.0386
-16 7 18 -1.6151 -0.0079
-16 7 19 1.1275 0.0271
-16 7 20 -0.9779 0.0111
-16 7 21 0.1673 -0.0006
-16 7 22 0.8323 0.0536
-16 7 23 0.2119 0.0474
-16 7 24 1.1461 -0.1895
-16 8 -15 1.1621 -0.0659
-16 8 -14 -0.9890 -0.0383
-16 8 -13 0.4340 0.0074
-16 8 -12 -1.4489 0.0096
-16 8 -11 -2.1649 -0.0169
-16 8 -10 0.0866 -0.0132
-16 8 -9 0.9734 0.0141
-16 8 -8 0.9453 -0.0049
-16 8 -7 0.5973 0.0039
-16 8 -6 1.7053 -0.0135
-16 8 -5 3.4583 0.0348
-16 8 -4 0.9344 -0.0264
-16 8 -3 -0.9478 -0.0240
-16 8 -2 0.7838 0.0002
-16 8 -1 -1.5299 -0.0300
-16 8 0 0.0627 0.0196
-16 8 1 0.2514 -0.0376
-16 8 2 0.1111 -0.0287
-16 8 3 1.6626 0.0170
-16 8 4 -0.1999 0.0173
-16 8 5 2.4364 0.0176
-16 8 6 -0.2757 -0.0031
-16 8 7 2.1297 0.0100
-16 8 8 -2.3185 0.0142
-16 8 9 0.0869 -0.0211
-16 8 10 -3.2488 -0.0015
-16 8 11 -2.9214 0.0324
-16 8 12 -0.3713 -0.0160
-16 8 13 -2.9425 -0.0301
-16 8 14 -1.3175 0.0016
-16 8 15 -1.9856 0.0291
-16 8 16 -0.5723 0.0235
-16 8 17 -1.6469 0.0184
-16 8 18 -0.4311 0.0677
-16 8 19 0.4589 0.0159
-16 8 20 0.3400 -0.0874
-16 8 21 -0.7332 -0.0574
-16 8 22 2.0876 0.0257
-16 8 23 -0.6401 -0.0590
-16 8 24 0.0077 0.0678
-16 9 -15 0.1210 0.0588
-16 9 -14 0.8949 -0.0254
-16 9 -13 2.5390 -0.0070
-16 9 -12 -1.3171 0.0165
-16 9 -11 0.7055 -0.0015
-16 9 -10 -0.1328 -0.0262
-16 9 -9 1.7561 -0.0219
-16 9 -8 -1.5301 -0.0486
-16 9 -7 1.8005 -0.0238
-16 9 -6 -0.7715 -0.0320
-16 9 -5 1.1997 -0.0286
-16 9 -4 0.4835 -0.0199
-16 9 -3 -1.3389 -0.0211
-16 9 -2 -0.9994 0.0296
-16 9 -1 -1.8880 -0.0087
-16 9 0 0.7084 0.0056
-16 9 1 -2.2998 -0.0096
-16 9 2 -1.4995 0.0153
-16 9 3 -3.3396 0.0182
-16 9 4 -2.3820 -0.0308
-16 9 5 -2.7051 0.0042
-16 9 6 -3.0397 -0.0284
-16 9 7 0.5653 0.0022
-16 9 8 -0.1268 -0.0031
-16 9 9 3.9085 -0.0274
-16 9 10 -1.6419 -0.0029
-16 9 11 1.6412 -0.0131
-16 9 12 1.6792 -0.0114
-16 9 13 1.1251 0.0130
-16 9 14 1.8182 0.0080
-16 9 15 0.5386 0.0286
-16 9 16 -0.7658 -0.0486
-16 9 17 -0.6175 -0.0146
-16 9 18 0.7151 -0.0231
-16 9 19 -2.2935 -0.0241
-16 9 20 -1.5963 0.0634
-16 9 21 -0.2613 0.1038
-16 9 22 -1.4327 -0.0107
-16 9 23 -2.1030 -0.0201
-16 10 -15 -0.6450 0.0977
-16 10 -14 -1.0269 0.0735
-16 10 -13 1.7823 0.0188
-16 10 -12 -2.8676 -0.0069
-16 10 -11 -1.6526 -0.0140
-16 10 -10 -1.3093 0.0128
-16 10 -9 0.2292 -0.0013
-16 10 -8 0.3884 -0.0163
-16 10 -7 0.4546 -0.0384
-16 10 -6 -0.7919 -0.0405
-16 10 -5 -0.8343 -0.0089
-16 10 -4 -0.4031 -0.0273
-16 10 -3 -0.1572 -0.0129
-16 10 -2 -0.6928 0.0124
-16 10 -1 0.2490 -0.0089
-16 10 0 0.5342 0.0248
-16 10 1 -0.3397 -0.0278
-16 10 2 0.9655 -0.0206
-16 10 3 0.7162 -0.0132
-16 10 4 -0.2974 -0.0250
-16 10 5 0.0763 0.0126
-16 10 6 -0.3508 -0.0093
-16 10 7 1.0290 0.0042
-16 10 8 -4.7070 -0.0374
-16 10 9 1.6472 -0.0099
-16 10 10 -4.7319 0.0166
-16 10 11 0.4464 -0.0273
-16 10 12 -3.5476 -0.0146
-16 10 13 -0.0210 0.0219
-16 10 14 -1.3547 0.0230
-16 10 15 0.4708 -0.0101
-16 10 16 0.4930 -0.0263
-16 10 17 0.1702 0.0873
-16 10 18 0.9360 0.0238
-16 10 19 0.8330 0.0274
-16 10 20 -0.2741 0.0335
-16 10 21 -0.2802 0.0810
-16 10 22 0.4454 0.1202
-16 10 23 0.9867 0.1843
-16 11 -15 1.3171 -0.0396
-16 11 -14 -1.5124 -0.0235
-16 11 -13 1.6199 0.0219
-16 11 -12 -1.6603 -0.0344
-16 11 -11 -2.0720 -0.0343
-16 11 -10 0.6686 -0.0085
-16 11 -9 -0.1277 -0.0091
-16 11 -8 -0.6521 0.0081
-16 11 -7 -2.6531 0.0067
-16 11 -6 0.8573 0.0196
-16 11 -5 -1.5654 0.0162
-16 11 -4 -3.5638 0.0183
-16 11 -3 -1.3464 0.0088
-16 11 -2 -2.0561 -0.0111
-16 11 -1 -0.2680 -0.0062
-16 11 0 -1.4841 0.0044
-16 11 1 -0.2737 0.0126
-16 11 2 0.4618 0.0077
-16 11 3 0.2985 0.0075
-16 11 4 0.7105 -0.0140
-16 11 5 0.7869 0.0007
-16 11 6 -3.0632 -0.0253
-16 11 7 1.9328 -0.0115
-16 11 8 -1.6079 -0.0298
-16 11 9 1.7925 -0.0421
-16 11 10 -2.0613 -0.0112
-16 11 11 2.2903 -0.0275
-16 11 12 -0.4589 0.0250
-16 11 13 1.0673 0.0066
-16 11 14 0.4115 -0.0348
-16 11 15 0.7797 -0.0069
-16 11 16 -0.1302 0.0375
-16 11 17 -0.6556 0.0320
-16 11 18 1.4392 -0.0522
-16 11 19 -0.6797 0.0028
-16 11 20 1.4671 0.0458
-16 11 21 0.3821 0.0007
-16 11 22 2.2703 0.0858
-16 12 -14 -3.2602 -0.1278
-16 12 -13 -0.7131 0.0039
-16 12 -12 0.3508 -0.0295
-16 12 -11 -2.5007 0.0009
-16 12 -10 -1.2385 -0.0036
-16 12 -9 -3.9211 0.0287
-16 12 -8 3.9651 -0.0155
-16 12 -7 -1.2386 0.0236
-16 12 -6 2.6344 -0.0089
-16 12 -5 -1.3459 0.0109
-16 12 -4 -0.4958 -0.0041
-16 12 -3 -0.0971 -0.0176
-16 12 -2 -1.1476 -0.0022
-16 12 -1 0.9546 -0.0428
-16 12 0 0.4797 -0.0346
-16 12 1 0.4723 0.0247
-16 12 2 -0.3978 0.0059
-16 12 3 0.6641 0.0193
-16 12 4 0.6286 0.0200
-16 12 5 -0.5591 -0.0332
-16 12 6 0.2870 -0.0145
-16 12 7 -0.6077 0.0018
-16 12 8 -0.6498 -0.0097
-16 12 9 -1.4989 -0.0264
-16 12 10 -0.9033 0.0007
-16 12 11 0.3106 -0.0044
-16 12 12 0.0280 -0.0204
-16 12 13 -0.5471 -0.0080
-16 12 14 1.5123 0.0103
-16 12 15 -1.0522 0.0439
-16 12 16 -0.5495 -0.0004
-16 12 17 -2.3468 0.0115
-16 12 18 -0.0684 0.0094
-16 12 19 -1.5040 0.1433
-16 12 20 0.2855 0.0956
-16 12 21 0.2806 0.1106
-16 13 -13 -3.0404 0.0515
-16 13 -12 1.2187 0.0278
-16 13 -11 -1.5469 0.0433
-16 13 -10 0.4396 0.0564
-16 13 -9 1.2343 0.0142
-16 13 -8 1.5950 0.0262
-16 13 -7 -1.9037 0.0076
-16 13 -6 0.8965 0.0400
-16 13 -5 -1.7721 -0.0218
-16 13 -4 -0.4333 0.0116
-16 13 -3 -1.8235 -0.0248
-16 13 -2 0.5863 -0.0336
-16 13 -1 0.8963 -0.0052
-16 13 0 -0.9549 -0.0127
-16 13 1 1.1859 0.0151
-16 13 2 -0.6245 0.0185
-16 13 3 -0.6778 0.0227
-16 13 4 0.4450 -0.0026
-16 13 5 1.3210 0.0020
-16 13 6 0.8974 -0.0038
-16 13 7 1.8704 -0.0232
-16 13 8 0.9287 -0.0275
-16 13 9 -1.7151 0.0124
-16 13 10 1.7229 -0.0130
-16 13 11 -0.8934 -0.0037
-16 13 12 2.6212 -0.0217
-16 13 13 0.6701 0.0247
-16 13 14 0.4654 -0.0161
-16 13 15 -0.2087 -0.0187
-16 13 16 -0.6125 0.0047
-16 13 17 -0.6146 0.0455
-16 13 18 0.1558 0.0610
-16 13 19 0.8023 0.0259
-16 13 20 -0.0304 0.0288
-16 14 -12 -0.3761 -0.0165
-16 14 -11 0.3743 0.0170
-16 14 -10 -0.9574 0.1000
-16 14 -9 1.0610 0.0231
-16 14 -8 4.7385 0.0069
-16 14 -7 3.6630 -0.0172
-16 14 -6 -0.6868 -0.0112
-16 14 -5 1.9744 -0.0356
-16 14 -4 0.9801 0.0160
-16 14 -3 2.1222 0.0090
-16 14 -2 1.2399 0.0064
-16 14 -1 0.9834 0.0102
-16 14 0 -0.3397 0.0037
-16 14 1 0.4473 0.0171
-16 14 2 -1.3554 -0.0120
-16 14 3 -0.5517 0.0083
-16 14 4 0.3173 0.0182
-16 14 5 -0.8729 -0.0182
-16 14 6 0.1577 -0.0266
-16 14 7 -1.1704 0.0022
-16 14 8 -1.4249 -0.0145
-16 14 9 -0.9968 0.0042
-16 14 10 0.4976 -0.0195
-16 14 11 -0.7614 0.0123
-16 14 12 0.6608 -0.0239
-16 14 13 -1.1065 -0.0119
-16 14 14 -0.8719 -0.0328
-16 14 15 0.1382 0.0150
-16 14 16 -1.6458 0.0873
-16 14 17 0.8528 0.0365
-16 14 18 -0.3859 -0.2424
-16 14 19 2.1926 0.0246
-16 15 -11 2.5872 -0.0643
-16 15 -10 0.8931 -0.1273
-16 15 -9 0.2556 -0.1456
-16 15 -8 -0.2470 -0.0919
-16 15 -7 0.5940 0.0194
-16 15 -6 -2.7806 -0.0047
-16 15 -5 -1.5218 0.0163
-16 15 -4 1.6087 0.0006
-16 15 -3 0.6936 0.0217
-16 15 -2 -0.6055 -0.0062
-16 15 -1 0.4867 0.0301
-16 15 0 -1.4500 -0.0020
-16 15 1 1.6839 -0.0246
-16 15 2 -0.2246 -0.0094
-16 15 3 1.6421 0.0253
-16 15 4 -1.2413 0.0063
-16 15 5 1.8540 -0.0171
-16 15 6 -0.6865 0.0163
-16 15 7 3.6191 0.0055
-16 15 8 -1.4704 -0.0530
-16 15 9 0.7208 -0.0194
-16 15 10 0.7354 -0.0042
-16 15 11 2.8436 0.0056
-16 15 12 0.3038 -0.0236
-16 15 13 2.7429 0.0456
-16 15 14 0.7168 -0.0071
-16 15 15 0.4802 0.0754
-16 15 16 -0.9493 -0.0537
-16 15 17 -1.0764 -0.1377
-16 15 18 2.0215 -0.0818
-16 16 -10 -0.0854 -0.0156
-16 16 -9 -0.8677 -0.0195
-16 16 -8 -3.1349 -0.0068
-16 16 -7 -0.0865 -0.0260
-16 16 -6 -0.8403 0.0024
-16 16 -5 0.7413 0.0282
-16 16 -4 -1.6799 0.0169
-16 16 -3 -1.6734 0.0044
-16 16 -2 1.1351 -0.0100
-16 16 -1 1.5509 -0.0072
-16 16 0 1.0687 -0.0363
-16 16 1 0.5692 0.0080
-16 16 2 0.2957 -0.0269
-16 16 3 0.8996 0.0012
-16 16 4 -0.7940 0.0353
-16 16 5 -0.7975 -0.0130
-16 16 6 -1.6959 0.0351
-16 16 7 0.2216 -0.0545
-16 16 8 -1.0453 -0.0098
-16 16 9 0.6722 -0.0035
-16 16 10 -1.1723 -0.0527
-16 16 11 1.1072 0.0148
-16 16 12 1.5617 -0.0206
-16 16 13 0.2254 -0.0179
-16 16 14 1.4415 -0.1192
-16 16 15 -0.0926 -0.0938
-16 16 16 2.1517 -0.2174
-16 16 17 1.4641 0.2802
-16 17 -8 0.9579 0.0815
-16 17 -7 0.7641 0.0484
-16 17 -6 0.4291 -0.0065
-16 17 -5 -0.8493 -0.0262
-16 17 -4 -1.9610 -0.0104
-16 17 -3 -0.2531 -0.0227
-16 17 -2 1.7628 -0.0233
-16 17 -1 -1.2156 0.0179
-16 17 0 2.3573 -0.0366
-16 17 1 1.0094 0.0403
-16 17 2 2.0828 0.0068
-16 17 3 -1.3623 0.0020
-16 17 4 1.5355 -0.0106
-16 17 5 -1.6364 -0.0357
-16 17 6 -0.7411 0.0092
-16 17 7 -2.3675 0.0240
-16 17 8 1.1633 0.0126
-16 17 9 -0.9420 0.0518
-16 17 10 -2.6916 -0.0611
-16 17 11 0.3491 -0.0477
-16 17 12 -2.1912 -0.0607
-16 17 13 -1.9422 -0.0921
-16 17 14 -1.5711 -0.2177
-16 17 15 0.2824 -0.0603
-16 18 -6 -3.3207 -0.0577
-16 18 -5 0.2385 0.0193
-16 18 -4 -0.2479 -0.0077
-16 18 -3 -4.2590 -0.0048
-16 18 -2 -0.4588 0.0380
-16 18 -1 -1.1315 0.0829
-16 18 0 -1.2835 0.0308
-16 18 1 -1.8468 0.0327
-16 18 2 -0.7030 -0.0439
-16 18 3 -0.8415 -0.0338
-16 18 4 1.0680 -0.0462
-16 18 5 -0.0448 0.0012
-16 18 6 0.9095 0.0823
-16 18 7 0.7980 0.0147
-16 18 8 0.8216 -0.0083
-16 18 9 2.8296 0.0802
-16 18 10 -1.9503 0.0382
-16 18 11 -1.5940 0.0135
-16 18 12 2.0210 -0.1623
-16 18 13 -2.7603 -0.0026
-16 19 -4 -2.1042 0.0119
-16 19 -3 3.6230 0.0627
-16 19 -2 -0.5385 0.0095
-16 19 -1 0.0115 0.0303
-16 19 0 -0.0191 -0.0628
-16 19 1 2.0566 0.0735
-16 19 2 0.8101 0.0363
-16 19 3 0.8266 -0.0432
-16 19 4 -5.0651 0.0053
-16 19 5 1.8663 0.0221
-16 19 6 -2.3307 -0.0202
-16 19 7 -0.2015 -0.0703
-16 19 8 -1.8158 -0.0043
-16 19 9 -1.2946 0.2759
-16 19 10 0.9004 -0.0871
-16 19 11 0.8264 0.0931
-16 20 1 1.4663 0.2720
-16 20 2 0.3095 0.0371
-16 20 3 0.5391 -0.0661
-16 20 4 -2.1480 0.1303
-16 20 5 1.8812 -0.2543
-16 20 6 -0.6283 -0.0927
-15 0 -13 0.2425 0.2969
-15 0 -11 2.7422 -0.0779
-15 0 -9 4.1476 -0.0676
-15 0 -7 -4.1749 0.0073
-15 0 -5 0.6628 0.0802
-15 0 -3 -2.8071 0.0266
-15 0 -1 5.3598 -0.0218
-15 0 1 4.3988 -0.0109
-15 0 3 3.3855 -0.0002
-15 0 5 6.4907 0.0301
-15 0 7 2.9271 0.0162
-15 0 9 1.4656 -0.0147
-15 0 11 2.2252 0.0231
-15 0 13 -2.3539 -0.0098
-15 0 15 -0.8900 0.0307
-15 0 17 0.3826 -0.0143
-15 0 19 -1.8172 0.0171
-15 0 21 -2.4104 -0.0392
-15 0 23 -1.1486 0.0486
-15 0 25 0.5164 0.0196
-15 1 -14 -0.2134 -0.0164
-15 1 -13 -0.5791 0.2539
-15 1 -12 -1.8416 0.2254
-15 1 -11 0.8411 0.1097
-15 1 -10 -0.2683 0.0360
-15 1 -9 -0.0328 -0.0502
-15 1 -8 -0.1259 0.1286
-15 1 -7 -1.8063 -0.0465
-15 1 -6 2.3548 -0.0398
-15 1 -5 1.2248 -0.0132
-15 1 -4 2.7658 0.0225
-15 1 -3 1.6010 0.0391
-15 1 -2 0.9071 -0.0275
-15 1 -1 2.6851 0.0042
-15 1 0 1.3419 0.0393
-15 1 1 2.3745 -0.0143
-15 1 2 -3.9782 -0.0046
-15 1 3 4.0226 -0.0179
-15 1 4 -3.4476 0.0178
-15 1 5 5.7193 -0.0075
-15 1 6 0.9042 -0.0216
-15 1 7 3.4027 0.0068
-15 1 8 -0.7003 -0.0010
-15 1 9 0.7826 0.0087
-15 1 10 -2.5532 -0.0048
-15 1 11 0.8780 0.0040
-15 1 12 -1.1961 -0.0029
-15 1 13 -0.1094 -0.0105
-15 1 14 -1.8892 -0.0043
-15 1 15 0.9974 -0.0118
-15 1 16 1.6081 0.0111
-15 1 17 0.8583 -0.0161
-15 1 18 -1.1864 0.0037
-15 1 19 -0.3418 -0.0354
-15 1 20 0.1855 -0.0215
-15 1 21 0.6699 0.0245
-15 1 22 -1.1053 0.0084
-15 1 23 2.0646 -0.0610
-15 1 24 0.6274 0.0085
-15 1 25 2.8780 -0.0556
-15 1 26 -1.5345 -0.0358
-15 2 -14 1.3601 -0.1101
-15 2 -13 0.5751 0.0277
-15 2 -12 1.3042 -0.0490
-15 2 -11 -2.1753 0.0539
-15 2 -10 0.9232 0.0292
-15 2 -9 -3.2831 0.0433
-15 2 -8 -1.8049 0.0938
-15 2 -7 -2.7095 -0.0093
-15 2 -6 -3.0771 0.0750
-15 2 -5 4.2642 -0.0000
-15 2 -4 3.4668 -0.0203
-15 2 -3 1.8096 0.0625
-15 2 -2 2.4549 -0.0650
-15 2 -1 2.2264 0.0166
-15 2 0 2.6020 -0.0113
-15 2 1 2.7408 0.0025
-15 2 2 -0.5519 0.0249
-15 2 3 0.2394 -0.0439
-15 2 4 -1.9371 -0.0029
-15 2 5 -2.1581 0.0048
-15 2 6 -1.3684 0.0071
-15 2 7 -0.6607 0.0157
-15 2 8 -1.4214 -0.0001
-15 2 9 0.8246 0.0127
-15 2 10 0.2569 -0.0085
-15 2 11 -0.8327 0.0060
-15 2 12 1.5516 -0.0023
-15 2 13 0.7894 -0.0129
-15 2 14 0.4330 -0.0070
-15 2 15 2.1663 0.0070
-15 2 16 -0.7772 -0.0148
-15 2 17 -0.4354 0.0061
-15 2 18 0.5231 0.0108
-15 2 19 -1.8452 0.0013
-15 2 20 0.2976 -0.0236
-15 2 21 0.5847 0.0236
-15 2 22 1.9098 -0.0392
-15 2 23 0.8467 0.0167
-15 2 24 0.9316 -0.0214
-15 2 25 -0.0047 -0.0707
-15 2 26 -0.6397 -0.0758
-15 3 -14 1.8464 0.0093
-15 3 -13 -0.5718 -0.0275
-15 3 -12 1.7062 0.0061
-15 3 -11 -1.7813 0.0338
-15 3 -10 1.5716 0.0498
-15 3 -9 1.9040 0.0304
-15 3 -8 0.0616 0.0478
-15 3 -7 -0.9401 -0.0247
-15 3 -6 -0.5686 0.0695
-15 3 -5 0.8792 -0.0241
-15 3 -4 0.6784 0.0006
-15 3 -3 -2.2952 0.0077
-15 3 -2 -4.3328 -0.0093
-15 3 -1 -2.3833 0.0335
-15 3 0 -2.4531 -0.0122
-15 3 1 -0.5758 0.0134
-15 3 2 0.7253 0.0421
-15 3 3 -1.9592 -0.0203
-15 3 4 2.5592 0.0062
-15 3 5 1.7927 -0.0333
-15 3 6 -1.4647 -0.0030
-15 3 7 2.3187 -0.0028
-15 3 8 1.5071 -0.0267
-15 3 9 -1.2136 0.0244
-15 3 10 -3.2612 0.0011
-15 3 11 -0.5475 -0.0095
-15 3 12 0.7403 -0.0123
-15 3 13 0.8201 0.0023
-15 3 14 -1.0254 0.0221
-15 3 15 -0.8839 -0.0271
-15 3 16 0.3370 -0.0213
-15 3 17 0.0767 -0.0191
-15 3 18 -2.2870 0.0256
-15 3 19 0.0319 -0.0070
-15 3 20 2.1139 0.0621
-15 3 21 -0.2391 -0.0260
-15 3 22 -0.5021 -0.0483
-15 3 23 -2.4746 0.0329
-15 3 24 -2.3355 -0.0291
-15 3 25 1.2105 -0.1205
-15 3 26 -0.2497 -0.2002
-15 4 -14 2.7640 -0.0078
-15 4 -13 -0.5476 -0.0184
-15 4 -12 0.1643 -0.0214
-15 4 -11 0.7890 0.0072
-15 4 -10 0.6926 -0.0588
-15 4 -9 1.7956 -0.0247
-15 4 -8 0.3062 0.0342
-15 4 -7 0.2488 0.0292
-15 4 -6 2.9918 0.0288
-15 4 -5 3.6488 -0.0134
-15 4 -4 3.9486 0.0495
-15 4 -3 2.0599 0.0450
-15 4 -2 -0.0765 -0.0084
-15 4 -1 -1.5060 0.0249
-15 4 0 0.0118 -0.0206
-15 4 1 -1.3905 0.0279
-15 4 2 -3.2248 -0.0173
-15 4 3 0.6377 -0.0126
-15 4 4 -1.2212 0.0580
-15 4 5 0.7610 0.0132
-15 4 6 -0.1146 0.0046
-15 4 7 1.2079 -0.0226
-15 4 8 2.0417 -0.0030
-15 4 9 0.8017 0.0058
-15 4 10 3.3286 -0.0417
-15 4 11 -2.0197 -0.0020
-15 4 12 1.0722 -0.0103
-15 4 13 1.0191 -0.0179
-15 4 14 -2.2598 -0.0014
-15 4 15 0.4318 0.0025
-15 4 16 -2.4235 0.0398
-15 4 17 2.8013 -0.0122
-15 4 18 -1.1032 -0.0131
-15 4 19 2.0713 -0.0214
-15 4 20 2.3218 0.0019
-15 4 21 0.9143 0.0097
-15 4 22 0.9601 0.0727
-15 4 23 -0.2149 0.0963
-15 4 24 1.5998 0.0649
-15 4 25 -1.8061 -0.0971
-15 4 26 1.5995 -0.0203
-15 5 -14 0.1494 0.0069
-15 5 -13 0.1110 -0.0008
-15 5 -12 -0.2869 0.0207
-15 5 -11 2.2492 -0.0328
-15 5 -10 -1.3282 0.0285
-15 5 -9 -0.5454 -0.0176
-15 5 -8 -1.0377 0.0124
-15 5 -7 -4.3471 -0.0278
-15 5 -6 -3.6914 -0.0043
-15 5 -5 -5.4317 -0.0118
-15 5 -4 -1.0420 -0.0009
-15 5 -3 -2.8362 -0.0013
-15 5 -2 -0.3807 0.0056
-15 5 -1 -1.4311 0.0274
-15 5 0 3.5216 0.0098
-15 5 1 1.1148 0.0509
-15 5 2 2.7419 0.0122
-15 5 3 -0.9840 -0.0032
-15 5 4 1.9398 -0.0030
-15 5 5 -2.9463 -0.0483
-15 5 6 -2.5668 0.0357
-15 5 7 -2.4302 -0.0054
-15 5 8 0.7645 0.0066
-15 5 9 1.0396 0.0024
-15 5 10 -2.0472 -0.0161
-15 5 11 0.6488 0.0132
-15 5 12 1.6153 -0.0238
-15 5 13 0.0223 0.0030
-15 5 14 0.5688 -0.0028
-15 5 15 2.1327 -0.0361
-15 5 16 0.3558 0.0115
-15 5 17 1.0194 -0.0136
-15 5 18 -2.7259 0.0367
-15 5 19 0.1691 -0.0165
-15 5 20 -1.2610 -0.0151
-15 5 21 -1.3226 0.0323
-15 5 22 1.0529 -0.0114
-15 5 23 -2.5301 -0.0047
-15 5 24 0.3067 0.0820
-15 5 25 -2.8158 0.1083
-15 5 26 0.9856 -0.1876
-15 6 -14 -2.3223 -0.0104
-15 6 -13 -0.7615 0.0176
-15 6 -12 -1.8449 0.0195
-15 6 -11 -1.1332 -0.0396
-15 6 -10 -0.1262 -0.0161
-15 6 -9 -2.0843 -0.0347
-15 6 -8 -0.4162 -0.0062
-15 6 -7 2.7556 -0.0277
-15 6 -6 1.1728 0.0016
-15 6 -5 1.6524 0.0241
-15 6 -4 2.3354 0.0122
-15 6 -3 -0.5558 0.0152
-15 6 -2 2.3811 -0.0070
-15 6 -1 -2.7321 0.0103
-15 6 0 -0.4530 0.0294
-15 6 1 -2.7220 0.0070
-15 6 2 0.7074 -0.0017
-15 6 3 -0.3658 0.0107
-15 6 4 -0.3032 0.0324
-15 6 5 -0.3334 0.0085
-15 6 6 -3.6589 0.0210
-15 6 7 1.6384 -0.0150
-15 6 8 -5.8085 -0.0043
-15 6 9 -0.3454 -0.0172
-15 6 10 -3.7971 -0.0058
-15 6 11 -4.5961 0.0158
-15 6 12 -5.5365 -0.0375
-15 6 13 -1.1677 0.0091
-15 6 14 -2.7366 0.0069
-15 6 15 -1.1695 0.0016
-15 6 16 1.3861 0.0118
-15 6 17 0.7483 0.0146
-15 6 18 0.6743 0.0532
-15 6 19 0.4584 -0.0408
-15 6 20 1.1953 0.0397
-15 6 21 -1.0343 0.0016
-15 6 22 3.9801 -0.0138
-15 6 23 -2.1562 0.0720
-15 6 24 1.8024 0.0654
-15 6 25 0.1730 -0.0483
-15 7 -14 0.7598 -0.0414
-15 7 -13 -0.4341 -0.0203
-15 7 -12 1.1352 -0.0091
-15 7 -11 0.3091 0.0163
-15 7 -10 0.1612 0.0092
-15 7 -9 -1.7912 -0.0281
-15 7 -8 -2.1162 0.0005
-15 7 -7 -0.2598 -0.0025
-15 7 -6 -1.9205 -0.0138
-15 7 -5 -2.1212 -0.0020
-15 7 -4 1.5160 -0.0178
-15 7 -3 0.4667 0.0106
-15 7 -2 1.1467 -0.0297
-15 7 -1 -1.3921 -0.0140
-15 7 0 1.0695 -0.0195
-15 7 1 -1.8514 -0.0274
-15 7 2 0.7058 0.0157
-15 7 3 -1.1970 0.0003
-15 7 4 -2.1557 0.0176
-15 7 5 2.9165 0.0379
-15 7 6 -2.7486 0.0231
-15 7 7 1.9181 -0.0145
-15 7 8 1.3093 0.0197
-15 7 9 5.0122 0.0107
-15 7 10 1.1223 0.0233
-15 7 11 1.3533 -0.0378
-15 7 12 2.5598 -0.0242
-15 7 13 1.2574 0.0238
-15 7 14 3.3084 -0.0101
-15 7 15 0.9789 -0.0144
-15 7 16 3.1465 -0.0041
-15 7 17 0.7747 -0.0139
-15 7 18 0.3457 -0.0119
-15 7 19 -0.1075 -0.0491
-15 7 20 -1.3342 0.0546
-15 7 21 1.3443 0.0104
-15 7 22 -2.5130 -0.0667
-15 7 23 2.2566 0.0944
-15 7 24 -3.0716 -0.0556
-15 7 25 0.9511 0.0637
-15 8 -14 -4.3395 0.0173
-15 8 -13 1.6319 -0.0193
-15 8 -12 -0.3186 -0.0122
-15 8 -11 -0.5196 -0.0098
-15 8 -10 -0.5435 0.0244
-15 8 -9 -1.2883 0.0046
-15 8 -8 1.6593 0.0251
-15 8 -7 -0.9960 -0.0168
-15 8 -6 -1.0865 -0.0062
-15 8 -5 -0.9540 -0.0079
-15 8 -4 -1.1892 -0.0130
-15 8 -3 0.6651 0.0031
-15 8 -2 1.3130 -0.0096
-15 8 -1 1.9193 -0.0037
-15 8 0 0.3579 0.0012
-15 8 1 3.6351 -0.0135
-15 8 2 3.8951 0.0031
-15 8 3 3.3859 -0.0102
-15 8 4 4.0052 0.0156
-15 8 5 0.0840 0.0120
-15 8 6 2.2881 0.0026
-15 8 7 0.5475 0.0191
-15 8 8 -3.8828 0.0056
-15 8 9 1.7291 -0.0076
-15 8 10 -0.7946 -0.0112
-15 8 11 1.0442 0.0033
-15 8 12 -1.1875 0.0216
-15 8 13 -0.5157 0.0051
-15 8 14 -0.2959 -0.0045
-15 8 15 -0.4773 0.0108
-15 8 16 2.2865 0.0224
-15 8 17 1.2750 -0.0595
-15 8 18 0.3281 0.0089
-15 8 19 -0.1250 0.0065
-15 8 20 1.8202 0.0104
-15 8 21 -0.7815 0.0064
-15 8 22 1.0234 0.0621
-15 8 23 2.2458 0.0537
-15 8 24 0.9094 0.0892
-15 9 -14 -1.5102 -0.0039
-15 9 -13 -0.9867 0.0019
-15 9 -12 0.0185 0.0278
-15 9 -11 -1.1352 -0.0386
-15 9 -10 -0.1910 -0.0039
-15 9 -9 -1.2295 -0.0006
-15 9 -8 0.7894 -0.0060
-15 9 -7 -0.6183 -0.0136
-15 9 -6 0.7030 0.0032
-15 9 -5 -0.7429 -0.0075
-15 9 -4 0.6742 -0.0248
-15 9 -3 1.1121 0.0215
-15 9 -2 -0.3866 -0.0209
-15 9 -1 1.1549 -0.0037
-15 9 0 -0.7403 0.0132
-15 9 1 0.0532 -0.0266
-15 9 2 1.9052 0.0147
-15 9 3 -1.9210 -0.0247
-15 9 4 1.7427 -0.0006
-15 9 5 0.3635 -0.0160
-15 9 6 2.4746 0.0020
-15 9 7 -0.1231 -0.0233
-15 9 8 1.1922 -0.0236
-15 9 9 1.8146 0.0120
-15 9 10 0.4081 0.0162
-15 9 11 1.0769 0.0299
-15 9 12 -2.2418 0.0245
-15 9 13 1.0625 -0.0156
-15 9 14 -2.9134 -0.0011
-15 9 15 -0.1106 -0.0101
-15 9 16 -1.9988 -0.0064
-15 9 17 -0.7753 0.0136
-15 9 18 -0.3703 0.0441
-15 9 19 -0.3978 -0.0429
-15 9 20 -0.2852 -0.0358
-15 9 21 0.3063 -0.0905
-15 9 22 -0.3144 0.0045
-15 9 23 -1.8783 0.0008
-15 9 24 -1.0405 0.1109
-15 10 -14 -1.0846 0.0309
-15 10 -13 -0.1178 0.0256
-15 10 -12 2.6339 0.0059
-15 10 -11 -0.7014 0.0064
-15 10 -10 0.8381 0.0020
-15 10 -9 -2.4019 -0.0227
-15 10 -8 1.1580 -0.0281
-15 10 -7 -2.9354 -0.0056
-15 10 -6 1.4995 -0.0005
-15 10 -5 -0.4177 -0.0118
-15 10 -4 1.2346 0.0012
-15 10 -3 0.5546 0.0093
-15 10 -2 0.2428 0.0208
-15 10 -1 2.5908 -0.0097
-15 10 0 0.2759 0.0181
-15 10 1 2.7115 0.0126
-15 10 2 -1.4254 0.0057
-15 10 3 -0.0332 -0.0264
-15 10 4 0.1160 0.0035
-15 10 5 -1.7186 -0.0227
-15 10 6 0.0340 -0.0157
-15 10 7 -0.7923 -0.0174
-15 10 8 0.9890 0.0024
-15 10 9 -0.9053 0.0140
-15 10 10 1.3895 0.0028
-15 10 11 1.9793 0.0047
-15 10 12 0.1895 0.0197
-15 10 13 1.5656 0.0007
-15 10 14 -0.4611 0.0309
-15 10 15 0.3726 0.0251
-15 10 16 1.2955 0.0094
-15 10 17 -0.1875 -0.0073
-15 10 18 -0.8256 -0.0183
-15 10 19 0.3141 -0.0052
-15 10 20 -0.1901 0.0614
-15 10 21 0.2083 0.0416
-15 10 22 -1.6316 -0.0151
-15 10 23 4.0530 0.1286
-15 11 -14 1.0648 0.0330
-15 11 -13 0.6589 0.0007
-15 11 -12 1.3611 -0.0666
-15 11 -11 -1.3279 -0.0017
-15 11 -10 0.1578 -0.0051
-15 11 -9 0.2609 -0.0160
-15 11 -8 -0.0729 -0.0188
-15 11 -7 -3.1726 -0.0118
-15 11 -6 0.5144 0.0232
-15 11 -5 -0.2854 0.0094
-15 11 -4 1.6696 -0.0025
-15 11 -3 1.6591 0.0197
-15 11 -2 0.9898 0.0010
-15 11 -1 1.4881 -0.0009
-15 11 0 -0.3120 0.0072
-15 11 1 1.6216 -0.0237
-15 11 2 0.9615 -0.0241
-15 11 3 -0.7667 -0.0151
-15 11 4 1.5444 -0.0135
-15 11 5 0.6355 -0.0159
-15 11 6 1.7917 0.0039
-15 11 7 -0.9274 -0.0016
-15 11 8 0.7875 0.0003
-15 11 9 -3.2196 -0.0094
-15 11 10 1.4729 0.0079
-15 11 11 -2.8818 0.0170
-15 11 12 0.7453 0.0109
-15 11 13 -2.5295 0.0208
-15 11 14 -0.2569 0.0162
-15 11 15 -0.1869 -0.0457
-15 11 16 1.0197 0.0152
-15 11 17 0.0925 -0.0247
-15 11 18 -0.2740 0.0324
-15 11 19 1.6509 0.0445
-15 11 20 0.1446 -0.0509
-15 11 21 -3.2520 0.0221
-15 11 22 1.1472 0.2036
-15 11 23 0.1431 0.1360
-15 12 -14 2.7283 -0.0515
-15 12 -13 0.2002 -0.0642
-15 12 -12 1.3094 -0.0142
-15 12 -11 2.3059 -0.0390
-15 12 -10 1.5555 -0.0062
-15 12 -9 -1.1347 -0.0222
-15 12 -8 1.1297 0.0159
-15 12 -7 -0.0248 -0.0005
-15 12 -6 -0.2412 0.0343
-15 12 -5 -0.2490 0.0081
-15 12 -4 2.8134 0.0246
-15 12 -3 -0.7682 -0.0104
-15 12 -2 -0.5112 -0.0015
-15 12 -1 -1.0577 0.0091
-15 12 0 -0.8044 -0.0020
-15 12 1 -1.9662 -0.0048
-15 12 2 -2.1209 -0.0049
-15 12 3 -0.5506 -0.0118
-15 12 4 -0.0572 0.0230
-15 12 5 -2.0643 -0.0115
-15 12 6 0.9038 0.0041
-15 12 7 -1.8545 -0.0100
-15 12 8 1.9758 0.0041
-15 12 9 -0.1989 0.0021
-15 12 10 2.8920 0.0066
-15 12 11 -0.7400 0.0186
-15 12 12 2.1024 0.0125
-15 12 13 0.4295 0.0160
-15 12 14 0.2298 0.0259
-15 12 15 1.1800 0.0150
-15 12 16 -0.8483 0.0503
-15 12 17 1.0895 -0.0377
-15 12 18 -1.8131 0.0313
-15 12 19 2.5978 -0.0891
-15 12 20 -0.4053 -0.0700
-15 12 21 1.2758 0.0605
-15 12 22 0.9418 0.0107
-15 13 -14 0.9353 0.0427
-15 13 -13 0.7619 -0.0258
-15 13 -12 -0.4691 0.0258
-15 13 -11 2.1366 0.0491
-15 13 -10 -0.1619 0.0127
-15 13 -9 0.4788 -0.0092
-15 13 -8 -2.3887 -0.0020
-15 13 -7 -1.7823 0.0285
-15 13 -6 -3.6645 -0.0116
-15 13 -5 -0.7913 0.0082
-15 13 -4 -0.2457 -0.0169
-15 13 -3 -0.9653 -0.0025
-15 13 -2 -0.4550 -0.0015
-15 13 -1 -1.2960 -0.0088
-15 13 0 -1.7860 0.0160
-15 13 1 -0.1804 -0.0082
-15 13 2 -0.0605 -0.0087
-15 13 3 -0.8046 -0.0064
-15 13 4 -1.1790 -0.0152
-15 13 5 0.0791 -0.0176
-15 13 6 0.0654 -0.0041
-15 13 7 0.4071 -0.0258
-15 13 8 0.0939 -0.0113
-15 13 9 0.0036 0.0088
-15 13 10 -0.9409 0.0385
-15 13 11 -0.3499 0.0133
-15 13 12 -1.0660 -0.0333
-15 13 13 0.6742 0.0112
-15 13 14 -1.8917 0.0372
-15 13 15 0.4042 0.0103
-15 13 16 -0.4095 -0.0053
-15 13 17 -0.7084 0.0202
-15 13 18 -1.1564 0.1033
-15 13 19 -0.8588 -0.0709
-15 13 20 -0.4369 0.1073
-15 13 21 -0.3988 0.1452
-15 14 -14 1.2639 0.0429
-15 14 -13 -0.5873 0.0659
-15 14 -12 0.2537 0.0175
-15 14 -11 2.7641 0.0426
-15 14 -10 1.8709 0.0189
-15 14 -9 -0.3930 0.0097
-15 14 -8 -2.3655 0.0008
-15 14 -7 2.3752 -0.0103
-15 14 -6 -0.4705 -0.0389
-15 14 -5 -0.3404 -0.0047
-15 14 -4 -1.9033 0.0176
-15 14 -3 -0.0658 -0.0064
-15 14 -2 -0.1593 -0.0127
-15 14 -1 -0.3113 0.0033
-15 14 0 -0.9386 0.0448
-15 14 1 0.0657 0.0075
-15 14 2 -0.1987 0.0124
-15 14 3 -0.6599 -0.0238
-15 14 4 -1.5043 -0.0577
-15 14 5 -2.4614 -0.0122
-15 14 6 0.9649 0.0091
-15 14 7 0.3063 0.0007
-15 14 8 -0.7643 0.0277
-15 14 9 0.6963 -0.0042
-15 14 10 -2.1547 -0.0037
-15 14 11 -0.8020 -0.0125
-15 14 12 -1.2871 -0.0015
-15 14 13 -0.3971 0.0510
-15 14 14 -0.8989 -0.0183
-15 14 15 2.4760 -0.0266
-15 14 16 0.3998 0.0463
-15 14 17 1.4581 0.0965
-15 14 18 -0.2794 0.0916
-15 14 19 1.4761 0.2286
-15 14 20 2.6338 0.2808
-15 15 -12 -1.0309 -0.0611
-15 15 -11 0.3443 -0.0803
-15 15 -10 0.9355 -0.0167
-15 15 -9 0.6848 -0.0370
-15 15 -8 0.8420 -0.0005
-15 15 -7 3.2407 -0.0505
-15 15 -6 1.7046 -0.0146
-15 15 -5 1.5256 -0.0160
-15 15 -4 3.3375 -0.0229
-15 15 -3 1.5448 -0.0143
-15 15 -2 3.9336 0.0038
-15 15 -1 0.5303 -0.0046
-15 15 0 1.7141 0.0293
-15 15 1 -0.3297 -0.0149
-15 15 2 1.6201 -0.0037
-15 15 3 -0.2504 -0.0043
-15 15 4 0.6271 -0.0049
-15 15 5 -0.2348 -0.0219
-15 15 6 -1.5271 -0.0059
-15 15 7 0.6359 0.0091
-15 15 8 -1.3460 -0.0035
-15 15 9 0.3956 -0.0137
-15 15 10 -2.4677 0.0153
-15 15 11 -0.0855 0.0448
-15 15 12 -3.1344 0.0166
-15 15 13 -4.1413 -0.0484
-15 15 14 -3.2050 0.0125
-15 15 15 -0.1329 0.0293
-15 15 16 -0.6743 -0.0326
-15 15 17 -2.5635 0.0107
-15 15 18 -1.8040 0.0552
-15 15 19 -1.7154 0.0627
-15 16 -11 0.7998 0.0358
-15 16 -10 -0.9164 -0.0388
-15 16 -9 0.2690 -0.0191
-15 16 -8 -1.7366 0.0094
-15 16 -7 -1.9763 -0.0245
-15 16 -6 -1.5160 0.0114
-15 16 -5 1.8281 0.0221
-15 16 -4 -0.0513 -0.0191
-15 16 -3 -1.3206 0.0039
-15 16 -2 0.4652 0.0301
-15 16 -1 -2.6776 0.0045
-15 16 0 -0.3703 0.0129
-15 16 1 -1.9333 -0.0026
-15 16 2 0.7445 0.0042
-15 16 3 0.1386 0.0099
-15 16 4 0.1519 -0.0308
-15 16 5 0.5849 -0.0276
-15 16 6 2.9774 0.0229
-15 16 7 -0.7932 -0.0465
-15 16 8 2.4247 -0.0269
-15 16 9 0.0674 0.0026
-15 16 10 1.4688 0.0367
-15 16 11 -0.4658 -0.0376
-15 16 12 2.3640 -0.0039
-15 16 13 0.2682 0.0132
-15 16 14 1.6238 0.1392
-15 16 15 0.5419 0.0678
-15 16 16 -0.6631 -0.1616
-15 16 17 0.5682 -0.0178
-15 16 18 -0.0392 -0.0349
-15 17 -10 0.6598 0.0926
-15 17 -9 0.2844 0.0414
-15 17 -8 3.4227 0.0454
-15 17 -7 -2.6999 0.0026
-15 17 -6 3.3070 0.0321
-15 17 -5 -0.1168 0.0060
-15 17 -4 3.1744 -0.0078
-15 17 -3 1.4145 -0.0278
-15 17 -2 0.9161 0.0169
-15 17 -1 2.1268 -0.0335
-15 17 0 0.3470 -0.0058
-15 17 1 1.7912 0.0249
-15 17 2 1.2477 0.0048
-15 17 3 -0.0554 0.0489
-15 17 4 0.1044 0.0183
-15 17 5 0.1320 -0.0030
-15 17 6 1.5355 0.0064
-15 17 7 -1.3114 -0.0796
-15 17 8 0.6776 0.0555
-15 17 9 -0.3920 -0.0172
-15 17 10 0.1302 -0.0435
-15 17 11 0.7558 -0.0196
-15 17 12 -0.6697 0.0266
-15 17 13 0.7395 0.0386
-15 17 14 0.4913 -0.1058
-15 17 15 0.5812 -0.1558
-15 17 16 -0.8976 0.0639
-15 18 -8 0.2904 0.0588
-15 18 -7 0.5134 -0.0188
-15 18 -6 -1.6030 -0.0335
-15 18 -5 -0.5236 -0.0156
-15 18 -4 1.9842 -0.0124
-15 18 -3 -0.1535 -0.0143
-15 18 -2 -3.0455 -0.0083
-15 18 -1 0.7933 0.0058
-15 18 0 0.0964 0.0546
-15 18 1 1.1692 0.0283
-15 18 2 1.4811 -0.0071
-15 18 3 1.7425 0.0033
-15 18 4 1.6068 -0.0237
-15 18 5 2.6372 -0.0587
-15 18 6 1.8640 0.0663
-15 18 7 1.1829 -0.0057
-15 18 8 -3.2408 0.0142
-15 18 9 1.8996 -0.1203
-15 18 10 -0.8165 -0.0153
-15 18 11 -1.0370 0.0588
-15 18 12 0.3521 -0.1068
-15 18 13 0.6729 -0.0546
-15 18 14 0.1519 -0.2127
-15 19 -6 2.7313 0.0443
-15 19 -5 -0.7516 0.0116
-15 19 -4 -2.0973 0.0092
-15 19 -3 2.5416 0.0295
-15 19 -2 -0.2742 0.0211
-15 19 -1 0.2100 -0.0590
-15 19 0 -0.2811 -0.1237
-15 19 1 -1.2573 -0.1380
-15 19 2 0.8239 -0.0532
-15 19 3 4.2530 0.0198
-15 19 4 -0.4935 0.0079
-15 19 5 1.8211 0.0688
-15 19 6 -2.2914 0.0978
-15 19 7 2.1548 0.0138
-15 19 8 0.6019 0.0482
-15 19 9 -0.7951 0.0668
-15 19 10 1.0585 0.1191
-15 19 11 -0.9721 0.1134
-15 19 12 -0.4870 -0.3170
-15 20 -2 -0.8490 -0.0711
-15 20 -1 1.7877 -0.0534
-15 20 0 -0.0988 -0.1043
-15 20 1 0.1205 0.0359
-15 20 2 -0.1761 -0.0044
-15 20 3 0.8044 -0.0878
-15 20 4 0.5928 0.0231
-15 20 5 -3.6524 0.0359
-15 20 6 -1.1568 0.0802
-15 20 7 -2.2084 -0.0474
-15 20 8 0.6081 0.1594
-15 20 9 -3.1458 0.0955
-14 0 -12 2.7200 -0.6904
-14 0 -10 -2.7269 -0.0565
-14 0 -8 2.9097 -0.1219
-14 0 -6 -0.6358 0.1553
-14 0 -4 6.9489 -0.0212
-14 0 -2 -3.6124 0.0018
-14 0 0 -2.1694 -0.0856
-14 0 2 -0.2336 0.0632
-14 0 4 -6.1945 -0.0184
-14 0 6 -8.2809 0.0389
-14 0 8 -1.6686 -0.0153
-14 0 10 -2.1012 0.0091
-14 0 12 -0.7759 -0.0039
-14 0 14 -1.2246 0.0079
-14 0 16 -2.1006 -0.0147
-14 0 18 2.1097 0.0009
-14 0 20 0.3961 -0.0099
-14 0 22 1.5504 0.0242
-14 0 24 -1.6433 0.0168
-14 0 26 -1.9169 0.0655
-14 1 -13 -0.4841 -0.1755
-14 1 -12 2.2631 0.0208
-14 1 -11 -2.0369 0.1844
-14 1 -10 3.3905 -0.0363
-14 1 -9 -0.2612 0.0093
-14 1 -8 3.5011 -0.0750
-14 1 -7 -1.1195 -0.0649
-14 1 -6 -0.2739 0.0115
-14 1 -5 -1.8309 -0.0786
-14 1 -4 -3.7072 0.0390
-14 1 -3 -2.6595 -0.0177
-14 1 -2 -1.2236 -0.0094
-14 1 -1 -6.2979 0.0457
-14 1 0 0.0056 -0.0501
-14 1 1 -0.0318 0.0182
-14 1 2 0.7608 -0.0104
-14 1 3 2.9520 0.0098
-14 1 4 5.1738 0.0089
-14 1 5 0.3820 -0.0185
-14 1 6 2.8712 0.0214
-14 1 7 2.2580 -0.0125
-14 1 8 3.0086 -0.0042
-14 1 9 2.4137 0.0098
-14 1 10 1.6789 -0.0290
-14 1 11 -0.7495 0.0068
-14 1 12 -0.1342 -0.0112
-14 1 13 3.9867 0.0294
-14 1 14 -0.5475 -0.0127
-14 1 15 -0.0339 0.0028
-14 1 16 -1.2912 0.0032
-14 1 17 2.6038 0.0209
-14 1 18 0.0667 0.0169
-14 1 19 -1.2319 -0.0023
-14 1 20 0.9444 0.0157
-14 1 21 -0.2325 0.0020
-14 1 22 -1.5404 -0.0118
-14 1 23 -1.7180 0.0111
-14 1 24 -1.9222 0.1131
-14 1 25 -0.8661 -0.0303
-14 1 26 0.8307 -0.1034
-14 1 27 0.1976 -0.0943
-14 2 -13 -0.7687 -0.0258
-14 2 -12 0.5894 -0.0298
-14 2 -11 -1.6100 0.0201
-14 2 -10 0.1125 -0.0573
-14 2 -9 0.1939 0.0621
-14 2 -8 1.7184 -0.0644
-14 2 -7 3.3850 -0.0016
-14 2 -6 -0.5336 0.0084
-14 2 -5 -0.8665 -0.0652
-14 2 -4 2.4583 0.0249
-14 2 -3 1.3287 -0.0592
-14 2 -2 3.3520 0.0328
-14 2 -1 -0.6600 -0.0056
-14 2 0 1.8115 -0.0206
-14 2 1 -3.3509 0.0024
-14 2 2 0.9576 -0.0418
-14 2 3 -4.8119 0.0292
-14 2 4 2.7986 -0.0049
-14 2 5 -3.3428 -0.0141
-14 2 6 -0.8773 0.0229
-14 2 7 -3.0528 -0.0017
-14 2 8 1.0058 0.0112
-14 2 9 -1.3880 -0.0265
-14 2 10 1.0247 -0.0093
-14 2 11 -1.9533 0.0113
-14 2 12 -1.1619 -0.0090
-14 2 13 -0.3098 -0.0289
-14 2 14 -1.8290 0.0051
-14 2 15 1.2849 0.0189
-14 2 16 -2.0354 0.0171
-14 2 17 0.0801 -0.0089
-14 2 18 2.0864 0.0124
-14 2 19 0.9622 0.0155
-14 2 20 -0.1686 -0.0129
-14 2 21 -1.7577 0.0316
-14 2 22 2.9513 0.0139
-14 2 23 -1.5124 0.0483
-14 2 24 3.0411 -0.0174
-14 2 25 -2.2025 -0.0199
-14 2 26 3.1547 -0.0800
-14 2 27 -0.0868 -0.4502
-14 3 -13 0.9139 0.0460
-14 3 -12 0.9212 -0.0304
-14 3 -11 0.9748 -0.0476
-14 3 -10 -2.6030 0.0103
-14 3 -9 -0.9159 0.0975
-14 3 -8 -0.3325 -0.0154
-14 3 -7 -2.7929 0.0196
-14 3 -6 -2.9283 -0.0014
-14 3 -5 -5.4515 0.0038
-14 3 -4 -0.0304 0.0005
-14 3 -3 0.1647 -0.0956
-14 3 -2 3.3128 -0.0005
-14 3 -1 1.2600 -0.0186
-14 3 0 3.5597 -0.0463
-14 3 1 0.4646 0.0340
-14 3 2 5.0552 -0.0090
-14 3 3 -0.8600 0.0393
-14 3 4 2.2256 -0.0499
-14 3 5 0.9478 -0.0184
-14 3 6 -2.4929 0.0220
-14 3 7 -2.0174 -0.0061
-14 3 8 -1.1412 0.0159
-14 3 9 2.7510 -0.0223
-14 3 10 1.0947 0.0080
-14 3 11 0.5180 0.0170
-14 3 12 -1.4524 -0.0203
-14 3 13 3.0664 0.0213
-14 3 14 2.1388 -0.0081
-14 3 15 0.3283 -0.0031
-14 3 16 -0.4231 0.0118
-14 3 17 1.2568 0.0242
-14 3 18 -2.2887 0.0079
-14 3 19 -2.1995 -0.0341
-14 3 20 -1.4841 -0.0025
-14 3 21 -2.2683 0.0081
-14 3 22 1.2289 -0.0033
-14 3 23 -0.9747 -0.0267
-14 3 24 -1.6104 0.0485
-14 3 25 0.0411 0.1258
-14 3 26 0.3983 -0.0656
-14 4 -13 0.7597 -0.0064
-14 4 -12 -1.1722 -0.0089
-14 4 -11 0.8993 -0.0058
-14 4 -10 -0.0997 -0.0215
-14 4 -9 1.9731 -0.0459
-14 4 -8 2.4952 -0.0095
-14 4 -7 4.8392 -0.0167
-14 4 -6 5.3430 -0.0212
-14 4 -5 1.3262 0.0067
-14 4 -4 2.9594 0.0155
-14 4 -3 2.5925 -0.0201
-14 4 -2 2.7595 -0.0133
-14 4 -1 -4.0142 -0.0481
-14 4 0 0.6110 0.0032
-14 4 1 -2.4358 0.0166
-14 4 2 -2.1862 -0.0342
-14 4 3 1.5934 0.0074
-14 4 4 -0.6969 -0.0043
-14 4 5 4.0960 0.0098
-14 4 6 -0.2131 -0.0228
-14 4 7 0.4723 -0.0308
-14 4 8 -2.2075 0.0094
-14 4 9 -1.4618 -0.0368
-14 4 10 -0.6583 -0.0186
-14 4 11 -1.9418 -0.0071
-14 4 12 -2.9617 0.0029
-14 4 13 -1.3783 0.0240
-14 4 14 0.3663 0.0056
-14 4 15 -1.0652 -0.0129
-14 4 16 -1.0070 -0.0136
-14 4 17 0.3764 0.0034
-14 4 18 1.9371 0.0138
-14 4 19 2.0252 0.0353
-14 4 20 -0.3419 -0.0004
-14 4 21 1.3990 -0.0064
-14 4 22 1.5558 -0.0461
-14 4 23 0.1083 -0.0320
-14 4 24 3.8183 -0.0440
-14 4 25 -2.0843 0.0522
-14 4 26 0.3608 -0.0290
-14 5 -13 1.2918 0.0354
-14 5 -12 0.9227 -0.0033
-14 5 -11 1.0272 0.0423
-14 5 -10 0.6856 -0.0020
-14 5 -9 -1.6293 -0.0109
-14 5 -8 0.3298 -0.0209
-14 5 -7 0.6933 -0.0221
-14 5 -6 -0.5293 0.0196
-14 5 -5 -1.2238 0.0201
-14 5 -4 1.9626 -0.0058
-14 5 -3 -0.1220 0.0070
-14 5 -2 0.8561 0.0388
-14 5 -1 -2.0110 0.0012
-14 5 0 0.0869 -0.0140
-14 5 1 -1.5957 -0.0133
-14 5 2 1.9395 -0.0258
-14 5 3 -4.1546 0.0154
-14 5 4 0.2263 -0.0309
-14 5 5 1.0986 0.0108
-14 5 6 2.9239 -0.0107
-14 5 7 -0.1834 0.0086
-14 5 8 0.7841 -0.0012
-14 5 9 5.7019 -0.0206
-14 5 10 1.0944 0.0259
-14 5 11 3.0705 -0.0166
-14 5 12 2.7593 -0.0065
-14 5 13 0.4032 -0.0055
-14 5 14 2.2561 -0.0111
-14 5 15 -0.3200 0.0396
-14 5 16 2.2248 0.0184
-14 5 17 -0.5385 0.0149
-14 5 18 1.5481 0.0165
-14 5 19 -0.6618 -0.0250
-14 5 20 -1.0569 0.0114
-14 5 21 1.4068 0.0296
-14 5 22 -0.2373 0.0259
-14 5 23 -0.3671 0.0084
-14 5 24 -0.0185 0.0166
-14 5 25 -1.3863 0.1797
-14 5 26 -0.5510 0.1164
-14 6 -13 0.5441 0.0257
-14 6 -12 0.1710 -0.0299
-14 6 -11 -2.0783 -0.0008
-14 6 -10 2.4380 -0.0032
-14 6 -9 -0.7050 0.0167
-14 6 -8 -0.6310 -0.0251
-14 6 -7 -1.0779 -0.0408
-14 6 -6 -1.2831 0.0066
-14 6 -5 -2.5589 -0.0380
-14 6 -4 -5.5353 -0.0014
-14 6 -3 -1.2279 0.0067
-14 6 -2 -2.0682 0.0164
-14 6 -1 3.9332 0.0260
-14 6 0 0.7807 0.0187
-14 6 1 2.6981 0.0127
-14 6 2 2.6456 0.0155
-14 6 3 1.0807 0.0128
-14 6 4 1.8141 -0.0353
-14 6 5 -1.2856 -0.0365
-14 6 6 -1.6270 -0.0260
-14 6 7 1.5599 0.0076
-14 6 8 -5.3944 -0.0046
-14 6 9 -2.9248 -0.0360
-14 6 10 0.0593 0.0111
-14 6 11 1.0058 -0.0038
-14 6 12 -2.6994 0.0129
-14 6 13 -1.3822 0.0012
-14 6 14 -0.5803 -0.0050
-14 6 15 -2.8719 0.0141
-14 6 16 1.0608 -0.0308
-14 6 17 -1.9109 -0.0285
-14 6 18 0.3256 0.0103
-14 6 19 -1.1373 -0.0051
-14 6 20 -1.0535 0.0006
-14 6 21 -0.6310 0.0216
-14 6 22 -1.8101 -0.0183
-14 6 23 1.2699 -0.0523
-14 6 24 -3.2697 0.0406
-14 6 25 2.9759 0.0228
-14 6 26 -2.3987 0.0710
-14 7 -13 -0.9730 0.0119
-14 7 -12 0.6181 0.0162
-14 7 -11 -1.2806 0.0170
-14 7 -10 0.1066 0.0107
-14 7 -9 -0.4717 0.0209
-14 7 -8 0.8577 0.0171
-14 7 -7 1.5705 0.0130
-14 7 -6 3.5690 0.0296
-14 7 -5 3.0697 -0.0029
-14 7 -4 1.0621 0.0324
-14 7 -3 2.0541 0.0238
-14 7 -2 -2.4514 -0.0190
-14 7 -1 -0.4578 0.0090
-14 7 0 -2.9101 -0.0082
-14 7 1 -3.1393 0.0222
-14 7 2 -3.0185 -0.0204
-14 7 3 -4.0122 -0.0117
-14 7 4 -3.1816 0.0216
-14 7 5 0.2887 0.0114
-14 7 6 2.1549 0.0099
-14 7 7 -3.5856 -0.0130
-14 7 8 2.6931 -0.0164
-14 7 9 -1.2372 -0.0030
-14 7 10 0.2055 0.0131
-14 7 11 -1.7711 -0.0076
-14 7 12 -0.8071 0.0069
-14 7 13 -2.5920 0.0003
-14 7 14 -0.2020 0.0108
-14 7 15 -0.0239 -0.0083
-14 7 16 -1.4291 0.0079
-14 7 17 -0.7924 0.0362
-14 7 18 1.1512 -0.0217
-14 7 19 -0.1323 0.0006
-14 7 20 0.2831 0.0108
-14 7 21 3.2896 0.0059
-14 7 22 -3.2522 -0.0206
-14 7 23 2.4465 0.0421
-14 7 24 -1.5519 0.0533
-14 7 25 0.1951 0.2073
-14 8 -13 1.5190 -0.0095
-14 8 -12 1.9495 -0.0095
-14 8 -11 0.8866 0.0133
-14 8 -10 1.2557 0.0187
-14 8 -9 -0.1972 0.0241
-14 8 -8 -0.2858 0.0261
-14 8 -7 -2.5702 0.0139
-14 8 -6 -0.4923 0.0450
-14 8 -5 0.6528 -0.0001
-14 8 -4 -1.1661 0.0201
-14 8 -3 -0.8118 -0.0219
-14 8 -2 0.4039 -0.0272
-14 8 -1 2.1206 0.0147
-14 8 0 -0.7248 0.0202
-14 8 1 1.3965 0.0307
-14 8 2 -2.2070 0.0041
-14 8 3 -1.5599 0.0254
-14 8 4 4.1712 0.0087
-14 8 5 -7.8114 -0.0168
-14 8 6 2.9774 0.0090
-14 8 7 -1.3920 -0.0081
-14 8 8 3.5556 -0.0001
-14 8 9 -1.7251 -0.0053
-14 8 10 2.9740 -0.0020
-14 8 11 4.2598 0.0059
-14 8 12 2.2151 0.0086
-14 8 13 2.8868 -0.0052
-14 8 14 1.8330 -0.0143
-14 8 15 2.4963 -0.0089
-14 8 16 -0.2522 0.0314
-14 8 17 1.5967 -0.0281
-14 8 18 0.2277 -0.0466
-14 8 19 -0.9693 0.0097
-14 8 20 0.7439 -0.0173
-14 8 21 -1.2802 -0.0352
-14 8 22 0.3961 -0.0638
-14 8 23 -0.8730 -0.0664
-14 8 24 3.1187 -0.0319
-14 8 25 -2.2400 0.0110
-14 9 -13 -2.4485 0.0113
-14 9 -12 0.5406 -0.0058
-14 9 -11 0.1305 0.0119
-14 9 -10 0.9336 0.0022
-14 9 -9 0.1883 0.0157
-14 9 -8 2.0053 0.0154
-14 9 -7 1.5582 0.0031
-14 9 -6 2.4187 0.0209
-14 9 -5 0.1749 0.0220
-14 9 -4 0.8434 -0.0015
-14 9 -3 0.7523 0.0014
-14 9 -2 -0.8796 0.0138
-14 9 -1 0.0810 -0.0083
-14 9 0 -1.5167 -0.0002
-14 9 1 -1.1899 -0.0005
-14 9 2 0.7708 -0.0018
-14 9 3 1.2370 0.0356
-14 9 4 1.5964 -0.0064
-14 9 5 -0.7638 -0.0127
-14 9 6 2.5050 0.0207
-14 9 7 -3.7263 0.0124
-14 9 8 1.5371 0.0264
-14 9 9 -5.5787 0.0208
-14 9 10 0.3315 -0.0017
-14 9 11 -2.3494 0.0032
-14 9 12 -3.1435 -0.0002
-14 9 13 -0.0819 -0.0100
-14 9 14 -1.2849 -0.0005
-14 9 15 0.1512 0.0140
-14 9 16 -0.9404 0.0137
-14 9 17 1.0084 -0.0419
-14 9 18 0.0434 0.0208
-14 9 19 0.9351 0.0595
-14 9 20 -0.6841 -0.0214
-14 9 21 -0.3678 -0.0012
-14 9 22 1.0153 0.0503
-14 9 23 -0.5755 0.0022
-14 9 24 -0.3472 0.1790
-14 10 -13 0.1297 0.0108
-14 10 -12 0.9016 0.0144
-14 10 -11 2.8441 0.0073
-14 10 -10 1.1991 -0.0022
-14 10 -9 1.2374 -0.0223
-14 10 -8 -0.0870 -0.0011
-14 10 -7 1.8168 -0.0199
-14 10 -6 -1.0247 0.0266
-14 10 -5 -0.5640 0.0056
-14 10 -4 0.7028 0.0114
-14 10 -3 -1.6019 0.0030
-14 10 -2 -0.5910 -0.0091
-14 10 -1 -2.3410 0.0099
-14 10 0 -0.3154 -0.0021
-14 10 1 -2.2430 0.0195
-14 10 2 -2.3601 -0.0022
-14 10 3 -1.5226 0.0077
-14 10 4 0.2498 -0.0147
-14 10 5 0.5554 0.0192
-14 10 6 0.8982 0.0212
-14 10 7 0.8198 -0.0119
-14 10 8 3.9703 0.0178
-14 10 9 1.0658 0.0224
-14 10 10 2.1588 0.0162
-14 10 11 0.3959 0.0045
-14 10 12 2.8630 0.0115
-14 10 13 1.7036 0.0136
-14 10 14 1.8531 -0.0135
-14 10 15 -1.2384 -0.0225
-14 10 16 -0.6157 0.0023
-14 10 17 0.2557 -0.0205
-14 10 18 -0.0513 0.0061
-14 10 19 -0.4528 -0.0657
-14 10 20 0.4657 -0.0703
-14 10 21 3.1273 -0.0591
-14 10 22 -1.7817 -0.1452
-14 10 23 -0.8299 -0.0227
-14 10 24 -1.1402 -0.0383
-14 11 -13 0.4380 -0.0310
-14 11 -12 0.3011 -0.0051
-14 11 -11 0.5643 0.0099
-14 11 -10 -3.3119 -0.0061
-14 11 -9 2.5789 -0.0106
-14 11 -8 -2.6544 0.0082
-14 11 -7 2.1784 -0.0008
-14 11 -6 -1.5722 -0.0227
-14 11 -5 0.7554 0.0057
-14 11 -4 -1.3044 0.0244
-14 11 -3 -0.1045 0.0244
-14 11 -2 2.7090 0.0233
-14 11 -1 0.4095 0.0210
-14 11 0 2.1713 -0.0182
-14 11 1 1.3688 -0.0166
-14 11 2 3.1212 -0.0090
-14 11 3 1.8502 -0.0039
-14 11 4 0.0577 -0.0003
-14 11 5 -1.4416 -0.0125
-14 11 6 -0.0671 -0.0053
-14 11 7 -0.7354 0.0231
-14 11 8 -0.3911 0.0399
-14 11 9 -2.0226 -0.0065
-14 11 10 -0.9848 0.0121
-14 11 11 -2.1286 0.0111
-14 11 12 1.0327 0.0084
-14 11 13 -0.7688 -0.0235
-14 11 14 -0.0774 0.0045
-14 11 15 -0.4766 0.0236
-14 11 16 -0.6763 0.0320
-14 11 17 1.7929 -0.0601
-14 11 18 -1.6227 -0.0251
-14 11 19 -0.6884 -0.0256
-14 11 20 0.6175 0.0074
-14 11 21 0.0475 -0.0255
-14 11 22 -0.3156 0.0190
-14 11 23 -2.7064 0.0399
-14 12 -13 -0.1656 -0.0278
-14 12 -12 -0.8564 -0.0295
-14 12 -11 1.5999 -0.0156
-14 12 -10 -0.3860 -0.0244
-14 12 -9 1.0891 0.0007
-14 12 -8 -0.6408 0.0118
-14 12 -7 3.0839 -0.0063
-14 12 -6 -0.4789 -0.0115
-14 12 -5 0.7035 0.0058
-14 12 -4 0.5301 0.0046
-14 12 -3 0.4955 0.0147
-14 12 -2 -0.6707 -0.0068
-14 12 -1 -0.0331 0.0236
-14 12 0 3.4065 0.0086
-14 12 1 1.1905 -0.0143
-14 12 2 0.9823 -0.0222
-14 12 3 1.0457 0.0131
-14 12 4 1.1301 0.0117
-14 12 5 0.3774 0.0116
-14 12 6 1.3014 0.0206
-14 12 7 1.4197 0.0167
-14 12 8 -0.1258 0.0060
-14 12 9 2.6030 -0.0306
-14 12 10 0.6324 0.0204
-14 12 11 1.3029 -0.0023
-14 12 12 -0.8682 0.0170
-14 12 13 1.4357 -0.0012
-14 12 14 -0.6292 0.0083
-14 12 15 1.0310 -0.0233
-14 12 16 0.0721 -0.0236
-14 12 17 2.5480 -0.0567
-14 12 18 0.1684 0.0776
-14 12 19 1.7976 -0.0047
-14 12 20 0.5877 -0.0243
-14 12 21 0.0317 -0.0323
-14 12 22 -0.9732 0.0725
-14 13 -13 0.9580 0.0011
-14 13 -12 -1.0804 0.0426
-14 13 -11 -2.0778 -0.0136
-14 13 -10 -1.2444 -0.0003
-14 13 -9 0.1205 0.0152
-14 13 -8 1.4261 0.0201
-14 13 -7 2.5737 0.0084
-14 13 -6 1.2357 -0.0103
-14 13 -5 3.1993 0.0112
-14 13 -4 0.1862 -0.0140
-14 13 -3 0.9338 -0.0254
-14 13 -2 1.0024 -0.0015
-14 13 -1 -0.2130 -0.0165
-14 13 0 1.4913 -0.0314
-14 13 1 -0.7856 -0.0125
-14 13 2 2.7122 0.0108
-14 13 3 -0.7052 -0.0061
-14 13 4 1.9437 0.0048
-14 13 5 -0.3185 0.0013
-14 13 6 -0.2069 0.0065
-14 13 7 0.2566 0.0059
-14 13 8 -0.2640 0.0149
-14 13 9 2.6333 0.0053
-14 13 10 -0.8869 0.0191
-14 13 11 2.2384 0.0123
-14 13 12 -1.2244 0.0163
-14 13 13 0.1506 -0.0354
-14 13 14 -1.8187 0.0215
-14 13 15 -0.8587 -0.0115
-14 13 16 -0.8380 -0.0220
-14 13 17 0.3860 0.0456
-14 13 18 0.5739 0.0152
-14 13 19 -3.3796 -0.1238
-14 13 20 -0.8652 -0.0792
-14 13 21 1.5441 0.0249
-14 13 22 0.3478 -0.2952
-14 14 -13 0.0517 -0.0030
-14 14 -12 -0.6904 0.0746
-14 14 -11 -1.2672 0.0262
-14 14 -10 1.0055 0.0268
-14 14 -9 0.8470 -0.0064
-14 14 -8 -2.1140 0.0329
-14 14 -7 -2.6266 0.0078
-14 14 -6 -0.0592 0.0230
-14 14 -5 -1.3073 -0.0178
-14 14 -4 -1.5446 -0.0339
-14 14 -3 -3.3515 0.0143
-14 14 -2 -0.7054 0.0140
-14 14 -1 -2.7118 0.0105
-14 14 0 -0.1332 0.0193
-14 14 1 -2.4797 -0.0312
-14 14 2 -0.8919 0.0114
-14 14 3 0.4946 0.0105
-14 14 4 1.2341 0.0042
-14 14 5 -0.7067 0.0168
-14 14 6 0.2875 -0.0028
-14 14 7 0.4966 0.0235
-14 14 8 1.5380 0.0097
-14 14 9 -0.8605 0.0132
-14 14 10 0.4531 0.0018
-14 14 11 -0.3084 -0.0109
-14 14 12 2.2327 0.0243
-14 14 13 1.1779 0.0056
-14 14 14 2.8133 0.0257
-14 14 15 1.6258 -0.0316
-14 14 16 1.4320 0.0742
-14 14 17 1.4145 -0.0175
-14 14 18 1.7224 -0.0500
-14 14 19 0.0473 -0.0953
-14 14 20 -0.6081 0.0700
-14 14 21 -2.1611 0.0429
-14 15 -13 2.8406 -0.0769
-14 15 -12 -0.9057 -0.0687
-14 15 -11 0.6538 -0.0388
-14 15 -10 0.7919 -0.0329
-14 15 -9 1.7236 0.0235
-14 15 -8 1.1275 -0.0209
-14 15 -7 2.0055 -0.0507
-14 15 -6 1.1331 -0.0096
-14 15 -5 -0.1242 0.0284
-14 15 -4 0.6177 -0.0021
-14 15 -3 -0.4094 0.0130
-14 15 -2 0.0200 0.0124
-14 15 -1 0.3361 -0.0027
-14 15 0 -0.5071 0.0127
-14 15 1 -0.4442 -0.0108
-14 15 2 -0.5769 -0.0059
-14 15 3 -0.4971 -0.0396
-14 15 4 0.2009 -0.0210
-14 15 5 -0.2067 0.0012
-14 15 6 -0.6286 0.0203
-14 15 7 -0.8594 0.0154
-14 15 8 0.1150 0.0378
-14 15 9 -1.1004 0.0019
-14 15 10 -1.2265 -0.0165
-14 15 11 -1.9197 -0.0159
-14 15 12 2.1152 0.0661
-14 15 13 -0.5666 -0.0014
-14 15 14 2.2099 0.0164
-14 15 15 -1.1629 0.0094
-14 15 16 1.5752 0.0520
-14 15 17 -0.2582 0.0073
-14 15 18 -0.9509 0.0488
-14 15 19 -0.5095 0.1575
-14 15 20 -2.6758 0.0533
-14 16 -12 -0.1185 0.0068
-14 16 -11 0.2249 -0.0449
-14 16 -10 -0.5368 -0.0300
-14 16 -9 -0.7119 0.0440
-14 16 -8 0.3071 -0.0071
-14 16 -7 0.0345 0.0071
-14 16 -6 1.5979 0.0069
-14 16 -5 0.2202 0.0213
-14 16 -4 -0.0908 -0.0104
-14 16 -3 -0.0470 0.0081
-14 16 -2 -1.0444 0.0065
-14 16 -1 0.8190 -0.0302
-14 16 0 -0.6079 0.0154
-14 16 1 -0.4344 0.0082
-14 16 2 0.2371 -0.0126
-14 16 3 2.2276 0.0141
-14 16 4 0.7049 0.0225
-14 16 5 -1.2120 0.0222
-14 16 6 0.2964 0.0089
-14 16 7 -2.5304 -0.0150
-14 16 8 0.7801 0.0089
-14 16 9 -2.0171 -0.0307
-14 16 10 1.4047 0.0347
-14 16 11 -0.0183 0.0179
-14 16 12 0.0253 0.0203
-14 16 13 1.0617 -0.0271
-14 16 14 -0.9536 0.0107
-14 16 15 -1.8005 0.0749
-14 16 16 -0.1541 0.0606
-14 16 17 -0.7736 0.0220
-14 16 18 -1.1768 0.2510
-14 17 -11 -1.7023 0.0810
-14 17 -10 -1.3698 0.0757
-14 17 -9 -0.5989 0.0293
-14 17 -8 3.7653 -0.0031
-14 17 -7 1.1285 0.0145
-14 17 -6 2.9239 0.0357
-14 17 -5 -4.5109 -0.0067
-14 17 -4 0.5234 -0.0012
-14 17 -3 1.0407 -0.0145
-14 17 -2 -3.6664 0.0139
-14 17 -1 0.6924 -0.0589
-14 17 0 -2.0744 0.0084
-14 17 1 -2.4518 0.0239
-14 17 2 -1.2819 -0.0284
-14 17 3 -0.9990 0.0014
-14 17 4 -1.1136 -0.0262
-14 17 5 -2.3328 -0.0080
-14 17 6 -2.3749 -0.0313
-14 17 7 0.8923 -0.0724
-14 17 8 0.7572 0.0416
-14 17 9 -0.2012 -0.0016
-14 17 10 -0.0200 0.0305
-14 17 11 1.6490 -0.0168
-14 17 12 -0.7178 0.0063
-14 17 13 -0.4812 0.0332
-14 17 14 -0.5551 -0.0245
-14 17 15 -1.8754 -0.0090
-14 17 16 -1.0993 0.1756
-14 17 17 0.8979 -0.0705
-14 18 -9 0.3917 -0.0234
-14 18 -8 -1.7420 -0.0343
-14 18 -7 1.2638 -0.0360
-14 18 -6 -0.7615 -0.0233
-14 18 -5 -0.3060 -0.0536
-14 18 -4 -1.0643 0.0038
-14 18 -3 2.3986 0.0162
-14 18 -2 1.1480 -0.0157
-14 18 -1 0.5587 -0.0379
-14 18 0 0.0202 0.0008
-14 18 1 -0.2259 -0.0158
-14 18 2 -1.1427 0.0125
-14 18 3 -2.0550 0.0554
-14 18 4 -0.7414 -0.0168
-14 18 5 -3.2646 0.0214
-14 18 6 0.8034 -0.0359
-14 18 7 1.8349 0.0343
-14 18 8 -0.1263 0.0295
-14 18 9 0.2260 -0.0577
-14 18 10 1.1228 0.0327
-14 18 11 0.5524 0.0227
-14 18 12 -1.0588 0.1360
-14 18 13 -1.2696 0.1128
-14 18 14 -2.7321 -0.0441
-14 18 15 0.3277 0.0088
-14 19 -7 -0.9583 0.0166
-14 19 -6 -0.1504 0.0215
-14 19 -5 0.1836 -0.0032
-14 19 -4 -0.6627 -0.0065
-14 19 -3 0.3527 0.0129
-14 19 -2 2.5045 -0.0077
-14 19 -1 -1.8367 0.0176
-14 19 0 0.1759 0.0225
-14 19 1 -2.3265 -0.0497
-14 19 2 -2.0110 -0.0239
-14 19 3 0.1230 0.0228
-14 19 4 0.3144 0.0125
-14 19 5 2.9315 0.0306
-14 19 6 1.1380 -0.0483
-14 19 7 0.9444 -0.0143
-14 19 8 3.1803 -0.0343
-14 19 9 -1.0307 -0.1877
-14 19 10 3.1166 -0.0323
-14 19 11 -1.2526 0.0349
-14 19 12 1.0277 0.0185
-14 19 13 -0.8263 -0.0819
-14 20 -5 -1.5166 -0.1259
-14 20 -4 -0.5509 -0.0096
-14 20 -3 -1.2617 0.0076
-14 20 -2 -0.2517 -0.0177
-14 20 -1 0.4723 -0.0085
-14 20 0 -1.8402 0.0189
-14 20 1 2.4541 -0.0497
-14 20 2 -2.4681 0.0157
-14 20 3 -0.5993 0.0488
-14 20 4 2.7224 -0.0594
-14 20 5 -0.7630 0.0190
-14 20 6 1.3370 0.0793
-14 20 7 -1.1465 0.0598
-14 20 8 1.3089 -0.0520
-14 20 9 1.0161 -0.1846
-14 20 10 -0.8966 0.0586
-14 20 11 0.6868 -0.1022
-14 21 0 0.0404 0.3070
-14 21 1 -0.7509 -0.0956
-14 21 2 0.9421 -0.0015
-14 21 3 -3.3563 0.1063
-14 21 4 -0.1528 -0.3071
-14 21 5 -0.6919 0.0709
-14 21 6 0.2145 0.1587
-13 0 -11 -0.3958 -0.4575
-13 0 -9 -4.3294 0.1009
-13 0 -7 2.3968 0.0732
-13 0 -5 -5.0413 -0.0049
-13 0 -3 5.6063 -0.0883
-13 0 -1 1.9420 -0.0077
-13 0 1 -5.7328 0.0141
-13 0 3 -5.3426 0.0341
-13 0 5 -1.7518 -0.0068
-13 0 7 -6.6523 -0.0077
-13 0 9 -6.5790 -0.0284
-13 0 11 -2.6940 0.0100
-13 0 13 -1.3639 -0.0169
-13 0 15 1.8544 0.0147
-13 0 17 -0.9518 -0.0245
-13 0 19 4.0035 0.0009
-13 0 21 -1.8388 -0.0023
-13 0 23 -0.2303 0.0171
-13 0 25 -0.0598 0.0557
-13 0 27 -1.7052 -0.3141
-13 1 -12 -0.0858 -0.0380
-13 1 -11 1.9872 -0.3608
-13 1 -10 -0.2099 -0.2871
-13 1 -9 -1.0867 -0.1202
-13 1 -8 -0.5964 -0.0495
-13 1 -7 -0.5467 0.0346
-13 1 -6 -1.6054 -0.1681
-13 1 -5 3.1725 0.0704
-13 1 -4 -3.0972 0.0738
-13 1 -3 0.4972 -0.0023
-13 1 -2 4.2253 -0.0074
-13 1 -1 -0.7340 -0.0609
-13 1 0 1.9253 0.0350
-13 1 1 1.0171 -0.0276
-13 1 2 2.2716 -0.0552
-13 1 3 -0.9374 0.0360
-13 1 4 6.1717 0.0042
-13 1 5 -2.2716 0.0130
-13 1 6 3.8086 -0.0141
-13 1 7 -1.3163 -0.0055
-13 1 8 0.7114 0.0391
-13 1 9 -2.0543 -0.0058
-13 1 10 5.0487 -0.0019
-13 1 11 0.8287 -0.0216
-13 1 12 -1.7214 0.0058
-13 1 13 -1.2590 0.0121
-13 1 14 1.2081 -0.0065
-13 1 15 -0.1995 -0.0056
-13 1 16 -1.6965 0.0055
-13 1 17 0.1648 0.0236
-13 1 18 0.6241 -0.0314
-13 1 19 0.0608 -0.0201
-13 1 20 1.3241 -0.0214
-13 1 21 0.0392 0.0333
-13 1 22 1.3990 0.0042
-13 1 23 0.5183 -0.0056
-13 1 24 2.3061 0.0631
-13 1 25 -0.1591 0.0482
-13 1 26 1.2095 0.1529
-13 1 27 -2.4871 -0.0422
-13 2 -12 -2.8811 0.1356
-13 2 -11 2.9279 -0.0507
-13 2 -10 -1.2924 0.0917
-13 2 -9 1.3147 -0.0808
-13 2 -8 -2.7912 -0.0293
-13 2 -7 2.6538 -0.0367
-13 2 -6 1.4048 -0.1055
-13 2 -5 -1.2445 0.0114
-13 2 -4 -2.3405 -0.0645
-13 2 -3 -2.5265 0.0017
-13 2 -2 -3.4369 -0.0002
-13 2 -1 -3.4014 -0.0761
-13 2 0 -1.8808 0.0504
-13 2 1 -4.1825 -0.0200
-13 2 2 2.8789 0.0031
-13 2 3 -3.5302 -0.0048
-13 2 4 0.2122 0.0112
-13 2 5 2.6809 0.0328
-13 2 6 4.1624 -0.0222
-13 2 7 -1.2754 0.0051
-13 2 8 1.1748 0.0112
-13 2 9 -1.5600 -0.0190
-13 2 10 -0.4951 0.0028
-13 2 11 -0.1008 -0.0050
-13 2 12 2.1226 0.0226
-13 2 13 -2.3325 0.0054
-13 2 14 0.0956 0.0049
-13 2 15 -0.1461 0.0148
-13 2 16 1.6776 0.0148
-13 2 17 -2.4101 -0.0088
-13 2 18 -0.9392 0.0201
-13 2 19 3.0452 0.0328
-13 2 20 -0.7335 -0.0086
-13 2 21 0.3101 -0.0359
-13 2 22 0.4303 -0.0419
-13 2 23 0.9057 0.0045
-13 2 24 1.1523 -0.0334
-13 2 25 -0.5186 0.0080
-13 2 26 -0.7906 0.2471
-13 2 27 -0.7840 0.1384
-13 3 -12 -2.0663 0.0073
-13 3 -11 1.7155 0.0005
-13 3 -10 -1.9040 -0.0005
-13 3 -9 -1.5596 -0.0740
-13 3 -8 -1.0727 -0.0500
-13 3 -7 0.2677 -0.0221
-13 3 -6 -1.2788 -0.0313
-13 3 -5 0.1512 0.0183
-13 3 -4 -1.8643 -0.1045
-13 3 -3 -1.3238 0.0187
-13 3 -2 -3.0413 -0.0023
-13 3 -1 2.8273 -0.0204
-13 3 0 0.0950 -0.0008
-13 3 1 -1.5706 -0.0709
-13 3 2 -1.5177 0.0256
-13 3 3 -2.2337 -0.0150
-13 3 4 -5.7746 -0.0278
-13 3 5 -1.9259 0.0266
-13 3 6 -1.5543 -0.0092
-13 3 7 1.4264 0.0257
-13 3 8 -1.8099 -0.0169
-13 3 9 0.6573 0.0064
-13 3 10 3.3284 0.0430
-13 3 11 1.8159 -0.0198
-13 3 12 0.3099 0.0033
-13 3 13 -3.1308 -0.0157
-13 3 14 1.3025 0.0035
-13 3 15 -1.9373 0.0107
-13 3 16 1.5415 -0.0190
-13 3 17 -1.2065 0.0216
-13 3 18 -0.6967 0.0052
-13 3 19 -0.3673 0.0047
-13 3 20 -1.6535 0.0059
-13 3 21 1.0824 -0.0165
-13 3 22 -1.3152 -0.0073
-13 3 23 1.9888 -0.0008
-13 3 24 -2.1419 -0.1206
-13 3 25 1.4094 0.0061
-13 3 26 1.1098 0.0640
-13 3 27 2.4229 -0.0957
-13 4 -12 0.6161 0.0202
-13 4 -11 -0.4519 0.0582
-13 4 -10 1.7449 0.0214
-13 4 -9 0.3240 0.0067
-13 4 -8 -0.6154 0.0467
-13 4 -7 -2.9069 0.0277
-13 4 -6 -0.2907 -0.0312
-13 4 -5 -0.7682 -0.0482
-13 4 -4 -6.7546 -0.0380
-13 4 -3 -0.0018 -0.0077
-13 4 -2 -0.2466 -0.0470
-13 4 -1 4.4855 -0.0608
-13 4 0 1.3484 -0.0021
-13 4 1 4.4059 -0.0175
-13 4 2 1.6038 0.0187
-13 4 3 3.1735 -0.0242
-13 4 4 0.5924 0.0237
-13 4 5 0.5713 0.0148
-13 4 6 1.5666 -0.0482
-13 4 7 -1.2947 0.0074
-13 4 8 0.1646 -0.0114
-13 4 9 -0.9141 0.0257
-13 4 10 0.0090 0.0027
-13 4 11 0.1458 -0.0066
-13 4 12 2.4331 0.0472
-13 4 13 -1.9385 -0.0154
-13 4 14 1.0670 0.0221
-13 4 15 0.5233 -0.0026
-13 4 16 2.1306 -0.0081
-13 4 17 -2.3768 -0.0117
-13 4 18 -0.0758 -0.0241
-13 4 19 0.8132 -0.0118
-13 4 20 -1.9555 0.0233
-13 4 21 0.2112 -0.0333
-13 4 22 -4.8458 0.0293
-13 4 23 -0.5556 0.0148
-13 4 24 1.1377 0.0321
-13 4 25 -0.0077 0.0978
-13 4 26 0.6021 -0.0056
-13 4 27 -1.2912 0.2979
-13 5 -12 0.7400 -0.0111
-13 5 -11 0.2742 0.0082
-13 5 -10 1.6234 -0.0135
-13 5 -9 0.9663 0.0347
-13 5 -8 1.8832 0.0076
-13 5 -7 5.3706 -0.0041
-13 5 -6 2.8085 -0.0276
-13 5 -5 6.4739 0.0167
-13 5 -4 1.5466 0.0237
-13 5 -3 4.3068 0.0188
-13 5 -2 -1.5082 -0.0154
-13 5 -1 0.5876 0.0021
-13 5 0 -6.2777 -0.0142
-13 5 1 -3.2943 -0.0280
-13 5 2 -1.3794 -0.0171
-13 5 3 -4.4195 -0.0436
-13 5 4 0.4152 -0.0080
-13 5 5 -5.3601 -0.0065
-13 5 6 5.2419 0.0133
-13 5 7 -2.5510 0.0013
-13 5 8 2.0537 -0.0352
-13 5 9 1.0269 0.0236
-13 5 10 1.1549 -0.0286
-13 5 11 -0.5777 -0.0052
-13 5 12 0.1019 0.0171
-13 5 13 0.5570 -0.0031
-13 5 14 -1.4533 0.0315
-13 5 15 0.5532 -0.0188
-13 5 16 0.9684 -0.0130
-13 5 17 -0.9363 0.0154
-13 5 18 2.8586 -0.0086
-13 5 19 1.1439 0.0246
-13 5 20 1.0356 -0.0051
-13 5 21 2.0981 -0.0059
-13 5 22 0.2429 -0.0143
-13 5 23 2.8944 -0.0610
-13 5 24 0.5976 0.0010
-13 5 25 2.8459 -0.0558
-13 5 26 -1.0546 0.1229
-13 6 -12 0.2105 0.0225
-13 6 -11 0.0898 -0.0395
-13 6 -10 -2.0268 0.0017
-13 6 -9 0.0713 0.0194
-13 6 -8 -4.1731 -0.0066
-13 6 -7 -7.2559 0.0349
-13 6 -6 -5.2769 0.0069
-13 6 -5 -0.4801 0.0187
-13 6 -4 -3.6813 0.0136
-13 6 -3 -0.4717 -0.0085
-13 6 -2 -2.5256 -0.0069
-13 6 -1 5.8058 0.0177
-13 6 0 -1.5509 0.0267
-13 6 1 3.8073 -0.0070
-13 6 2 -0.2223 -0.0118
-13 6 3 0.5060 -0.0237
-13 6 4 5.0774 -0.0189
-13 6 5 -3.7145 -0.0410
-13 6 6 -0.4763 -0.0184
-13 6 7 -0.4697 -0.0181
-13 6 8 5.1846 -0.0062
-13 6 9 -2.1462 0.0232
-13 6 10 1.7617 0.0062
-13 6 11 3.2392 0.0374
-13 6 12 1.3182 0.0014
-13 6 13 3.5347 -0.0166
-13 6 14 -0.4893 0.0134
-13 6 15 -0.8907 0.0111
-13 6 16 -1.9845 0.0280
-13 6 17 -0.4974 0.0192
-13 6 18 -1.9755 -0.0013
-13 6 19 -1.0093 0.0124
-13 6 20 -1.4201 -0.0576
-13 6 21 -2.4369 0.0012
-13 6 22 -1.8706 -0.0283
-13 6 23 2.2484 0.0197
-13 6 24 -2.8035 -0.0269
-13 6 25 1.3651 0.0075
-13 6 26 -0.5281 0.2149
-13 7 -12 -0.8197 0.0002
-13 7 -11 1.4945 0.0119
-13 7 -10 -1.3138 -0.0118
-13 7 -9 1.9768 0.0009
-13 7 -8 1.3867 -0.0041
-13 7 -7 1.7713 0.0468
-13 7 -6 0.3828 -0.0004
-13 7 -5 -0.6745 0.0091
-13 7 -4 -0.0544 0.0154
-13 7 -3 0.4809 0.0128
-13 7 -2 1.6838 0.0433
-13 7 -1 -2.8643 -0.0227
-13 7 0 1.2983 0.0011
-13 7 1 1.4481 0.0223
-13 7 2 2.5246 0.0194
-13 7 3 3.1147 -0.0081
-13 7 4 -1.3844 -0.0232
-13 7 5 -0.5227 0.0175
-13 7 6 4.8497 -0.0199
-13 7 7 -7.9385 -0.0134
-13 7 8 -0.4516 0.0059
-13 7 9 -6.6172 0.0108
-13 7 10 -1.6619 -0.0164
-13 7 11 -4.4312 -0.0144
-13 7 12 -1.6242 -0.0153
-13 7 13 -3.1665 0.0176
-13 7 14 -4.3677 0.0040
-13 7 15 0.0340 -0.0397
-13 7 16 -2.3182 -0.0262
-13 7 17 0.3557 0.0183
-13 7 18 0.0539 0.0092
-13 7 19 -0.0742 0.0123
-13 7 20 0.6064 0.0311
-13 7 21 0.6557 0.0059
-13 7 22 1.2546 0.0229
-13 7 23 -0.5379 -0.0431
-13 7 24 2.3614 -0.1372
-13 7 25 -0.7967 0.0407
-13 7 26 3.1547 -0.0784
-13 8 -12 1.2286 0.0101
-13 8 -11 0.6392 0.0396
-13 8 -10 -0.8664 -0.0086
-13 8 -9 0.6542 -0.0003
-13 8 -8 -0.5750 0.0033
-13 8 -7 0.1623 0.0116
-13 8 -6 -1.2001 -0.0096
-13 8 -5 0.9985 0.0148
-13 8 -4 2.0850 0.0108
-13 8 -3 -0.8141 0.0229
-13 8 -2 1.6961 -0.0074
-13 8 -1 -3.3131 -0.0324
-13 8 0 0.2313 0.0073
-13 8 1 -0.7510 -0.0026
-13 8 2 -2.9985 -0.0104
-13 8 3 -3.9558 0.0046
-13 8 4 2.1372 -0.0084
-13 8 5 -0.1072 0.0271
-13 8 6 0.8431 -0.0068
-13 8 7 2.2780 0.0151
-13 8 8 5.0153 0.0030
-13 8 9 1.1203 -0.0241
-13 8 10 -1.0076 0.0103
-13 8 11 1.0929 0.0076
-13 8 12 1.8156 0.0059
-13 8 13 1.3792 -0.0051
-13 8 14 -0.3857 0.0146
-13 8 15 0.5988 0.0080
-13 8 16 -0.7135 -0.0132
-13 8 17 0.5333 0.0165
-13 8 18 -1.5523 -0.0102
-13 8 19 0.4950 0.0042
-13 8 20 0.1736 -0.0209
-13 8 21 -0.4571 -0.0165
-13 8 22 2.3143 0.0065
-13 8 23 -3.9110 0.0150
-13 8 24 0.6809 -0.0199
-13 8 25 -0.0562 0.1134
-13 9 -12 -2.7960 0.0004
-13 9 -11 0.4106 0.0045
-13 9 -10 -1.2377 0.0206
-13 9 -9 0.9549 0.0069
-13 9 -8 -0.3770 0.0236
-13 9 -7 0.5178 0.0135
-13 9 -6 -0.8491 -0.0033
-13 9 -5 -0.7949 -0.0084
-13 9 -4 -0.5733 -0.0028
-13 9 -3 0.7237 -0.0074
-13 9 -2 1.4421 0.0188
-13 9 -1 1.6143 0.0184
-13 9 0 2.9906 0.0129
-13 9 1 2.0076 0.0054
-13 9 2 1.6242 0.0239
-13 9 3 3.8977 0.0125
-13 9 4 -4.8333 0.0159
-13 9 5 1.6182 0.0312
-13 9 6 -4.1334 -0.0072
-13 9 7 0.4347 0.0177
-13 9 8 -3.3338 -0.0182
-13 9 9 0.9185 -0.0049
-13 9 10 -1.4190 -0.0080
-13 9 11 1.3065 -0.0171
-13 9 12 -1.3696 -0.0109
-13 9 13 0.7286 -0.0094
-13 9 14 -0.3375 -0.0116
-13 9 15 0.9568 0.0004
-13 9 16 0.2003 0.0333
-13 9 17 -0.2046 0.0099
-13 9 18 -0.5649 -0.0401
-13 9 19 0.4821 -0.0107
-13 9 20 -0.7324 -0.0188
-13 9 21 -0.6432 0.0148
-13 9 22 0.1544 -0.0438
-13 9 23 1.5370 -0.1971
-13 9 24 -2.8194 -0.0046
-13 9 25 -0.0150 -0.0846
-13 10 -12 -3.1039 0.0066
-13 10 -11 -0.1843 0.0019
-13 10 -10 -0.3237 -0.0072
-13 10 -9 2.9117 0.0172
-13 10 -8 -1.8827 -0.0101
-13 10 -7 3.8060 -0.0189
-13 10 -6 -1.3605 -0.0326
-13 10 -5 0.6646 -0.0168
-13 10 -4 -0.3447 -0.0103
-13 10 -3 0.5264 -0.0026
-13 10 -2 -1.4022 -0.0072
-13 10 -1 -4.5770 0.0119
-13 10 0 -0.5318 0.0285
-13 10 1 -3.2219 0.0013
-13 10 2 -0.4080 -0.0026
-13 10 3 -2.7422 -0.0121
-13 10 4 -1.9227 -0.0025
-13 10 5 3.5504 0.0057
-13 10 6 -1.6035 -0.0064
-13 10 7 2.8383 0.0144
-13 10 8 -2.8964 -0.0077
-13 10 9 1.5767 0.0131
-13 10 10 -2.4677 0.0012
-13 10 11 -1.8511 -0.0208
-13 10 12 -2.0725 -0.0253
-13 10 13 -3.0279 0.0030
-13 10 14 -0.4882 0.0017
-13 10 15 0.2967 -0.0241
-13 10 16 -0.9225 -0.0263
-13 10 17 -0.6795 0.0296
-13 10 18 1.2394 0.0131
-13 10 19 0.3298 0.0328
-13 10 20 -1.9667 0.0403
-13 10 21 -0.2752 -0.0029
-13 10 22 -1.0776 0.0306
-13 10 23 -0.0880 0.0111
-13 10 24 -1.7664 -0.0471
-13 11 -12 2.0324 0.0231
-13 11 -11 -1.2291 0.0089
-13 11 -10 0.0956 -0.0147
-13 11 -9 0.3427 0.0027
-13 11 -8 0.1929 0.0037
-13 11 -7 0.2150 0.0138
-13 11 -6 -0.6192 -0.0023
-13 11 -5 3.1173 -0.0101
-13 11 -4 -1.3847 0.0267
-13 11 -3 0.1647 -0.0214
-13 11 -2 0.1318 -0.0116
-13 11 -1 0.8424 0.0157
-13 11 0 -1.4062 -0.0055
-13 11 1 -1.9013 0.0298
-13 11 2 -1.6743 0.0151
-13 11 3 0.3185 0.0003
-13 11 4 -0.3658 0.0056
-13 11 5 -0.1396 0.0185
-13 11 6 -1.1257 0.0007
-13 11 7 1.6188 0.0345
-13 11 8 -0.7824 0.0022
-13 11 9 2.3871 0.0156
-13 11 10 -1.3264 -0.0106
-13 11 11 0.7847 -0.0273
-13 11 12 0.7511 0.0184
-13 11 13 0.1372 -0.0156
-13 11 14 1.0471 -0.0269
-13 11 15 0.9605 -0.0260
-13 11 16 -0.8544 -0.0220
-13 11 17 -1.2247 0.0256
-13 11 18 -0.3603 -0.0191
-13 11 19 -0.4044 0.0293
-13 11 20 -2.2342 -0.0003
-13 11 21 0.3833 -0.0614
-13 11 22 3.4086 -0.0942
-13 11 23 2.7475 0.0236
-13 11 24 2.5307 -0.3094
-13 12 -12 -1.4196 0.0082
-13 12 -11 -0.8333 -0.0078
-13 12 -10 0.1255 0.0057
-13 12 -9 -3.6557 -0.0063
-13 12 -8 1.1895 0.0075
-13 12 -7 -3.1195 -0.0132
-13 12 -6 -0.6443 0.0061
-13 12 -5 -2.6537 0.0065
-13 12 -4 -1.1285 -0.0136
-13 12 -3 2.1066 -0.0050
-13 12 -2 -0.4648 -0.0110
-13 12 -1 0.1375 -0.0043
-13 12 0 -0.0153 -0.0128
-13 12 1 0.1385 0.0228
-13 12 2 1.9763 0.0023
-13 12 3 -0.2507 0.0062
-13 12 4 0.4381 0.0112
-13 12 5 0.4259 0.0088
-13 12 6 -1.7743 -0.0054
-13 12 7 -0.6921 0.0208
-13 12 8 -3.0954 -0.0312
-13 12 9 -3.0286 -0.0114
-13 12 10 -3.0865 -0.0053
-13 12 11 -0.9454 0.0078
-13 12 12 -2.4254 0.0023
-13 12 13 -1.2071 -0.0289
-13 12 14 2.5650 0.0190
-13 12 15 0.2326 0.0161
-13 12 16 1.4421 -0.0044
-13 12 17 -2.3182 -0.0715
-13 12 18 -1.1121 -0.0556
-13 12 19 -1.1573 -0.0039
-13 12 20 -1.0864 -0.0890
-13 12 21 -2.8952 -0.0332
-13 12 22 1.1652 0.1501
-13 12 23 0.1426 -0.0713
-13 13 -12 -0.1338 0.0159
-13 13 -11 -0.5469 -0.0171
-13 13 -10 1.6026 0.0253
-13 13 -9 -2.3725 0.0489
-13 13 -8 2.0674 0.0148
-13 13 -7 -0.7082 -0.0149
-13 13 -6 1.3924 0.0085
-13 13 -5 -1.0774 0.0039
-13 13 -4 -1.2317 -0.0035
-13 13 -3 0.2125 0.0082
-13 13 -2 0.6007 -0.0132
-13 13 -1 0.1325 0.0056
-13 13 0 -1.6442 -0.0187
-13 13 1 -0.5271 0.0130
-13 13 2 0.8025 0.0314
-13 13 3 -1.2869 0.0041
-13 13 4 0.5345 0.0162
-13 13 5 -0.1338 0.0189
-13 13 6 0.4124 0.0218
-13 13 7 0.0718 -0.0053
-13 13 8 0.9049 -0.0149
-13 13 9 1.4261 0.0184
-13 13 10 0.6944 -0.0138
-13 13 11 1.7946 -0.0209
-13 13 12 1.5350 -0.0130
-13 13 13 -0.0216 0.0139
-13 13 14 1.5321 0.0377
-13 13 15 -1.4598 -0.0115
-13 13 16 -0.6748 -0.0356
-13 13 17 -1.9229 -0.0298
-13 13 18 1.0576 0.0266
-13 13 19 0.1191 -0.0004
-13 13 20 1.0739 -0.0507
-13 13 21 1.3637 0.0684
-13 13 22 -0.0859 -0.1113
-13 14 -12 0.6217 0.0362
-13 14 -11 -3.3399 0.0127
-13 14 -10 -1.3388 0.0108
-13 14 -9 -0.7205 0.0335
-13 14 -8 0.3565 -0.0055
-13 14 -7 -1.3731 0.0238
-13 14 -6 0.5236 0.0107
-13 14 -5 -0.2471 0.0096
-13 14 -4 0.7224 -0.0031
-13 14 -3 0.3574 0.0177
-13 14 -2 -0.1993 -0.0233
-13 14 -1 1.1268 -0.0219
-13 14 0 0.2526 -0.0103
-13 14 1 2.8350 0.0166
-13 14 2 -2.2643 0.0135
-13 14 3 2.0691 0.0066
-13 14 4 -1.3363 0.0252
-13 14 5 2.0781 0.0217
-13 14 6 -1.8384 -0.0180
-13 14 7 -1.2200 -0.0212
-13 14 8 2.1611 0.0052
-13 14 9 -0.4310 0.0290
-13 14 10 1.3802 -0.0197
-13 14 11 0.4016 -0.0026
-13 14 12 0.3664 0.0011
-13 14 13 -2.1247 -0.0310
-13 14 14 -1.4182 -0.0515
-13 14 15 -3.5797 0.0122
-13 14 16 0.3064 0.0023
-13 14 17 -2.7542 0.0082
-13 14 18 -0.5843 0.0210
-13 14 19 0.3400 -0.0384
-13 14 20 1.1483 -0.0979
-13 14 21 0.2482 -0.1656
-13 15 -12 0.0678 -0.0223
-13 15 -11 -1.3661 -0.0185
-13 15 -10 -0.6511 -0.0215
-13 15 -9 1.1608 -0.0278
-13 15 -8 -1.0569 -0.0245
-13 15 -7 0.5057 0.0068
-13 15 -6 -2.7705 0.0229
-13 15 -5 -0.4859 -0.0172
-13 15 -4 -3.3499 0.0069
-13 15 -3 0.1361 0.0068
-13 15 -2 -2.5940 -0.0027
-13 15 -1 1.6804 0.0083
-13 15 0 -2.1374 0.0042
-13 15 1 0.9319 -0.0109
-13 15 2 -1.6679 -0.0035
-13 15 3 -0.3703 0.0203
-13 15 4 -0.8274 -0.0080
-13 15 5 1.3926 0.0055
-13 15 6 1.0981 0.0099
-13 15 7 1.5067 0.0304
-13 15 8 0.3932 0.0049
-13 15 9 1.7837 -0.0139
-13 15 10 1.0361 0.0013
-13 15 11 -0.4806 0.0187
-13 15 12 0.1098 -0.0013
-13 15 13 0.6934 -0.0256
-13 15 14 1.1085 0.0094
-13 15 15 -0.1883 0.0178
-13 15 16 0.7650 -0.0277
-13 15 17 2.3694 -0.0544
-13 15 18 1.0302 -0.0396
-13 15 19 3.2433 0.0404
-13 15 20 0.6007 -0.0746
-13 16 -12 1.4437 -0.0381
-13 16 -11 -0.2039 -0.0760
-13 16 -10 1.2771 -0.0162
-13 16 -9 1.5690 0.0027
-13 16 -8 -1.9326 -0.0070
-13 16 -7 -4.4260 -0.0201
-13 16 -6 -0.2117 0.0125
-13 16 -5 0.4105 0.0024
-13 16 -4 0.9425 0.0359
-13 16 -3 0.8621 0.0234
-13 16 -2 1.2033 0.0013
-13 16 -1 2.4852 -0.0170
-13 16 0 2.8669 -0.0351
-13 16 1 1.3043 -0.0201
-13 16 2 0.2007 -0.0137
-13 16 3 -0.1451 0.0042
-13 16 4 1.9335 0.0080
-13 16 5 1.1491 0.0112
-13 16 6 0.9830 -0.0048
-13 16 7 0.3187 0.0100
-13 16 8 0.4522 0.0030
-13 16 9 -0.6816 -0.0043
-13 16 10 0.1090 0.0205
-13 16 11 0.5282 0.0032
-13 16 12 -3.8000 0.0182
-13 16 13 1.9046 -0.0087
-13 16 14 -1.6370 0.0828
-13 16 15 1.2251 -0.0238
-13 16 16 1.3208 -0.1028
-13 16 17 0.7273 -0.0828
-13 16 18 -3.9690 0.0971
-13 16 19 -2.0978 -0.0059
-13 17 -12 1.8812 0.0589
-13 17 -11 -0.5848 0.0804
-13 17 -10 -0.7732 0.0280
-13 17 -9 -3.0318 0.0608
-13 17 -8 -0.9738 -0.0037
-13 17 -7 -0.1268 0.0480
-13 17 -6 1.6177 -0.0003
-13 17 -5 -2.0937 0.0077
-13 17 -4 -0.9913 -0.0050
-13 17 -3 2.3072 0.0203
-13 17 -2 -0.7453 0.0007
-13 17 -1 -0.5504 0.0066
-13 17 0 1.0722 -0.0031
-13 17 1 0.1781 0.0070
-13 17 2 -0.2546 -0.0028
-13 17 3 0.7715 0.0093
-13 17 4 0.3816 0.0094
-13 17 5 2.3898 0.0040
-13 17 6 -2.4627 -0.0053
-13 17 7 -0.0979 0.0135
-13 17 8 -1.3815 0.0117
-13 17 9 0.5092 -0.0312
-13 17 10 -1.3580 -0.0029
-13 17 11 1.1701 -0.0487
-13 17 12 1.2744 0.0437
-13 17 13 1.4533 -0.0276
-13 17 14 2.9471 0.0200
-13 17 15 2.9256 -0.0432
-13 17 16 2.5249 0.1331
-13 17 17 0.8703 0.2062
-13 17 18 2.6874 0.0697
-13 18 -11 -2.7378 0.0274
-13 18 -10 0.6120 -0.0142
-13 18 -9 2.2362 -0.0197
-13 18 -8 0.1115 -0.0183
-13 18 -7 1.2602 0.0058
-13 18 -6 -0.8282 -0.0205
-13 18 -5 3.1012 -0.0402
-13 18 -4 -3.9121 0.0028
-13 18 -3 -2.5521 -0.0470
-13 18 -2 2.2736 -0.0048
-13 18 -1 -0.6730 0.0561
-13 18 0 -0.9337 0.0486
-13 18 1 1.6208 -0.0097
-13 18 2 -2.3009 0.0278
-13 18 3 -1.9298 0.0180
-13 18 4 -0.2347 -0.0367
-13 18 5 -2.6106 -0.0152
-13 18 6 -1.6782 -0.0191
-13 18 7 -1.4187 0.0051
-13 18 8 -0.5846 -0.0235
-13 18 9 0.1048 0.0036
-13 18 10 -2.6640 0.0528
-13 18 11 -0.7770 -0.0322
-13 18 12 1.4751 -0.0168
-13 18 13 0.4030 -0.0344
-13 18 14 -0.1873 0.1185
-13 18 15 1.1058 0.0635
-13 18 16 0.1505 0.2239
-13 19 -9 -0.4655 0.0227
-13 19 -8 -2.9479 -0.0196
-13 19 -7 -0.3957 0.0033
-13 19 -6 -1.4906 0.0152
-13 19 -5 1.3861 0.0038
-13 19 -4 -0.1999 0.0384
-13 19 -3 -1.8886 -0.0115
-13 19 -2 0.0550 -0.0085
-13 19 -1 -1.0103 0.0470
-13 19 0 2.6586 0.0387
-13 19 1 -1.1772 -0.0001
-13 19 2 0.6348 0.0296
-13 19 3 -0.5411 -0.0839
-13 19 4 -1.8623 -0.0122
-13 19 5 0.7747 0.0361
-13 19 6 -0.0765 -0.0417
-13 19 7 -0.2521 -0.0144
-13 19 8 -1.0366 -0.0148
-13 19 9 -0.2179 0.0452
-13 19 10 0.7498 0.0485
-13 19 11 -1.3710 -0.0130
-13 19 12 1.1798 0.0270
-13 19 13 -0.1207 -0.0174
-13 19 14 0.1494 0.4196
-13 20 -6 -0.0591 0.0419
-13 20 -5 1.7951 -0.0017
-13 20 -4 -0.2164 -0.0110
-13 20 -3 -0.4422 -0.0360
-13 20 -2 -0.0081 -0.0318
-13 20 -1 1.6674 -0.0928
-13 20 0 -1.4445 -0.0289
-13 20 1 1.2063 -0.0241
-13 20 2 -0.1194 0.0309
-13 20 3 0.4605 0.0358
-13 20 4 0.7995 0.0258
-13 20 5 1.5076 -0.0055
-13 20 6 -1.1804 -0.1148
-13 20 7 0.7743 0.0496
-13 20 8 -2.2264 0.0590
-13 20 9 2.6472 -0.0174
-13 20 10 -1.8301 -0.1464
-13 20 11 2.0554 -0.2737
-13 20 12 0.1654 0.2898
-13 21 -3 0.0263 -0.1144
-13 21 -2 -1.9101 0.0903
-13 21 -1 -0.1197 -0.0900
-13 21 0 1.1757 0.0937
-13 21 1 -2.0907 -0.0200
-13 21 2 2.1446 0.0167
-13 21 3 -0.5936 0.0570
-13 21 4 -0.7695 -0.0571
-13 21 5 0.9200 -0.0712
-13 21 6 2.2279 0.0151
-13 21 7 0.2866 0.1716
-13 21 8 0.5222 -0.0281
-13 21 9 -2.2505 -0.2222
-12 0 -10 0.3463 0.8331
-12 0 -8 -4.8729 0.0758
-12 0 -6 1.7924 0.1530
-12 0 -4 -5.8618 -0.1846
-12 0 -2 -4.3701 0.0261
-12 0 0 4.1254 -0.0217
-12 0 2 4.3586 0.0901
-12 0 4 -0.0432 -0.0531
-12 0 6 4.0454 0.0164
-12 0 8 5.7117 -0.0294
-12 0 10 2.6077 0.0102
-12 0 12 7.5227 -0.0022
-12 0 14 2.7632 -0.0081
-12 0 16 4.2745 -0.0141
-12 0 18 -5.5785 0.0213
-12 0 20 -2.1296 0.0021
-12 0 22 -1.9489 0.0180
-12 0 24 -3.5227 -0.0229
-12 0 26 -0.7543 0.0277
-12 1 -11 2.3870 0.1813
-12 1 -10 -1.0706 -0.0628
-12 1 -9 2.0462 -0.3028
-12 1 -8 0.7695 0.0542
-12 1 -7 2.6846 -0.0047
-12 1 -6 -0.8611 0.0967
-12 1 -5 7.4319 0.0599
-12 1 -4 2.4503 -0.0266
-12 1 -3 1.8950 0.1075
-12 1 -2 3.2125 -0.0267
-12 1 -1 4.6198 0.0192
-12 1 0 1.6553 0.0108
-12 1 1 2.8733 -0.0504
-12 1 2 -5.4506 0.0259
-12 1 3 -4.7202 -0.0483
-12 1 4 -1.9573 0.0380
-12 1 5 -5.4510 0.0012
-12 1 6 -4.9803 -0.0154
-12 1 7 -0.9053 0.0085
-12 1 8 -1.4451 -0.0124
-12 1 9 -4.5200 0.0198
-12 1 10 -4.2558 0.0083
-12 1 11 -0.2603 -0.0244
-12 1 12 -1.3517 0.0176
-12 1 13 -4.0350 0.0141
-12 1 14 0.0244 0.0087
-12 1 15 -1.0264 -0.0319
-12 1 16 1.8199 -0.0156
-12 1 17 -0.1415 0.0097
-12 1 18 1.6468 -0.0102
-12 1 19 -0.8424 0.0149
-12 1 20 0.4421 -0.0098
-12 1 21 1.4183 0.0180
-12 1 22 -2.7673 -0.0295
-12 1 23 -0.4715 -0.0189
-12 1 24 -2.2788 -0.0269
-12 1 25 0.3612 0.0050
-12 1 26 -1.3151 0.0585
-12 1 27 1.3583 -0.0777
-12 2 -11 -0.6755 0.0270
-12 2 -10 1.6975 0.0303
-12 2 -9 1.8904 -0.0003
-12 2 -8 -2.2793 0.0800
-12 2 -7 -1.8932 -0.0764
-12 2 -6 0.4928 0.0740
-12 2 -5 0.9090 -0.0034
-12 2 -4 -1.5844 -0.0064
-12 2 -3 2.8894 0.0936
-12 2 -2 -2.9585 -0.0157
-12 2 -1 5.0314 0.0638
-12 2 0 -0.4171 -0.0368
-12 2 1 3.0837 -0.0145
-12 2 2 5.3589 0.0283
-12 2 3 5.5676 -0.0175
-12 2 4 3.6663 0.0398
-12 2 5 2.8159 -0.0283
-12 2 6 5.4151 0.0104
-12 2 7 1.4497 0.0146
-12 2 8 2.5019 -0.0082
-12 2 9 4.6265 0.0175
-12 2 10 -0.9762 -0.0039
-12 2 11 -1.2233 0.0097
-12 2 12 5.7422 0.0002
-12 2 13 1.7566 0.0041
-12 2 14 1.6715 0.0003
-12 2 15 -1.8617 0.0160
-12 2 16 2.5050 -0.0003
-12 2 17 1.4070 -0.0132
-12 2 18 -1.2649 -0.0232
-12 2 19 1.7802 -0.0217
-12 2 20 -0.1775 0.0142
-12 2 21 2.6649 0.0229
-12 2 22 -3.8842 0.0150
-12 2 23 1.4408 0.0152
-12 2 24 -1.1483 0.0026
-12 2 25 0.9186 0.0282
-12 2 26 -1.2484 -0.0496
-12 2 27 -1.3528 0.0972
-12 3 -11 -1.4759 -0.0386
-12 3 -10 0.6232 0.0420
-12 3 -9 -2.2002 0.0732
-12 3 -8 0.0937 0.0061
-12 3 -7 0.7738 -0.1173
-12 3 -6 -0.2660 0.0024
-12 3 -5 2.4229 -0.0381
-12 3 -4 2.7286 0.0025
-12 3 -3 4.5098 -0.0133
-12 3 -2 -7.0032 0.0186
-12 3 -1 -1.3933 0.0782
-12 3 0 -5.2784 -0.0113
-12 3 1 -0.5170 0.0058
-12 3 2 -7.9706 0.0178
-12 3 3 -0.6162 -0.0045
-12 3 4 -1.2080 0.0124
-12 3 5 -3.5610 -0.0548
-12 3 6 -1.9705 0.0508
-12 3 7 0.0921 0.0214
-12 3 8 -1.0791 0.0049
-12 3 9 -4.4302 0.0154
-12 3 10 -2.5925 -0.0159
-12 3 11 -1.2292 0.0079
-12 3 12 -0.4230 0.0051
-12 3 13 -0.5100 -0.0245
-12 3 14 -2.2150 0.0310
-12 3 15 -1.4999 -0.0269
-12 3 16 -1.6412 -0.0168
-12 3 17 0.2689 -0.0039
-12 3 18 0.0052 -0.0155
-12 3 19 -1.0221 -0.0035
-12 3 20 -0.4104 0.0065
-12 3 21 1.5040 -0.0337
-12 3 22 0.2436 -0.0542
-12 3 23 2.9951 -0.0061
-12 3 24 0.1549 -0.0325
-12 3 25 -1.3655 0.0480
-12 3 26 -0.9764 -0.0653
-12 3 27 0.4270 0.2087
-12 4 -11 -2.1204 0.0039
-12 4 -10 -2.3609 0.0255
-12 4 -9 -1.8072 0.0059
-12 4 -8 -2.3488 0.0268
-12 4 -7 -6.6659 0.0768
-12 4 -6 -3.6517 0.0203
-12 4 -5 -0.3843 0.0080
-12 4 -4 -2.3281 0.0127
-12 4 -3 -0.9619 -0.0243
-12 4 -2 -2.4492 -0.0468
-12 4 -1 3.4898 0.0323
-12 4 0 0.9581 -0.0096
-12 4 1 5.1680 0.0463
-12 4 2 0.1998 -0.0080
-12 4 3 1.3470 -0.0014
-12 4 4 3.4866 0.0456
-12 4 5 -3.8056 -0.0209
-12 4 6 4.5442 0.0145
-12 4 7 -3.6867 -0.0358
-12 4 8 1.8505 0.0135
-12 4 9 -0.2602 0.0284
-12 4 10 -0.7038 -0.0208
-12 4 11 0.1037 0.0426
-12 4 12 -0.4453 -0.0085
-12 4 13 2.3709 -0.0007
-12 4 14 -2.1364 -0.0126
-12 4 15 0.1516 -0.0169
-12 4 16 -1.7441 0.0237
-12 4 17 0.1975 0.0140
-12 4 18 -1.3270 -0.0090
-12 4 19 -3.4073 0.0021
-12 4 20 0.5781 0.0130
-12 4 21 -0.2644 -0.0007
-12 4 22 -0.4431 0.0330
-12 4 23 -1.6775 -0.0311
-12 4 24 0.4574 -0.0419
-12 4 25 -0.9104 0.0120
-12 4 26 0.5378 -0.1175
-12 4 27 1.9417 0.0740
-12 5 -11 1.9382 -0.0405
-12 5 -10 2.0244 0.0113
-12 5 -9 4.5286 -0.0502
-12 5 -8 2.7247 0.0126
-12 5 -7 7.0026 0.0228
-12 5 -6 2.7273 0.0015
-12 5 -5 1.3859 -0.0023
-12 5 -4 3.0915 -0.0275
-12 5 -3 -0.6445 -0.0286
-12 5 -2 5.0494 -0.0053
-12 5 -1 -1.2160 -0.0211
-12 5 0 1.9719 -0.0411
-12 5 1 1.9879 -0.0134
-12 5 2 1.6597 0.0348
-12 5 3 2.7088 0.0468
-12 5 4 2.9220 0.0125
-12 5 5 -0.0555 -0.0191
-12 5 6 5.3070 0.0454
-12 5 7 -1.8499 -0.0104
-12 5 8 -0.1474 0.0198
-12 5 9 -6.4913 -0.0094
-12 5 10 -0.7219 -0.0059
-12 5 11 -1.6740 0.0107
-12 5 12 -3.6695 -0.0245
-12 5 13 1.8369 0.0155
-12 5 14 -1.7130 0.0018
-12 5 15 3.4478 -0.0131
-12 5 16 2.1682 -0.0023
-12 5 17 3.0872 -0.0302
-12 5 18 1.0916 0.0091
-12 5 19 0.1935 -0.0022
-12 5 20 1.7406 -0.0235
-12 5 21 -0.8251 0.0232
-12 5 22 2.0047 0.0263
-12 5 23 -0.9449 -0.0367
-12 5 24 -1.9390 -0.0300
-12 5 25 1.5597 -0.0728
-12 5 26 0.7219 0.0257
-12 5 27 1.0657 -0.0088
-12 6 -11 1.4417 0.0020
-12 6 -10 -1.7493 0.0099
-12 6 -9 1.4607 -0.0118
-12 6 -8 3.1635 -0.0193
-12 6 -7 0.3534 -0.0138
-12 6 -6 1.3186 0.0019
-12 6 -5 -0.8407 0.0228
-12 6 -4 7.0316 0.0068
-12 6 -3 -3.6726 0.0409
-12 6 -2 -1.0957 0.0214
-12 6 -1 -2.8730 -0.0077
-12 6 0 -1.7641 -0.0201
-12 6 1 -3.6559 -0.0357
-12 6 2 -6.6882 -0.0247
-12 6 3 -2.6382 -0.0089
-12 6 4 -3.9298 -0.0273
-12 6 5 5.0578 -0.0048
-12 6 6 -1.5127 0.0142
-12 6 7 2.7702 0.0218
-12 6 8 5.6924 0.0405
-12 6 9 4.1703 -0.0146
-12 6 10 1.8752 0.0220
-12 6 11 1.2823 0.0028
-12 6 12 0.9007 0.0011
-12 6 13 1.5200 -0.0067
-12 6 14 5.6712 -0.0170
-12 6 15 2.0892 0.0458
-12 6 16 -0.5485 -0.0063
-12 6 17 3.1265 -0.0386
-12 6 18 -2.1909 0.0315
-12 6 19 1.1173 -0.0060
-12 6 20 1.4964 0.0428
-12 6 21 -0.7465 0.0012
-12 6 22 0.3928 0.0119
-12 6 23 -0.4643 0.0857
-12 6 24 -1.2788 -0.0345
-12 6 25 0.3617 -0.1141
-12 6 26 0.9217 0.0403
-12 7 -11 -0.5669 -0.0289
-12 7 -10 -0.0563 -0.0010
-12 7 -9 -2.2530 -0.0237
-12 7 -8 -2.3110 -0.0189
-12 7 -7 -3.3145 -0.0279
-12 7 -6 -2.2037 -0.0117
-12 7 -5 -5.7555 -0.0089
-12 7 -4 -2.2964 -0.0284
-12 7 -3 -3.0015 -0.0015
-12 7 -2 5.0884 -0.0191
-12 7 -1 -1.2682 -0.0091
-12 7 0 5.5113 -0.0090
-12 7 1 -1.2399 -0.0299
-12 7 2 1.1335 0.0100
-12 7 3 7.7420 -0.0283
-12 7 4 -4.7904 0.0077
-12 7 5 1.3202 0.0086
-12 7 6 -3.5201 -0.0025
-12 7 7 2.1364 -0.0104
-12 7 8 -4.0166 0.0081
-12 7 9 0.1899 -0.0022
-12 7 10 1.4562 0.0164
-12 7 11 -0.2976 -0.0182
-12 7 12 2.8120 0.0148
-12 7 13 0.3353 -0.0043
-12 7 14 0.6825 -0.0305
-12 7 15 1.2509 0.0230
-12 7 16 -1.4586 0.0110
-12 7 17 0.5920 0.0334
-12 7 18 -0.5320 -0.0238
-12 7 19 -0.7985 -0.0480
-12 7 20 -1.1070 -0.0163
-12 7 21 -1.4525 -0.0564
-12 7 22 0.1166 -0.0071
-12 7 23 -2.3703 -0.0251
-12 7 24 1.2436 -0.0565
-12 7 25 -3.3317 0.0113
-12 7 26 -0.1017 -0.0368
-12 8 -11 -0.4229 -0.0013
-12 8 -10 1.3223 0.0072
-12 8 -9 0.2338 0.0060
-12 8 -8 1.2585 0.0132
-12 8 -7 3.1786 -0.0080
-12 8 -6 1.6604 -0.0303
-12 8 -5 2.1873 -0.0054
-12 8 -4 -1.3475 -0.0128
-12 8 -3 -0.8033 0.0167
-12 8 -2 -2.2296 -0.0034
-12 8 -1 -3.0831 0.0234
-12 8 0 -2.6457 -0.0030
-12 8 1 -2.3736 -0.0191
-12 8 2 -0.4165 0.0067
-12 8 3 -0.7187 -0.0266
-12 8 4 -2.7383 0.0150
-12 8 5 6.9430 -0.0330
-12 8 6 -6.3130 -0.0241
-12 8 7 3.1271 0.0112
-12 8 8 -4.7755 0.0066
-12 8 9 2.9086 -0.0158
-12 8 10 -4.7170 -0.0302
-12 8 11 -1.5873 0.0055
-12 8 12 -2.4178 0.0355
-12 8 13 -0.6994 -0.0298
-12 8 14 -0.7331 -0.0007
-12 8 15 -1.1109 0.0133
-12 8 16 -0.2237 -0.0276
-12 8 17 1.9640 -0.0107
-12 8 18 0.8120 -0.0042
-12 8 19 2.5508 0.0741
-12 8 20 0.6452 0.0301
-12 8 21 0.1994 0.0063
-12 8 22 2.2265 0.1040
-12 8 23 -0.2288 -0.0023
-12 8 24 0.3411 -0.0442
-12 8 25 0.8296 0.0277
-12 8 26 -0.7923 -0.2286
-12 9 -11 0.3514 0.0082
-12 9 -10 0.1033 -0.0168
-12 9 -9 -4.1765 0.0081
-12 9 -8 -1.4921 -0.0144
-12 9 -7 -2.0966 -0.0317
-12 9 -6 -0.4081 -0.0088
-12 9 -5 1.1764 -0.0153
-12 9 -4 -0.4136 -0.0138
-12 9 -3 -0.3693 -0.0269
-12 9 -2 -0.1399 -0.0164
-12 9 -1 5.3455 0.0008
-12 9 0 1.7281 -0.0242
-12 9 1 0.6210 -0.0025
-12 9 2 -0.9902 0.0236
-12 9 3 4.3860 0.0100
-12 9 4 -1.0963 0.0072
-12 9 5 1.3850 -0.0142
-12 9 6 -2.3313 0.0163
-12 9 7 5.3972 -0.0086
-12 9 8 -1.7598 -0.0340
-12 9 9 5.9652 -0.0201
-12 9 10 1.8835 -0.0162
-12 9 11 4.3125 0.0211
-12 9 12 0.9117 -0.0078
-12 9 13 1.9312 -0.0125
-12 9 14 1.2001 0.0276
-12 9 15 -0.7969 -0.0128
-12 9 16 1.2945 -0.0100
-12 9 17 -0.7930 0.0171
-12 9 18 -0.0326 0.0484
-12 9 19 -0.6572 -0.0013
-12 9 20 -0.3107 -0.0038
-12 9 21 0.2532 0.0704
-12 9 22 -1.3053 0.0088
-12 9 23 3.7604 -0.0596
-12 9 24 0.0716 0.0470
-12 9 25 -0.8628 -0.1166
-12 10 -11 -3.7941 -0.0093
-12 10 -10 0.2170 -0.0002
-12 10 -9 -2.6069 0.0046
-12 10 -8 -0.1838 -0.0135
-12 10 -7 -1.0912 0.0089
-12 10 -6 0.9522 -0.0064
-12 10 -5 -1.6989 0.0006
-12 10 -4 -3.0046 -0.0109
-12 10 -3 0.1654 0.0002
-12 10 -2 0.2674 0.0007
-12 10 -1 1.1643 -0.0211
-12 10 0 1.4848 -0.0092
-12 10 1 1.2689 0.0138
-12 10 2 5.0073 0.0158
-12 10 3 -1.2895 -0.0058
-12 10 4 0.9781 0.0040
-12 10 5 -2.2202 -0.0148
-12 10 6 -3.5714 0.0005
-12 10 7 -5.0203 -0.0167
-12 10 8 -2.8024 -0.0108
-12 10 9 -3.3065 -0.0001
-12 10 10 -0.1932 -0.0212
-12 10 11 -3.1111 0.0015
-12 10 12 0.8861 -0.0240
-12 10 13 -4.6150 0.0041
-12 10 14 -0.0658 0.0144
-12 10 15 -1.0872 -0.0034
-12 10 16 1.7995 0.0062
-12 10 17 -0.8930 0.0374
-12 10 18 0.3695 -0.0129
-12 10 19 0.2144 -0.0636
-12 10 20 1.4627 0.0503
-12 10 21 0.2087 0.0376
-12 10 22 -0.1406 -0.0244
-12 10 23 -1.1171 0.0375
-12 10 24 3.2171 0.0236
-12 10 25 -1.0799 -0.2209
-12 11 -11 -0.3446 -0.0165
-12 11 -10 3.1499 -0.0000
-12 11 -9 -2.9014 0.0024
-12 11 -8 3.5728 -0.0052
-12 11 -7 -3.0346 0.0020
-12 11 -6 1.3385 -0.0076
-12 11 -5 0.0050 -0.0067
-12 11 -4 -0.1011 -0.0207
-12 11 -3 -0.9516 0.0108
-12 11 -2 -3.4804 0.0103
-12 11 -1 0.9949 0.0123
-12 11 0 -3.8776 -0.0092
-12 11 1 -0.1206 -0.0047
-12 11 2 -5.1487 -0.0154
-12 11 3 -0.8226 0.0055
-12 11 4 1.4388 0.0238
-12 11 5 -0.3872 -0.0099
-12 11 6 2.6998 -0.0038
-12 11 7 1.6099 -0.0136
-12 11 8 4.0804 0.0104
-12 11 9 3.9393 0.0093
-12 11 10 3.7343 -0.0081
-12 11 11 2.3820 -0.0163
-12 11 12 2.1608 -0.0266
-12 11 13 1.3428 0.0035
-12 11 14 -0.5878 0.0019
-12 11 15 -2.9993 0.0080
-12 11 16 2.6413 0.0169
-12 11 17 -0.6732 0.0175
-12 11 18 0.7991 -0.0267
-12 11 19 1.6348 0.0008
-12 11 20 3.5207 0.0966
-12 11 21 -1.0327 -0.0506
-12 11 22 -0.4170 -0.0216
-12 11 23 -2.6884 0.2384
-12 11 24 -0.3035 -0.0626
-12 12 -11 1.6725 -0.0062
-12 12 -10 0.3096 -0.0315
-12 12 -9 -1.0485 0.0170
-12 12 -8 1.2147 -0.0158
-12 12 -7 -1.2263 0.0255
-12 12 -6 3.5891 -0.0043
-12 12 -5 0.5032 0.0198
-12 12 -4 2.3266 0.0299
-12 12 -3 1.8981 -0.0006
-12 12 -2 -0.0335 -0.0017
-12 12 -1 3.0329 0.0113
-12 12 0 1.0187 0.0100
-12 12 1 2.0204 -0.0043
-12 12 2 -0.3515 -0.0082
-12 12 3 0.7206 -0.0180
-12 12 4 -0.7621 -0.0060
-12 12 5 0.0381 -0.0192
-12 12 6 0.7409 -0.0031
-12 12 7 -2.1694 -0.0084
-12 12 8 2.8177 0.0110
-12 12 9 -0.4269 -0.0214
-12 12 10 0.1335 -0.0264
-12 12 11 1.1850 0.0098
-12 12 12 -0.0864 0.0264
-12 12 13 -0.3985 -0.0184
-12 12 14 -1.2271 -0.0517
-12 12 15 -2.5051 -0.0026
-12 12 16 0.8325 0.0176
-12 12 17 0.2540 0.0283
-12 12 18 -0.3842 -0.0117
-12 12 19 -0.4095 0.0351
-12 12 20 0.7531 0.0472
-12 12 21 -0.3334 -0.0433
-12 12 22 -0.2111 0.0021
-12 12 23 -1.5847 -0.1714
-12 13 -11 0.5582 0.0099
-12 13 -10 1.4763 0.0076
-12 13 -9 2.0887 -0.0068
-12 13 -8 -2.1238 -0.0288
-12 13 -7 -0.9199 -0.0033
-12 13 -6 -0.7086 0.0245
-12 13 -5 0.5452 -0.0057
-12 13 -4 0.0383 -0.0315
-12 13 -3 -2.1745 -0.0166
-12 13 -2 -0.2931 -0.0055
-12 13 -1 0.8624 0.0053
-12 13 0 -1.5591 0.0181
-12 13 1 0.8220 0.0005
-12 13 2 -2.1092 0.0029
-12 13 3 1.3117 0.0214
-12 13 4 0.7075 0.0037
-12 13 5 0.5905 0.0050
-12 13 6 1.3486 -0.0022
-12 13 7 -0.2131 -0.0166
-12 13 8 -0.6733 -0.0113
-12 13 9 -0.0119 -0.0244
-12 13 10 -1.0373 0.0072
-12 13 11 -0.8281 0.0094
-12 13 12 -1.4364 -0.0120
-12 13 13 1.5313 0.0114
-12 13 14 -0.7983 -0.0115
-12 13 15 2.1431 -0.0156
-12 13 16 1.2521 -0.0139
-12 13 17 3.2188 0.0123
-12 13 18 0.7113 -0.0315
-12 13 19 0.4996 0.0056
-12 13 20 -0.0791 0.0148
-12 13 21 -0.3217 -0.0744
-12 13 22 -2.3611 -0.1801
-12 13 23 2.5039 0.0339
-12 14 -11 0.1577 0.0046
-12 14 -10 -0.5426 0.0456
-12 14 -9 0.3911 0.0076
-12 14 -8 -0.2683 -0.0109
-12 14 -7 -0.8530 0.0068
-12 14 -6 -0.7016 -0.0054
-12 14 -5 0.6497 -0.0183
-12 14 -4 1.3461 0.0175
-12 14 -3 0.6057 -0.0006
-12 14 -2 0.4234 -0.0055
-12 14 -1 -1.1938 0.0020
-12 14 0 0.0446 0.0111
-12 14 1 -0.0561 0.0053
-12 14 2 -2.2227 0.0037
-12 14 3 0.5662 -0.0185
-12 14 4 -3.0914 -0.0238
-12 14 5 0.2408 -0.0279
-12 14 6 -1.5801 -0.0190
-12 14 7 -2.1454 -0.0311
-12 14 8 -1.3252 0.0112
-12 14 9 -0.2538 0.0275
-12 14 10 -0.2810 -0.0195
-12 14 11 -0.1394 -0.0282
-12 14 12 -1.1782 0.0113
-12 14 13 0.5412 0.0181
-12 14 14 -2.7630 -0.0213
-12 14 15 0.4619 0.0204
-12 14 16 0.0078 -0.0561
-12 14 17 0.7173 0.0073
-12 14 18 -0.1107 -0.0564
-12 14 19 -0.3183 0.1091
-12 14 20 -1.7706 0.0885
-12 14 21 1.4707 -0.1649
-12 14 22 2.6442 0.1417
-12 15 -11 1.9549 -0.0039
-12 15 -10 -2.6276 -0.0213
-12 15 -9 -0.6748 -0.0262
-12 15 -8 -0.4124 -0.0312
-12 15 -7 1.6576 -0.0011
-12 15 -6 -2.1210 -0.0155
-12 15 -5 0.5418 -0.0120
-12 15 -4 0.1760 0.0105
-12 15 -3 -0.4636 0.0091
-12 15 -2 -0.1904 -0.0030
-12 15 -1 -0.8184 -0.0006
-12 15 0 -0.8120 0.0143
-12 15 1 -1.5174 0.0075
-12 15 2 0.5215 0.0186
-12 15 3 -1.2299 0.0171
-12 15 4 -2.0557 0.0068
-12 15 5 -1.7083 -0.0033
-12 15 6 -1.4544 -0.0131
-12 15 7 0.0049 0.0192
-12 15 8 -3.0426 0.0252
-12 15 9 -0.6070 -0.0034
-12 15 10 1.3009 -0.0289
-12 15 11 -0.0414 0.0263
-12 15 12 0.5983 -0.0002
-12 15 13 1.4424 -0.0169
-12 15 14 0.6313 -0.0382
-12 15 15 2.4813 -0.0148
-12 15 16 -1.0756 0.0119
-12 15 17 0.2265 0.0268
-12 15 18 2.4267 0.0232
-12 15 19 2.7480 0.0932
-12 15 20 -0.5877 -0.0279
-12 15 21 -0.4542 -0.1333
-12 16 -11 -0.0534 -0.0109
-12 16 -10 -2.5831 -0.0436
-12 16 -9 0.8427 -0.0101
-12 16 -8 2.0900 0.0021
-12 16 -7 -1.4848 0.0270
-12 16 -6 -0.1087 -0.0073
-12 16 -5 -1.5891 0.0018
-12 16 -4 1.5666 0.0099
-12 16 -3 -2.3130 -0.0089
-12 16 -2 -0.0883 0.0061
-12 16 -1 -1.7392 0.0213
-12 16 0 -0.1928 0.0013
-12 16 1 -0.0706 0.0110
-12 16 2 0.2468 -0.0097
-12 16 3 -2.1197 -0.0137
-12 16 4 -0.2840 -0.0008
-12 16 5 -0.6970 -0.0040
-12 16 6 0.9371 0.0134
-12 16 7 0.4648 -0.0158
-12 16 8 0.2280 -0.0296
-12 16 9 -0.0583 -0.0316
-12 16 10 -1.7457 0.0060
-12 16 11 0.8471 0.0088
-12 16 12 -1.3044 -0.0607
-12 16 13 0.1121 -0.0154
-12 16 14 -1.0516 -0.0045
-12 16 15 -3.5161 0.0083
-12 16 16 -2.1428 -0.0622
-12 16 17 -1.0339 0.0343
-12 16 18 1.4076 -0.1670
-12 16 19 -1.0379 -0.1389
-12 16 20 1.6410 -0.2739
-12 17 -11 1.7928 -0.0135
-12 17 -10 2.0677 0.0428
-12 17 -9 -3.0326 0.0153
-12 17 -8 -1.4285 0.0288
-12 17 -7 -0.0695 0.0267
-12 17 -6 2.4674 -0.0111
-12 17 -5 2.5914 -0.0095
-12 17 -4 -0.4707 0.0171
-12 17 -3 1.1414 0.0049
-12 17 -2 0.6733 0.0049
-12 17 -1 -0.2435 0.0064
-12 17 0 2.3974 -0.0197
-12 17 1 0.6932 0.0190
-12 17 2 2.4462 -0.0101
-12 17 3 2.0360 0.0140
-12 17 4 1.4897 0.0370
-12 17 5 1.9115 0.0399
-12 17 6 1.1681 -0.0178
-12 17 7 1.3636 -0.0103
-12 17 8 -0.3568 -0.0080
-12 17 9 2.2192 0.0340
-12 17 10 -1.2405 -0.0247
-12 17 11 -0.1037 -0.0490
-12 17 12 -0.0575 -0.0095
-12 17 13 -1.9288 0.0620
-12 17 14 -0.7483 -0.0446
-12 17 15 -2.2318 -0.0325
-12 17 16 -0.8907 -0.0305
-12 17 17 -3.5742 -0.0389
-12 17 18 0.6271 -0.4040
-12 18 -11 1.0130 -0.0286
-12 18 -10 0.0603 0.0166
-12 18 -9 2.5594 -0.0351
-12 18 -8 1.8615 -0.0078
-12 18 -7 0.5567 0.0432
-12 18 -6 -1.7974 -0.0171
-12 18 -5 4.4389 -0.0075
-12 18 -4 0.1997 0.0135
-12 18 -3 -3.1332 -0.0157
-12 18 -2 1.7695 -0.0236
-12 18 -1 -0.5076 0.0423
-12 18 0 -0.7189 -0.0173
-12 18 1 0.8847 -0.0055
-12 18 2 2.6279 0.0050
-12 18 3 0.4455 -0.0154
-12 18 4 1.1728 -0.0336
-12 18 5 1.1708 -0.0226
-12 18 6 0.0185 0.0216
-12 18 7 -1.6603 0.0631
-12 18 8 0.3871 0.0216
-12 18 9 1.6993 0.0154
-12 18 10 0.3879 -0.0704
-12 18 11 -1.9445 0.0204
-12 18 12 2.0540 -0.0027
-12 18 13 -1.5809 -0.0112
-12 18 14 -1.4369 -0.0525
-12 18 15 -0.2889 -0.0760
-12 18 16 -3.0422 -0.0880
-12 18 17 -0.5226 -0.0408
-12 19 -10 1.4959 -0.0288
-12 19 -9 -0.2272 -0.0450
-12 19 -8 -1.0525 -0.0352
-12 19 -7 -0.6763 -0.0235
-12 19 -6 -0.5146 -0.0262
-12 19 -5 -0.8868 0.0205
-12 19 -4 1.0693 -0.0042
-12 19 -3 0.4040 0.0195
-12 19 -2 -1.0091 -0.0264
-12 19 -1 -0.5590 0.0655
-12 19 0 2.7273 -0.0356
-12 19 1 -0.7440 0.0008
-12 19 2 1.4198 0.0344
-12 19 3 1.1054 -0.0448
-12 19 4 -1.0436 -0.0033
-12 19 5 -0.3630 0.0075
-12 19 6 0.3118 -0.0018
-12 19 7 1.8357 0.0780
-12 19 8 -0.4451 -0.0313
-12 19 9 -1.1259 -0.0021
-12 19 10 2.7776 0.0221
-12 19 11 -1.2913 0.1086
-12 19 12 -2.0308 -0.0309
-12 19 13 -1.6447 -0.0835
-12 19 14 -0.4320 -0.0041
-12 19 15 -3.2036 0.0695
-12 20 -8 -0.3472 -0.0219
-12 20 -7 -0.6320 0.0311
-12 20 -6 -1.4507 0.0019
-12 20 -5 1.1344 0.0773
-12 20 -4 3.1168 0.0044
-12 20 -3 -0.0163 0.0230
-12 20 -2 0.4435 -0.0037
-12 20 -1 0.5976 0.0285
-12 20 0 0.4887 -0.0675
-12 20 1 2.4788 0.0209
-12 20 2 0.6761 0.0164
-12 20 3 1.0924 -0.0653
-12 20 4 -0.7740 0.0190
-12 20 5 2.0504 -0.0011
-12 20 6 -1.7565 -0.0669
-12 20 7 0.6198 -0.0085
-12 20 8 0.1678 0.0369
-12 20 9 1.2926 0.2115
-12 20 10 -0.0021 0.0551
-12 20 11 0.2833 -0.0734
-12 20 12 -3.2304 -0.0163
-12 20 13 -1.5772 0.1325
-12 21 -5 -4.3173 0.0959
-12 21 -4 -0.5052 -0.0157
-12 21 -3 1.0434 -0.0164
-12 21 -2 -0.5800 0.0169
-12 21 -1 -0.9992 0.0228
-12 21 0 0.1158 -0.0494
-12 21 1 0.3343 0.0151
-12 21 2 1.2670 -0.0096
-12 21 3 -0.4815 0.0048
-12 21 4 -0.1085 0.1044
-12 21 5 -4.0610 0.0112
-12 21 6 -0.0760 -0.0826
-12 21 7 -4.0378 -0.0093
-12 21 8 2.1501 -0.0298
-12 21 9 -3.3746 0.1250
-12 21 10 -1.4811 -0.2151
-12 22 -1 -1.2971 0.2173
-12 22 0 0.0727 -0.1835
-12 22 1 -0.4983 0.0160
-12 22 2 -2.2140 -0.0677
-12 22 3 -2.5588 -0.1825
-12 22 4 -0.9795 0.1740
-12 22 5 -1.1670 0.0722
-12 22 6 -0.9247 -0.0776
-11 0 -9 0.9014 0.6511
-11 0 -7 -5.5241 -0.1390
-11 0 -5 -3.3697 -0.0785
-11 0 -3 -4.5033 0.0008
-11 0 -1 -6.7241 0.1134
-11 0 1 0.6494 0.0009
-11 0 3 8.1519 -0.0243
-11 0 5 2.8231 -0.0572
-11 0 7 3.2358 0.0049
-11 0 9 10.3709 0.0032
-11 0 11 -0.1264 0.0227
-11 0 13 3.2735 -0.0305
-11 0 15 -4.3877 0.0340
-11 0 17 1.2785 -0.0047
-11 0 19 -1.0185 0.0107
-11 0 21 2.5705 0.0062
-11 0 23 4.5896 -0.0129
-11 0 25 3.1162 0.0059
-11 0 27 -1.1963 -0.2190
-11 1 -10 0.0933 0.0289
-11 1 -9 -2.9468 0.4640
-11 1 -8 1.5257 0.3251
-11 1 -7 -1.6144 0.1489
-11 1 -6 -2.8220 0.0578
-11 1 -5 -3.3363 -0.0213
-11 1 -4 -0.3330 0.1917
-11 1 -3 -0.9062 -0.0637
-11 1 -2 -4.6218 -0.0545
-11 1 -1 -0.6743 0.0163
-11 1 0 -9.3288 0.0356
-11 1 1 8.8369 0.0672
-11 1 2 -6.3994 -0.0651
-11 1 3 1.3682 0.0008
-11 1 4 -1.8416 0.0423
-11 1 5 4.0378 -0.0047
-11 1 6 -3.9904 -0.0168
-11 1 7 0.5371 -0.0262
-11 1 8 -2.3490 0.0189
-11 1 9 2.8704 0.0154
-11 1 10 -4.7256 -0.0046
-11 1 11 3.6806 0.0115
-11 1 12 -2.2723 0.0018
-11 1 13 1.7517 0.0199
-11 1 14 -1.3129 -0.0019
-11 1 15 2.4768 -0.0298
-11 1 16 -0.8672 0.0017
-11 1 17 -0.7443 0.0027
-11 1 18 1.2322 -0.0152
-11 1 19 -3.2224 0.0081
-11 1 20 -2.5654 -0.0081
-11 1 21 -0.9354 -0.0007
-11 1 22 -0.7321 0.0594
-11 1 23 -0.6478 0.0256
-11 1 24 0.6578 0.0339
-11 1 25 -0.4935 -0.0494
-11 1 26 -0.7784 0.1363
-11 1 27 1.0141 0.0655
-11 1 28 0.7559 -0.0209
-11 2 -10 0.6972 -0.1853
-11 2 -9 3.8232 0.0509
-11 2 -8 3.2165 -0.0869
-11 2 -7 -0.6861 0.1069
-11 2 -6 2.3512 0.0480
-11 2 -5 -0.2631 0.0537
-11 2 -4 0.2812 0.1257
-11 2 -3 3.7701 -0.0078
-11 2 -2 1.5866 0.0610
-11 2 -1 9.7512 -0.0046
-11 2 0 2.2549 0.0108
-11 2 1 4.7909 0.0665
-11 2 2 1.1961 -0.0830
-11 2 3 3.1992 0.0248
-11 2 4 -2.6123 -0.0105
-11 2 5 -1.5310 0.0029
-11 2 6 3.2540 0.0193
-11 2 7 -3.8958 -0.0425
-11 2 8 -2.6948 0.0117
-11 2 9 6.0993 -0.0262
-11 2 10 1.2167 -0.0167
-11 2 11 -2.8228 0.0106
-11 2 12 -5.7980 -0.0165
-11 2 13 0.8890 0.0119
-11 2 14 0.5440 -0.0071
-11 2 15 0.4347 0.0042
-11 2 16 -2.4186 -0.0111
-11 2 17 2.6300 -0.0001
-11 2 18 1.0121 -0.0119
-11 2 19 -0.5072 0.0348
-11 2 20 0.7557 -0.0432
-11 2 21 0.2784 -0.0108
-11 2 22 1.1997 -0.0319
-11 2 23 -0.9977 -0.0061
-11 2 24 0.3911 -0.0860
-11 2 25 0.0088 -0.0754
-11 2 26 3.7338 -0.0726
-11 2 27 -1.7821 0.0447
-11 3 -10 2.2093 0.0061
-11 3 -9 1.4004 -0.0065
-11 3 -8 3.8335 -0.0168
-11 3 -7 2.7145 0.0981
-11 3 -6 5.1906 0.0559
-11 3 -5 -4.6028 0.0500
-11 3 -4 4.6507 0.0422
-11 3 -3 -0.2949 -0.0107
-11 3 -2 7.9341 0.1168
-11 3 -1 -4.9950 0.0049
-11 3 0 1.2813 0.0172
-11 3 1 4.8894 0.0176
-11 3 2 0.5849 0.0050
-11 3 3 3.2557 0.0501
-11 3 4 1.6241 -0.0298
-11 3 5 5.3163 0.0299
-11 3 6 0.9293 0.0212
-11 3 7 1.8033 -0.0148
-11 3 8 4.4326 0.0263
-11 3 9 0.6077 -0.0097
-11 3 10 2.0094 0.0125
-11 3 11 2.9687 0.0014
-11 3 12 0.6305 -0.0367
-11 3 13 4.3787 0.0102
-11 3 14 1.6123 0.0014
-11 3 15 4.1465 0.0188
-11 3 16 -0.1015 0.0174
-11 3 17 -0.5393 -0.0009
-11 3 18 2.8036 -0.0028
-11 3 19 -0.4881 -0.0196
-11 3 20 2.8160 0.0198
-11 3 21 -2.4283 0.0321
-11 3 22 1.8690 0.0137
-11 3 23 -1.6715 0.0282
-11 3 24 0.6306 -0.0232
-11 3 25 -0.0497 -0.0336
-11 3 26 -0.6583 -0.1099
-11 3 27 -0.3983 0.1259
-11 4 -10 -2.6471 -0.0163
-11 4 -9 -1.1185 -0.0510
-11 4 -8 0.8264 -0.0362
-11 4 -7 -1.8942 -0.0058
-11 4 -6 0.6334 -0.0720
-11 4 -5 -3.1589 -0.0527
-11 4 -4 5.9930 0.0286
-11 4 -3 -5.4454 0.0411
-11 4 -2 3.0861 0.0292
-11 4 -1 -8.6785 -0.0099
-11 4 0 -1.8944 0.0694
-11 4 1 -6.5785 0.0609
-11 4 2 -7.2161 -0.0087
-11 4 3 -4.8822 0.0027
-11 4 4 -9.3774 -0.0296
-11 4 5 -1.8317 0.0503
-11 4 6 -5.7313 -0.0299
-11 4 7 -0.3362 -0.0038
-11 4 8 -0.7920 0.0526
-11 4 9 2.0586 -0.0151
-11 4 10 0.9565 0.0064
-11 4 11 -0.4026 -0.0316
-11 4 12 -1.2263 -0.0043
-11 4 13 -0.5878 0.0120
-11 4 14 0.1050 -0.0519
-11 4 15 -1.3693 -0.0120
-11 4 16 -4.6709 -0.0172
-11 4 17 -2.4814 -0.0054
-11 4 18 0.9042 -0.0020
-11 4 19 -0.4365 -0.0012
-11 4 20 2.2262 0.0274
-11 4 21 -1.4541 -0.0354
-11 4 22 2.6486 0.0073
-11 4 23 -2.6420 0.0263
-11 4 24 1.5169 -0.0116
-11 4 25 0.3950 -0.0274
-11 4 26 -1.6975 -0.0329
-11 4 27 -0.7129 -0.0106
-11 5 -10 -0.6099 -0.0288
-11 5 -9 -2.7991 0.0078
-11 5 -8 -4.8062 0.0084
-11 5 -7 -2.9856 -0.0347
-11 5 -6 -0.4127 0.0086
-11 5 -5 -4.9818 -0.0027
-11 5 -4 0.2234 0.0213
-11 5 -3 -7.6756 -0.0327
-11 5 -2 7.9745 -0.0292
-11 5 -1 -2.3035 -0.0089
-11 5 0 5.4436 0.0079
-11 5 1 4.6866 0.0060
-11 5 2 4.2521 0.0131
-11 5 3 9.7258 0.0466
-11 5 4 -3.9799 0.0285
-11 5 5 8.9645 0.0558
-11 5 6 -9.0561 -0.0118
-11 5 7 5.9079 0.0042
-11 5 8 -2.1486 -0.0177
-11 5 9 -1.7652 -0.0229
-11 5 10 0.3104 0.0303
-11 5 11 1.1355 -0.0165
-11 5 12 2.2067 0.0113
-11 5 13 -0.7142 0.0082
-11 5 14 -2.1175 -0.0089
-11 5 15 -3.4867 0.0247
-11 5 16 -2.1613 0.0097
-11 5 17 0.2014 0.0149
-11 5 18 -0.8023 -0.0029
-11 5 19 2.4612 -0.0052
-11 5 20 -1.1537 -0.0134
-11 5 21 -1.5490 0.0053
-11 5 22 0.7626 0.0507
-11 5 23 -0.4933 -0.0158
-11 5 24 -1.0007 0.0026
-11 5 25 -1.2626 -0.0154
-11 5 26 -2.1565 -0.0276
-11 5 27 -0.6606 -0.1561
-11 6 -10 1.6180 -0.0275
-11 6 -9 1.1620 0.0290
-11 6 -8 5.2183 0.0049
-11 6 -7 6.4593 -0.0423
-11 6 -6 5.3474 -0.0092
-11 6 -5 2.6777 -0.0297
-11 6 -4 3.0833 -0.0229
-11 6 -3 3.0151 -0.0210
-11 6 -2 -5.2482 -0.0033
-11 6 -1 -1.3144 0.0297
-11 6 0 -0.3466 0.0044
-11 6 1 0.9946 -0.0101
-11 6 2 -0.2560 -0.0044
-11 6 3 1.9378 0.0050
-11 6 4 -6.4434 0.0177
-11 6 5 7.8193 0.0059
-11 6 6 -5.7492 0.0133
-11 6 7 5.9532 0.0379
-11 6 8 -7.0434 -0.0160
-11 6 9 3.2274 -0.0044
-11 6 10 -3.6571 -0.0045
-11 6 11 -1.6743 -0.0120
-11 6 12 -0.6926 0.0046
-11 6 13 -8.3754 -0.0233
-11 6 14 1.1989 -0.0089
-11 6 15 -2.1377 0.0117
-11 6 16 0.0690 -0.0362
-11 6 17 0.9438 -0.0063
-11 6 18 0.3839 -0.0114
-11 6 19 1.4910 0.0229
-11 6 20 1.9810 -0.0194
-11 6 21 1.3499 -0.0193
-11 6 22 1.2349 -0.0097
-11 6 23 1.1108 -0.0020
-11 6 24 0.7499 0.0438
-11 6 25 0.0591 -0.0960
-11 6 26 -0.4566 -0.1069
-11 6 27 0.2718 -0.1705
-11 7 -10 -0.9439 -0.0231
-11 7 -9 -4.6436 -0.0002
-11 7 -8 -4.3127 -0.0069
-11 7 -7 -3.3396 -0.0087
-11 7 -6 -1.8388 0.0061
-11 7 -5 1.4517 -0.0414
-11 7 -4 -3.5069 -0.0121
-11 7 -3 2.3962 0.0060
-11 7 -2 -1.4184 -0.0010
-11 7 -1 1.2997 -0.0264
-11 7 0 3.1101 -0.0277
-11 7 1 -0.3038 0.0185
-11 7 2 -2.1876 -0.0148
-11 7 3 -1.2636 -0.0202
-11 7 4 0.9217 -0.0174
-11 7 5 -1.3611 0.0059
-11 7 6 -4.0978 0.0127
-11 7 7 6.7192 -0.0115
-11 7 8 -0.6530 -0.0027
-11 7 9 4.3144 0.0385
-11 7 10 1.7199 0.0124
-11 7 11 2.4930 -0.0335
-11 7 12 2.2689 -0.0053
-11 7 13 1.5986 0.0294
-11 7 14 -0.6245 0.0241
-11 7 15 0.5724 -0.0351
-11 7 16 0.2955 -0.0086
-11 7 17 -3.6818 0.0181
-11 7 18 -1.3800 -0.0182
-11 7 19 -2.0838 0.0178
-11 7 20 -2.4313 0.0324
-11 7 21 0.1349 0.0668
-11 7 22 -1.5915 0.0020
-11 7 23 -0.8608 0.0311
-11 7 24 2.9333 0.0617
-11 7 25 -1.2617 0.0145
-11 7 26 -1.0686 -0.0801
-11 8 -10 2.8076 0.0048
-11 8 -9 1.2382 -0.0239
-11 8 -8 2.5093 -0.0018
-11 8 -7 0.2120 0.0306
-11 8 -6 -1.1554 0.0200
-11 8 -5 1.1504 -0.0177
-11 8 -4 -3.4136 0.0202
-11 8 -3 2.4746 -0.0298
-11 8 -2 -2.7327 -0.0173
-11 8 -1 1.4497 -0.0172
-11 8 0 -2.5964 -0.0232
-11 8 1 1.2108 0.0215
-11 8 2 3.8153 -0.0133
-11 8 3 -2.8984 0.0097
-11 8 4 0.1045 -0.0158
-11 8 5 -1.1369 0.0095
-11 8 6 -2.2013 0.0007
-11 8 7 -3.9902 -0.0082
-11 8 8 -5.3418 0.0138
-11 8 9 -1.0064 0.0103
-11 8 10 -2.3697 0.0037
-11 8 11 -0.0284 0.0049
-11 8 12 0.3226 -0.0066
-11 8 13 0.7560 0.0181
-11 8 14 1.9860 -0.0069
-11 8 15 0.1767 -0.0331
-11 8 16 2.8267 0.0271
-11 8 17 -1.2184 -0.0133
-11 8 18 0.8503 -0.0125
-11 8 19 -0.0222 -0.0062
-11 8 20 -0.0239 -0.0427
-11 8 21 -0.5155 -0.0443
-11 8 22 0.7326 0.0748
-11 8 23 -0.3735 -0.0350
-11 8 24 0.8193 -0.0350
-11 8 25 0.8642 0.0711
-11 8 26 0.3917 -0.0418
-11 9 -10 4.1813 -0.0080
-11 9 -9 0.4307 -0.0099
-11 9 -8 4.0575 0.0154
-11 9 -7 0.1626 -0.0065
-11 9 -6 1.3056 -0.0042
-11 9 -5 0.7410 0.0144
-11 9 -4 5.3010 -0.0215
-11 9 -3 0.5429 -0.0222
-11 9 -2 -4.2049 0.0010
-11 9 -1 -2.2137 -0.0027
-11 9 0 -3.1326 -0.0143
-11 9 1 -0.6986 -0.0056
-11 9 2 -4.5062 -0.0289
-11 9 3 -3.8758 0.0181
-11 9 4 6.1250 -0.0131
-11 9 5 -2.1998 -0.0149
-11 9 6 7.8993 -0.0086
-11 9 7 3.0583 -0.0325
-11 9 8 6.0278 0.0093
-11 9 9 0.3878 -0.0169
-11 9 10 2.5994 0.0015
-11 9 11 1.4453 0.0123
-11 9 12 1.9191 0.0067
-11 9 13 1.7243 0.0234
-11 9 14 3.1162 0.0171
-11 9 15 -1.7858 0.0423
-11 9 16 2.2506 0.0103
-11 9 17 -1.1769 -0.0387
-11 9 18 1.7266 0.0242
-11 9 19 -0.4183 -0.0119
-11 9 20 1.6875 -0.0353
-11 9 21 0.4029 0.0420
-11 9 22 -2.1210 0.0379
-11 9 23 0.1679 0.0451
-11 9 24 -1.6433 0.1423
-11 9 25 0.2151 -0.1148
-11 10 -10 -0.6594 0.0025
-11 10 -9 1.3188 0.0039
-11 10 -8 -0.4493 -0.0085
-11 10 -7 -2.7683 -0.0043
-11 10 -6 1.3810 0.0035
-11 10 -5 -0.3023 0.0123
-11 10 -4 1.8827 0.0321
-11 10 -3 1.7395 0.0162
-11 10 -2 1.8791 0.0013
-11 10 -1 2.8784 -0.0104
-11 10 0 1.1277 -0.0023
-11 10 1 3.3315 0.0021
-11 10 2 2.5518 -0.0089
-11 10 3 -1.6934 -0.0019
-11 10 4 0.3314 -0.0134
-11 10 5 -2.8025 0.0055
-11 10 6 4.8853 -0.0016
-11 10 7 -5.0802 -0.0300
-11 10 8 2.9592 -0.0089
-11 10 9 -3.2545 0.0005
-11 10 10 0.8786 0.0134
-11 10 11 -3.5233 -0.0101
-11 10 12 2.3048 -0.0038
-11 10 13 -0.5521 0.0226
-11 10 14 -0.9629 -0.0133
-11 10 15 0.3910 0.0071
-11 10 16 -0.1455 -0.0169
-11 10 17 -0.5210 0.0146
-11 10 18 0.4344 0.0731
-11 10 19 -1.2450 -0.0304
-11 10 20 -1.3458 0.0238
-11 10 21 -0.5960 0.0615
-11 10 22 1.1874 -0.0177
-11 10 23 -2.8803 -0.0114
-11 10 24 1.5963 0.1420
-11 10 25 -0.4302 0.0313
-11 11 -10 -2.3904 -0.0058
-11 11 -9 2.2362 -0.0252
-11 11 -8 -0.9690 -0.0192
-11 11 -7 0.1517 0.0150
-11 11 -6 -2.5431 0.0053
-11 11 -5 -2.3643 0.0096
-11 11 -4 -0.8823 -0.0023
-11 11 -3 -1.1157 -0.0017
-11 11 -2 -2.8796 0.0013
-11 11 -1 -0.2419 -0.0215
-11 11 0 -4.0650 -0.0099
-11 11 1 3.7223 -0.0009
-11 11 2 -3.5555 -0.0222
-11 11 3 0.8876 -0.0106
-11 11 4 0.5059 -0.0228
-11 11 5 -0.7293 0.0021
-11 11 6 -0.6298 -0.0099
-11 11 7 -3.2736 -0.0067
-11 11 8 -4.3867 0.0202
-11 11 9 -6.1553 -0.0035
-11 11 10 -3.8867 0.0046
-11 11 11 -2.7120 0.0035
-11 11 12 -6.1585 0.0005
-11 11 13 2.5057 -0.0080
-11 11 14 -0.9462 -0.0177
-11 11 15 0.6662 0.0159
-11 11 16 -0.3596 0.0016
-11 11 17 2.5559 0.0141
-11 11 18 0.2496 0.0069
-11 11 19 -0.4216 -0.0039
-11 11 20 -0.0409 0.0507
-11 11 21 0.5457 -0.0591
-11 11 22 0.2016 0.0317
-11 11 23 1.5786 0.0035
-11 11 24 -2.9456 -0.1519
-11 12 -10 -3.2789 0.0024
-11 12 -9 3.2724 -0.0203
-11 12 -8 -2.2113 0.0015
-11 12 -7 1.3612 0.0183
-11 12 -6 -0.5368 -0.0076
-11 12 -5 -1.2722 -0.0221
-11 12 -4 0.8630 0.0222
-11 12 -3 -0.5160 0.0287
-11 12 -2 2.0201 0.0040
-11 12 -1 -3.1727 0.0048
-11 12 0 1.3997 -0.0060
-11 12 1 -1.1348 -0.0047
-11 12 2 0.8131 -0.0113
-11 12 3 0.7255 0.0017
-11 12 4 -1.4279 -0.0265
-11 12 5 0.7420 -0.0076
-11 12 6 3.2889 -0.0167
-11 12 7 -0.1371 -0.0047
-11 12 8 0.8696 0.0048
-11 12 9 1.0789 0.0008
-11 12 10 1.6168 0.0248
-11 12 11 2.6104 -0.0162
-11 12 12 1.0121 0.0118
-11 12 13 1.6813 -0.0194
-11 12 14 0.5537 0.0254
-11 12 15 2.0868 0.0190
-11 12 16 -3.5849 -0.0365
-11 12 17 0.1264 -0.0009
-11 12 18 -1.0376 0.0150
-11 12 19 1.0710 -0.0042
-11 12 20 -3.4506 -0.0263
-11 12 21 3.2286 0.0966
-11 12 22 -0.2326 0.0973
-11 12 23 0.0122 -0.1596
-11 12 24 -1.4369 0.2898
-11 13 -10 -1.7247 0.0072
-11 13 -9 1.5298 -0.0065
-11 13 -8 -0.0622 0.0054
-11 13 -7 2.2621 -0.0036
-11 13 -6 -0.8504 -0.0178
-11 13 -5 -0.4696 0.0073
-11 13 -4 2.1544 -0.0083
-11 13 -3 -1.1717 0.0073
-11 13 -2 3.7915 -0.0022
-11 13 -1 -0.6162 -0.0288
-11 13 0 4.6341 -0.0231
-11 13 1 2.4926 -0.0060
-11 13 2 3.8085 0.0046
-11 13 3 -0.0327 -0.0199
-11 13 4 0.7258 -0.0197
-11 13 5 -0.0374 0.0016
-11 13 6 -1.1636 -0.0004
-11 13 7 0.5809 0.0012
-11 13 8 -2.7808 -0.0080
-11 13 9 -1.9579 -0.0142
-11 13 10 0.0698 0.0147
-11 13 11 -1.9277 0.0082
-11 13 12 0.2269 0.0056
-11 13 13 1.6738 0.0156
-11 13 14 1.3787 0.0270
-11 13 15 1.2203 -0.0073
-11 13 16 -2.3972 -0.0167
-11 13 17 -1.0313 0.0035
-11 13 18 -1.1311 0.0432
-11 13 19 -1.5035 -0.0284
-11 13 20 1.2900 0.0323
-11 13 21 0.7590 0.0525
-11 13 22 -2.7873 -0.1211
-11 13 23 0.1600 0.0761
-11 14 -10 0.4997 0.0052
-11 14 -9 -1.6282 -0.0007
-11 14 -8 2.5923 0.0010
-11 14 -7 0.7819 0.0088
-11 14 -6 1.5429 -0.0161
-11 14 -5 -0.8302 -0.0156
-11 14 -4 -0.8213 -0.0115
-11 14 -3 -0.8718 0.0044
-11 14 -2 0.2623 0.0059
-11 14 -1 -1.9902 0.0106
-11 14 0 1.3518 0.0181
-11 14 1 -1.3414 0.0001
-11 14 2 0.4839 -0.0145
-11 14 3 -0.3143 0.0025
-11 14 4 1.6335 0.0188
-11 14 5 0.5572 -0.0002
-11 14 6 2.6982 -0.0013
-11 14 7 2.7534 -0.0227
-11 14 8 2.1965 0.0020
-11 14 9 1.1241 -0.0157
-11 14 10 1.1045 -0.0006
-11 14 11 -1.8960 0.0162
-11 14 12 0.9512 -0.0336
-11 14 13 -0.4467 0.0122
-11 14 14 -0.5713 -0.0025
-11 14 15 -0.5857 0.0237
-11 14 16 -1.2756 0.0430
-11 14 17 -1.8111 0.0268
-11 14 18 0.7215 -0.0273
-11 14 19 -0.3418 -0.0089
-11 14 20 -0.0154 0.0671
-11 14 21 0.5438 -0.0185
-11 14 22 1.0511 -0.1263
-11 15 -10 0.4561 -0.0195
-11 15 -9 0.0209 -0.0090
-11 15 -8 -1.4562 0.0080
-11 15 -7 3.3460 -0.0115
-11 15 -6 1.6016 -0.0330
-11 15 -5 1.5995 -0.0044
-11 15 -4 1.7041 0.0008
-11 15 -3 0.9354 -0.0258
-11 15 -2 -0.1454 0.0181
-11 15 -1 0.9939 0.0291
-11 15 0 -0.1055 0.0069
-11 15 1 -1.4367 -0.0106
-11 15 2 0.4388 -0.0285
-11 15 3 -0.9357 -0.0002
-11 15 4 0.5948 -0.0247
-11 15 5 -1.3310 -0.0012
-11 15 6 -0.2640 0.0022
-11 15 7 1.4672 -0.0015
-11 15 8 1.5673 0.0132
-11 15 9 -0.7434 0.0081
-11 15 10 1.1350 0.0125
-11 15 11 -0.9351 0.0050
-11 15 12 0.2600 -0.0468
-11 15 13 -1.4556 0.0217
-11 15 14 -0.8269 -0.0218
-11 15 15 0.0452 0.0475
-11 15 16 1.6504 0.0434
-11 15 17 -1.8159 -0.0286
-11 15 18 -1.5029 -0.0653
-11 15 19 -1.5498 0.0254
-11 15 20 1.8543 0.1010
-11 15 21 0.6961 0.1089
-11 16 -10 -0.0729 -0.0275
-11 16 -9 1.5626 -0.0328
-11 16 -8 1.0173 -0.0031
-11 16 -7 0.7195 0.0034
-11 16 -6 -0.4810 -0.0008
-11 16 -5 -2.8959 0.0132
-11 16 -4 0.2518 0.0004
-11 16 -3 -0.3216 -0.0275
-11 16 -2 -1.0516 0.0110
-11 16 -1 -1.1257 0.0075
-11 16 0 -1.7025 -0.0004
-11 16 1 -0.5894 0.0012
-11 16 2 0.9013 -0.0056
-11 16 3 0.4977 0.0101
-11 16 4 1.7842 -0.0399
-11 16 5 -1.7212 -0.0060
-11 16 6 1.7141 0.0006
-11 16 7 -2.0706 0.0230
-11 16 8 1.2274 -0.0003
-11 16 9 0.3353 -0.0224
-11 16 10 -0.4716 0.0218
-11 16 11 0.6403 -0.0044
-11 16 12 1.0732 -0.0214
-11 16 13 0.5488 0.0275
-11 16 14 3.2547 -0.0057
-11 16 15 1.1013 -0.0411
-11 16 16 1.3526 -0.0522
-11 16 17 1.3564 0.0129
-11 16 18 0.2336 0.0891
-11 16 19 -1.2138 0.0497
-11 16 20 1.5508 0.1013
-11 17 -10 1.9987 0.0424
-11 17 -9 -0.9119 0.0133
-11 17 -8 -0.0411 0.0088
-11 17 -7 -1.7513 0.0126
-11 17 -6 -0.8784 0.0192
-11 17 -5 0.9741 0.0341
-11 17 -4 0.0014 -0.0079
-11 17 -3 1.8055 -0.0149
-11 17 -2 -0.9631 -0.0155
-11 17 -1 -0.5251 -0.0061
-11 17 0 1.6232 -0.0257
-11 17 1 -0.3640 0.0061
-11 17 2 -0.9301 0.0056
-11 17 3 -0.8167 -0.0047
-11 17 4 0.2012 0.0064
-11 17 5 -1.0091 0.0189
-11 17 6 -0.2769 -0.0002
-11 17 7 -1.4740 -0.0270
-11 17 8 -1.2597 -0.0232
-11 17 9 -1.4974 0.0057
-11 17 10 1.3316 0.0235
-11 17 11 -0.7576 -0.0200
-11 17 12 -0.1743 -0.0140
-11 17 13 -0.7765 0.0083
-11 17 14 1.1575 -0.0511
-11 17 15 2.1782 -0.0758
-11 17 16 -0.0998 0.0207
-11 17 17 1.6974 0.0532
-11 17 18 -1.4110 -0.0274
-11 17 19 0.9684 -0.1333
-11 18 -10 -1.1345 0.0157
-11 18 -9 1.1151 0.0003
-11 18 -8 3.4784 -0.0045
-11 18 -7 1.7892 -0.0315
-11 18 -6 -1.9507 -0.0424
-11 18 -5 1.5738 0.0189
-11 18 -4 3.8740 -0.0179
-11 18 -3 0.8806 0.0090
-11 18 -2 0.7144 -0.0057
-11 18 -1 1.2844 0.0058
-11 18 0 -1.0198 -0.0420
-11 18 1 -0.0241 0.0142
-11 18 2 0.6465 0.0316
-11 18 3 0.8148 0.0062
-11 18 4 -2.0067 0.0071
-11 18 5 2.5834 0.0147
-11 18 6 1.1337 0.0064
-11 18 7 -1.0771 -0.0251
-11 18 8 0.5504 -0.0010
-11 18 9 -0.2573 0.0327
-11 18 10 2.2368 -0.0072
-11 18 11 -2.5320 -0.0109
-11 18 12 1.7151 -0.0317
-11 18 13 -0.0706 -0.0268
-11 18 14 0.6778 -0.0319
-11 18 15 3.2110 0.0739
-11 18 16 1.6117 -0.0212
-11 18 17 1.6837 -0.2439
-11 19 -10 -1.0434 -0.0195
-11 19 -9 1.4061 -0.0393
-11 19 -8 -0.3045 0.0444
-11 19 -7 1.4349 -0.0401
-11 19 -6 -0.7761 -0.0145
-11 19 -5 -3.8772 -0.0058
-11 19 -4 0.0198 0.0117
-11 19 -3 0.0102 0.0117
-11 19 -2 -0.9213 0.0346
-11 19 -1 -0.6554 -0.0200
-11 19 0 -1.6726 0.0050
-11 19 1 -2.0008 0.0192
-11 19 2 -2.6998 -0.0325
-11 19 3 -0.7754 -0.0188
-11 19 4 0.5010 0.0384
-11 19 5 -3.7517 0.0442
-11 19 6 0.5535 -0.0293
-11 19 7 0.5986 0.0081
-11 19 8 -0.5514 0.0318
-11 19 9 -3.4151 0.0214
-11 19 10 -0.0328 -0.0224
-11 19 11 0.9238 0.0437
-11 19 12 1.5600 -0.0462
-11 19 13 1.2123 0.0754
-11 19 14 3.2647 -0.0336
-11 19 15 -0.7384 0.0405
-11 19 16 1.0134 -0.2840
-11 20 -9 -0.3960 0.0203
-11 20 -8 -0.4438 0.0664
-11 20 -7 -0.1863 0.0297
-11 20 -6 -0.6423 0.0399
-11 20 -5 0.1470 0.0257
-11 20 -4 1.9450 -0.0317
-11 20 -3 -0.9046 0.0252
-11 20 -2 0.0682 -0.0099
-11 20 -1 0.4973 -0.0242
-11 20 0 -2.4928 -0.0002
-11 20 1 0.1510 -0.0235
-11 20 2 -0.0873 -0.0466
-11 20 3 -1.4273 -0.0290
-11 20 4 1.2444 0.0538
-11 20 5 1.9488 0.0118
-11 20 6 3.7221 0.0043
-11 20 7 0.7822 0.0003
-11 20 8 1.4547 -0.0132
-11 20 9 -0.2343 0.0314
-11 20 10 -2.1237 0.0373
-11 20 11 4.1227 0.0874
-11 20 12 0.2452 0.0196
-11 20 13 2.3993 0.2165
-11 20 14 -2.1221 -0.2681
-11 21 -7 -2.4100 0.0155
-11 21 -6 4.5272 -0.0144
-11 21 -5 0.1463 0.0795
-11 21 -4 -1.2810 -0.0390
-11 21 -3 3.0794 0.0851
-11 21 -2 0.3442 -0.0149
-11 21 -1 2.3020 -0.0378
-11 21 0 -2.4963 0.0563
-11 21 1 -0.0695 0.0480
-11 21 2 1.5847 0.0065
-11 21 3 1.3550 0.0975
-11 21 4 2.8947 -0.0555
-11 21 5 -0.3122 -0.0961
-11 21 6 2.0391 0.0745
-11 21 7 -1.3588 0.0062
-11 21 8 0.2998 -0.0660
-11 21 9 1.9726 -0.0125
-11 21 10 -0.3439 0.0456
-11 21 11 -0.3050 0.2785
-11 22 -3 -0.5076 0.1300
-11 22 -2 0.6346 0.0477
-11 22 -1 0.2649 -0.0403
-11 22 0 0.2811 0.0744
-11 22 1 1.2260 -0.0291
-11 22 2 -0.0453 -0.0545
-11 22 3 0.7995 0.0964
-11 22 4 -0.9674 -0.0643
-11 22 5 0.9975 -0.0082
-11 22 6 -0.9541 0.1778
-11 22 7 1.8774 -0.2973
-11 22 8 -3.3769 -0.1590
-10 0 -8 5.9188 -0.9941
-10 0 -6 7.6069 -0.0796
-10 0 -4 8.6277 -0.1840
-10 0 -2 5.4367 0.2063
-10 0 0 -3.7222 -0.0172
-10 0 2 -15.0078 0.0389
-10 0 4 -8.6631 -0.0986
-10 0 6 -4.8031 0.0486
-10 0 8 -13.1241 0.0087
-10 0 10 -5.3322 0.0228
-10 0 12 -11.2202 -0.0045
-10 0 14 -0.1106 0.0153
-10 0 16 -4.0773 0.0060
-10 0 18 3.8113 0.0011
-10 0 20 4.6538 -0.0106
-10 0 22 3.0263 -0.0053
-10 0 24 -0.3971 -0.0152
-10 0 26 3.3368 -0.0553
-10 0 28 -1.9697 0.1854
-10 1 -9 -3.7444 -0.2545
-10 1 -8 -3.4094 0.1099
-10 1 -7 -2.3655 0.3572
-10 1 -6 -0.3805 -0.0333
-10 1 -5 -3.7918 0.0255
-10 1 -4 -1.7161 -0.1014
-10 1 -3 -1.7616 -0.0389
-10 1 -2 -5.3394 -0.0038
-10 1 -1 -2.1296 -0.1105
-10 1 0 -12.5824 0.0485
-10 1 1 2.8692 0.0033
-10 1 2 0.8962 0.0144
-10 1 3 4.6665 0.0203
-10 1 4 -2.9986 -0.0327
-10 1 5 8.4817 0.0307
-10 1 6 -0.7654 -0.0198
-10 1 7 3.9006 -0.0184
-10 1 8 5.7368 -0.0058
-10 1 9 -0.0875 0.0080
-10 1 10 0.7980 0.0203
-10 1 11 5.3784 -0.0089
-10 1 12 4.4227 -0.0264
-10 1 13 3.7948 0.0046
-10 1 14 -1.5893 -0.0221
-10 1 15 2.4116 -0.0044
-10 1 16 -0.4286 0.0157
-10 1 17 -2.8514 0.0234
-10 1 18 0.7793 -0.0002
-10 1 19 0.0347 0.0239
-10 1 20 2.6963 -0.0002
-10 1 21 -2.4986 0.0130
-10 1 22 2.9628 0.0305
-10 1 23 -2.7318 -0.0126
-10 1 24 1.1551 0.0191
-10 1 25 -1.5038 -0.0761
-10 1 26 0.3330 0.0229
-10 1 27 0.7050 0.0639
-10 1 28 0.3859 0.2613
-10 2 -9 -1.1448 -0.0604
-10 2 -8 -1.6691 -0.0238
-10 2 -7 -3.8175 0.0336
-10 2 -6 0.6496 -0.0803
-10 2 -5 -5.2920 0.0815
-10 2 -4 4.6101 -0.0881
-10 2 -3 -9.7709 0.0033
-10 2 -2 -2.2567 0.0086
-10 2 -1 -13.3153 -0.1055
-10 2 0 1.4412 0.0257
-10 2 1 -16.2551 -0.0645
-10 2 2 -4.6136 0.0587
-10 2 3 -0.1817 -0.0016
-10 2 4 -7.1306 -0.0288
-10 2 5 -5.5962 0.0244
-10 2 6 1.2773 -0.0434
-10 2 7 -0.9888 0.0311
-10 2 8 -7.0544 -0.0092
-10 2 9 -8.6166 -0.0059
-10 2 10 0.6891 0.0163
-10 2 11 -1.9321 -0.0086
-10 2 12 -4.3030 0.0353
-10 2 13 -4.5684 -0.0025
-10 2 14 -0.9195 -0.0048
-10 2 15 -1.1817 0.0084
-10 2 16 -1.3432 -0.0039
-10 2 17 -1.4870 -0.0169
-10 2 18 0.8772 -0.0150
-10 2 19 -0.5993 -0.0145
-10 2 20 0.5325 0.0045
-10 2 21 -4.0598 0.0345
-10 2 22 1.3803 -0.0174
-10 2 23 -1.5204 0.0738
-10 2 24 -1.4547 0.0448
-10 2 25 -1.8218 -0.0735
-10 2 26 1.0929 0.0134
-10 2 27 -0.0997 0.0219
-10 2 28 0.4534 -0.0711
-10 3 -9 -1.9907 0.0602
-10 3 -8 -1.3122 -0.0540
-10 3 -7 -2.7976 -0.0891
-10 3 -6 1.9165 0.0270
-10 3 -5 -5.9361 0.1555
-10 3 -4 1.5616 0.0075
-10 3 -3 -12.5540 0.0502
-10 3 -2 11.7813 -0.0071
-10 3 -1 -3.1647 0.0397
-10 3 0 7.3252 -0.0185
-10 3 1 3.6994 -0.1008
-10 3 2 11.3835 0.0168
-10 3 3 7.8124 -0.0094
-10 3 4 1.3685 -0.0100
-10 3 5 12.1128 0.0190
-10 3 6 -6.2419 -0.0102
-10 3 7 8.1930 0.0354
-10 3 8 0.8114 -0.0537
-10 3 9 -1.2964 -0.0263
-10 3 10 1.0620 0.0087
-10 3 11 -0.7636 0.0012
-10 3 12 3.7770 -0.0159
-10 3 13 -3.2119 -0.0030
-10 3 14 -1.6589 0.0186
-10 3 15 -0.3038 0.0316
-10 3 16 3.7200 -0.0068
-10 3 17 0.4699 0.0180
-10 3 18 0.3832 0.0122
-10 3 19 -0.8990 -0.0353
-10 3 20 0.1650 0.0026
-10 3 21 -0.8934 -0.0077
-10 3 22 0.8563 -0.0203
-10 3 23 -0.5669 -0.0067
-10 3 24 0.1078 -0.0283
-10 3 25 0.6200 0.0574
-10 3 26 -2.6096 -0.0298
-10 3 27 1.3557 -0.0547
-10 3 28 -3.5908 0.2509
-10 4 -9 0.8362 0.0013
-10 4 -8 0.9785 -0.0356
-10 4 -7 5.2942 -0.0284
-10 4 -6 -1.4096 -0.0292
-10 4 -5 4.5910 -0.0722
-10 4 -4 0.2122 -0.0300
-10 4 -3 5.1748 0.0007
-10 4 -2 -1.5233 0.0070
-10 4 -1 -0.9506 0.0312
-10 4 0 -1.2755 0.0385
-10 4 1 -3.3739 -0.0146
-10 4 2 -3.9482 0.0012
-10 4 3 2.9516 -0.0519
-10 4 4 -5.8324 0.0193
-10 4 5 5.9287 -0.0053
-10 4 6 -8.6769 -0.0251
-10 4 7 7.9387 0.0233
-10 4 8 -8.3627 -0.0188
-10 4 9 1.1978 0.0367
-10 4 10 -0.3432 -0.0261
-10 4 11 -1.5282 -0.0196
-10 4 12 0.2155 0.0135
-10 4 13 -2.2091 -0.0257
-10 4 14 2.4899 0.0133
-10 4 15 3.8273 -0.0020
-10 4 16 3.1390 0.0138
-10 4 17 0.1717 0.0281
-10 4 18 -3.1301 -0.0219
-10 4 19 0.2182 0.0011
-10 4 20 -2.4280 -0.0204
-10 4 21 1.6783 -0.0242
-10 4 22 0.5411 0.0256
-10 4 23 0.0907 -0.0002
-10 4 24 0.2692 0.0363
-10 4 25 1.7903 0.0528
-10 4 26 0.7959 -0.0322
-10 4 27 -1.3714 0.0966
-10 5 -9 -1.5438 0.0603
-10 5 -8 -5.6448 -0.0160
-10 5 -7 -4.2650 0.0654
-10 5 -6 -7.4906 -0.0179
-10 5 -5 3.6225 -0.0191
-10 5 -4 -6.0021 -0.0194
-10 5 -3 4.3773 0.0178
-10 5 -2 -2.2028 0.0426
-10 5 -1 6.8885 0.0540
-10 5 0 -4.6994 0.0239
-10 5 1 -3.1795 0.0304
-10 5 2 -1.3018 0.0610
-10 5 3 -3.8228 0.0114
-10 5 4 -3.0509 -0.0062
-10 5 5 -0.9964 -0.0392
-10 5 6 -7.7972 -0.0240
-10 5 7 0.7544 -0.0029
-10 5 8 -1.7769 -0.0634
-10 5 9 3.7920 0.0223
-10 5 10 -2.5229 -0.0275
-10 5 11 0.8993 0.0184
-10 5 12 0.2314 -0.0061
-10 5 13 3.0893 -0.0021
-10 5 14 2.7043 0.0131
-10 5 15 -1.1752 -0.0254
-10 5 16 1.6914 -0.0246
-10 5 17 -0.4121 -0.0045
-10 5 18 -2.6517 0.0174
-10 5 19 1.4508 0.0467
-10 5 20 -3.3755 -0.0108
-10 5 21 0.9886 0.0239
-10 5 22 -2.0987 0.0157
-10 5 23 0.5244 -0.0218
-10 5 24 -0.2489 0.0763
-10 5 25 0.5188 -0.0147
-10 5 26 -0.6765 0.1359
-10 5 27 -1.0042 0.0271
-10 6 -9 2.1531 -0.0171
-10 6 -8 2.6832 -0.0338
-10 6 -7 3.3968 0.0172
-10 6 -6 -1.5135 0.0270
-10 6 -5 3.5652 0.0149
-10 6 -4 -4.6855 0.0010
-10 6 -3 11.1267 -0.0432
-10 6 -2 -3.3999 -0.0242
-10 6 -1 4.6370 -0.0332
-10 6 0 1.1261 0.0061
-10 6 1 1.7002 -0.0056
-10 6 2 11.2978 0.0163
-10 6 3 -2.1883 0.0398
-10 6 4 12.4904 0.0237
-10 6 5 -4.3582 0.0050
-10 6 6 6.7327 0.0134
-10 6 7 -1.5645 0.0105
-10 6 8 -1.6371 -0.0106
-10 6 9 1.3758 -0.0273
-10 6 10 -2.1941 -0.0196
-10 6 11 1.1313 0.0477
-10 6 12 2.0486 0.0032
-10 6 13 -1.1641 -0.0180
-10 6 14 2.2135 0.0054
-10 6 15 -1.3903 0.0091
-10 6 16 3.3661 0.0270
-10 6 17 -0.3021 -0.0194
-10 6 18 3.0474 0.0013
-10 6 19 -2.0849 0.0090
-10 6 20 0.7453 -0.0285
-10 6 21 0.9113 0.0294
-10 6 22 -1.3334 -0.0073
-10 6 23 1.6325 0.0172
-10 6 24 -1.0430 0.0364
-10 6 25 -0.6911 -0.0756
-10 6 26 0.8553 0.1055
-10 6 27 -0.0130 -0.2266
-10 7 -9 0.6492 0.0250
-10 7 -8 1.7898 -0.0014
-10 7 -7 0.3728 0.0187
-10 7 -6 1.8512 0.0399
-10 7 -5 2.7995 0.0416
-10 7 -4 1.6196 0.0026
-10 7 -3 2.7105 0.0041
-10 7 -2 -0.4536 0.0378
-10 7 -1 -1.8420 0.0098
-10 7 0 -0.6530 0.0257
-10 7 1 -1.3015 -0.0043
-10 7 2 1.0697 -0.0045
-10 7 3 -8.8551 0.0083
-10 7 4 9.2960 -0.0105
-10 7 5 -5.1223 0.0308
-10 7 6 9.4096 -0.0093
-10 7 7 -1.8596 0.0029
-10 7 8 7.6495 0.0223
-10 7 9 0.6872 0.0056
-10 7 10 -0.4859 -0.0043
-10 7 11 -3.2511 -0.0107
-10 7 12 -6.7597 -0.0166
-10 7 13 0.2923 0.0221
-10 7 14 -6.4140 -0.0172
-10 7 15 -2.8570 -0.0098
-10 7 16 -1.2617 0.0219
-10 7 17 -1.0738 0.0100
-10 7 18 0.0760 -0.0223
-10 7 19 0.6301 -0.0599
-10 7 20 -0.3872 -0.0053
-10 7 21 3.6239 -0.0232
-10 7 22 -0.7076 -0.1097
-10 7 23 0.1340 0.0281
-10 7 24 -0.1975 0.0628
-10 7 25 0.0260 0.0485
-10 7 26 1.3253 -0.0933
-10 8 -9 -4.0779 0.0181
-10 8 -8 -4.5350 0.0085
-10 8 -7 -6.3854 0.0036
-10 8 -6 -3.1158 -0.0163
-10 8 -5 -3.0220 0.0132
-10 8 -4 -0.8142 0.0249
-10 8 -3 -0.7191 0.0060
-10 8 -2 3.6670 0.0079
-10 8 -1 4.8866 -0.0114
-10 8 0 -0.1192 -0.0047
-10 8 1 0.3649 -0.0561
-10 8 2 2.7731 -0.0058
-10 8 3 -1.7572 0.0052
-10 8 4 0.5614 0.0135
-10 8 5 -5.0049 0.0095
-10 8 6 4.1924 -0.0255
-10 8 7 -6.3255 0.0424
-10 8 8 1.6981 0.0291
-10 8 9 -2.2321 -0.0016
-10 8 10 0.8919 0.0117
-10 8 11 -3.8562 0.0128
-10 8 12 -2.0204 -0.0253
-10 8 13 -0.8436 -0.0054
-10 8 14 -1.7980 -0.0034
-10 8 15 -1.3136 0.0264
-10 8 16 -1.4994 -0.0139
-10 8 17 -1.9778 -0.0124
-10 8 18 -1.5529 -0.0129
-10 8 19 -1.7551 0.0341
-10 8 20 -2.2923 0.0036
-10 8 21 -2.6059 -0.0224
-10 8 22 -0.0445 -0.0018
-10 8 23 -0.0899 0.0070
-10 8 24 -0.8371 0.0185
-10 8 25 0.2979 0.0245
-10 8 26 1.2478 -0.0523
-10 9 -9 4.3257 0.0063
-10 9 -8 1.4215 0.0050
-10 9 -7 4.4460 0.0128
-10 9 -6 1.8808 0.0101
-10 9 -5 -2.5252 0.0158
-10 9 -4 1.2321 -0.0035
-10 9 -3 -1.3923 -0.0069
-10 9 -2 0.0943 0.0392
-10 9 -1 -3.9427 0.0389
-10 9 0 -3.3993 0.0167
-10 9 1 1.0396 -0.0038
-10 9 2 -0.9671 0.0136
-10 9 3 -0.2496 -0.0092
-10 9 4 2.2321 -0.0254
-10 9 5 -1.5763 -0.0047
-10 9 6 0.9069 -0.0183
-10 9 7 -6.4701 0.0336
-10 9 8 -0.6622 -0.0134
-10 9 9 -6.7960 0.0049
-10 9 10 -1.6880 0.0146
-10 9 11 -1.6802 0.0266
-10 9 12 -3.4129 0.0290
-10 9 13 0.8471 0.0040
-10 9 14 1.3648 -0.0208
-10 9 15 2.3459 -0.0176
-10 9 16 -0.4103 -0.0008
-10 9 17 2.4478 0.0010
-10 9 18 1.1158 -0.0113
-10 9 19 0.4423 0.0116
-10 9 20 1.3642 -0.0116
-10 9 21 1.6339 -0.0542
-10 9 22 -1.3603 -0.0344
-10 9 23 2.3969 0.0250
-10 9 24 -0.1637 0.0143
-10 9 25 1.3508 -0.2651
-10 9 26 1.2980 0.1780
-10 10 -9 3.5706 -0.0001
-10 10 -8 -3.1071 0.0059
-10 10 -7 1.9736 0.0004
-10 10 -6 0.7099 0.0141
-10 10 -5 1.4307 -0.0404
-10 10 -4 1.4886 -0.0158
-10 10 -3 0.3379 -0.0096
-10 10 -2 3.0781 -0.0000
-10 10 -1 -0.4876 0.0004
-10 10 0 -0.1542 -0.0001
-10 10 1 -1.3636 0.0101
-10 10 2 0.7208 -0.0048
-10 10 3 4.2661 0.0062
-10 10 4 -1.2142 0.0011
-10 10 5 1.6767 0.0067
-10 10 6 5.6300 -0.0084
-10 10 7 4.7106 0.0006
-10 10 8 4.8497 -0.0356
-10 10 9 6.3754 0.0205
-10 10 10 6.4671 0.0139
-10 10 11 3.6577 0.0114
-10 10 12 3.8504 -0.0028
-10 10 13 3.5388 0.0112
-10 10 14 -1.4022 0.0215
-10 10 15 2.2614 0.0009
-10 10 16 -1.8494 0.0136
-10 10 17 -0.6866 -0.0220
-10 10 18 -2.2440 -0.0114
-10 10 19 1.2760 -0.0009
-10 10 20 -1.6952 0.0036
-10 10 21 0.5515 -0.0145
-10 10 22 0.0212 -0.0343
-10 10 23 0.3610 0.0826
-10 10 24 2.2047 -0.0262
-10 10 25 0.3950 0.0482
-10 11 -9 0.9592 -0.0197
-10 11 -8 -2.6925 -0.0184
-10 11 -7 2.8907 0.0114
-10 11 -6 -1.5936 0.0007
-10 11 -5 -0.8113 -0.0045
-10 11 -4 -0.6653 0.0082
-10 11 -3 -1.2243 0.0135
-10 11 -2 1.9988 -0.0006
-10 11 -1 -0.2207 -0.0075
-10 11 0 2.2707 0.0146
-10 11 1 0.2647 -0.0017
-10 11 2 1.6132 0.0072
-10 11 3 -1.9997 -0.0164
-10 11 4 -3.3159 -0.0029
-10 11 5 -1.3521 -0.0010
-10 11 6 -8.8198 -0.0053
-10 11 7 -0.7690 0.0113
-10 11 8 -2.5234 -0.0003
-10 11 9 -1.9873 0.0187
-10 11 10 -0.4858 -0.0212
-10 11 11 0.2635 -0.0039
-10 11 12 -3.7462 0.0228
-10 11 13 -1.5766 0.0241
-10 11 14 -0.8623 -0.0172
-10 11 15 0.4871 -0.0077
-10 11 16 -1.8708 0.0169
-10 11 17 1.1127 0.0024
-10 11 18 0.0112 -0.0185
-10 11 19 1.0742 0.0403
-10 11 20 0.1488 -0.0163
-10 11 21 1.0631 -0.0327
-10 11 22 -1.2524 0.1002
-10 11 23 3.4117 0.0496
-10 11 24 -0.8031 -0.2164
-10 11 25 0.5860 0.4042
-10 12 -9 -0.9447 -0.0126
-10 12 -8 0.2722 0.0066
-10 12 -7 -0.7394 -0.0051
-10 12 -6 0.2502 0.0114
-10 12 -5 -0.1925 0.0269
-10 12 -4 -0.4863 -0.0007
-10 12 -3 -2.6127 -0.0111
-10 12 -2 1.4081 -0.0154
-10 12 -1 -6.3088 0.0016
-10 12 0 1.4166 -0.0068
-10 12 1 -9.5001 -0.0123
-10 12 2 0.3815 -0.0055
-10 12 3 -0.9132 0.0097
-10 12 4 0.0294 0.0209
-10 12 5 -0.2225 0.0063
-10 12 6 2.2316 -0.0064
-10 12 7 4.3475 0.0426
-10 12 8 3.6516 0.0225
-10 12 9 3.1472 -0.0027
-10 12 10 0.7951 -0.0176
-10 12 11 1.2555 0.0005
-10 12 12 2.6276 -0.0030
-10 12 13 -4.0985 -0.0152
-10 12 14 -0.7547 -0.0027
-10 12 15 0.5157 -0.0063
-10 12 16 1.2243 0.0200
-10 12 17 -0.5397 -0.0082
-10 12 18 1.0370 0.0281
-10 12 19 1.1178 0.0283
-10 12 20 -1.0040 -0.0611
-10 12 21 -0.1318 0.0713
-10 12 22 -0.2387 0.0171
-10 12 23 -0.2076 -0.1868
-10 12 24 0.1935 0.0378
-10 13 -9 -1.7253 0.0351
-10 13 -8 0.6960 0.0285
-10 13 -7 0.6677 -0.0208
-10 13 -6 1.5850 -0.0025
-10 13 -5 3.0669 -0.0105
-10 13 -4 1.4715 0.0039
-10 13 -3 2.6886 -0.0298
-10 13 -2 1.3618 0.0065
-10 13 -1 1.3010 0.0157
-10 13 0 -0.4472 -0.0081
-10 13 1 -0.9262 -0.0061
-10 13 2 2.3857 -0.0045
-10 13 3 -0.6094 0.0021
-10 13 4 0.2111 0.0102
-10 13 5 0.1417 0.0064
-10 13 6 -0.8879 0.0107
-10 13 7 1.0825 -0.0092
-10 13 8 1.5280 -0.0333
-10 13 9 -0.3263 0.0100
-10 13 10 1.4907 0.0219
-10 13 11 -0.4466 -0.0117
-10 13 12 1.2152 -0.0079
-10 13 13 -1.5243 0.0121
-10 13 14 0.5386 0.0054
-10 13 15 -0.4076 0.0006
-10 13 16 1.2879 0.0200
-10 13 17 0.6100 -0.0434
-10 13 18 1.1252 -0.0295
-10 13 19 -2.9049 -0.0444
-10 13 20 0.5924 -0.0340
-10 13 21 -2.7866 0.1218
-10 13 22 0.4191 -0.0644
-10 13 23 0.1620 0.0552
-10 14 -9 0.1952 -0.0110
-10 14 -8 0.5775 0.0411
-10 14 -7 -0.6584 -0.0034
-10 14 -6 -1.1788 0.0106
-10 14 -5 -0.0663 -0.0024
-10 14 -4 -2.0589 0.0021
-10 14 -3 0.8645 -0.0018
-10 14 -2 -2.6367 -0.0078
-10 14 -1 1.8938 -0.0450
-10 14 0 -0.6672 -0.0141
-10 14 1 3.7045 0.0098
-10 14 2 1.4886 0.0047
-10 14 3 2.9269 0.0151
-10 14 4 3.5158 0.0015
-10 14 5 -0.0020 0.0237
-10 14 6 -0.2183 0.0016
-10 14 7 -2.5868 -0.0034
-10 14 8 -2.4563 0.0253
-10 14 9 -2.6178 0.0109
-10 14 10 -0.5144 -0.0057
-10 14 11 -1.6550 -0.0011
-10 14 12 0.3356 0.0135
-10 14 13 0.7361 0.0420
-10 14 14 1.8331 0.0141
-10 14 15 3.2319 -0.0243
-10 14 16 0.2276 0.0284
-10 14 17 0.1891 -0.0277
-10 14 18 0.3252 -0.0084
-10 14 19 0.3218 -0.0188
-10 14 20 -2.0402 -0.0053
-10 14 21 -2.6438 0.1347
-10 14 22 1.5552 0.0889
-10 15 -9 1.9972 -0.0172
-10 15 -8 -2.7770 -0.0085
-10 15 -7 0.5485 -0.0035
-10 15 -6 -0.5550 -0.0000
-10 15 -5 -0.1775 0.0134
-10 15 -4 -1.2700 0.0054
-10 15 -3 0.3231 0.0001
-10 15 -2 -1.2605 0.0065
-10 15 -1 1.5172 -0.0092
-10 15 0 -0.9079 -0.0091
-10 15 1 0.0810 -0.0217
-10 15 2 -0.1154 -0.0036
-10 15 3 -1.5370 0.0013
-10 15 4 -1.2718 -0.0114
-10 15 5 0.1407 -0.0066
-10 15 6 -1.5443 0.0112
-10 15 7 -1.6649 0.0164
-10 15 8 0.8584 0.0067
-10 15 9 -1.2107 -0.0128
-10 15 10 0.7692 0.0155
-10 15 11 1.1810 0.0087
-10 15 12 -1.6577 0.0311
-10 15 13 -0.9684 0.0196
-10 15 14 -0.9972 -0.0228
-10 15 15 -1.3394 0.0137
-10 15 16 -0.7071 0.0279
-10 15 17 1.7860 0.0358
-10 15 18 0.1372 0.0517
-10 15 19 -0.1242 -0.0315
-10 15 20 -0.3088 -0.0011
-10 15 21 0.0404 0.1256
-10 16 -9 -0.4555 -0.0050
-10 16 -8 -0.8336 -0.0007
-10 16 -7 0.3066 -0.0199
-10 16 -6 -0.0497 -0.0192
-10 16 -5 -0.2616 0.0010
-10 16 -4 -1.2717 0.0011
-10 16 -3 1.8479 0.0186
-10 16 -2 1.4532 0.0176
-10 16 -1 1.3261 -0.0141
-10 16 0 -0.1108 0.0034
-10 16 1 -0.6139 -0.0041
-10 16 2 -2.0979 -0.0036
-10 16 3 -0.4032 -0.0190
-10 16 4 -0.8117 -0.0142
-10 16 5 0.0603 0.0120
-10 16 6 1.2529 -0.0038
-10 16 7 0.1217 0.0147
-10 16 8 1.9205 -0.0236
-10 16 9 1.8882 0.0227
-10 16 10 0.9970 0.0313
-10 16 11 0.8897 0.0006
-10 16 12 1.1167 0.0029
-10 16 13 -0.7265 -0.0208
-10 16 14 1.0508 0.0391
-10 16 15 -2.1606 -0.0002
-10 16 16 -0.2771 0.0341
-10 16 17 0.6983 -0.0069
-10 16 18 0.2389 0.1092
-10 16 19 0.9471 -0.1041
-10 16 20 0.1603 -0.0629
-10 17 -9 -1.4242 0.0029
-10 17 -8 -1.0626 0.0358
-10 17 -7 -0.3674 0.0070
-10 17 -6 -1.7672 0.0248
-10 17 -5 -2.0626 -0.0053
-10 17 -4 -3.6661 -0.0138
-10 17 -3 -0.3946 -0.0042
-10 17 -2 -0.4118 0.0089
-10 17 -1 -1.8882 -0.0159
-10 17 0 -1.2401 0.0088
-10 17 1 0.8386 0.0144
-10 17 2 -1.0273 -0.0192
-10 17 3 -0.1128 -0.0092
-10 17 4 -0.3566 0.0243
-10 17 5 1.0866 -0.0103
-10 17 6 -0.8669 -0.0399
-10 17 7 2.2470 -0.0156
-10 17 8 -0.9658 0.0225
-10 17 9 -1.7163 0.0252
-10 17 10 -0.6820 -0.0262
-10 17 11 0.4636 -0.0204
-10 17 12 1.4177 0.0511
-10 17 13 -0.6363 -0.0025
-10 17 14 -0.3625 0.0461
-10 17 15 -0.0844 -0.0193
-10 17 16 -1.3029 -0.0141
-10 17 17 -0.2052 -0.0297
-10 17 18 -0.4141 -0.0519
-10 17 19 2.3325 -0.0566
-10 18 -9 -1.3909 -0.0209
-10 18 -8 0.4440 0.0101
-10 18 -7 1.9988 -0.0271
-10 18 -6 2.3556 0.0006
-10 18 -5 0.2700 0.0039
-10 18 -4 0.6707 -0.0289
-10 18 -3 -0.2812 -0.0453
-10 18 -2 0.2080 0.0000
-10 18 -1 1.4487 -0.0115
-10 18 0 -0.6033 0.0063
-10 18 1 -0.1522 0.0101
-10 18 2 1.5047 0.0057
-10 18 3 -0.3748 0.0411
-10 18 4 -0.3067 0.0051
-10 18 5 0.4641 -0.0262
-10 18 6 1.0525 -0.0310
-10 18 7 0.3235 0.0119
-10 18 8 -1.1069 -0.0309
-10 18 9 0.0174 -0.0652
-10 18 10 -1.8008 -0.0219
-10 18 11 0.6965 0.0056
-10 18 12 -0.8649 0.0437
-10 18 13 1.6283 -0.0593
-10 18 14 -2.2350 -0.0119
-10 18 15 -0.6086 0.0701
-10 18 16 0.6321 0.1430
-10 18 17 -0.7327 -0.1416
-10 18 18 1.6841 0.2019
-10 19 -9 2.3653 0.0064
-10 19 -8 -1.6437 -0.0428
-10 19 -7 0.8723 -0.0201
-10 19 -6 0.6288 -0.0199
-10 19 -5 -1.9113 0.0017
-10 19 -4 -0.2112 -0.0143
-10 19 -3 0.7782 0.0271
-10 19 -2 0.0601 0.0112
-10 19 -1 -0.3590 -0.0393
-10 19 0 1.8624 0.0290
-10 19 1 0.1709 0.0010
-10 19 2 -1.4213 0.0187
-10 19 3 -0.4832 0.0208
-10 19 4 3.0373 -0.0258
-10 19 5 -4.0964 -0.0342
-10 19 6 -1.6024 0.0643
-10 19 7 0.9615 0.0105
-10 19 8 0.9221 -0.0393
-10 19 9 2.0208 -0.0393
-10 19 10 0.2714 0.0455
-10 19 11 0.5284 0.0072
-10 19 12 -3.0145 -0.0269
-10 19 13 -0.8074 -0.0585
-10 19 14 -0.2755 0.0136
-10 19 15 -1.0805 0.0250
-10 19 16 0.6416 0.0619
-10 20 -9 -4.9512 0.0600
-10 20 -8 1.7194 0.0361
-10 20 -7 -2.4975 -0.0466
-10 20 -6 -2.5808 0.0326
-10 20 -5 -2.5714 -0.0057
-10 20 -4 -1.4696 -0.0033
-10 20 -3 -1.0964 0.0295
-10 20 -2 -1.9011 -0.0013
-10 20 -1 0.2787 -0.0343
-10 20 0 -1.3176 0.0332
-10 20 1 0.2977 -0.0374
-10 20 2 -1.8577 -0.0115
-10 20 3 -2.0698 0.0156
-10 20 4 -3.1634 0.0282
-10 20 5 -0.7742 0.0435
-10 20 6 -2.5913 0.0116
-10 20 7 -1.5879 -0.0818
-10 20 8 0.5455 -0.0162
-10 20 9 2.0099 -0.0095
-10 20 10 -2.0767 -0.0082
-10 20 11 1.0831 -0.1509
-10 20 12 -4.4454 -0.0260
-10 20 13 3.8266 0.0673
-10 20 14 -2.4188 0.0778
-10 20 15 2.5025 -0.0879
-10 21 -8 0.0155 0.0705
-10 21 -7 -2.4380 -0.0094
-10 21 -6 0.1442 0.0480
-10 21 -5 -0.5981 -0.0619
-10 21 -4 -3.2193 -0.0377
-10 21 -3 0.4887 -0.0929
-10 21 -2 -2.7321 0.0265
-10 21 -1 0.4185 -0.0510
-10 21 0 1.3428 0.0548
-10 21 1 -0.9847 0.0085
-10 21 2 -1.5078 -0.0452
-10 21 3 1.4790 0.0337
-10 21 4 -1.9391 -0.0393
-10 21 5 1.0568 -0.0065
-10 21 6 -2.1088 0.0459
-10 21 7 1.6990 0.0690
-10 21 8 -0.7100 0.1937
-10 21 9 2.9547 0.0385
-10 21 10 2.2427 0.1019
-10 21 11 -1.7964 -0.0180
-10 21 12 0.2002 0.1981
-10 22 -5 0.4046 -0.1702
-10 22 -4 1.7447 0.0471
-10 22 -3 -1.1645 -0.1363
-10 22 -2 0.5001 0.1237
-10 22 -1 -4.0222 -0.0793
-10 22 0 -0.0721 0.0911
-10 22 1 -1.4800 0.0347
-10 22 2 -0.2612 -0.0570
-10 22 3 2.3851 0.0521
-10 22 4 0.6968 -0.0585
-10 22 5 -1.9294 -0.0592
-10 22 6 -2.3486 0.0236
-10 22 7 -0.3510 -0.0993
-10 22 8 0.8937 0.1363
-10 22 9 -1.6567 -0.1040
-9 0 -7 1.3813 -0.8517
-9 0 -5 -6.3697 0.1526
-9 0 -3 -3.1576 0.0750
-9 0 -1 5.3636 0.0276
-9 0 1 6.2878 -0.1168
-9 0 3 -1.3707 0.0088
-9 0 5 0.9955 0.0010
-9 0 7 3.0879 0.0634
-9 0 9 -8.2429 -0.0224
-9 0 11 2.2667 0.0012
-9 0 13 -5.8442 -0.0209
-9 0 15 3.6283 0.0275
-9 0 17 -0.1086 -0.0098
-9 0 19 -2.8117 -0.0120
-9 0 21 -5.5672 -0.0114
-9 0 23 -1.7863 -0.0027
-9 0 25 -2.6155 0.0003
-9 0 27 -1.9727 -0.0747
-9 1 -8 1.3658 -0.0614
-9 1 -7 5.6426 -0.5516
-9 1 -6 3.1028 -0.3767
-9 1 -5 4.2361 -0.1827
-9 1 -4 3.7184 -0.0543
-9 1 -3 3.1451 0.0211
-9 1 -2 14.5474 -0.2127
-9 1 -1 11.1194 0.0558
-9 1 0 12.0062 0.0637
-9 1 1 -7.4689 0.0073
-9 1 2 11.0058 -0.0223
-9 1 3 -5.9744 -0.0752
-9 1 4 -5.6582 0.0705
-9 1 5 3.2424 -0.0212
-9 1 6 -4.4067 -0.0187
-9 1 7 -7.2035 0.0203
-9 1 8 10.3906 0.0089
-9 1 9 -3.3053 0.0173
-9 1 10 4.9267 -0.0223
-9 1 11 -9.3824 -0.0167
-9 1 12 6.6632 0.0096
-9 1 13 -2.5518 -0.0098
-9 1 14 -0.8343 -0.0045
-9 1 15 -0.9556 0.0058
-9 1 16 3.4038 -0.0037
-9 1 17 2.2196 0.0136
-9 1 18 -0.9506 0.0031
-9 1 19 1.8704 0.0345
-9 1 20 1.8936 -0.0273
-9 1 21 2.1196 -0.0331
-9 1 22 2.2825 -0.0048
-9 1 23 1.1196 0.0611
-9 1 24 2.5178 0.0415
-9 1 25 1.0147 0.0466
-9 1 26 -1.6639 0.0823
-9 1 27 0.6381 -0.2002
-9 1 28 -0.3440 0.1000
-9 2 -8 -0.6921 0.2110
-9 2 -7 3.6855 -0.0564
-9 2 -6 -1.7050 0.1159
-9 2 -5 1.0123 -0.1171
-9 2 -4 1.6043 -0.0426
-9 2 -3 4.9313 -0.0768
-9 2 -2 7.6941 -0.1469
-9 2 -1 -10.2314 0.0177
-9 2 0 10.2127 -0.1131
-9 2 1 -8.1826 0.0145
-9 2 2 -7.3852 -0.0140
-9 2 3 -3.1356 -0.0404
-9 2 4 5.5747 0.0501
-9 2 5 -6.6318 -0.0359
-9 2 6 -3.0645 0.0127
-9 2 7 6.0223 -0.0206
-9 2 8 0.8302 -0.0079
-9 2 9 0.0154 0.0418
-9 2 10 4.3148 -0.0135
-9 2 11 3.5356 0.0265
-9 2 12 4.5148 0.0097
-9 2 13 1.2320 -0.0161
-9 2 14 4.1675 -0.0027
-9 2 15 1.8725 -0.0129
-9 2 16 0.1467 0.0201
-9 2 17 -0.7305 -0.0016
-9 2 18 -3.7460 0.0215
-9 2 19 2.5521 -0.0048
-9 2 20 -2.7388 0.0036
-9 2 21 1.2163 -0.0005
-9 2 22 -2.4923 -0.0184
-9 2 23 3.3747 -0.0289
-9 2 24 -0.7811 0.0031
-9 2 25 1.5988 -0.0260
-9 2 26 0.1283 -0.0410
-9 2 27 3.7666 0.0422
-9 2 28 2.1529 0.1480
-9 3 -8 -3.0978 0.0204
-9 3 -7 3.4765 0.0003
-9 3 -6 -8.5245 0.0118
-9 3 -5 8.5561 -0.1085
-9 3 -4 -7.3946 -0.0606
-9 3 -3 2.3982 -0.0548
-9 3 -2 -5.9267 -0.0421
-9 3 -1 8.7957 -0.0007
-9 3 0 -9.7029 -0.1131
-9 3 1 -5.5103 0.0359
-9 3 2 0.2639 -0.0098
-9 3 3 -13.7933 0.0021
-9 3 4 -4.5227 0.0019
-9 3 5 -1.1009 -0.0521
-9 3 6 -8.4177 0.0497
-9 3 7 -3.0864 -0.0316
-9 3 8 -3.8967 -0.0183
-9 3 9 4.1253 -0.0089
-9 3 10 -6.0361 -0.0085
-9 3 11 -5.1592 0.0383
-9 3 12 0.6440 -0.0102
-9 3 13 -0.5939 0.0199
-9 3 14 -1.2493 0.0217
-9 3 15 -3.9227 -0.0209
-9 3 16 -2.8517 -0.0292
-9 3 17 1.8609 -0.0102
-9 3 18 -0.7130 0.0137
-9 3 19 2.6160 -0.0151
-9 3 20 -2.6832 -0.0074
-9 3 21 3.5149 -0.0146
-9 3 22 -2.4256 0.0073
-9 3 23 1.0574 0.0532
-9 3 24 0.1995 0.0343
-9 3 25 1.2709 0.0754
-9 3 26 -1.7671 -0.1036
-9 3 27 1.8458 -0.1599
-9 3 28 0.7144 -0.2737
-9 4 -8 -0.1363 0.0029
-9 4 -7 6.8731 0.0643
-9 4 -6 -2.8118 0.0318
-9 4 -5 6.3987 0.0193
-9 4 -4 -14.7170 0.0936
-9 4 -3 11.3853 0.0490
-9 4 -2 -10.2136 -0.0437
-9 4 -1 3.2533 -0.0696
-9 4 0 2.8882 -0.0293
-9 4 1 7.8558 0.0204
-9 4 2 4.6653 -0.0766
-9 4 3 -1.4739 -0.0641
-9 4 4 15.0333 0.0009
-9 4 5 -3.5999 0.0033
-9 4 6 10.0251 0.0147
-9 4 7 1.7345 -0.0485
-9 4 8 3.1766 0.0327
-9 4 9 3.0078 0.0074
-9 4 10 1.3498 -0.0257
-9 4 11 5.5771 -0.0102
-9 4 12 -1.5144 -0.0005
-9 4 13 2.0853 0.0380
-9 4 14 -1.8865 -0.0047
-9 4 15 -0.8228 -0.0085
-9 4 16 0.6799 0.0359
-9 4 17 0.2596 -0.0176
-9 4 18 -0.8823 0.0051
-9 4 19 1.3056 0.0030
-9 4 20 -2.1383 0.0258
-9 4 21 2.5766 -0.0041
-9 4 22 -2.1867 0.0206
-9 4 23 3.1104 -0.0362
-9 4 24 -1.8076 0.0220
-9 4 25 -0.5313 0.1098
-9 4 26 3.4020 0.0060
-9 4 27 0.3251 -0.1178
-9 5 -8 1.7277 0.0216
-9 5 -7 -1.5198 -0.0155
-9 5 -6 0.1960 0.0007
-9 5 -5 0.9457 0.0370
-9 5 -4 -1.7949 -0.0028
-9 5 -3 -1.4979 -0.0031
-9 5 -2 -7.7041 -0.0262
-9 5 -1 -1.7150 0.0450
-9 5 0 -3.2128 0.0291
-9 5 1 -14.7944 0.0174
-9 5 2 -0.2062 -0.0120
-9 5 3 -17.0396 -0.0045
-9 5 4 7.6809 -0.0246
-9 5 5 -14.6043 -0.0315
-9 5 6 14.2861 -0.0089
-9 5 7 -13.4386 -0.0253
-9 5 8 3.9616 0.0353
-9 5 9 -0.9164 -0.0065
-9 5 10 -3.0901 0.0165
-9 5 11 -1.8109 -0.0082
-9 5 12 -6.9837 -0.0061
-9 5 13 -0.0986 0.0188
-9 5 14 -0.0813 -0.0267
-9 5 15 -1.0863 0.0163
-9 5 16 0.5989 0.0262
-9 5 17 -0.4846 0.0025
-9 5 18 0.0293 0.0229
-9 5 19 1.1703 -0.0304
-9 5 20 0.3446 -0.0245
-9 5 21 0.2246 -0.0032
-9 5 22 -0.0631 -0.0266
-9 5 23 0.9721 -0.0114
-9 5 24 0.5189 0.0959
-9 5 25 1.2972 0.0256
-9 5 26 3.4886 0.0753
-9 5 27 1.4657 -0.0319
-9 6 -8 -4.0175 0.0304
-9 6 -7 -5.5847 -0.0374
-9 6 -6 -0.7409 0.0052
-9 6 -5 -7.6505 0.0364
-9 6 -4 -2.5187 0.0061
-9 6 -3 -4.8345 0.0594
-9 6 -2 6.1864 0.0170
-9 6 -1 -0.6047 0.0232
-9 6 0 2.7439 -0.0130
-9 6 1 -3.1606 -0.0165
-9 6 2 6.9276 0.0070
-9 6 3 -4.2250 0.0097
-9 6 4 7.3402 0.0081
-9 6 5 -9.9501 -0.0233
-9 6 6 8.5531 -0.0340
-9 6 7 -10.0002 -0.0137
-9 6 8 4.7261 -0.0032
-9 6 9 -4.5408 -0.0273
-9 6 10 2.6627 0.0041
-9 6 11 1.4256 -0.0005
-9 6 12 4.2701 -0.0001
-9 6 13 3.6226 0.0030
-9 6 14 2.8239 0.0011
-9 6 15 5.1273 0.0264
-9 6 16 1.0778 -0.0224
-9 6 17 1.4100 -0.0092
-9 6 18 2.7627 0.0230
-9 6 19 -1.2490 0.0250
-9 6 20 0.8675 0.0139
-9 6 21 -1.7300 0.0093
-9 6 22 -2.9445 -0.0570
-9 6 23 -0.0231 -0.0016
-9 6 24 -0.2569 -0.0260
-9 6 25 -0.6406 -0.0466
-9 6 26 0.7958 0.1538
-9 6 27 0.0512 0.1000
-9 7 -8 5.5744 0.0087
-9 7 -7 6.6476 0.0014
-9 7 -6 8.1667 0.0157
-9 7 -5 -1.5501 0.0190
-9 7 -4 5.4645 -0.0065
-9 7 -3 -3.6064 0.0513
-9 7 -2 2.4230 0.0078
-9 7 -1 -3.4617 0.0043
-9 7 0 -2.0132 0.0192
-9 7 1 3.9853 0.0253
-9 7 2 -1.4010 0.0293
-9 7 3 8.4053 -0.0456
-9 7 4 -0.3561 0.0093
-9 7 5 2.4282 0.0226
-9 7 6 4.0957 0.0216
-9 7 7 -3.3470 -0.0078
-9 7 8 0.2290 -0.0291
-9 7 9 -3.8262 0.0297
-9 7 10 2.9956 0.0233
-9 7 11 3.3323 -0.0251
-9 7 12 0.6410 -0.0026
-9 7 13 6.3978 0.0143
-9 7 14 -0.6030 -0.0088
-9 7 15 6.2349 -0.0322
-9 7 16 -1.2805 -0.0134
-9 7 17 4.0706 0.0374
-9 7 18 1.2237 -0.0159
-9 7 19 3.5135 -0.0391
-9 7 20 0.4312 0.0289
-9 7 21 2.1673 0.0038
-9 7 22 1.2341 0.0294
-9 7 23 1.2360 0.0229
-9 7 24 0.6803 -0.0613
-9 7 25 0.2625 0.0481
-9 7 26 0.1688 -0.0382
-9 7 27 -0.1147 -0.0133
-9 8 -8 -3.9332 0.0196
-9 8 -7 -1.1302 0.0333
-9 8 -6 -0.7398 -0.0116
-9 8 -5 -0.9087 -0.0086
-9 8 -4 1.8560 -0.0098
-9 8 -3 -3.3574 0.0066
-9 8 -2 2.2119 -0.0239
-9 8 -1 2.3031 -0.0017
-9 8 0 0.7543 0.0039
-9 8 1 -0.3642 0.0300
-9 8 2 -2.9031 -0.0120
-9 8 3 5.2173 -0.0126
-9 8 4 -6.7797 0.0349
-9 8 5 1.8361 0.0063
-9 8 6 -0.9702 0.0222
-9 8 7 2.8205 0.0039
-9 8 8 2.5813 -0.0106
-9 8 9 3.3198 0.0117
-9 8 10 6.9790 -0.0094
-9 8 11 4.1875 -0.0165
-9 8 12 3.8758 -0.0072
-9 8 13 -1.7808 -0.0267
-9 8 14 -1.7078 0.0045
-9 8 15 -1.5810 0.0055
-9 8 16 -2.9186 -0.0057
-9 8 17 -2.5393 -0.0103
-9 8 18 -1.5381 0.0176
-9 8 19 0.9328 -0.0051
-9 8 20 0.8436 -0.0664
-9 8 21 -1.1656 -0.0310
-9 8 22 1.9131 -0.0164
-9 8 23 0.4375 -0.1003
-9 8 24 0.0227 -0.0299
-9 8 25 -1.1153 0.1163
-9 8 26 -1.6901 -0.0682
-9 9 -8 -2.6383 -0.0216
-9 9 -7 1.0304 -0.0144
-9 9 -6 -3.0364 -0.0076
-9 9 -5 -3.3236 0.0109
-9 9 -4 -3.3434 0.0223
-9 9 -3 -3.9692 -0.0001
-9 9 -2 2.6011 -0.0089
-9 9 -1 -1.4945 0.0308
-9 9 0 1.9396 0.0062
-9 9 1 -1.0164 0.0078
-9 9 2 -0.3143 0.0102
-9 9 3 0.2791 0.0142
-9 9 4 -6.8720 0.0169
-9 9 5 -1.3733 -0.0178
-9 9 6 -8.4002 0.0216
-9 9 7 -3.6362 0.0092
-9 9 8 -3.1718 0.0102
-9 9 9 -3.2609 0.0345
-9 9 10 -1.4829 -0.0012
-9 9 11 2.6217 0.0184
-9 9 12 -1.1922 -0.0211
-9 9 13 -4.4157 0.0018
-9 9 14 -0.4862 0.0220
-9 9 15 0.5430 -0.0037
-9 9 16 -0.4917 -0.0164
-9 9 17 0.4578 0.0000
-9 9 18 0.0760 0.0056
-9 9 19 -2.0170 -0.0234
-9 9 20 -0.4319 0.0022
-9 9 21 0.7657 0.0145
-9 9 22 -0.2796 -0.0198
-9 9 23 -1.4648 -0.0264
-9 9 24 -1.2383 0.0395
-9 9 25 -0.9608 -0.0649
-9 9 26 -1.8330 -0.0046
-9 10 -8 3.4023 -0.0126
-9 10 -7 3.0071 -0.0136
-9 10 -6 2.0764 -0.0316
-9 10 -5 3.0389 0.0085
-9 10 -4 1.9628 -0.0063
-9 10 -3 -0.1219 -0.0029
-9 10 -2 1.3722 -0.0129
-9 10 -1 -1.9729 -0.0120
-9 10 0 2.8917 0.0079
-9 10 1 -4.5069 0.0093
-9 10 2 -1.4401 0.0101
-9 10 3 2.7123 0.0007
-9 10 4 2.5012 0.0100
-9 10 5 2.7624 -0.0092
-9 10 6 2.0395 0.0327
-9 10 7 7.1018 -0.0143
-9 10 8 1.0128 -0.0003
-9 10 9 1.8045 0.0006
-9 10 10 -2.1415 -0.0289
-9 10 11 -1.6828 0.0197
-9 10 12 0.5647 0.0009
-9 10 13 -0.7976 0.0169
-9 10 14 0.8574 0.0005
-9 10 15 -0.0094 -0.0158
-9 10 16 2.2445 -0.0052
-9 10 17 1.4333 0.0364
-9 10 18 0.1643 -0.0162
-9 10 19 0.8425 -0.0224
-9 10 20 0.9271 0.0457
-9 10 21 1.1468 -0.0125
-9 10 22 -0.9109 -0.1152
-9 10 23 -1.7574 -0.0120
-9 10 24 -1.8041 -0.0334
-9 10 25 0.1445 -0.0780
-9 11 -8 -0.0770 0.0025
-9 11 -7 -0.9757 -0.0005
-9 11 -6 1.3991 0.0108
-9 11 -5 2.2410 -0.0220
-9 11 -4 0.3872 -0.0140
-9 11 -3 2.1712 0.0209
-9 11 -2 1.4462 0.0247
-9 11 -1 3.0117 0.0190
-9 11 0 2.7494 0.0247
-9 11 1 0.0794 0.0070
-9 11 2 3.4805 0.0041
-9 11 3 -2.3041 0.0172
-9 11 4 -0.1904 0.0246
-9 11 5 4.6000 0.0126
-9 11 6 -1.4301 0.0107
-9 11 7 1.8650 -0.0129
-9 11 8 0.9543 -0.0182
-9 11 9 -0.9753 0.0077
-9 11 10 -2.0228 0.0100
-9 11 11 -1.4647 0.0057
-9 11 12 -0.1091 -0.0119
-9 11 13 -0.5427 0.0008
-9 11 14 1.9417 -0.0005
-9 11 15 -0.2148 0.0294
-9 11 16 -0.9963 -0.0056
-9 11 17 -0.7114 -0.0216
-9 11 18 -0.8982 -0.0093
-9 11 19 -1.8346 0.0327
-9 11 20 -1.0072 -0.0113
-9 11 21 -1.7891 -0.0497
-9 11 22 -0.2773 0.0817
-9 11 23 1.2423 0.0591
-9 11 24 -0.6244 -0.1792
-9 11 25 2.8605 -0.0759
-9 12 -8 1.6884 0.0266
-9 12 -7 -2.0581 0.0045
-9 12 -6 -1.7661 -0.0029
-9 12 -5 -2.0007 -0.0036
-9 12 -4 -4.9852 0.0063
-9 12 -3 -0.5459 -0.0062
-9 12 -2 -4.4666 0.0072
-9 12 -1 -0.5776 -0.0007
-9 12 0 1.0786 -0.0202
-9 12 1 0.4229 -0.0121
-9 12 2 -2.9315 0.0028
-9 12 3 0.3573 -0.0032
-9 12 4 -0.6546 -0.0010
-9 12 5 -3.5021 0.0120
-9 12 6 -3.4436 0.0154
-9 12 7 -6.8744 0.0228
-9 12 8 -4.6428 0.0082
-9 12 9 -4.5008 0.0010
-9 12 10 -5.5761 -0.0162
-9 12 11 -3.8436 -0.0098
-9 12 12 0.9723 -0.0348
-9 12 13 -0.2502 -0.0201
-9 12 14 0.6327 0.0168
-9 12 15 -1.1954 0.0108
-9 12 16 1.4299 -0.0180
-9 12 17 -0.9629 0.0070
-9 12 18 0.6847 -0.0060
-9 12 19 -0.2427 -0.0080
-9 12 20 2.3193 -0.0470
-9 12 21 0.7869 -0.0198
-9 12 22 1.5447 0.0389
-9 12 23 -0.9392 -0.0210
-9 12 24 0.1574 0.1417
-9 13 -8 -0.4290 -0.0073
-9 13 -7 -1.0408 0.0021
-9 13 -6 -1.2707 0.0287
-9 13 -5 -0.0203 0.0144
-9 13 -4 -2.6129 -0.0044
-9 13 -3 0.2796 -0.0031
-9 13 -2 -3.1893 0.0123
-9 13 -1 2.8218 0.0088
-9 13 0 -5.5984 0.0056
-9 13 1 -0.1415 0.0182
-9 13 2 -3.2934 0.0209
-9 13 3 -0.0431 0.0037
-9 13 4 -1.1073 -0.0114
-9 13 5 2.2556 -0.0077
-9 13 6 2.8164 0.0113
-9 13 7 1.8881 0.0094
-9 13 8 3.9834 -0.0234
-9 13 9 4.2300 -0.0031
-9 13 10 3.9310 0.0222
-9 13 11 2.1667 0.0006
-9 13 12 1.4140 -0.0062
-9 13 13 0.2621 -0.0105
-9 13 14 -1.4376 0.0094
-9 13 15 -2.8940 -0.0269
-9 13 16 -1.9984 -0.0268
-9 13 17 0.4082 0.0364
-9 13 18 -1.5165 -0.0234
-9 13 19 1.6827 0.0176
-9 13 20 1.7483 -0.0025
-9 13 21 0.3046 -0.0312
-9 13 22 -0.9921 0.0043
-9 13 23 -0.1058 0.1684
-9 14 -8 -0.3202 0.0016
-9 14 -7 0.2943 0.0148
-9 14 -6 0.0509 -0.0010
-9 14 -5 0.9841 -0.0128
-9 14 -4 2.5418 -0.0167
-9 14 -3 2.5917 -0.0084
-9 14 -2 1.6400 -0.0083
-9 14 -1 1.6355 -0.0151
-9 14 0 -0.1220 0.0222
-9 14 1 2.7865 0.0001
-9 14 2 -2.4595 0.0049
-9 14 3 -1.6395 -0.0007
-9 14 4 -0.7555 0.0150
-9 14 5 -0.6591 0.0287
-9 14 6 -2.5966 0.0050
-9 14 7 0.1287 -0.0032
-9 14 8 -2.1665 -0.0219
-9 14 9 0.4054 0.0090
-9 14 10 0.2247 0.0048
-9 14 11 0.2057 0.0306
-9 14 12 0.5494 0.0017
-9 14 13 0.6404 0.0079
-9 14 14 -1.4148 -0.0594
-9 14 15 -0.0590 -0.0247
-9 14 16 0.4156 0.0177
-9 14 17 -0.7146 0.0228
-9 14 18 -0.6869 -0.0079
-9 14 19 3.1496 -0.0241
-9 14 20 1.3881 -0.0685
-9 14 21 0.4325 -0.1543
-9 14 22 0.3983 0.0901
-9 14 23 -0.0014 0.0524
-9 15 -8 -0.8678 -0.0095
-9 15 -7 -0.4994 -0.0239
-9 15 -6 -0.7455 0.0168
-9 15 -5 -0.4212 0.0121
-9 15 -4 -1.1828 0.0075
-9 15 -3 -2.1026 -0.0018
-9 15 -2 -1.7964 -0.0079
-9 15 -1 -2.1642 0.0069
-9 15 0 -0.8519 0.0089
-9 15 1 -2.0229 0.0095
-9 15 2 2.1490 0.0165
-9 15 3 1.5603 0.0264
-9 15 4 -0.7945 0.0155
-9 15 5 2.6587 -0.0148
-9 15 6 -0.4050 -0.0376
-9 15 7 0.3844 0.0088
-9 15 8 -0.6572 0.0207
-9 15 9 -0.8902 0.0227
-9 15 10 -4.1763 -0.0346
-9 15 11 1.0720 0.0140
-9 15 12 -1.1337 0.0083
-9 15 13 -0.9734 0.0299
-9 15 14 1.0246 0.0006
-9 15 15 0.1450 0.0510
-9 15 16 2.0335 -0.0204
-9 15 17 -1.7451 -0.0142
-9 15 18 -0.4487 -0.0203
-9 15 19 -1.8258 0.0581
-9 15 20 -1.5762 -0.0375
-9 15 21 0.8242 -0.0075
-9 15 22 -1.2989 0.3468
-9 16 -8 0.2604 0.0088
-9 16 -7 0.0686 -0.0107
-9 16 -6 1.3409 0.0070
-9 16 -5 2.9190 0.0103
-9 16 -4 0.4608 0.0202
-9 16 -3 -0.4127 -0.0001
-9 16 -2 -0.1687 -0.0053
-9 16 -1 -0.3501 0.0070
-9 16 0 0.7592 -0.0274
-9 16 1 0.1065 -0.0044
-9 16 2 -2.0821 -0.0084
-9 16 3 -1.3347 -0.0076
-9 16 4 -3.1901 -0.0058
-9 16 5 -0.5402 0.0114
-9 16 6 -1.6387 0.0275
-9 16 7 0.0603 0.0477
-9 16 8 -2.3355 -0.0347
-9 16 9 2.0267 0.0052
-9 16 10 -1.5423 -0.0039
-9 16 11 0.1095 0.0270
-9 16 12 -0.8336 -0.0077
-9 16 13 -0.5383 -0.0194
-9 16 14 1.1106 0.0480
-9 16 15 -1.0904 0.0166
-9 16 16 1.7434 -0.0267
-9 16 17 -0.0179 0.0449
-9 16 18 0.1802 -0.0019
-9 16 19 -0.2996 0.0965
-9 16 20 -0.9249 0.1591
-9 16 21 1.2800 0.2641
-9 17 -8 -1.0184 0.0061
-9 17 -7 -3.7742 0.0094
-9 17 -6 -0.7310 0.0011
-9 17 -5 -1.2320 0.0163
-9 17 -4 0.0479 -0.0032
-9 17 -3 -1.3216 0.0197
-9 17 -2 2.0207 0.0024
-9 17 -1 -0.5113 -0.0037
-9 17 0 0.7141 -0.0031
-9 17 1 0.8331 0.0209
-9 17 2 0.6356 -0.0065
-9 17 3 0.6753 -0.0403
-9 17 4 -0.0986 -0.0168
-9 17 5 -0.2723 0.0030
-9 17 6 -1.2389 -0.0072
-9 17 7 1.8849 -0.0193
-9 17 8 0.3788 -0.0573
-9 17 9 3.3612 0.0202
-9 17 10 0.6606 0.0079
-9 17 11 1.3618 -0.0013
-9 17 12 -0.8226 0.0274
-9 17 13 1.1418 -0.0071
-9 17 14 -1.9394 0.0187
-9 17 15 1.7133 -0.0347
-9 17 16 -1.4284 0.0743
-9 17 17 0.2455 0.0414
-9 17 18 -0.7777 -0.0566
-9 17 19 -0.0055 0.1773
-9 17 20 -1.3613 -0.0521
-9 18 -8 2.3264 -0.0053
-9 18 -7 -2.2045 -0.0214
-9 18 -6 2.6299 0.0062
-9 18 -5 -0.3465 -0.0148
-9 18 -4 0.2760 -0.0283
-9 18 -3 -1.7653 0.0201
-9 18 -2 -0.6233 -0.0159
-9 18 -1 1.3848 0.0126
-9 18 0 -0.8419 0.0063
-9 18 1 -0.4518 0.0074
-9 18 2 2.9349 0.0048
-9 18 3 -0.8953 -0.0147
-9 18 4 0.5324 0.0250
-9 18 5 -1.3794 -0.0004
-9 18 6 0.1094 -0.0132
-9 18 7 -2.0328 -0.0064
-9 18 8 -0.2110 -0.0009
-9 18 9 0.0159 0.0232
-9 18 10 -0.6788 -0.0085
-9 18 11 1.3983 -0.0153
-9 18 12 -2.4773 -0.0163
-9 18 13 2.8426 -0.0226
-9 18 14 -0.6942 0.0351
-9 18 15 1.9194 0.0308
-9 18 16 0.0346 0.0178
-9 18 17 0.2925 -0.1285
-9 18 18 0.9573 -0.0992
-9 19 -8 -0.1575 -0.0105
-9 19 -7 3.0901 -0.0144
-9 19 -6 3.1655 0.0290
-9 19 -5 2.0870 -0.0449
-9 19 -4 -0.1310 -0.0162
-9 19 -3 1.8609 0.0295
-9 19 -2 2.0218 -0.0481
-9 19 -1 -1.6732 0.0238
-9 19 0 3.0491 0.0348
-9 19 1 2.4501 -0.0015
-9 19 2 -0.3173 -0.0012
-9 19 3 3.7370 0.0109
-9 19 4 1.5667 -0.0143
-9 19 5 3.0670 -0.0476
-9 19 6 -0.2093 -0.0126
-9 19 7 1.3034 0.0186
-9 19 8 1.2801 -0.0463
-9 19 9 -2.3221 -0.0437
-9 19 10 0.5549 -0.0597
-9 19 11 -0.2923 -0.0283
-9 19 12 0.2861 0.0288
-9 19 13 -1.9940 0.0377
-9 19 14 1.2062 0.0287
-9 19 15 -1.3914 -0.0676
-9 19 16 -0.6417 -0.1927
-9 19 17 -0.2417 0.1088
-9 20 -8 0.2516 -0.0256
-9 20 -7 0.2535 0.0119
-9 20 -6 -0.4423 0.0068
-9 20 -5 -1.1948 -0.0426
-9 20 -4 -0.5105 0.0434
-9 20 -3 0.9099 -0.0095
-9 20 -2 1.2078 0.0006
-9 20 -1 -0.4138 0.0106
-9 20 0 -2.8282 0.0014
-9 20 1 1.4495 -0.0378
-9 20 2 0.6993 0.0062
-9 20 3 1.8835 0.0017
-9 20 4 -2.2069 -0.0178
-9 20 5 3.4772 0.0351
-9 20 6 0.6208 0.0258
-9 20 7 -0.3514 0.0296
-9 20 8 -0.0601 -0.0119
-9 20 9 -1.0638 0.0142
-9 20 10 1.1137 -0.0119
-9 20 11 1.0656 -0.0265
-9 20 12 0.2648 -0.0349
-9 20 13 0.0800 -0.0395
-9 20 14 -1.5133 -0.1414
-9 20 15 -0.0051 -0.2197
-9 21 -8 -4.1373 -0.0304
-9 21 -7 0.0633 0.0662
-9 21 -6 2.6584 -0.0172
-9 21 -5 1.3545 0.0296
-9 21 -4 -2.7660 0.0278
-9 21 -3 1.6777 -0.0141
-9 21 -2 0.1630 -0.0061
-9 21 -1 0.8269 0.0537
-9 21 0 2.4710 -0.0528
-9 21 1 0.3245 -0.0543
-9 21 2 0.4499 0.0582
-9 21 3 -0.0787 -0.0632
-9 21 4 -0.1074 0.0159
-9 21 5 1.9014 0.0694
-9 21 6 2.0672 0.0349
-9 21 7 2.0526 0.0307
-9 21 8 -1.8432 -0.0227
-9 21 9 -1.6457 -0.0184
-9 21 10 -0.2849 0.0906
-9 21 11 1.1583 0.0457
-9 21 12 3.0890 -0.0543
-9 21 13 -5.4173 -0.3149
-9 22 -6 -0.4003 -0.0697
-9 22 -5 0.0627 0.0289
-9 22 -4 -0.0141 -0.0677
-9 22 -3 -0.2712 -0.0029
-9 22 -2 3.3874 -0.0509
-9 22 -1 0.5095 0.0209
-9 22 0 1.6461 -0.0428
-9 22 1 -0.6196 0.0833
-9 22 2 -1.1758 0.0562
-9 22 3 -2.1790 -0.0225
-9 22 4 3.8292 -0.0351
-9 22 5 0.1158 -0.0077
-9 22 6 2.0356 -0.0236
-9 22 7 -1.6027 0.0140
-9 22 8 2.6486 -0.0455
-9 22 9 -0.5183 0.3196
-9 22 10 1.4800 0.1572
-9 23 -2 -0.7674 -0.2302
-9 23 -1 2.2802 0.0631
-9 23 0 -0.7331 -0.1693
-9 23 1 -2.3232 -0.0211
-9 23 2 -0.5851 0.2321
-9 23 3 0.6986 -0.0779
-9 23 4 2.0320 0.0100
-9 23 5 0.4472 -0.0132
-9 23 6 0.7680 -0.2839
-8 0 -6 -10.4616 1.0990
-8 0 -4 -9.8101 0.1091
-8 0 -2 -12.9581 0.2076
-8 0 0 -4.0146 -0.2592
-8 0 2 18.5603 0.0173
-8 0 4 14.0855 -0.0155
-8 0 6 2.8480 0.0609
-8 0 8 11.7021 -0.0560
-8 0 10 6.6621 -0.0232
-8 0 12 10.2020 -0.0156
-8 0 14 1.1568 0.0091
-8 0 16 -4.2372 -0.0090
-8 0 18 -7.6947 -0.0140
-8 0 20 -6.0004 0.0042
-8 0 22 -3.5789 -0.0108
-8 0 24 -0.8736 0.0238
-8 0 26 1.2108 -0.0240
-8 0 28 -0.7841 0.2917
-8 1 -7 5.3041 0.2686
-8 1 -6 -9.1695 -0.1831
-8 1 -5 9.3185 -0.4552
-8 1 -4 -10.5008 0.0494
-8 1 -3 -5.8012 -0.0115
-8 1 -2 -16.1089 0.1429
-8 1 -1 -2.0969 0.0384
-8 1 0 8.1914 -0.0141
-8 1 1 -10.8166 0.1307
-8 1 2 12.0622 -0.0466
-8 1 3 1.8079 0.0064
-8 1 4 0.8809 -0.0401
-8 1 5 -3.1372 -0.0047
-8 1 6 8.0322 0.0403
-8 1 7 -7.4242 -0.0525
-8 1 8 -7.2026 0.0281
-8 1 9 -0.0187 0.0126
-8 1 10 -1.6808 -0.0031
-8 1 11 -12.2295 -0.0088
-8 1 12 -4.1455 -0.0141
-8 1 13 -1.4087 0.0226
-8 1 14 -1.6540 0.0218
-8 1 15 -3.2530 -0.0348
-8 1 16 -2.0794 0.0035
-8 1 17 4.1095 -0.0063
-8 1 18 -1.3419 -0.0007
-8 1 19 2.9524 0.0141
-8 1 20 -3.2848 -0.0022
-8 1 21 5.2137 0.0164
-8 1 22 -3.2780 0.0100
-8 1 23 0.2765 0.0037
-8 1 24 -1.5786 0.0479
-8 1 25 0.8443 0.0134
-8 1 26 -4.0183 -0.0686
-8 1 27 -0.3789 -0.1214
-8 1 28 -2.9483 -0.2310
-8 2 -7 4.0649 0.0731
-8 2 -6 -1.0848 0.0122
-8 2 -5 11.3487 -0.0149
-8 2 -4 -12.4275 0.0844
-8 2 -3 8.7907 -0.1020
-8 2 -2 3.1808 0.0794
-8 2 -1 3.9595 -0.0324
-8 2 0 5.1373 -0.0119
-8 2 1 23.7020 0.0789
-8 2 2 6.1677 -0.0349
-8 2 3 1.6264 0.0733
-8 2 4 22.8501 -0.0641
-8 2 5 0.3078 0.0159
-8 2 6 9.3557 0.0136
-8 2 7 8.9621 -0.0208
-8 2 8 4.7563 0.0425
-8 2 9 13.6621 -0.0249
-8 2 10 -2.6366 -0.0032
-8 2 11 12.4334 0.0156
-8 2 12 -4.7798 -0.0197
-8 2 13 3.3342 0.0218
-8 2 14 -2.2105 -0.0454
-8 2 15 0.9087 -0.0107
-8 2 16 1.8276 0.0009
-8 2 17 0.2652 -0.0200
-8 2 18 -1.5365 0.0204
-8 2 19 1.8413 0.0009
-8 2 20 -0.3684 0.0132
-8 2 21 3.4586 -0.0111
-8 2 22 -4.2515 -0.0382
-8 2 23 2.9753 -0.0235
-8 2 24 -1.6748 0.0471
-8 2 25 -0.6748 0.0747
-8 2 26 -0.7618 0.0324
-8 2 27 -0.5638 0.0937
-8 2 28 -0.1119 -0.0495
-8 3 -7 0.9085 -0.0585
-8 3 -6 -1.8070 0.0653
-8 3 -5 5.3902 0.1000
-8 3 -4 3.9709 -0.0450
-8 3 -3 3.2525 -0.2080
-8 3 -2 -11.2787 -0.0043
-8 3 -1 13.4984 -0.0658
-8 3 0 -4.8342 -0.0187
-8 3 1 -12.7053 -0.0559
-8 3 2 9.0564 0.0021
-8 3 3 -4.3062 0.1033
-8 3 4 4.1035 -0.0460
-8 3 5 -9.8325 0.0168
-8 3 6 15.3115 -0.0014
-8 3 7 -7.5536 0.0383
-8 3 8 -4.4496 0.0107
-8 3 9 4.0800 -0.0529
-8 3 10 -0.4573 0.0714
-8 3 11 -0.1503 0.0117
-8 3 12 -2.8564 0.0063
-8 3 13 2.7215 -0.0077
-8 3 14 2.4515 -0.0014
-8 3 15 1.5799 0.0310
-8 3 16 -0.3034 -0.0108
-8 3 17 0.3422 -0.0040
-8 3 18 2.1186 0.0179
-8 3 19 -1.0577 -0.0311
-8 3 20 0.6692 0.0260
-8 3 21 0.0015 0.0062
-8 3 22 -0.0697 -0.0293
-8 3 23 -1.4250 -0.0207
-8 3 24 1.0547 -0.0910
-8 3 25 0.8553 -0.0550
-8 3 26 1.7860 -0.0738
-8 3 27 -2.4496 0.1874
-8 3 28 1.7263 -0.1237
-8 4 -7 -8.8316 0.0093
-8 4 -6 7.3740 0.0411
-8 4 -5 -3.8601 0.0107
-8 4 -4 0.0540 0.0192
-8 4 -3 -1.9546 0.1024
-8 4 -2 11.7931 0.0123
-8 4 -1 -2.1066 -0.0144
-8 4 0 5.6597 -0.0321
-8 4 1 7.8249 -0.0427
-8 4 2 6.5191 -0.0430
-8 4 3 -2.1134 -0.0011
-8 4 4 6.1454 -0.0133
-8 4 5 -13.2308 0.0547
-8 4 6 6.8455 -0.0162
-8 4 7 -10.0799 0.0269
-8 4 8 6.9471 0.0189
-8 4 9 -8.9294 -0.0130
-8 4 10 -0.8219 0.0160
-8 4 11 3.8128 -0.0253
-8 4 12 -0.5492 0.0056
-8 4 13 1.4833 -0.0121
-8 4 14 -2.4836 -0.0197
-8 4 15 -0.6572 0.0153
-8 4 16 1.0868 -0.0098
-8 4 17 -0.9470 0.0016
-8 4 18 1.9059 -0.0097
-8 4 19 -2.1119 0.0082
-8 4 20 2.4335 -0.0079
-8 4 21 -1.4018 -0.0581
-8 4 22 -0.0747 0.0179
-8 4 23 0.2158 -0.0088
-8 4 24 0.1415 -0.0440
-8 4 25 -4.1030 0.0205
-8 4 26 -1.4667 -0.0080
-8 4 27 -2.7005 0.0441
-8 4 28 -2.5689 -0.3036
-8 5 -7 1.6692 -0.0660
-8 5 -6 10.1553 0.0008
-8 5 -5 -4.0829 -0.0748
-8 5 -4 13.0544 0.0160
-8 5 -3 -6.5722 0.0040
-8 5 -2 -0.1203 0.0058
-8 5 -1 -4.7967 -0.0108
-8 5 0 5.8074 -0.0337
-8 5 1 -0.6774 -0.0299
-8 5 2 -2.3605 -0.0174
-8 5 3 5.4633 -0.0460
-8 5 4 -5.3187 -0.0478
-8 5 5 -2.7500 -0.0149
-8 5 6 4.4171 0.0011
-8 5 7 -1.5556 0.0325
-8 5 8 0.0287 -0.0187
-8 5 9 -3.6029 0.0181
-8 5 10 5.3144 0.0261
-8 5 11 2.1957 -0.0204
-8 5 12 1.7613 0.0143
-8 5 13 0.4867 -0.0237
-8 5 14 -2.8805 0.0383
-8 5 15 -0.5901 0.0001
-8 5 16 -3.5301 -0.0113
-8 5 17 -0.9609 0.0113
-8 5 18 -1.6676 -0.0055
-8 5 19 -1.2349 0.0434
-8 5 20 1.9837 0.0003
-8 5 21 -2.0273 0.0294
-8 5 22 4.4126 0.0711
-8 5 23 -0.6259 -0.0339
-8 5 24 1.3727 -0.0225
-8 5 25 -2.0931 -0.0081
-8 5 26 -0.9880 -0.0105
-8 5 27 -0.6006 -0.1339
-8 6 -7 -4.1925 -0.0019
-8 6 -6 -2.8120 0.0073
-8 6 -5 -1.0183 0.0144
-8 6 -4 4.0203 -0.0077
-8 6 -3 -10.8147 -0.0399
-8 6 -2 1.8288 0.0149
-8 6 -1 2.6930 0.0488
-8 6 0 -5.7660 0.0226
-8 6 1 2.3054 0.0475
-8 6 2 -16.6192 -0.0053
-8 6 3 4.7600 0.0130
-8 6 4 -18.7178 -0.0096
-8 6 5 4.5718 -0.0400
-8 6 6 -11.7377 -0.0192
-8 6 7 1.6641 0.0106
-8 6 8 -0.6964 -0.0274
-8 6 9 -1.7062 -0.0111
-8 6 10 -1.4091 -0.0053
-8 6 11 -3.6184 0.0269
-8 6 12 -1.2764 0.0213
-8 6 13 -5.1156 -0.0278
-8 6 14 -5.7501 0.0114
-8 6 15 -1.3971 -0.0123
-8 6 16 -3.7400 -0.0019
-8 6 17 0.1896 0.0048
-8 6 18 -0.8482 0.0143
-8 6 19 -2.4177 0.0144
-8 6 20 0.1769 -0.0056
-8 6 21 -0.8486 -0.0020
-8 6 22 -0.3672 -0.0329
-8 6 23 -2.2591 0.0099
-8 6 24 -1.1415 0.0236
-8 6 25 -0.4636 -0.0411
-8 6 26 -1.9864 -0.0091
-8 6 27 1.7512 -0.0469
-8 7 -7 -0.6494 -0.0495
-8 7 -6 -2.0970 -0.0036
-8 7 -5 -1.9009 -0.0288
-8 7 -4 -2.5234 -0.0251
-8 7 -3 -0.0779 -0.0342
-8 7 -2 -0.5966 -0.0117
-8 7 -1 2.7005 -0.0229
-8 7 0 1.4579 -0.0341
-8 7 1 9.9798 0.0154
-8 7 2 -7.7378 -0.0374
-8 7 3 8.9229 0.0178
-8 7 4 -6.2450 0.0153
-8 7 5 7.4837 -0.0109
-8 7 6 -7.2987 0.0035
-8 7 7 8.8894 -0.0381
-8 7 8 -1.6916 0.0118
-8 7 9 0.6902 -0.0096
-8 7 10 -1.7568 -0.0095
-8 7 11 -2.7551 -0.0103
-8 7 12 -2.1256 0.0026
-8 7 13 -1.7751 0.0095
-8 7 14 0.3702 -0.0038
-8 7 15 1.4587 -0.0233
-8 7 16 2.8367 0.0268
-8 7 17 0.5252 0.0012
-8 7 18 0.7769 -0.0391
-8 7 19 -1.1298 0.0213
-8 7 20 -0.3027 0.0835
-8 7 21 -1.6464 0.0123
-8 7 22 -0.1110 -0.0217
-8 7 23 -2.4267 0.0148
-8 7 24 -0.6642 -0.0557
-8 7 25 0.7795 -0.0020
-8 7 26 -1.9906 0.0093
-8 7 27 -1.0121 0.2032
-8 8 -7 2.2248 -0.0008
-8 8 -6 2.3466 -0.0010
-8 8 -5 8.3674 0.0151
-8 8 -4 2.9269 0.0193
-8 8 -3 1.4415 -0.0149
-8 8 -2 -3.0133 -0.0106
-8 8 -1 -1.6141 -0.0055
-8 8 0 2.1278 0.0104
-8 8 1 -3.2452 0.0166
-8 8 2 -0.5693 -0.0181
-8 8 3 1.0125 0.0461
-8 8 4 2.7036 0.0041
-8 8 5 8.4602 -0.0096
-8 8 6 2.6246 0.0164
-8 8 7 8.9038 0.0098
-8 8 8 2.1701 0.0146
-8 8 9 0.8847 -0.0451
-8 8 10 -5.2057 -0.0191
-8 8 11 -7.4778 0.0020
-8 8 12 -0.8033 -0.0050
-8 8 13 -3.5677 -0.0041
-8 8 14 3.9164 -0.0248
-8 8 15 -2.0355 0.0162
-8 8 16 4.0109 0.0108
-8 8 17 -0.0282 -0.0250
-8 8 18 0.5228 0.0059
-8 8 19 1.4328 0.0143
-8 8 20 3.1647 -0.0186
-8 8 21 -0.9046 -0.0121
-8 8 22 -0.0201 0.0777
-8 8 23 -0.8736 0.0120
-8 8 24 -0.2745 -0.0630
-8 8 25 1.2654 0.0612
-8 8 26 -1.0488 -0.0335
-8 9 -7 -5.7140 0.0125
-8 9 -6 -4.4444 -0.0030
-8 9 -5 0.5015 0.0063
-8 9 -4 -3.0584 -0.0078
-8 9 -3 -0.6053 -0.0341
-8 9 -2 -0.6094 -0.0210
-8 9 -1 0.4163 -0.0024
-8 9 0 2.5153 -0.0092
-8 9 1 -0.7535 -0.0171
-8 9 2 1.2314 -0.0112
-8 9 3 -1.4253 0.0276
-8 9 4 -0.6153 0.0004
-8 9 5 0.9850 0.0174
-8 9 6 -2.1251 0.0264
-8 9 7 1.7383 0.0169
-8 9 8 0.2158 0.0148
-8 9 9 0.9417 -0.0284
-8 9 10 -1.9116 -0.0088
-8 9 11 1.5564 -0.0033
-8 9 12 4.4135 -0.0044
-8 9 13 1.7868 -0.0275
-8 9 14 2.0529 -0.0109
-8 9 15 -2.6388 0.0302
-8 9 16 -1.4238 -0.0170
-8 9 17 -2.0327 -0.0286
-8 9 18 -1.3165 0.0132
-8 9 19 -2.2444 0.0279
-8 9 20 -1.6337 -0.0033
-8 9 21 -1.7783 -0.0090
-8 9 22 0.4255 0.0039
-8 9 23 0.5192 -0.0582
-8 9 24 0.9878 -0.0273
-8 9 25 1.5199 0.0466
-8 9 26 1.3088 0.0729
-8 10 -7 0.3701 0.0031
-8 10 -6 -0.4140 -0.0082
-8 10 -5 -1.1805 -0.0145
-8 10 -4 -4.3534 -0.0036
-8 10 -3 0.8722 0.0239
-8 10 -2 -7.3849 0.0147
-8 10 -1 -1.1425 0.0117
-8 10 0 -2.7549 -0.0097
-8 10 1 3.1959 0.0181
-8 10 2 -2.1848 0.0043
-8 10 3 -0.6282 0.0082
-8 10 4 1.3414 -0.0251
-8 10 5 -3.4312 0.0085
-8 10 6 -6.0670 -0.0014
-8 10 7 -6.3722 -0.0250
-8 10 8 -7.5945 -0.0007
-8 10 9 -1.7214 0.0145
-8 10 10 -0.4236 0.0285
-8 10 11 0.8499 -0.0189
-8 10 12 2.6589 0.0020
-8 10 13 2.8201 -0.0039
-8 10 14 0.5352 0.0102
-8 10 15 -0.2891 -0.0037
-8 10 16 1.5795 0.0082
-8 10 17 1.6727 0.0153
-8 10 18 1.5027 -0.0287
-8 10 19 0.9767 -0.0514
-8 10 20 1.1049 0.0227
-8 10 21 0.8029 0.0209
-8 10 22 -0.6036 -0.0025
-8 10 23 0.8717 -0.0605
-8 10 24 -2.6126 0.0711
-8 10 25 1.0924 0.2047
-8 11 -7 -1.4263 -0.0133
-8 11 -6 1.0739 0.0385
-8 11 -5 3.5222 0.0245
-8 11 -4 1.5371 -0.0039
-8 11 -3 4.3017 0.0063
-8 11 -2 -2.2383 -0.0175
-8 11 -1 5.2600 -0.0116
-8 11 0 -3.7975 -0.0044
-8 11 1 3.4014 0.0173
-8 11 2 3.0314 -0.0083
-8 11 3 4.6184 -0.0038
-8 11 4 2.1362 0.0048
-8 11 5 6.1968 -0.0035
-8 11 6 5.8842 -0.0127
-8 11 7 4.4083 -0.0032
-8 11 8 4.9329 0.0172
-8 11 9 7.6988 0.0030
-8 11 10 8.3226 -0.0055
-8 11 11 4.4434 -0.0093
-8 11 12 2.3406 0.0330
-8 11 13 -0.0744 0.0050
-8 11 14 -0.3645 -0.0136
-8 11 15 -0.2963 -0.0042
-8 11 16 -0.5236 0.0071
-8 11 17 -0.8885 -0.0187
-8 11 18 0.3572 -0.0017
-8 11 19 0.9016 0.0288
-8 11 20 0.9322 -0.0015
-8 11 21 -1.3997 -0.0206
-8 11 22 1.7376 -0.0145
-8 11 23 1.2214 0.0046
-8 11 24 0.6578 0.0371
-8 11 25 -1.2385 0.1747
-8 12 -7 -1.4427 -0.0041
-8 12 -6 1.0653 -0.0210
-8 12 -5 1.4568 0.0158
-8 12 -4 1.1372 0.0072
-8 12 -3 4.2230 0.0077
-8 12 -2 1.6731 -0.0050
-8 12 -1 2.3611 0.0181
-8 12 0 0.3343 0.0291
-8 12 1 6.4974 -0.0187
-8 12 2 -2.0196 -0.0065
-8 12 3 0.0612 -0.0090
-8 12 4 -2.0890 0.0103
-8 12 5 -3.7780 -0.0148
-8 12 6 -4.4299 -0.0107
-8 12 7 -5.0054 -0.0024
-8 12 8 -3.2007 -0.0161
-8 12 9 -1.1456 -0.0252
-8 12 10 -1.1112 0.0035
-8 12 11 -2.8503 0.0059
-8 12 12 -2.7682 0.0226
-8 12 13 -1.3538 -0.0042
-8 12 14 0.8531 -0.0201
-8 12 15 -0.1206 0.0126
-8 12 16 2.2608 -0.0040
-8 12 17 -0.3963 0.0306
-8 12 18 0.8392 0.0108
-8 12 19 -1.3300 -0.0016
-8 12 20 -1.2244 0.0031
-8 12 21 -1.3610 0.0250
-8 12 22 0.8802 -0.0387
-8 12 23 -0.2795 -0.0291
-8 12 24 1.4566 0.1650
-8 13 -7 -1.0247 -0.0158
-8 13 -6 -1.4685 -0.0236
-8 13 -5 -1.4087 0.0206
-8 13 -4 -0.2849 0.0042
-8 13 -3 -4.5594 0.0108
-8 13 -2 -1.5944 0.0103
-8 13 -1 -0.3022 0.0098
-8 13 0 -1.2501 -0.0155
-8 13 1 -1.5478 -0.0055
-8 13 2 1.6162 0.0123
-8 13 3 2.7438 0.0085
-8 13 4 0.4261 -0.0338
-8 13 5 1.7242 0.0010
-8 13 6 2.5590 -0.0031
-8 13 7 4.1008 0.0008
-8 13 8 -2.0271 0.0097
-8 13 9 2.1838 -0.0048
-8 13 10 -2.0583 -0.0127
-8 13 11 0.8492 -0.0181
-8 13 12 -2.1243 -0.0150
-8 13 13 0.0912 -0.0308
-8 13 14 1.1856 0.0170
-8 13 15 1.3950 -0.0034
-8 13 16 0.8844 -0.0028
-8 13 17 0.9767 0.0130
-8 13 18 -1.7411 -0.0027
-8 13 19 -1.2368 -0.0276
-8 13 20 -2.5327 -0.0002
-8 13 21 -0.2327 -0.0329
-8 13 22 -1.9894 -0.0902
-8 13 23 -0.9700 0.0233
-8 13 24 1.9006 0.1363
-8 14 -7 1.3822 0.0006
-8 14 -6 1.8133 0.0012
-8 14 -5 0.6456 -0.0330
-8 14 -4 1.8771 -0.0175
-8 14 -3 -0.2042 -0.0004
-8 14 -2 4.3662 0.0059
-8 14 -1 0.4436 0.0113
-8 14 0 1.5607 0.0037
-8 14 1 2.4382 0.0165
-8 14 2 1.2607 0.0048
-8 14 3 -1.6623 -0.0052
-8 14 4 0.0718 0.0113
-8 14 5 1.9324 -0.0005
-8 14 6 0.3623 -0.0093
-8 14 7 5.0465 -0.0147
-8 14 8 -0.5850 0.0098
-8 14 9 3.0389 -0.0087
-8 14 10 0.6542 -0.0094
-8 14 11 1.3512 -0.0330
-8 14 12 -1.2027 -0.0134
-8 14 13 1.0353 0.0069
-8 14 14 -0.6395 -0.0009
-8 14 15 -1.7859 -0.0024
-8 14 16 0.3729 -0.0164
-8 14 17 -0.6410 -0.0122
-8 14 18 2.3229 -0.0007
-8 14 19 -0.5406 -0.0095
-8 14 20 1.9119 -0.0041
-8 14 21 -0.7504 -0.0160
-8 14 22 0.9771 -0.0500
-8 14 23 -0.3277 0.1400
-8 15 -7 -0.8017 0.0146
-8 15 -6 0.5851 0.0111
-8 15 -5 -1.1776 0.0030
-8 15 -4 0.2529 -0.0227
-8 15 -3 0.5136 0.0038
-8 15 -2 0.9708 0.0109
-8 15 -1 1.2326 0.0091
-8 15 0 2.1125 0.0196
-8 15 1 -1.3358 0.0120
-8 15 2 0.3891 0.0086
-8 15 3 3.0529 -0.0074
-8 15 4 0.2080 -0.0017
-8 15 5 -0.9052 0.0059
-8 15 6 0.2817 0.0008
-8 15 7 -1.8397 -0.0148
-8 15 8 0.3128 -0.0026
-8 15 9 0.4796 -0.0038
-8 15 10 -1.7524 -0.0001
-8 15 11 1.7103 0.0025
-8 15 12 0.8393 0.0014
-8 15 13 1.5312 -0.0176
-8 15 14 0.2729 -0.0187
-8 15 15 -0.7415 -0.0021
-8 15 16 -0.8033 -0.0088
-8 15 17 -1.4614 0.0127
-8 15 18 1.0113 0.0312
-8 15 19 0.1670 0.0444
-8 15 20 1.3532 -0.0549
-8 15 21 1.1214 -0.1663
-8 15 22 -1.3565 -0.0403
-8 16 -7 0.1812 0.0325
-8 16 -6 1.5779 0.0049
-8 16 -5 -1.3857 -0.0058
-8 16 -4 0.4283 0.0038
-8 16 -3 -0.8500 0.0196
-8 16 -2 -0.4367 -0.0079
-8 16 -1 -1.4405 0.0006
-8 16 0 -2.7100 -0.0004
-8 16 1 -0.4814 -0.0135
-8 16 2 -0.2736 0.0075
-8 16 3 1.0523 0.0122
-8 16 4 0.7488 0.0122
-8 16 5 -0.6508 -0.0016
-8 16 6 1.6198 0.0058
-8 16 7 0.2442 0.0091
-8 16 8 -0.0815 0.0177
-8 16 9 -1.5398 0.0126
-8 16 10 0.0995 0.0059
-8 16 11 -1.1348 0.0069
-8 16 12 -1.1613 -0.0320
-8 16 13 -0.4194 -0.0258
-8 16 14 -0.5390 0.0031
-8 16 15 0.3457 0.0124
-8 16 16 -1.3638 -0.0616
-8 16 17 0.0960 0.0393
-8 16 18 -1.1557 -0.0026
-8 16 19 0.1192 -0.1165
-8 16 20 -0.0696 -0.0241
-8 16 21 -2.4532 0.0542
-8 17 -7 -1.0996 0.0101
-8 17 -6 1.0465 0.0294
-8 17 -5 0.6792 0.0093
-8 17 -4 2.1381 0.0350
-8 17 -3 0.7358 0.0120
-8 17 -2 1.5858 -0.0155
-8 17 -1 -0.6657 -0.0011
-8 17 0 0.4908 0.0085
-8 17 1 -0.9579 -0.0212
-8 17 2 -2.0480 -0.0122
-8 17 3 -0.0550 0.0046
-8 17 4 1.1192 0.0112
-8 17 5 -1.3161 0.0049
-8 17 6 1.5497 -0.0079
-8 17 7 -0.1115 0.0335
-8 17 8 1.3765 -0.0045
-8 17 9 -1.7364 -0.0160
-8 17 10 0.9487 -0.0373
-8 17 11 -1.1271 0.0056
-8 17 12 0.8778 0.0357
-8 17 13 0.0882 0.0201
-8 17 14 -1.3998 -0.0082
-8 17 15 -0.0669 -0.0639
-8 17 16 -0.7323 0.0202
-8 17 17 -0.0011 0.0087
-8 17 18 -0.5607 0.0205
-8 17 19 0.2381 0.0781
-8 17 20 0.3118 0.2823
-8 18 -7 -2.1497 -0.0293
-8 18 -6 -3.3368 -0.0005
-8 18 -5 -0.8366 -0.0218
-8 18 -4 0.5711 -0.0019
-8 18 -3 -0.3447 -0.0036
-8 18 -2 -1.8324 0.0079
-8 18 -1 2.0689 0.0128
-8 18 0 -1.3376 -0.0167
-8 18 1 -0.0766 -0.0331
-8 18 2 0.4143 -0.0043
-8 18 3 -0.1293 0.0067
-8 18 4 -0.0082 -0.0053
-8 18 5 -0.1062 -0.0371
-8 18 6 0.5195 0.0222
-8 18 7 -2.0312 0.0362
-8 18 8 1.2826 0.0404
-8 18 9 -3.0390 0.0158
-8 18 10 1.5242 0.0062
-8 18 11 -0.7614 0.0410
-8 18 12 1.7903 0.0432
-8 18 13 -1.2391 -0.0259
-8 18 14 0.1905 -0.0185
-8 18 15 -0.7726 0.0473
-8 18 16 0.6988 -0.0833
-8 18 17 -0.4803 0.0225
-8 18 18 -0.3357 0.2786
-8 18 19 -1.0752 0.1487
-8 19 -7 2.6675 0.0173
-8 19 -6 1.5243 -0.0210
-8 19 -5 4.0641 -0.0202
-8 19 -4 0.6845 0.0117
-8 19 -3 1.1881 -0.0057
-8 19 -2 0.0925 0.0101
-8 19 -1 -0.7673 0.0315
-8 19 0 2.1758 0.0111
-8 19 1 0.2346 -0.0028
-8 19 2 -2.7197 0.0062
-8 19 3 0.9618 -0.0253
-8 19 4 -1.3832 -0.0384
-8 19 5 1.1712 0.0078
-8 19 6 -1.5239 -0.0166
-8 19 7 -1.5838 -0.0585
-8 19 8 -0.9297 -0.0070
-8 19 9 -0.9373 0.0132
-8 19 10 -2.0015 0.0219
-8 19 11 -1.9688 -0.0213
-8 19 12 2.6991 -0.0539
-8 19 13 -1.8761 0.0227
-8 19 14 1.3145 -0.0230
-8 19 15 -0.0917 0.1433
-8 19 16 2.0717 0.0281
-8 19 17 0.1651 0.3780
-8 20 -7 -0.0905 0.0495
-8 20 -6 0.2262 -0.0123
-8 20 -5 2.4857 0.0377
-8 20 -4 0.4985 0.0198
-8 20 -3 -0.0329 -0.0086
-8 20 -2 0.4648 0.0079
-8 20 -1 2.5711 -0.0202
-8 20 0 -1.3728 -0.0123
-8 20 1 -0.6703 0.0045
-8 20 2 0.9940 0.0387
-8 20 3 -0.3653 -0.0113
-8 20 4 -0.9338 0.0212
-8 20 5 -0.9332 0.0028
-8 20 6 -0.9377 -0.0283
-8 20 7 0.1578 -0.0383
-8 20 8 -1.7501 0.0115
-8 20 9 1.1267 -0.0104
-8 20 10 -0.3041 -0.0012
-8 20 11 -2.1669 0.0374
-8 20 12 1.1091 -0.0481
-8 20 13 1.1419 0.1218
-8 20 14 1.5470 -0.0373
-8 20 15 1.4344 0.2197
-8 21 -7 -3.0899 -0.0314
-8 21 -6 -1.8487 0.0418
-8 21 -5 1.3279 0.0360
-8 21 -4 -0.4345 0.0064
-8 21 -3 -1.4163 0.0116
-8 21 -2 -2.5051 -0.0058
-8 21 -1 -1.7617 -0.0369
-8 21 0 -1.4595 -0.0426
-8 21 1 -2.1014 -0.0133
-8 21 2 0.8878 0.0218
-8 21 3 -1.3606 0.0244
-8 21 4 1.3636 0.0522
-8 21 5 -3.5566 -0.0142
-8 21 6 -0.7856 -0.0451
-8 21 7 -0.7824 0.0299
-8 21 8 0.2887 -0.0636
-8 21 9 1.1208 -0.1229
-8 21 10 -3.0183 -0.1775
-8 21 11 -1.0319 0.0026
-8 21 12 2.9202 -0.0288
-8 21 13 2.0542 0.0523
-8 22 -7 0.4890 -0.0582
-8 22 -6 -2.2179 0.0365
-8 22 -5 -1.7867 -0.0003
-8 22 -4 0.0847 0.0067
-8 22 -3 -3.4739 0.0251
-8 22 -2 0.6336 0.0749
-8 22 -1 -0.4575 0.0172
-8 22 0 1.6638 0.0433
-8 22 1 1.9441 0.0608
-8 22 2 2.3873 -0.1181
-8 22 3 -2.4215 -0.0225
-8 22 4 -1.1749 0.0046
-8 22 5 -2.0853 0.0302
-8 22 6 -0.2596 0.1390
-8 22 7 -3.4223 0.1831
-8 22 8 2.0241 0.0515
-8 22 9 -1.4903 0.0998
-8 22 10 1.7197 -0.1420
-8 22 11 -2.8988 0.1170
-8 23 -4 5.3953 -0.0309
-8 23 -3 2.7100 -0.0435
-8 23 -2 0.3957 0.0126
-8 23 -1 0.1263 -0.0159
-8 23 0 -0.0757 0.0023
-8 23 1 0.5837 -0.0018
-8 23 2 -1.7556 -0.0612
-8 23 3 -1.1773 0.0643
-8 23 4 -1.5803 -0.0131
-8 23 5 0.4908 -0.1583
-8 23 6 -1.4201 0.0652
-8 23 7 0.8731 0.0756
-7 0 -5 20.0035 1.0626
-7 0 -3 27.3325 -0.1554
-7 0 -1 14.6011 -0.0400
-7 0 1 -16.2487 -0.0496
-7 0 3 -12.7642 0.1114
-7 0 5 -7.5600 -0.0044
-7 0 7 -5.6160 0.0337
-7 0 9 6.5639 -0.0597
-7 0 11 9.0431 0.0163
-7 0 13 4.7970 0.0145
-7 0 15 1.8900 0.0060
-7 0 17 3.2274 -0.0113
-7 0 19 2.9782 0.0085
-7 0 21 3.6961 -0.0118
-7 0 23 3.2731 -0.0016
-7 0 25 -0.4065 0.0235
-7 0 27 3.0211 0.1034
-7 1 -6 -8.0153 0.1024
-7 1 -5 -8.8069 0.6317
-7 1 -4 0.5522 0.3982
-7 1 -3 1.8195 0.2264
-7 1 -2 -14.0861 0.0666
-7 1 -1 -13.6517 -0.0109
-7 1 0 -1.8178 0.2477
-7 1 1 -7.2911 -0.1059
-7 1 2 -15.4193 -0.0824
-7 1 3 1.9060 0.0023
-7 1 4 2.8654 -0.0225
-7 1 5 -15.3600 0.0573
-7 1 6 -4.4709 -0.0841
-7 1 7 1.1314 0.0388
-7 1 8 -23.4440 0.0112
-7 1 9 -4.7269 -0.0212
-7 1 10 -9.3346 0.0109
-7 1 11 4.4825 -0.0241
-7 1 12 -7.1969 -0.0166
-7 1 13 3.9070 -0.0082
-7 1 14 1.5171 -0.0114
-7 1 15 0.6579 0.0318
-7 1 16 -0.1294 0.0221
-7 1 17 -4.6679 -0.0263
-7 1 18 3.5767 0.0203
-7 1 19 -5.8114 -0.0116
-7 1 20 -2.2172 0.0080
-7 1 21 -4.0653 0.0216
-7 1 22 -0.8631 0.0083
-7 1 23 -2.0094 -0.0840
-7 1 24 -0.3421 -0.0560
-7 1 25 1.0266 0.0030
-7 1 26 -0.1453 0.0757
-7 1 27 -0.4331 0.0801
-7 1 28 2.5721 0.0517
-7 2 -6 6.1640 -0.2361
-7 2 -5 -4.5634 0.0538
-7 2 -4 4.2697 -0.1286
-7 2 -3 -14.3257 0.1430
-7 2 -2 5.2109 0.0612
-7 2 -1 -8.0045 0.0905
-7 2 0 -17.8339 0.1361
-7 2 1 7.8432 -0.0437
-7 2 2 -5.2909 0.0918
-7 2 3 -8.5874 -0.0466
-7 2 4 -6.9821 0.0152
-7 2 5 -3.0799 0.0283
-7 2 6 -5.4475 -0.0463
-7 2 7 -10.2261 0.0486
-7 2 8 -3.8237 0.0147
-7 2 9 -7.2875 0.0329
-7 2 10 -15.4115 0.0144
-7 2 11 3.5718 -0.0372
-7 2 12 -6.2884 0.0238
-7 2 13 -1.5341 -0.0140
-7 2 14 -4.1215 -0.0319
-7 2 15 -3.1605 0.0164
-7 2 16 4.2309 -0.0116
-7 2 17 -1.9815 0.0228
-7 2 18 4.9060 0.0167
-7 2 19 -3.5194 -0.0222
-7 2 20 5.4242 -0.0039
-7 2 21 -1.0668 0.0328
-7 2 22 2.3485 -0.0403
-7 2 23 -0.7105 0.0251
-7 2 24 0.3881 -0.0148
-7 2 25 -1.1273 0.0107
-7 2 26 -0.5933 -0.0685
-7 2 27 -3.8975 -0.0331
-7 2 28 0.7476 -0.2273
-7 3 -6 6.9836 -0.0296
-7 3 -5 -15.0591 0.0021
-7 3 -4 19.5693 0.0052
-7 3 -3 1.8057 0.1188
-7 3 -2 -10.6339 0.0254
-7 3 -1 1.5147 0.0535
-7 3 0 11.8707 0.0137
-7 3 1 -1.7469 -0.0025
-7 3 2 -10.2616 0.1144
-7 3 3 15.0198 -0.0212
-7 3 4 1.6160 0.0204
-7 3 5 2.3373 -0.0252
-7 3 6 5.7140 -0.0214
-7 3 7 11.0062 0.0390
-7 3 8 10.4726 -0.0730
-7 3 9 -2.9963 0.0445
-7 3 10 16.8663 -0.0016
-7 3 11 1.5579 -0.0081
-7 3 12 6.4952 0.0193
-7 3 13 -1.4114 -0.0191
-7 3 14 1.5114 0.0425
-7 3 15 -0.0050 -0.0350
-7 3 16 -2.3731 -0.0557
-7 3 17 -2.5671 -0.0049
-7 3 18 0.7414 -0.0038
-7 3 19 -3.1253 -0.0016
-7 3 20 0.8838 0.0162
-7 3 21 -4.4789 -0.0283
-7 3 22 3.3552 -0.0051
-7 3 23 -3.0535 -0.0877
-7 3 24 -0.8033 -0.0069
-7 3 25 0.6509 0.0464
-7 3 26 1.1473 -0.0533
-7 3 27 0.1505 0.1281
-7 3 28 -0.4577 -0.1030
-7 4 -6 0.0494 -0.0157
-7 4 -5 -0.3315 -0.0748
-7 4 -4 7.1084 -0.0335
-7 4 -3 -6.9575 -0.0132
-7 4 -2 6.6824 -0.0839
-7 4 -1 0.2633 -0.0767
-7 4 0 -10.2531 0.0455
-7 4 1 8.5047 0.0527
-7 4 2 -15.7914 0.0225
-7 4 3 9.7350 -0.0155
-7 4 4 -10.4511 0.1027
-7 4 5 14.8247 0.0550
-7 4 6 -11.6611 0.0088
-7 4 7 -1.5996 -0.0118
-7 4 8 6.8007 -0.0025
-7 4 9 -2.0624 0.0505
-7 4 10 -3.9109 -0.0659
-7 4 11 -6.3039 -0.0053
-7 4 12 0.7724 0.0403
-7 4 13 -2.1073 -0.0004
-7 4 14 -0.2679 0.0150
-7 4 15 1.3771 -0.0280
-7 4 16 0.9481 0.0428
-7 4 17 0.8146 0.0026
-7 4 18 2.0071 -0.0635
-7 4 19 -0.2868 0.0125
-7 4 20 1.2288 -0.0022
-7 4 21 -1.2514 0.0232
-7 4 22 1.2361 0.0258
-7 4 23 -2.3756 -0.0469
-7 4 24 2.5238 0.0148
-7 4 25 0.4403 -0.0362
-7 4 26 -0.1655 -0.0486
-7 4 27 1.7471 0.1753
-7 4 28 -0.1790 0.0924
-7 5 -6 -3.6444 -0.0457
-7 5 -5 -2.5469 -0.0101
-7 5 -4 0.1458 -0.0113
-7 5 -3 8.8270 -0.0394
-7 5 -2 0.2877 0.0148
-7 5 -1 -0.3868 -0.0022
-7 5 0 1.7707 0.0044
-7 5 1 12.0860 -0.0595
-7 5 2 -6.1387 -0.0375
-7 5 3 20.5591 -0.0053
-7 5 4 -4.8327 0.0288
-7 5 5 18.7886 0.0026
-7 5 6 -14.6281 0.0315
-7 5 7 17.2898 0.0003
-7 5 8 1.4654 0.0167
-7 5 9 4.0093 0.0172
-7 5 10 2.6748 -0.0217
-7 5 11 -1.2609 0.0044
-7 5 12 2.6013 -0.0299
-7 5 13 2.2540 -0.0080
-7 5 14 2.6486 0.0095
-7 5 15 2.0637 -0.0178
-7 5 16 -0.1935 0.0358
-7 5 17 0.4554 -0.0158
-7 5 18 -0.9102 0.0040
-7 5 19 0.9653 0.0217
-7 5 20 0.2816 -0.0433
-7 5 21 -1.2795 0.0153
-7 5 22 0.3741 -0.0370
-7 5 23 -0.8676 -0.0098
-7 5 24 0.0387 -0.0267
-7 5 25 1.3673 -0.0328
-7 5 26 -1.3196 0.1538
-7 5 27 -2.3711 -0.0160
-7 6 -6 -4.9465 -0.0443
-7 6 -5 10.1925 0.0282
-7 6 -4 3.3842 0.0007
-7 6 -3 1.1887 -0.0419
-7 6 -2 -10.3585 -0.0118
-7 6 -1 -3.9721 -0.0228
-7 6 0 -13.9716 0.0120
-7 6 1 -3.1708 -0.0132
-7 6 2 -5.4340 0.0215
-7 6 3 5.5659 0.0170
-7 6 4 -0.4076 -0.0267
-7 6 5 13.2559 -0.0363
-7 6 6 -6.9094 -0.0014
-7 6 7 0.2350 0.0059
-7 6 8 -4.5520 0.0232
-7 6 9 3.6148 -0.0025
-7 6 10 -2.5917 0.0165
-7 6 11 -2.1222 0.0272
-7 6 12 5.3332 -0.0245
-7 6 13 0.5629 0.0117
-7 6 14 6.8974 0.0136
-7 6 15 -2.0309 0.0262
-7 6 16 -0.9653 -0.0048
-7 6 17 -1.4204 -0.0063
-7 6 18 1.4950 0.0365
-7 6 19 -0.5798 -0.0199
-7 6 20 0.3442 0.0146
-7 6 21 1.5879 0.0643
-7 6 22 0.5048 -0.0073
-7 6 23 2.5079 0.0477
-7 6 24 -0.0826 -0.0682
-7 6 25 3.4286 -0.0621
-7 6 26 -0.1078 0.0570
-7 6 27 4.4534 -0.0648
-7 7 -6 -3.7186 -0.0178
-7 7 -5 -0.8657 -0.0081
-7 7 -4 -7.3499 -0.0080
-7 7 -3 8.6596 -0.0017
-7 7 -2 2.6187 0.0092
-7 7 -1 -1.0890 -0.0650
-7 7 0 1.4043 -0.0130
-7 7 1 -1.0333 -0.0064
-7 7 2 7.6166 0.0162
-7 7 3 -7.7799 -0.0379
-7 7 4 4.3368 -0.0487
-7 7 5 -6.6309 0.0413
-7 7 7 -5.6557 -0.0335
-7 7 8 -6.7249 -0.0267
-7 7 9 -2.7117 0.0020
-7 7 10 2.2324 -0.0018
-7 7 11 3.2649 -0.0237
-7 7 12 5.9090 0.0161
-7 7 13 0.7523 0.0366
-7 7 14 3.2258 -0.0150
-7 7 15 -3.9337 -0.0372
-7 7 16 0.7205 -0.0160
-7 7 17 -3.3435 0.0443
-7 7 18 0.6670 0.0062
-7 7 19 -1.9097 -0.0160
-7 7 20 -1.8354 0.0169
-7 7 21 -1.3316 0.0271
-7 7 22 -0.6869 0.0019
-7 7 23 -1.3668 0.0238
-7 7 24 -0.4982 0.0048
-7 7 25 0.9550 0.0236
-7 7 26 1.9505 -0.1642
-7 7 27 -0.7748 0.0128
-7 8 -6 -0.1506 -0.0129
-7 8 -5 2.5299 -0.0432
-7 8 -4 -0.6450 0.0130
-7 8 -3 5.9501 0.0354
-7 8 -2 -2.0701 0.0212
-7 8 -1 0.2290 -0.0209
-7 8 0 1.9682 0.0261
-7 8 1 -2.1544 -0.0269
-7 8 2 7.9658 0.0111
-7 8 3 -2.9489 -0.0148
-7 8 4 2.7152 0.0085
-7 8 5 -1.9679 0.0337
-7 8 6 -1.9570 -0.0307
-7 8 7 -5.6625 -0.0230
-7 8 8 -6.4741 -0.0154
-7 8 9 0.4083 0.0024
-7 8 10 1.7957 0.0181
-7 8 11 2.1298 -0.0132
-7 8 12 -1.5864 -0.0146
-7 8 13 -1.2827 -0.0165
-7 8 14 -1.0325 0.0344
-7 8 15 -0.7729 0.0081
-7 8 16 0.9657 -0.0252
-7 8 17 2.7256 -0.0121
-7 8 18 -0.6882 0.0116
-7 8 19 0.0533 0.0045
-7 8 20 -0.1923 0.0112
-7 8 21 1.6020 0.0059
-7 8 22 0.5291 0.0426
-7 8 23 1.3242 0.0108
-7 8 24 -0.6257 0.0123
-7 8 25 -0.4656 0.0462
-7 8 26 0.9865 -0.0645
-7 9 -6 -0.4202 -0.0116
-7 9 -5 3.8571 0.0062
-7 9 -4 2.2432 0.0223
-7 9 -3 5.7931 -0.0237
-7 9 -2 0.3826 -0.0231
-7 9 -1 3.0081 -0.0107
-7 9 0 -3.3073 -0.0317
-7 9 1 1.1245 -0.0249
-7 9 2 -1.8912 -0.0028
-7 9 3 0.5411 -0.0215
-7 9 4 2.6547 -0.0057
-7 9 5 1.5064 0.0003
-7 9 6 3.1657 -0.0028
-7 9 7 4.4953 0.0121
-7 9 8 4.5267 0.0024
-7 9 9 5.7576 -0.0033
-7 9 10 0.7568 -0.0208
-7 9 11 -1.2929 -0.0178
-7 9 12 -6.9924 0.0023
-7 9 13 -3.8585 -0.0233
-7 9 14 -3.5099 -0.0044
-7 9 15 -1.3447 -0.0156
-7 9 16 -1.2550 0.0135
-7 9 17 -0.1190 0.0145
-7 9 18 0.1215 -0.0062
-7 9 19 -1.2054 0.0051
-7 9 20 -0.3785 -0.0355
-7 9 21 0.3940 0.0136
-7 9 22 1.1359 0.0088
-7 9 23 0.2594 0.0527
-7 9 24 0.6552 0.0199
-7 9 25 -2.3079 -0.0453
-7 9 26 0.6300 0.1542
-7 10 -6 -0.5769 0.0122
-7 10 -5 -4.9715 -0.0025
-7 10 -4 -2.7549 -0.0021
-7 10 -3 0.7714 -0.0146
-7 10 -2 -1.8480 0.0115
-7 10 -1 2.3658 0.0206
-7 10 0 -3.9504 0.0167
-7 10 1 2.2220 0.0103
-7 10 2 -2.7907 0.0248
-7 10 3 -4.7853 -0.0251
-7 10 4 -3.1300 -0.0079
-7 10 5 -4.7093 -0.0145
-7 10 6 -2.7601 -0.0113
-7 10 7 -1.0581 0.0160
-7 10 8 -1.9609 -0.0008
-7 10 9 -2.9996 -0.0036
-7 10 10 -2.7642 -0.0040
-7 10 11 -3.5990 0.0238
-7 10 12 -4.8826 0.0085
-7 10 13 0.1776 0.0194
-7 10 14 -1.1835 0.0016
-7 10 15 1.5956 -0.0368
-7 10 16 0.4743 0.0042
-7 10 17 -0.5970 0.0060
-7 10 18 -0.3444 -0.0210
-7 10 19 -2.4258 0.0220
-7 10 20 -0.2686 0.0110
-7 10 21 -1.3431 0.0281
-7 10 22 -0.4653 -0.0066
-7 10 23 -0.8292 0.0326
-7 10 24 -0.1663 -0.0404
-7 10 25 1.2065 -0.0132
-7 10 26 1.3622 0.2474
-7 11 -6 0.3618 -0.0014
-7 11 -5 -1.9929 -0.0103
-7 11 -4 0.5538 -0.0078
-7 11 -3 -5.0865 -0.0077
-7 11 -2 -1.5304 -0.0090
-7 11 -1 -2.2658 -0.0326
-7 11 0 -1.3364 -0.0062
-7 11 1 -5.2746 -0.0142
-7 11 2 -1.6750 -0.0034
-7 11 3 -0.3804 -0.0235
-7 11 4 -0.5349 -0.0011
-7 11 5 0.5365 -0.0067
-7 11 6 5.0465 -0.0111
-7 11 7 4.4974 -0.0231
-7 11 8 -1.4663 -0.0029
-7 11 9 -2.7649 0.0058
-7 11 10 -2.9172 0.0248
-7 11 11 0.2639 0.0207
-7 11 12 0.8150 -0.0070
-7 11 13 1.1531 -0.0198
-7 11 14 0.3027 0.0056
-7 11 15 1.8313 -0.0102
-7 11 16 1.3799 0.0111
-7 11 17 0.6770 -0.0049
-7 11 18 1.9848 0.0133
-7 11 19 1.8611 0.0062
-7 11 20 2.0225 -0.0366
-7 11 21 -0.1961 0.0134
-7 11 22 -0.3499 0.0512
-7 11 23 -2.8808 0.0431
-7 11 24 0.0095 -0.0263
-7 11 25 -2.4007 -0.0488
-7 12 -6 1.0641 0.0238
-7 12 -5 -0.0459 -0.0003
-7 12 -4 1.2966 -0.0001
-7 12 -3 -1.3420 0.0035
-7 12 -2 5.3943 -0.0007
-7 12 -1 -1.9897 -0.0107
-7 12 0 0.5977 0.0018
-7 12 1 -1.1013 0.0077
-7 12 2 0.0876 -0.0068
-7 12 3 -2.5520 0.0075
-7 12 4 1.6988 -0.0004
-7 12 5 3.1042 -0.0246
-7 12 6 2.2979 -0.0130
-7 12 7 3.7573 0.0183
-7 12 8 1.2644 0.0124
-7 12 9 1.6758 -0.0175
-7 12 10 -1.2046 0.0191
-7 12 11 3.8781 -0.0138
-7 12 12 0.0432 -0.0004
-7 12 13 1.6032 0.0084
-7 12 14 -0.9211 0.0334
-7 12 15 -2.2540 0.0124
-7 12 16 -1.7260 -0.0050
-7 12 17 -1.0093 -0.0174
-7 12 18 -0.4198 0.0215
-7 12 19 0.2331 0.0145
-7 12 20 1.2663 -0.0086
-7 12 21 2.9174 0.0261
-7 12 22 1.3184 -0.0218
-7 12 23 1.3089 -0.0486
-7 12 24 0.4835 -0.0231
-7 13 -6 -1.4690 0.0034
-7 13 -5 -1.8789 0.0089
-7 13 -4 2.6149 0.0046
-7 13 -3 -2.3841 -0.0179
-7 13 -2 -0.9362 -0.0009
-7 13 -1 -2.2536 -0.0045
-7 13 0 2.6825 -0.0197
-7 13 1 -5.2947 -0.0380
-7 13 2 -3.0186 -0.0072
-7 13 3 -1.6359 -0.0203
-7 13 4 -1.9684 -0.0197
-7 13 5 -7.6756 -0.0092
-7 13 6 -6.2197 0.0105
-7 13 7 -4.2359 -0.0020
-7 13 8 -6.0720 -0.0170
-7 13 9 -2.8726 -0.0185
-7 13 10 -4.5076 -0.0016
-7 13 11 1.0258 -0.0149
-7 13 12 -0.5231 -0.0007
-7 13 13 1.3458 -0.0025
-7 13 14 -0.7643 -0.0007
-7 13 15 2.1421 -0.0140
-7 13 16 -0.1760 0.0222
-7 13 17 -0.0221 -0.0080
-7 13 18 -0.3987 0.0172
-7 13 19 0.1331 0.0423
-7 13 20 0.5827 0.0115
-7 13 21 1.8217 0.0327
-7 13 22 0.2875 -0.0393
-7 13 23 -1.5907 -0.1028
-7 13 24 -1.2331 -0.1286
-7 14 -6 -0.2576 -0.0292
-7 14 -5 -1.9174 0.0017
-7 14 -4 0.4508 0.0070
-7 14 -3 -1.8886 -0.0051
-7 14 -2 -0.8004 -0.0021
-7 14 -1 -2.1353 -0.0007
-7 14 0 -3.1289 0.0158
-7 14 1 0.4458 0.0162
-7 14 2 2.4217 -0.0017
-7 14 3 1.0132 -0.0168
-7 14 4 3.5879 0.0077
-7 14 5 1.9456 -0.0016
-7 14 6 4.7398 -0.0184
-7 14 7 2.3472 -0.0235
-7 14 8 5.1923 -0.0049
-7 14 9 -0.5758 -0.0113
-7 14 10 3.4872 0.0101
-7 14 11 -0.8790 -0.0101
-7 14 12 -0.1417 0.0264
-7 14 13 -1.2352 -0.0044
-7 14 14 -0.5938 -0.0194
-7 14 15 1.0537 -0.0098
-7 14 16 0.9075 0.0029
-7 14 17 0.5136 -0.0337
-7 14 18 1.4389 0.0156
-7 14 19 -2.2521 0.0217
-7 14 20 0.1608 0.0103
-7 14 21 -2.9590 -0.0138
-7 14 22 -0.3150 -0.1087
-7 14 23 -1.0685 -0.1998
-7 15 -6 1.5208 -0.0058
-7 15 -5 1.7976 0.0056
-7 15 -4 2.1232 0.0085
-7 15 -3 2.9771 0.0000
-7 15 -2 0.0890 0.0065
-7 15 -1 1.7605 -0.0149
-7 15 0 5.6087 0.0114
-7 15 1 2.0577 -0.0096
-7 15 2 -1.2201 -0.0086
-7 15 3 -1.1428 0.0246
-7 15 4 1.3633 0.0191
-7 15 5 -3.4310 -0.0009
-7 15 6 0.2580 0.0056
-7 15 7 -5.3765 0.0217
-7 15 8 2.6356 0.0131
-7 15 9 -2.2436 -0.0141
-7 15 10 1.4382 -0.0185
-7 15 11 -1.4753 -0.0064
-7 15 12 1.1389 -0.0089
-7 15 13 -0.0129 -0.0125
-7 15 14 0.1465 -0.0219
-7 15 15 0.4838 0.0190
-7 15 16 0.6058 -0.0252
-7 15 17 3.1724 -0.0756
-7 15 18 1.2260 0.0161
-7 15 19 1.0512 -0.0442
-7 15 20 0.2792 0.0147
-7 15 21 2.1943 0.0273
-7 15 22 1.3734 -0.0452
-7 16 -6 -2.9298 -0.0045
-7 16 -5 -0.7789 -0.0174
-7 16 -4 -1.6388 -0.0072
-7 16 -3 -2.5434 0.0063
-7 16 -2 -1.4856 0.0090
-7 16 -1 0.4250 0.0025
-7 16 0 0.0348 0.0059
-7 16 1 1.4387 0.0069
-7 16 2 1.5225 0.0080
-7 16 3 1.3040 0.0052
-7 16 4 1.2970 -0.0291
-7 16 5 1.7660 -0.0192
-7 16 6 -0.8881 0.0323
-7 16 7 -0.9448 0.0056
-7 16 8 0.0542 -0.0069
-7 16 9 -2.2899 -0.0108
-7 16 10 0.9543 0.0045
-7 16 11 -1.4353 -0.0090
-7 16 12 0.8356 0.0024
-7 16 13 0.2915 0.0165
-7 16 14 -0.0427 0.0279
-7 16 15 1.0877 -0.0170
-7 16 16 0.2869 -0.0518
-7 16 17 0.2407 -0.0097
-7 16 18 -2.4188 0.0136
-7 16 19 -1.1631 -0.0511
-7 16 20 -0.1708 0.0048
-7 16 21 0.5485 0.1063
-7 17 -6 -0.2797 -0.0017
-7 17 -5 1.3064 -0.0003
-7 17 -4 -1.4592 0.0069
-7 17 -3 0.4411 0.0100
-7 17 -2 -0.5774 0.0055
-7 17 -1 -1.0030 -0.0153
-7 17 0 -0.0013 -0.0195
-7 17 1 -0.2998 0.0105
-7 17 2 -1.4530 0.0032
-7 17 3 -1.8358 -0.0191
-7 17 4 -0.3087 0.0128
-7 17 5 -0.1360 0.0252
-7 17 6 0.0143 0.0324
-7 17 7 0.1938 -0.0075
-7 17 8 -0.7921 0.0303
-7 17 9 1.0386 0.0568
-7 17 10 0.2050 0.0219
-7 17 11 -1.5747 -0.0317
-7 17 12 0.9459 0.0154
-7 17 13 0.1999 -0.0458
-7 17 14 0.5981 -0.0147
-7 17 15 -0.1264 -0.0259
-7 17 16 0.3193 0.0631
-7 17 17 0.3497 0.0026
-7 17 18 -1.3907 -0.0627
-7 17 19 1.1515 -0.1115
-7 17 20 0.0933 -0.0588
-7 18 -6 -2.5884 -0.0054
-7 18 -5 -0.5083 0.0160
-7 18 -4 -1.0321 -0.0122
-7 18 -3 0.2061 -0.0195
-7 18 -2 -0.6849 0.0065
-7 18 -1 1.0262 -0.0362
-7 18 0 -1.5084 -0.0096
-7 18 1 -0.6101 0.0024
-7 18 2 1.2549 -0.0057
-7 18 3 -1.1104 0.0120
-7 18 4 -0.6798 0.0306
-7 18 5 1.1309 -0.0100
-7 18 6 -0.5028 -0.0054
-7 18 7 1.3713 -0.0261
-7 18 8 1.6078 0.0088
-7 18 9 1.9743 -0.0043
-7 18 10 1.5551 0.0323
-7 18 11 0.3208 0.0090
-7 18 12 1.2613 0.0268
-7 18 13 0.7705 -0.0227
-7 18 14 1.2379 0.0246
-7 18 15 -0.3872 0.0561
-7 18 16 -1.9790 0.0685
-7 18 17 -0.3016 -0.1086
-7 18 18 1.6381 0.0010
-7 18 19 -1.1138 -0.1056
-7 19 -6 -0.4422 -0.0128
-7 19 -5 -3.2627 -0.0201
-7 19 -4 -1.6667 0.0219
-7 19 -3 0.2739 -0.0083
-7 19 -2 -0.2387 0.0074
-7 19 -1 -2.9672 -0.0058
-7 19 0 0.8334 0.0104
-7 19 1 -1.4420 -0.0107
-7 19 2 1.4871 -0.0026
-7 19 3 -0.6985 0.0025
-7 19 4 1.3567 -0.0329
-7 19 5 0.0133 -0.0077
-7 19 6 0.9424 0.0221
-7 19 7 1.1502 -0.0113
-7 19 8 -1.3883 0.0458
-7 19 9 4.5636 -0.0152
-7 19 10 -0.1804 0.0177
-7 19 11 0.5749 -0.0274
-7 19 12 -0.0812 0.0110
-7 19 13 1.2997 0.0810
-7 19 14 0.0580 0.0388
-7 19 15 -1.6457 -0.0194
-7 19 16 -0.5614 -0.0397
-7 19 17 -0.2958 -0.0050
-7 20 -6 0.2438 0.0114
-7 20 -5 0.6351 0.0049
-7 20 -4 0.3747 0.0200
-7 20 -3 -1.4085 -0.0152
-7 20 -2 2.3245 -0.0043
-7 20 -1 1.1057 0.0190
-7 20 0 0.9652 0.0346
-7 20 1 -1.0761 0.0184
-7 20 2 1.5823 -0.0199
-7 20 3 -0.4841 -0.0158
-7 20 4 0.4030 -0.0445
-7 20 5 -0.3175 -0.0253
-7 20 6 0.4367 -0.0248
-7 20 7 2.7435 -0.0148
-7 20 8 -0.0173 -0.0059
-7 20 9 -0.1801 -0.0499
-7 20 10 1.9308 0.0131
-7 20 11 -0.8871 0.0175
-7 20 12 -1.9326 0.0685
-7 20 13 -2.7617 0.0272
-7 20 14 -2.9684 -0.0598
-7 20 15 -2.0693 -0.0788
-7 20 16 0.3874 0.1285
-7 21 -6 -0.7516 0.0127
-7 21 -5 -0.8663 -0.0057
-7 21 -4 3.2631 -0.0030
-7 21 -3 -0.3702 -0.0554
-7 21 -2 0.7137 0.0466
-7 21 -1 0.1142 -0.0478
-7 21 0 -0.9909 -0.0101
-7 21 1 -0.5323 0.0371
-7 21 2 -1.8602 -0.0010
-7 21 3 -1.5272 0.0601
-7 21 4 1.9160 0.0318
-7 21 5 0.1053 -0.0442
-7 21 6 2.0569 -0.0150
-7 21 7 -1.2415 0.0094
-7 21 8 2.3420 0.0087
-7 21 9 0.3640 -0.0056
-7 21 10 1.0305 -0.0211
-7 21 11 0.9777 -0.0017
-7 21 12 -2.5723 -0.0896
-7 21 13 -0.1574 -0.3233
-7 21 14 -0.3037 0.0590
-7 22 -6 1.7646 0.0128
-7 22 -5 -1.7288 0.0211
-7 22 -4 -1.5745 0.0624
-7 22 -3 -2.3125 0.0095
-7 22 -2 -2.8078 0.0113
-7 22 -1 -0.0145 0.0040
-7 22 0 -1.1693 -0.0080
-7 22 1 -0.8326 0.0019
-7 22 2 0.4329 -0.0050
-7 22 3 0.4844 0.0223
-7 22 4 -0.6393 0.0054
-7 22 5 1.6593 0.0548
-7 22 6 1.6441 0.0348
-7 22 7 -0.8933 -0.1537
-7 22 8 -0.5653 0.0347
-7 22 9 -1.6151 0.0684
-7 22 10 2.6174 0.0244
-7 22 11 0.7687 -0.2482
-7 23 -5 -4.5679 -0.0094
-7 23 -4 -4.9492 0.0069
-7 23 -3 -2.1580 0.0237
-7 23 -2 -2.0058 -0.0120
-7 23 -1 -0.7505 0.1326
-7 23 0 0.8441 -0.0696
-7 23 1 2.2976 0.0471
-7 23 2 0.4939 -0.1097
-7 23 3 2.4069 0.0619
-7 23 4 -0.1403 -0.0835
-7 23 5 1.1952 0.0886
-7 23 6 -1.0972 -0.0348
-7 23 7 1.9262 -0.0013
-7 23 8 -2.9197 0.2492
-6 0 -4 12.2105 -1.1873
-6 0 -2 11.9157 -0.1145
-6 0 0 17.0968 -0.2192
-6 0 2 -15.5303 0.2337
-6 0 4 -3.0322 -0.0184
-6 0 6 17.9940 0.0053
-6 0 8 20.4204 -0.0579
-6 0 10 5.5721 0.0649
-6 0 12 1.0270 0.0224
-6 0 14 0.0588 0.0200
-6 0 16 4.0024 -0.0189
-6 0 18 7.5357 -0.0037
-6 0 20 9.7549 0.0214
-6 0 22 5.0350 -0.0167
-6 0 24 2.8298 0.0125
-6 0 26 1.1283 0.0210
-6 0 28 -1.5255 0.0111
-6 1 -5 -20.9749 -0.3328
-6 1 -4 16.8291 0.2521
-6 1 -3 6.2562 0.5733
-6 1 -2 30.7645 -0.0396
-6 1 -1 4.3465 0.0301
-6 1 0 2.9514 -0.1427
-6 1 1 26.9352 0.0265
-6 1 2 -18.0262 0.0165
-6 1 3 -3.7948 -0.1273
-6 1 4 3.6703 0.0587
-6 1 5 17.4695 -0.0059
-6 1 6 -6.0099 0.0372
-6 1 7 20.9628 -0.0194
-6 1 8 16.1417 -0.0293
-6 1 9 14.6276 0.0207
-6 1 10 15.2484 -0.0442
-6 1 11 7.0078 -0.0116
-6 1 12 6.3803 -0.0019
-6 1 13 2.0464 0.0159
-6 1 14 2.0164 0.0165
-6 1 15 -0.1535 0.0186
-6 1 16 -0.2886 -0.0106
-6 1 17 -9.5267 -0.0274
-6 1 18 0.8114 0.0053
-6 1 19 -5.1027 0.0006
-6 1 20 2.3821 0.0043
-6 1 21 -6.7302 -0.0103
-6 1 22 3.1600 0.0227
-6 1 23 -1.6914 0.0411
-6 1 24 0.5135 -0.0158
-6 1 25 1.8499 0.0461
-6 1 26 0.2677 0.0188
-6 1 27 -0.8906 -0.0670
-6 1 28 0.1539 -0.0883
-6 2 -5 -8.9806 -0.0976
-6 2 -4 2.6737 0.0186
-6 2 -3 -14.3601 0.0080
-6 2 -2 -0.8927 -0.0684
-6 2 -1 6.3262 0.1548
-6 2 0 -22.3565 -0.0473
-6 2 1 -0.1784 0.0377
-6 2 3 10.7155 -0.0600
-6 2 4 -29.6652 0.0284
-6 2 5 11.3948 -0.0522
-6 2 6 -8.8850 0.0440
-6 2 7 -22.0656 -0.0266
-6 2 8 1.5287 0.0219
-6 2 9 -11.5644 0.0138
-6 2 10 -7.5231 -0.0464
-6 2 11 -16.4157 -0.0078
-6 2 12 0.7148 -0.0002
-6 2 13 -1.7080 -0.0225
-6 2 14 2.4381 0.0194
-6 2 15 0.4935 0.0309
-6 2 16 1.8831 0.0358
-6 2 17 2.7531 -0.0106
-6 2 18 -0.0185 0.0003
-6 2 19 1.2252 -0.0236
-6 2 20 0.2963 0.0166
-6 2 21 -0.7214 0.0187
-6 2 22 1.5084 0.0224
-6 2 23 -0.4295 -0.0102
-6 2 24 -2.1861 -0.0036
-6 2 25 1.7254 -0.0142
-6 2 26 1.3513 0.0012
-6 2 27 0.8396 0.1300
-6 2 28 -1.4637 -0.0164
-6 3 -5 -7.4793 0.0677
-6 3 -4 -11.7362 -0.0875
-6 3 -3 18.9690 -0.1114
-6 3 -2 -7.8776 0.0708
-6 3 -1 -9.2560 0.2250
-6 3 0 -8.9515 0.0314
-6 3 1 10.9537 0.0627
-6 3 2 -16.1180 0.0142
-6 3 3 7.0391 0.0883
-6 3 4 -2.9619 -0.0237
-6 3 5 16.3911 -0.0885
-6 3 6 -12.2642 0.0568
-6 3 7 7.1262 -0.0081
-6 3 8 6.8638 0.0083
-6 3 9 -9.0993 -0.0196
-6 3 10 7.1145 0.0250
-6 3 11 -8.2407 0.0716
-6 3 12 4.8197 -0.0528
-6 3 13 -2.8035 -0.0243
-6 3 14 0.5950 -0.0078
-6 3 15 0.1964 -0.0207
-6 3 16 -2.5043 -0.0204
-6 3 17 2.6422 -0.0104
-6 3 18 -2.7530 0.0117
-6 3 19 3.1918 0.0215
-6 3 20 -1.2157 -0.0313
-6 3 21 0.5164 -0.0020
-6 3 22 -0.5474 0.0367
-6 3 23 0.5428 0.0136
-6 3 24 -1.8619 -0.0158
-6 3 25 -0.9078 -0.0622
-6 3 26 0.1334 0.0025
-6 3 27 2.5027 -0.0131
-6 3 28 -4.0606 -0.1087
-6 4 -5 8.5739 -0.0061
-6 4 -4 -6.3767 -0.0525
-6 4 -3 -4.0904 -0.0144
-6 4 -2 0.0853 -0.0388
-6 4 -1 -3.1613 -0.1003
-6 4 0 -4.3988 -0.0226
-6 4 1 -5.2847 0.0507
-6 4 2 6.2575 0.0425
-6 4 3 -7.8645 0.0675
-6 4 4 -5.8737 0.0252
-6 4 5 12.4418 -0.0052
-6 4 6 2.5965 -0.0095
-6 4 7 -5.2017 -0.0525
-6 4 8 -15.8017 0.0185
-6 4 9 8.4135 -0.0422
-6 4 10 -1.0319 0.0135
-6 4 11 -0.8527 0.0157
-6 4 12 4.0337 0.0038
-6 4 13 -1.1779 0.0367
-6 4 14 1.6775 -0.0125
-6 4 15 -0.8660 -0.0040
-6 4 16 0.0373 0.0095
-6 4 17 -0.8095 -0.0532
-6 4 18 -0.6093 -0.0152
-6 4 19 0.2501 0.0054
-6 4 20 -2.6186 -0.0070
-6 4 21 1.1659 0.0263
-6 4 22 0.0126 -0.0198
-6 4 23 -0.1691 0.0292
-6 4 24 1.7177 0.0130
-6 4 25 0.3751 -0.0093
-6 4 26 2.7769 0.0262
-6 4 27 0.3665 -0.0885
-6 4 28 3.3515 0.0312
-6 5 -5 -1.1063 0.0949
-6 5 -4 -16.5250 0.0109
-6 5 -3 4.7779 0.0906
-6 5 -2 12.3998 -0.0375
-6 5 -1 1.7566 -0.0007
-6 5 0 17.2271 -0.0174
-6 5 1 1.8193 -0.0016
-6 5 2 12.0443 0.0366
-6 5 3 -14.2055 0.0270
-6 5 4 -3.8526 0.0113
-6 5 5 -0.5518 0.0551
-6 5 6 -8.8397 0.0529
-6 5 7 -1.1726 0.0339
-6 5 8 -7.8331 -0.0036
-6 5 9 -3.0118 -0.0472
-6 5 10 -2.9503 0.0081
-6 5 11 -2.7140 -0.0087
-6 5 12 -5.6032 -0.0131
-6 5 13 -4.6670 0.0233
-6 5 14 -1.0302 -0.0168
-6 5 15 -1.7588 0.0319
-6 5 16 2.3862 -0.0005
-6 5 17 1.3654 -0.0182
-6 5 18 -0.9649 0.0209
-6 5 19 0.4173 -0.0509
-6 5 20 -0.9708 -0.0231
-6 5 21 0.7838 -0.0030
-6 5 22 -2.4084 -0.0085
-6 5 23 1.3625 0.0811
-6 5 24 -2.9151 0.0435
-6 5 25 0.7570 -0.0219
-6 5 26 -0.8941 0.0085
-6 5 27 -1.1800 -0.1721
-6 6 -5 -4.0812 -0.0264
-6 6 -4 -1.5345 -0.0091
-6 6 -3 1.4601 0.0132
-6 6 -2 -1.7725 0.0283
-6 6 -1 8.2282 0.0463
-6 6 0 9.5241 -0.0138
-6 6 1 -2.3862 -0.0620
-6 6 2 11.8799 -0.0122
-6 6 3 -15.0761 -0.0291
-6 6 4 1.3342 0.0003
-6 6 5 -8.9384 -0.0026
-6 6 6 18.0549 0.0009
-6 6 7 1.7298 0.0281
-6 6 8 2.3424 0.0043
-6 6 9 9.0741 -0.0012
-6 6 10 6.2699 0.0199
-6 6 11 0.9522 -0.0138
-6 6 12 -2.4497 0.0122
-6 6 13 -5.7597 -0.0235
-6 6 14 0.7935 0.0114
-6 6 15 -0.5926 0.0398
-6 6 16 1.4674 -0.0189
-6 6 17 -0.9354 0.0156
-6 6 18 0.5581 -0.0032
-6 6 19 0.6637 -0.0193
-6 6 20 1.1631 0.0182
-6 6 21 2.1652 -0.0671
-6 6 22 0.6262 -0.0369
-6 6 23 3.1209 0.0503
-6 6 24 1.2443 -0.0094
-6 6 25 -0.6576 0.0222
-6 6 26 -2.1462 0.0782
-6 6 27 -0.2218 0.2481
-6 7 -5 -0.0742 0.0452
-6 7 -4 -5.6133 0.0013
-6 7 -3 -3.7128 0.0121
-6 7 -2 -2.2388 0.0217
-6 7 -1 -4.3589 0.0344
-6 7 0 -1.4389 -0.0059
-6 7 1 -9.0645 0.0137
-6 7 2 1.4052 0.0033
-6 7 3 -12.9393 -0.0265
-6 7 4 7.1333 -0.0049
-6 7 5 -7.5859 -0.0405
-6 7 6 11.4496 -0.0270
-6 7 7 4.0266 -0.0008
-6 7 8 7.6808 0.0212
-6 7 9 2.2204 0.0548
-6 7 10 -2.4857 0.0074
-6 7 11 0.6782 0.0053
-6 7 12 -4.7511 0.0247
-6 7 13 1.4866 -0.0024
-6 7 14 -2.7431 -0.0212
-6 7 15 2.9488 -0.0016
-6 7 16 1.4819 0.0202
-6 7 17 -0.5374 0.0146
-6 7 18 -0.4539 -0.0296
-6 7 19 2.5100 0.0148
-6 7 20 -0.1024 0.0167
-6 7 21 1.2345 -0.0278
-6 7 22 2.0646 0.0191
-6 7 23 0.3854 -0.0278
-6 7 24 2.0723 -0.0175
-6 7 25 -1.7258 0.0186
-6 7 26 3.9821 -0.1191
-6 7 27 0.7325 0.0128
-6 8 -5 -7.6764 0.0085
-6 8 -4 -0.7221 -0.0145
-6 8 -3 -1.9758 -0.0024
-6 8 -2 -0.7605 -0.0351
-6 8 -1 4.8632 0.0025
-6 8 0 4.4006 0.0051
-6 8 1 1.2728 0.0111
-6 8 2 -0.2415 -0.0064
-6 8 3 -0.4728 -0.0153
-6 8 4 -5.1530 0.0048
-6 8 5 -2.7686 -0.0527
-6 8 6 4.1656 -0.0071
-6 8 7 3.4482 -0.0034
-6 8 8 0.1728 0.0014
-6 8 9 -1.8691 -0.0270
-6 8 10 -2.4173 -0.0285
-6 8 11 4.9265 0.0381
-6 8 12 0.7693 0.0215
-6 8 13 8.6382 -0.0033
-6 8 14 -0.6123 -0.0085
-6 8 15 4.2175 0.0285
-6 8 16 -2.0884 -0.0014
-6 8 17 0.5941 -0.0387
-6 8 18 -1.2284 -0.0040
-6 8 19 1.9854 0.0248
-6 8 20 0.8667 -0.0299
-6 8 21 -0.1659 0.0132
-6 8 22 -0.0250 0.0223
-6 8 23 1.2216 -0.0244
-6 8 24 0.2251 0.0937
-6 8 25 -0.5903 0.0381
-6 8 26 1.1358 -0.0514
-6 8 27 1.8453 -0.1750
-6 9 -5 -0.7077 -0.0016
-6 9 -4 3.2222 0.0169
-6 9 -3 -6.2541 -0.0030
-6 9 -2 1.3430 0.0011
-6 9 -1 -3.8934 0.0031
-6 9 0 -3.0955 -0.0059
-6 9 1 0.9998 -0.0157
-6 9 2 -3.9238 0.0062
-6 9 3 0.5006 0.0205
-6 9 4 3.0416 0.0111
-6 9 5 2.0891 -0.0160
-6 9 6 3.7395 0.0017
-6 9 7 -1.9834 -0.0078
-6 9 8 0.0399 -0.0234
-6 9 9 -3.3872 -0.0260
-6 9 10 -2.9415 -0.0066
-6 9 11 1.0734 0.0243
-6 9 12 3.9867 -0.0097
-6 9 13 3.0230 -0.0022
-6 9 14 1.2799 0.0040
-6 9 15 -0.1984 0.0239
-6 9 16 -0.6401 0.0119
-6 9 17 -0.2814 0.0027
-6 9 18 2.3390 0.0309
-6 9 19 1.4452 -0.0205
-6 9 20 0.2225 -0.0210
-6 9 21 -0.2187 0.0327
-6 9 22 0.1750 0.0085
-6 9 23 0.0657 0.0050
-6 9 24 0.0053 -0.0122
-6 9 25 -0.3753 -0.1539
-6 9 26 -1.3382 -0.0776
-6 10 -5 -4.0398 -0.0077
-6 10 -4 6.4466 0.0044
-6 10 -3 -2.1673 0.0169
-6 10 -2 6.4793 0.0190
-6 10 -1 -0.6053 -0.0076
-6 10 0 4.0886 -0.0247
-6 10 1 -2.2933 -0.0019
-6 10 2 5.0422 -0.0005
-6 10 3 -1.3783 -0.0058
-6 10 4 2.7031 -0.0060
-6 10 5 -0.1254 0.0128
-6 10 6 -0.8099 0.0191
-6 10 7 -1.7829 0.0011
-6 10 8 3.7337 0.0246
-6 10 9 1.8421 0.0178
-6 10 10 2.8812 -0.0192
-6 10 11 2.9185 -0.0358
-6 10 12 1.9727 -0.0138
-6 10 13 0.3986 0.0030
-6 10 14 -2.5851 -0.0168
-6 10 15 -1.5879 -0.0160
-6 10 16 -3.4117 0.0135
-6 10 17 -1.0966 0.0272
-6 10 18 -2.1652 -0.0019
-6 10 19 -0.8924 -0.0330
-6 10 20 -1.6654 0.0127
-6 10 21 0.3864 0.0060
-6 10 22 1.3153 -0.0441
-6 10 23 2.3037 0.0237
-6 10 24 1.4251 0.0209
-6 10 25 -0.2846 -0.0719
-6 10 26 -2.0976 -0.2422
-6 11 -5 -0.2973 -0.0220
-6 11 -4 3.1344 -0.0229
-6 11 -3 -2.2599 0.0096
-6 11 -2 1.7423 0.0007
-6 11 -1 -3.5830 -0.0040
-6 11 0 5.2990 0.0138
-6 11 1 -0.1770 0.0167
-6 11 2 1.7891 -0.0093
-6 11 3 0.1650 -0.0102
-6 11 4 -2.1191 -0.0065
-6 11 5 -8.2528 -0.0080
-6 11 6 -6.7721 0.0009
-6 11 7 -7.2246 -0.0085
-6 11 8 -2.5042 0.0163
-6 11 9 -0.8371 0.0152
-6 11 10 -1.3882 0.0005
-6 11 11 -0.5430 -0.0024
-6 11 12 -0.6355 0.0014
-6 11 13 0.0498 -0.0001
-6 11 14 -0.0711 -0.0026
-6 11 15 2.9371 0.0153
-6 11 16 1.7998 -0.0199
-6 11 17 1.5229 -0.0113
-6 11 18 -0.1245 -0.0010
-6 11 19 2.3094 0.0175
-6 11 20 -2.4657 0.0340
-6 11 21 0.2788 0.0070
-6 11 22 -2.8330 0.0162
-6 11 23 0.2681 -0.0321
-6 11 24 -1.7693 0.0822
-6 11 25 0.5294 -0.0569
-6 12 -5 1.0352 0.0059
-6 12 -4 0.4899 0.0037
-6 12 -3 -0.3883 -0.0088
-6 12 -2 1.5227 0.0009
-6 12 -1 -1.1013 -0.0083
-6 12 0 0.9074 0.0161
-6 12 1 2.4351 -0.0064
-6 12 2 4.8958 -0.0020
-6 12 3 3.1373 0.0098
-6 12 4 4.8497 0.0210
-6 12 5 5.2898 0.0000
-6 12 6 6.8359 -0.0012
-6 12 7 2.7804 0.0023
-6 12 8 7.9236 -0.0006
-6 12 9 4.3088 0.0072
-6 12 10 2.2113 0.0074
-6 12 11 0.7157 0.0361
-6 12 12 -0.9514 0.0261
-6 12 13 -0.0292 -0.0054
-6 12 14 0.2632 -0.0312
-6 12 15 -1.0972 0.0009
-6 12 16 -1.5655 -0.0137
-6 12 17 2.1965 0.0055
-6 12 18 0.6816 0.0015
-6 12 19 0.4291 -0.0103
-6 12 20 -1.2428 0.0207
-6 12 21 0.1137 0.0317
-6 12 22 -0.7972 -0.0275
-6 12 23 -0.3473 0.0471
-6 12 24 1.3368 0.0676
-6 13 -5 0.5411 0.0161
-6 13 -4 2.0974 0.0048
-6 13 -3 3.3976 -0.0224
-6 13 -2 -0.4672 -0.0094
-6 13 -1 -0.1622 -0.0173
-6 13 0 3.6996 -0.0311
-6 13 1 1.0053 -0.0365
-6 13 2 -3.2795 0.0066
-6 13 3 -3.6916 -0.0054
-6 13 4 0.9785 0.0107
-6 13 5 -4.7999 0.0009
-6 13 6 -3.1298 -0.0067
-6 13 7 -6.8946 0.0115
-6 13 8 1.2220 0.0044
-6 13 9 -4.6450 -0.0017
-6 13 10 1.2137 -0.0028
-6 13 11 -3.7665 -0.0015
-6 13 12 0.8883 -0.0089
-6 13 13 0.3128 0.0298
-6 13 14 -0.9637 0.0033
-6 13 15 -1.1651 0.0176
-6 13 16 -2.3727 0.0004
-6 13 17 -1.5242 0.0140
-6 13 18 -1.5555 -0.0200
-6 13 19 -0.7797 -0.0240
-6 13 20 -0.0419 0.0236
-6 13 21 -0.5980 0.0084
-6 13 22 3.1450 -0.0011
-6 13 23 1.3168 0.0751
-6 13 24 1.7060 -0.3111
-6 14 -5 -0.8166 -0.0076
-6 14 -4 -4.7623 0.0103
-6 14 -3 -1.9769 0.0059
-6 14 -2 -2.5011 -0.0027
-6 14 -1 -0.7082 -0.0069
-6 14 0 -4.7788 -0.0035
-6 14 1 -2.2518 0.0229
-6 14 2 0.8043 -0.0071
-6 14 3 0.2634 -0.0051
-6 14 4 -0.8597 -0.0126
-6 14 5 0.8465 0.0158
-6 14 6 1.0929 0.0082
-6 14 7 -2.4200 -0.0010
-6 14 8 0.6361 -0.0025
-6 14 9 -3.3412 0.0031
-6 14 10 2.7652 -0.0138
-6 14 11 -1.7353 0.0087
-6 14 12 1.9001 0.0139
-6 14 13 0.5239 0.0131
-6 14 14 1.0560 0.0194
-6 14 15 0.6714 -0.0090
-6 14 16 -0.9282 0.0112
-6 14 17 -1.8766 0.0164
-6 14 18 -3.0729 -0.0185
-6 14 19 -1.3414 0.0080
-6 14 20 -0.9853 0.0288
-6 14 21 -0.9719 -0.0011
-6 14 22 1.3118 0.1380
-6 14 23 1.4120 -0.0469
-6 15 -5 1.9783 -0.0331
-6 15 -4 -2.0581 -0.0201
-6 15 -3 3.0809 0.0089
-6 15 -2 0.8680 -0.0059
-6 15 -1 -2.2927 -0.0106
-6 15 0 -0.1521 -0.0002
-6 15 1 -0.2487 0.0012
-6 15 2 0.3228 -0.0138
-6 15 3 -1.7884 -0.0226
-6 15 4 -0.2585 0.0103
-6 15 5 2.9331 -0.0289
-6 15 6 1.8190 0.0034
-6 15 7 2.6665 -0.0237
-6 15 8 1.7286 0.0065
-6 15 9 3.0574 0.0138
-6 15 10 0.4110 0.0024
-6 15 11 1.1526 0.0218
-6 15 12 -1.3201 -0.0034
-6 15 13 -0.1892 -0.0092
-6 15 14 -0.5939 0.0021
-6 15 15 0.1322 0.0299
-6 15 16 -1.7602 -0.0080
-6 15 17 2.1762 -0.0066
-6 15 18 0.8139 0.0101
-6 15 19 3.6118 0.0608
-6 15 20 -0.6284 -0.0589
-6 15 21 1.4515 0.0286
-6 15 22 0.9480 -0.0670
-6 16 -5 1.5576 0.0076
-6 16 -4 0.4395 -0.0003
-6 16 -3 -0.0406 -0.0063
-6 16 -2 1.4632 -0.0062
-6 16 -1 1.1053 0.0234
-6 16 0 0.0242 0.0197
-6 16 1 -0.5061 -0.0125
-6 16 2 -0.1621 0.0126
-6 16 3 0.3369 0.0197
-6 16 4 -4.0264 0.0249
-6 16 5 1.5415 -0.0162
-6 16 6 -4.2251 -0.0064
-6 16 7 1.5555 -0.0051
-6 16 8 -1.9712 -0.0169
-6 16 9 2.3610 0.0042
-6 16 10 0.7875 0.0053
-6 16 11 2.0637 0.0155
-6 16 12 -0.1454 -0.0430
-6 16 13 2.4431 -0.0064
-6 16 14 0.7335 0.0172
-6 16 15 0.2861 -0.0276
-6 16 16 -0.0202 0.0083
-6 16 17 1.3784 0.0364
-6 16 18 1.3300 -0.0660
-6 16 19 1.5097 0.0206
-6 16 20 -1.5249 -0.0043
-6 16 21 1.4725 -0.2399
-6 17 -5 -1.4883 0.0236
-6 17 -4 -0.9700 0.0196
-6 17 -3 1.0746 -0.0249
-6 17 -2 -0.1844 -0.0224
-6 17 -1 -0.5407 0.0184
-6 17 0 0.2525 -0.0057
-6 17 1 -1.3909 -0.0137
-6 17 2 2.3542 0.0023
-6 17 3 0.0355 0.0060
-6 17 4 1.9470 0.0124
-6 17 5 -0.8775 -0.0057
-6 17 6 1.2101 -0.0027
-6 17 7 2.0173 -0.0010
-6 17 8 -2.6415 0.0078
-6 17 9 0.9409 0.0053
-6 17 10 -1.0369 -0.0516
-6 17 11 -1.1801 -0.0207
-6 17 12 -1.2485 -0.0063
-6 17 13 -2.5354 0.0345
-6 17 14 -0.6734 -0.0035
-6 17 15 -1.3585 -0.0334
-6 17 16 0.3924 -0.0153
-6 17 17 -0.0917 -0.0951
-6 17 18 -1.2928 -0.1058
-6 17 19 -1.2031 0.1149
-6 17 20 1.6877 -0.1039
-6 18 -5 0.8742 -0.0011
-6 18 -4 0.8751 -0.0118
-6 18 -3 -0.8986 -0.0118
-6 18 -2 0.5071 -0.0075
-6 18 -1 0.7891 0.0006
-6 18 0 1.3648 0.0101
-6 18 1 -2.2386 0.0066
-6 18 2 0.5148 0.0194
-6 18 3 -1.6391 0.0073
-6 18 4 -1.2116 0.0074
-6 18 5 -0.8624 0.0097
-6 18 6 -0.6348 0.0118
-6 18 7 -0.0469 0.0142
-6 18 8 0.5457 -0.0100
-6 18 9 -0.4297 -0.0222
-6 18 10 -1.3571 0.0161
-6 18 11 1.1795 0.0391
-6 18 12 -1.7800 0.0078
-6 18 13 -1.2992 -0.0315
-6 18 14 -0.1286 0.0225
-6 18 15 1.1267 -0.0708
-6 18 16 1.0492 -0.0059
-6 18 17 -1.9807 -0.0066
-6 18 18 2.9091 0.1393
-6 18 19 -0.3660 0.1160
-6 19 -5 -1.1297 -0.0098
-6 19 -4 1.2203 -0.0252
-6 19 -3 -0.6945 0.0216
-6 19 -2 0.5806 -0.0010
-6 19 -1 0.0931 -0.0000
-6 19 0 2.6817 -0.0040
-6 19 1 1.1987 -0.0107
-6 19 2 -0.8594 0.0068
-6 19 3 -0.3513 -0.0276
-6 19 4 -0.1625 0.0231
-6 19 5 -0.7025 0.0042
-6 19 6 -0.3934 0.0190
-6 19 7 -0.9702 -0.0024
-6 19 8 -1.9581 0.0276
-6 19 9 -0.7730 0.0359
-6 19 10 -0.0760 0.0127
-6 19 11 1.4949 -0.0183
-6 19 12 -1.9339 -0.0004
-6 19 13 1.1866 -0.0142
-6 19 14 1.7735 -0.0149
-6 19 15 1.2041 -0.0281
-6 19 16 1.0977 -0.0195
-6 19 17 0.0793 0.2687
-6 19 18 -0.1269 0.0087
-6 20 -5 2.4209 -0.0266
-6 20 -4 1.3740 -0.0081
-6 20 -3 0.0026 0.0159
-6 20 -2 -1.4123 -0.0020
-6 20 -1 1.2501 0.0277
-6 20 0 -0.3927 0.0160
-6 20 1 1.7505 -0.0258
-6 20 2 -1.5133 -0.0172
-6 20 3 2.7493 -0.0224
-6 20 4 0.2331 -0.0123
-6 20 5 1.1333 0.0048
-6 20 6 -0.3455 -0.0241
-6 20 7 0.5861 -0.0205
-6 20 8 0.1385 -0.0185
-6 20 9 -1.7985 0.0336
-6 20 10 -1.0158 0.0367
-6 20 11 -0.2227 0.0007
-6 20 12 -0.8596 -0.0207
-6 20 13 2.0884 0.0995
-6 20 14 -0.0640 0.0255
-6 20 15 1.6137 0.1749
-6 20 16 1.2780 0.1327
-6 21 -5 0.0039 0.0002
-6 21 -4 1.2948 -0.0258
-6 21 -3 2.7747 -0.0162
-6 21 -2 -1.4454 -0.0010
-6 21 -1 2.1218 -0.0113
-6 21 0 -1.3956 -0.0096
-6 21 1 3.1486 -0.0099
-6 21 2 -0.9308 0.0240
-6 21 3 0.9882 0.0085
-6 21 4 -0.6881 -0.0016
-6 21 5 0.6014 -0.0119
-6 21 6 0.1886 -0.0240
-6 21 7 -0.9143 0.0119
-6 21 8 1.3235 0.0248
-6 21 9 0.2137 -0.0063
-6 21 10 -0.9618 -0.0306
-6 21 11 0.9522 0.1131
-6 21 12 -1.1637 0.0505
-6 21 13 -0.2521 0.1156
-6 21 14 -0.6397 0.1461
-6 22 -5 1.7054 0.0112
-6 22 -4 1.7879 -0.0385
-6 22 -3 3.9801 0.0267
-6 22 -2 -1.9687 -0.0872
-6 22 -1 -0.4666 0.0018
-6 22 0 -0.7307 0.0113
-6 22 1 -1.9982 -0.0218
-6 22 2 0.1846 0.0784
-6 22 3 0.3459 0.0389
-6 22 4 -1.5147 -0.0291
-6 22 5 0.5725 0.0251
-6 22 6 -0.1552 -0.0242
-6 22 7 1.5861 -0.0179
-6 22 8 -1.3493 -0.0913
-6 22 9 -0.7941 -0.0453
-6 22 10 -1.6048 -0.1608
-6 22 11 -0.0008 -0.0194
-6 22 12 0.2173 0.0464
-6 23 -5 -1.3875 0.0298
-6 23 -4 -1.3881 0.0481
-6 23 -3 1.3099 0.0215
-6 23 -2 3.3943 -0.0174
-6 23 -1 -2.7429 0.1090
-6 23 0 0.9261 0.0059
-6 23 1 1.0701 -0.0444
-6 23 2 -1.2959 -0.0265
-6 23 3 0.6757 -0.0176
-6 23 4 -1.4487 -0.0625
-6 23 5 -1.9635 0.0305
-6 23 6 -3.5618 0.0106
-6 23 7 1.3217 0.0968
-6 23 8 -1.8821 -0.0733
-6 23 9 0.8282 -0.0600
-6 24 0 -1.3121 0.1516
-6 24 1 0.6136 -0.1836
-6 24 2 2.9123 0.1135
-6 24 3 2.0895 -0.1927
-5 0 -3 -27.9891 -1.2984
-5 0 -1 -37.5445 0.2014
-5 0 1 43.3233 0.0793
-5 0 3 39.2332 0.1359
-5 0 5 -3.8247 -0.0981
-5 0 7 -27.0048 -0.0543
-5 0 9 -36.7744 -0.0158
-5 0 11 -20.9014 0.0420
-5 0 13 -6.3441 -0.0141
-5 0 15 1.1378 -0.0203
-5 0 17 6.9697 0.0030
-5 0 19 0.4378 0.0201
-5 0 21 -0.6648 -0.0281
-5 0 23 -2.4460 0.0046
-5 0 25 -1.2853 -0.0009
-5 0 27 3.7586 0.1585
-5 1 -4 -4.9725 -0.1491
-5 1 -3 1.7259 -0.7036
-5 1 -2 4.2458 -0.3858
-5 1 -1 12.2543 -0.2221
-5 1 0 -26.4430 -0.0400
-5 1 1 15.8230 0.0045
-5 1 2 28.0276 -0.1767
-5 1 3 8.9212 0.1183
-5 1 4 -17.6948 0.0449
-5 1 5 20.1511 0.0230
-5 1 6 0.1917 -0.0024
-5 1 7 15.1469 -0.0530
-5 1 8 -4.8004 0.0494
-5 1 9 3.7700 -0.0526
-5 1 10 9.9431 -0.0021
-5 1 11 6.1706 0.0335
-5 1 12 2.6919 0.0195
-5 1 13 0.0217 0.0224
-5 1 14 -3.5494 -0.0341
-5 1 15 2.2611 0.0052
-5 1 16 0.1137 0.0235
-5 1 17 5.3590 -0.0007
-5 1 18 -3.0514 0.0046
-5 1 19 5.5642 -0.0112
-5 1 20 1.0345 0.0200
-5 1 21 4.8443 0.0423
-5 1 22 0.2621 0.0323
-5 1 23 1.5551 0.0138
-5 1 24 -0.0156 -0.0350
-5 1 25 1.4273 -0.0311
-5 1 26 -1.0601 0.0152
-5 1 27 0.0661 0.0585
-5 1 28 -0.0352 -0.0063
-5 2 -4 -14.3368 0.2695
-5 2 -3 1.5641 -0.0394
-5 2 -2 -7.2630 0.1401
-5 2 -1 12.0551 -0.1952
-5 2 0 34.9920 -0.0095
-5 2 1 2.8488 -0.0907
-5 2 2 27.9331 -0.1192
-5 2 3 10.9913 0.0640
-5 2 4 -7.4427 -0.0719
-5 2 5 -6.5156 0.0831
-5 2 6 11.7869 -0.0397
-5 2 7 -5.3946 -0.0234
-5 2 8 -5.8381 0.0350
-5 2 9 3.3951 -0.0340
-5 2 10 11.7312 0.0016
-5 2 11 2.6155 -0.0404
-5 2 12 2.6652 0.0083
-5 2 13 -1.5925 0.0286
-5 2 14 1.2297 -0.0228
-5 2 15 -1.8450 0.0129
-5 2 16 -4.6340 -0.0032
-5 2 17 0.8405 0.0232
-5 2 18 -7.0037 0.0049
-5 2 19 0.3005 -0.0269
-5 2 20 -7.5444 0.0145
-5 2 21 1.0999 -0.0005
-5 2 22 -3.0729 0.0089
-5 2 23 3.4962 0.0480
-5 2 24 0.5363 0.0228
-5 2 25 -1.0755 0.0080
-5 2 26 1.8320 -0.0205
-5 2 27 1.3083 -0.1031
-5 2 28 0.8945 -0.1508
-5 3 -4 -20.9756 0.0230
-5 3 -3 -3.5676 -0.0158
-5 3 -2 13.8979 0.0248
-5 3 -1 -8.9438 -0.0950
-5 3 0 20.9265 0.0037
-5 3 1 -15.4099 -0.0569
-5 3 2 39.2438 -0.0075
-5 3 3 -26.3739 -0.0477
-5 3 4 6.8731 -0.0991
-5 3 5 -23.1550 0.0133
-5 3 6 -8.0919 -0.0031
-5 3 7 -0.2831 0.0227
-5 3 8 -1.8058 0.0052
-5 3 9 1.0989 -0.0058
-5 3 10 -6.1266 0.0498
-5 3 11 -2.4065 -0.0526
-5 3 12 -5.3599 -0.0314
-5 3 13 -2.7571 -0.0071
-5 3 14 2.1531 0.0163
-5 3 15 1.1231 0.0096
-5 3 16 1.6111 -0.0178
-5 3 17 3.2706 0.0493
-5 3 18 1.6769 0.0142
-5 3 19 2.8090 -0.0102
-5 3 20 2.6473 -0.0275
-5 3 21 4.2396 0.0223
-5 3 22 -0.9658 0.0072
-5 3 23 1.3692 0.0172
-5 3 24 3.4434 -0.0249
-5 3 25 -3.1848 -0.0328
-5 3 26 -1.9722 0.0298
-5 3 27 1.9204 0.0780
-5 3 28 0.6995 0.1461
-5 4 -4 16.0305 0.0205
-5 4 -3 -0.4416 0.0813
-5 4 -2 13.1541 0.0570
-5 4 -1 -4.1817 0.0361
-5 4 0 18.6339 0.0938
-5 4 1 -26.3571 0.0854
-5 4 2 32.6569 -0.0375
-5 4 3 -15.7579 -0.0701
-5 4 4 12.2872 0.0213
-5 4 5 -26.2188 0.0406
-5 4 6 22.0854 -0.0972
-5 4 7 23.6742 -0.0120
-5 4 8 -0.2622 -0.0067
-5 4 9 18.9613 0.0340
-5 4 10 2.5911 -0.0068
-5 4 11 10.7173 -0.0306
-5 4 12 1.7724 0.0588
-5 4 13 2.9472 -0.0047
-5 4 14 -0.3507 -0.0422
-5 4 15 -1.4723 -0.0390
-5 4 16 -1.1649 0.0064
-5 4 17 -4.0608 0.0108
-5 4 18 0.4831 -0.0198
-5 4 19 0.3717 -0.0002
-5 4 20 0.5315 0.0264
-5 4 21 0.1504 -0.0154
-5 4 22 0.1306 0.0146
-5 4 23 -0.0370 0.0193
-5 4 24 0.6584 0.0353
-5 4 25 -2.0500 -0.0708
-5 4 26 0.1797 0.0003
-5 4 27 -1.7016 -0.1183
-5 4 28 3.8414 0.0941
-5 5 -4 5.6897 0.0456
-5 5 -3 -3.7265 -0.0246
-5 5 -2 -2.2974 0.0158
-5 5 -1 -5.6652 0.0072
-5 5 0 -11.7475 0.0081
-5 5 1 -9.2153 0.0109
-5 5 2 -0.3044 -0.0031
-5 5 3 -1.8700 0.0524
-5 5 4 3.3651 0.0532
-5 5 5 -3.2990 -0.0037
-5 5 6 1.5243 -0.0269
-5 5 7 -5.8605 -0.0204
-5 5 8 1.4340 -0.0162
-5 5 9 -9.5723 0.0198
-5 5 10 -10.9743 0.0041
-5 5 11 3.9733 -0.0182
-5 5 12 -4.2763 0.0159
-5 5 13 7.0363 -0.0146
-5 5 14 0.3141 0.0020
-5 5 15 1.7459 0.0076
-5 5 16 -0.2699 -0.0242
-5 5 17 1.8651 -0.0038
-5 5 18 -0.3190 -0.0187
-5 5 19 0.4733 -0.0125
-5 5 20 0.3610 0.0122
-5 5 21 0.2446 0.0177
-5 5 22 -0.9427 -0.0020
-5 5 23 0.6437 -0.0271
-5 5 24 -1.1328 -0.0261
-5 5 25 0.3086 0.1231
-5 5 26 0.2674 0.0654
-5 5 27 4.2939 -0.2013
-5 6 -4 9.5493 0.0431
-5 6 -3 6.5730 -0.0433
-5 6 -2 -3.9299 0.0019
-5 6 -1 7.6317 0.0346
-5 6 0 -3.0658 -0.0183
-5 6 1 0.8851 0.0036
-5 6 2 3.3337 -0.0107
-5 6 3 9.8040 0.0282
-5 6 4 12.9241 -0.0058
-5 6 5 -15.5494 -0.0068
-5 6 6 9.9021 0.0527
-5 6 7 -1.9386 0.0180
-5 6 8 -2.1769 0.0091
-5 6 9 -10.6497 -0.0067
-5 6 10 -3.7443 -0.0067
-5 6 11 1.4869 0.0097
-5 6 12 -0.7379 -0.0062
-5 6 13 2.1174 0.0030
-5 6 14 -3.1612 0.0196
-5 6 15 0.5645 -0.0057
-5 6 16 -0.4295 -0.0090
-5 6 17 0.6970 0.0425
-5 6 18 -1.1905 -0.0104
-5 6 19 -0.6584 -0.0366
-5 6 20 -0.2094 -0.0414
-5 6 21 -2.0864 -0.0303
-5 6 22 -2.7847 0.0427
-5 6 23 -4.6706 0.0475
-5 6 24 -1.5251 -0.0102
-5 6 25 -2.6697 0.0060
-5 6 26 -1.9279 -0.1025
-5 6 27 -3.9621 0.0054
-5 7 -4 3.8452 0.0042
-5 7 -3 -7.3674 0.0081
-5 7 -2 -0.2773 0.0305
-5 7 -1 -9.4285 -0.0054
-5 7 0 -8.9345 -0.0077
-5 7 1 0.9465 0.0556
-5 7 2 0.0568 -0.0048
-5 7 3 8.6956 -0.0148
-5 7 4 13.0614 -0.0220
-5 7 5 0.1697 0.0349
-5 7 6 -2.8188 0.0229
-5 7 7 -9.4993 -0.0179
-5 7 8 1.1581 0.0072
-5 7 9 0.2657 0.0091
-5 7 10 -1.2373 0.0065
-5 7 11 1.7551 0.0009
-5 7 12 -2.1298 -0.0110
-5 7 13 3.3761 0.0285
-5 7 14 -5.8762 0.0067
-5 7 15 0.9115 -0.0213
-5 7 16 -1.0389 0.0002
-5 7 17 3.0211 0.0059
-5 7 18 -0.6278 0.0080
-5 7 19 0.9075 -0.0059
-5 7 20 -1.2008 -0.0045
-5 7 21 -0.5130 -0.0369
-5 7 22 -0.4781 -0.0319
-5 7 23 -0.3458 -0.0582
-5 7 24 0.0758 0.0676
-5 7 25 -0.3156 0.0101
-5 7 26 -0.2630 -0.0124
-5 7 27 -1.1831 0.0830
-5 8 -4 8.0084 -0.0092
-5 8 -3 -1.0188 0.0351
-5 8 -2 4.7590 0.0077
-5 8 -1 -3.0060 -0.0321
-5 8 0 2.6481 -0.0093
-5 8 1 3.8094 0.0123
-5 8 2 -0.4320 -0.0421
-5 8 3 10.4372 -0.0082
-5 8 4 -4.0247 -0.0361
-5 8 5 1.7897 0.0191
-5 8 6 -10.0117 -0.0087
-5 8 7 -1.9620 0.0053
-5 8 8 1.9271 0.0147
-5 8 9 1.6482 0.0158
-5 8 10 4.6489 0.0510
-5 8 11 -0.2417 -0.0032
-5 8 12 -1.5743 -0.0052
-5 8 13 -2.2493 -0.0079
-5 8 14 -1.6120 -0.0057
-5 8 15 -0.2643 0.0002
-5 8 16 -0.0689 0.0090
-5 8 17 1.8789 -0.0035
-5 8 18 -1.1871 0.0165
-5 8 19 -0.6826 0.0088
-5 8 20 -0.5559 -0.0124
-5 8 21 -0.8271 0.0448
-5 8 22 -2.0635 0.0161
-5 8 23 0.7816 -0.0504
-5 8 24 -0.7413 -0.0189
-5 8 25 -0.0025 -0.1061
-5 8 26 -2.7380 0.0631
-5 8 27 0.8533 0.0137
-5 9 -4 1.5325 -0.0224
-5 9 -3 -5.7727 0.0039
-5 9 -2 5.3981 -0.0090
-5 9 -1 -1.8225 0.0228
-5 9 0 2.6118 0.0384
-5 9 1 4.6764 0.0131
-5 9 2 2.8883 0.0213
-5 9 3 -0.5546 0.0475
-5 9 4 -1.8228 0.0050
-5 9 5 -0.7050 -0.0062
-5 9 6 0.7904 -0.0256
-5 9 7 -3.5046 -0.0095
-5 9 8 1.8056 0.0199
-5 9 9 2.1980 -0.0161
-5 9 10 4.3758 -0.0071
-5 9 11 -4.3268 -0.0357
-5 9 12 1.0605 0.0047
-5 9 13 -3.2899 0.0261
-5 9 14 5.6679 0.0287
-5 9 15 -0.3182 0.0097
-5 9 16 1.8125 -0.0158
-5 9 17 -0.5401 -0.0229
-5 9 18 0.4552 0.0209
-5 9 19 1.8972 -0.0091
-5 9 20 -0.2401 -0.0104
-5 9 21 1.6965 -0.0685
-5 9 22 -1.6467 -0.0541
-5 9 23 0.0882 0.0279
-5 9 24 -1.7388 -0.0539
-5 9 25 1.2925 0.0656
-5 9 26 -0.2572 0.2055
-5 10 -4 -1.7460 -0.0074
-5 10 -3 -0.2249 -0.0055
-5 10 -2 -2.7351 -0.0008
-5 10 -1 -3.0927 0.0169
-5 10 0 -1.0866 -0.0203
-5 10 1 -5.8938 -0.0108
-5 10 2 0.0487 -0.0044
-5 10 3 -1.9020 0.0201
-5 10 4 2.1856 0.0092
-5 10 5 4.3076 0.0197
-5 10 6 6.5775 0.0128
-5 10 7 2.1538 -0.0156
-5 10 8 2.3809 -0.0307
-5 10 9 -0.0752 0.0007
-5 10 10 -1.0100 0.0093
-5 10 11 -3.4696 -0.0185
-5 10 12 -2.1067 0.0068
-5 10 13 -0.6912 0.0121
-5 10 14 -0.5856 0.0019
-5 10 15 -0.1599 -0.0002
-5 10 16 -3.0981 0.0027
-5 10 17 -0.3185 0.0227
-5 10 18 -2.1590 -0.0086
-5 10 19 0.5104 0.0086
-5 10 20 -0.4574 0.0238
-5 10 21 0.2233 -0.0109
-5 10 22 -0.4448 0.0204
-5 10 23 -2.0232 -0.0094
-5 10 24 1.6993 -0.1093
-5 10 25 -0.2154 0.1073
-5 10 26 -1.2230 -0.0451
-5 11 -4 -3.9419 0.0120
-5 11 -3 4.2713 0.0259
-5 11 -2 -1.0561 0.0224
-5 11 -1 2.4904 0.0055
-5 11 0 -2.7244 0.0087
-5 11 1 0.4879 0.0195
-5 11 2 -4.7668 0.0137
-5 11 3 -0.2197 0.0116
-5 11 4 -2.7977 0.0172
-5 11 5 -1.1382 0.0305
-5 11 6 0.3430 0.0152
-5 11 7 -3.7732 0.0229
-5 11 8 -2.3227 -0.0094
-5 11 9 -3.0761 -0.0197
-5 11 10 1.1547 0.0047
-5 11 11 -0.3747 0.0015
-5 11 12 0.9972 0.0014
-5 11 13 1.5707 -0.0065
-5 11 14 0.1703 -0.0109
-5 11 15 0.3567 -0.0069
-5 11 16 -0.0637 -0.0039
-5 11 17 -1.4448 -0.0077
-5 11 18 -2.2623 -0.0038
-5 11 19 -1.3212 0.0082
-5 11 20 -0.5532 -0.0354
-5 11 21 -1.7323 -0.0300
-5 11 22 0.2585 0.0003
-5 11 23 0.8280 -0.0411
-5 11 24 1.2910 0.0777
-5 11 25 -0.8783 0.0064
-5 12 -4 -5.8700 0.0057
-5 12 -3 0.3998 0.0254
-5 12 -2 -0.4486 -0.0105
-5 12 -1 1.4495 -0.0063
-5 12 0 -1.1198 0.0213
-5 12 1 1.3243 -0.0070
-5 12 2 0.2722 -0.0068
-5 12 3 2.7151 0.0178
-5 12 4 -1.4519 0.0054
-5 12 5 1.2511 0.0011
-5 12 6 2.9433 0.0177
-5 12 7 -1.5662 0.0165
-5 12 8 -1.0534 0.0261
-5 12 9 -2.2497 0.0099
-5 12 10 2.1469 0.0187
-5 12 11 0.2620 -0.0159
-5 12 12 0.9351 -0.0018
-5 12 13 -1.1843 -0.0088
-5 12 14 1.9269 0.0110
-5 12 15 2.3162 -0.0021
-5 12 16 2.3905 -0.0121
-5 12 17 2.5153 -0.0294
-5 12 18 2.3845 0.0103
-5 12 19 -0.4135 -0.0282
-5 12 20 0.8318 0.0085
-5 12 21 -2.4612 0.0521
-5 12 22 1.5926 0.0358
-5 12 23 -2.7405 0.0721
-5 12 24 0.6244 0.0523
-5 13 -4 -1.0262 -0.0125
-5 13 -3 4.8201 -0.0051
-5 13 -2 1.2482 -0.0069
-5 13 -1 2.9298 0.0211
-5 13 0 0.4899 -0.0014
-5 13 1 4.7715 0.0090
-5 13 2 2.5750 0.0005
-5 13 3 0.2353 -0.0051
-5 13 4 1.5901 -0.0124
-5 13 5 6.6401 0.0066
-5 13 6 2.9370 0.0101
-5 13 7 5.1059 -0.0106
-5 13 8 3.9928 0.0030
-5 13 9 2.2819 0.0002
-5 13 10 1.9628 0.0058
-5 13 11 -0.6723 -0.0091
-5 13 12 -0.7485 0.0270
-5 13 13 -2.6653 0.0178
-5 13 14 -2.3830 0.0157
-5 13 15 -1.2071 0.0198
-5 13 16 0.0526 -0.0142
-5 13 17 1.4278 0.0111
-5 13 18 1.5483 0.0097
-5 13 19 1.4617 -0.0185
-5 13 20 1.6915 -0.0067
-5 13 21 -0.3578 -0.0368
-5 13 22 -0.3215 -0.0002
-5 13 23 -0.3353 0.1667
-5 13 24 -0.2338 0.0125
-5 14 -4 0.0807 0.0035
-5 14 -3 0.0678 -0.0053
-5 14 -2 0.6750 -0.0075
-5 14 -1 3.1781 -0.0162
-5 14 0 0.3230 -0.0066
-5 14 1 -3.0458 -0.0178
-5 14 2 -3.1736 -0.0014
-5 14 3 -0.9620 0.0008
-5 14 4 -8.4360 0.0117
-5 14 5 -3.4094 -0.0064
-5 14 6 -7.7737 -0.0121
-5 14 7 -0.3434 -0.0032
-5 14 8 -7.3933 0.0225
-5 14 9 -0.6562 0.0363
-5 14 10 -3.1386 -0.0141
-5 14 11 0.6736 -0.0024
-5 14 12 -0.6007 -0.0018
-5 14 13 0.0120 -0.0026
-5 14 14 0.3895 0.0211
-5 14 15 -0.8971 0.0176
-5 14 16 -0.3593 0.0328
-5 14 17 -1.2137 0.0136
-5 14 18 -2.3883 -0.0190
-5 14 19 -0.1454 0.0136
-5 14 20 -2.1705 -0.0081
-5 14 21 -1.6731 0.0188
-5 14 22 -2.6023 0.0455
-5 14 23 0.4479 -0.2397
-5 15 -4 -0.2911 -0.0030
-5 15 -3 -1.1124 0.0014
-5 15 -2 -0.4445 -0.0087
-5 15 -1 -2.9369 0.0026
-5 15 0 -0.5049 -0.0001
-5 15 1 -0.7210 0.0004
-5 15 2 3.0870 0.0010
-5 15 3 1.9946 0.0189
-5 15 4 3.3269 -0.0090
-5 15 5 3.7489 -0.0115
-5 15 6 3.0825 -0.0077
-5 15 7 3.7433 -0.0227
-5 15 8 -0.9464 -0.0164
-5 15 9 1.9126 -0.0248
-5 15 10 -3.2570 -0.0010
-5 15 11 0.5627 0.0185
-5 15 12 -0.0390 -0.0093
-5 15 13 -1.9526 -0.0164
-5 15 14 0.0477 0.0141
-5 15 15 0.1892 0.0373
-5 15 16 0.8432 0.0560
-5 15 17 -1.5274 0.0007
-5 15 18 -1.3341 0.0139
-5 15 19 -1.3202 -0.0137
-5 15 20 -1.3325 0.0511
-5 15 21 -0.9156 0.0762
-5 15 22 -3.5130 -0.2680
-5 16 -4 2.0577 0.0261
-5 16 -3 -1.3801 0.0183
-5 16 -2 -0.8661 0.0154
-5 16 -1 -0.2678 0.0059
-5 16 0 -0.2301 0.0062
-5 16 1 -0.2063 0.0040
-5 16 2 -2.5778 0.0094
-5 16 3 -1.1890 -0.0057
-5 16 4 -2.1958 -0.0464
-5 16 5 -1.3539 -0.0097
-5 16 6 -2.2769 0.0143
-5 16 7 -0.3842 -0.0084
-5 16 8 -0.0182 -0.0008
-5 16 9 -0.6242 -0.0104
-5 16 10 -0.1087 0.0021
-5 16 11 1.1779 0.0000
-5 16 12 0.5395 -0.0254
-5 16 13 -1.2274 0.0299
-5 16 14 2.2506 -0.0056
-5 16 15 -1.4243 -0.0215
-5 16 16 1.1017 -0.0188
-5 16 17 -1.2421 0.0461
-5 16 18 2.8256 -0.0062
-5 16 19 2.1188 -0.0495
-5 16 20 1.7209 0.2064
-5 16 21 -0.5699 -0.0598
-5 17 -4 -1.0367 -0.0092
-5 17 -3 -0.1100 -0.0063
-5 17 -2 -2.9598 0.0087
-5 17 -1 0.6495 0.0090
-5 17 0 0.1087 0.0042
-5 17 1 1.7875 0.0054
-5 17 2 0.2424 0.0084
-5 17 3 0.7245 -0.0147
-5 17 4 2.6985 0.0161
-5 17 5 -1.7961 0.0192
-5 17 6 0.1221 -0.0073
-5 17 7 -1.3711 -0.0547
-5 17 8 -1.2644 -0.0011
-5 17 9 -1.3999 -0.0058
-5 17 10 -0.4595 -0.0193
-5 17 11 -0.2406 -0.0030
-5 17 12 1.3709 0.0045
-5 17 13 0.3440 -0.0114
-5 17 14 1.3638 -0.0554
-5 17 15 0.3560 -0.0250
-5 17 16 0.6776 0.0037
-5 17 17 0.3884 0.0332
-5 17 18 1.8985 -0.0300
-5 17 19 -2.9947 0.0441
-5 17 20 0.3798 -0.0515
-5 18 -4 0.7084 -0.0168
-5 18 -3 2.7430 -0.0004
-5 18 -2 -0.6010 0.0081
-5 18 -1 -0.2140 0.0105
-5 18 0 -2.3380 0.0003
-5 18 1 0.8463 0.0030
-5 18 2 -1.2915 0.0252
-5 18 3 2.0350 0.0085
-5 18 4 0.1162 0.0223
-5 18 5 1.1565 -0.0039
-5 18 6 1.9196 0.0174
-5 18 7 -1.0857 0.0147
-5 18 8 1.2511 -0.0011
-5 18 9 0.0094 0.0042
-5 18 10 -1.8203 -0.0014
-5 18 11 1.2887 0.0048
-5 18 12 -1.9981 -0.0291
-5 18 13 0.4486 -0.0480
-5 18 14 -2.6431 -0.0035
-5 18 15 -0.0558 0.0310
-5 18 16 -0.1016 -0.0498
-5 18 17 -0.9336 -0.0568
-5 18 18 0.4373 -0.0019
-5 18 19 0.7611 -0.2590
-5 19 -4 -0.7281 0.0165
-5 19 -3 -0.5376 -0.0148
-5 19 -2 -1.1380 0.0059
-5 19 -1 -0.9709 -0.0344
-5 19 0 -2.2514 -0.0318
-5 19 1 3.5216 0.0070
-5 19 2 -2.4840 0.0115
-5 19 3 0.9351 -0.0068
-5 19 4 -1.9678 0.0144
-5 19 5 0.5009 0.0142
-5 19 6 -0.8110 0.0034
-5 19 7 -0.4919 -0.0122
-5 19 8 1.4383 0.0083
-5 19 9 -1.4353 0.0056
-5 19 10 2.1432 -0.0183
-5 19 11 1.0803 -0.0196
-5 19 12 1.5262 -0.0059
-5 19 13 -0.1679 0.0525
-5 19 14 0.0801 -0.0358
-5 19 15 -0.8579 0.0370
-5 19 16 0.0244 -0.0354
-5 19 17 1.3809 -0.0292
-5 19 18 -1.0451 -0.0631
-5 20 -4 -3.1950 0.0498
-5 20 -3 0.4643 -0.0210
-5 20 -2 -0.8785 0.0228
-5 20 -1 -0.2082 0.0130
-5 20 0 -0.7199 0.0025
-5 20 1 1.7795 -0.0216
-5 20 2 -0.1594 -0.0221
-5 20 3 0.4397 -0.0054
-5 20 4 0.2786 -0.0092
-5 20 5 -0.9117 0.0057
-5 20 6 -1.0181 0.0201
-5 20 7 -0.8694 0.0178
-5 20 8 -2.6669 0.0239
-5 20 9 -0.7490 -0.0447
-5 20 10 0.5632 0.0075
-5 20 11 0.1263 0.0490
-5 20 12 2.1461 -0.0078
-5 20 13 1.1339 0.0923
-5 20 14 -0.1156 -0.0798
-5 20 15 -0.2375 0.0380
-5 20 16 -1.9002 -0.0993
-5 21 -4 -2.5243 -0.0321
-5 21 -3 0.0742 -0.0071
-5 21 -2 1.7294 -0.0164
-5 21 -1 0.1434 -0.0092
-5 21 0 1.0443 0.0091
-5 21 1 -0.1058 -0.0174
-5 21 2 1.2605 -0.0161
-5 21 3 -0.5867 -0.0226
-5 21 4 -0.8812 0.0227
-5 21 5 -0.1932 0.0060
-5 21 6 -0.4757 -0.0260
-5 21 7 -0.7525 0.0022
-5 21 8 0.6462 -0.0102
-5 21 9 -0.1058 0.0231
-5 21 10 1.1073 0.0143
-5 21 11 -0.3741 0.0921
-5 21 12 1.2827 -0.1025
-5 21 13 -1.4063 -0.0309
-5 21 14 0.9538 -0.0429
-5 22 -4 0.8283 0.0080
-5 22 -3 0.3756 -0.0181
-5 22 -2 0.4913 0.0283
-5 22 -1 -0.9428 -0.0696
-5 22 0 1.2644 -0.0177
-5 22 1 -2.0466 0.0460
-5 22 2 1.4201 0.0165
-5 22 3 1.1837 -0.0487
-5 22 4 0.1937 0.0711
-5 22 5 1.0457 -0.0408
-5 22 6 0.9321 -0.0186
-5 22 7 1.8129 -0.0406
-5 22 8 0.9129 -0.0493
-5 22 9 1.6389 0.1721
-5 22 10 0.8379 -0.0767
-5 22 11 1.5600 -0.0398
-5 22 12 2.4654 -0.1036
-5 23 -4 -1.1911 0.0774
-5 23 -3 -1.9823 -0.0333
-5 23 -2 2.7311 0.0805
-5 23 -1 -2.0089 0.0207
-5 23 0 -1.4699 0.0353
-5 23 1 0.5017 0.0227
-5 23 2 -1.0349 -0.0159
-5 23 3 -1.2029 -0.0017
-5 23 4 1.2538 0.1074
-5 23 5 -0.1969 -0.0424
-5 23 6 0.1421 0.1525
-5 23 7 0.2478 -0.0836
-5 23 8 -0.2010 0.0571
-5 23 9 0.2168 0.0368
-5 24 -2 -0.9964 0.1876
-5 24 -1 4.4654 -0.0339
-5 24 0 1.2674 0.0611
-5 24 1 -1.6439 0.0886
-5 24 2 0.7764 -0.0907
-5 24 3 0.9015 -0.1358
-5 24 4 -0.1255 0.1660
-4 0 -2 31.8305 1.2169
-4 0 0 9.3132 0.0836
-4 0 4 5.5152 -0.1846
-4 0 6 -25.8608 0.0061
-4 0 8 10.6040 -0.0441
-4 0 10 -0.2578 0.0766
-4 0 12 0.4652 -0.0444
-4 0 14 0.6854 -0.0074
-4 0 16 -10.2967 -0.0381
-4 0 18 -7.1414 0.0061
-4 0 20 -7.9177 0.0002
-4 0 22 -2.9369 0.0012
-4 0 24 1.3854 0.0093
-4 0 26 -0.7559 0.0690
-4 0 28 0.8941 -0.2668
-4 1 -3 -1.5947 0.3107
-4 1 -2 -6.9015 -0.3387
-4 1 -1 0.9659 -0.6512
-4 1 0 19.1396 0.0480
-4 1 1 -106.8240 -0.0296
-4 1 2 32.3328 0.1386
-4 1 3 -15.5366 -0.0790
-4 1 4 20.3232 0.0189
-4 1 5 -36.2462 0.0702
-4 1 6 -11.1476 -0.0688
-4 1 7 14.7014 0.0255
-4 1 8 -10.2359 -0.0449
-4 1 9 5.5367 -0.0181
-4 1 10 -23.2256 0.0311
-4 1 11 1.3340 -0.0230
-4 1 12 -5.4742 0.0233
-4 1 13 3.8435 -0.0099
-4 1 14 0.9308 0.0084
-4 1 15 3.1282 0.0284
-4 1 16 4.9261 -0.0185
-4 1 17 5.6544 0.0132
-4 1 18 4.8278 0.0068
-4 1 19 5.3582 -0.0137
-4 1 20 2.5048 -0.0119
-4 1 21 5.8844 -0.0159
-4 1 22 -0.0185 -0.0012
-4 1 23 -0.8197 -0.0077
-4 1 24 -0.9440 -0.0106
-4 1 25 -1.3146 0.0637
-4 1 26 0.9893 0.1165
-4 1 27 -3.2062 0.0861
-4 1 28 0.8531 0.1120
-4 2 -3 16.3044 0.1314
-4 2 -2 20.4722 -0.0403
-4 2 -1 -30.0425 -0.0211
-4 2 0 21.5290 0.0483
-4 2 1 -60.1772 -0.1376
-4 2 2 11.3429 0.0400
-4 2 3 -42.0579 -0.1014
-4 2 4 36.2127 0.0732
-4 2 5 -15.9643 -0.0069
-4 2 6 16.1867 0.0088
-4 2 7 14.8194 0.0575
-4 2 8 8.1685 -0.0561
-4 2 9 5.6096 0.0318
-4 2 10 -2.9547 -0.0489
-4 2 11 9.0144 -0.0054
-4 2 12 1.5234 0.0345
-4 2 13 0.6947 -0.0351
-4 2 14 0.2777 0.0166
-4 2 15 -4.1598 0.0117
-4 2 16 -1.6418 -0.0044
-4 2 17 -5.2446 0.0448
-4 2 18 1.4223 -0.0212
-4 2 19 -2.3791 0.0128
-4 2 20 -1.6653 0.0216
-4 2 21 -1.3159 -0.0589
-4 2 22 -1.7309 0.0063
-4 2 23 -0.3042 0.0229
-4 2 24 -0.4313 -0.0065
-4 2 25 -2.2529 -0.0716
-4 2 26 -1.5005 -0.0617
-4 2 27 -1.0463 0.0535
-4 2 28 -0.9655 0.0157
-4 3 -3 -21.1471 -0.1031
-4 3 -2 -16.9891 0.0836
-4 3 -1 -1.0349 0.0845
-4 3 0 -10.8584 -0.1313
-4 3 1 -23.4188 -0.2243
-4 3 2 -19.4592 -0.0216
-4 3 3 -14.1897 -0.0422
-4 3 4 25.9598 -0.0086
-4 3 5 -2.4633 -0.0996
-4 3 6 -2.5812 0.0478
-4 3 7 -23.1616 0.0400
-4 3 8 -13.1143 -0.0613
-4 3 9 -8.1762 0.0260
-4 3 10 -14.9890 0.0060
-4 3 11 1.7030 0.0301
-4 3 12 -5.3096 -0.0416
-4 3 13 1.5531 -0.0656
-4 3 14 -0.9869 0.0631
-4 3 15 2.3089 0.0096
-4 3 16 2.0208 0.0059
-4 3 17 -0.1133 -0.0074
-4 3 18 0.4168 0.0050
-4 3 19 -5.2256 0.0550
-4 3 20 -0.6366 -0.0430
-4 3 21 -2.6509 -0.0245
-4 3 22 0.0692 -0.0040
-4 3 23 -4.0535 -0.0174
-4 3 24 1.4535 0.0648
-4 3 25 2.4967 0.0113
-4 3 26 -1.7657 0.0438
-4 3 27 0.3258 -0.0846
-4 3 28 2.2028 -0.1066
-4 4 -3 -3.0571 -0.0007
-4 4 -2 -20.3904 0.0705
-4 4 -1 3.8979 -0.0030
-4 4 0 -26.5332 0.0310
-4 4 1 5.9669 0.0825
-4 4 2 -24.1521 0.0005
-4 4 3 27.5402 -0.0531
-4 4 4 26.6391 -0.0276
-4 4 5 2.7482 -0.0816
-4 4 6 -3.6248 0.0001
-4 4 7 2.4709 -0.0184
-4 4 8 0.3523 0.0242
-4 4 9 4.0145 0.0283
-4 4 10 2.1908 -0.0404
-4 4 11 6.1390 0.0478
-4 4 12 -4.3148 -0.0012
-4 4 13 2.3015 0.0019
-4 4 14 -6.1784 -0.0483
-4 4 15 3.2322 -0.0203
-4 4 16 1.9517 0.0486
-4 4 17 0.9968 -0.0074
-4 4 18 0.0830 -0.0163
-4 4 19 0.7143 0.0504
-4 4 20 1.2990 -0.0045
-4 4 21 -0.5848 0.0259
-4 4 22 0.7194 -0.0796
-4 4 23 0.5597 -0.0103
-4 4 24 -1.1563 0.0054
-4 4 25 2.1597 -0.0499
-4 4 26 -0.5114 0.0156
-4 4 27 -3.9830 -0.1103
-4 4 28 -0.6720 0.3104
-4 5 -3 -4.3211 -0.0797
-4 5 -2 -10.8677 -0.0007
-4 5 -1 9.9996 -0.0939
-4 5 0 -20.8315 0.0369
-4 5 1 21.8090 0.0136
-4 5 2 -18.9118 0.0225
-4 5 3 21.3425 0.0148
-4 5 4 -9.5820 -0.0182
-4 5 5 12.9173 -0.0200
-4 5 6 -7.8066 0.0313
-4 5 7 -21.7852 -0.0222
-4 5 8 13.9390 -0.0377
-4 5 9 5.6893 -0.0543
-4 5 10 11.9217 -0.0263
-4 5 11 4.8548 0.0121
-4 5 12 1.1840 -0.0177
-4 5 13 2.7039 0.0185
-4 5 14 -1.0153 0.0077
-4 5 15 0.8658 0.0032
-4 5 16 -3.4594 -0.0081
-4 5 17 -0.9196 -0.0152
-4 5 18 -1.5513 0.0321
-4 5 19 -1.3276 -0.0051
-4 5 20 -0.8048 0.0198
-4 5 21 0.4286 -0.0064
-4 5 22 1.1882 -0.0008
-4 5 23 1.6547 0.0532
-4 5 24 1.4638 -0.0184
-4 5 25 2.7597 0.0321
-4 5 26 -0.1444 -0.0083
-4 5 27 0.0033 0.1126
-4 6 -3 1.9572 0.0211
-4 6 -2 1.2315 0.0109
-4 6 -1 2.3136 0.0125
-4 6 0 10.7489 0.0366
-4 6 1 9.9106 -0.0411
-4 6 2 -12.8661 0.0270
-4 6 3 -5.7685 0.0380
-4 6 4 -5.2189 0.0032
-4 6 5 -11.5372 0.0406
-4 6 6 -11.1094 -0.0003
-4 6 7 -2.3506 0.0068
-4 6 8 3.3397 -0.0014
-4 6 9 -7.2377 -0.0084
-4 6 10 1.0444 0.0016
-4 6 11 -7.8214 0.0092
-4 6 12 4.1798 -0.0356
-4 6 13 -0.6926 -0.0199
-4 6 14 1.9014 0.0118
-4 6 15 1.1669 0.0142
-4 6 16 0.6879 -0.0101
-4 6 17 1.3116 -0.0170
-4 6 18 -0.4652 0.0066
-4 6 19 -1.1343 0.0378
-4 6 20 -1.2083 0.0306
-4 6 21 -0.7629 -0.0444
-4 6 22 1.0174 0.0297
-4 6 23 -0.2483 -0.0221
-4 6 24 -1.3526 -0.0481
-4 6 25 0.3143 -0.0459
-4 6 26 0.1930 0.0177
-4 6 27 -0.3137 0.2163
-4 7 -3 -3.7113 -0.0341
-4 7 -2 14.6824 0.0040
-4 7 -1 6.7820 -0.0174
-4 7 0 6.5609 -0.0012
-4 7 1 1.5183 -0.0471
-4 7 2 -7.7857 0.0364
-4 7 3 -10.3705 0.0098
-4 7 4 -17.2624 0.0179
-4 7 5 8.0675 0.0193
-4 7 6 3.6144 -0.0197
-4 7 7 7.7521 0.0231
-4 7 8 1.2697 0.0470
-4 7 9 3.8241 0.0123
-4 7 10 -0.1115 -0.0234
-4 7 11 -3.7372 -0.0195
-4 7 12 -0.2243 0.0070
-4 7 13 -0.7405 -0.0248
-4 7 14 0.9275 -0.0244
-4 7 15 -0.5715 -0.0009
-4 7 16 -2.2520 0.0140
-4 7 17 -1.8109 -0.0029
-4 7 18 0.7916 -0.0245
-4 7 19 -0.5897 0.0196
-4 7 20 -0.5475 -0.0262
-4 7 21 1.6944 0.0379
-4 7 22 -0.7486 -0.0175
-4 7 23 0.4890 -0.0677
-4 7 24 -1.4971 0.0837
-4 7 25 0.6800 0.0381
-4 7 26 -0.4767 -0.0617
-4 7 27 -1.2380 -0.1103
-4 8 -3 3.0286 -0.0028
-4 8 -2 0.1312 0.0116
-4 8 -1 -3.7128 -0.0002
-4 8 0 -5.1517 0.0256
-4 8 1 -6.2906 -0.0155
-4 8 2 -6.7935 0.0014
-4 8 3 -0.5401 0.0103
-4 8 4 -7.6594 0.0272
-4 8 5 9.6135 -0.0135
-4 8 6 -2.0519 -0.0093
-4 8 7 3.6384 0.0368
-4 8 8 -2.4805 -0.0013
-4 8 9 -4.9211 0.0059
-4 8 10 -3.6676 -0.0079
-4 8 11 -4.0381 0.0485
-4 8 12 1.5088 0.0135
-4 8 13 -4.9009 -0.0209
-4 8 14 3.1157 -0.0151
-4 8 15 -3.5198 -0.0088
-4 8 16 2.5840 -0.0102
-4 8 17 -1.1373 -0.0161
-4 8 18 1.1193 0.0145
-4 8 19 -1.2408 0.0069
-4 8 20 0.0058 0.0012
-4 8 21 0.1724 0.0347
-4 8 22 0.1927 -0.0514
-4 8 23 -0.2317 -0.0506
-4 8 24 2.9531 0.0461
-4 8 25 2.1480 0.0029
-4 8 26 1.2848 0.0429
-4 9 -3 8.5011 0.0018
-4 9 -2 1.0807 -0.0126
-4 9 -1 8.0291 0.0052
-4 9 0 0.9531 0.0150
-4 9 1 -0.6827 -0.0268
-4 9 2 4.1557 -0.0030
-4 9 3 0.0305 0.0028
-4 9 4 0.2055 0.0023
-4 9 5 -3.0719 0.0082
-4 9 6 4.1127 0.0195
-4 9 7 0.4403 -0.0005
-4 9 8 -2.1914 -0.0329
-4 9 9 -2.9069 0.0040
-4 9 10 3.8023 0.0105
-4 9 11 2.9686 0.0244
-4 9 12 4.4091 0.0055
-4 9 13 -3.0225 0.0051
-4 9 14 1.4659 0.0101
-4 9 15 -0.4121 -0.0179
-4 9 16 1.7953 0.0032
-4 9 17 -1.1370 0.0091
-4 9 18 1.3917 -0.0194
-4 9 19 -1.1768 -0.0248
-4 9 20 0.1129 0.0219
-4 9 21 -2.6655 -0.0133
-4 9 22 1.0287 -0.0128
-4 9 23 -1.4896 0.0746
-4 9 24 1.0440 0.0124
-4 9 25 -0.3386 -0.0454
-4 9 26 -0.1563 -0.0753
-4 10 -3 1.2160 -0.0246
-4 10 -2 -7.7092 0.0003
-4 10 -1 1.0629 -0.0073
-4 10 0 -1.5600 -0.0049
-4 10 1 3.3383 0.0003
-4 10 2 1.4091 0.0239
-4 10 3 5.8605 0.0011
-4 10 4 0.9634 -0.0048
-4 10 5 0.6575 0.0173
-4 10 6 -1.2115 -0.0057
-4 10 7 2.9208 -0.0092
-4 10 8 -1.2942 -0.0047
-4 10 9 -0.3015 0.0024
-4 10 10 -1.1251 -0.0045
-4 10 11 2.9222 -0.0121
-4 10 12 -1.5925 0.0029
-4 10 13 1.0644 0.0127
-4 10 14 -4.3345 0.0335
-4 10 15 3.4682 -0.0115
-4 10 16 0.2094 0.0238
-4 10 17 2.5909 0.0072
-4 10 18 0.6463 -0.0279
-4 10 19 -0.5787 0.0080
-4 10 20 3.9290 0.0088
-4 10 21 -0.4760 -0.0754
-4 10 22 3.2135 -0.0235
-4 10 23 -2.9146 -0.0164
-4 10 24 1.3892 -0.0299
-4 10 25 0.0807 0.0262
-4 10 26 2.4314 -0.1325
-4 11 -3 0.4194 0.0107
-4 11 -2 -2.8998 0.0288
-4 11 -1 1.5075 0.0179
-4 11 0 -2.7707 0.0036
-4 11 1 -0.5842 0.0313
-4 11 2 -2.3633 0.0085
-4 11 3 2.3066 -0.0098
-4 11 4 -3.2710 -0.0045
-4 11 5 0.8798 0.0026
-4 11 6 -2.0449 -0.0075
-4 11 7 5.2368 0.0023
-4 11 8 1.2342 0.0077
-4 11 9 1.8691 -0.0102
-4 11 10 -1.1144 -0.0283
-4 11 11 -0.7862 -0.0039
-4 11 12 -1.6559 0.0028
-4 11 13 -1.9000 -0.0032
-4 11 14 -1.2553 0.0041
-4 11 15 -2.7313 -0.0034
-4 11 16 -1.0842 0.0206
-4 11 17 -2.9275 -0.0049
-4 11 18 -0.5945 -0.0027
-4 11 19 -1.0039 0.0038
-4 11 20 3.1306 -0.0277
-4 11 21 0.9258 0.0302
-4 11 22 0.6561 0.0041
-4 11 23 -1.0501 -0.0107
-4 11 24 -0.8280 0.1001
-4 11 25 -0.7989 -0.2658
-4 12 -3 -2.0522 0.0117
-4 12 -2 -1.1653 -0.0064
-4 12 -1 -2.6690 -0.0023
-4 12 0 -1.4942 0.0059
-4 12 1 -2.6636 -0.0104
-4 12 2 -5.8742 -0.0159
-4 12 3 -1.5486 0.0068
-4 12 4 -6.2261 0.0110
-4 12 5 -4.6718 -0.0167
-4 12 6 -8.1648 -0.0212
-4 12 7 0.0786 0.0142
-4 12 8 -4.6984 0.0158
-4 12 9 -0.3247 0.0083
-4 12 10 -1.9769 -0.0062
-4 12 11 0.1605 0.0097
-4 12 12 2.8742 -0.0148
-4 12 13 2.6282 -0.0140
-4 12 14 5.2419 -0.0098
-4 12 15 1.5295 -0.0034
-4 12 16 2.1289 -0.0121
-4 12 17 -1.8893 0.0049
-4 12 18 0.2534 0.0148
-4 12 19 0.0656 -0.0053
-4 12 20 -0.5133 0.0082
-4 12 21 -0.7197 -0.0099
-4 12 22 -1.6988 -0.0166
-4 12 23 0.6511 -0.0162
-4 12 24 -2.1667 -0.0894
-4 13 -3 -1.2895 -0.0079
-4 13 -2 -2.5262 0.0127
-4 13 -1 -0.1317 0.0167
-4 13 0 -2.2761 0.0106
-4 13 1 1.1988 0.0100
-4 13 2 6.1186 0.0133
-4 13 3 3.4961 0.0208
-4 13 4 4.9959 0.0030
-4 13 5 7.7653 0.0182
-4 13 6 2.1380 0.0048
-4 13 7 6.3638 0.0009
-4 13 8 0.0707 -0.0276
-4 13 9 4.5588 0.0151
-4 13 10 -0.6174 0.0186
-4 13 11 0.3467 -0.0083
-4 13 12 1.7184 -0.0184
-4 13 13 0.6383 -0.0305
-4 13 14 1.5098 -0.0197
-4 13 15 0.2645 -0.0204
-4 13 16 1.9003 0.0185
-4 13 17 0.5678 -0.0142
-4 13 18 1.3190 -0.0142
-4 13 19 0.6501 -0.0105
-4 13 20 0.8190 0.0259
-4 13 21 3.7808 -0.0523
-4 13 22 0.0918 0.0280
-4 13 23 -0.0618 0.0103
-4 13 24 -0.2743 -0.2493
-4 14 -3 -1.2394 -0.0026
-4 14 -2 0.6579 -0.0105
-4 14 -1 -1.0197 0.0036
-4 14 0 3.2417 -0.0262
-4 14 1 -2.0949 0.0131
-4 14 2 -0.6207 -0.0008
-4 14 3 -0.8754 -0.0256
-4 14 4 0.4398 -0.0315
-4 14 5 -4.1572 0.0068
-4 14 6 -3.4611 0.0014
-4 14 7 0.1292 0.0014
-4 14 8 -0.4564 -0.0026
-4 14 9 0.4261 -0.0083
-4 14 10 -0.9410 -0.0010
-4 14 11 -0.5577 -0.0063
-4 14 12 -0.3339 0.0068
-4 14 13 -2.5324 0.0450
-4 14 14 0.3203 0.0008
-4 14 15 -3.9402 -0.0303
-4 14 16 0.3080 0.0209
-4 14 17 -0.8216 -0.0314
-4 14 18 1.5833 0.0156
-4 14 19 2.7457 0.0191
-4 14 20 1.6745 -0.0650
-4 14 21 2.9025 0.0387
-4 14 22 -0.2643 0.1381
-4 14 23 -0.1599 -0.1714
-4 15 -3 1.1777 -0.0004
-4 15 -2 2.0488 0.0063
-4 15 -1 2.8486 0.0222
-4 15 0 1.1243 0.0022
-4 15 1 2.4959 0.0178
-4 15 2 0.6051 -0.0104
-4 15 3 0.0425 0.0277
-4 15 4 1.1522 0.0083
-4 15 5 -3.2595 0.0237
-4 15 6 1.9178 -0.0112
-4 15 7 -3.4952 -0.0015
-4 15 8 -0.5065 0.0100
-4 15 9 -0.3191 -0.0181
-4 15 10 0.3658 0.0014
-4 15 11 -1.8423 0.0203
-4 15 12 0.9012 0.0183
-4 15 13 0.9792 -0.0017
-4 15 14 0.4885 0.0137
-4 15 15 0.1348 -0.0083
-4 15 16 0.7262 0.0208
-4 15 17 -1.5886 0.0341
-4 15 18 -0.0002 0.0437
-4 15 19 -3.4526 -0.0519
-4 15 20 -2.8918 -0.0015
-4 15 21 -0.4208 0.1361
-4 15 22 0.5296 0.0181
-4 16 -3 4.0480 0.0033
-4 16 -2 1.4528 -0.0074
-4 16 -1 3.2812 -0.0068
-4 16 0 -2.8189 -0.0120
-4 16 1 2.9091 -0.0134
-4 16 2 -1.4871 -0.0224
-4 16 3 1.3592 -0.0146
-4 16 4 1.2256 -0.0080
-4 16 5 3.4648 -0.0215
-4 16 6 4.5479 0.0107
-4 16 7 1.3006 -0.0030
-4 16 8 3.9856 -0.0114
-4 16 9 0.1779 -0.0033
-4 16 10 -0.4069 0.0172
-4 16 11 0.4446 -0.0185
-4 16 12 -1.5018 0.0088
-4 16 13 -0.6057 0.0066
-4 16 14 -1.9124 -0.0073
-4 16 15 0.9653 0.0253
-4 16 16 -0.1950 0.0365
-4 16 17 0.7370 0.0435
-4 16 18 -0.2408 -0.0156
-4 16 19 -1.5459 0.0110
-4 16 20 1.5914 -0.0180
-4 16 21 -0.3886 -0.1740
-4 17 -3 0.1053 0.0063
-4 17 -2 -1.8110 0.0139
-4 17 -1 1.7283 0.0094
-4 17 0 -2.0799 -0.0145
-4 17 1 -0.0801 0.0161
-4 17 2 -3.4416 -0.0078
-4 17 3 -1.8714 -0.0054
-4 17 4 -2.1231 -0.0052
-4 17 5 -2.3131 0.0148
-4 17 6 -1.0540 -0.0236
-4 17 7 -1.5788 0.0139
-4 17 8 0.6710 0.0098
-4 17 9 -0.3430 0.0069
-4 17 10 1.4722 -0.0159
-4 17 11 0.5197 -0.0272
-4 17 12 1.4855 0.0116
-4 17 13 3.7990 -0.0227
-4 17 14 -0.5133 0.0119
-4 17 15 1.6531 0.0401
-4 17 16 -2.1957 0.0102
-4 17 17 -1.2717 -0.0708
-4 17 18 -0.9088 0.0418
-4 17 19 -0.3952 0.0374
-4 17 20 -1.2883 -0.2757
-4 18 -3 -1.9673 -0.0188
-4 18 -2 1.0473 -0.0069
-4 18 -1 -0.3472 0.0167
-4 18 0 0.3405 -0.0174
-4 18 1 -1.3447 0.0176
-4 18 2 1.6100 -0.0278
-4 18 3 1.6021 0.0012
-4 18 4 1.4836 -0.0010
-4 18 5 -0.3715 0.0066
-4 18 6 1.6184 -0.0019
-4 18 7 -0.7469 0.0116
-4 18 8 -1.0249 -0.0196
-4 18 9 -1.5392 -0.0380
-4 18 10 -0.8930 0.0204
-4 18 11 -1.5250 -0.0048
-4 18 12 -0.3916 0.0106
-4 18 13 -0.9004 -0.0045
-4 18 14 -0.4244 0.0173
-4 18 15 -0.1498 -0.0515
-4 18 16 -0.2376 -0.0594
-4 18 17 -0.8931 -0.0958
-4 18 18 -2.2726 0.1237
-4 18 19 2.3475 -0.1256
-4 19 -3 -0.8682 0.0032
-4 19 -2 4.8247 -0.0070
-4 19 -1 -1.6745 -0.0242
-4 19 0 0.7863 0.0081
-4 19 1 -1.4735 0.0562
-4 19 2 1.4683 0.0045
-4 19 3 -1.2460 0.0198
-4 19 4 -1.1127 0.0012
-4 19 5 0.7977 0.0107
-4 19 6 -0.1642 -0.0016
-4 19 7 1.4153 -0.0014
-4 19 8 3.7557 0.0120
-4 19 9 -0.0394 -0.0260
-4 19 10 1.1451 0.0356
-4 19 11 -2.0527 -0.0477
-4 19 12 1.5753 -0.0145
-4 19 13 -2.2680 -0.0868
-4 19 14 1.4447 -0.0181
-4 19 15 -0.8293 -0.0894
-4 19 16 -0.1640 0.1024
-4 19 17 0.4674 0.0402
-4 19 18 -0.9281 0.0796
-4 20 -3 -0.8773 0.0324
-4 20 -2 1.7249 0.0162
-4 20 -1 -0.7715 0.0169
-4 20 0 0.2628 -0.0178
-4 20 1 -3.0082 -0.0128
-4 20 2 2.0030 -0.0206
-4 20 3 -2.0604 -0.0157
-4 20 4 0.8430 -0.0321
-4 20 5 -1.3576 -0.0165
-4 20 6 -0.4428 0.0089
-4 20 7 2.1878 0.0138
-4 20 8 0.0154 -0.0130
-4 20 9 2.5121 0.0008
-4 20 10 -0.6786 0.0198
-4 20 11 0.8467 -0.0433
-4 20 12 0.1682 -0.0042
-4 20 13 -0.3132 -0.0367
-4 20 14 -0.5517 0.0553
-4 20 15 2.2458 0.1794
-4 20 16 -1.4258 0.1709
-4 21 -3 -0.8235 0.0152
-4 21 -2 -0.5041 -0.0014
-4 21 -1 -0.8401 0.0067
-4 21 0 -0.2089 -0.0078
-4 21 1 -1.7878 0.0207
-4 21 2 1.9485 -0.0340
-4 21 3 -1.0955 0.0171
-4 21 4 1.0761 -0.0037
-4 21 5 0.8385 0.0197
-4 21 6 0.8303 -0.0109
-4 21 7 -1.1514 0.0359
-4 21 8 -0.3692 0.0141
-4 21 9 -1.6331 0.0093
-4 21 10 -2.6244 0.0719
-4 21 11 -0.3164 0.0591
-4 21 12 -1.4316 0.0422
-4 21 13 -0.4171 0.1781
-4 21 14 0.9344 0.3146
-4 22 -3 0.4661 -0.0030
-4 22 -2 0.3287 0.0074
-4 22 -1 1.9678 0.0087
-4 22 0 1.3473 -0.0335
-4 22 1 -0.7245 0.0552
-4 22 2 -1.1262 -0.0271
-4 22 3 -0.3041 0.0180
-4 22 4 0.3106 0.0010
-4 22 5 -0.9845 -0.0143
-4 22 6 -0.3956 0.0466
-4 22 7 0.0505 -0.0630
-4 22 8 0.3375 -0.0027
-4 22 9 0.1632 -0.1067
-4 22 10 -2.0165 -0.0968
-4 22 11 -0.4622 -0.1070
-4 22 12 -0.4031 0.2308
-4 23 -3 -2.3249 -0.0148
-4 23 -2 1.5066 -0.1011
-4 23 -1 0.2459 0.0065
-4 23 0 -1.3537 -0.0105
-4 23 1 -1.9058 -0.0229
-4 23 2 0.6058 0.0073
-4 23 3 -2.1281 0.1110
-4 23 4 4.4691 -0.0563
-4 23 5 -0.1254 -0.0972
-4 23 6 2.1296 0.0916
-4 23 7 0.5456 0.0214
-4 23 8 -0.6221 0.0315
-4 23 9 -1.5112 -0.2996
-4 24 -3 1.4891 0.0488
-4 24 -2 -1.4224 -0.0597
-4 24 -1 -0.9224 0.0561
-4 24 0 1.9941 -0.0446
-4 24 1 -0.4661 0.0244
-4 24 2 -1.6373 0.0146
-4 24 3 0.1978 0.0009
-4 24 4 -0.0013 -0.1017
-4 24 5 -0.8730 0.1817
-3 0 -1 -5.5946 1.5396
-3 0 5 45.7722 -0.1603
-3 0 7 -2.5625 0.0637
-3 0 9 18.3643 0.0789
-3 0 11 11.4554 -0.0114
-3 0 13 -3.8893 -0.0294
-3 0 15 -4.4595 0.0047
-3 0 17 -8.6939 0.0266
-3 0 19 -6.8143 0.0073
-3 0 21 -4.6045 -0.0295
-3 0 23 -0.5644 0.0223
-3 0 25 0.2186 -0.0545
-3 0 27 -2.7898 0.0634
-3 1 -2 -36.9733 0.2187
-3 1 -1 23.3310 0.6800
-3 1 0 90.9230 0.2368
-3 1 1 43.9076 0.2253
-3 1 2 6.5902 -0.0339
-3 1 3 13.4573 0.0446
-3 1 4 74.5661 0.1739
-3 1 5 7.2540 -0.0860
-3 1 6 10.9568 -0.0270
-3 1 7 -20.6404 -0.0601
-3 1 8 -14.6826 0.0106
-3 1 9 5.6816 0.0422
-3 1 10 -5.9580 -0.0536
-3 1 11 1.2883 0.0594
-3 1 12 -4.0268 0.0594
-3 1 13 2.8558 -0.0107
-3 1 14 0.7733 -0.0025
-3 1 15 -1.1599 -0.0429
-3 1 16 4.5981 -0.0168
-3 1 17 -3.5151 0.0035
-3 1 18 2.0274 -0.0287
-3 1 19 -4.5637 0.0005
-3 1 20 -0.7888 0.0126
-3 1 21 -2.7823 -0.0266
-3 1 22 0.6539 0.0434
-3 1 23 0.9456 -0.0039
-3 1 24 0.0782 0.0468
-3 1 25 1.6839 0.0054
-3 1 26 2.5034 -0.0586
-3 1 27 1.9240 0.0046
-3 1 28 0.1260 -0.0763
-3 2 -2 -32.2902 -0.3306
-3 2 -1 16.9962 0.0023
-3 2 0 -83.8761 -0.1443
-3 2 1 66.8675 0.1324
-3 2 3 33.6145 0.0695
-3 2 4 -18.2337 0.0494
-3 2 5 28.3124 -0.0271
-3 2 6 -1.2340 0.0515
-3 2 7 -6.1744 -0.0956
-3 2 8 14.1350 0.0365
-3 2 9 3.5547 0.0176
-3 2 10 7.6019 -0.0497
-3 2 11 0.6212 0.0149
-3 2 12 -1.5170 0.0138
-3 2 13 2.7059 0.0554
-3 2 14 0.9013 0.0207
-3 2 15 3.7839 -0.0386
-3 2 16 2.6268 0.0105
-3 2 17 0.2908 -0.0069
-3 2 18 6.0739 -0.0347
-3 2 19 4.7631 0.0174
-3 2 20 5.1972 -0.0013
-3 2 21 0.7762 0.0091
-3 2 22 2.6562 -0.0627
-3 2 23 2.2597 -0.0387
-3 2 24 -1.3503 0.0751
-3 2 25 2.5638 -0.0004
-3 2 26 -2.3474 0.0343
-3 2 27 0.7767 -0.0010
-3 2 28 -3.4613 0.1061
-3 3 -2 -21.7551 -0.0561
-3 3 -1 45.3673 -0.0409
-3 3 0 -17.9845 -0.0692
-3 3 1 102.9642 0.0351
-3 3 2 -46.6148 -0.0272
-3 3 3 18.4998 0.0361
-3 3 4 -48.3275 -0.0636
-3 3 5 4.9747 0.0727
-3 3 6 1.5462 0.1076
-3 3 7 -11.7911 0.0018
-3 3 8 9.6463 0.0223
-3 3 9 -2.7589 -0.0338
-3 3 10 5.0554 0.0060
-3 3 11 -6.4639 -0.0084
-3 3 12 1.8488 -0.0631
-3 3 13 -0.6091 0.0617
-3 3 14 -2.5416 0.0170
-3 3 15 -3.9524 0.0014
-3 3 16 -7.7302 0.0179
-3 3 17 -2.1402 0.0027
-3 3 18 -4.5518 0.0509
-3 3 19 -1.8754 -0.0265
-3 3 20 -2.3523 -0.0611
-3 3 21 -3.2531 0.0061
-3 3 22 0.9124 -0.0145
-3 3 23 -1.2157 0.0319
-3 3 24 -2.4989 -0.0163
-3 3 25 1.3736 -0.0879
-3 3 26 0.5646 0.0025
-3 3 27 -2.2430 -0.1633
-3 3 28 -0.7075 0.1977
-3 4 -2 10.1187 -0.0261
-3 4 -1 17.0958 -0.0525
-3 4 0 17.7650 -0.0048
-3 4 1 36.4423 0.0169
-3 4 2 -27.9538 -0.0919
-3 4 3 -15.4280 -0.1018
-3 4 4 -40.1826 -0.0047
-3 4 5 -6.5591 0.0258
-3 4 6 -4.2348 -0.0595
-3 4 7 9.4978 -0.0476
-3 4 8 -0.2720 0.0731
-3 4 9 -17.5081 0.0162
-3 4 10 -7.1290 0.0121
-3 4 11 -11.9847 -0.0362
-3 4 12 0.4561 0.0097
-3 4 13 0.0211 0.0296
-3 4 14 -0.1407 -0.0672
-3 4 15 1.3072 0.0046
-3 4 16 3.0514 0.0125
-3 4 17 4.5585 -0.0092
-3 4 18 2.3240 0.0305
-3 4 19 2.4614 -0.0145
-3 4 20 0.8285 0.0357
-3 4 21 -0.1128 0.0108
-3 4 22 -1.1399 -0.0243
-3 4 23 1.1174 -0.0150
-3 4 24 -2.8552 -0.0639
-3 4 25 -0.0549 0.1325
-3 4 26 1.9774 0.1067
-3 4 27 -0.2959 -0.0441
-3 4 28 -2.5318 -0.0289
-3 5 -2 21.2177 -0.0704
-3 5 -1 9.6852 0.0469
-3 5 0 10.0372 -0.0083
-3 5 1 -4.0015 0.0094
-3 5 2 -0.7443 0.0000
-3 5 3 -0.6377 0.0065
-3 5 4 -24.3244 0.0097
-3 5 5 26.6059 -0.0181
-3 5 6 25.5379 -0.0732
-3 5 7 14.0073 -0.0027
-3 5 8 9.3445 -0.0064
-3 5 9 2.5130 0.0071
-3 5 10 12.7778 0.0312
-3 5 11 -3.6691 0.0023
-3 5 12 5.5154 0.0158
-3 5 13 -8.2056 0.0115
-3 5 14 0.4235 0.0062
-3 5 15 -4.6099 0.0026
-3 5 16 -0.5265 -0.0476
-3 5 17 -2.0429 0.0444
-3 5 18 2.1843 0.0184
-3 5 19 -0.0570 -0.0393
-3 5 20 1.1968 0.0466
-3 5 21 2.6277 0.0170
-3 5 22 1.7032 0.0627
-3 5 23 0.2600 -0.0646
-3 5 24 1.2295 -0.0521
-3 5 25 0.7038 -0.0094
-3 5 26 2.0824 -0.1602
-3 5 27 -0.4458 0.1620
-3 6 -2 -0.0752 -0.0346
-3 6 -1 -22.8983 0.0500
-3 6 0 -3.4831 -0.0003
-3 6 1 -7.4476 -0.0036
-3 6 2 4.6460 0.0654
-3 6 3 0.7765 0.0208
-3 6 4 14.3862 0.0286
-3 6 5 11.2450 -0.0109
-3 6 6 -10.4196 0.0083
-3 6 7 -0.6982 -0.0239
-3 6 8 -10.4093 -0.0453
-3 6 9 -0.4374 -0.0355
-3 6 10 0.8688 -0.0319
-3 6 11 -2.4532 -0.0151
-3 6 12 4.8039 -0.0158
-3 6 13 -0.8897 0.0174
-3 6 14 3.7127 0.0332
-3 6 15 -3.0246 -0.0007
-3 6 16 1.7867 -0.0232
-3 6 17 -0.5844 0.0129
-3 6 18 -0.2489 -0.0201
-3 6 19 0.1428 0.0303
-3 6 20 0.7337 -0.0058
-3 6 21 -0.9196 -0.0527
-3 6 22 1.6038 0.0032
-3 6 23 1.5655 0.0061
-3 6 24 1.7885 0.1087
-3 6 25 1.4441 0.0810
-3 6 26 1.0060 -0.0724
-3 6 27 4.0667 -0.0384
-3 7 -2 -13.1721 -0.0228
-3 7 -1 1.8692 0.0188
-3 7 0 1.9907 -0.0367
-3 7 1 -0.9455 0.0036
-3 7 2 13.5040 -0.0079
-3 7 3 18.1817 -0.0423
-3 7 4 7.3410 0.0117
-3 7 5 1.2696 0.0191
-3 7 6 0.0286 0.0456
-3 7 7 1.0698 -0.0071
-3 7 8 -7.3635 -0.0201
-3 7 9 1.6795 0.0110
-3 7 10 -1.2877 -0.0079
-3 7 11 4.4037 -0.0023
-3 7 12 0.5685 -0.0159
-3 7 13 1.2853 0.0205
-3 7 14 2.7118 -0.0126
-3 7 15 0.2631 -0.0221
-3 7 16 1.7595 0.0359
-3 7 17 -2.7232 0.0055
-3 7 18 3.0949 -0.0129
-3 7 19 -0.5809 0.0012
-3 7 20 0.1084 -0.0020
-3 7 21 -1.0798 0.0418
-3 7 22 -0.6965 0.0290
-3 7 23 -1.6763 -0.0483
-3 7 24 -0.5382 -0.0235
-3 7 25 -2.6335 -0.0445
-3 7 26 -0.7835 0.1387
-3 7 27 -1.4986 0.0577
-3 8 -2 -11.4751 -0.0063
-3 8 -1 2.6410 -0.0396
-3 8 0 -3.7164 -0.0175
-3 8 1 1.8989 0.0336
-3 8 2 5.8988 -0.0162
-3 8 3 4.7883 -0.0135
-3 8 4 2.6256 0.0248
-3 8 5 1.0688 0.0095
-3 8 6 -4.5113 0.0175
-3 8 7 -2.1280 0.0029
-3 8 8 2.3744 0.0103
-3 8 9 3.2044 0.0237
-3 8 10 -0.3321 -0.0088
-3 8 11 -0.4699 -0.0152
-3 8 12 0.4933 -0.0186
-3 8 13 -0.0937 -0.0083
-3 8 14 2.2678 -0.0301
-3 8 15 -2.0283 -0.0264
-3 8 16 0.7724 -0.0159
-3 8 17 -0.0913 -0.0161
-3 8 18 0.6431 0.0521
-3 8 19 0.3740 -0.0174
-3 8 20 3.7504 -0.0032
-3 8 21 1.0096 0.0114
-3 8 22 3.4210 0.0328
-3 8 23 -1.0046 0.0709
-3 8 24 2.1242 -0.0299
-3 8 25 -0.4372 -0.0371
-3 8 26 0.9292 0.2263
-3 9 -2 -0.4934 -0.0149
-3 9 -1 3.1277 -0.0124
-3 9 0 4.5101 -0.0024
-3 9 1 -3.7709 -0.0142
-3 9 2 -6.5378 -0.0361
-3 9 3 -3.2223 -0.0110
-3 9 4 0.0669 -0.0203
-3 9 5 -6.5391 -0.0361
-3 9 6 -5.9900 -0.0028
-3 9 7 -0.1255 0.0059
-3 9 8 0.1421 0.0052
-3 9 9 1.2424 0.0229
-3 9 10 -2.6208 0.0326
-3 9 11 -2.1781 -0.0031
-3 9 12 -1.2506 -0.0121
-3 9 13 1.6693 0.0058
-3 9 14 -3.2525 0.0203
-3 9 15 2.1873 0.0139
-3 9 16 -2.2904 -0.0359
-3 9 17 0.1130 -0.0181
-3 9 18 -1.1815 -0.0171
-3 9 19 -0.1126 0.0156
-3 9 20 1.3109 0.0345
-3 9 21 -1.4527 -0.0066
-3 9 22 2.1633 0.0333
-3 9 23 -0.5352 0.0416
-3 9 24 0.1042 -0.1088
-3 9 25 0.3272 0.0434
-3 9 26 0.5880 0.0173
-3 10 -2 4.4315 -0.0088
-3 10 -1 2.2343 0.0156
-3 10 0 0.6811 -0.0001
-3 10 1 2.5842 -0.0162
-3 10 2 -6.9821 0.0092
-3 10 3 -0.6435 -0.0214
-3 10 4 -1.8774 -0.0152
-3 10 5 4.4059 -0.0184
-3 10 6 -4.9598 -0.0007
-3 10 7 2.3732 -0.0249
-3 10 8 0.3855 -0.0102
-3 10 9 5.0105 -0.0079
-3 10 10 -1.0510 -0.0149
-3 10 11 3.3145 0.0133
-3 10 12 0.2522 -0.0059
-3 10 13 6.4252 0.0176
-3 10 14 0.0975 -0.0091
-3 10 15 0.9506 0.0179
-3 10 16 -0.7267 0.0369
-3 10 17 2.8809 0.0113
-3 10 18 0.1482 -0.0220
-3 10 19 -1.2907 -0.0154
-3 10 20 -1.9280 -0.0104
-3 10 21 0.1440 -0.0214
-3 10 22 -2.2206 0.0652
-3 10 23 2.3719 -0.0165
-3 10 24 -0.9057 -0.0338
-3 10 25 -0.7429 0.1576
-3 10 26 -0.7808 -0.2750
-3 11 -2 -2.1955 0.0082
-3 11 -1 -2.5543 -0.0063
-3 11 0 1.1872 -0.0154
-3 11 1 -1.8438 -0.0044
-3 11 2 2.7151 -0.0163
-3 11 3 0.6169 -0.0173
-3 11 4 5.2790 -0.0009
-3 11 5 3.2235 -0.0189
-3 11 6 0.6695 -0.0081
-3 11 7 0.5784 -0.0026
-3 11 8 -1.7013 -0.0159
-3 11 9 0.5967 0.0189
-3 11 10 -1.6062 -0.0039
-3 11 11 -1.9862 0.0003
-3 11 12 -0.0225 -0.0103
-3 11 13 -5.4611 -0.0028
-3 11 14 0.0792 -0.0136
-3 11 15 -6.0569 0.0289
-3 11 16 2.4550 -0.0068
-3 11 17 -0.8825 -0.0135
-3 11 18 1.0690 0.0347
-3 11 19 0.6681 0.0018
-3 11 20 -1.4693 -0.0103
-3 11 21 4.4540 0.0206
-3 11 22 0.7442 -0.0495
-3 11 23 3.5919 -0.0959
-3 11 24 -0.0214 0.0144
-3 11 25 -0.1142 -0.0620
-3 12 -2 3.4222 -0.0034
-3 12 -1 0.0258 0.0013
-3 12 0 2.0189 0.0199
-3 12 1 0.7927 0.0241
-3 12 2 -1.2566 0.0129
-3 12 3 -4.5480 -0.0054
-3 12 4 0.7301 0.0009
-3 12 5 -3.9356 -0.0085
-3 12 6 -1.7871 -0.0114
-3 12 7 -2.7634 -0.0122
-3 12 8 0.0474 -0.0195
-3 12 9 -0.4856 -0.0023
-3 12 10 1.9925 -0.0062
-3 12 11 -0.8136 -0.0062
-3 12 12 -0.4019 -0.0245
-3 12 13 -2.4903 -0.0272
-3 12 14 -1.0383 -0.0085
-3 12 15 -3.3493 0.0075
-3 12 16 0.2687 -0.0300
-3 12 17 -1.6091 0.0178
-3 12 18 -0.1191 0.0230
-3 12 19 0.1376 -0.0289
-3 12 20 -1.8954 0.0119
-3 12 21 0.3584 0.0114
-3 12 22 -2.7747 -0.0523
-3 12 23 1.7024 0.0755
-3 12 24 -2.1545 0.0563
-3 13 -2 1.9480 0.0012
-3 13 -1 3.3667 0.0061
-3 13 0 1.8031 0.0081
-3 13 1 -1.6392 -0.0110
-3 13 2 2.9513 0.0100
-3 13 3 -5.8419 -0.0131
-3 13 4 0.3025 0.0021
-3 13 5 -3.4054 0.0037
-3 13 6 2.0213 0.0175
-3 13 7 -3.4794 -0.0008
-3 13 8 -1.4187 0.0057
-3 13 9 -2.1570 0.0051
-3 13 10 1.9794 -0.0071
-3 13 11 -0.2612 0.0116
-3 13 12 -0.4058 -0.0170
-3 13 13 1.9686 -0.0027
-3 13 14 0.7574 -0.0036
-3 13 15 2.9612 -0.0437
-3 13 16 1.1545 -0.0300
-3 13 17 1.4446 -0.0076
-3 13 18 0.0687 -0.0320
-3 13 19 -1.2292 0.0173
-3 13 20 -2.4810 0.0320
-3 13 21 -1.2036 -0.0676
-3 13 22 0.7398 -0.0006
-3 13 23 0.8787 0.1619
-3 13 24 2.5430 0.0622
-3 14 -2 -0.6379 -0.0125
-3 14 -1 -2.0408 0.0046
-3 14 0 0.2375 -0.0194
-3 14 1 0.5166 -0.0120
-3 14 2 0.8063 0.0098
-3 14 3 0.9977 0.0082
-3 14 4 5.9762 0.0176
-3 14 5 3.5348 0.0227
-3 14 6 6.4514 0.0064
-3 14 7 -0.1081 -0.0015
-3 14 8 5.0457 -0.0093
-3 14 9 -0.4365 0.0029
-3 14 10 -1.0130 -0.0013
-3 14 11 1.7778 0.0182
-3 14 12 -1.6037 -0.0125
-3 14 13 0.3410 -0.0116
-3 14 14 -1.4913 -0.0287
-3 14 15 0.3151 -0.0076
-3 14 16 0.0343 0.0031
-3 14 17 1.0697 0.0126
-3 14 18 -0.0974 -0.0203
-3 14 19 1.6025 0.0171
-3 14 20 1.3340 -0.0533
-3 14 21 2.3170 -0.0298
-3 14 22 0.6130 0.0100
-3 14 23 1.2671 -0.0215
-3 15 -2 -4.4850 0.0270
-3 15 -1 -1.6531 0.0018
-3 15 0 -5.5420 0.0020
-3 15 1 -0.9137 -0.0030
-3 15 2 -5.6214 0.0080
-3 15 3 -0.1839 -0.0090
-3 15 4 -5.4606 -0.0054
-3 15 5 -5.9056 0.0029
-3 15 6 -4.1147 -0.0012
-3 15 7 -4.4919 0.0320
-3 15 8 -2.8135 0.0092
-3 15 9 -1.3955 0.0310
-3 15 10 1.2758 -0.0054
-3 15 11 1.6060 0.0186
-3 15 12 -2.0827 0.0025
-3 15 13 3.0115 -0.0124
-3 15 14 -2.6527 0.0368
-3 15 15 0.9940 0.0049
-3 15 16 -3.4089 -0.0398
-3 15 17 -1.8009 0.0062
-3 15 18 -0.1892 0.0098
-3 15 19 1.2195 0.0012
-3 15 20 2.4062 -0.0108
-3 15 21 -1.4482 -0.0743
-3 15 22 1.5651 -0.2191
-3 16 -2 -0.9203 -0.0189
-3 16 -1 -0.5988 -0.0207
-3 16 0 2.5515 -0.0239
-3 16 1 2.8942 -0.0099
-3 16 2 6.9065 -0.0178
-3 16 3 5.1470 -0.0047
-3 16 4 3.4251 -0.0021
-3 16 5 3.4411 0.0106
-3 16 6 2.1442 -0.0041
-3 16 7 0.6451 -0.0053
-3 16 8 2.2437 -0.0068
-3 16 9 0.7084 0.0032
-3 16 10 1.2937 0.0098
-3 16 11 0.0427 -0.0013
-3 16 12 0.0350 0.0093
-3 16 13 0.1186 0.0300
-3 16 14 -0.3523 0.0308
-3 16 15 2.8962 -0.0177
-3 16 16 0.5417 0.0488
-3 16 17 2.2269 0.0355
-3 16 18 -0.4472 -0.0408
-3 16 19 -0.8463 0.0473
-3 16 20 1.8811 0.1005
-3 16 21 0.8536 -0.1953
-3 17 -2 2.7165 0.0008
-3 17 -1 -3.0201 -0.0080
-3 17 0 3.2605 0.0117
-3 17 1 -2.0787 0.0039
-3 17 2 1.3778 -0.0060
-3 17 3 -2.7412 -0.0198
-3 17 4 -1.2222 -0.0025
-3 17 5 -0.7766 0.0067
-3 17 6 -1.7886 -0.0073
-3 17 7 2.2311 0.0165
-3 17 8 1.9857 0.0174
-3 17 9 1.9759 -0.0142
-3 17 10 2.0415 0.0000
-3 17 11 0.1841 0.0245
-3 17 12 -0.9807 0.0212
-3 17 13 -0.8830 0.0151
-3 17 14 -0.3079 -0.0377
-3 17 15 -0.7242 0.0128
-3 17 16 0.4025 -0.0253
-3 17 17 0.5284 0.0141
-3 17 18 -0.9745 0.0203
-3 17 19 3.8796 0.0782
-3 17 20 -0.0680 -0.0030
-3 18 -2 1.5027 0.0051
-3 18 -1 -2.3623 0.0078
-3 18 0 4.4819 -0.0092
-3 18 1 -3.0352 -0.0228
-3 18 2 1.0834 0.0112
-3 18 3 -2.2613 -0.0008
-3 18 4 0.8252 -0.0088
-3 18 5 -1.1615 -0.0156
-3 18 6 -2.4265 -0.0054
-3 18 7 0.3102 0.0101
-3 18 8 -2.4692 -0.0240
-3 18 9 0.6890 0.0104
-3 18 10 -0.5768 0.0075
-3 18 11 0.3802 0.0034
-3 18 12 1.8792 -0.0357
-3 18 13 -0.7398 -0.0209
-3 18 14 1.0190 0.0084
-3 18 15 -1.0298 0.0173
-3 18 16 1.8140 -0.0121
-3 18 17 0.3137 0.0468
-3 18 18 -1.6456 -0.0546
-3 18 19 -1.6540 -0.1483
-3 19 -2 -0.0745 -0.0093
-3 19 -1 -1.8969 0.0045
-3 19 0 0.1417 0.0389
-3 19 1 -0.8888 0.0244
-3 19 2 1.6555 -0.0094
-3 19 3 0.3690 0.0120
-3 19 4 1.3864 0.0126
-3 19 5 3.0410 0.0053
-3 19 6 0.5060 -0.0442
-3 19 7 -1.3957 0.0114
-3 19 8 -1.5640 0.0076
-3 19 9 -0.2680 0.0307
-3 19 10 -2.2498 -0.0352
-3 19 11 -0.9583 0.0002
-3 19 12 -1.3097 0.0144
-3 19 13 -0.1753 0.0085
-3 19 14 -1.4740 -0.0017
-3 19 15 -0.8376 -0.0142
-3 19 16 0.7242 -0.0311
-3 19 17 1.7417 -0.1640
-3 19 18 3.0607 -0.3058
-3 20 -2 -1.1619 -0.0151
-3 20 -1 4.4033 0.0034
-3 20 0 1.1601 0.0153
-3 20 1 0.4063 -0.0171
-3 20 2 -1.1732 -0.0022
-3 20 3 -0.1173 0.0320
-3 20 4 0.3363 -0.0314
-3 20 5 -0.6110 0.0043
-3 20 6 -1.1145 0.0085
-3 20 7 0.5312 0.0195
-3 20 8 -0.5596 -0.0169
-3 20 9 2.0778 -0.0410
-3 20 10 -1.3310 -0.0076
-3 20 11 0.3800 -0.0262
-3 20 12 -0.4347 -0.0050
-3 20 13 2.1224 0.0336
-3 20 14 -1.6551 -0.0854
-3 20 15 0.9977 0.0117
-3 20 16 0.8204 -0.1985
-3 21 -2 -2.2841 -0.0045
-3 21 -1 0.8066 0.0140
-3 21 0 -1.6293 0.0163
-3 21 1 -0.0430 -0.0217
-3 21 2 -0.0019 -0.0110
-3 21 3 -0.3563 -0.0004
-3 21 4 0.5889 -0.0327
-3 21 5 -1.1495 0.0215
-3 21 6 0.4791 -0.0098
-3 21 7 -0.9311 0.0078
-3 21 8 -0.7858 0.0300
-3 21 9 -0.2783 -0.0204
-3 21 10 1.0792 0.0488
-3 21 11 0.7165 0.0717
-3 21 12 0.0896 -0.0285
-3 21 13 1.6497 0.1288
-3 21 14 0.1596 -0.0441
-3 22 -2 -1.3081 -0.0434
-3 22 -1 -1.4110 -0.0291
-3 22 0 -0.6364 0.0092
-3 22 1 1.7193 -0.0118
-3 22 2 -1.1234 0.0108
-3 22 3 0.3321 -0.0167
-3 22 4 -1.2505 -0.0232
-3 22 5 -1.5842 0.0592
-3 22 6 -0.9913 -0.0335
-3 22 7 -0.0414 -0.0367
-3 22 8 0.9837 -0.0191
-3 22 9 0.4639 0.1074
-3 22 10 0.0980 -0.0459
-3 22 11 -3.4508 0.1203
-3 22 12 -0.1151 0.0904
-3 23 -2 -1.2898 -0.0007
-3 23 -1 -0.4598 -0.0250
-3 23 0 1.1156 0.0247
-3 23 1 0.1717 -0.0122
-3 23 2 0.1500 0.0019
-3 23 3 -1.2554 -0.0133
-3 23 4 -1.4443 -0.0066
-3 23 5 -0.7283 0.0095
-3 23 6 -1.2630 -0.0611
-3 23 7 -0.0105 -0.0364
-3 23 8 1.0480 -0.1079
-3 23 9 0.6987 0.0277
-3 23 10 0.4143 -0.0499
-3 24 -2 -1.0374 0.0025
-3 24 -1 -2.2799 -0.0051
-3 24 0 -0.9990 0.0083
-3 24 1 2.6896 0.0080
-3 24 2 -3.4677 -0.0024
-3 24 3 -0.0031 -0.0262
-3 24 4 -2.7087 0.0156
-3 24 5 0.7657 0.1417
-3 24 6 -1.2686 -0.1642
-2 0 4 -138.9197 -0.2517
-2 0 6 -5.9525 0.1876
-2 0 8 9.0239 0.0066
-2 0 10 -1.9056 0.0559
-2 0 12 1.8142 -0.0778
-2 0 14 -0.9761 0.0499
-2 0 16 1.6000 -0.0015
-2 0 18 4.5012 0.0194
-2 0 20 5.4436 -0.0224
-2 0 22 0.6869 0.0170
-2 0 24 -3.2369 -0.0177
-2 0 26 1.0241 0.0358
-2 0 28 -2.0033 -0.2367
-2 1 -1 41.7091 -0.3263
-2 1 2 -51.6004 0.0093
-2 1 3 17.4622 0.0824
-2 1 4 -61.3934 -0.1527
-2 1 5 -23.9343 0.0272
-2 1 6 7.1602 -0.0444
-2 1 7 -0.3576 0.0136
-2 1 8 8.0064 0.0494
-2 1 9 -10.4571 -0.0328
-2 1 10 9.2956 0.0390
-2 1 11 -1.7420 0.0206
-2 1 12 -0.4142 -0.0125
-2 1 13 -0.6394 -0.0128
-2 1 14 -6.5184 -0.0307
-2 1 15 -3.8703 0.0053
-2 1 16 -7.3722 -0.0199
-2 1 17 -2.0052 0.0038
-2 1 18 -6.8841 0.0220
-2 1 19 -1.5526 0.0170
-2 1 20 -3.5768 0.0021
-2 1 21 -1.3512 0.0176
-2 1 22 -2.4408 -0.0153
-2 1 23 0.5459 -0.0022
-2 1 24 0.0251 0.0168
-2 1 25 0.4395 -0.0512
-2 1 26 -2.1031 0.0491
-2 1 27 3.9159 0.1321
-2 1 28 -1.9683 0.2938
-2 2 -1 75.8487 -0.1431
-2 2 0 -22.5554 0.1713
-2 2 1 57.0818 -0.0033
-2 2 3 75.3254 0.1145
-2 2 4 -54.6018 -0.0339
-2 2 5 21.8346 0.1257
-2 2 6 3.8355 -0.0611
-2 2 7 8.9368 0.0120
-2 2 8 0.0429 -0.0127
-2 2 9 -15.1740 -0.0541
-2 2 10 5.3402 0.0597
-2 2 11 -2.1286 0.0016
-2 2 12 3.7044 0.0398
-2 2 13 -0.0657 -0.0070
-2 2 14 2.9905 -0.0146
-2 2 15 7.8999 0.0109
-2 2 16 6.2075 -0.0100
-2 2 17 5.2332 -0.0485
-2 2 18 0.6329 -0.0169
-2 2 19 4.3183 0.0043
-2 2 20 2.7595 0.0475
-2 2 21 0.2257 0.0276
-2 2 22 -0.2272 -0.0016
-2 2 23 0.2950 -0.0130
-2 2 24 0.0206 -0.0162
-2 2 25 0.8517 -0.0244
-2 2 26 1.3896 0.0032
-2 2 27 1.8182 -0.1475
-2 2 28 2.4978 0.0856
-2 3 -1 -72.7672 0.1291
-2 3 0 -40.2233 -0.0901
-2 3 1 -67.8602 -0.1146
-2 3 2 24.5580 0.1364
-2 3 3 -2.5782 0.1191
-2 3 4 22.8666 0.0122
-2 3 5 16.4375 0.0371
-2 3 6 18.4056 0.0033
-2 3 7 4.9959 0.0945
-2 3 8 3.8025 -0.0546
-2 3 9 6.7272 -0.0379
-2 3 10 16.3493 0.0639
-2 3 11 -1.4558 -0.0076
-2 3 12 6.9060 0.0001
-2 3 13 -8.6192 -0.0147
-2 3 14 3.3615 0.0228
-2 3 15 -2.7385 0.0460
-2 3 16 -1.5205 -0.0534
-2 3 17 -0.4005 -0.0206
-2 3 18 -3.4845 -0.0119
-2 3 19 1.1396 -0.0323
-2 3 20 1.2683 0.0298
-2 3 21 1.9822 0.0049
-2 3 22 0.5294 0.0164
-2 3 23 1.1561 -0.0083
-2 3 24 1.8016 -0.0378
-2 3 25 -3.0707 0.0826
-2 3 26 1.3692 0.0200
-2 3 27 1.1499 -0.1253
-2 3 28 2.0302 0.0321
-2 4 -1 -69.4224 -0.0133
-2 4 0 6.1090 -0.1139
-2 4 1 -55.1851 -0.0224
-2 4 2 38.1265 -0.0260
-2 4 3 15.0359 -0.0193
-2 4 4 31.9937 0.0422
-2 4 5 -8.6015 0.0154
-2 4 6 -30.4629 -0.0110
-2 4 7 -8.8520 0.0927
-2 4 8 -16.2820 0.0461
-2 4 9 -1.8931 0.0252
-2 4 10 -6.3825 -0.0227
-2 4 11 -3.1069 -0.0315
-2 4 12 -0.1092 0.0547
-2 4 13 0.2479 -0.0411
-2 4 14 3.6573 -0.0334
-2 4 15 -2.8279 0.0284
-2 4 16 -0.1473 0.0192
-2 4 17 -4.9458 0.0046
-2 4 18 -2.2423 -0.0287
-2 4 19 -3.8788 0.0167
-2 4 20 -1.8860 0.0079
-2 4 21 -2.5416 -0.0639
-2 4 22 -2.4762 0.0029
-2 4 23 -1.8170 0.0279
-2 4 24 0.8709 -0.0197
-2 4 25 -2.5088 -0.0011
-2 4 26 0.4695 -0.1413
-2 4 27 2.8573 0.0396
-2 5 -1 -8.3144 0.0650
-2 5 0 3.3558 0.0156
-2 5 1 -16.0972 0.0672
-2 5 2 29.2662 -0.0128
-2 5 3 22.3642 -0.0309
-2 5 4 -8.0188 -0.0656
-2 5 5 -4.7546 -0.0550
-2 5 6 -8.5230 0.0034
-2 5 7 9.7343 0.0004
-2 5 8 -4.6277 -0.0286
-2 5 9 2.2219 0.0167
-2 5 10 -4.3655 0.0376
-2 5 11 -1.2076 0.0621
-2 5 12 0.2820 0.0089
-2 5 13 -1.4022 -0.0259
-2 5 14 4.6995 0.0240
-2 5 15 2.1775 -0.0163
-2 5 16 3.3473 -0.0153
-2 5 17 0.7805 -0.0058
-2 5 18 5.8269 -0.0145
-2 5 19 1.9831 0.0396
-2 5 20 0.2730 -0.0048
-2 5 21 0.0951 -0.0076
-2 5 22 0.7183 0.0024
-2 5 23 -1.7009 -0.0374
-2 5 24 0.2194 0.0492
-2 5 25 -3.3382 0.0189
-2 5 26 -0.9121 0.0279
-2 5 27 0.2552 0.2626
-2 6 -1 10.4580 -0.0239
-2 6 0 -1.1984 -0.0337
-2 6 1 3.1453 -0.0195
-2 6 2 -1.2576 -0.0206
-2 6 3 -27.5915 0.0221
-2 6 4 -4.6707 -0.0241
-2 6 5 -8.4632 0.0108
-2 6 6 -3.5469 -0.0043
-2 6 7 3.2933 -0.0258
-2 6 8 3.7349 -0.0241
-2 6 9 10.8468 -0.0337
-2 6 10 -1.6704 0.0214
-2 6 11 5.5779 0.0289
-2 6 12 -6.1161 0.0077
-2 6 13 0.9209 0.0036
-2 6 14 -2.8378 0.0366
-2 6 15 -3.1625 0.0116
-2 6 16 -4.1769 0.0294
-2 6 17 -0.5984 -0.0326
-2 6 18 -3.0283 -0.0136
-2 6 19 0.2789 -0.0076
-2 6 20 0.8233 -0.0025
-2 6 21 -0.7684 0.0342
-2 6 22 0.8392 0.0558
-2 6 23 0.6805 -0.0241
-2 6 24 1.0783 -0.0319
-2 6 25 0.3223 -0.0785
-2 6 26 -1.2997 -0.0327
-2 6 27 1.7703 -0.0279
-2 7 -1 5.7573 0.0448
-2 7 0 4.4457 0.0025
-2 7 1 -4.2821 -0.0018
-2 7 2 -19.5676 -0.0138
-2 7 3 -17.9607 0.0296
-2 7 4 -1.8608 -0.0073
-2 7 5 -13.1858 0.0032
-2 7 6 0.0166 -0.0585
-2 7 7 -4.2730 -0.0077
-2 7 8 -2.7007 0.0097
-2 7 9 -2.6297 -0.0329
-2 7 10 -4.9609 -0.0217
-2 7 11 2.8063 -0.0332
-2 7 12 -4.1030 0.0156
-2 7 13 1.4200 0.0216
-2 7 14 -2.5041 0.0142
-2 7 15 4.1880 0.0227
-2 7 16 -0.9768 0.0125
-2 7 17 0.8851 -0.0091
-2 7 18 -1.0696 -0.0103
-2 7 19 -0.2926 -0.0339
-2 7 20 -1.6887 -0.0057
-2 7 21 -0.7776 0.0155
-2 7 22 -0.9023 -0.0449
-2 7 23 -1.0132 0.0413
-2 7 24 0.2973 0.0760
-2 7 25 -1.0277 0.0080
-2 7 26 1.2422 0.0910
-2 7 27 -0.8771 -0.3679
-2 8 -1 -0.8781 -0.0015
-2 8 0 -1.8549 0.0089
-2 8 1 -1.4783 -0.0043
-2 8 2 3.8448 -0.0293
-2 8 3 -4.7859 -0.0189
-2 8 4 -3.3917 -0.0168
-2 8 5 13.1346 -0.0081
-2 8 6 6.7070 0.0051
-2 8 7 5.1607 0.0325
-2 8 8 2.0374 0.0189
-2 8 9 2.3281 -0.0221
-2 8 10 1.7475 -0.0108
-2 8 11 1.9824 -0.0332
-2 8 12 -1.3966 -0.0012
-2 8 13 0.5949 -0.0347
-2 8 14 0.0380 -0.0275
-2 8 15 2.0445 0.0212
-2 8 16 -2.6710 0.0122
-2 8 17 2.6040 0.0313
-2 8 18 -1.3206 0.0047
-2 8 19 0.3919 -0.0053
-2 8 20 -1.5701 0.0158
-2 8 21 0.1576 0.0346
-2 8 22 -2.3851 -0.0364
-2 8 23 -1.3051 0.0664
-2 8 24 -1.4558 -0.0418
-2 8 25 -0.8182 -0.0774
-2 8 26 -2.2730 -0.1960
-2 9 -1 -14.2523 -0.0095
-2 9 0 3.7031 -0.0036
-2 9 1 9.0075 -0.0024
-2 9 2 2.8724 -0.0168
-2 9 3 0.5600 -0.0060
-2 9 4 4.1659 -0.0238
-2 9 5 1.1384 -0.0106
-2 9 6 1.5604 -0.0075
-2 9 7 -1.1571 0.0137
-2 9 8 -4.3172 -0.0037
-2 9 9 -1.6645 0.0133
-2 9 10 -1.2232 0.0139
-2 9 11 -2.5947 0.0116
-2 9 12 -2.4299 0.0029
-2 9 13 0.4945 -0.0342
-2 9 14 -1.9263 -0.0269
-2 9 15 0.9962 -0.0172
-2 9 16 0.8611 -0.0100
-2 9 17 0.8016 0.0011
-2 9 18 -1.2059 -0.0009
-2 9 19 2.6323 0.0243
-2 9 20 0.1078 0.0781
-2 9 21 2.7519 -0.0533
-2 9 22 0.3768 0.0101
-2 9 23 1.3412 0.0306
-2 9 24 -1.1673 0.0451
-2 9 25 1.8494 0.1537
-2 9 26 1.2503 -0.1619
-2 10 -1 6.1858 0.0008
-2 10 0 1.8211 -0.0132
-2 10 1 6.2567 0.0155
-2 10 2 4.0934 0.0197
-2 10 3 -2.9490 0.0118
-2 10 4 -1.2990 -0.0096
-2 10 5 -1.1741 0.0022
-2 10 6 4.8467 -0.0168
-2 10 7 -3.6167 -0.0170
-2 10 8 0.7383 -0.0030
-2 10 9 -0.9954 -0.0093
-2 10 10 3.1602 0.0302
-2 10 11 1.4148 -0.0048
-2 10 12 -1.0808 0.0105
-2 10 13 -1.1837 0.0038
-2 10 14 3.5911 0.0006
-2 10 15 -2.3496 -0.0147
-2 10 16 -0.7588 0.0011
-2 10 17 -2.0707 -0.0106
-2 10 18 0.7120 -0.0227
-2 10 19 -1.1152 0.0084
-2 10 20 -3.7502 0.0076
-2 10 21 0.3268 0.0243
-2 10 22 -5.2315 0.0271
-2 10 23 -1.5352 -0.0785
-2 10 24 -3.6520 -0.0491
-2 10 25 0.0847 0.0457
-2 11 -1 -1.6952 -0.0050
-2 11 0 0.6199 -0.0193
-2 11 1 -2.1310 -0.0144
-2 11 2 6.4983 -0.0107
-2 11 3 -5.9037 -0.0188
-2 11 4 6.1336 0.0088
-2 11 5 -4.1885 -0.0011
-2 11 6 7.3639 -0.0170
-2 11 7 -2.9814 -0.0011
-2 11 8 1.9191 0.0050
-2 11 9 -2.9462 -0.0353
-2 11 10 2.3280 -0.0001
-2 11 11 -0.5303 -0.0038
-2 11 12 2.5484 0.0375
-2 11 13 -0.4191 0.0245
-2 11 14 3.5886 0.0182
-2 11 15 0.6229 0.0162
-2 11 16 2.4708 -0.0151
-2 11 17 -0.1735 0.0107
-2 11 18 0.8344 0.0283
-2 11 19 1.5610 -0.0201
-2 11 20 -2.2590 -0.0340
-2 11 21 0.1407 0.0095
-2 11 22 -1.2213 -0.0163
-2 11 23 -0.1896 0.0800
-2 11 24 0.8171 0.0079
-2 11 25 2.9522 -0.2779
-2 12 -1 -5.2124 0.0070
-2 12 0 -4.8506 -0.0080
-2 12 1 -1.1430 -0.0130
-2 12 2 1.8437 -0.0138
-2 12 3 1.1777 0.0057
-2 12 4 4.5553 0.0204
-2 12 5 -0.3080 0.0089
-2 12 6 5.4546 0.0166
-2 12 7 -0.8440 0.0114
-2 12 8 2.3944 -0.0145
-2 12 9 -1.2487 -0.0093
-2 12 10 -0.9026 -0.0181
-2 12 11 1.4287 0.0027
-2 12 12 -2.4534 0.0011
-2 12 13 2.0045 -0.0041
-2 12 14 -4.7892 0.0101
-2 12 15 2.0584 0.0144
-2 12 16 -3.7722 -0.0019
-2 12 17 -0.3796 0.0160
-2 12 18 -0.6511 -0.0112
-2 12 19 -0.7604 -0.0259
-2 12 20 0.8289 0.0253
-2 12 21 0.3025 0.0380
-2 12 22 -0.6057 -0.0077
-2 12 23 -0.4840 -0.0539
-2 12 24 0.6264 -0.1961
-2 13 -1 0.0876 -0.0143
-2 13 0 -2.5785 -0.0022
-2 13 1 -1.1147 -0.0019
-2 13 2 -0.3050 0.0130
-2 13 3 1.7462 -0.0051
-2 13 4 -5.0267 -0.0277
-2 13 5 -2.9690 -0.0096
-2 13 6 -4.1650 0.0055
-2 13 7 -1.4887 0.0004
-2 13 8 -0.0877 0.0108
-2 13 9 -0.2834 0.0089
-2 13 10 0.9981 -0.0061
-2 13 11 4.4284 0.0056
-2 13 12 -0.8678 -0.0079
-2 13 13 4.3560 -0.0173
-2 13 14 -1.0259 -0.0203
-2 13 15 3.6446 -0.0086
-2 13 16 -2.7197 0.0211
-2 13 17 1.8707 -0.0049
-2 13 18 -1.7927 -0.0201
-2 13 19 -1.6512 0.0281
-2 13 20 -1.2380 0.0122
-2 13 21 -4.0616 -0.0626
-2 13 22 -0.8688 0.0086
-2 13 23 -2.0486 -0.1464
-2 13 24 -0.1979 0.1088
-2 14 -1 3.0956 -0.0137
-2 14 0 4.6759 0.0040
-2 14 1 5.2719 0.0039
-2 14 2 3.0047 -0.0053
-2 14 3 5.8707 0.0071
-2 14 4 0.9663 0.0061
-2 14 5 4.6825 0.0152
-2 14 6 2.4110 -0.0027
-2 14 7 0.8944 0.0000
-2 14 8 1.3650 0.0129
-2 14 9 2.5367 0.0030
-2 14 10 -2.6806 -0.0051
-2 14 11 0.4159 -0.0389
-2 14 12 -1.3221 0.0057
-2 14 13 0.3430 -0.0012
-2 14 14 1.0668 -0.0053
-2 14 15 2.0797 -0.0132
-2 14 16 0.9118 -0.0217
-2 14 17 2.0718 -0.0607
-2 14 18 -1.0228 0.0379
-2 14 19 -0.7333 -0.0384
-2 14 20 -0.7198 -0.0132
-2 14 21 0.2320 0.0412
-2 14 22 0.6316 -0.0242
-2 14 23 -0.5020 -0.2057
-2 15 -1 -0.7992 -0.0065
-2 15 0 0.3046 0.0110
-2 15 1 -4.5762 0.0124
-2 15 2 -4.7759 -0.0063
-2 15 3 -3.0792 0.0027
-2 15 4 -3.3672 0.0109
-2 15 5 -1.2735 -0.0154
-2 15 6 -2.2843 0.0139
-2 15 7 1.8929 0.0145
-2 15 8 -1.2602 0.0018
-2 15 9 -2.8095 -0.0194
-2 15 10 -0.8480 0.0156
-2 15 11 -2.4048 0.0305
-2 15 12 0.0367 0.0078
-2 15 13 -2.5924 0.0189
-2 15 14 -1.3195 -0.0232
-2 15 15 -1.7382 -0.0114
-2 15 16 -0.6331 -0.0376
-2 15 17 0.3875 0.0062
-2 15 18 0.4374 0.0289
-2 15 19 0.2036 -0.0283
-2 15 20 2.3795 0.0386
-2 15 21 -0.8316 0.1445
-2 15 22 -0.8422 0.0319
-2 16 -1 -1.8277 -0.0136
-2 16 0 2.6942 0.0192
-2 16 1 -5.3069 -0.0057
-2 16 2 -0.6731 0.0081
-2 16 3 -4.3682 0.0264
-2 16 4 -0.7664 -0.0134
-2 16 5 -1.1326 -0.0150
-2 16 6 -2.0708 -0.0042
-2 16 7 -2.3248 -0.0128
-2 16 8 -3.0968 0.0170
-2 16 9 -1.9921 0.0131
-2 16 10 0.0249 -0.0129
-2 16 11 -1.8908 -0.0080
-2 16 12 3.4749 -0.0096
-2 16 13 -0.0928 0.0024
-2 16 14 0.8738 -0.0042
-2 16 15 -2.1000 0.0199
-2 16 16 0.1051 -0.0081
-2 16 17 1.6172 0.0296
-2 16 18 -0.4248 0.0068
-2 16 19 -1.3389 -0.0427
-2 16 20 -3.8913 0.0073
-2 16 21 0.0741 0.0327
-2 17 -1 -0.9643 -0.0112
-2 17 0 -0.8449 0.0220
-2 17 1 0.6976 -0.0064
-2 17 2 2.9940 -0.0155
-2 17 3 1.8002 -0.0217
-2 17 4 4.9044 0.0129
-2 17 5 5.2996 -0.0164
-2 17 6 2.5470 -0.0024
-2 17 7 3.1226 -0.0058
-2 17 8 0.1671 0.0078
-2 17 9 1.7413 0.0121
-2 17 10 -2.4604 0.0175
-2 17 11 1.8222 0.0159
-2 17 12 -1.5286 0.0052
-2 17 13 0.3694 0.0125
-2 17 14 0.4866 0.0355
-2 17 15 0.6985 0.0829
-2 17 16 2.8263 -0.0295
-2 17 17 2.2676 0.0303
-2 17 18 1.1610 0.0488
-2 17 19 1.2348 -0.1315
-2 17 20 -1.5972 -0.1563
-2 18 -1 2.5637 -0.0115
-2 18 0 -2.1485 -0.0205
-2 18 1 0.3689 0.0003
-2 18 2 -2.5339 0.0182
-2 18 3 -2.7341 0.0309
-2 18 4 -2.2982 -0.0104
-2 18 5 -2.3449 -0.0093
-2 18 6 -1.2791 0.0316
-2 18 7 0.1924 0.0184
-2 18 8 0.3567 -0.0319
-2 18 9 0.9471 -0.0124
-2 18 10 0.1955 -0.0028
-2 18 11 -1.2861 -0.0008
-2 18 12 2.0878 0.0142
-2 18 13 0.4606 0.0403
-2 18 14 1.3582 -0.0060
-2 18 15 -2.9820 -0.0407
-2 18 16 -1.2179 -0.0385
-2 18 17 -2.7262 -0.0153
-2 18 18 0.6408 0.0851
-2 18 19 -4.5983 -0.1451
-2 19 -1 1.8886 0.0036
-2 19 0 -3.1029 0.0119
-2 19 1 1.9865 0.0013
-2 19 2 -1.0283 0.0083
-2 19 3 1.6408 0.0142
-2 19 4 -0.9966 0.0052
-2 19 5 -0.4024 0.0080
-2 19 6 1.6723 0.0110
-2 19 7 -0.9094 -0.0357
-2 19 8 -0.4848 0.0027
-2 19 9 -1.0972 -0.0089
-2 19 10 2.1316 -0.0060
-2 19 11 -0.5459 0.0046
-2 19 12 -1.7721 -0.0032
-2 19 13 1.7496 -0.0032
-2 19 14 -0.1737 -0.1024
-2 19 15 0.0174 -0.0949
-2 19 16 -2.6215 0.1115
-2 19 17 -2.2800 -0.0546
-2 19 18 -1.3182 0.0110
-2 20 -1 1.0825 -0.0251
-2 20 0 -1.0023 -0.0146
-2 20 1 2.3272 -0.0216
-2 20 2 -1.9532 0.0351
-2 20 3 0.2053 0.0080
-2 20 4 0.4232 -0.0308
-2 20 5 -0.2061 -0.0042
-2 20 6 0.3101 0.0114
-2 20 7 0.4367 0.0001
-2 20 8 1.2958 0.0106
-2 20 9 0.2768 -0.0143
-2 20 10 1.8310 -0.0059
-2 20 11 -0.3680 -0.0020
-2 20 12 -2.5783 -0.0513
-2 20 13 1.1704 -0.0938
-2 20 14 0.1864 0.0026
-2 20 15 0.4898 -0.0334
-2 20 16 -1.3461 -0.0210
-2 21 -1 2.1297 0.0226
-2 21 0 1.0294 -0.0030
-2 21 1 1.9630 -0.0235
-2 21 2 -0.7194 0.0040
-2 21 3 0.2365 -0.0192
-2 21 4 0.4993 0.0165
-2 21 5 -0.7296 0.0061
-2 21 6 0.8595 -0.0025
-2 21 7 0.7416 0.0378
-2 21 8 0.9259 -0.0060
-2 21 9 -0.2534 0.0721
-2 21 10 2.7350 0.0088
-2 21 11 0.9312 0.0274
-2 21 12 -0.0302 -0.0199
-2 21 13 -1.3440 0.0268
-2 21 14 2.0193 0.0316
-2 22 -1 -0.0442 0.0050
-2 22 0 0.6731 -0.0070
-2 22 1 1.6582 0.0176
-2 22 2 -0.4333 0.0059
-2 22 3 3.1699 0.0023
-2 22 4 1.3216 -0.0112
-2 22 5 2.0936 -0.0437
-2 22 6 0.5850 0.0047
-2 22 7 -2.0107 -0.0054
-2 22 8 -1.3000 0.0630
-2 22 9 -1.3881 0.0833
-2 22 10 1.2314 -0.0788
-2 22 11 0.0907 0.0404
-2 22 12 0.9778 0.0644
-2 23 -1 -0.9560 0.0453
-2 23 0 1.6813 -0.0510
-2 23 1 -1.0913 0.0030
-2 23 2 -0.7757 0.0167
-2 23 3 1.3882 0.0138
-2 23 4 -1.6911 -0.0111
-2 23 5 2.3490 -0.1154
-2 23 6 1.0538 0.1044
-2 23 7 -0.7419 -0.1111
-2 23 8 -0.3947 0.0199
-2 23 9 1.5150 -0.1109
-2 23 10 0.0981 0.0293
-2 24 -1 -1.2956 -0.0146
-2 24 0 -3.3817 -0.0224
-2 24 1 0.9825 0.0208
-2 24 2 0.9453 0.0219
-2 24 3 0.8613 -0.0306
-2 24 4 2.0682 0.0037
-2 24 5 1.0715 0.0277
-2 24 6 1.5965 0.0673
-1 0 3 111.8638 0.0015
-1 0 5 28.1112 0.1972
-1 0 7 -7.8115 0.0786
-1 0 9 -10.0015 -0.0300
-1 0 11 -9.7582 -0.0701
-1 0 13 2.9525 0.0107
-1 0 15 8.7509 0.0331
-1 0 17 6.6643 0.0147
-1 0 19 3.5200 -0.0198
-1 0 21 0.9098 -0.0172
-1 0 23 0.6207 0.0346
-1 0 25 -3.7977 -0.0685
-1 0 27 -0.0601 -0.0791
-1 1 3 -75.0549 -0.1957
-1 1 4 16.5013 0.1501
-1 1 5 -22.6099 -0.0808
-1 1 7 -2.5327 0.0545
-1 1 8 6.0270 0.0315
-1 1 9 2.4147 0.0560
-1 1 10 3.2461 -0.0456
-1 1 11 -2.2569 -0.0404
-1 1 12 -1.2313 0.0467
-1 1 13 -1.3095 -0.0358
-1 1 14 -2.7032 -0.0137
-1 1 15 -3.0764 0.0096
-1 1 16 -5.5918 0.0114
-1 1 17 -0.7144 0.0250
-1 1 18 -3.9327 -0.0213
-1 1 19 -0.6278 0.0063
-1 1 20 -1.5285 0.0286
-1 1 21 1.4705 0.0196
-1 1 22 -0.1380 -0.0232
-1 1 23 -1.6567 -0.0043
-1 1 24 1.3832 0.1133
-1 1 25 -1.4969 0.1170
-1 1 26 -4.6352 -0.0072
-1 1 27 0.8683 0.0133
-1 1 28 -0.2320 -0.0273
-1 2 0 151.1779 0.1671
-1 2 2 69.4960 0.1105
-1 2 3 40.9217 -0.0123
-1 2 4 38.0741 0.0774
-1 2 5 -17.6595 -0.0431
-1 2 6 -29.4495 -0.0292
-1 2 7 1.2700 -0.0301
-1 2 8 -9.6429 -0.0090
-1 2 9 -2.1513 0.0885
-1 2 10 -9.5433 -0.0506
-1 2 11 -1.7558 -0.0058
-1 2 12 2.6933 0.0351
-1 2 13 -0.5792 -0.0148
-1 2 14 2.2258 -0.0005
-1 2 15 -4.7358 -0.0383
-1 2 16 1.6031 0.0070
-1 2 17 -1.8598 0.0257
-1 2 18 -1.1002 -0.0206
-1 2 19 -4.0615 0.0108
-1 2 20 -1.4631 0.0116
-1 2 21 -0.3256 -0.0050
-1 2 22 0.8373 -0.0032
-1 2 23 -0.6558 -0.0354
-1 2 24 1.1474 -0.0192
-1 2 25 0.2389 -0.0098
-1 2 26 2.8246 -0.0361
-1 2 27 -3.8113 0.0756
-1 2 28 2.0629 0.3504
-1 3 0 82.4725 0.0011
-1 3 1 -49.7304 0.1048
-1 3 2 76.6283 0.1195
-1 3 3 -55.6090 0.0350
-1 3 4 15.1023 0.0427
-1 3 5 -14.1543 -0.0089
-1 3 6 4.5759 0.1002
-1 3 7 14.2051 -0.0432
-1 3 8 -5.2717 -0.0827
-1 3 9 4.9054 0.0003
-1 3 10 -7.6519 -0.0106
-1 3 11 2.9761 0.0085
-1 3 12 3.9169 -0.0475
-1 3 13 0.8617 0.0163
-1 3 14 5.8195 0.0617
-1 3 15 3.6367 -0.0376
-1 3 16 8.3001 -0.0333
-1 3 17 7.1560 -0.0183
-1 3 18 6.2791 0.0252
-1 3 19 2.8872 0.0040
-1 3 20 1.5546 -0.0587
-1 3 21 3.8272 0.0268
-1 3 22 0.4762 0.0364
-1 3 23 -0.2072 -0.0036
-1 3 24 1.8299 -0.0507
-1 3 25 -0.3402 0.0345
-1 3 26 -2.5066 0.0359
-1 3 27 -0.7079 -0.0159
-1 4 0 37.9478 0.0031
-1 4 1 -1.3539 -0.0228
-1 4 2 -45.3407 -0.1216
-1 4 3 -38.6379 -0.0498
-1 4 4 0.3897 0.0788
-1 4 5 6.3944 0.0947
-1 4 6 -0.6300 0.0283
-1 4 7 7.1764 -0.0065
-1 4 8 -2.0604 0.0533
-1 4 9 11.2229 0.0488
-1 4 10 -4.5489 -0.0471
-1 4 11 9.2813 -0.0191
-1 4 12 -7.4794 -0.0202
-1 4 13 1.9555 0.0127
-1 4 14 -7.8016 -0.0099
-1 4 15 -4.3656 -0.0130
-1 4 16 -4.4098 0.0451
-1 4 17 -4.4718 -0.0134
-1 4 18 -3.3076 -0.0102
-1 4 19 -4.1699 -0.0368
-1 4 20 -0.3816 -0.0228
-1 4 21 -0.0583 0.0482
-1 4 22 1.3103 0.0195
-1 4 23 -1.0384 -0.0276
-1 4 24 0.6708 0.0164
-1 4 25 0.3847 -0.0017
-1 4 26 -0.6537 -0.0084
-1 4 27 -0.9910 0.3053
-1 5 0 -1.8832 0.0541
-1 5 1 -5.0664 -0.0655
-1 5 2 -19.1894 -0.0314
-1 5 3 3.5571 0.0007
-1 5 4 0.4934 -0.0093
-1 5 5 6.9595 -0.0105
-1 5 6 -0.0032 0.0162
-1 5 7 -1.0814 0.0131
-1 5 8 -7.9680 0.0468
-1 5 9 -4.9362 0.0334
-1 5 10 -4.9050 0.0216
-1 5 11 4.7849 -0.0147
-1 5 12 -1.5727 -0.0316
-1 5 13 5.5465 0.0159
-1 5 14 -2.4569 0.0019
-1 5 15 10.1071 -0.0491
-1 5 16 0.8805 -0.0008
-1 5 17 3.1493 0.0245
-1 5 18 -0.7699 0.0119
-1 5 19 1.5327 -0.0130
-1 5 20 -1.3658 -0.0090
-1 5 21 -0.1989 0.0247
-1 5 22 -1.5616 -0.0366
-1 5 23 -0.2169 0.0015
-1 5 24 -1.2509 0.0629
-1 5 25 0.4467 -0.0299
-1 5 26 -0.1429 -0.1109
-1 5 27 0.0620 -0.1710
-1 6 0 -10.7786 0.0336
-1 6 1 13.8468 -0.0176
-1 6 2 28.1280 0.0286
-1 6 3 5.6255 -0.0323
-1 6 4 21.5527 -0.0864
-1 6 5 7.0282 -0.0340
-1 6 6 22.6356 -0.0382
-1 6 7 2.9577 0.0117
-1 6 8 11.9473 0.0061
-1 6 9 5.0649 0.0174
-1 6 10 2.0372 0.0173
-1 6 11 6.0277 0.0260
-1 6 12 -4.1184 0.0170
-1 6 13 3.5715 0.0194
-1 6 14 -2.1630 0.0049
-1 6 15 3.8877 0.0039
-1 6 16 -0.7737 0.0028
-1 6 17 2.6835 -0.0038
-1 6 18 -2.6176 -0.0100
-1 6 19 3.5632 0.0136
-1 6 20 0.9983 -0.0115
-1 6 21 2.3835 -0.0099
-1 6 22 -1.2613 -0.0147
-1 6 23 1.2709 -0.0228
-1 6 24 -0.7763 -0.0129
-1 6 25 0.3508 -0.0437
-1 6 26 -1.4511 0.1452
-1 6 27 -1.7312 -0.0670
-1 7 0 1.1188 0.0456
-1 7 1 9.1004 -0.0053
-1 7 2 6.9147 0.0529
-1 7 3 -1.6449 -0.0223
-1 7 4 3.4447 0.0012
-1 7 5 -14.9442 0.0105
-1 7 6 -4.5956 -0.0117
-1 7 7 -5.8350 -0.0310
-1 7 8 -2.6903 -0.0332
-1 7 9 -4.4526 0.0184
-1 7 10 0.2720 -0.0152
-1 7 11 -1.8606 -0.0066
-1 7 12 1.4358 0.0260
-1 7 13 -1.0885 0.0091
-1 7 14 -2.3448 0.0145
-1 7 15 -0.0067 0.0163
-1 7 16 -1.0249 0.0180
-1 7 17 -1.4302 -0.0016
-1 7 18 -3.0923 0.0034
-1 7 19 -0.2790 -0.0231
-1 7 20 -1.7214 -0.0434
-1 7 21 1.8310 0.0046
-1 7 22 -0.8854 0.0142
-1 7 23 0.5898 0.0380
-1 7 24 0.4166 -0.0550
-1 7 25 -0.0226 -0.1080
-1 7 26 1.4899 0.1289
-1 8 0 2.3874 0.0005
-1 8 1 -16.4691 0.0297
-1 8 2 8.8544 0.0052
-1 8 3 6.2354 0.0225
-1 8 4 -11.2982 0.0319
-1 8 5 -1.1929 0.0214
-1 8 6 -2.5964 -0.0134
-1 8 7 -1.5246 -0.0197
-1 8 8 -2.0193 -0.0259
-1 8 9 -4.8978 0.0162
-1 8 10 1.7082 -0.0024
-1 8 11 0.0015 -0.0134
-1 8 12 3.4223 -0.0055
-1 8 13 -3.1909 -0.0129
-1 8 14 0.8257 0.0398
-1 8 15 -0.3789 0.0029
-1 8 16 2.2176 -0.0226
-1 8 17 -0.9661 -0.0111
-1 8 18 1.7585 0.0171
-1 8 19 -0.7503 0.0184
-1 8 20 -2.6694 -0.0182
-1 8 21 -0.7712 -0.0534
-1 8 22 -0.8884 -0.0098
-1 8 23 0.0580 -0.0127
-1 8 24 -2.4453 -0.0212
-1 8 25 0.2602 0.1156
-1 8 26 0.8290 0.0508
-1 9 0 -14.2564 0.0090
-1 9 1 -1.9216 0.0124
-1 9 2 -2.8908 0.0145
-1 9 3 0.4540 0.0288
-1 9 4 6.2915 0.0084
-1 9 5 -7.2728 0.0222
-1 9 6 7.1901 0.0341
-1 9 7 0.3202 0.0090
-1 9 8 4.3599 -0.0077
-1 9 9 -1.5258 0.0003
-1 9 10 3.8821 -0.0088
-1 9 11 -0.7200 -0.0121
-1 9 12 0.9655 -0.0178
-1 9 13 -0.1018 -0.0214
-1 9 14 0.1565 -0.0078
-1 9 15 -1.2592 -0.0239
-1 9 16 3.4314 0.0155
-1 9 17 -0.1276 0.0377
-1 9 18 0.8892 0.0081
-1 9 19 0.7870 0.0115
-1 9 20 0.3516 -0.0198
-1 9 21 0.1547 0.0193
-1 9 22 1.2010 0.0583
-1 9 23 2.5391 -0.0442
-1 9 24 0.3854 -0.0340
-1 9 25 1.6149 0.0028
-1 9 26 2.0068 -0.0473
-1 10 0 -4.4959 -0.0167
-1 10 1 -6.5816 -0.0152
-1 10 2 2.9449 -0.0058
-1 10 3 1.9620 -0.0100
-1 10 4 2.0680 0.0032
-1 10 5 -7.4484 0.0159
-1 10 6 0.9991 0.0068
-1 10 7 -2.3569 0.0368
-1 10 8 2.2042 0.0170
-1 10 9 -3.1225 -0.0043
-1 10 10 -2.5256 -0.0049
-1 10 11 0.6908 0.0176
-1 10 12 -1.2871 0.0281
-1 10 13 -1.9148 0.0205
-1 10 14 -1.1740 -0.0090
-1 10 15 1.5609 -0.0170
-1 10 16 -1.6570 -0.0151
-1 10 17 -1.2718 -0.0033
-1 10 18 -0.0024 0.0098
-1 10 19 -0.3404 0.0156
-1 10 20 0.8778 -0.0637
-1 10 21 0.7934 0.0308
-1 10 22 2.6904 0.0285
-1 10 23 3.8439 -0.0053
-1 10 24 0.5746 0.1506
-1 10 25 -0.8618 -0.0696
-1 11 0 2.5454 0.0003
-1 11 1 -0.0778 0.0134
-1 11 2 1.4838 0.0172
-1 11 3 -0.7175 0.0038
-1 11 4 -2.1847 0.0061
-1 11 5 0.0232 0.0128
-1 11 6 -3.3094 -0.0170
-1 11 7 2.4633 -0.0100
-1 11 8 1.3291 0.0049
-1 11 9 2.7369 0.0142
-1 11 10 -1.1108 0.0078
-1 11 11 2.3747 0.0346
-1 11 12 0.1848 -0.0049
-1 11 13 3.9294 -0.0185
-1 11 14 -2.4500 0.0237
-1 11 15 2.9976 0.0359
-1 11 16 -2.5281 0.0101
-1 11 17 0.8858 -0.0128
-1 11 18 -2.2353 0.0179
-1 11 19 0.4154 -0.0072
-1 11 20 -0.5720 0.0329
-1 11 21 -1.4790 0.0057
-1 11 22 1.0531 -0.0502
-1 11 23 1.4432 -0.0109
-1 11 24 -1.5163 0.0999
-1 11 25 -5.1758 -0.0486
-1 12 0 -0.4330 -0.0067
-1 12 1 1.2057 0.0044
-1 12 2 -8.1011 -0.0286
-1 12 3 3.2802 -0.0081
-1 12 4 -5.7852 -0.0192
-1 12 5 2.2631 0.0003
-1 12 6 -3.6000 0.0065
-1 12 7 3.6088 0.0019
-1 12 8 -3.0928 -0.0089
-1 12 9 2.3830 0.0008
-1 12 10 -5.7122 0.0112
-1 12 11 -0.9741 0.0125
-1 12 12 -3.3527 0.0110
-1 12 13 2.1025 0.0270
-1 12 14 -4.2624 0.0376
-1 12 15 3.4301 -0.0205
-1 12 16 -1.7655 0.0038
-1 12 17 0.7027 0.0174
-1 12 18 1.0878 0.0018
-1 12 19 1.5959 0.0096
-1 12 20 4.9875 -0.0035
-1 12 21 1.3608 -0.0490
-1 12 22 4.5619 -0.0327
-1 12 23 0.1013 -0.0290
-1 12 24 1.3935 0.0560
-1 13 0 -1.5449 -0.0157
-1 13 1 -4.8597 -0.0017
-1 13 2 -6.9732 0.0091
-1 13 3 -0.1800 0.0166
-1 13 4 -6.2057 -0.0126
-1 13 5 4.4686 -0.0047
-1 13 6 -2.8920 -0.0029
-1 13 7 2.9376 -0.0024
-1 13 8 2.0876 -0.0046
-1 13 9 -1.0943 -0.0157
-1 13 10 0.8452 -0.0033
-1 13 11 -1.3171 -0.0223
-1 13 12 3.5547 -0.0042
-1 13 13 -2.0814 0.0311
-1 13 14 1.3996 -0.0096
-1 13 15 -3.9035 -0.0044
-1 13 16 -2.1136 0.0365
-1 13 17 -0.2606 -0.0099
-1 13 18 -1.2638 -0.0360
-1 13 19 1.0850 0.0521
-1 13 20 0.9147 -0.0192
-1 13 21 -1.7298 0.0610
-1 13 22 0.1754 0.1142
-1 13 23 -2.4785 -0.0094
-1 14 0 3.3170 0.0049
-1 14 1 -0.3531 -0.0024
-1 14 2 0.8612 0.0151
-1 14 3 -2.4442 0.0028
-1 14 4 2.2564 -0.0056
-1 14 5 -1.0517 0.0010
-1 14 6 0.0598 -0.0106
-1 14 7 -1.1954 -0.0058
-1 14 8 -1.1169 -0.0116
-1 14 9 0.5282 -0.0119
-1 14 10 3.2370 0.0086
-1 14 11 -1.4452 0.0067
-1 14 12 4.7554 -0.0001
-1 14 13 -1.9181 -0.0098
-1 14 14 4.4109 -0.0281
-1 14 15 -1.2839 -0.0002
-1 14 16 2.1722 -0.0055
-1 14 17 -0.7901 -0.0358
-1 14 18 0.0812 0.0141
[truncated: 2,479,244 more chars]
