# Supplementary material for: Highly Efficient Mechanochromic Thermally Activated Delayed Fluorescence in the Deep Red to Near‐Infrared in Copper(I) [2.2]Isoindolinophanyl‐Carbene Carbazolates
Source: Angew Chem Int Ed Engl. 2026 Apr 25;65(24):e5338298. doi: 10.1002/anie.5338298 (PMC13245606; doi:10.1002/anie.5338298)
Supplement: Supplementary file 2 — Supporting File 2: anie72342‐sup‐0002‐DataFile.Zip. [file ANIE-65-e5338298-s001.zip › 5_(iPC-Cu-CbzMe).cif]

data_5
_audit_creation_date               2024-09-27
_audit_creation_method
;
Olex2 1.5
(compiled 2021.07.19 svn.r715e62df for OlexSys, GUI svn.r6380)
;
_shelx_SHELXL_version_number       '2019/3'
_audit_contact_author_address      ?
_audit_contact_author_email        ?
_audit_contact_author_name         ''
_audit_contact_author_phone        ?
_publ_contact_author_id_orcid      ?
_publ_section_references
;
Bourhis, L.J., Dolomanov, O.V., Gildea, R.J., Howard, J.A.K., Puschmann, H.
 (2015). Acta Cryst. A71, 59-75.

D. Kratzert, I. Krossing, (2018), J. Appl. Cryst. 51, 928-934. 

Dolomanov, O.V., Bourhis, L.J., Gildea, R.J, Howard, J.A.K. & Puschmann, H.
 (2009), J. Appl. Cryst. 42, 339-341.

Kratzert, D., Holstein, J.J. & Krossing, I. (2015). J. Appl. Cryst. 48, 933-938.

Sheldrick, G.M. (2015). Acta Cryst. C71, 3-8.
;
_chemical_name_common              ?
_chemical_name_systematic          ?
_chemical_formula_moiety           'C55 H51 Cu N2, C H2 Cl2, 0.5(C6 H12)'
_chemical_formula_sum              'C59 H59 Cl2 Cu N2'
_chemical_formula_weight           930.52
_chemical_melting_point            ?
loop_
  _atom_type_symbol
  _atom_type_description
  _atom_type_scat_dispersion_real
  _atom_type_scat_dispersion_imag
  _atom_type_scat_source
 'C' 'C' 0.0033 0.0016 'International Tables Vol C Tables 4.2.6.8 and 6.1.1.4'
 'H' 'H' 0.0000 0.0000 'International Tables Vol C Tables 4.2.6.8 and 6.1.1.4'
 'Cl' 'Cl' 0.1484 0.1585 'International Tables Vol C Tables 4.2.6.8 and 6.1.1.4'
 'Cu' 'Cu' 0.3201 1.2651 'International Tables Vol C Tables 4.2.6.8 and 6.1.1.4'
 'N' 'N' 0.0061 0.0033 'International Tables Vol C Tables 4.2.6.8 and 6.1.1.4'

_shelx_space_group_comment
;
The symmetry employed for this shelxl refinement is uniquely defined
by the following loop, which should always be used as a source of
symmetry information in preference to the above space-group names.
They are only intended as comments.
;
_space_group_crystal_system        'triclinic'
_space_group_IT_number             2
_space_group_name_H-M_alt          'P -1'
_space_group_name_Hall             '-P 1'
loop_
  _space_group_symop_operation_xyz
 'x, y, z'
 '-x, -y, -z'

_cell_length_a                     12.6764(4)
_cell_length_b                     14.4116(5)
_cell_length_c                     15.3308(5)
_cell_angle_alpha                  69.3780(10)
_cell_angle_beta                   74.5390(10)
_cell_angle_gamma                  64.5130(10)
_cell_volume                       2344.15(14)
_cell_formula_units_Z              2
_cell_measurement_reflns_used      9994
_cell_measurement_temperature      100.0
_cell_measurement_theta_max        29.01
_cell_measurement_theta_min        2.45
_shelx_estimated_absorpt_T_max     0.967
_shelx_estimated_absorpt_T_min     0.885
_exptl_absorpt_coefficient_mu      0.622
_exptl_absorpt_correction_T_max    0.7460
_exptl_absorpt_correction_T_min    0.7199
_exptl_absorpt_correction_type     none
_exptl_absorpt_process_details
;
SADABS-2016/2 (Bruker,2016/2) was used for absorption correction.
wR2(int) was 0.1219 before and 0.0680 after correction.
The Ratio of minimum to maximum transmission is 0.9650.
The \l/2 correction factor is Not present.
;
_exptl_absorpt_special_details     ?
_exptl_crystal_colour              'clear greenish green'
_exptl_crystal_colour_lustre       clear
_exptl_crystal_colour_modifier     greenish
_exptl_crystal_colour_primary      green
_exptl_crystal_density_diffrn      1.318
_exptl_crystal_density_meas        ?
_exptl_crystal_density_method      ?
_exptl_crystal_description         block
_exptl_crystal_F_000               980
_exptl_crystal_size_max            0.201
_exptl_crystal_size_mid            0.097
_exptl_crystal_size_min            0.054
_exptl_transmission_factor_max     ?
_exptl_transmission_factor_min     ?
_diffrn_reflns_av_R_equivalents    0.0792
_diffrn_reflns_av_unetI/netI       0.0635
_diffrn_reflns_Laue_measured_fraction_full  0.999
_diffrn_reflns_Laue_measured_fraction_max  0.995
_diffrn_reflns_limit_h_max         17
_diffrn_reflns_limit_h_min         -17
_diffrn_reflns_limit_k_max         20
_diffrn_reflns_limit_k_min         -20
_diffrn_reflns_limit_l_max         21
_diffrn_reflns_limit_l_min         -21
_diffrn_reflns_number              67750
_diffrn_reflns_point_group_measured_fraction_full  0.999
_diffrn_reflns_point_group_measured_fraction_max  0.995
_diffrn_reflns_theta_full          25.242
_diffrn_reflns_theta_max           30.089
_diffrn_reflns_theta_min           2.821
_diffrn_ambient_temperature        100.00
_diffrn_ambient_temperature_device  'Oxford Cryostream 800'
_diffrn_detector                   HPAD
_diffrn_detector_area_resol_mean   7.41
_diffrn_detector_type              'CMOS Photon 100'
_diffrn_measured_fraction_theta_full  0.999
_diffrn_measured_fraction_theta_max  0.995
_diffrn_measurement_device_type    'Bruker D8 Venture'
_diffrn_measurement_method         '\f and \w scans'
_diffrn_measurement_specimen_support  'MiTeGen micromount'
_diffrn_radiation_monochromator    'multilayer optics'
_diffrn_radiation_type             MoK\a
_diffrn_radiation_wavelength       0.71073
_diffrn_source                     ?
_diffrn_source_current             1.4
_diffrn_source_power               0.07
_diffrn_source_voltage             50.0
_diffrn_standards_number           0
_reflns_Friedel_coverage           0.000
_reflns_Friedel_fraction_full      .
_reflns_Friedel_fraction_max       .
_reflns_number_gt                  10078
_reflns_number_total               13722
_reflns_special_details
;
 Reflections were merged by SHELXL according to the crystal
 class for the calculation of statistics and refinement.
 
 _reflns_Friedel_fraction is defined as the number of unique
 Friedel pairs measured divided by the number that would be
 possible theoretically, ignoring centric projections and
 systematic absences.
;
_reflns_threshold_expression       'I > 2\s(I)'
_computing_cell_refinement         'SAINT V8.40A (Bruker, 2019)'
_computing_data_collection         ?
_computing_data_reduction          'SAINT V8.40A (Bruker, 2019)'
_computing_molecular_graphics      'Olex2 1.5 (Dolomanov et al., 2009)'
_computing_publication_material    'Olex2 1.5 (Dolomanov et al., 2009)'
_computing_structure_refinement    'SHELXL 2019/3 (Sheldrick, 2015)'
_computing_structure_solution      'olex2.solve 1.5 (Bourhis et al., 2015)'
_refine_diff_density_max           1.330
_refine_diff_density_min           -0.998
_refine_diff_density_rms           0.079
_refine_ls_extinction_coef         .
_refine_ls_extinction_method       none
_refine_ls_goodness_of_fit_ref     1.025
_refine_ls_hydrogen_treatment      constr
_refine_ls_matrix_type             full
_refine_ls_number_parameters       597
_refine_ls_number_reflns           13722
_refine_ls_number_restraints       138
_refine_ls_R_factor_all            0.0803
_refine_ls_R_factor_gt             0.0508
_refine_ls_restrained_S_all        1.022
_refine_ls_shift/su_max            0.001
_refine_ls_shift/su_mean           0.000
_refine_ls_structure_factor_coef   Fsqd
_refine_ls_weighting_details      
 'w=1/[\s^2^(Fo^2^)+(0.0505P)^2^+2.0277P] where P=(Fo^2^+2Fc^2^)/3'
_refine_ls_weighting_scheme        calc
_refine_ls_wR_factor_gt            0.1180
_refine_ls_wR_factor_ref           0.1319
_refine_special_details            ?
_olex2_refinement_description
;
1. Fixed Uiso
 At 1.2 times of:
  All C(H) groups, All C(H,H) groups
 At 1.5 times of:
  All C(H,H,H) groups
2. Restrained distances
 C62-C61 = C62-C57 = C61-C60 = C60-C59 = C59-C58 = C58-C57
 1.54 with sigma of 0.02
 Cl2-C56
 1.77 with sigma of 0.02
 Cl1-C56
 1.78 with sigma of 0.02
 Cl1-C56 = Cl2-C56
 1.771 with sigma of 0.01
 Cl1-Cl2
 2.916 with sigma of 0.03
 C62-C60 = C62-C58 = C61-C59 = C60-C58 = C59-C57
 2.54 with sigma of 0.04
 Cl1-Cl2
 2.92 with sigma of 0.04
 C62-C61 \\sim C61-C60 \\sim C60-C59 \\sim C59-C58 \\sim C58-C57 \\sim C57-C62
 with sigma of 0.02
 C62-C58 \\sim C60-C58 \\sim C61-C57 \\sim C61-C59 \\sim C59-C57 \\sim C62-C60
 with sigma of 0.04
3. Uiso/Uaniso restraints and constraints
C57 \\sim C58 \\sim C59 \\sim C60 \\sim C61 \\sim C62: within 2A with sigma of
0.04 and sigma for terminal atoms of 0.08 within 2A
Cl1 \\sim Cl2 \\sim C56: within 2A with sigma of 0.04 and sigma for terminal
atoms of 0.08 within 2A
Uanis(C57) = Uanis(C58)
Uanis(C60) = Uanis(C59)
4. Rigid body (RIGU) restrains
 C57, C58, C59, C60, C61, C62
 with sigma for 1-2 distances of 0.004 and sigma for 1-3 distances of 0.004
 Cl1, Cl2, C56
 with sigma for 1-2 distances of 0.004 and sigma for 1-3 distances of 0.004
5. Others
 Fixed Sof: C57(0.5) H57A(0.5) H57B(0.5) C58(0.5) H58A(0.5) H58B(0.5) C59(0.5)
 H59A(0.5) H59B(0.5) C60(0.5) H60A(0.5) H60B(0.5) C61(0.5) H61A(0.5) H61B(0.5)
 C62(0.5) H62A(0.5) H62B(0.5)
6.a Ternary CH refined with riding coordinates:
 C37(H37), C40(H40)
6.b Secondary CH2 refined with riding coordinates:
 C6(H6A,H6B), C7(H7A,H7B), C14(H14A,H14B), C15(H15A,H15B), C56(H56A,H56B),
 C57(H57A,H57B), C58(H58A,H58B), C59(H59A,H59B), C60(H60A,H60B), C61(H61A,H61B),
  C62(H62A,H62B)
6.c Aromatic/amide H refined with riding coordinates:
 C9(H9), C10(H10), C12(H12), C13(H13), C17(H17), C18(H18), C20(H20), C21(H21),
 C22(H22), C23(H23), C24(H24), C26(H26), C27(H27), C28(H28), C29(H29), C30(H30),
  C33(H33), C34(H34), C35(H35), C46(H46), C47(H47), C48(H48), C51(H51),
 C52(H52), C53(H53), C54(H54)
6.d Idealised Me refined as rotating group:
 C38(H38A,H38B,H38C), C39(H39A,H39B,H39C), C41(H41A,H41B,H41C), C42(H42A,H42B,
 H42C), C43(H43A,H43B,H43C)
;
_atom_sites_solution_hydrogens     geom
_atom_sites_solution_primary       iterative
_atom_sites_solution_secondary     ?
loop_
  _atom_site_label
  _atom_site_type_symbol
  _atom_site_fract_x
  _atom_site_fract_y
  _atom_site_fract_z
  _atom_site_U_iso_or_equiv
  _atom_site_adp_type
  _atom_site_occupancy
  _atom_site_site_symmetry_order
  _atom_site_calc_flag
  _atom_site_refinement_flags_posn
  _atom_site_refinement_flags_adp
  _atom_site_refinement_flags_occupancy
  _atom_site_disorder_assembly
  _atom_site_disorder_group
 Cu1 Cu 0.05517(2) 0.48379(2) 0.73402(2) 0.01692(7) Uani 1 1 d . . . . .
 Cl1 Cl 0.04677(7) 0.18929(8) 0.56060(7) 0.0533(2) Uani 1 1 d D U . . .
 Cl2 Cl -0.18543(6) 0.17647(5) 0.60611(5) 0.03665(16) Uani 1 1 d D U . . .
 N2 N 0.19823(14) 0.26369(13) 0.78808(12) 0.0123(3) Uani 1 1 d . . . . .
 N1 N -0.02391(15) 0.62423(14) 0.74070(13) 0.0172(3) Uani 1 1 d . . . . .
 C1 C 0.15680(17) 0.34901(16) 0.71809(14) 0.0141(4) Uani 1 1 d . . . . .
 C2 C 0.21726(17) 0.32064(16) 0.63041(14) 0.0139(4) Uani 1 1 d . . . . .
 C3 C 0.30299(17) 0.21564(15) 0.65064(14) 0.0134(4) Uani 1 1 d . . . . .
 C4 C 0.30758(17) 0.17474(15) 0.75626(14) 0.0127(4) Uani 1 1 d . . . . .
 C5 C 0.19536(18) 0.37925(17) 0.53781(15) 0.0174(4) Uani 1 1 d . . . . .
 C6 C 0.1506(2) 0.49975(18) 0.50042(17) 0.0253(5) Uani 1 1 d . . . . .
 H6A H 0.104758 0.531827 0.552897 0.030 Uiso 1 1 calc R U . . .
 H6B H 0.096883 0.522779 0.453924 0.030 Uiso 1 1 calc R U . . .
 C7 C 0.2549(2) 0.54310(19) 0.45189(19) 0.0301(5) Uani 1 1 d . . . . .
 H7A H 0.238217 0.590651 0.388270 0.036 Uiso 1 1 calc R U . . .
 H7B H 0.256565 0.586286 0.489063 0.036 Uiso 1 1 calc R U . . .
 C8 C 0.3747(2) 0.45562(19) 0.44346(17) 0.0253(5) Uani 1 1 d . . . . .
 C9 C 0.4179(2) 0.4095(2) 0.36885(17) 0.0275(5) Uani 1 1 d . . . . .
 H9 H 0.390490 0.449285 0.309686 0.033 Uiso 1 1 calc R U . . .
 C10 C 0.5008(2) 0.3059(2) 0.38025(17) 0.0269(5) Uani 1 1 d . . . . .
 H10 H 0.529027 0.275341 0.328815 0.032 Uiso 1 1 calc R U . . .
 C11 C 0.54324(19) 0.2461(2) 0.46605(16) 0.0232(5) Uani 1 1 d . . . . .
 C12 C 0.52059(19) 0.30181(19) 0.53176(16) 0.0223(5) Uani 1 1 d . . . . .
 H12 H 0.562685 0.268659 0.584390 0.027 Uiso 1 1 calc R U . . .
 C13 C 0.4373(2) 0.40482(19) 0.52066(16) 0.0228(5) Uani 1 1 d . . . . .
 H13 H 0.422514 0.441484 0.566050 0.027 Uiso 1 1 calc R U . . .
 C14 C 0.5854(2) 0.1258(2) 0.49746(17) 0.0263(5) Uani 1 1 d . . . . .
 H14A H 0.662703 0.096188 0.520134 0.032 Uiso 1 1 calc R U . . .
 H14B H 0.596488 0.098986 0.443158 0.032 Uiso 1 1 calc R U . . .
 C15 C 0.49494(19) 0.08591(18) 0.57853(16) 0.0218(4) Uani 1 1 d . . . . .
 H15A H 0.495151 0.020222 0.571299 0.026 Uiso 1 1 calc R U . . .
 H15B H 0.520601 0.067662 0.640063 0.026 Uiso 1 1 calc R U . . .
 C16 C 0.37065(18) 0.16924(16) 0.57763(14) 0.0154(4) Uani 1 1 d . . . . .
 C17 C 0.32190(18) 0.21674(17) 0.49320(15) 0.0179(4) Uani 1 1 d . . . . .
 H17 H 0.348398 0.177773 0.447738 0.021 Uiso 1 1 calc R U . . .
 C18 C 0.23613(19) 0.31892(18) 0.47399(15) 0.0191(4) Uani 1 1 d . . . . .
 H18 H 0.204796 0.348059 0.416143 0.023 Uiso 1 1 calc R U . . .
 C19 C 0.30059(17) 0.06427(16) 0.80314(14) 0.0144(4) Uani 1 1 d . . . . .
 C20 C 0.30888(19) 0.01765(17) 0.89908(15) 0.0198(4) Uani 1 1 d . . . . .
 H20 H 0.314325 0.056644 0.935299 0.024 Uiso 1 1 calc R U . . .
 C21 C 0.3093(2) -0.08516(18) 0.94234(17) 0.0248(5) Uani 1 1 d . . . . .
 H21 H 0.316264 -0.116332 1.007431 0.030 Uiso 1 1 calc R U . . .
 C22 C 0.2995(2) -0.14208(18) 0.89027(18) 0.0257(5) Uani 1 1 d . . . . .
 H22 H 0.300514 -0.212526 0.919410 0.031 Uiso 1 1 calc R U . . .
 C23 C 0.28816(19) -0.09581(17) 0.79600(17) 0.0224(5) Uani 1 1 d . . . . .
 H23 H 0.280195 -0.134253 0.760539 0.027 Uiso 1 1 calc R U . . .
 C24 C 0.28835(18) 0.00702(16) 0.75231(16) 0.0173(4) Uani 1 1 d . . . . .
 H24 H 0.280057 0.038187 0.687434 0.021 Uiso 1 1 calc R U . . .
 C25 C 0.41777(17) 0.18123(17) 0.77665(14) 0.0152(4) Uani 1 1 d . . . . .
 C26 C 0.51315(18) 0.09122(18) 0.81064(15) 0.0189(4) Uani 1 1 d . . . . .
 H26 H 0.510428 0.022415 0.825497 0.023 Uiso 1 1 calc R U . . .
 C27 C 0.6129(2) 0.1002(2) 0.82332(17) 0.0255(5) Uani 1 1 d . . . . .
 H27 H 0.677449 0.037786 0.846586 0.031 Uiso 1 1 calc R U . . .
 C28 C 0.6180(2) 0.1997(2) 0.80212(17) 0.0266(5) Uani 1 1 d . . . . .
 H28 H 0.685449 0.205903 0.811733 0.032 Uiso 1 1 calc R U . . .
 C29 C 0.5249(2) 0.2902(2) 0.76696(16) 0.0229(5) Uani 1 1 d . . . . .
 H29 H 0.528509 0.358668 0.751843 0.027 Uiso 1 1 calc R U . . .
 C30 C 0.42581(19) 0.28113(17) 0.75363(15) 0.0174(4) Uani 1 1 d . . . . .
 H30 H 0.362592 0.343758 0.728498 0.021 Uiso 1 1 calc R U . . .
 C31 C 0.13169(17) 0.24933(16) 0.88185(14) 0.0147(4) Uani 1 1 d . . . . .
 C32 C 0.04341(18) 0.20845(17) 0.89700(15) 0.0170(4) Uani 1 1 d . . . . .
 C33 C -0.0192(2) 0.1911(2) 0.98673(16) 0.0245(5) Uani 1 1 d . . . . .
 H33 H -0.078408 0.162695 0.998824 0.029 Uiso 1 1 calc R U . . .
 C34 C 0.0028(2) 0.2143(2) 1.05911(17) 0.0304(6) Uani 1 1 d . . . . .
 H34 H -0.039221 0.199775 1.120466 0.036 Uiso 1 1 calc R U . . .
 C35 C 0.0859(2) 0.2586(2) 1.04124(17) 0.0283(5) Uani 1 1 d . . . . .
 H35 H 0.099333 0.275816 1.090682 0.034 Uiso 1 1 calc R U . . .
 C36 C 0.15127(19) 0.27888(18) 0.95229(15) 0.0198(4) Uani 1 1 d . . . . .
 C37 C 0.00820(18) 0.19035(17) 0.81911(15) 0.0181(4) Uani 1 1 d . . . . .
 H37 H 0.073669 0.187348 0.765326 0.022 Uiso 1 1 calc R U . . .
 C38 C -0.0129(2) 0.0858(2) 0.84861(18) 0.0265(5) Uani 1 1 d . . . . .
 H38A H 0.055715 0.026335 0.875282 0.040 Uiso 1 1 calc R U . . .
 H38B H -0.024924 0.073822 0.793526 0.040 Uiso 1 1 calc R U . . .
 H38C H -0.083115 0.090524 0.895894 0.040 Uiso 1 1 calc R U . . .
 C39 C -0.1027(2) 0.2857(2) 0.78494(19) 0.0294(5) Uani 1 1 d . . . . .
 H39A H -0.167162 0.292343 0.837393 0.044 Uiso 1 1 calc R U . . .
 H39B H -0.125632 0.274363 0.734484 0.044 Uiso 1 1 calc R U . . .
 H39C H -0.085922 0.351334 0.761162 0.044 Uiso 1 1 calc R U . . .
 C40 C 0.2341(2) 0.33569(19) 0.93648(16) 0.0223(5) Uani 1 1 d . . . . .
 H40 H 0.265396 0.351982 0.867963 0.027 Uiso 1 1 calc R U . . .
 C41 C 0.1673(2) 0.4420(2) 0.96236(19) 0.0298(5) Uani 1 1 d . . . . .
 H41A H 0.098792 0.484542 0.928352 0.045 Uiso 1 1 calc R U . . .
 H41B H 0.219722 0.481551 0.945006 0.045 Uiso 1 1 calc R U . . .
 H41C H 0.140829 0.427961 1.030232 0.045 Uiso 1 1 calc R U . . .
 C42 C 0.3391(2) 0.2648(2) 0.99119(18) 0.0282(5) Uani 1 1 d . . . . .
 H42A H 0.310687 0.247484 1.058715 0.042 Uiso 1 1 calc R U . . .
 H42B H 0.392134 0.302840 0.978234 0.042 Uiso 1 1 calc R U . . .
 H42C H 0.381793 0.198733 0.971668 0.042 Uiso 1 1 calc R U . . .
 C43 C 0.2422(2) 0.5818(2) 0.7049(2) 0.0325(6) Uani 1 1 d . . . . .
 H43A H 0.238395 0.534448 0.768805 0.049 Uiso 1 1 calc R U . . .
 H43B H 0.318015 0.591010 0.687375 0.049 Uiso 1 1 calc R U . . .
 H43C H 0.234557 0.550284 0.660847 0.049 Uiso 1 1 calc R U . . .
 C44 C 0.02468(19) 0.70123(17) 0.71745(15) 0.0182(4) Uani 1 1 d . . . . .
 C45 C 0.14478(19) 0.68725(18) 0.70131(16) 0.0208(4) Uani 1 1 d . . . . .
 C46 C 0.1701(2) 0.7782(2) 0.68020(17) 0.0255(5) Uani 1 1 d . . . . .
 H46 H 0.250381 0.770972 0.668428 0.031 Uiso 1 1 calc R U . . .
 C47 C 0.0822(2) 0.8799(2) 0.67558(18) 0.0289(5) Uani 1 1 d . . . . .
 H47 H 0.103638 0.939741 0.661662 0.035 Uiso 1 1 calc R U . . .
 C48 C -0.0351(2) 0.89385(19) 0.69111(17) 0.0252(5) Uani 1 1 d . . . . .
 H48 H -0.094995 0.962669 0.688586 0.030 Uiso 1 1 calc R U . . .
 C49 C -0.06427(19) 0.80479(17) 0.71064(15) 0.0188(4) Uani 1 1 d . . . . .
 C50 C -0.17442(18) 0.79042(17) 0.73026(15) 0.0179(4) Uani 1 1 d . . . . .
 C51 C -0.2924(2) 0.86034(18) 0.73304(16) 0.0225(5) Uani 1 1 d . . . . .
 H51 H -0.312338 0.935166 0.718439 0.027 Uiso 1 1 calc R U . . .
 C52 C -0.3795(2) 0.81884(19) 0.75736(16) 0.0240(5) Uani 1 1 d . . . . .
 H52 H -0.460004 0.865487 0.759130 0.029 Uiso 1 1 calc R U . . .
 C53 C -0.3498(2) 0.70830(19) 0.77947(16) 0.0226(5) Uani 1 1 d . . . . .
 H53 H -0.411006 0.681165 0.797711 0.027 Uiso 1 1 calc R U . . .
 C54 C -0.23351(19) 0.63767(18) 0.77540(15) 0.0197(4) Uani 1 1 d . . . . .
 H54 H -0.214579 0.563036 0.789645 0.024 Uiso 1 1 calc R U . . .
 C55 C -0.14462(18) 0.67912(17) 0.74976(14) 0.0165(4) Uani 1 1 d . . . . .
 C56 C -0.0523(2) 0.1564(2) 0.52800(18) 0.0347(6) Uani 1 1 d D U . . .
 H56A H -0.015451 0.080571 0.527055 0.042 Uiso 1 1 calc R U . . .
 H56B H -0.069445 0.200827 0.463661 0.042 Uiso 1 1 calc R U . . .
 C57 C 0.5704(11) 0.4423(10) 0.9207(7) 0.0303(16) Uani 0.5 1 d D U P A -1
 H57A H 0.616953 0.445834 0.857358 0.036 Uiso 0.5 1 calc R U P A -1
 H57B H 0.567920 0.369814 0.947570 0.036 Uiso 0.5 1 calc R U P A -1
 C58 C 0.6324(13) 0.4604(18) 0.9833(9) 0.0303(16) Uani 0.5 1 d D U P A -1
 H58A H 0.709404 0.400657 0.993020 0.036 Uiso 0.5 1 calc R U P A -1
 H58B H 0.647271 0.527321 0.951568 0.036 Uiso 0.5 1 calc R U P A -1
 C59 C 0.5564(13) 0.4676(13) 1.0787(10) 0.038(2) Uani 0.5 1 d D U P A -1
 H59A H 0.597836 0.477146 1.119253 0.046 Uiso 0.5 1 calc R U P A -1
 H59B H 0.540503 0.401137 1.110775 0.046 Uiso 0.5 1 calc R U P A -1
 C60 C 0.4385(11) 0.5650(11) 1.0603(7) 0.038(2) Uani 0.5 1 d D U P A -1
 H60A H 0.389271 0.575241 1.120838 0.046 Uiso 0.5 1 calc R U P A -1
 H60B H 0.454758 0.630733 1.025077 0.046 Uiso 0.5 1 calc R U P A -1
 C61 C 0.3731(12) 0.5431(16) 1.0028(10) 0.037(3) Uani 0.5 1 d D U P A -1
 H61A H 0.352995 0.479848 1.040440 0.044 Uiso 0.5 1 calc R U P A -1
 H61B H 0.298454 0.605043 0.989736 0.044 Uiso 0.5 1 calc R U P A -1
 C62 C 0.4457(12) 0.5238(10) 0.9116(8) 0.032(2) Uani 0.5 1 d D U P A -1
 H62A H 0.449703 0.592370 0.868654 0.039 Uiso 0.5 1 calc R U P A -1
 H62B H 0.405209 0.499264 0.882330 0.039 Uiso 0.5 1 calc R U P A -1

loop_
  _atom_site_aniso_label
  _atom_site_aniso_U_11
  _atom_site_aniso_U_22
  _atom_site_aniso_U_33
  _atom_site_aniso_U_23
  _atom_site_aniso_U_13
  _atom_site_aniso_U_12
 Cu1 0.01585(13) 0.01404(12) 0.01794(13) -0.00552(10) -0.00048(10) -0.00307(9)
 Cl1 0.0417(4) 0.0691(5) 0.0681(6) -0.0271(5) -0.0004(4) -0.0355(4)
 Cl2 0.0272(3) 0.0265(3) 0.0509(4) -0.0058(3) -0.0029(3) -0.0104(2)
 N2 0.0111(7) 0.0135(7) 0.0120(8) -0.0048(6) 0.0017(6) -0.0051(6)
 N1 0.0159(8) 0.0177(8) 0.0176(9) -0.0063(7) -0.0003(7) -0.0057(7)
 C1 0.0123(9) 0.0172(9) 0.0160(9) -0.0051(8) -0.0014(7) -0.0081(7)
 C2 0.0118(9) 0.0157(9) 0.0140(9) -0.0033(7) -0.0010(7) -0.0061(7)
 C3 0.0124(9) 0.0150(9) 0.0145(9) -0.0040(7) -0.0012(7) -0.0070(7)
 C4 0.0109(8) 0.0139(9) 0.0131(9) -0.0045(7) -0.0005(7) -0.0044(7)
 C5 0.0149(9) 0.0200(10) 0.0155(10) -0.0024(8) -0.0011(8) -0.0075(8)
 C6 0.0262(12) 0.0198(11) 0.0203(11) 0.0001(9) -0.0038(9) -0.0039(9)
 C7 0.0374(14) 0.0222(11) 0.0292(13) 0.0039(10) -0.0111(11) -0.0145(10)
 C8 0.0293(12) 0.0260(11) 0.0229(12) 0.0013(9) -0.0034(9) -0.0188(10)
 C9 0.0317(13) 0.0387(14) 0.0161(11) 0.0007(10) -0.0025(9) -0.0238(11)
 C10 0.0223(11) 0.0458(15) 0.0179(11) -0.0114(10) 0.0049(9) -0.0199(11)
 C11 0.0136(10) 0.0384(13) 0.0204(11) -0.0105(10) 0.0049(8) -0.0143(9)
 C12 0.0164(10) 0.0352(12) 0.0186(11) -0.0060(9) 0.0006(8) -0.0153(9)
 C13 0.0260(11) 0.0282(11) 0.0201(11) -0.0035(9) -0.0006(9) -0.0196(10)
 C14 0.0163(10) 0.0374(13) 0.0240(12) -0.0151(10) 0.0036(9) -0.0075(9)
 C15 0.0185(10) 0.0234(11) 0.0186(11) -0.0093(9) -0.0010(8) -0.0016(8)
 C16 0.0153(9) 0.0177(9) 0.0152(10) -0.0064(8) 0.0008(7) -0.0082(8)
 C17 0.0183(10) 0.0246(10) 0.0155(10) -0.0088(8) 0.0014(8) -0.0118(8)
 C18 0.0169(10) 0.0278(11) 0.0124(10) -0.0026(8) -0.0019(8) -0.0105(9)
 C19 0.0106(9) 0.0152(9) 0.0161(10) -0.0028(8) -0.0016(7) -0.0049(7)
 C20 0.0194(10) 0.0199(10) 0.0182(10) -0.0022(8) -0.0027(8) -0.0080(8)
 C21 0.0248(11) 0.0217(11) 0.0206(11) 0.0030(9) -0.0026(9) -0.0093(9)
 C22 0.0216(11) 0.0164(10) 0.0345(13) -0.0015(9) -0.0022(10) -0.0081(9)
 C23 0.0179(10) 0.0183(10) 0.0323(13) -0.0083(9) -0.0032(9) -0.0068(8)
 C24 0.0151(9) 0.0175(9) 0.0198(10) -0.0052(8) -0.0021(8) -0.0066(8)
 C25 0.0135(9) 0.0229(10) 0.0116(9) -0.0071(8) 0.0015(7) -0.0088(8)
 C26 0.0162(10) 0.0226(10) 0.0178(10) -0.0071(8) -0.0018(8) -0.0063(8)
 C27 0.0156(10) 0.0371(13) 0.0247(12) -0.0115(10) -0.0034(9) -0.0080(9)
 C28 0.0186(11) 0.0486(15) 0.0227(12) -0.0138(11) -0.0005(9) -0.0199(11)
 C29 0.0245(11) 0.0349(12) 0.0173(11) -0.0098(9) 0.0033(9) -0.0197(10)
 C30 0.0177(10) 0.0225(10) 0.0138(9) -0.0061(8) 0.0009(8) -0.0100(8)
 C31 0.0140(9) 0.0167(9) 0.0130(9) -0.0045(7) 0.0010(7) -0.0066(7)
 C32 0.0155(9) 0.0204(10) 0.0154(10) -0.0048(8) -0.0014(8) -0.0074(8)
 C33 0.0220(11) 0.0339(12) 0.0206(11) -0.0057(10) 0.0024(9) -0.0176(10)
 C34 0.0312(13) 0.0503(16) 0.0165(11) -0.0115(11) 0.0087(10) -0.0263(12)
 C35 0.0307(13) 0.0477(15) 0.0157(11) -0.0144(10) 0.0042(9) -0.0228(11)
 C36 0.0198(10) 0.0255(11) 0.0176(10) -0.0094(9) 0.0014(8) -0.0111(9)
 C37 0.0152(10) 0.0241(10) 0.0172(10) -0.0053(8) -0.0005(8) -0.0107(8)
 C38 0.0248(12) 0.0326(12) 0.0308(13) -0.0126(10) 0.0034(10) -0.0195(10)
 C39 0.0213(11) 0.0369(14) 0.0322(13) -0.0094(11) -0.0090(10) -0.0097(10)
 C40 0.0215(11) 0.0339(12) 0.0197(11) -0.0144(10) 0.0032(9) -0.0156(9)
 C41 0.0298(13) 0.0400(14) 0.0298(13) -0.0218(11) 0.0045(10) -0.0174(11)
 C42 0.0260(12) 0.0431(14) 0.0248(12) -0.0168(11) -0.0009(10) -0.0166(11)
 C43 0.0246(12) 0.0328(13) 0.0410(15) -0.0124(12) -0.0014(11) -0.0113(11)
 C44 0.0186(10) 0.0207(10) 0.0151(10) -0.0051(8) -0.0002(8) -0.0080(8)
 C45 0.0173(10) 0.0251(11) 0.0194(11) -0.0085(9) 0.0004(8) -0.0071(9)
 C46 0.0219(11) 0.0390(13) 0.0224(11) -0.0107(10) 0.0026(9) -0.0190(10)
 C47 0.0358(14) 0.0278(12) 0.0287(13) -0.0055(10) -0.0021(11) -0.0200(11)
 C48 0.0291(12) 0.0198(10) 0.0258(12) -0.0040(9) -0.0016(10) -0.0111(9)
 C49 0.0194(10) 0.0178(10) 0.0188(10) -0.0063(8) -0.0008(8) -0.0067(8)
 C50 0.0169(10) 0.0188(10) 0.0165(10) -0.0047(8) -0.0013(8) -0.0058(8)
 C51 0.0195(11) 0.0202(10) 0.0213(11) -0.0067(9) -0.0024(9) -0.0011(8)
 C52 0.0143(10) 0.0296(12) 0.0227(11) -0.0090(9) -0.0027(8) -0.0017(9)
 C53 0.0181(10) 0.0342(12) 0.0188(11) -0.0089(9) -0.0004(8) -0.0127(9)
 C54 0.0224(11) 0.0240(11) 0.0152(10) -0.0060(8) -0.0012(8) -0.0111(9)
 C55 0.0146(9) 0.0206(10) 0.0131(9) -0.0055(8) 0.0001(7) -0.0058(8)
 C56 0.0398(15) 0.0425(15) 0.0246(13) -0.0057(11) -0.0053(11) -0.0200(12)
 C57 0.034(3) 0.040(3) 0.018(2) 0.000(2) -0.002(2) -0.022(2)
 C58 0.034(3) 0.040(3) 0.018(2) 0.000(2) -0.002(2) -0.022(2)
 C59 0.033(3) 0.056(4) 0.040(4) -0.023(4) 0.001(3) -0.025(3)
 C60 0.033(3) 0.056(4) 0.040(4) -0.023(4) 0.001(3) -0.025(3)
 C61 0.026(3) 0.028(4) 0.061(7) -0.006(5) -0.018(4) -0.012(3)
 C62 0.041(4) 0.034(4) 0.030(4) 0.010(3) -0.019(3) -0.029(3)

_geom_special_details
;
 All esds (except the esd in the dihedral angle between two l.s. planes)
 are estimated using the full covariance matrix.  The cell esds are taken
 into account individually in the estimation of esds in distances, angles
 and torsion angles; correlations between esds in cell parameters are only
 used when they are defined by crystal symmetry.  An approximate (isotropic)
 treatment of cell esds is used for estimating esds involving l.s. planes.
;
loop_
  _geom_bond_atom_site_label_1
  _geom_bond_atom_site_label_2
  _geom_bond_distance
  _geom_bond_site_symmetry_2
  _geom_bond_publ_flag
 Cu1 N1 1.8592(18) . ?
 Cu1 C1 1.872(2) . ?
 Cl1 C56 1.751(3) . ?
 Cl2 C56 1.765(3) . ?
 N2 C1 1.325(3) . ?
 N2 C4 1.534(2) . ?
 N2 C31 1.454(3) . ?
 N1 C44 1.389(3) . ?
 N1 C55 1.382(3) . ?
 C1 C2 1.459(3) . ?
 C2 C3 1.415(3) . ?
 C2 C5 1.403(3) . ?
 C3 C4 1.524(3) . ?
 C3 C16 1.399(3) . ?
 C4 C19 1.530(3) . ?
 C4 C25 1.557(3) . ?
 C5 C6 1.514(3) . ?
 C5 C18 1.387(3) . ?
 C6 H6A 0.9900 . ?
 C6 H6B 0.9900 . ?
 C6 C7 1.597(3) . ?
 C7 H7A 0.9900 . ?
 C7 H7B 0.9900 . ?
 C7 C8 1.508(4) . ?
 C8 C9 1.392(4) . ?
 C8 C13 1.399(3) . ?
 C9 H9 0.9500 . ?
 C9 C10 1.389(4) . ?
 C10 H10 0.9500 . ?
 C10 C11 1.393(3) . ?
 C11 C12 1.399(3) . ?
 C11 C14 1.508(3) . ?
 C12 H12 0.9500 . ?
 C12 C13 1.384(3) . ?
 C13 H13 0.9500 . ?
 C14 H14A 0.9900 . ?
 C14 H14B 0.9900 . ?
 C14 C15 1.580(3) . ?
 C15 H15A 0.9900 . ?
 C15 H15B 0.9900 . ?
 C15 C16 1.515(3) . ?
 C16 C17 1.401(3) . ?
 C17 H17 0.9500 . ?
 C17 C18 1.387(3) . ?
 C18 H18 0.9500 . ?
 C19 C20 1.397(3) . ?
 C19 C24 1.393(3) . ?
 C20 H20 0.9500 . ?
 C20 C21 1.392(3) . ?
 C21 H21 0.9500 . ?
 C21 C22 1.388(4) . ?
 C22 H22 0.9500 . ?
 C22 C23 1.380(3) . ?
 C23 H23 0.9500 . ?
 C23 C24 1.396(3) . ?
 C24 H24 0.9500 . ?
 C25 C26 1.388(3) . ?
 C25 C30 1.399(3) . ?
 C26 H26 0.9500 . ?
 C26 C27 1.394(3) . ?
 C27 H27 0.9500 . ?
 C27 C28 1.381(4) . ?
 C28 H28 0.9500 . ?
 C28 C29 1.379(3) . ?
 C29 H29 0.9500 . ?
 C29 C30 1.390(3) . ?
 C30 H30 0.9500 . ?
 C31 C32 1.409(3) . ?
 C31 C36 1.402(3) . ?
 C32 C33 1.390(3) . ?
 C32 C37 1.516(3) . ?
 C33 H33 0.9500 . ?
 C33 C34 1.388(3) . ?
 C34 H34 0.9500 . ?
 C34 C35 1.376(3) . ?
 C35 H35 0.9500 . ?
 C35 C36 1.399(3) . ?
 C36 C40 1.516(3) . ?
 C37 H37 1.0000 . ?
 C37 C38 1.532(3) . ?
 C37 C39 1.537(3) . ?
 C38 H38A 0.9800 . ?
 C38 H38B 0.9800 . ?
 C38 H38C 0.9800 . ?
 C39 H39A 0.9800 . ?
 C39 H39B 0.9800 . ?
 C39 H39C 0.9800 . ?
 C40 H40 1.0000 . ?
 C40 C41 1.535(3) . ?
 C40 C42 1.529(3) . ?
 C41 H41A 0.9800 . ?
 C41 H41B 0.9800 . ?
 C41 H41C 0.9800 . ?
 C42 H42A 0.9800 . ?
 C42 H42B 0.9800 . ?
 C42 H42C 0.9800 . ?
 C43 H43A 0.9800 . ?
 C43 H43B 0.9800 . ?
 C43 H43C 0.9800 . ?
 C43 C45 1.483(3) . ?
 C44 C45 1.411(3) . ?
 C44 C49 1.419(3) . ?
 C45 C46 1.391(3) . ?
 C46 H46 0.9500 . ?
 C46 C47 1.400(4) . ?
 C47 H47 0.9500 . ?
 C47 C48 1.377(3) . ?
 C48 H48 0.9500 . ?
 C48 C49 1.398(3) . ?
 C49 C50 1.437(3) . ?
 C50 C51 1.397(3) . ?
 C50 C55 1.416(3) . ?
 C51 H51 0.9500 . ?
 C51 C52 1.381(3) . ?
 C52 H52 0.9500 . ?
 C52 C53 1.402(3) . ?
 C53 H53 0.9500 . ?
 C53 C54 1.384(3) . ?
 C54 H54 0.9500 . ?
 C54 C55 1.400(3) . ?
 C56 H56A 0.9900 . ?
 C56 H56B 0.9900 . ?
 C57 H57A 0.9900 . ?
 C57 H57B 0.9900 . ?
 C57 C58 1.536(9) . ?
 C57 C62 1.517(8) . ?
 C58 H58A 0.9900 . ?
 C58 H58B 0.9900 . ?
 C58 C59 1.532(9) . ?
 C59 H59A 0.9900 . ?
 C59 H59B 0.9900 . ?
 C59 C60 1.557(9) . ?
 C60 H60A 0.9900 . ?
 C60 H60B 0.9900 . ?
 C60 C61 1.541(8) . ?
 C61 H61A 0.9900 . ?
 C61 H61B 0.9900 . ?
 C61 C62 1.499(9) . ?
 C62 H62A 0.9900 . ?
 C62 H62B 0.9900 . ?

loop_
  _geom_angle_atom_site_label_1
  _geom_angle_atom_site_label_2
  _geom_angle_atom_site_label_3
  _geom_angle
  _geom_angle_site_symmetry_1
  _geom_angle_site_symmetry_3
  _geom_angle_publ_flag
 N1 Cu1 C1 170.34(8) . . ?
 C1 N2 C4 113.57(16) . . ?
 C1 N2 C31 121.72(17) . . ?
 C31 N2 C4 123.64(15) . . ?
 C44 N1 Cu1 126.81(14) . . ?
 C55 N1 Cu1 126.39(15) . . ?
 C55 N1 C44 105.47(17) . . ?
 N2 C1 Cu1 124.05(15) . . ?
 N2 C1 C2 107.35(17) . . ?
 C2 C1 Cu1 128.10(15) . . ?
 C3 C2 C1 109.54(17) . . ?
 C5 C2 C1 129.10(19) . . ?
 C5 C2 C3 121.24(19) . . ?
 C2 C3 C4 108.68(17) . . ?
 C16 C3 C2 120.22(19) . . ?
 C16 C3 C4 131.01(18) . . ?
 N2 C4 C25 107.69(15) . . ?
 C3 C4 N2 99.27(15) . . ?
 C3 C4 C19 115.29(16) . . ?
 C3 C4 C25 109.11(16) . . ?
 C19 C4 N2 112.36(15) . . ?
 C19 C4 C25 112.20(16) . . ?
 C2 C5 C6 125.8(2) . . ?
 C18 C5 C2 115.03(19) . . ?
 C18 C5 C6 118.38(19) . . ?
 C5 C6 H6A 109.1 . . ?
 C5 C6 H6B 109.1 . . ?
 C5 C6 C7 112.53(19) . . ?
 H6A C6 H6B 107.8 . . ?
 C7 C6 H6A 109.1 . . ?
 C7 C6 H6B 109.1 . . ?
 C6 C7 H7A 108.9 . . ?
 C6 C7 H7B 108.9 . . ?
 H7A C7 H7B 107.7 . . ?
 C8 C7 C6 113.55(19) . . ?
 C8 C7 H7A 108.9 . . ?
 C8 C7 H7B 108.9 . . ?
 C9 C8 C7 122.9(2) . . ?
 C9 C8 C13 117.0(2) . . ?
 C13 C8 C7 119.1(2) . . ?
 C8 C9 H9 119.8 . . ?
 C10 C9 C8 120.5(2) . . ?
 C10 C9 H9 119.8 . . ?
 C9 C10 H10 119.5 . . ?
 C9 C10 C11 120.9(2) . . ?
 C11 C10 H10 119.5 . . ?
 C10 C11 C12 116.9(2) . . ?
 C10 C11 C14 122.3(2) . . ?
 C12 C11 C14 119.3(2) . . ?
 C11 C12 H12 119.7 . . ?
 C13 C12 C11 120.5(2) . . ?
 C13 C12 H12 119.7 . . ?
 C8 C13 H13 119.6 . . ?
 C12 C13 C8 120.8(2) . . ?
 C12 C13 H13 119.6 . . ?
 C11 C14 H14A 109.3 . . ?
 C11 C14 H14B 109.3 . . ?
 C11 C14 C15 111.66(18) . . ?
 H14A C14 H14B 107.9 . . ?
 C15 C14 H14A 109.3 . . ?
 C15 C14 H14B 109.3 . . ?
 C14 C15 H15A 109.2 . . ?
 C14 C15 H15B 109.2 . . ?
 H15A C15 H15B 107.9 . . ?
 C16 C15 C14 112.26(19) . . ?
 C16 C15 H15A 109.2 . . ?
 C16 C15 H15B 109.2 . . ?
 C3 C16 C15 125.98(19) . . ?
 C3 C16 C17 114.55(18) . . ?
 C17 C16 C15 118.87(18) . . ?
 C16 C17 H17 119.0 . . ?
 C18 C17 C16 122.01(19) . . ?
 C18 C17 H17 119.0 . . ?
 C5 C18 C17 121.1(2) . . ?
 C5 C18 H18 119.4 . . ?
 C17 C18 H18 119.4 . . ?
 C20 C19 C4 119.79(18) . . ?
 C24 C19 C4 121.77(18) . . ?
 C24 C19 C20 118.43(19) . . ?
 C19 C20 H20 119.5 . . ?
 C21 C20 C19 120.9(2) . . ?
 C21 C20 H20 119.5 . . ?
 C20 C21 H21 120.0 . . ?
 C22 C21 C20 119.9(2) . . ?
 C22 C21 H21 120.0 . . ?
 C21 C22 H22 120.2 . . ?
 C23 C22 C21 119.7(2) . . ?
 C23 C22 H22 120.2 . . ?
 C22 C23 H23 119.7 . . ?
 C22 C23 C24 120.5(2) . . ?
 C24 C23 H23 119.7 . . ?
 C19 C24 C23 120.5(2) . . ?
 C19 C24 H24 119.8 . . ?
 C23 C24 H24 119.8 . . ?
 C26 C25 C4 122.74(18) . . ?
 C26 C25 C30 117.96(19) . . ?
 C30 C25 C4 119.13(18) . . ?
 C25 C26 H26 119.5 . . ?
 C25 C26 C27 121.0(2) . . ?
 C27 C26 H26 119.5 . . ?
 C26 C27 H27 119.9 . . ?
 C28 C27 C26 120.1(2) . . ?
 C28 C27 H27 119.9 . . ?
 C27 C28 H28 120.1 . . ?
 C29 C28 C27 119.8(2) . . ?
 C29 C28 H28 120.1 . . ?
 C28 C29 H29 120.0 . . ?
 C28 C29 C30 120.1(2) . . ?
 C30 C29 H29 120.0 . . ?
 C25 C30 H30 119.5 . . ?
 C29 C30 C25 121.0(2) . . ?
 C29 C30 H30 119.5 . . ?
 C32 C31 N2 116.57(17) . . ?
 C36 C31 N2 121.56(18) . . ?
 C36 C31 C32 121.81(19) . . ?
 C31 C32 C37 123.21(18) . . ?
 C33 C32 C31 117.72(19) . . ?
 C33 C32 C37 118.92(19) . . ?
 C32 C33 H33 119.2 . . ?
 C34 C33 C32 121.6(2) . . ?
 C34 C33 H33 119.2 . . ?
 C33 C34 H34 120.3 . . ?
 C35 C34 C33 119.5(2) . . ?
 C35 C34 H34 120.3 . . ?
 C34 C35 H35 119.1 . . ?
 C34 C35 C36 121.8(2) . . ?
 C36 C35 H35 119.1 . . ?
 C31 C36 C40 124.01(19) . . ?
 C35 C36 C31 117.5(2) . . ?
 C35 C36 C40 118.5(2) . . ?
 C32 C37 H37 108.0 . . ?
 C32 C37 C38 113.21(19) . . ?
 C32 C37 C39 109.24(18) . . ?
 C38 C37 H37 108.0 . . ?
 C38 C37 C39 110.22(19) . . ?
 C39 C37 H37 108.0 . . ?
 C37 C38 H38A 109.5 . . ?
 C37 C38 H38B 109.5 . . ?
 C37 C38 H38C 109.5 . . ?
 H38A C38 H38B 109.5 . . ?
 H38A C38 H38C 109.5 . . ?
 H38B C38 H38C 109.5 . . ?
 C37 C39 H39A 109.5 . . ?
 C37 C39 H39B 109.5 . . ?
 C37 C39 H39C 109.5 . . ?
 H39A C39 H39B 109.5 . . ?
 H39A C39 H39C 109.5 . . ?
 H39B C39 H39C 109.5 . . ?
 C36 C40 H40 107.9 . . ?
 C36 C40 C41 110.46(19) . . ?
 C36 C40 C42 111.3(2) . . ?
 C41 C40 H40 107.9 . . ?
 C42 C40 H40 107.9 . . ?
 C42 C40 C41 111.19(19) . . ?
 C40 C41 H41A 109.5 . . ?
 C40 C41 H41B 109.5 . . ?
 C40 C41 H41C 109.5 . . ?
 H41A C41 H41B 109.5 . . ?
 H41A C41 H41C 109.5 . . ?
 H41B C41 H41C 109.5 . . ?
 C40 C42 H42A 109.5 . . ?
 C40 C42 H42B 109.5 . . ?
 C40 C42 H42C 109.5 . . ?
 H42A C42 H42B 109.5 . . ?
 H42A C42 H42C 109.5 . . ?
 H42B C42 H42C 109.5 . . ?
 H43A C43 H43B 109.5 . . ?
 H43A C43 H43C 109.5 . . ?
 H43B C43 H43C 109.5 . . ?
 C45 C43 H43A 109.5 . . ?
 C45 C43 H43B 109.5 . . ?
 C45 C43 H43C 109.5 . . ?
 N1 C44 C45 128.5(2) . . ?
 N1 C44 C49 111.35(18) . . ?
 C45 C44 C49 120.2(2) . . ?
 C44 C45 C43 123.0(2) . . ?
 C46 C45 C43 119.9(2) . . ?
 C46 C45 C44 117.1(2) . . ?
 C45 C46 H46 118.7 . . ?
 C45 C46 C47 122.7(2) . . ?
 C47 C46 H46 118.7 . . ?
 C46 C47 H47 119.8 . . ?
 C48 C47 C46 120.4(2) . . ?
 C48 C47 H47 119.8 . . ?
 C47 C48 H48 120.6 . . ?
 C47 C48 C49 118.7(2) . . ?
 C49 C48 H48 120.6 . . ?
 C44 C49 C50 105.70(18) . . ?
 C48 C49 C44 120.9(2) . . ?
 C48 C49 C50 133.3(2) . . ?
 C51 C50 C49 133.7(2) . . ?
 C51 C50 C55 120.5(2) . . ?
 C55 C50 C49 105.74(18) . . ?
 C50 C51 H51 120.6 . . ?
 C52 C51 C50 118.9(2) . . ?
 C52 C51 H51 120.6 . . ?
 C51 C52 H52 119.8 . . ?
 C51 C52 C53 120.4(2) . . ?
 C53 C52 H52 119.8 . . ?
 C52 C53 H53 119.1 . . ?
 C54 C53 C52 121.7(2) . . ?
 C54 C53 H53 119.1 . . ?
 C53 C54 H54 120.9 . . ?
 C53 C54 C55 118.2(2) . . ?
 C55 C54 H54 120.9 . . ?
 N1 C55 C50 111.71(18) . . ?
 N1 C55 C54 128.1(2) . . ?
 C54 C55 C50 120.15(19) . . ?
 Cl1 C56 Cl2 111.75(15) . . ?
 Cl1 C56 H56A 109.3 . . ?
 Cl1 C56 H56B 109.3 . . ?
 Cl2 C56 H56A 109.3 . . ?
 Cl2 C56 H56B 109.3 . . ?
 H56A C56 H56B 107.9 . . ?
 H57A C57 H57B 107.8 . . ?
 C58 C57 H57A 109.0 . . ?
 C58 C57 H57B 109.0 . . ?
 C62 C57 H57A 109.0 . . ?
 C62 C57 H57B 109.0 . . ?
 C62 C57 C58 112.7(8) . . ?
 C57 C58 H58A 109.5 . . ?
 C57 C58 H58B 109.5 . . ?
 H58A C58 H58B 108.1 . . ?
 C59 C58 C57 110.6(8) . . ?
 C59 C58 H58A 109.5 . . ?
 C59 C58 H58B 109.5 . . ?
 C58 C59 H59A 110.2 . . ?
 C58 C59 H59B 110.2 . . ?
 C58 C59 C60 107.8(10) . . ?
 H59A C59 H59B 108.5 . . ?
 C60 C59 H59A 110.2 . . ?
 C60 C59 H59B 110.2 . . ?
 C59 C60 H60A 110.0 . . ?
 C59 C60 H60B 110.0 . . ?
 H60A C60 H60B 108.4 . . ?
 C61 C60 C59 108.3(8) . . ?
 C61 C60 H60A 110.0 . . ?
 C61 C60 H60B 110.0 . . ?
 C60 C61 H61A 109.2 . . ?
 C60 C61 H61B 109.2 . . ?
 H61A C61 H61B 107.9 . . ?
 C62 C61 C60 112.0(7) . . ?
 C62 C61 H61A 109.2 . . ?
 C62 C61 H61B 109.2 . . ?
 C57 C62 H62A 108.6 . . ?
 C57 C62 H62B 108.6 . . ?
 C61 C62 C57 114.4(7) . . ?
 C61 C62 H62A 108.6 . . ?
 C61 C62 H62B 108.6 . . ?
 H62A C62 H62B 107.6 . . ?

loop_
  _geom_torsion_atom_site_label_1
  _geom_torsion_atom_site_label_2
  _geom_torsion_atom_site_label_3
  _geom_torsion_atom_site_label_4
  _geom_torsion
  _geom_torsion_site_symmetry_1
  _geom_torsion_site_symmetry_2
  _geom_torsion_site_symmetry_3
  _geom_torsion_site_symmetry_4
  _geom_torsion_publ_flag
 Cu1 N1 C44 C45 -13.3(3) . . . . ?
 Cu1 N1 C44 C49 166.75(15) . . . . ?
 Cu1 N1 C55 C50 -165.89(15) . . . . ?
 Cu1 N1 C55 C54 14.7(3) . . . . ?
 Cu1 C1 C2 C3 168.37(14) . . . . ?
 Cu1 C1 C2 C5 -15.7(3) . . . . ?
 N2 C1 C2 C3 -3.6(2) . . . . ?
 N2 C1 C2 C5 172.3(2) . . . . ?
 N2 C4 C19 C20 -69.8(2) . . . . ?
 N2 C4 C19 C24 111.4(2) . . . . ?
 N2 C4 C25 C26 140.53(19) . . . . ?
 N2 C4 C25 C30 -44.3(2) . . . . ?
 N2 C31 C32 C33 178.21(19) . . . . ?
 N2 C31 C32 C37 -6.3(3) . . . . ?
 N2 C31 C36 C35 -177.8(2) . . . . ?
 N2 C31 C36 C40 5.2(3) . . . . ?
 N1 C44 C45 C43 1.6(4) . . . . ?
 N1 C44 C45 C46 -179.1(2) . . . . ?
 N1 C44 C49 C48 177.8(2) . . . . ?
 N1 C44 C49 C50 -0.5(2) . . . . ?
 C1 N2 C4 C3 -13.1(2) . . . . ?
 C1 N2 C4 C19 -135.42(17) . . . . ?
 C1 N2 C4 C25 100.53(19) . . . . ?
 C1 N2 C31 C32 81.7(2) . . . . ?
 C1 N2 C31 C36 -95.7(2) . . . . ?
 C1 C2 C3 C4 -4.8(2) . . . . ?
 C1 C2 C3 C16 178.30(17) . . . . ?
 C1 C2 C5 C6 32.7(3) . . . . ?
 C1 C2 C5 C18 -157.7(2) . . . . ?
 C2 C3 C4 N2 9.99(19) . . . . ?
 C2 C3 C4 C19 130.21(17) . . . . ?
 C2 C3 C4 C25 -102.49(18) . . . . ?
 C2 C3 C16 C15 150.8(2) . . . . ?
 C2 C3 C16 C17 -20.2(3) . . . . ?
 C2 C5 C6 C7 94.8(3) . . . . ?
 C2 C5 C18 C17 -19.1(3) . . . . ?
 C3 C2 C5 C6 -151.8(2) . . . . ?
 C3 C2 C5 C18 17.8(3) . . . . ?
 C3 C4 C19 C20 177.41(18) . . . . ?
 C3 C4 C19 C24 -1.3(3) . . . . ?
 C3 C4 C25 C26 -112.6(2) . . . . ?
 C3 C4 C25 C30 62.5(2) . . . . ?
 C3 C16 C17 C18 19.3(3) . . . . ?
 C4 N2 C1 Cu1 -161.53(13) . . . . ?
 C4 N2 C1 C2 10.9(2) . . . . ?
 C4 N2 C31 C32 -85.7(2) . . . . ?
 C4 N2 C31 C36 96.8(2) . . . . ?
 C4 C3 C16 C15 -25.3(3) . . . . ?
 C4 C3 C16 C17 163.74(19) . . . . ?
 C4 C19 C20 C21 -176.45(19) . . . . ?
 C4 C19 C24 C23 176.77(19) . . . . ?
 C4 C25 C26 C27 176.6(2) . . . . ?
 C4 C25 C30 C29 -177.26(19) . . . . ?
 C5 C2 C3 C4 178.88(18) . . . . ?
 C5 C2 C3 C16 2.0(3) . . . . ?
 C5 C6 C7 C8 6.4(3) . . . . ?
 C6 C5 C18 C17 151.4(2) . . . . ?
 C6 C7 C8 C9 85.2(3) . . . . ?
 C6 C7 C8 C13 -83.1(3) . . . . ?
 C7 C8 C9 C10 -153.6(2) . . . . ?
 C7 C8 C13 C12 154.5(2) . . . . ?
 C8 C9 C10 C11 -0.5(3) . . . . ?
 C9 C8 C13 C12 -14.5(3) . . . . ?
 C9 C10 C11 C12 -14.4(3) . . . . ?
 C9 C10 C11 C14 151.3(2) . . . . ?
 C10 C11 C12 C13 14.8(3) . . . . ?
 C10 C11 C14 C15 -107.0(2) . . . . ?
 C11 C12 C13 C8 -0.4(3) . . . . ?
 C11 C14 C15 C16 24.3(3) . . . . ?
 C12 C11 C14 C15 58.4(3) . . . . ?
 C13 C8 C9 C10 14.9(3) . . . . ?
 C14 C11 C12 C13 -151.3(2) . . . . ?
 C14 C15 C16 C3 -119.7(2) . . . . ?
 C14 C15 C16 C17 50.9(3) . . . . ?
 C15 C16 C17 C18 -152.4(2) . . . . ?
 C16 C3 C4 N2 -173.6(2) . . . . ?
 C16 C3 C4 C19 -53.4(3) . . . . ?
 C16 C3 C4 C25 73.9(3) . . . . ?
 C16 C17 C18 C5 0.5(3) . . . . ?
 C18 C5 C6 C7 -74.5(3) . . . . ?
 C19 C4 C25 C26 16.4(3) . . . . ?
 C19 C4 C25 C30 -168.43(18) . . . . ?
 C19 C20 C21 C22 -1.0(3) . . . . ?
 C20 C19 C24 C23 -2.0(3) . . . . ?
 C20 C21 C22 C23 -0.6(3) . . . . ?
 C21 C22 C23 C24 1.0(3) . . . . ?
 C22 C23 C24 C19 0.4(3) . . . . ?
 C24 C19 C20 C21 2.3(3) . . . . ?
 C25 C4 C19 C20 51.7(2) . . . . ?
 C25 C4 C19 C24 -127.05(19) . . . . ?
 C25 C26 C27 C28 0.1(3) . . . . ?
 C26 C25 C30 C29 -1.8(3) . . . . ?
 C26 C27 C28 C29 -1.0(4) . . . . ?
 C27 C28 C29 C30 0.5(3) . . . . ?
 C28 C29 C30 C25 0.9(3) . . . . ?
 C30 C25 C26 C27 1.3(3) . . . . ?
 C31 N2 C1 Cu1 29.9(3) . . . . ?
 C31 N2 C1 C2 -157.71(17) . . . . ?
 C31 N2 C4 C3 155.27(17) . . . . ?
 C31 N2 C4 C19 32.9(2) . . . . ?
 C31 N2 C4 C25 -91.1(2) . . . . ?
 C31 C32 C33 C34 0.8(4) . . . . ?
 C31 C32 C37 C38 138.9(2) . . . . ?
 C31 C32 C37 C39 -97.9(2) . . . . ?
 C31 C36 C40 C41 121.9(2) . . . . ?
 C31 C36 C40 C42 -114.1(2) . . . . ?
 C32 C31 C36 C35 4.9(3) . . . . ?
 C32 C31 C36 C40 -172.1(2) . . . . ?
 C32 C33 C34 C35 2.0(4) . . . . ?
 C33 C32 C37 C38 -45.7(3) . . . . ?
 C33 C32 C37 C39 77.5(3) . . . . ?
 C33 C34 C35 C36 -1.4(4) . . . . ?
 C34 C35 C36 C31 -1.9(4) . . . . ?
 C34 C35 C36 C40 175.3(2) . . . . ?
 C35 C36 C40 C41 -55.1(3) . . . . ?
 C35 C36 C40 C42 68.9(3) . . . . ?
 C36 C31 C32 C33 -4.4(3) . . . . ?
 C36 C31 C32 C37 171.1(2) . . . . ?
 C37 C32 C33 C34 -174.9(2) . . . . ?
 C43 C45 C46 C47 179.9(2) . . . . ?
 C44 N1 C55 C50 1.6(2) . . . . ?
 C44 N1 C55 C54 -177.8(2) . . . . ?
 C44 C45 C46 C47 0.6(3) . . . . ?
 C44 C49 C50 C51 -178.8(2) . . . . ?
 C44 C49 C50 C55 1.4(2) . . . . ?
 C45 C44 C49 C48 -2.2(3) . . . . ?
 C45 C44 C49 C50 179.6(2) . . . . ?
 C45 C46 C47 C48 -0.8(4) . . . . ?
 C46 C47 C48 C49 -0.6(4) . . . . ?
 C47 C48 C49 C44 2.0(4) . . . . ?
 C47 C48 C49 C50 179.7(2) . . . . ?
 C48 C49 C50 C51 3.3(5) . . . . ?
 C48 C49 C50 C55 -176.5(2) . . . . ?
 C49 C44 C45 C43 -178.4(2) . . . . ?
 C49 C44 C45 C46 0.8(3) . . . . ?
 C49 C50 C51 C52 -178.3(2) . . . . ?
 C49 C50 C55 N1 -1.9(2) . . . . ?
 C49 C50 C55 C54 177.57(19) . . . . ?
 C50 C51 C52 C53 0.4(3) . . . . ?
 C51 C50 C55 N1 178.2(2) . . . . ?
 C51 C50 C55 C54 -2.3(3) . . . . ?
 C51 C52 C53 C54 -1.7(4) . . . . ?
 C52 C53 C54 C55 1.0(3) . . . . ?
 C53 C54 C55 N1 -179.6(2) . . . . ?
 C53 C54 C55 C50 1.0(3) . . . . ?
 C55 N1 C44 C45 179.3(2) . . . . ?
 C55 N1 C44 C49 -0.7(2) . . . . ?
 C55 C50 C51 C52 1.6(3) . . . . ?
 C57 C58 C59 C60 -61.4(17) . . . . ?
 C58 C57 C62 C61 -46.5(15) . . . . ?
 C58 C59 C60 C61 63.7(13) . . . . ?
 C59 C60 C61 C62 -58.0(14) . . . . ?
 C60 C61 C62 C57 49.7(17) . . . . ?
 C62 C57 C58 C59 52.6(15) . . . . ?

loop_
  _diffrn_refln_index_h
  _diffrn_refln_index_k
  _diffrn_refln_index_l
  _diffrn_refln_intensity_net
  _diffrn_refln_intensity_u
 -2 0 0 555.64 20.9
 -2 0 0 538.65 20.5
 2 0 0 580.84 20.7
 2 0 0 470.85 23.6
 2 0 0 545.45 20.5
 -3 0 0 406.46 17.1
 -3 0 0 436.36 17.8
 -3 0 0 415.56 17.3
 3 0 0 411.66 18.2
 3 0 0 433.96 17.5
 3 0 0 415.46 17.3
 -4 0 0 208.28 10.9
 -4 0 0 209.18 11.2
 -4 0 0 202.98 10.7
 4 0 0 229.08 12.3
 4 0 0 213.58 11
 4 0 0 212.48 11
 -5 0 0 59.69 5.9
 -5 0 0 68.09 6
 -5 0 0 61.49 5.8
 5 0 0 66.89 5.9
 5 0 0 60.79 5.8
 5 0 0 64.39 7.9
 -6 0 0 119.49 9
 -6 0 0 133.89 9.1
 -6 0 0 135.39 9.5
 6 0 0 135.69 9.4
 6 0 0 141.29 9.4
 6 0 0 130.49 10.6
 -7 0 0 13.1 3.6
 -7 0 0 14 3.4
 -7 0 0 11.5 3.3
 7 0 0 8.1 3.8
 -8 0 0 379.96 20.3
 -8 0 0 412.06 21
 -8 0 0 399.06 20.2
 8 0 0 398.76 23.7
 8 0 0 394.16 20.9
 8 0 0 419.26 21.4
 -9 0 0 403.16 21.5
 -9 0 0 365.96 19.9
 9 0 0 393.86 21.5
 9 0 0 382.16 24.4
 9 0 0 398.86 21.5
 -10 0 0 18.7 4.7
 -10 0 0 11.3 4.3
 -10 0 0 14.2 4.4
 10 0 0 16.7 6.7
 10 0 0 8.8 4.2
 10 0 0 12.5 3.6
 -11 0 0 129.59 11
 -11 0 0 136.79 12.4
 -11 0 0 129.79 11
 11 0 0 130.09 12.1
 11 0 0 144.99 12.9
 11 0 0 119.89 17.1
 -12 0 0 40.7 6.6
 -12 0 0 40.8 6.8
 -12 0 0 29.4 6.9
 12 0 0 36.4 7.3
 12 0 0 34.6 7.8
 12 0 0 45.2 11.3
 -13 0 0 10.5 5
 -13 0 0 5 4.1
 13 0 0 12 5.9
 13 0 0 6.3 9
 -14 0 0 -1.6 5
 -14 0 0 4.2 4
 -14 0 0 5.1 5.2
 14 0 0 10.1 5.5
 14 0 0 2 5
 15 0 0 33.5 9.7
 15 0 0 29 8.6
 15 -1 0 -1.1 5.9
 15 -1 0 -6.6 4.8
 14 -1 0 -3.1 4.1
 14 -1 0 -0.6 4.5
 -14 1 0 4.3 6.2
 13 -1 0 54.69 10.6
 13 -1 0 53.99 14.1
 13 -1 0 49.4 9.4
 -13 1 0 52.19 5.6
 -13 1 0 37 5
 12 -1 0 38.8 8.8
 12 -1 0 29.1 11.1
 12 -1 0 48.2 9
 -12 1 0 39.2 5.9
 -12 1 0 35.3 8.2
 -12 1 0 31.6 5.8
 11 -1 0 6.8 6.3
 11 -1 0 -2.8 3.1
 11 -1 0 3 2.7
 -11 1 0 4.1 3.7
 -11 1 0 -3.2 2.6
 -11 1 0 0.8 3
 10 -1 0 1061.39 45.7
 10 -1 0 1057.69 46.2
 10 -1 0 975.4 49.2
 -10 1 0 982.7 42.1
 -10 1 0 1038.3 42.2
 9 -1 0 0.2 3.5
 9 -1 0 -2.7 2.2
 9 -1 0 5.1 3.8
 -9 1 0 -0.5 2.9
 -9 1 0 0.2 2.4
 -9 1 0 0.8 3
 8 -1 0 27.2 7
 8 -1 0 25.8 5.5
 8 -1 0 24.4 5.4
 -8 1 0 35.5 6
 -8 1 0 26.7 5
 -8 1 0 21.3 4.6
 7 -1 0 200.58 13.2
 7 -1 0 197.28 14.6
 7 -1 0 200.38 14.7
 -7 1 0 188.08 11.8
 -7 1 0 205.98 12
 -7 1 0 207.28 13.1
 6 -1 0 1041.5 42.3
 6 -1 0 1055.79 42.8
 6 -1 0 1099.19 44.8
 -6 1 0 1033 41.2
 -6 1 0 1040.4 41.5
 -6 1 0 1050.89 42.6
 5 -1 0 405.36 19.5
 5 -1 0 414.26 20.8
 5 -1 0 433.56 20.1
 -5 1 0 417.16 18.8
 -5 1 0 416.66 19.7
 -5 1 0 449.56 19.3
 4 -1 0 446.86 20
 4 -1 0 439.36 19.5
 4 -1 0 448.66 20.7
 -4 1 0 466.85 19.2
 -4 1 0 434.56 19.7
 -4 1 0 457.45 19.4
 3 -1 0 1065.09 39.5
 3 -1 0 1073.89 40.3
 3 -1 0 1039.6 39.8
 -3 1 0 1075.79 39.3
 -3 1 0 1036.1 39.7
 -3 1 0 1044 38.9
 2 -1 0 9.3 2.5
 2 -1 0 12.4 1.5
 2 -1 0 11 2.3
 2 -1 0 8 2.1
 -2 1 0 10.2 1.3
 -2 1 0 8 1.9
 -2 1 0 7.8 1.8
 -2 1 0 8.3 2
 1 -1 0 747.33 27.4
 1 -1 0 760.82 27
 1 -1 0 662.63 26.5
 1 -1 0 803.22 27.4
 -1 1 0 760.12 26.6
 -1 1 0 742.43 26.8
 -1 1 0 740.93 27.4
 -1 1 0 779.02 27.1
 -1 -1 0 1.7 4
 -2 -1 0 44.4 3.8
 -2 -1 0 44 2.9
 -2 -1 0 47.2 3.1
 2 1 0 43.8 3.3
 2 1 0 51.99 3.1
 2 1 0 47.4 4
 -3 -1 0 962.3 37.2
 -3 -1 0 968 36.1
 -3 -1 0 994.4 35.2
 -3 -1 0 996 36.5
 3 1 0 1034.9 35.5
 3 1 0 936.91 36.4
 3 1 0 974.2 37.6
 3 1 0 997.2 36.2
 -4 -1 0 75.29 6.3
 -4 -1 0 86.09 5.8
 -4 -1 0 87.49 6.1
 -4 -1 0 79.99 4.4
 4 1 0 73.69 5.7
 4 1 0 84.29 4.8
 4 1 0 84.59 6.9
 4 1 0 87.79 5.8
 -5 -1 0 486.05 21.1
 -5 -1 0 490.95 18.1
 -5 -1 0 509.45 22.1
 -5 -1 0 468.85 20.7
 5 1 0 467.45 21
 5 1 0 457.05 22.6
 5 1 0 470.75 20.7
 -6 -1 0 8.8 3
 -6 -1 0 0.5 2
 -6 -1 0 2.4 2
 6 1 0 9.5 3.1
 6 1 0 5.5 2.3
 6 1 0 6.7 3.4
 -7 -1 0 93.99 8.4
 -7 -1 0 83.79 7.5
 -7 -1 0 89.89 7.5
 7 1 0 66.59 9.6
 7 1 0 80.19 7.3
 -8 -1 0 25.1 5.1
 -8 -1 0 30.8 5.6
 -8 -1 0 26.7 5.3
 8 1 0 20.1 4.3
 8 1 0 21.7 6.3
 8 1 0 22.1 4.7
 -9 -1 0 -0.3 3.2
 -9 -1 0 1.2 2.3
 -9 -1 0 3.2 2.9
 9 1 0 3.6 4.6
 9 1 0 -2.3 2.1
 9 1 0 2.4 2.5
 -10 -1 0 137.99 13.5
 -10 -1 0 159.58 12.1
 -10 -1 0 124.29 11.3
 10 1 0 169.08 13.1
 10 1 0 154.48 19.9
 10 1 0 156.38 12.3
 -11 -1 0 141.09 11.7
 -11 -1 0 149.88 14.3
 -11 -1 0 143.69 12.1
 11 1 0 163.68 13.4
 11 1 0 159.58 13.1
 11 1 0 158.98 16.6
 -12 -1 0 36.5 7.4
 -12 -1 0 23.5 6.3
 -12 -1 0 25.4 6.2
 12 1 0 31.8 7.1
 12 1 0 31.1 10.6
 12 1 0 22.4 6.5
 -13 -1 0 76.29 11.1
 -13 -1 0 88.59 10.6
 -13 -1 0 82.99 10.7
 13 1 0 103.19 13.5
 13 1 0 112.39 16.4
 13 1 0 67.39 13.7
 -14 -1 0 13.6 5.2
 -14 -1 0 3.9 7.7
 -14 -1 0 3.8 5.2
 14 1 0 11.3 6
 -15 -1 0 1.9 5.3
 -15 -1 0 10.4 7.2
 -15 -1 0 14 5.7
 15 1 0 19.9 7.8
 16 1 0 4.9 6.9
 15 -2 0 4.6 6.3
 15 -2 0 3.1 6.2
 14 -2 0 10.7 7.1
 14 -2 0 4.9 5.1
 13 -2 0 -13.5 9.2
 13 -2 0 4 4.6
 13 -2 0 -3 4.5
 -13 2 0 4.6 6.5
 12 -2 0 33 7.6
 12 -2 0 15 6.6
 11 -2 0 3 3.3
 11 -2 0 7.2 6.8
 11 -2 0 7.2 4.6
 -11 2 0 5.7 2.6
 -11 2 0 3.4 4.6
 -11 2 0 7 2.9
 10 -2 0 44.1 8.6
 10 -2 0 36.5 8.3
 10 -2 0 43.4 7.8
 -10 2 0 33.7 5.2
 -10 2 0 42.1 8
 -10 2 0 38 5.5
 9 -2 0 18 4.6
 9 -2 0 19.4 5.6
 9 -2 0 27.5 7.8
 -9 2 0 26.2 4.6
 -9 2 0 33 7.1
 -9 2 0 28.5 5.1
 8 -2 0 38.7 7
 8 -2 0 57.39 8.6
 8 -2 0 36.8 7.9
 -8 2 0 46.7 6.1
 -8 2 0 46.6 6.2
 7 -2 0 15.7 4.7
 7 -2 0 19 5
 7 -2 0 17.9 5.3
 -7 2 0 16.9 3.7
 -7 2 0 20.7 4.2
 -7 2 0 8.5 2.8
 6 -2 0 812.72 34.7
 6 -2 0 785.02 33.9
 6 -2 0 788.42 35.7
 -6 2 0 791.32 34.2
 -6 2 0 788.62 32.1
 -6 2 0 779.02 31.9
 5 -2 0 75.99 7.2
 5 -2 0 76.99 7
 5 -2 0 93.99 8.6
 -5 2 0 68.49 6
 -5 2 0 95.59 7.8
 -5 2 0 73.89 6.2
 4 -2 0 639.84 28.5
 4 -2 0 673.33 28
 4 -2 0 681.33 29
 -4 2 0 688.13 25
 -4 2 0 688.53 26.9
 -4 2 0 688.53 27.1
 -4 2 0 667.63 28.5
 3 -2 0 374.16 16.5
 3 -2 0 368.06 17.1
 3 -2 0 349.96 14.6
 3 -2 0 372.26 17.2
 -3 2 0 367.06 16.9
 -3 2 0 369.86 14.7
 -3 2 0 372.96 15.6
 -3 2 0 375.26 16
 2 -2 0 191.58 9.5
 2 -2 0 197.58 9.9
 2 -2 0 207.58 10.3
 2 -2 0 175.38 8.6
 -2 2 0 198.98 10.1
 -2 2 0 191.88 8.8
 -2 2 0 191.58 9.3
 -2 2 0 190.38 9
 1 -2 0 1697.73 61.09
 1 -2 0 1731.43 61.19
 1 -2 0 1711.73 61.89
 -1 2 0 1654.63 60.99
 -1 2 0 1700.63 61.89
 -1 2 0 1878.21 62.39
 -1 2 0 1736.93 60.79
 0 -2 0 2419.56 80.29
 0 -2 0 2158.28 80.09
 0 -2 0 2178.38 80.39
 0 -2 0 2274.27 80.49
 0 -2 0 2348.57 80.39
 0 2 0 2231.48 80.09
 0 2 0 2517.25 80.39
 0 2 0 2349.76 80.49
 0 2 0 2181.38 79.89
 -1 -2 0 256.57 10.9
 -1 -2 0 255.17 11.2
 -1 -2 0 269.67 11.3
 1 2 0 262.37 10.9
 1 2 0 246.38 10.5
 1 2 0 255.67 12
 1 2 0 250.27 12
 -2 -2 0 157.08 8
 -2 -2 0 153.58 7.7
 -2 -2 0 173.18 8.9
 2 2 0 162.28 8.7
 2 2 0 158.78 7.8
 2 2 0 161.88 8.1
 2 2 0 163.48 8.7
 -3 -2 0 179.58 10.3
 -3 -2 0 195.68 9.5
 -3 -2 0 201.88 9.3
 3 2 0 188.78 9.3
 3 2 0 189.88 9.4
 3 2 0 188.98 10.5
 -4 -2 0 369.16 17.2
 -4 -2 0 363.56 15.5
 -4 -2 0 358.66 15
 -4 -2 0 347.07 15.8
 4 2 0 359.26 17.5
 4 2 0 339.77 15.8
 4 2 0 347.17 15.2
 -5 -2 0 346.47 15.7
 -5 -2 0 354.86 16.4
 -5 -2 0 335.17 14.6
 -5 -2 0 343.47 17.4
 5 2 0 315.87 17.5
 5 2 0 353.56 16.4
 5 2 0 345.07 15.1
 -6 -2 0 94.49 8.5
 -6 -2 0 96.49 5.9
 -6 -2 0 93.69 7.6
 -6 -2 0 86.09 7
 6 2 0 103.39 9.4
 6 2 0 97.79 7.3
 6 2 0 102.79 6.6
 6 2 0 93.69 7.6
 -7 -2 0 2.1 2.5
 -7 -2 0 1.9 0.9
 -7 -2 0 2.4 2.8
 -7 -2 0 1.9 1.7
 7 2 0 4.6 2.2
 7 2 0 7 3.5
 7 2 0 3.8 2.3
 -8 -2 0 31.4 5.6
 -8 -2 0 30.2 6.1
 -8 -2 0 22.8 4.9
 -8 -2 0 28.5 3.4
 8 2 0 21.2 5
 8 2 0 17.4 5.1
 -9 -2 0 272.77 17.7
 -9 -2 0 279.47 17.2
 -9 -2 0 313.87 17.4
 9 2 0 295.17 16.9
 9 2 0 296.47 17.6
 9 2 0 286.17 20.1
 -10 -2 0 45.7 6.9
 -10 -2 0 61.89 8.6
 -10 -2 0 44.9 8.3
 10 2 0 37.5 6.9
 10 2 0 58.89 8.8
 10 2 0 52.39 11.9
 -11 -2 0 52.29 8.1
 -11 -2 0 52.19 9.1
 -11 -2 0 53.99 9
 11 2 0 53.79 9.3
 11 2 0 56.49 10.9
 -12 -2 0 9.4 4.8
 -12 -2 0 5.1 4.8
 -12 -2 0 5.7 4.1
 12 2 0 7.1 5.2
 12 2 0 6.5 3.6
 -13 -2 0 14.7 8.8
 -13 -2 0 4.9 5.1
 -13 -2 0 -1.5 3.5
 13 2 0 5.6 9.4
 13 2 0 0.5 3.9
 -14 -2 0 15.1 5.9
 14 2 0 4.4 4.9
 -15 -2 0 -0.4 5.5
 -15 -2 0 6 5.4
 -15 -2 0 -1.3 6.2
 15 2 0 4.8 5.6
 -16 -2 0 33.7 8.5
 16 2 0 24.6 8.7
 14 -3 0 20.5 8.1
 14 -3 0 12.3 7
 13 -3 0 17.3 6.8
 13 -3 0 -1.9 4.8
 12 -3 0 58.79 11
 12 -3 0 51.79 13.7
 12 -3 0 41.3 11.8
 -12 3 0 49.8 11.1
 11 -3 0 -0.4 7.1
 11 -3 0 2.7 3.7
 11 -3 0 13.9 5.1
 10 -3 0 6.6 5.8
 10 -3 0 9 5
 10 -3 0 2.4 4
 -10 3 0 2.1 1.9
 -10 3 0 4.7 4.2
 9 -3 0 440.56 25.4
 9 -3 0 432.96 36.9
 9 -3 0 413.76 24.1
 -9 3 0 427.06 19.1
 -9 3 0 428.26 19.1
 -9 3 0 475.35 25.7
 8 -3 0 444.36 24.7
 8 -3 0 444.56 23.8
 -8 3 0 442.26 24.3
 -8 3 0 442.06 19.6
 -8 3 0 418.56 19.3
 7 -3 0 168.08 12.6
 7 -3 0 184.68 13.4
 7 -3 0 154.08 13.3
 -7 3 0 186.48 10.2
 -7 3 0 145.89 11.9
 -7 3 0 174.88 10.2
 6 -3 0 46.7 7.4
 6 -3 0 56.59 7.5
 6 -3 0 54.29 7.8
 -6 3 0 48.5 5
 -6 3 0 62.09 8.4
 -6 3 0 52.49 5.2
 5 -3 0 30.1 5.4
 5 -3 0 46.5 6.6
 5 -3 0 52.59 7.6
 -5 3 0 53.79 7.6
 -5 3 0 45.7 4.5
 -5 3 0 40.6 3.5
 -5 3 0 47.9 4.7
 4 -3 0 0.1 2.1
 4 -3 0 1.6 1.4
 4 -3 0 1 2.2
 4 -3 0 -1.1 1.5
 -4 3 0 0.6 1.5
 -4 3 0 2.3 2.2
 -4 3 0 0.9 1.6
 -4 3 0 -0.4 1.1
 3 -3 0 1107.39 43.9
 3 -3 0 940.21 41.3
 3 -3 0 1162.38 43.4
 3 -3 0 1124.69 44.2
 -3 3 0 1160.58 44.3
 -3 3 0 1164.48 41.8
 -3 3 0 1198.38 41.8
 -3 3 0 1164.88 42.2
 2 -3 0 214.48 12.1
 2 -3 0 231.38 12.2
 2 -3 0 241.78 11.7
 2 -3 0 220.88 11
 -2 3 0 251.97 11.4
 -2 3 0 239.18 10.9
 -2 3 0 229.68 11.2
 -2 3 0 239.38 12.4
 1 -3 0 2440.06 85.59
 1 -3 0 2352.66 85.69
 1 -3 0 2356.66 86.39
 1 -3 0 2365.46 85.89
 -1 3 0 2380.46 86.39
 -1 3 0 2459.15 85.49
 -1 3 0 2575.64 87.29
 -1 3 0 2400.36 85.69
 0 -3 0 3103.79 104.79
 0 -3 0 2925.01 103.39
 0 -3 0 2964.1 103.39
 0 -3 0 2909.61 103.79
 0 -3 0 2877.71 103.69
 0 3 0 2951.5 103.39
 0 3 0 2778.02 102.89
 0 3 0 3050.09 103.99
 -1 -3 0 51.89 4.6
 -1 -3 0 54.79 4.8
 -1 -3 0 45 4
 1 3 0 52.69 4.6
 1 3 0 56.89 4.7
 1 3 0 49.4 4.2
 1 3 0 48 4.5
 -2 -3 0 2015.3 69.79
 -2 -3 0 1859.61 70.79
 -2 -3 0 1848.81 71.29
 -2 -3 0 2001.5 70.79
 2 3 0 1899.91 70.59
 2 3 0 1962.1 70.89
 2 3 0 2001 69.79
 2 3 0 2093.49 70.69
 -3 -3 0 2302.37 80.89
 -3 -3 0 2246.18 81.39
 -3 -3 0 2297.77 82.49
 3 3 0 2271.47 80.89
 3 3 0 2145.99 82.19
 3 3 0 2264.77 82.59
 3 3 0 2373.86 81.69
 -4 -3 0 719.53 30.7
 -4 -3 0 740.03 29.2
 -4 -3 0 738.83 29.2
 4 3 0 720.03 31
 4 3 0 762.12 29.5
 4 3 0 718.93 29.2
 -5 -3 0 429.16 18.3
 -5 -3 0 387.36 20.1
 -5 -3 0 402.46 18.8
 -5 -3 0 412.46 18.1
 5 3 0 424.76 21
 5 3 0 420.06 19
 5 3 0 405.86 18.5
 -6 -3 0 49.3 6.1
 -6 -3 0 51.89 4.8
 -6 -3 0 50.29 5
 -6 -3 0 41.7 6.6
 6 3 0 57.09 8.1
 6 3 0 51.79 5.2
 6 3 0 45.8 5.8
 -7 -3 0 2.9 2.1
 -7 -3 0 1.9 1.7
 -7 -3 0 2.6 2
 7 3 0 1.3 1.8
 7 3 0 -0.3 2.8
 7 3 0 4.1 2.2
 -8 -3 0 513.35 26.5
 -8 -3 0 497.15 24.9
 -8 -3 0 534.55 22.1
 -8 -3 0 507.35 24.3
 8 3 0 568.84 29
 8 3 0 535.25 25.5
 -9 -3 0 467.95 23.8
 -9 -3 0 462.25 22.9
 -9 -3 0 445.06 19.3
 -9 -3 0 479.55 25
 9 3 0 450.15 26.9
 9 3 0 433.66 23.4
 -10 -3 0 117.49 11.8
 -10 -3 0 149.79 8
 -10 -3 0 146.59 12.1
 -10 -3 0 132.29 10.9
 10 3 0 147.79 12.4
 10 3 0 153.98 15.2
 -11 -3 0 15.4 5.1
 -11 -3 0 13.9 4.3
 -11 -3 0 18.2 5.5
 11 3 0 8 4.3
 11 3 0 17.6 7.8
 -12 -3 0 38.8 7.6
 -12 -3 0 51.39 9.8
 -12 -3 0 51.89 8.7
 12 3 0 55.79 9.8
 12 3 0 46.7 11.4
 -13 -3 0 6.1 4.8
 -13 -3 0 3.5 4.8
 -13 -3 0 13.2 4.8
 13 3 0 -3.2 7.1
 13 3 0 11.4 4.9
 -14 -3 0 2.5 6.4
 -14 -3 0 12.2 6.8
 -14 -3 0 17.2 6.4
 14 3 0 11.3 6.2
 -15 -3 0 2.5 5.5
 15 3 0 1.7 5.1
 -16 -3 0 96.19 14.3
 -16 -3 0 108.89 13.6
 -16 -3 0 102.69 12.7
 16 3 0 94.89 14.7
 14 -4 0 2.6 5.8
 14 -4 0 -3.5 6
 13 -4 0 7.5 5.8
 13 -4 0 -3.6 4.4
 12 -4 0 6.8 4.6
 12 -4 0 8.2 6.2
 12 -4 0 3.1 9.6
 -12 4 0 2.2 6.1
 11 -4 0 38.4 9.5
 11 -4 0 59.89 12.9
 11 -4 0 31.4 7.8
 -11 4 0 33 10.9
 10 -4 0 58.09 9.6
 10 -4 0 67.49 12.6
 10 -4 0 77.59 11
 -10 4 0 55.79 9.3
 9 -4 0 52.29 9.2
 9 -4 0 45.7 9
 9 -4 0 51.89 10.8
 -9 4 0 43.4 8.1
 8 -4 0 191.18 16.5
 8 -4 0 206.58 15.5
 8 -4 0 239.78 17.1
 -8 4 0 222.58 10.3
 -8 4 0 207.78 15.5
 7 -4 0 205.68 15.9
 7 -4 0 202.18 14.2
 7 -4 0 190.98 14.9
 -7 4 0 207.78 10.5
 -7 4 0 203.88 14.8
 -7 4 0 207.68 10.5
 6 -4 0 9.6 3.6
 6 -4 0 5.8 3
 6 -4 0 5.5 3.7
 -6 4 0 7.2 2.8
 -6 4 0 4.5 2
 -6 4 0 4.2 2
 -6 4 0 4.7 2.2
 5 -4 0 296.07 16.7
 5 -4 0 324.57 18.2
 5 -4 0 279.27 13.9
 5 -4 0 262.27 16.9
 -5 4 0 309.27 14.1
 -5 4 0 293.87 13.7
 -5 4 0 281.67 16.9
 -5 4 0 297.47 13.9
 4 -4 0 928.31 38.8
 4 -4 0 914.71 37.5
 4 -4 0 894.41 38.5
 4 -4 0 1046.9 36
 -4 4 0 885.11 38.2
 -4 4 0 856.91 34.9
 -4 4 0 882.01 35.2
 -4 4 0 860.21 34.5
 3 -4 0 823.42 34.8
 3 -4 0 810.42 33.7
 3 -4 0 857.51 34.7
 3 -4 0 836.92 32.6
 -3 4 0 776.22 32.3
 -3 4 0 861.91 31.7
 -3 4 0 808.22 32
 -3 4 0 801.22 34.5
 2 -4 0 210.38 12.3
 2 -4 0 210.58 11.3
 2 -4 0 217.48 11.8
 2 -4 0 207.58 12.2
 -2 4 0 225.58 10.7
 -2 4 0 230.98 12.8
 -2 4 0 216.38 11.1
 -2 4 0 197.98 11.1
 1 -4 0 582.44 25.6
 1 -4 0 580.14 24.7
 1 -4 0 601.84 25.8
 1 -4 0 568.74 24.9
 1 -4 0 640.14 25.6
 -1 4 0 592.14 25.1
 -1 4 0 611.24 24
 -1 4 0 610.14 24.6
 -1 4 0 621.14 25.9
 0 -4 0 426.56 18.3
 0 -4 0 386.96 18.1
 0 -4 0 407.66 17.9
 0 -4 0 414.66 17.9
 0 -4 0 400.56 18.3
 0 4 0 405.46 17.8
 0 4 0 390.56 17.4
 0 4 0 380.76 18.1
 -1 -4 0 53.89 5.3
 -1 -4 0 48.4 5
 -1 -4 0 55.79 4.8
 -1 -4 0 61.59 5.3
 1 4 0 54.19 5.3
 1 4 0 64.59 5.4
 1 4 0 49.9 5.1
 1 4 0 52.99 5
 -2 -4 0 84.49 6.8
 -2 -4 0 82.59 6.4
 -2 -4 0 82.99 5.8
 -2 -4 0 84.19 6.6
 2 4 0 80.19 6.6
 2 4 0 85.99 6.6
 2 4 0 77.19 6.4
 2 4 0 80.19 5.9
 -3 -4 0 1713.43 65.09
 -3 -4 0 1885.51 66.29
 -3 -4 0 1698.93 63.89
 -3 -4 0 1747.23 64.99
 3 4 0 1745.93 65.29
 3 4 0 1729.33 65.39
 3 4 0 1738.23 64.09
 3 4 0 1827.52 65.89
 -4 -4 0 278.97 15.2
 -4 -4 0 279.77 13.6
 -4 -4 0 265.07 13.9
 4 4 0 281.37 15.2
 4 4 0 262.17 13.5
 4 4 0 260.97 14
 4 4 0 255.27 15
 -5 -4 0 15.2 3.7
 -5 -4 0 10.9 3
 -5 -4 0 7.2 3.4
 5 4 0 11 4.3
 5 4 0 10 3.5
 5 4 0 7.5 2.7
 5 4 0 9 2.8
 -6 -4 0 67.39 7.8
 -6 -4 0 73.89 6.3
 -6 -4 0 45 7
 -6 -4 0 58.59 5.7
 6 4 0 65.79 6.3
 6 4 0 58.49 8.5
 6 4 0 72.59 9.6
 -7 -4 0 21.6 5.5
 -7 -4 0 37.6 5.9
 -7 -4 0 31.1 4.7
 -7 -4 0 25.7 5
 7 4 0 32.4 5.9
 7 4 0 26.9 4.9
 7 4 0 25.3 5.8
 -8 -4 0 1.2 1.8
 -8 -4 0 0.3 2.4
 -8 -4 0 4.2 3.3
 -8 -4 0 1.3 2
 8 4 0 2.4 2.3
 8 4 0 6 4.1
 8 4 0 0.6 2.4
 -9 -4 0 11.2 3.1
 -9 -4 0 9.3 3.2
 -9 -4 0 14.1 4.4
 -9 -4 0 12.3 4.4
 9 4 0 9.8 3.8
 9 4 0 12.4 4.1
 9 4 0 11.6 5.1
 -10 -4 0 267.67 17.6
 -10 -4 0 280.87 17
 -10 -4 0 313.37 20
 -10 -4 0 271.17 14.3
 10 4 0 287.07 18.1
 10 4 0 292.97 21.4
 -11 -4 0 7 2.6
 -11 -4 0 6.2 4.4
 -11 -4 0 6.5 2.9
 -11 -4 0 10.6 4.8
 11 4 0 17.2 5.3
 11 4 0 7 5.9
 -12 -4 0 147.89 14.4
 -12 -4 0 138.09 14
 -12 -4 0 136.79 12.9
 12 4 0 149.59 13.7
 12 4 0 195.38 23
 -13 -4 0 0.6 4.8
 -13 -4 0 11.9 5.8
 -13 -4 0 7.3 4.6
 13 4 0 8.6 5.5
 13 4 0 -2.3 7.5
 -14 -4 0 33.2 7.5
 -14 -4 0 22.3 6.7
 -14 -4 0 21.4 6.6
 14 4 0 28.1 8.2
 -15 -4 0 25.8 9.1
 -15 -4 0 29.9 7
 15 4 0 20.4 7.6
 -16 -4 0 -3.4 6.5
 -16 -4 0 -6.8 6
 -16 -4 0 12.6 8.4
 16 4 0 -8.6 4.9
 13 -5 0 5.5 6.8
 13 -5 0 -3.1 5.5
 12 -5 0 43.9 11.3
 11 -5 0 39.1 8.9
 11 -5 0 49.5 15.4
 11 -5 0 52.99 10.4
 -11 5 0 57.59 10.3
 10 -5 0 19.1 6.2
 10 -5 0 14.5 7.6
 10 -5 0 4.8 4.3
 -10 5 0 15.6 8.6
 9 -5 0 12.9 6.2
 9 -5 0 18.8 6.1
 9 -5 0 28 7.4
 -9 5 0 10.2 5.1
 8 -5 0 -4.8 2.5
 8 -5 0 2 4.2
 8 -5 0 -3.6 4
 -8 5 0 0.2 3.2
 7 -5 0 306.17 18.8
 7 -5 0 278.37 19.3
 -7 5 0 274.17 13.7
 -7 5 0 302.67 19.2
 6 -5 0 56.99 9.2
 6 -5 0 30.6 6.2
 6 -5 0 49.8 7.8
 -6 5 0 39.9 5.4
 -6 5 0 37.1 6.6
 -6 5 0 51.49 4.1
 5 -5 0 102.09 7.8
 5 -5 0 110.69 10.3
 5 -5 0 79.79 8.5
 5 -5 0 115.59 10.6
 -5 5 0 93.59 7.4
 -5 5 0 102.29 6.6
 -5 5 0 101.19 9.6
 -5 5 0 99.89 6.4
 4 -5 0 61.69 8.5
 4 -5 0 61.49 6.2
 4 -5 0 74.09 7.9
 4 -5 0 82.59 8.4
 -4 5 0 81.59 8.3
 -4 5 0 78.39 6.6
 -4 5 0 79.29 6
 -4 5 0 79.59 5.7
 3 -5 0 390.66 18.1
 3 -5 0 375.66 19.7
 3 -5 0 357.36 19.2
 3 -5 0 345.37 18.3
 -3 5 0 362.76 17.7
 -3 5 0 366.66 19.6
 -3 5 0 326.57 16.3
 -3 5 0 392.46 16.4
 2 -5 0 9.7 3.1
 2 -5 0 15.7 3.7
 2 -5 0 9 3.4
 2 -5 0 7.6 2.8
 2 -5 0 9 3.5
 -2 5 0 8.5 2.7
 -2 5 0 6.1 2.9
 -2 5 0 11.2 3.1
 -2 5 0 4.8 2.2
 1 -5 0 17.5 4
 1 -5 0 9.6 3.2
 1 -5 0 13.3 3.6
 1 -5 0 15.3 4.1
 1 -5 0 20.3 3.9
 -1 5 0 24.5 4.5
 -1 5 0 11 3.2
 -1 5 0 12.6 3.2
 -1 5 0 16.4 3.3
 0 -5 0 180.08 10.9
 0 -5 0 173.38 10.8
 0 -5 0 164.68 10.3
 0 -5 0 162.68 10.3
 0 -5 0 165.28 10.6
 0 5 0 180.38 10.4
 0 5 0 147.39 9.5
 0 5 0 189.78 11.1
 -1 -5 0 -1.1 1.6
 -1 -5 0 1 1.8
 -1 -5 0 -1.6 2
 -1 -5 0 4.4 2.3
 -1 -5 0 1 1.5
 1 5 0 1 2
 1 5 0 0.1 2
 1 5 0 1.8 2.2
 1 5 0 3.4 2
 -2 -5 0 839.12 33.2
 -2 -5 0 836.32 32.6
 -2 -5 0 757.12 33.7
 2 5 0 817.12 34.3
 2 5 0 859.11 33.4
 2 5 0 833.62 32.6
 2 5 0 825.82 33.8
 -3 -5 0 49.5 6.8
 -3 -5 0 30.6 4.3
 -3 -5 0 45 6.4
 -3 -5 0 42.8 6.4
 3 5 0 32.5 5.2
 3 5 0 49.1 6.9
 3 5 0 40.4 5.8
 3 5 0 29.4 4.4
 -4 -5 0 256.27 14.5
 -4 -5 0 268.97 13.7
 -4 -5 0 237.68 14.9
 4 5 0 244.98 15
 4 5 0 271.27 13.8
 4 5 0 260.77 15.1
 4 5 0 264.27 14.8
 -5 -5 0 1360.36 55.79
 -5 -5 0 1389.56 54.19
 -5 -5 0 1379.06 53.49
 5 5 0 1315.17 54.19
 5 5 0 1445.96 56.69
 5 5 0 1412.86 53.69
 5 5 0 1474.15 56.39
 -6 -5 0 0.5 1.6
 -6 -5 0 0.4 2.7
 -6 -5 0 7 3.2
 6 5 0 0.9 1.9
 6 5 0 2.6 3
 6 5 0 1.2 1.6
 6 5 0 1.3 3.3
 -7 -5 0 1.5 1.7
 -7 -5 0 0.3 2.3
 -7 -5 0 0.7 1.8
 -7 -5 0 2.2 2.5
 7 5 0 4.9 3.5
 7 5 0 1.3 1.9
 7 5 0 2 2.4
 7 5 0 4.5 3.4
 -8 -5 0 239.98 14.7
 -8 -5 0 258.07 17
 -8 -5 0 224.28 13.5
 -8 -5 0 240.98 13.9
 8 5 0 204.78 13.9
 8 5 0 222.68 14.5
 8 5 0 240.08 17.6
 -9 -5 0 370.36 23
 -9 -5 0 378.36 20
 -9 -5 0 362.66 19
 -9 -5 0 379.96 21.2
 9 5 0 426.86 25.6
 9 5 0 372.36 20.3
 9 5 0 415.16 21.9
 -10 -5 0 144.99 10.1
 -10 -5 0 130.29 13.1
 -10 -5 0 140.19 11.1
 -10 -5 0 150.98 12.3
 10 5 0 118.39 10.5
 10 5 0 158.88 12.6
 10 5 0 141.69 14.9
 -11 -5 0 106.89 11.6
 -11 -5 0 98.49 13.3
 -11 -5 0 124.69 9.2
 -11 -5 0 127.89 12.4
 11 5 0 151.28 12.6
 11 5 0 149.49 18.8
 -12 -5 0 2.5 4.3
 -12 -5 0 6.2 2.2
 -12 -5 0 4 4.8
 -12 -5 0 -0.5 2.8
 12 5 0 6.4 7
 12 5 0 6.8 4
 -13 -5 0 -3.4 3.7
 -13 -5 0 8.4 5.3
 -13 -5 0 -0.6 2
 -13 -5 0 4.6 3.7
 13 5 0 -10.6 6.7
 -14 -5 0 3.9 4.8
 -14 -5 0 7.4 5.8
 -14 -5 0 -0.1 5.4
 14 5 0 -0.9 3.9
 -15 -5 0 4 7
 -15 -5 0 -2.8 5.5
 15 5 0 4.9 4.4
 -16 -5 0 26.7 8.9
 -16 -5 0 15.9 10.6
 -16 -5 0 29.9 9.6
 16 5 0 40.6 14.2
 16 5 0 32.9 8.7
 -17 -5 0 -10 12.7
 -17 -5 0 -9 9.1
 17 5 0 -4.4 10.7
 17 5 0 1.1 7.4
 13 -6 0 42.1 10.9
 13 -6 0 68.09 13
 12 -6 0 10.7 7.9
 12 -6 0 11.4 6.5
 11 -6 0 5.7 11.1
 11 -6 0 3.9 4.7
 10 -6 0 17.7 8.9
 10 -6 0 15.6 5.5
 10 -6 0 18.5 6.6
 -10 6 0 14.5 7
 9 -6 0 97.49 13.4
 9 -6 0 128.49 17.4
 9 -6 0 125.69 13.2
 -9 6 0 86.29 14.6
 8 -6 0 27 7.4
 8 -6 0 34.4 9.3
 8 -6 0 31.7 7.3
 -8 6 0 23.5 7.2
 7 -6 0 71.39 12
 7 -6 0 59.79 10.5
 7 -6 0 49.2 9
 -7 6 0 59.99 10.8
 -7 6 0 52.59 6.8
 6 -6 0 103.49 12.7
 6 -6 0 90.19 12.9
 6 -6 0 104.59 10.4
 -6 6 0 90.29 11.9
 -6 6 0 102.59 8.2
 5 -6 0 97.99 10.4
 5 -6 0 102.29 8.6
 5 -6 0 99.49 9.8
 5 -6 0 116.99 11.3
 -5 6 0 106.79 6.3
 -5 6 0 107.29 8.6
 -5 6 0 105.39 10.8
 4 -6 0 15 4.4
 4 -6 0 26.2 5.3
 4 -6 0 22.9 5.8
 4 -6 0 29.1 6.2
 -4 6 0 22.7 3.5
 -4 6 0 23.3 3.6
 -4 6 0 22.2 4.9
 3 -6 0 74.79 7.7
 3 -6 0 77.29 10.5
 3 -6 0 67.19 8.8
 3 -6 0 54.09 8.3
 3 -6 0 53.69 6.3
 -3 6 0 60.99 8
 -3 6 0 67.59 6.8
 -3 6 0 60.09 5.4
 -3 6 0 64.19 5.8
 2 -6 0 51.39 7
 2 -6 0 47.2 7.4
 2 -6 0 44.7 7.2
 2 -6 0 44.9 7.2
 2 -6 0 56.09 7.6
 -2 6 0 58.39 5.2
 -2 6 0 50.19 6.1
 -2 6 0 47.3 6.9
 -2 6 0 62.09 8.3
 1 -6 0 1199.68 49.4
 1 -6 0 1278.37 50.49
 1 -6 0 1219.98 50.29
 1 -6 0 1210.98 49.6
 1 -6 0 1258.17 49.5
 -1 6 0 1237.28 48.4
 -1 6 0 1317.77 47.8
 -1 6 0 1277.17 49.99
 0 -6 0 479.45 22.2
 0 -6 0 429.86 22.1
 0 -6 0 456.05 22.2
 0 -6 0 464.75 22.6
 0 -6 0 462.95 21.8
 0 6 0 451.75 22.4
 0 6 0 512.75 21.4
 0 6 0 454.45 21.4
 -1 -6 0 215.48 13
 -1 -6 0 224.18 13.3
 -1 -6 0 190.28 12.5
 -1 -6 0 194.78 11.4
 -1 -6 0 221.08 12.8
 1 6 0 206.28 13
 1 6 0 180.38 11.9
 1 6 0 196.78 11.9
 1 6 0 215.68 11.9
 -2 -6 0 66.89 6
 -2 -6 0 69.29 7.2
 -2 -6 0 58.99 6.5
 -2 -6 0 81.99 9.5
 2 6 0 64.59 6.5
 2 6 0 62.59 6.7
 2 6 0 58.59 7.9
 2 6 0 62.69 5.9
 -3 -6 0 23.5 5
 -3 -6 0 19.3 4.6
 -3 -6 0 41.2 6.9
 -3 -6 0 26.9 4.7
 3 6 0 21.4 4.7
 3 6 0 24.1 5
 3 6 0 12.4 3.3
 3 6 0 28.7 5.9
 -4 -6 0 49.1 8
 -4 -6 0 49 6.2
 -4 -6 0 35.7 6.4
 -4 -6 0 54.29 7.2
 4 6 0 32 5.3
 4 6 0 45.7 6.9
 4 6 0 45.5 6.1
 4 6 0 35.4 6.4
 -5 -6 0 20.9 4.5
 -5 -6 0 35.6 5.6
 -5 -6 0 39.3 6.7
 5 6 0 33.9 5.5
 5 6 0 44.1 7.7
 5 6 0 33.2 6.1
 5 6 0 21.7 4.6
 -6 -6 0 60.99 6.5
 -6 -6 0 62.19 6.9
 -6 -6 0 74.89 9.9
 6 6 0 62.39 10.1
 6 6 0 64.59 6.8
 6 6 0 49.8 7.3
 6 6 0 53.29 8.5
 -7 -6 0 323.37 18
 -7 -6 0 360.26 18.6
 -7 -6 0 280.97 19.2
 7 6 0 332.77 18.9
 7 6 0 315.07 18
 7 6 0 342.67 25.2
 7 6 0 312.87 20.2
 -8 -6 0 170.28 12.5
 -8 -6 0 158.88 13.2
 -8 -6 0 176.18 14.5
 -8 -6 0 159.88 11.3
 8 6 0 179.48 12.7
 8 6 0 182.98 15.3
 8 6 0 170.38 12.7
 8 6 0 183.28 16
 -9 -6 0 272.47 17.6
 -9 -6 0 331.57 20.7
 -9 -6 0 302.97 17.2
 9 6 0 300.47 22.2
 9 6 0 276.57 17.9
 9 6 0 333.07 18.9
 9 6 0 311.67 24.1
 -10 -6 0 268.47 17.4
 -10 -6 0 260.17 17.8
 -10 -6 0 242.48 15.9
 -10 -6 0 269.47 19.4
 10 6 0 262.57 17.6
 10 6 0 284.87 22.6
 10 6 0 222.78 18.9
 10 6 0 283.37 17.5
 -11 -6 0 285.87 18.7
 -11 -6 0 283.47 17.4
 -11 -6 0 269.77 20.1
 11 6 0 258.97 23
 11 6 0 298.47 23.5
 11 6 0 245.18 16.7
 11 6 0 253.87 18.1
 -12 -6 0 60.49 10.8
 -12 -6 0 60.59 8.9
 -12 -6 0 70.19 10.8
 12 6 0 36.6 7.6
 12 6 0 38 10.4
 12 6 0 62.19 15.2
 -13 -6 0 14.1 6.7
 -13 -6 0 22.9 7.3
 -13 -6 0 19.2 4
 -13 -6 0 20.6 5.8
 13 6 0 11 5.4
 13 6 0 36.5 11.6
 13 6 0 14 8.7
 -14 -6 0 18.8 6.2
 -14 -6 0 5.7 6.8
 -14 -6 0 13.3 3.7
 -14 -6 0 5.8 4.8
 14 6 0 9 5.3
 14 6 0 4.5 6.5
 -15 -6 0 1.4 7.1
 15 6 0 8.3 5.7
 15 6 0 7.7 8.8
 -16 -6 0 14.2 7.2
 -16 -6 0 11.3 7.8
 16 6 0 23.9 7
 16 6 0 22.7 13
 -17 -6 0 4.3 8.7
 -17 -6 0 -23.7 20.3
 17 6 0 -4.2 6.4
 17 6 0 3.5 11.8
 12 -7 0 63.79 14.1
 12 -7 0 107.59 15.4
 11 -7 0 12.7 6.9
 11 -7 0 0.1 6.9
 10 -7 0 11.3 7
 10 -7 0 5.7 5.9
 10 -7 0 18.9 9.3
 9 -7 0 66.39 12.9
 9 -7 0 52.49 10.3
 9 -7 0 71.69 11.9
 -9 7 0 45.9 9.4
 8 -7 0 74.39 11.6
 8 -7 0 69.79 12.9
 8 -7 0 47.4 10.2
 -8 7 0 56.99 6.9
 -8 7 0 63.69 13.9
 7 -7 0 16.7 4.8
 7 -7 0 12.9 6.8
 7 -7 0 20 6
 -7 7 0 22.2 5.2
 -7 7 0 9 5.6
 6 -7 0 9.7 4.5
 6 -7 0 2.9 3
 6 -7 0 1.4 4.6
 6 -7 0 -0.7 2.1
 -6 7 0 6.1 4
 -6 7 0 2.1 2.6
 5 -7 0 40 7.6
 5 -7 0 56.79 8.7
 5 -7 0 67.19 7.7
 5 -7 0 62.89 10.1
 5 -7 0 67.39 10.3
 -5 7 0 50.79 9.2
 -5 7 0 74.59 9.3
 4 -7 0 96.99 10.9
 4 -7 0 98.09 12.3
 4 -7 0 109.59 9.3
 4 -7 0 103.49 11
 4 -7 0 107.99 10.3
 -4 7 0 113.29 6.9
 -4 7 0 111.99 11
 -4 7 0 86.09 7.1
 -4 7 0 97.79 9.1
 3 -7 0 4.9 3.5
 3 -7 0 3.6 3.2
 3 -7 0 7.2 4.1
 3 -7 0 5.6 3.3
 -3 7 0 1.8 2.4
 -3 7 0 3.7 2.2
 -3 7 0 1.6 2.4
 -3 7 0 3 2.3
 2 -7 0 235.38 15.6
 2 -7 0 222.18 14.8
 2 -7 0 216.68 15
 2 -7 0 220.48 14.4
 -2 7 0 219.88 15.1
 -2 7 0 231.58 12.2
 -2 7 0 224.88 14.4
 -2 7 0 215.98 12.6
 1 -7 0 206.38 14.1
 1 -7 0 195.88 13.2
 1 -7 0 217.68 14.4
 1 -7 0 222.38 13.9
 -1 7 0 197.88 13.4
 -1 7 0 205.58 12.5
 -1 7 0 200.68 11.8
 0 -7 0 170.28 11.9
 0 -7 0 161.08 11.7
 0 -7 0 156.38 11.7
 0 7 0 156.98 11.7
 0 7 0 155.68 10.7
 0 7 0 150.38 10.1
 -1 -7 0 1396.86 53.29
 -1 -7 0 1363.46 54.49
 -1 -7 0 1411.96 58.89
 -1 -7 0 1409.46 55.29
 -1 -7 0 1351.86 54.79
 1 7 0 1397.06 55.79
 1 7 0 1341.87 54.09
 1 7 0 1459.15 54.09
 1 7 0 1292.87 52.99
 -2 -7 0 18.3 4.7
 -2 -7 0 6.8 3.3
 -2 -7 0 16.6 4
 -2 -7 0 9.2 3.8
 2 7 0 15.6 4.4
 2 7 0 7.5 3.3
 2 7 0 9.7 3.6
 2 7 0 7.8 3.4
 -3 -7 0 568.84 26.2
 -3 -7 0 469.15 26.7
 -3 -7 0 550.44 23.7
 -3 -7 0 520.75 24.1
 3 7 0 526.65 24.2
 3 7 0 460.95 24.2
 3 7 0 472.75 25.1
 3 7 0 497.35 23.3
 -4 -7 0 1293.17 53.89
 -4 -7 0 1312.57 53.59
 -4 -7 0 1325.07 51.39
 -4 -7 0 1316.77 52.19
 4 7 0 1357.46 52.99
 4 7 0 1292.97 53.69
 4 7 0 1308.07 53.59
 4 7 0 1262.57 53.69
 -5 -7 0 339.57 18.4
 -5 -7 0 367.66 21.3
 -5 -7 0 383.86 20.6
 5 7 0 383.46 21
 5 7 0 361.66 21
 5 7 0 377.06 19.2
 5 7 0 357.76 20.3
 -6 -7 0 275.87 15.8
 -6 -7 0 268.47 16.7
 -6 -7 0 269.87 18
 6 7 0 260.67 15.7
 6 7 0 270.77 17
 6 7 0 278.67 17.9
 6 7 0 271.47 17.9
 -7 -7 0 88.79 11.5
 -7 -7 0 81.29 10.5
 -7 -7 0 54.49 7.6
 7 7 0 58.79 8.1
 7 7 0 74.99 10.6
 7 7 0 64.29 10
 -8 -7 0 6.1 3.2
 -8 -7 0 2.9 4.3
 -8 -7 0 8.1 3.7
 8 7 0 6.5 3.6
 8 7 0 7.6 3.6
 8 7 0 2.6 4.1
 8 7 0 4 3.1
 -9 -7 0 74.59 7.9
 -9 -7 0 67.39 11.2
 -9 -7 0 62.59 9.4
 -9 -7 0 86.59 10.8
 9 7 0 58.29 10.6
 9 7 0 73.49 11.1
 9 7 0 68.39 9.9
 9 7 0 74.89 9.9
 -10 -7 0 85.69 10.6
 -10 -7 0 81.59 8.8
 -10 -7 0 95.49 13
 -10 -7 0 95.49 9.5
 10 7 0 70.59 12
 10 7 0 98.99 10.5
 10 7 0 70.19 12.6
 10 7 0 88.79 11.7
 -11 -7 0 147.29 15.2
 -11 -7 0 139.29 11.9
 -11 -7 0 124.39 12.5
 -11 -7 0 146.79 11.9
 11 7 0 141.69 12.7
 11 7 0 152.58 13.5
 11 7 0 165.48 16.9
 11 7 0 148.79 17.3
 -12 -7 0 453.85 27.9
 -12 -7 0 463.25 27.3
 -12 -7 0 494.05 24.7
 -12 -7 0 502.15 30
 12 7 0 444.06 33
 12 7 0 487.25 33.1
 12 7 0 469.05 26
 12 7 0 443.16 26.9
 -13 -7 0 19.8 6.5
 -13 -7 0 15.3 6.7
 -13 -7 0 10.5 4.1
 -13 -7 0 12.2 4.2
 13 7 0 5.6 5.2
 13 7 0 18.8 7.3
 13 7 0 6.8 8.9
 -14 -7 0 0.7 3.9
 -14 -7 0 8.2 5.9
 14 7 0 0.8 4.1
 14 7 0 -1.5 6.6
 -15 -7 0 1.5 6.6
 -15 -7 0 -1 3.5
 15 7 0 -1.6 6.6
 15 7 0 2.8 5.2
 -16 -7 0 5 9.6
 -16 -7 0 2.8 8.1
 -16 -7 0 2.6 6.8
 16 7 0 -5.9 5.7
 16 7 0 -1.7 8.3
 -17 -7 0 -6.5 9.1
 -17 -7 0 -26.5 11.9
 -17 -7 0 0.4 8.8
 17 7 0 -5 6.1
 11 -8 0 -2.9 5.1
 11 -8 0 8.6 7.6
 10 -8 0 10.1 6.2
 10 -8 0 4.7 6.7
 10 -8 0 13.7 11.8
 9 -8 0 19.1 8.1
 9 -8 0 27.3 8.4
 8 -8 0 51.29 11.1
 8 -8 0 72.59 12.5
 8 -8 0 47.3 12.9
 8 -8 0 42.1 11.3
 -8 8 0 65.89 12.9
 -8 8 0 62.69 8
 7 -8 0 75.29 13.3
 7 -8 0 77.29 15.4
 7 -8 0 73.99 11.7
 7 -8 0 70.19 12.3
 -7 8 0 88.69 18.1
 -7 8 0 63.39 8.9
 6 -8 0 251.27 19.8
 6 -8 0 251.77 21.4
 6 -8 0 253.97 16.4
 6 -8 0 282.17 20.4
 6 -8 0 285.07 19.5
 -6 8 0 266.27 21.2
 -6 8 0 269.17 16.9
 5 -8 0 258.97 18.7
 5 -8 0 290.67 19.1
 5 -8 0 239.98 18.9
 5 -8 0 316.87 17.9
 5 -8 0 262.17 23.6
 -5 8 0 255.27 16.4
 -5 8 0 238.18 18.2
 4 -8 0 63.79 9.8
 4 -8 0 68.79 10.7
 4 -8 0 87.49 12.7
 4 -8 0 76.09 10.3
 4 -8 0 63.39 10.4
 -4 8 0 66.29 4.7
 -4 8 0 80.69 11.8
 -4 8 0 64.29 6.3
 -4 8 0 78.59 8.5
 3 -8 0 5 3.9
 3 -8 0 -0.1 2.4
 3 -8 0 -4.7 3.1
 3 -8 0 -0.2 3
 3 -8 0 3.3 3
 -3 8 0 0.5 2
 -3 8 0 3.6 2.2
 -3 8 0 0.5 2
 -3 8 0 -1.1 2.6
 2 -8 0 264.57 17.3
 2 -8 0 300.07 17.9
 2 -8 0 301.57 19.3
 2 -8 0 289.47 17.9
 2 -8 0 295.27 18.7
 -2 8 0 279.57 17.6
 -2 8 0 283.57 14.5
 -2 8 0 264.47 14.8
 1 -8 0 26.3 6
 1 -8 0 22.7 5.7
 1 -8 0 21.5 5.9
 1 -8 0 31.4 6.8
 1 -8 0 29.9 6.4
 -1 8 0 34.5 5.7
 -1 8 0 23.9 5
 -1 8 0 18.9 4.2
 0 -8 0 133.99 11.5
 0 -8 0 144.39 10.2
 0 -8 0 135.79 11.4
 0 -8 0 142.99 11.5
 0 -8 0 120.09 11
 0 8 0 121.79 11
 0 8 0 146.59 10.2
 0 8 0 133.19 10.5
 -1 -8 0 77.39 8.5
 -1 -8 0 89.29 9
 -1 -8 0 56.49 8.3
 -1 -8 0 78.09 7.4
 -1 -8 0 74.49 8.2
 1 8 0 86.29 8
 1 8 0 80.49 9.8
 1 8 0 72.99 8.2
 -2 -8 0 699.03 31
 -2 -8 0 670.33 32.1
 -2 -8 0 710.63 32.9
 -2 -8 0 648.74 31.3
 -2 -8 0 699.13 30.1
 2 8 0 685.23 30
 2 8 0 680.03 31
 2 8 0 679.93 31.2
 2 8 0 660.63 32.5
 -3 -8 0 5.4 2.4
 -3 -8 0 -3.1 2.5
 -3 -8 0 1.6 3.1
 -3 -8 0 0.2 1.7
 3 8 0 5.8 2.6
 3 8 0 2.4 2.4
 3 8 0 4.9 2.8
 3 8 0 6.3 3.2
 -4 -8 0 93.89 8.7
 -4 -8 0 71.39 10.3
 -4 -8 0 85.39 7.8
 4 8 0 82.79 8.1
 4 8 0 84.59 9.2
 4 8 0 90.79 8.9
 4 8 0 83.19 8.9
 -5 -8 0 0.7 3.4
 -5 -8 0 2.8 2.4
 -5 -8 0 3.6 2.6
 5 8 0 2.2 3.1
 5 8 0 0.5 2.5
 5 8 0 2.4 2.6
 5 8 0 4.1 3.9
 -6 -8 0 18 5
 -6 -8 0 20.7 4.6
 -6 -8 0 27.5 6.7
 6 8 0 10.9 5
 6 8 0 14.4 4.2
 6 8 0 15.8 5
 6 8 0 17.6 5.1
 -7 -8 0 135.19 11.2
 -7 -8 0 140.89 13.6
 -7 -8 0 154.78 12.6
 7 8 0 129.89 12.2
 7 8 0 148.09 11.4
 7 8 0 135.49 13.1
 -8 -8 0 119.19 12.8
 -8 -8 0 137.99 11.5
 -8 -8 0 134.39 11.7
 8 8 0 125.59 16.1
 8 8 0 112.39 10.7
 8 8 0 148.49 14.4
 8 8 0 117.69 11.7
 -9 -8 0 55.69 8.6
 -9 -8 0 42.3 9.3
 -9 -8 0 54.89 8.8
 9 8 0 66.79 12.3
 9 8 0 52.49 8.8
 9 8 0 64.09 12.7
 9 8 0 52.29 8.5
 -10 -8 0 13.5 6.3
 -10 -8 0 36.8 8.7
 -10 -8 0 21.8 6
 -10 -8 0 39 7.2
 10 8 0 31.1 8.2
 10 8 0 30.9 7.1
 10 8 0 45.7 10.9
 10 8 0 23.4 8.2
 -11 -8 0 13.9 6.6
 -11 -8 0 5.6 3.2
 -11 -8 0 8.2 4
 -11 -8 0 11.1 4.7
 11 8 0 5.1 5.3
 11 8 0 2.4 3.9
 -12 -8 0 157.18 13.3
 -12 -8 0 166.18 16.7
 -12 -8 0 166.58 13.6
 -12 -8 0 178.58 15.7
 12 8 0 121.29 17.9
 12 8 0 172.78 17.4
 12 8 0 189.88 15.4
 -13 -8 0 1 3.4
 -13 -8 0 3 5
 -13 -8 0 0.5 3
 13 8 0 -0.7 6.8
 13 8 0 -1.6 5.3
 13 8 0 -0.9 3.7
 -14 -8 0 27.7 10.1
 -14 -8 0 18.8 9.9
 -14 -8 0 19.3 6.8
 -14 -8 0 12.4 4.7
 14 8 0 8 6.1
 14 8 0 11.6 8.9
 -15 -8 0 -3.2 6.9
 -15 -8 0 1.2 8
 -15 -8 0 -1.2 3.5
 15 8 0 1.2 8.7
 15 8 0 1.9 4.7
 -16 -8 0 86.89 15.1
 -16 -8 0 53.29 15
 -16 -8 0 68.79 11.8
 16 8 0 64.89 12.3
 16 8 0 78.49 20.6
 -17 -8 0 35.3 11.3
 -17 -8 0 7.7 9.5
 17 8 0 1.3 10.5
 17 8 0 20.7 8.6
 11 -9 0 18.4 8.9
 10 -9 0 11 7.5
 10 -9 0 7.2 6.2
 9 -9 0 20.4 8.1
 9 -9 0 -8.6 9.5
 9 -9 0 23.4 8.6
 8 -9 0 65.99 14.7
 8 -9 0 70.29 12.9
 8 -9 0 72.29 14.8
 8 -9 0 68.49 12.6
 -8 9 0 59.99 8.5
 7 -9 0 111.49 16.4
 7 -9 0 119.39 16.7
 7 -9 0 86.59 13.2
 7 -9 0 87.79 15.7
 -7 9 0 107.99 11.1
 -7 9 0 86.29 13.1
 6 -9 0 13.5 5.6
 6 -9 0 5.5 6.6
 6 -9 0 13.2 6.6
 6 -9 0 18.9 6.3
 6 -9 0 6.9 6.1
 -6 9 0 19 7.8
 -6 9 0 13.1 4.9
 5 -9 0 5 5.9
 5 -9 0 -7.3 4.6
 5 -9 0 0.6 3.6
 5 -9 0 4.1 4.7
 5 -9 0 1 4.2
 -5 9 0 2.2 3.4
 4 -9 0 60.69 10.8
 4 -9 0 52.09 9.2
 4 -9 0 65.59 11.4
 4 -9 0 71.59 12.9
 4 -9 0 66.59 9.5
 -4 9 0 71.69 12
 -4 9 0 70.29 10.1
 3 -9 0 7.5 4.2
 3 -9 0 1.3 4.2
 3 -9 0 2.7 4
 3 -9 0 7.7 4.8
 3 -9 0 0.2 2.9
 -3 9 0 2.7 2
 -3 9 0 1 3.5
 2 -9 0 1.7 2.8
 2 -9 0 2.4 3.5
 2 -9 0 4 4.5
 2 -9 0 6.7 3.9
 2 -9 0 8.8 4
 -2 9 0 8.5 3.1
 -2 9 0 4.6 2.4
 -2 9 0 6 3.2
 1 -9 0 -1.2 2.3
 1 -9 0 1.1 3.4
 1 -9 0 0.3 3.6
 1 -9 0 5 4.1
 1 -9 0 -0.4 2.2
 -1 9 0 1.2 2
 -1 9 0 1.4 2.7
 -1 9 0 4.5 3.3
 0 -9 0 54.79 7.7
 0 -9 0 64.69 9.5
 0 -9 0 63.69 9.1
 0 -9 0 58.39 8
 0 9 0 73.29 7.4
 0 9 0 53.89 7.8
 0 9 0 66.49 8.8
 -1 -9 0 269.07 17.6
 -1 -9 0 262.57 15.8
 -1 -9 0 270.37 18.1
 -1 -9 0 271.17 17.8
 -1 -9 0 276.57 17.3
 1 9 0 260.97 16.4
 1 9 0 265.87 15.9
 1 9 0 253.27 17.5
 -2 -9 0 548.15 28.7
 -2 -9 0 555.54 27.1
 -2 -9 0 573.14 26.2
 -2 -9 0 570.34 28.6
 -2 -9 0 559.34 28
 2 9 0 587.74 27.1
 2 9 0 485.25 25.1
 2 9 0 525.05 26.7
 2 9 0 503.75 28.4
 -3 -9 0 6.7 4
 -3 -9 0 9.3 4.1
 -3 -9 0 9.7 4
 -3 -9 0 7.9 3.7
 -3 -9 0 11.2 4.9
 3 9 0 11.1 4.1
 3 9 0 12.1 4.1
 3 9 0 13.6 4.3
 3 9 0 6 3.8
 -4 -9 0 19.1 4.7
 -4 -9 0 25.2 6.3
 -4 -9 0 17.3 5.2
 -4 -9 0 18.1 5.7
 4 9 0 13 4.8
 4 9 0 14.1 5
 4 9 0 16.2 4.4
 -5 -9 0 5.2 3.1
 -5 -9 0 3.4 2.7
 -5 -9 0 3.6 2.5
 -5 -9 0 2.1 3.4
 5 9 0 1.7 2.6
 5 9 0 3.7 2.6
 5 9 0 4.2 3.4
 5 9 0 1.4 3.1
 -6 -9 0 51.19 9.7
 -6 -9 0 35.9 6.6
 -6 -9 0 26.9 5.7
 6 9 0 38.5 6.9
 6 9 0 31 7
 6 9 0 37.2 9.3
 6 9 0 55.19 10
 -7 -9 0 10.3 4.7
 -7 -9 0 1.5 2
 -7 -9 0 4.9 3.5
 7 9 0 6.5 4.2
 7 9 0 5.7 4.1
 7 9 0 6.8 3.8
 7 9 0 5.1 4
 -8 -9 0 174.18 13.3
 -8 -9 0 158.18 13.8
 -8 -9 0 181.38 16
 8 9 0 162.98 13.4
 8 9 0 173.38 15.2
 8 9 0 137.99 14.6
 8 9 0 178.78 15.7
 -9 -9 0 4.1 3.9
 -9 -9 0 7.8 3.5
 -9 -9 0 8.3 5.2
 9 9 0 3.7 4.3
 9 9 0 0.4 4.6
 9 9 0 7.4 3.4
 9 9 0 4.9 4.3
 -10 -9 0 59.59 11.5
 -10 -9 0 65.59 9.8
 -10 -9 0 64.69 10.7
 10 9 0 92.39 12.3
 10 9 0 72.99 12.9
 10 9 0 85.29 13
 -11 -9 0 44.9 9.5
 -11 -9 0 42.6 8.9
 -11 -9 0 53.99 10.9
 -11 -9 0 38.9 7.7
 11 9 0 46.2 11.8
 11 9 0 39.3 8.6
 11 9 0 50.29 9.3
 -12 -9 0 59.19 10.5
 -12 -9 0 57.19 9.3
 -12 -9 0 50.19 10.3
 12 9 0 53.69 14.9
 12 9 0 55.99 11.7
 -13 -9 0 25.9 11.2
 -13 -9 0 54.69 8.8
 -13 -9 0 49.99 9.6
 13 9 0 53.89 14.4
 13 9 0 54.19 10.4
 13 9 0 37.1 13
 13 9 0 43.2 9.8
 -14 -9 0 2.8 4.1
 -14 -9 0 -3.4 4.9
 -14 -9 0 -2.8 6.4
 -14 -9 0 4 6.9
 14 9 0 1.8 6.3
 14 9 0 2.5 5
 -15 -9 0 21.8 11.3
 -15 -9 0 30.3 9.5
 -15 -9 0 20.1 6.4
 15 9 0 31.9 8.2
 15 9 0 23.6 13.6
 -16 -9 0 24.9 10.7
 -16 -9 0 42.6 9.9
 -16 -9 0 23.4 6.2
 16 9 0 24.3 11.8
 16 9 0 25.5 8.3
 -17 -9 0 47.9 12.1
 17 9 0 42.5 10.6
 17 9 0 15.7 12.2
 10 -10 0 5 7.7
 9 -10 0 39.9 10.6
 9 -10 0 30.6 8.4
 8 -10 0 34.1 9.2
 8 -10 0 9.6 10.6
 -8 10 0 17.3 7.1
 7 -10 0 -1.8 5.6
 7 -10 0 2.5 7.5
 7 -10 0 2.5 7.9
 7 -10 0 5.7 4.7
 -7 10 0 10.4 6.5
 6 -10 0 59.89 13.5
 6 -10 0 43.7 8.9
 6 -10 0 11.6 6
 6 -10 0 24.4 8.9
 6 -10 0 35.3 9
 -6 10 0 36.8 7.5
 5 -10 0 44 11.1
 5 -10 0 65.69 13.5
 5 -10 0 47.7 9.7
 5 -10 0 70.09 10.8
 5 -10 0 73.99 13
 -5 10 0 61.19 10.5
 4 -10 0 26.8 7.1
 4 -10 0 14.3 7.5
 4 -10 0 12.1 5.5
 4 -10 0 9.4 4.8
 4 -10 0 21.2 7.1
 -4 10 0 15.4 5
 3 -10 0 66.89 11.7
 3 -10 0 59.59 10.8
 3 -10 0 60.69 10.8
 3 -10 0 72.19 10.6
 -3 10 0 53.59 4.7
 -3 10 0 61.29 10.6
 2 -10 0 160.38 14.7
 2 -10 0 187.48 15.1
 2 -10 0 162.98 14
 2 -10 0 188.18 15.3
 2 -10 0 150.28 15.3
 -2 10 0 177.98 10.7
 -2 10 0 165.98 14.4
 -2 10 0 161.98 10.7
 1 -10 0 48.4 9.6
 1 -10 0 40 8.6
 1 -10 0 45.6 8.7
 1 -10 0 28.4 6.4
 1 -10 0 39.5 7.3
 -1 10 0 46 6.5
 -1 10 0 28.8 6.5
 -1 10 0 40.7 6.3
 0 -10 0 405.46 24
 0 -10 0 387.96 23.9
 0 -10 0 409.96 24.3
 0 -10 0 378.46 23.3
 0 -10 0 355.56 21
 0 10 0 403.76 20.8
 0 10 0 441.66 25
 0 10 0 408.16 21.6
 -1 -10 0 97.19 10.2
 -1 -10 0 108.19 10
 -1 -10 0 103.29 10.9
 -1 -10 0 105.59 11.3
 1 10 0 99.39 10.7
 1 10 0 107.69 9.9
 1 10 0 102.79 10.3
 -2 -10 0 440.36 22.3
 -2 -10 0 430.56 23.2
 -2 -10 0 403.96 24.6
 -2 -10 0 424.26 24.1
 -2 -10 0 393.76 24
 2 10 0 347.77 20.6
 2 10 0 396.86 24.5
 2 10 0 462.45 23.8
 2 10 0 410.16 22.6
 -3 -10 0 569.54 28.2
 -3 -10 0 585.44 28.8
 -3 -10 0 600.84 31.7
 -3 -10 0 580.24 31.1
 -3 -10 0 591.54 30.3
 3 10 0 585.34 27.9
 3 10 0 587.64 31.6
 3 10 0 591.54 29.8
 3 10 0 603.74 30
 -4 -10 0 469.55 27.7
 -4 -10 0 532.15 28.7
 -4 -10 0 489.25 26.3
 -4 -10 0 528.65 26.2
 -4 -10 0 468.55 24.8
 4 10 0 528.95 27.2
 4 10 0 430.76 27.1
 4 10 0 480.95 24.9
 -5 -10 0 94.79 9.3
 -5 -10 0 92.19 13.4
 -5 -10 0 82.99 12.4
 -5 -10 0 83.19 9.2
 5 10 0 83.29 9.5
 5 10 0 94.19 9.2
 5 10 0 74.49 11.4
 -6 -10 0 329.97 19.7
 -6 -10 0 328.37 22.4
 -6 -10 0 327.97 21.6
 6 10 0 301.17 20.2
 6 10 0 321.97 21.6
 6 10 0 346.47 20
 -7 -10 0 4.2 3.7
 -7 -10 0 3.2 3.2
 -7 -10 0 13.6 5.1
 7 10 0 6.5 5.4
 7 10 0 6.8 3.5
 7 10 0 -1.2 3.6
 7 10 0 3.1 3.6
 -8 -10 0 3.6 3.4
 -8 -10 0 2.1 3.3
 -8 -10 0 -0.6 4.4
 8 10 0 1.5 3.9
 8 10 0 1.5 3.8
 8 10 0 -1.7 3.3
 8 10 0 0 3.3
 -9 -10 0 71.99 12.3
 -9 -10 0 58.59 9.3
 -9 -10 0 72.89 11
 9 10 0 78.29 12.1
 9 10 0 75.49 12.1
 9 10 0 60.09 10.6
 9 10 0 95.19 14.8
 -10 -10 0 8.2 5.5
 -10 -10 0 9.1 5.2
 -10 -10 0 13.1 5.2
 10 10 0 5.4 4.5
 10 10 0 -0.2 5.3
 10 10 0 6.8 6.9
 10 10 0 4.7 4.3
 -11 -10 0 294.77 18.9
 -11 -10 0 287.77 20.5
 -11 -10 0 293.57 22.9
 11 10 0 288.87 21.8
 11 10 0 283.37 24.4
 11 10 0 269.07 20
 -12 -10 0 56.59 9.9
 -12 -10 0 59.29 10.7
 12 10 0 47.4 10.1
 12 10 0 69.59 16.6
 12 10 0 54.89 10.9
 -13 -10 0 130.19 13.8
 -13 -10 0 172.18 14.9
 -13 -10 0 156.08 20.5
 -13 -10 0 146.49 17.4
 13 10 0 199.38 28.6
 13 10 0 161.68 16.1
 13 10 0 202.88 17.5
 -14 -10 0 38.5 9.1
 -14 -10 0 35.2 11.6
 -14 -10 0 34.4 10
 -14 -10 0 30.5 7.6
 14 10 0 24.2 13.1
 14 10 0 38.1 10.2
 14 10 0 38.6 11
 -15 -10 0 -1.8 6.9
 -15 -10 0 4.1 6.6
 -15 -10 0 0.9 5.1
 15 10 0 1.4 8.7
 15 10 0 -2.6 5.4
 -16 -10 0 8.5 7.1
 -16 -10 0 14.1 8
 -16 -10 0 5.3 5.3
 16 10 0 10.5 8.6
 16 10 0 1.9 6.2
 9 -11 0 10.6 8.5
 8 -11 0 19.3 7.4
 8 -11 0 17.6 7.9
 7 -11 0 43.3 12.1
 7 -11 0 53.39 16.9
 7 -11 0 51.49 16
 7 -11 0 57.39 12.5
 -7 11 0 45.9 9.4
 6 -11 0 149.09 14.4
 6 -11 0 149.29 19.8
 6 -11 0 142.49 18.2
 6 -11 0 169.68 25.1
 -6 11 0 139.89 18.4
 5 -11 0 213.88 19.6
 5 -11 0 208.48 20.8
 5 -11 0 220.88 18.9
 5 -11 0 203.08 16.9
 5 -11 0 193.88 18.9
 -5 11 0 165.28 16.5
 4 -11 0 75.69 12.9
 4 -11 0 87.99 12.6
 4 -11 0 112.39 16.6
 4 -11 0 100.79 14.7
 4 -11 0 91.59 13.3
 -4 11 0 65.79 11.1
 3 -11 0 27.5 10.5
 3 -11 0 38.6 8.6
 3 -11 0 30 6.8
 3 -11 0 43.5 9.4
 3 -11 0 28.2 7
 -3 11 0 33.1 8.5
 2 -11 0 40.2 9.4
 2 -11 0 40.3 8
 2 -11 0 32.4 8
 2 -11 0 38.6 9
 -2 11 0 37.9 8.6
 -2 11 0 34.4 4.7
 -2 11 0 40.1 5.5
 1 -11 0 3 3.9
 1 -11 0 0.1 3.1
 1 -11 0 4.7 4
 1 -11 0 -2.3 3.3
 1 -11 0 4.2 4.5
 -1 11 0 3.1 3.1
 -1 11 0 -2.3 2.3
 -1 11 0 3.1 3.1
 0 -11 0 117.19 15
 0 -11 0 133.89 13.3
 0 -11 0 112.79 12.5
 0 -11 0 135.69 16.3
 0 -11 0 132.99 13.3
 0 11 0 136.69 10.7
 0 11 0 118.09 12.8
 -1 -11 0 18.7 5.6
 -1 -11 0 24.6 6.3
 -1 -11 0 23.6 6.9
 -1 -11 0 24.4 7.2
 1 11 0 26.8 6.3
 1 11 0 26.1 7.6
 1 11 0 17.6 5.3
 -2 -11 0 25.4 6.5
 -2 -11 0 22 6
 -2 -11 0 36.9 7.7
 -2 -11 0 44.8 9.2
 2 11 0 31.4 6.9
 2 11 0 25.1 6.7
 2 11 0 36.3 7.8
 -3 -11 0 25.2 6.4
 -3 -11 0 40.6 9
 -3 -11 0 23.9 7.4
 -3 -11 0 18.8 5.5
 -3 -11 0 33.3 7.2
 3 11 0 43.8 7.6
 3 11 0 35.3 7.6
 3 11 0 17.3 5.5
 3 11 0 25.6 6.4
 -4 -11 0 228.98 18
 -4 -11 0 214.38 15.6
 -4 -11 0 256.07 17.6
 -4 -11 0 196.78 17.1
 -4 -11 0 216.08 15.2
 4 11 0 248.78 19
 4 11 0 205.68 14.6
 4 11 0 213.18 18.3
 4 11 0 216.98 16.3
 -5 -11 0 25.4 6
 -5 -11 0 34.4 6.9
 -5 -11 0 17.5 6.3
 -5 -11 0 20.6 5.6
 5 11 0 44.3 8.5
 5 11 0 45 8.6
 5 11 0 20.5 6.2
 5 11 0 23.5 6.6
 -6 -11 0 27.2 7.8
 -6 -11 0 44.4 8.1
 -6 -11 0 30 8.3
 6 11 0 34.6 8.1
 6 11 0 44.6 10.7
 6 11 0 38 8.2
 6 11 0 45.9 8.5
 -7 -11 0 370.76 21.6
 -7 -11 0 345.07 24.6
 -7 -11 0 323.37 23.2
 7 11 0 356.16 24.1
 7 11 0 328.47 22
 7 11 0 355.16 24.3
 7 11 0 369.76 21.9
 -8 -11 0 2.2 2.7
 -8 -11 0 17.9 6.9
 -8 -11 0 11.4 4.5
 8 11 0 8.8 5.6
 8 11 0 17.7 7.1
 8 11 0 17.1 5.6
 8 11 0 18.8 6.5
 -9 -11 0 1 2.9
 -9 -11 0 2 4.4
 -9 -11 0 -2 3.5
 9 11 0 10 5.6
 9 11 0 3.4 4.4
 9 11 0 -3.2 2.8
 9 11 0 6.9 5
 -10 -11 0 18.3 6.3
 -10 -11 0 21.3 8.8
 10 11 0 29.2 8.1
 10 11 0 26.9 8.2
 10 11 0 18.4 6.5
 -11 -11 0 231.58 18.8
 -11 -11 0 268.57 23
 11 11 0 256.27 22.1
 11 11 0 224.98 18.6
 11 11 0 230.38 22.3
 11 11 0 212.48 20.5
 -12 -11 0 1.6 3.4
 -12 -11 0 -3.8 3.4
 -12 -11 0 0.8 5.4
 -12 -11 0 1.5 5.5
 12 11 0 -2.7 3.8
 12 11 0 -3 7.8
 12 11 0 0.4 5.5
 12 11 0 -1.4 5.6
 -13 -11 0 9.9 7.8
 -13 -11 0 6.5 6.8
 -13 -11 0 5.4 4.6
 -13 -11 0 12.4 5.5
 13 11 0 9.6 6.3
 13 11 0 8.4 7.6
 13 11 0 5.2 5.9
 -14 -11 0 14.2 8.5
 -14 -11 0 24.7 7.9
 14 11 0 22 10.5
 14 11 0 30.2 9
 14 11 0 18.1 8.9
 -15 -11 0 57.79 14.1
 -15 -11 0 68.59 11.9
 -15 -11 0 47.2 9.8
 15 11 0 49.1 15.8
 15 11 0 46.4 10.6
 -16 -11 0 44.8 10
 -16 -11 0 38.4 9
 -16 -11 0 25.9 10.5
 16 11 0 25.3 12
 16 11 0 25.7 12.7
 8 -12 0 -2.7 6.6
 8 -12 0 -10.8 7.4
 7 -12 0 6.8 6.4
 7 -12 0 2.5 7
 -7 12 0 4 8.6
 6 -12 0 21.2 8.3
 6 -12 0 13 8.1
 6 -12 0 1 11.2
 6 -12 0 3.8 9.5
 -6 12 0 32 8.1
 5 -12 0 36.9 10.1
 5 -12 0 42.5 9.4
 5 -12 0 55.39 11.9
 5 -12 0 31.6 11.3
 5 -12 0 46.1 12.6
 -5 12 0 43.8 10.8
 4 -12 0 12.6 6.7
 4 -12 0 19.2 7.1
 4 -12 0 14.5 7.7
 4 -12 0 10.2 6.2
 4 -12 0 24.1 8.5
 -4 12 0 19.8 7.6
 3 -12 0 25.3 7.9
 3 -12 0 37.4 9.5
 3 -12 0 27.4 7.7
 3 -12 0 35.9 9.2
 3 -12 0 45.2 9.6
 -3 12 0 39.6 9.3
 2 -12 0 37.3 9.3
 2 -12 0 20.2 6.9
 2 -12 0 42.7 9.4
 2 -12 0 37.5 9.5
 2 -12 0 41.1 8.7
 -2 12 0 23.1 7.1
 -2 12 0 42.6 4.8
 1 -12 0 2.6 4.6
 1 -12 0 8.4 3.8
 1 -12 0 -1 3.9
 1 -12 0 -4.3 5.8
 1 -12 0 2.1 4.7
 -1 12 0 1 3.2
 -1 12 0 4.3 3.2
 -1 12 0 3.2 4.8
 0 -12 0 17.3 6
 0 -12 0 14.2 6.2
 0 -12 0 6.8 4.6
 0 -12 0 12.9 4.9
 0 -12 0 15.3 6.1
 0 12 0 18.3 6.7
 0 12 0 18.7 5
 0 12 0 13.3 4.5
 -1 -12 0 6.9 4.1
 -1 -12 0 -4.2 3.5
 -1 -12 0 4.8 5.1
 -1 -12 0 3.1 4.2
 -1 -12 0 5.7 3.3
 1 12 0 6.2 3.7
 1 12 0 9.9 4.7
 1 12 0 1.2 3.8
 -2 -12 0 6.3 4.9
 -2 -12 0 0.9 3.1
 -2 -12 0 0.4 3
 -2 -12 0 1.4 3
 -2 -12 0 2.5 3.8
 2 12 0 -0.4 3.7
 2 12 0 4.7 4.5
 2 12 0 8.6 4.7
 -3 -12 0 23.6 7.3
 -3 -12 0 24.1 5.7
 -3 -12 0 24.2 6.6
 -3 -12 0 21.8 6.4
 -3 -12 0 14.5 5.4
 3 12 0 21.8 6.3
 3 12 0 14.2 6.6
 3 12 0 23.7 6.8
 -4 -12 0 9.8 4.6
 -4 -12 0 19.5 6
 -4 -12 0 26 7.9
 -4 -12 0 23.6 6.7
 -4 -12 0 15.3 5.3
 4 12 0 22.4 5
 4 12 0 12.6 4.8
 4 12 0 17.8 5.7
 4 12 0 14.2 6
 -5 -12 0 26.8 8.3
 -5 -12 0 20 6.3
 -5 -12 0 31.6 8.5
 -5 -12 0 19.1 6.1
 -5 -12 0 27.6 6.8
 5 12 0 23.7 7.5
 5 12 0 34.9 7.4
 5 12 0 29.3 7.6
 -6 -12 0 14.9 6.9
 -6 -12 0 0.6 3
 -6 -12 0 13.7 5.1
 6 12 0 8.1 5.3
 6 12 0 15.6 6.2
 6 12 0 8.9 4.4
 6 12 0 13.4 6.4
 -7 -12 0 3 3.1
 -7 -12 0 2.9 5.1
 -7 -12 0 2.4 3.6
 7 12 0 0.7 4.4
 7 12 0 -1.6 3.4
 7 12 0 0.8 4.9
 7 12 0 2 4
 -8 -12 0 24.8 7.7
 -8 -12 0 26.7 7.8
 8 12 0 56.29 11.2
 8 12 0 41.1 9.2
 8 12 0 40.1 8.3
 8 12 0 45 9.9
 -9 -12 0 35.6 9.4
 -9 -12 0 43.2 9.8
 9 12 0 58.99 12.5
 9 12 0 41.8 9.6
 9 12 0 31.5 8
 -10 -12 0 18.7 7.4
 -10 -12 0 18.3 6.9
 -10 -12 0 5.3 6
 10 12 0 11.3 6.1
 10 12 0 7.6 6
 10 12 0 12.1 7
 -11 -12 0 11.1 6.3
 -11 -12 0 16.2 7.6
 -11 -12 0 18.2 6.7
 11 12 0 13.2 7.5
 11 12 0 15.5 9.7
 11 12 0 18.3 7
 11 12 0 7.3 6.1
 -12 -12 0 9.6 8.4
 -12 -12 0 -0.3 3.7
 -12 -12 0 24.5 13.3
 -12 -12 0 11.9 6.2
 12 12 0 12.7 6.2
 12 12 0 10 8.2
 12 12 0 15.2 7.7
 -13 -12 0 9.7 6.6
 -13 -12 0 11.6 6.4
 13 12 0 14.9 7.2
 13 12 0 0.2 6.8
 -14 -12 0 13.3 8
 14 12 0 4.8 5.8
 14 12 0 -0.1 7.5
 14 12 0 3 8.2
 -15 -12 0 5.8 8.3
 -15 -12 0 5.5 5.4
 -15 -12 0 -0.8 6.1
 15 12 0 -0.8 6.6
 15 12 0 6 10.2
 15 12 0 9.2 8.9
 -16 -12 0 6.2 6.7
 -16 -12 0 14.9 9.6
 16 12 0 18.7 12.2
 16 12 0 10.1 7.2
 7 -13 0 -10.4 6.2
 7 -13 0 -7.3 7.9
 -7 13 0 -10.6 10.2
 6 -13 0 62.59 13.8
 6 -13 0 61.19 13.8
 5 -13 0 6.3 6.5
 5 -13 0 18.6 8.2
 5 -13 0 -1.5 7
 5 -13 0 12.2 10.5
 4 -13 0 105.69 15.7
 4 -13 0 85.69 15.4
 4 -13 0 101.09 16.2
 3 -13 0 86.49 14.1
 3 -13 0 68.59 13.7
 3 -13 0 69.09 11.4
 3 -13 0 64.09 12.5
 3 -13 0 76.79 12.9
 2 -13 0 -9.2 4.5
 2 -13 0 1 5.2
 2 -13 0 -9.9 5.1
 2 -13 0 4 5.4
 2 -13 0 4.7 4.8
 1 -13 0 27.1 7.9
 1 -13 0 55.99 11.7
 1 -13 0 29.4 8.6
 1 -13 0 39.8 9.2
 1 -13 0 32.2 7.1
 -1 13 0 38.8 5.5
 -1 13 0 56.99 6.9
 0 -13 0 12.5 6.5
 0 -13 0 9.3 4.8
 0 -13 0 5 4.6
 0 -13 0 9.6 5.5
 0 13 0 6.2 4.2
 0 13 0 11.9 4.3
 -1 -13 0 50.49 10.6
 -1 -13 0 41.1 9.5
 -1 -13 0 76.69 11.3
 -1 -13 0 67.19 11.4
 -1 -13 0 65.99 12
 1 13 0 73.59 10.5
 1 13 0 73.79 9.6
 -2 -13 0 26.2 6.8
 -2 -13 0 42.8 9.6
 -2 -13 0 29.7 7.2
 -2 -13 0 46 9.1
 -2 -13 0 49.7 10
 2 13 0 50.89 9.2
 2 13 0 61.89 9.8
 -3 -13 0 113.39 15.7
 -3 -13 0 125.29 14.1
 -3 -13 0 117.19 12
 -3 -13 0 129.59 12.3
 -3 -13 0 83.89 12.3
 3 13 0 107.59 13.5
 3 13 0 139.99 13.5
 -4 -13 0 23.5 6.6
 -4 -13 0 23 6.3
 -4 -13 0 31.4 8
 -4 -13 0 22.8 7.6
 -4 -13 0 36.8 9.5
 4 13 0 20 6.6
 4 13 0 39.7 10.3
 4 13 0 15.4 6.2
 -5 -13 0 295.77 21.3
 -5 -13 0 271.97 19.2
 -5 -13 0 291.17 19.1
 -5 -13 0 303.57 23.1
 -5 -13 0 296.97 22.6
 5 13 0 268.07 20.4
 5 13 0 274.67 20.7
 5 13 0 243.78 19.4
 -6 -13 0 4 3.7
 -6 -13 0 1.2 4.7
 -6 -13 0 7.1 4.4
 -6 -13 0 0.3 4.4
 6 13 0 5.2 5.5
 6 13 0 2.3 3.7
 6 13 0 -1.4 4.6
 6 13 0 7.2 5.8
 -7 -13 0 31.9 7.1
 -7 -13 0 19.8 6.8
 -7 -13 0 47 11
 7 13 0 47.1 11.2
 7 13 0 27.4 7.5
 7 13 0 41.2 9
 7 13 0 36.6 9.3
 -8 -13 0 64.69 11.9
 -8 -13 0 31.7 9.6
 8 13 0 50.29 11.1
 8 13 0 64.09 10.6
 8 13 0 58.99 11.3
 8 13 0 39.4 11.1
 -9 -13 0 1.4 4.5
 -9 -13 0 6.2 5.6
 -9 -13 0 1.1 3.6
 9 13 0 -0.2 3.9
 9 13 0 4.7 4.8
 -10 -13 0 8.7 6
 -10 -13 0 11.7 5.8
 10 13 0 14.1 6.6
 10 13 0 14.1 7.3
 10 13 0 17.7 7.7
 10 13 0 6.6 9.1
 -11 -13 0 50.09 12.9
 -11 -13 0 46.1 12.1
 11 13 0 52.09 11.8
 11 13 0 44.1 10.7
 11 13 0 54.09 13.3
 11 13 0 41.4 9.6
 -12 -13 0 38.1 11.4
 -12 -13 0 25.2 8.2
 12 13 0 48.8 10.6
 12 13 0 41.3 12.8
 12 13 0 48 13.1
 -13 -13 0 69.79 12.4
 -13 -13 0 78.59 15.4
 -13 -13 0 76.49 13.1
 13 13 0 80.49 13.9
 13 13 0 103.59 18
 13 13 0 84.59 16.6
 -14 -13 0 33.5 8.5
 -14 -13 0 26 9.4
 -14 -13 0 50.79 11.7
 14 13 0 55.59 15.6
 14 13 0 45 10.2
 14 13 0 44.7 14.9
 -15 -13 0 6 6.3
 -15 -13 0 -1.1 8.7
 -15 -13 0 10.3 8.5
 15 13 0 18 10.9
 15 13 0 10.2 10.3
 -16 -13 0 11.9 9.4
 16 13 0 0.2 7.5
 16 13 0 7 10.5
 6 -14 0 -15.2 7.9
 6 -14 0 10.4 8
 -6 14 0 -8.3 12.4
 5 -14 0 253.07 21.3
 5 -14 0 149.99 22.8
 5 -14 0 156.38 20.9
 -5 14 0 170.68 22.4
 4 -14 0 22.2 7.6
 4 -14 0 8 7.3
 4 -14 0 2.7 10.3
 4 -14 0 7.3 7.2
 -4 14 0 7.6 9.4
 3 -14 0 10 7.8
 3 -14 0 7.4 12.1
 3 -14 0 10.3 6.6
 3 -14 0 9.9 8.3
 3 -14 0 14.2 7.8
 -3 14 0 18.6 8.8
 2 -14 0 16 7.5
 2 -14 0 34.2 11.6
 2 -14 0 24.5 7.7
 2 -14 0 59.49 10.9
 2 -14 0 27 8
 -2 14 0 37.3 11.2
 1 -14 0 33.6 8.2
 1 -14 0 16.7 7.2
 1 -14 0 19.9 8.3
 1 -14 0 28.8 9.4
 1 -14 0 42.3 11
 -1 14 0 24.9 9.2
 0 -14 0 10.2 6.5
 0 -14 0 6.9 5.6
 0 -14 0 9.1 6.5
 0 -14 0 3.2 5.7
 0 -14 0 2.7 5.8
 0 14 0 1.4 4
 0 14 0 12.7 7.6
 -1 -14 0 33.3 10
 -1 -14 0 49.2 11.4
 -1 -14 0 29.9 9.9
 -1 -14 0 28.1 8.7
 1 14 0 29.4 7
 1 14 0 27 8.7
 1 14 0 32 6.7
 -2 -14 0 31.4 8.1
 -2 -14 0 31.6 10.8
 -2 -14 0 65.69 11.7
 -2 -14 0 72.49 13.7
 -2 -14 0 60.69 11.7
 2 14 0 63.89 10.4
 2 14 0 66.79 10.4
 2 14 0 66.89 13.5
 -3 -14 0 179.78 21.7
 -3 -14 0 119.19 17.6
 -3 -14 0 181.78 15.1
 -3 -14 0 160.38 16.2
 -3 -14 0 96.39 16.9
 3 14 0 169.68 17.9
 3 14 0 153.68 14.4
 3 14 0 152.58 14.6
 -4 -14 0 73.09 12.9
 -4 -14 0 65.19 11.9
 -4 -14 0 85.79 17.2
 -4 -14 0 73.89 11.1
 4 14 0 77.49 13.8
 4 14 0 95.89 13.5
 4 14 0 95.89 20.7
 -5 -14 0 6.2 4.6
 -5 -14 0 15.3 6.8
 -5 -14 0 1.9 4.5
 -5 -14 0 7 5.8
 -5 -14 0 9 3.7
 5 14 0 8.6 4.8
 5 14 0 4.8 4.4
 5 14 0 3.2 5.2
 5 14 0 14.5 5.9
 -6 -14 0 67.39 12.3
 -6 -14 0 48.8 9.8
 -6 -14 0 60.29 10.5
 6 14 0 93.89 14
 6 14 0 66.39 12.8
 6 14 0 95.59 12.5
 -7 -14 0 217.78 20.6
 -7 -14 0 255.77 20.1
 -7 -14 0 240.68 18.7
 -7 -14 0 268.17 22.7
 7 14 0 264.27 23.6
 7 14 0 262.67 21.8
 7 14 0 217.78 17.1
 -8 -14 0 8.5 7.1
 -8 -14 0 12.7 6.2
 -8 -14 0 10.3 5.6
 8 14 0 7.3 5.7
 8 14 0 -3.9 6.3
 8 14 0 17.1 6
 -9 -14 0 1 5.2
 -9 -14 0 -2.2 6.7
 -9 -14 0 6 5.8
 9 14 0 0.7 5
 9 14 0 -1.1 4.6
 9 14 0 -3.8 7
 9 14 0 -7.2 6.3
 -10 -14 0 1.1 4.9
 -10 -14 0 6.6 8.4
 10 14 0 0.5 5.6
 10 14 0 -6.7 7.9
 10 14 0 11.6 6
 10 14 0 6.6 6.7
 -11 -14 0 59.79 12.8
 -11 -14 0 77.69 14.6
 11 14 0 59.19 11.9
 11 14 0 66.69 13.7
 -12 -14 0 14.1 8.6
 -12 -14 0 5.7 5.9
 12 14 0 1.9 8.6
 12 14 0 8.8 6.1
 -13 -14 0 4.8 6.7
 -13 -14 0 7 6.1
 -13 -14 0 -3.5 7.2
 13 14 0 6.7 5.8
 13 14 0 13.6 7.8
 -14 -14 0 20.7 9.4
 -14 -14 0 60.99 13.7
 14 14 0 50.09 15.1
 14 14 0 49.2 11
 -15 -14 0 35.7 11.4
 15 14 0 31 13
 15 14 0 26.4 9.2
 4 -15 0 -2.2 7.1
 4 -15 0 3.2 11.8
 4 -15 0 13.5 10.4
 4 -15 0 4.6 6.3
 3 -15 0 30.6 9.2
 3 -15 0 19.1 7.4
 3 -15 0 21.3 9.1
 2 -15 0 2.9 5.4
 2 -15 0 0.1 5.9
 2 -15 0 -4.1 5
 2 -15 0 3.5 7.5
 1 -15 0 8.8 7.7
 1 -15 0 3.8 4.9
 1 -15 0 2.5 7.1
 1 -15 0 -0.7 4.9
 0 -15 0 0.1 5.1
 0 -15 0 0.4 6.2
 0 -15 0 2.4 4.4
 0 -15 0 -1.3 7
 0 -15 0 5.6 8
 0 15 0 4.4 4
 0 15 0 -1.2 3.6
 -1 -15 0 11.6 6.3
 -1 -15 0 17.7 8.3
 -1 -15 0 16.6 8.1
 -1 -15 0 11.9 6
 -1 -15 0 10 6.4
 1 15 0 0.6 4.8
 1 15 0 8.8 4.5
 -2 -15 0 33.6 9
 -2 -15 0 30.1 9.5
 -2 -15 0 21 8.1
 -2 -15 0 22.8 8.7
 -2 -15 0 24 8.5
 2 15 0 18.1 6.5
 2 15 0 30.6 8.2
 2 15 0 27.8 13.5
 -3 -15 0 -1.9 3.6
 -3 -15 0 3.3 5
 -3 -15 0 -2.2 5.5
 -3 -15 0 -4.4 5.1
 -3 -15 0 4 4.8
 3 15 0 -4.9 5.2
 3 15 0 0.2 6.8
 3 15 0 9.2 7
 -4 -15 0 21.5 8.3
 -4 -15 0 10.5 6.4
 -4 -15 0 10.2 6.4
 -4 -15 0 11.2 5.8
 -4 -15 0 9.1 5.8
 4 15 0 2.9 6.5
 4 15 0 18.2 7.1
 -5 -15 0 27.9 9.4
 -5 -15 0 28.2 8.1
 -5 -15 0 7.7 4.5
 -5 -15 0 9.7 5.6
 -5 -15 0 9.8 6.5
 5 15 0 16.3 7.7
 5 15 0 18.1 8.5
 -6 -15 0 50.49 12.7
 -6 -15 0 59.69 11.3
 -6 -15 0 47.2 9.6
 -6 -15 0 80.99 16
 6 15 0 66.19 12.8
 6 15 0 89.39 11.8
 6 15 0 45.3 9.6
 -7 -15 0 27.3 9.6
 -7 -15 0 13.4 6.5
 -7 -15 0 18.5 6.2
 7 15 0 14 6
 7 15 0 17.1 7.6
 -8 -15 0 27.2 9
 -8 -15 0 24.6 7.8
 -8 -15 0 51.29 13.2
 8 15 0 37.5 8.2
 8 15 0 55.89 15.5
 -9 -15 0 47.1 10.9
 -9 -15 0 35.9 10.3
 -9 -15 0 38.7 9.1
 9 15 0 30.6 11.5
 9 15 0 49.9 10
 9 15 0 51.99 10.9
 -10 -15 0 17 7.3
 -10 -15 0 11.8 9.2
 10 15 0 6.3 5.9
 10 15 0 20 7.9
 -11 -15 0 67.49 14.7
 -11 -15 0 39.4 12
 11 15 0 80.29 14.7
 11 15 0 79.19 13.5
 -12 -15 0 0.1 6.5
 -12 -15 0 -2.1 6.9
 12 15 0 2.3 5.7
 12 15 0 -0.2 6.9
 -13 -15 0 20.2 9.4
 -13 -15 0 39.5 10.9
 13 15 0 36 9.5
 13 15 0 30.4 12.2
 -14 -15 0 46.9 11.8
 14 15 0 54.09 15.4
 3 -16 0 31.9 10.6
 3 -16 0 17.8 12
 3 -16 0 59.09 13.6
 3 -16 0 54.69 11.1
 2 -16 0 6.3 10
 2 -16 0 0.4 6.7
 2 -16 0 -3.9 6.7
 2 -16 0 -17.5 10.7
 1 -16 0 71.39 14.7
 1 -16 0 39.2 12.2
 1 -16 0 48.2 11.2
 1 -16 0 44.4 9.9
 0 -16 0 1.5 7.5
 0 -16 0 15.4 8.6
 0 -16 0 5.6 7.2
 0 -16 0 4.9 5.3
 -1 -16 0 0.7 5
 -1 -16 0 -2.4 5.2
 -1 -16 0 9.6 7.3
 1 16 0 0.4 5.2
 1 16 0 -0.9 4.7
 -2 -16 0 12.9 7.1
 -2 -16 0 3.7 5.5
 -2 -16 0 -1 5.1
 -2 -16 0 1.6 6.4
 2 16 0 6.6 6.2
 2 16 0 14.5 6.3
 -3 -16 0 18 7.8
 -3 -16 0 16.1 9.5
 -3 -16 0 14.2 7.5
 -3 -16 0 3.8 6.8
 3 16 0 11.2 8.3
 3 16 0 21.4 7.4
 -4 -16 0 116.29 18.6
 -4 -16 0 68.89 11.7
 -4 -16 0 93.59 15.6
 -4 -16 0 101.79 17
 4 16 0 79.29 13.4
 4 16 0 82.59 13.2
 -5 -16 0 55.29 13.2
 -5 -16 0 58.49 13.4
 -5 -16 0 60.49 10.7
 -5 -16 0 50.99 9.6
 5 16 0 70.19 12.9
 5 16 0 29.2 9.5
 -6 -16 0 11.3 7.7
 -6 -16 0 8.2 6.6
 -6 -16 0 12.7 6.7
 6 16 0 11.6 7.8
 -7 -16 0 14.8 7.9
 -7 -16 0 1.5 4
 -7 -16 0 1.6 5.1
 7 16 0 5.8 7.1
 7 16 0 6.3 4.5
 -8 -16 0 6.5 8
 -8 -16 0 8 5.7
 -8 -16 0 11.3 6.5
 8 16 0 9.1 5.5
 8 16 0 16.3 10.5
 8 16 0 7.7 8.1
 -9 -16 0 4.1 5.2
 -9 -16 0 10 6
 -9 -16 0 15 8
 9 16 0 7.5 6.3
 -10 -16 0 -7.9 6.6
 -10 -16 0 1.4 5.2
 -10 -16 0 -3.9 5
 10 16 0 5 5.4
 10 16 0 12.3 7.1
 -11 -16 0 38.8 11.9
 -11 -16 0 32.2 8.8
 11 16 0 36.4 10.7
 11 16 0 30.1 8.5
 -12 -16 0 39.5 12.8
 -12 -16 0 53.09 13.4
 12 16 0 37.7 11.4
 12 16 0 77.59 13.3
 -13 -16 0 26.3 9.2
 -13 -16 0 50.99 15.3
 13 16 0 32.7 9.8
 13 16 0 30.6 10.9
 -14 -16 0 18.1 11.1
 -14 -16 0 8.6 7.7
 14 16 0 -10 8.7
 14 16 0 6 6.8
 1 -17 0 6.8 8.7
 1 -17 0 -6.3 5.7
 1 -17 0 11.2 7.6
 1 -17 0 -21.6 11.4
 0 -17 0 0.7 7.9
 0 -17 0 1.8 6.3
 0 -17 0 -7 9
 0 -17 0 -14 6.2
 -1 -17 0 37.5 10.6
 -1 -17 0 11 8.9
 -1 -17 0 25.2 10.5
 -1 -17 0 22.6 8.4
 -2 -17 0 19.5 9
 -2 -17 0 22 9.9
 -2 -17 0 17.3 8.8
 -2 -17 0 9.4 7.6
 2 17 0 3.5 6.9
 2 17 0 6.3 6.4
 -3 -17 0 5.9 6.1
 -3 -17 0 -0.4 5.8
 -3 -17 0 -1.2 7.3
 -3 -17 0 2.9 6.9
 3 17 0 5.5 7.8
 3 17 0 4.2 6.4
 -4 -17 0 112.49 18.7
 -4 -17 0 117.39 17.6
 -4 -17 0 103.09 17.6
 -4 -17 0 110.69 14.3
 4 17 0 110.89 15.7
 4 17 0 100.59 14.3
 -5 -17 0 19.9 7.3
 -5 -17 0 47.5 12.4
 -5 -17 0 32.9 11
 -5 -17 0 18.7 7.8
 5 17 0 38 12.3
 5 17 0 32.7 9.9
 -6 -17 0 85.29 14.9
 -6 -17 0 60.29 15.3
 -6 -17 0 67.09 13.5
 -7 -17 0 5.1 7.1
 -7 -17 0 1.8 6
 -7 -17 0 10.8 7.1
 7 17 0 11.2 11
 7 17 0 0.6 8.3
 -8 -17 0 20.7 10.9
 -8 -17 0 10.4 6.8
 -8 -17 0 5 7.1
 8 17 0 13.7 6.1
 8 17 0 23.5 12
 8 17 0 9.3 8.2
 -9 -17 0 10.4 8.3
 -9 -17 0 -7.1 5
 9 17 0 1.4 8.8
 9 17 0 5.5 5.9
 -10 -17 0 6.5 7.1
 -10 -17 0 -2.3 8
 -10 -17 0 8.7 5.8
 10 17 0 -2.4 6.4
 -11 -17 0 22.5 9.1
 -11 -17 0 15.1 17
 -11 -17 0 18.7 7
 11 17 0 23.9 8.1
 11 17 0 14.1 7.7
 -12 -17 0 41.8 12.2
 -12 -17 0 37 11.7
 -12 -17 0 30.2 9.7
 12 17 0 45.2 11.9
 12 17 0 41.2 10.6
 -1 -18 0 14.3 10.6
 -1 -18 0 -21.9 8.4
 -1 -18 0 10.5 7.3
 -2 -18 0 37.5 13.4
 -2 -18 0 23.9 9.9
 -2 -18 0 14.3 7.5
 2 18 0 2.1 6.8
 -3 -18 0 16.4 9
 -3 -18 0 2.5 8
 -3 -18 0 -6.1 7.9
 3 18 0 -8.9 6.6
 -4 -18 0 4.5 7.2
 -4 -18 0 10.5 9.7
 -4 -18 0 16.8 7.9
 4 18 0 4 7.3
 4 18 0 0.4 9.3
 -5 -18 0 81.89 15.7
 -5 -18 0 38.8 12.5
 -5 -18 0 45.3 12.7
 5 18 0 78.99 13.7
 5 18 0 89.79 16.2
 -6 -18 0 113.39 16.6
 -6 -18 0 113.49 19.4
 -6 -18 0 127.19 20.8
 6 18 0 108.09 16.2
 -7 -18 0 35.7 12.8
 -7 -18 0 53.99 14.9
 -7 -18 0 88.69 14.9
 7 18 0 57.49 13
 7 18 0 39.7 15.4
 -8 -18 0 7.9 9.3
 -8 -18 0 14.8 14.6
 -8 -18 0 9.7 8.2
 8 18 0 -0.8 8.4
 -9 -18 0 -0.3 8.6
 -9 -18 0 -8.9 5.2
 9 18 0 -4.7 7.5
 9 18 0 1.3 5.3
 -10 -18 0 4.5 9.4
 -10 -18 0 1.1 5.8
 -10 -18 0 -9.9 6.4
 10 18 0 0.8 8.5
 10 18 0 -1.6 6.9
 -11 -18 0 3.2 6.2
 -11 -18 0 -4.8 10.5
 -11 -18 0 16.9 9.2
 11 18 0 -2.2 8.3
 11 18 0 -7 7.5
 10 18 -1 24.6 11.2
 -10 -18 1 18.1 9.9
 -10 -18 1 13.4 12.3
 -10 -18 1 35.8 10.6
 9 18 -1 2.9 9.5
 -9 -18 1 9.1 10.3
 -9 -18 1 -1.7 6.1
 -9 -18 1 15.8 8.2
 8 18 -1 2 9.4
 -8 -18 1 14.1 18.1
 -8 -18 1 -0.8 5.9
 -8 -18 1 3.3 7.9
 7 18 -1 79.39 16.3
 7 18 -1 82.39 18.2
 -7 -18 1 113.69 22.9
 -7 -18 1 125.99 19.2
 -7 -18 1 85.79 17.2
 -6 -18 1 21.5 9.8
 -6 -18 1 15.8 9.9
 -6 -18 1 24.2 8.4
 5 18 -1 3.8 10.7
 5 18 -1 -2.5 7.4
 -5 -18 1 -4.5 8.7
 -5 -18 1 7 7.9
 -5 -18 1 -0.4 5.9
 4 18 -1 6.5 7.2
 4 18 -1 6.2 12
 -4 -18 1 9.3 10.3
 -4 -18 1 8.6 10.3
 -4 -18 1 13.8 11.2
 3 18 -1 3.1 7.7
 3 18 -1 -4.2 11
 -3 -18 1 30.9 9.5
 -3 -18 1 23.2 12.6
 -3 -18 1 40.2 12.9
 -2 -18 1 88.69 17.2
 -2 -18 1 81.09 16.7
 -2 -18 1 56.59 11.5
 12 17 -1 17.3 10.4
 12 17 -1 -17.2 7
 -12 -17 1 29.8 12.2
 -12 -17 1 0.2 8.3
 11 17 -1 -4.4 6
 11 17 -1 -5.6 6.4
 -11 -17 1 -6.4 5.5
 -11 -17 1 -15.2 9.3
 10 17 -1 -6.5 4.9
 -10 -17 1 3 7.2
 -10 -17 1 1 6
 -10 -17 1 -3.3 9.5
 9 17 -1 41 12.2
 -9 -17 1 20.2 8.7
 -9 -17 1 22.1 9.9
 -9 -17 1 37.3 10.1
 8 17 -1 34.7 13.6
 8 17 -1 29.4 10
 -8 -17 1 41.6 11.3
 -8 -17 1 18.5 7.5
 -8 -17 1 31.3 11.7
 7 17 -1 3.2 8
 7 17 -1 9.2 10.9
 -7 -17 1 13 9.8
 -7 -17 1 0 5.7
 -7 -17 1 9 6.5
 6 17 -1 10.5 8.6
 -6 -17 1 14 7.9
 -6 -17 1 8.8 8
 -6 -17 1 8.5 5.9
 5 17 -1 13.2 8
 5 17 -1 7.1 9.2
 -5 -17 1 2.7 6.2
 -5 -17 1 -3.3 5.3
 -5 -17 1 0.9 6.9
 4 17 -1 23.6 8.7
 -4 -17 1 13 8.8
 -4 -17 1 13.6 6.5
 -4 -17 1 8 6.8
 3 17 -1 76.49 11.5
 3 17 -1 73.19 11.2
 -3 -17 1 69.79 14.6
 -3 -17 1 99.39 16.4
 -3 -17 1 79.89 16.5
 2 17 -1 -1.1 4.7
 2 17 -1 1.1 5.2
 -2 -17 1 5.7 6.2
 -2 -17 1 -1.3 7.6
 -2 -17 1 -6.2 5.1
 -2 -17 1 3.4 7
 -1 -17 1 20.2 9.9
 -1 -17 1 24.6 10.2
 -1 -17 1 42.3 12.5
 0 -17 1 40.6 12
 0 -17 1 49.4 10.7
 0 -17 1 33.9 10.4
 0 -17 1 34.6 10.7
 13 16 -1 4.7 10
 -13 -16 1 -4 8.3
 -13 -16 1 -8.3 8.5
 12 16 -1 0.1 6.8
 12 16 -1 -6.6 7.3
 -12 -16 1 1.6 6.8
 11 16 -1 10.8 6.9
 11 16 -1 -2.4 7.4
 -11 -16 1 -5.1 6
 -11 -16 1 -2.5 8
 10 16 -1 23.3 9.2
 10 16 -1 22.8 8.5
 -10 -16 1 31 9.3
 -10 -16 1 38 10.8
 9 16 -1 53.09 9.5
 -9 -16 1 76.09 13.8
 -9 -16 1 44.6 11.3
 -9 -16 1 79.89 15.2
 8 16 -1 66.39 14
 8 16 -1 36.7 11.2
 8 16 -1 49 8.9
 -8 -16 1 42.2 10.5
 -8 -16 1 49.4 13.1
 -8 -16 1 41.5 11.2
 7 16 -1 7.3 7.6
 -7 -16 1 18.5 9
 -7 -16 1 7.7 6.3
 -7 -16 1 5.3 5.6
 6 16 -1 8.8 8.9
 6 16 -1 -3.7 6.2
 -6 -16 1 0 4.9
 -6 -16 1 -10.1 7
 -6 -16 1 -4 4.1
 5 16 -1 33.2 9.6
 5 16 -1 36.2 10.9
 -5 -16 1 40.5 11.2
 -5 -16 1 38.2 10.1
 -5 -16 1 40.3 10.8
 4 16 -1 59.29 11.2
 -4 -16 1 79.39 15.2
 -4 -16 1 50.59 8.6
 -4 -16 1 46.3 11
 -4 -16 1 58.59 11.1
 3 16 -1 10.3 8
 3 16 -1 1.1 5.8
 -3 -16 1 1.9 5.2
 -3 -16 1 1.8 5.6
 -3 -16 1 3.3 4.4
 -3 -16 1 6.2 7.5
 2 16 -1 13.6 6.2
 2 16 -1 18.6 6.7
 -2 -16 1 13.1 6.7
 -2 -16 1 33.7 11
 -2 -16 1 20 8.7
 -2 -16 1 17.9 6.8
 -1 -16 1 25.1 10.4
 -1 -16 1 52.79 12.5
 -1 -16 1 40.3 11.7
 0 -16 1 4 5.9
 0 -16 1 0 8.1
 0 -16 1 -8.8 8
 0 -16 1 2.1 6.3
 1 -16 1 -1.8 5.1
 1 -16 1 -11.4 8.2
 1 -16 1 -5.2 7.7
 1 -16 1 8.9 7.3
 2 -16 1 12.2 8.2
 2 -16 1 15.4 9.7
 2 -16 1 -1.9 11.7
 2 -16 1 10.5 6.9
 14 15 -1 6.3 7.4
 14 15 -1 2.2 10.5
 -14 -15 1 10 9.2
 -14 -15 1 2 6.4
 13 15 -1 11.1 7.4
 13 15 -1 -9.1 8.7
 -13 -15 1 -7.5 4.9
 -13 -15 1 6.1 8.1
 12 15 -1 -5.6 6.9
 12 15 -1 -1.6 5.2
 -12 -15 1 12.9 9.6
 -12 -15 1 4.4 5.7
 11 15 -1 25.3 8.3
 11 15 -1 8.3 7.7
 -11 -15 1 19.4 8.1
 -11 -15 1 29.8 11.2
 10 15 -1 22.5 8.1
 10 15 -1 29.9 8.7
 -10 -15 1 11 6.5
 -10 -15 1 30.2 11.1
 9 15 -1 4.3 5.4
 9 15 -1 -0.7 5.6
 9 15 -1 -4.1 9.3
 -9 -15 1 -5.2 6
 -9 -15 1 1 5.3
 8 15 -1 21.8 11.4
 8 15 -1 31.5 7.2
 -8 -15 1 21 7.4
 -8 -15 1 17.9 9.7
 -8 -15 1 17.9 8.2
 7 15 -1 3.5 4.9
 7 15 -1 10.9 6.3
 -7 -15 1 9.7 7.3
 -7 -15 1 5.4 5.2
 -7 -15 1 -0.8 6.2
 6 15 -1 6.9 8.2
 6 15 -1 -0.3 3.4
 6 15 -1 1.2 5.6
 -6 -15 1 0.4 4.7
 -6 -15 1 -2.2 5.8
 -6 -15 1 -0.7 4
 5 15 -1 19.8 6.7
 5 15 -1 12.9 7.1
 -5 -15 1 5.9 5.2
 -5 -15 1 8.1 9.9
 -5 -15 1 11.7 6.8
 -5 -15 1 10.4 7
 4 15 -1 -0.3 5.4
 -4 -15 1 4.2 4.6
 -4 -15 1 -0.6 4
 -4 -15 1 -0.5 5.2
 -4 -15 1 5.7 5.5
 -4 -15 1 3.1 4
 3 15 -1 9.7 6.6
 -3 -15 1 14.6 6.7
 -3 -15 1 17.7 7.4
 -3 -15 1 19 6.1
 -3 -15 1 -0.9 6.6
 -3 -15 1 8.7 7.7
 2 15 -1 114.29 12.2
 2 15 -1 115.89 11.4
 -2 -15 1 122.09 12.7
 -2 -15 1 90.29 14.4
 -2 -15 1 106.29 17.3
 -2 -15 1 124.29 18.2
 -2 -15 1 119.79 15.4
 1 15 -1 11.4 4.7
 1 15 -1 21.8 5.5
 -1 -15 1 27.2 9.8
 -1 -15 1 21.3 7.8
 -1 -15 1 26.5 7.7
 -1 -15 1 18.5 6.9
 -1 -15 1 12.7 7.7
 0 -15 1 0.3 6.3
 0 -15 1 10.6 8.3
 0 -15 1 7.3 6.4
 0 -15 1 10.6 5.9
 1 -15 1 35.2 10.5
 1 -15 1 17.1 8.3
 1 -15 1 37.6 9.3
 1 -15 1 28 10
 2 -15 1 87.59 15.7
 2 -15 1 55.99 13.4
 2 -15 1 96.19 16.9
 2 -15 1 62.79 14
 3 -15 1 17.1 8
 3 -15 1 37.2 11.9
 3 -15 1 23.2 9.5
 3 -15 1 22.6 11.4
 4 -15 1 16.9 9.2
 4 -15 1 -6.3 6.8
 4 -15 1 0.2 10.9
 4 -15 1 -11 6.4
 15 14 -1 15 11.2
 15 14 -1 19.7 8.8
 -15 -14 1 36.1 9.4
 -15 -14 1 54.79 14.5
 14 14 -1 -10.6 8.9
 14 14 -1 -4.8 7.6
 -14 -14 1 5.5 8.4
 -14 -14 1 3.9 6.7
 13 14 -1 -16.2 6.6
 13 14 -1 5.7 5.9
 -13 -14 1 2.7 6.6
 -13 -14 1 -5.9 6.3
 12 14 -1 50.99 11.6
 12 14 -1 20.9 8.5
 -12 -14 1 56.39 14
 -12 -14 1 35.4 10.3
 11 14 -1 -6.6 5
 11 14 -1 -0.3 5.3
 -11 -14 1 3.1 7.2
 -11 -14 1 -4.8 3.9
 10 14 -1 32.8 12.3
 10 14 -1 21.7 7.9
 10 14 -1 13.3 7.2
 -10 -14 1 15.4 7
 -10 -14 1 49 12.5
 9 14 -1 45.2 9.9
 9 14 -1 61.99 21.2
 9 14 -1 41.8 12.9
 9 14 -1 58.19 11
 -9 -14 1 50.89 10.5
 -9 -14 1 53.19 13
 8 14 -1 256.27 18.9
 8 14 -1 268.87 24.7
 8 14 -1 274.87 20.3
 -8 -14 1 281.67 23.7
 -8 -14 1 243.38 22.3
 -8 -14 1 270.17 24
 7 14 -1 122.79 17
 7 14 -1 123.09 18.9
 7 14 -1 125.59 13.8
 -7 -14 1 147.19 14.9
 -7 -14 1 114.19 17.2
 -7 -14 1 162.48 21
 6 14 -1 -0.5 5.5
 6 14 -1 10.4 6
 6 14 -1 1.8 3.5
 6 14 -1 6.8 6.8
 -6 -14 1 4.6 4.9
 -6 -14 1 6 5
 -6 -14 1 5.6 5.9
 5 14 -1 2.5 6.1
 5 14 -1 10.1 5.6
 5 14 -1 9.7 6.6
 -5 -14 1 10 6.7
 -5 -14 1 10.8 4.9
 -5 -14 1 11.2 7.3
 -5 -14 1 12.2 6.3
 4 14 -1 5.3 5.4
 4 14 -1 9.4 7.1
 4 14 -1 7.9 5.6
 -4 -14 1 14 5.5
 -4 -14 1 5.3 6.1
 -4 -14 1 11.5 6.9
 -4 -14 1 5.3 4.5
 -4 -14 1 10.6 5
 3 14 -1 0.2 6.6
 3 14 -1 3.2 4.8
 -3 -14 1 8.8 5.9
 -3 -14 1 5 3.9
 -3 -14 1 0.3 4.3
 -3 -14 1 3.6 4.6
 2 14 -1 0.2 4.4
 2 14 -1 4.3 4.8
 2 14 -1 -1.4 6.3
 -2 -14 1 -1.6 5.4
 -2 -14 1 -1.2 3.3
 -2 -14 1 1.7 4.3
 -2 -14 1 5 5
 1 14 -1 91.59 10
 1 14 -1 92.89 16.7
 -1 -14 1 138.89 13
 -1 -14 1 118.69 16.5
 -1 -14 1 145.09 19.9
 -1 -14 1 82.09 15
 0 14 -1 168.08 21.5
 0 -14 1 146.09 18.4
 0 -14 1 150.38 16.8
 0 -14 1 116.19 17.4
 0 -14 1 162.48 17.5
 0 -14 1 163.58 15.8
 -1 14 -1 113.99 18.3
 1 -14 1 100.99 14
 1 -14 1 83.89 14.5
 1 -14 1 83.69 14.1
 1 -14 1 97.99 13.9
 1 -14 1 88.59 14.6
 -2 14 -1 20.2 8.9
 2 -14 1 34.1 9.1
 2 -14 1 37.1 10.2
 2 -14 1 24.6 7.4
 -3 14 -1 35 12
 3 -14 1 17.3 8.6
 3 -14 1 11 8.7
 3 -14 1 12.3 7.7
 3 -14 1 14.3 8.9
 3 -14 1 7.9 7.1
 -4 14 -1 32 11.7
 4 -14 1 11.8 9.4
 4 -14 1 14.5 8.3
 4 -14 1 16.6 7.6
 4 -14 1 12.7 8.6
 -5 14 -1 48.6 14.1
 5 -14 1 41.2 9.6
 5 -14 1 26.9 12.5
 5 -14 1 58.79 12.3
 5 -14 1 18.2 12.8
 15 13 -1 3.2 9.7
 15 13 -1 4.8 7
 -15 -13 1 -2.4 9.1
 -15 -13 1 2.6 6.2
 14 13 -1 18 7
 14 13 -1 7.3 8.1
 -14 -13 1 8.1 7.5
 -14 -13 1 15.1 6.9
 13 13 -1 16 9.1
 13 13 -1 -5.3 4.8
 -13 -13 1 1.4 6.8
 -13 -13 1 -6.9 5.5
 -13 -13 1 1.7 4.8
 12 13 -1 14.2 8.8
 12 13 -1 -6.1 4.8
 12 13 -1 11.9 9.7
 -12 -13 1 13.3 7.5
 -12 -13 1 14.4 8.5
 11 13 -1 12.4 6.2
 11 13 -1 9.5 5.8
 11 13 -1 16.2 9.1
 -11 -13 1 17.1 7.6
 -11 -13 1 17.7 9.2
 10 13 -1 14.1 9.1
 10 13 -1 13.5 5.8
 10 13 -1 4 7.9
 10 13 -1 5.1 4.7
 -10 -13 1 19.8 6.6
 -10 -13 1 19.9 8.5
 9 13 -1 155.88 18
 9 13 -1 155.38 15.3
 9 13 -1 170.08 25.3
 -9 -13 1 151.38 17.8
 -9 -13 1 167.38 17.1
 -9 -13 1 136.79 19.2
 8 13 -1 26.9 7.6
 8 13 -1 19.5 7.6
 8 13 -1 18 10.3
 8 13 -1 19.2 6.4
 -8 -13 1 22.3 7
 -8 -13 1 32.2 9.5
 7 13 -1 125.19 13.2
 7 13 -1 129.29 26.4
 7 13 -1 123.79 16.8
 -7 -13 1 163.58 20.5
 -7 -13 1 116.69 22.6
 6 13 -1 9.5 4.5
 6 13 -1 -3.9 4.2
 6 13 -1 10.6 4.6
 -6 -13 1 2.7 4.6
 -6 -13 1 3.7 3.5
 -6 -13 1 5.1 6.3
 5 13 -1 51.39 10.3
 5 13 -1 41.7 6.7
 5 13 -1 29.3 7.8
 -5 -13 1 41.1 9.2
 -5 -13 1 32.8 7.4
 -5 -13 1 27.6 8.5
 -5 -13 1 23.8 8.5
 4 13 -1 38 8.7
 4 13 -1 22.6 5.8
 -4 -13 1 27.7 7.8
 -4 -13 1 28.6 6.5
 -4 -13 1 29.3 8
 -4 -13 1 33.3 9.8
 -4 -13 1 21 6.2
 3 13 -1 12.2 5.9
 3 13 -1 11.1 6.1
 -3 -13 1 16.6 6.6
 -3 -13 1 12.2 6.2
 -3 -13 1 8.3 5
 -3 -13 1 10.6 6.8
 -3 -13 1 15.4 5.3
 2 13 -1 1.6 3.6
 2 13 -1 -1.5 3.7
 -2 -13 1 2.6 4.4
 -2 -13 1 5.3 3.8
 -2 -13 1 6.4 4.2
 -2 -13 1 6 4
 -2 -13 1 3.1 4.4
 1 13 -1 98.29 9.8
 1 13 -1 93.89 9.9
 -1 -13 1 93.29 12
 -1 -13 1 85.69 13.3
 -1 -13 1 83.09 18
 -1 -13 1 78.49 12.7
 -1 -13 1 84.69 11.5
 0 13 -1 167.28 11.7
 0 13 -1 215.18 12.4
 0 -13 1 200.58 18.7
 0 -13 1 207.58 17.2
 0 -13 1 230.38 19.5
 0 -13 1 193.78 18.4
 0 -13 1 215.38 17
 1 -13 1 27.3 8.1
 1 -13 1 22.6 7.7
 1 -13 1 32.2 9
 1 -13 1 26.7 11.1
 1 -13 1 19.5 6.8
 2 -13 1 14.2 6.2
 2 -13 1 1.6 4.8
 2 -13 1 6.6 4.7
 2 -13 1 16 7.8
 3 -13 1 29.7 8
 3 -13 1 21.7 6.4
 3 -13 1 30 7.8
 3 -13 1 29.5 9.9
 4 -13 1 13.8 6.7
 4 -13 1 13.5 9.6
 4 -13 1 25.5 9.3
 4 -13 1 43.3 9.9
 4 -13 1 30.1 9.3
 5 -13 1 69.49 15.1
 5 -13 1 79.89 19.9
 5 -13 1 66.39 13.8
 5 -13 1 43.6 10.4
 6 -13 1 27.3 8.5
 6 -13 1 18.1 8.9
 6 -13 1 28.8 8
 7 -13 1 74.49 13.8
 7 -13 1 44.9 12.7
 16 12 -1 -6.9 9.9
 16 12 -1 3.5 6.9
 -16 -12 1 17.7 9.3
 15 12 -1 38.8 11.9
 15 12 -1 33.8 12.3
 -15 -12 1 23 10
 -15 -12 1 36.9 10.2
 14 12 -1 -1.5 9.6
 14 12 -1 9.9 7.5
 14 12 -1 1.5 5.8
 -14 -12 1 12.3 6.1
 -14 -12 1 15.7 7.3
 -14 -12 1 6.6 6.5
 13 12 -1 36 13.5
 13 12 -1 17.4 6.9
 13 12 -1 38.1 11.5
 -13 -12 1 21.5 8.6
 -13 -12 1 3.2 6.8
 -13 -12 1 20.1 8
 12 12 -1 -3.5 4.3
 12 12 -1 -8.9 6
 12 12 -1 -0.5 6.3
 -12 -12 1 -2.6 6.6
 -12 -12 1 -4.2 4.7
 11 12 -1 34 10.4
 11 12 -1 21.8 7.2
 11 12 -1 20.2 11.1
 -11 -12 1 32 11.2
 -11 -12 1 37.3 9
 -11 -12 1 28.8 7.4
 10 12 -1 7.1 6.7
 10 12 -1 8.3 5.6
 10 12 -1 12.5 5.9
 10 12 -1 14.1 9.3
 -10 -12 1 11.6 5.5
 -10 -12 1 19.5 7
 -10 -12 1 6.4 7
 9 12 -1 0.3 4.1
 9 12 -1 4.4 5
 9 12 -1 -2.8 4.2
 -9 -12 1 7.8 4.8
 -9 -12 1 4.6 8.2
 8 12 -1 1.1 4.6
 8 12 -1 -2.6 3.7
 8 12 -1 -9.1 4.9
 8 12 -1 4 4.2
 -8 -12 1 1 5.2
 -8 -12 1 -3 2.6
 7 12 -1 185.88 18.4
 7 12 -1 149.19 13.8
 7 12 -1 155.98 15.9
 -7 -12 1 172.28 14.6
 -7 -12 1 174.68 17.2
 -7 -12 1 137.99 15.3
 6 12 -1 99.59 13.9
 6 12 -1 101.99 10.2
 6 12 -1 101.59 12.6
 6 12 -1 91.19 14.3
 -6 -12 1 105.69 11.2
 -6 -12 1 74.39 12.6
 5 12 -1 97.49 9.4
 5 12 -1 114.89 12.2
 5 12 -1 110.89 15
 -5 -12 1 107.49 16.4
 -5 -12 1 120.79 11.7
 -5 -12 1 82.99 13.3
 4 12 -1 11.2 5.3
 4 12 -1 18.5 4.5
 4 12 -1 16.6 6.3
 -4 -12 1 7.6 4.3
 -4 -12 1 18.6 7
 -4 -12 1 27.8 6.5
 -4 -12 1 12.6 4.8
 -4 -12 1 14.8 5.5
 3 12 -1 303.87 19.8
 3 12 -1 262.97 22.1
 3 12 -1 281.37 19.5
 -3 -12 1 302.87 18.9
 -3 -12 1 286.57 21.8
 -3 -12 1 302.67 21.7
 -3 -12 1 299.87 22.4
 -3 -12 1 299.57 18.5
 2 12 -1 16 5.4
 2 12 -1 7.9 4.6
 2 12 -1 12.4 6.1
 -2 -12 1 17.9 7.2
 -2 -12 1 6.9 3.7
 -2 -12 1 14.2 4.9
 -2 -12 1 11.7 5.3
 -2 -12 1 15.1 6.4
 1 12 -1 15.4 5.3
 1 12 -1 12.4 5.2
 1 12 -1 7 4.1
 -1 -12 1 23.8 7.7
 -1 -12 1 14.3 6.2
 -1 -12 1 23.1 6.3
 -1 -12 1 14.2 5.5
 -1 -12 1 10.6 4.9
 0 12 -1 14.8 3.9
 0 12 -1 10.5 3.4
 0 12 -1 14.5 7.3
 0 -12 1 17.3 5.9
 0 -12 1 13.8 5.5
 0 -12 1 6.2 4.7
 0 -12 1 6.5 4.4
 0 -12 1 -0.9 4.1
 -1 12 -1 288.87 22.6
 1 -12 1 303.87 21.4
 1 -12 1 260.17 24.6
 1 -12 1 286.37 19.1
 1 -12 1 298.87 21.9
 1 -12 1 283.27 20.8
 -2 12 -1 26 8.7
 2 -12 1 31.6 7.5
 2 -12 1 16.9 7.2
 2 -12 1 17.3 6.1
 2 -12 1 14.1 5.6
 2 -12 1 13.1 6.1
 -3 12 -1 51.59 10.9
 3 -12 1 37.4 8.7
 3 -12 1 42.6 10.2
 3 -12 1 27.3 7.9
 3 -12 1 37 10.1
 3 -12 1 63.09 12
 -4 12 -1 24.3 7.8
 4 -12 1 34.4 9.1
 4 -12 1 39.5 9.5
 4 -12 1 10.2 5.9
 4 -12 1 36.4 10.7
 4 -12 1 23.7 8.9
 -5 12 -1 25.5 10
 5 -12 1 21.7 7.2
 5 -12 1 14.9 17
 5 -12 1 20.3 8.1
 5 -12 1 17.3 7.4
 5 -12 1 28.7 9.7
 -6 12 -1 63.69 11.9
 6 -12 1 44.4 10.1
 6 -12 1 48.3 13
 6 -12 1 53.59 12.7
 6 -12 1 52.39 13.3
 -7 12 -1 30.8 11.1
 7 -12 1 42.3 12.6
 7 -12 1 43.9 11.7
 8 -12 1 23.3 10.6
 8 -12 1 31.9 9.6
 16 11 -1 43.7 11
 16 11 -1 44.5 16.2
 -16 -11 1 24.4 10.7
 -16 -11 1 24.4 8.6
 15 11 -1 216.08 30.1
 15 11 -1 213.58 20.4
 -15 -11 1 202.98 18.7
 -15 -11 1 172.38 23
 -15 -11 1 192.28 18.1
 14 11 -1 22.9 8.5
 14 11 -1 18.4 9.3
 -14 -11 1 30 9.2
 -14 -11 1 34.3 8.8
 -14 -11 1 28.3 10.1
 13 11 -1 11.6 6.7
 13 11 -1 44.6 11.4
 13 11 -1 22.3 11.4
 -13 -11 1 10.2 7.7
 -13 -11 1 24.6 7.7
 12 11 -1 77.79 13.1
 12 11 -1 64.49 13.6
 12 11 -1 78.79 16.4
 -12 -11 1 82.49 14.1
 -12 -11 1 72.49 13.8
 -12 -11 1 78.39 13.7
 11 11 -1 3.4 5.8
 11 11 -1 9.6 7.9
 11 11 -1 2.3 3.6
 11 11 -1 12.4 5.6
 -11 -11 1 10 5.6
 -11 -11 1 6.3 4.6
 -11 -11 1 11.3 6
 10 11 -1 4.3 5.6
 10 11 -1 0.1 4.1
 10 11 -1 -4.4 3.5
 -10 -11 1 -2.5 4.1
 -10 -11 1 -1.1 3.4
 9 11 -1 315.77 20.8
 9 11 -1 287.77 21.5
 9 11 -1 308.97 23.4
 9 11 -1 318.97 24.4
 -9 -11 1 281.97 21.4
 -9 -11 1 256.87 22.2
 8 11 -1 4.8 4.6
 8 11 -1 1.6 4.2
 8 11 -1 -4.3 4.9
 8 11 -1 1.4 3.3
 -8 -11 1 12 5.6
 -8 -11 1 1.4 4.3
 7 11 -1 298.77 19.8
 7 11 -1 346.37 23
 7 11 -1 296.57 23.1
 -7 -11 1 307.17 20
 -7 -11 1 326.27 23.5
 -7 -11 1 306.57 22
 6 11 -1 458.95 25.2
 6 11 -1 486.45 25.2
 6 11 -1 424.66 28.3
 -6 -11 1 452.25 28.1
 -6 -11 1 460.55 25.2
 -6 -11 1 425.26 28.3
 5 11 -1 99.69 9.8
 5 11 -1 126.39 11.5
 5 11 -1 111.69 13.6
 5 11 -1 108.19 15.3
 -5 -11 1 114.79 11
 -5 -11 1 102.29 14.5
 -5 -11 1 88.59 13
 4 11 -1 3.2 3.6
 4 11 -1 -1.1 2.9
 4 11 -1 6.3 4.1
 4 11 -1 2.7 2.7
 -4 -11 1 3.6 3.1
 -4 -11 1 1.9 3.5
 -4 -11 1 2.2 3.9
 -4 -11 1 -2.3 2.5
 -4 -11 1 2.6 3.3
 3 11 -1 0.6 3.7
 3 11 -1 1.2 3.9
 3 11 -1 4.8 3.9
 -3 -11 1 6.1 4.7
 -3 -11 1 1.1 3.5
 -3 -11 1 4.7 3.8
 -3 -11 1 2.9 3.2
 -3 -11 1 1.1 2.9
 2 11 -1 15.4 4.6
 2 11 -1 16.8 5.6
 2 11 -1 25.4 6.1
 -2 -11 1 21.6 5.9
 -2 -11 1 21.7 6.5
 -2 -11 1 6 3.9
 -2 -11 1 20.9 6.2
 -2 -11 1 7.6 4.2
 1 11 -1 -0.6 3.4
 1 11 -1 0.3 3.2
 1 11 -1 3 5.6
 -1 -11 1 0.8 3
 -1 -11 1 2.6 5
 -1 -11 1 3.9 3.3
 -1 -11 1 -7.1 4.5
 -1 -11 1 6.5 4.7
 0 11 -1 1.9 3
 0 11 -1 4.4 3.1
 0 11 -1 -1.8 2.8
 0 -11 1 3.8 4.4
 0 -11 1 7 4.6
 0 -11 1 2.4 3.1
 0 -11 1 6.3 3.3
 0 -11 1 5.5 4.6
 -1 11 -1 122.19 8.4
 -1 11 -1 125.79 8.4
 -1 11 -1 171.38 14.9
 1 -11 1 118.69 12.9
 1 -11 1 138.39 12
 1 -11 1 109.49 14.1
 1 -11 1 131.29 13.8
 1 -11 1 116.09 12.5
 -2 11 -1 197.98 16.7
 2 -11 1 202.48 16.8
 2 -11 1 164.98 15.6
 2 -11 1 201.08 17.1
 2 -11 1 197.88 14.9
 2 -11 1 198.08 17.5
 -3 11 -1 57.19 10
 3 -11 1 64.89 11
 3 -11 1 76.59 17.5
 3 -11 1 76.89 12.3
 3 -11 1 57.39 10
 3 -11 1 72.69 11.3
 -4 11 -1 37.3 8.7
 4 -11 1 29.9 8
 4 -11 1 31.3 8.6
 4 -11 1 21.4 8
 4 -11 1 27.6 7.8
 4 -11 1 39.9 9.2
 -5 11 -1 12 6.3
 5 -11 1 14.3 6.6
 5 -11 1 1 7.1
 5 -11 1 11.2 4.9
 5 -11 1 14 6.4
 5 -11 1 5.7 7
 -6 11 -1 2.2 6.5
 6 -11 1 7.8 8.7
 6 -11 1 9.7 5.9
 6 -11 1 19.6 5.8
 6 -11 1 17 8.9
 6 -11 1 7.1 6.5
 7 -11 1 -3.4 9.5
 7 -11 1 5.3 7.1
 7 -11 1 11.9 7.8
 7 -11 1 1.5 9.6
 8 -11 1 20 8.4
 8 -11 1 34.8 10
 9 -11 1 19 9.8
 9 -11 1 6.6 10
 16 10 -1 106.89 20.9
 16 10 -1 76.39 15.4
 -16 -10 1 70.09 14.5
 -16 -10 1 77.39 12.4
 15 10 -1 58.99 11.6
 15 10 -1 39.2 13
 -15 -10 1 46.4 13
 -15 -10 1 45.5 9.8
 -15 -10 1 52.79 10.6
 14 10 -1 -4.8 6.8
 14 10 -1 1.1 5
 -14 -10 1 -6.2 6.2
 -14 -10 1 -2.2 4.2
 13 10 -1 54.39 12
 13 10 -1 62.99 11.5
 13 10 -1 53.69 13.6
 -13 -10 1 49.4 10
 -13 -10 1 52.09 12.3
 -13 -10 1 53.89 10.9
 12 10 -1 8.8 9.7
 12 10 -1 16.6 6.6
 12 10 -1 9.6 5.2
 12 10 -1 10.1 7.1
 -12 -10 1 13.5 5.5
 -12 -10 1 13.6 7.9
 -12 -10 1 10.9 6.2
 -12 -10 1 23.6 7.2
 11 10 -1 39 12
 11 10 -1 15.2 6.7
 11 10 -1 10.5 7.3
 -11 -10 1 19 6.7
 -11 -10 1 24.5 9.9
 -11 -10 1 18.8 5.5
 10 10 -1 4 4.3
 10 10 -1 -1.9 4.2
 10 10 -1 2.6 4.2
 -10 -10 1 3.4 4.5
 -10 -10 1 7.6 5.8
 9 10 -1 178.18 14.6
 9 10 -1 159.28 16.4
 9 10 -1 148.79 15.4
 9 10 -1 133.29 14.2
 -9 -10 1 174.98 16.7
 -9 -10 1 130.69 13.6
 8 10 -1 141.49 13.2
 8 10 -1 159.38 15.6
 8 10 -1 168.58 14.8
 8 10 -1 131.39 16.3
 -8 -10 1 163.08 14.8
 -8 -10 1 161.88 15.6
 -8 -10 1 118.29 11.8
 7 10 -1 6.4 3.4
 7 10 -1 12.2 5.6
 7 10 -1 7.8 5
 7 10 -1 8.3 4.7
 -7 -10 1 6.2 4.1
 -7 -10 1 -2 2.3
 -7 -10 1 9.8 6.1
 6 10 -1 33.2 7.2
 6 10 -1 39.1 7.8
 6 10 -1 36.2 8
 6 10 -1 23.4 6.8
 -6 -10 1 23.3 6.9
 -6 -10 1 42.8 7.5
 -6 -10 1 20.3 5.4
 5 10 -1 156.28 15
 5 10 -1 166.78 12.5
 5 10 -1 157.38 12.6
 -5 -10 1 184.68 15.6
 4 10 -1 190.18 17.8
 4 10 -1 200.98 15.6
 4 10 -1 215.98 13.6
 -4 -10 1 176.98 16.1
 -4 -10 1 186.78 13.8
 -4 -10 1 199.58 16.4
 -4 -10 1 217.18 14
 3 10 -1 9.4 4.1
 3 10 -1 16.1 4.2
 3 10 -1 18.2 5.2
 -3 -10 1 16.8 5
 -3 -10 1 9 3.5
 -3 -10 1 15 5.5
 -3 -10 1 7.7 4.5
 -3 -10 1 15.1 4.5
 2 10 -1 61.09 8.7
 2 10 -1 57.19 8.5
 -2 -10 1 48.3 8.8
 -2 -10 1 38.9 7.2
 -2 -10 1 55.59 8.4
 -2 -10 1 52.69 7.9
 -2 -10 1 55.89 9.2
 1 10 -1 163.08 12.4
 1 10 -1 186.28 17.9
 1 10 -1 163.78 12.1
 -1 -10 1 171.28 14.6
 -1 -10 1 168.68 14.7
 -1 -10 1 196.08 14.2
 -1 -10 1 178.48 14.9
 -1 -10 1 157.48 12.3
 0 10 -1 190.38 12.3
 0 10 -1 180.78 12.1
 0 10 -1 196.98 16.2
 0 -10 1 173.48 14.2
 0 -10 1 175.78 13.1
 0 -10 1 184.58 15.4
 0 -10 1 210.38 15.5
 0 -10 1 200.18 16.1
 -1 10 -1 65.49 10.8
 -1 10 -1 56.19 5.7
 -1 10 -1 64.19 6
 1 -10 1 60.09 9.1
 1 -10 1 47.4 8.6
 1 -10 1 66.89 8.9
 1 -10 1 62.69 9.9
 1 -10 1 53.79 9.2
 -2 10 -1 56.29 10.1
 2 -10 1 55.59 11
 2 -10 1 42.9 9
 2 -10 1 36.4 8.2
 2 -10 1 30.4 7.6
 -3 10 -1 52.69 9.9
 3 -10 1 51.09 9.4
 3 -10 1 62.79 14
 3 -10 1 54.99 9.8
 3 -10 1 66.19 10.9
 -4 10 -1 149.09 14.2
 4 -10 1 132.49 13
 4 -10 1 149.19 14.1
 4 -10 1 151.78 13.8
 4 -10 1 139.69 14.8
 -5 10 -1 157.28 14.6
 5 -10 1 150.68 16
 5 -10 1 143.39 13.4
 5 -10 1 147.89 14.8
 5 -10 1 166.48 16.9
 5 -10 1 152.38 15.1
 -6 10 -1 11.2 5.6
 6 -10 1 5.4 6.7
 6 -10 1 10.3 5.9
 6 -10 1 3.5 6.5
 6 -10 1 -1.9 3.6
 6 -10 1 -3.9 5
 7 -10 1 -5.6 3.7
 7 -10 1 -2.9 5.3
 7 -10 1 -12 7.1
 7 -10 1 5.8 7.7
 8 -10 1 5.6 9.5
 8 -10 1 9.6 6.4
 8 -10 1 1.5 4.7
 9 -10 1 28.8 8.8
 9 -10 1 31.5 9.7
 10 -10 1 2.8 7.9
 16 9 -1 -4.4 9.7
 16 9 -1 9.2 10.1
 -16 -9 1 2.5 5
 -16 -9 1 -3.2 7
 15 9 -1 80.59 14
 15 9 -1 83.39 16.8
 -15 -9 1 39.4 11.4
 -15 -9 1 73.69 12.4
 -15 -9 1 78.49 11.8
 14 9 -1 57.59 11.6
 14 9 -1 48.9 14.8
 -14 -9 1 72.89 13.6
 -14 -9 1 52.49 10.4
 -14 -9 1 57.59 14.3
 13 9 -1 64.99 14.4
 13 9 -1 46.5 10.2
 -13 -9 1 29.3 9
 -13 -9 1 56.69 12.1
 -13 -9 1 40.5 8.4
 -13 -9 1 67.59 11.5
 12 9 -1 24.6 7.2
 12 9 -1 31.2 8.5
 12 9 -1 29.1 10.7
 -12 -9 1 22.7 6.2
 -12 -9 1 19.9 6.4
 11 9 -1 56.69 10.8
 11 9 -1 67.19 15.5
 11 9 -1 42.4 9
 -11 -9 1 58.89 10.3
 -11 -9 1 46.9 7.4
 -11 -9 1 91.09 13.9
 10 9 -1 25.1 8
 10 9 -1 50.49 9.5
 10 9 -1 47.1 9.7
 10 9 -1 51.09 12.3
 -10 -9 1 50.99 10.7
 -10 -9 1 48 8.5
 -10 -9 1 54.09 10.2
 9 9 -1 19.2 5.9
 9 9 -1 18.2 7.2
 9 9 -1 21.9 7.2
 -9 -9 1 23.5 7
 -9 -9 1 28 7.2
 -9 -9 1 26.7 8.2
 8 9 -1 49.99 10
 8 9 -1 35.8 8.2
 8 9 -1 43.8 7.9
 8 9 -1 46.5 9.8
 -8 -9 1 46.4 9.4
 -8 -9 1 56.49 8.8
 -8 -9 1 36.2 8.3
 7 9 -1 25.4 7.4
 7 9 -1 21.1 6.6
 7 9 -1 22.4 6.5
 7 9 -1 46 8
 -7 -9 1 37.4 9.1
 -7 -9 1 35.7 7.7
 -7 -9 1 24.8 5.5
 6 9 -1 169.18 13
 6 9 -1 180.48 15.5
 6 9 -1 193.28 14.2
 6 9 -1 200.98 16.2
 -6 -9 1 181.48 13.4
 -6 -9 1 182.38 16
 -6 -9 1 182.58 15.1
 5 9 -1 105.49 11.5
 5 9 -1 125.29 12.5
 5 9 -1 133.39 10.7
 5 9 -1 124.49 10.5
 -5 -9 1 130.89 10.8
 -5 -9 1 111.99 11.9
 -5 -9 1 130.59 12.3
 4 9 -1 28.1 5.4
 4 9 -1 27.6 5.4
 4 9 -1 21.4 6
 4 9 -1 17.7 5.9
 -4 -9 1 21.1 6.2
 -4 -9 1 21.9 5.2
 -4 -9 1 27.6 6.2
 3 9 -1 4 2.8
 3 9 -1 5.7 3.3
 3 9 -1 2.9 3.1
 3 9 -1 2.5 2.2
 -3 -9 1 5.4 4.1
 -3 -9 1 4.5 3.3
 -3 -9 1 1.2 2.3
 -3 -9 1 5.8 3.4
 2 9 -1 -2.4 2.4
 2 9 -1 5.7 3.7
 -2 -9 1 2.1 3
 -2 -9 1 7.4 3.2
 -2 -9 1 5.9 3.8
 -2 -9 1 6.5 3.2
 -2 -9 1 4.1 3.2
 1 9 -1 162.38 11.7
 1 9 -1 178.58 14.7
 1 9 -1 164.18 12.4
 -1 -9 1 180.68 13
 -1 -9 1 191.38 14.5
 -1 -9 1 192.88 14.3
 -1 -9 1 186.08 12.6
 -1 -9 1 189.48 14.8
 0 9 -1 5.1 2.8
 0 9 -1 1.9 3.4
 0 9 -1 3.5 2.6
 0 -9 1 3.4 3.4
 0 -9 1 1.4 3.5
 0 -9 1 -2.2 2.6
 0 -9 1 0.4 2.6
 0 -9 1 1.7 2.5
 -1 9 -1 17.7 3.8
 -1 9 -1 20.1 3.9
 1 -9 1 16.8 4.6
 1 -9 1 17.9 4.9
 1 -9 1 15.8 3.9
 1 -9 1 6.5 3.4
 1 -9 1 31.9 7.8
 -2 9 -1 -0.4 1.5
 2 -9 1 2.4 3.9
 2 -9 1 -1.8 2.6
 2 -9 1 1.7 2.4
 2 -9 1 2.3 3
 2 -9 1 -0.5 3.4
 -3 9 -1 95.29 14.6
 3 -9 1 66.39 9.5
 3 -9 1 91.69 10.2
 3 -9 1 109.79 14.6
 3 -9 1 93.39 12
 3 -9 1 91.39 16.3
 -4 9 -1 0.9 3.4
 4 -9 1 9.3 4.6
 4 -9 1 8.4 4.9
 4 -9 1 12.1 5.7
 4 -9 1 14.4 5.2
 4 -9 1 3.2 4.2
 -5 9 -1 13.5 5.1
 5 -9 1 16.4 6.1
 5 -9 1 8.1 4.7
 5 -9 1 12.8 4.8
 5 -9 1 10.9 6
 -6 9 -1 5.2 4.7
 6 -9 1 5.5 4.1
 6 -9 1 3.9 6.9
 6 -9 1 5 3.6
 6 -9 1 5.7 5.4
 6 -9 1 3.9 7.5
 -7 9 -1 6.1 4.5
 7 -9 1 5 5.3
 7 -9 1 4.9 6.8
 7 -9 1 7.2 4.8
 7 -9 1 -3.8 3
 7 -9 1 -5 6.3
 8 -9 1 0.6 8
 8 -9 1 -4.7 4
 8 -9 1 1 8.1
 8 -9 1 1.9 5.7
 9 -9 1 26.6 7.8
 9 -9 1 11.3 10.6
 9 -9 1 13.7 6.9
 10 -9 1 118.19 15.9
 10 -9 1 86.59 15.1
 16 8 -1 5.3 6.3
 16 8 -1 -5.8 7
 -16 -8 1 -0.2 9.1
 -16 -8 1 -3.4 7.4
 -16 -8 1 5.2 4.3
 15 8 -1 34.9 8.1
 15 8 -1 21 9.9
 -15 -8 1 40.2 10.6
 -15 -8 1 47.5 8.2
 -15 -8 1 40.6 9.4
 14 8 -1 52.79 14.5
 14 8 -1 72.99 12.8
 -14 -8 1 86.59 15
 -14 -8 1 58.89 9.9
 13 8 -1 3.4 8.3
 13 8 -1 3.2 5.4
 -13 -8 1 3.8 3.5
 -13 -8 1 -2.7 5.8
 -13 -8 1 9.2 5.1
 -13 -8 1 4.1 6.5
 12 8 -1 -1.7 6.3
 12 8 -1 1.6 3.9
 12 8 -1 5.9 5
 12 8 -1 1.4 5.8
 -12 -8 1 -3 2.6
 -12 -8 1 3 4.8
 -12 -8 1 0.7 3.7
 11 8 -1 154.78 22.1
 11 8 -1 119.09 12.7
 11 8 -1 133.59 13.5
 -11 -8 1 113.39 11.5
 -11 -8 1 116.69 16
 -11 -8 1 123.39 15.2
 -11 -8 1 139.49 12.2
 10 8 -1 43.4 9.1
 10 8 -1 59.69 9.8
 10 8 -1 39.7 9.4
 -10 -8 1 51.19 9.4
 -10 -8 1 54.69 11.2
 -10 -8 1 37.6 7.2
 -10 -8 1 46.2 8.2
 9 8 -1 68.59 11.9
 9 8 -1 47 9.2
 9 8 -1 50.29 8.3
 9 8 -1 70.59 11.7
 -9 -8 1 42.6 7.8
 -9 -8 1 41.1 9.5
 -9 -8 1 56.39 8.7
 8 8 -1 19.7 5.6
 8 8 -1 23 8.8
 8 8 -1 27.6 7.6
 -8 -8 1 28.5 6.9
 -8 -8 1 27.5 7.9
 -8 -8 1 16.3 5.1
 7 8 -1 930.71 48.7
 7 8 -1 962.3 42.5
 7 8 -1 964.9 45.8
 7 8 -1 1054.79 45.7
 -7 -8 1 967.2 45.9
 -7 -8 1 982.4 44.3
 -7 -8 1 976.6 42.6
 6 8 -1 118.89 11.7
 6 8 -1 109.79 11.3
 6 8 -1 98.79 9.5
 6 8 -1 125.59 11.3
 -6 -8 1 112.69 11.1
 -6 -8 1 107.99 9.8
 -6 -8 1 113.09 11.8
 5 8 -1 7.7 3.9
 5 8 -1 5.5 3.5
 5 8 -1 17.7 5.7
 5 8 -1 4.5 3.1
 -5 -8 1 7.8 3.7
 -5 -8 1 7.8 3.1
 -5 -8 1 2.7 2.4
 4 8 -1 0.8 2.2
 4 8 -1 -1.8 2.4
 4 8 -1 1 2.1
 4 8 -1 4.8 3.2
 -4 -8 1 2.2 2.6
 -4 -8 1 0.7 2.1
 -4 -8 1 4.3 3.2
 -4 -8 1 5.6 3.6
 3 8 -1 2 2.7
 3 8 -1 2.2 2.5
 3 8 -1 7.7 3
 3 8 -1 2.8 3.2
 -3 -8 1 3.4 3.4
 -3 -8 1 1 2.1
 -3 -8 1 -0.5 2.3
 -3 -8 1 3.3 2.6
 2 8 -1 -0.4 2
 2 8 -1 1.6 2.1
 2 8 -1 1.8 2.7
 2 8 -1 3.4 2.4
 -2 -8 1 2.4 2.8
 -2 -8 1 0.2 1.6
 -2 -8 1 4.2 2.9
 -2 -8 1 3.2 2.2
 -2 -8 1 2.5 2.4
 1 8 -1 63.49 8
 1 8 -1 76.79 7.3
 1 8 -1 69.69 10.1
 -1 -8 1 86.69 11.8
 -1 -8 1 84.89 10.5
 -1 -8 1 80.99 8.9
 -1 -8 1 78.89 7.7
 -1 -8 1 70.79 7
 0 8 -1 116.29 8.9
 0 8 -1 135.09 9.8
 0 8 -1 115.39 10.9
 0 -8 1 134.99 10.6
 0 -8 1 140.99 11.8
 0 -8 1 124.29 11.1
 0 -8 1 124.69 9.4
 -1 8 -1 402.16 18.1
 -1 8 -1 427.76 18.9
 -1 8 -1 382.06 22.3
 1 -8 1 370.46 21.9
 1 -8 1 404.56 29.2
 1 -8 1 395.36 22.6
 1 -8 1 398.06 22
 -2 8 -1 156.08 8.3
 -2 8 -1 160.88 12.8
 2 -8 1 166.88 13.3
 2 -8 1 146.39 12.2
 2 -8 1 159.68 13.4
 2 -8 1 149.39 12.3
 2 -8 1 155.18 12
 -3 8 -1 266.87 17.6
 3 -8 1 284.37 17.4
 3 -8 1 273.07 18.4
 3 -8 1 258.87 16.8
 3 -8 1 246.48 18.1
 3 -8 1 271.77 17.6
 -4 8 -1 77.49 10.4
 4 -8 1 67.49 9.6
 4 -8 1 49.3 8.4
 4 -8 1 65.99 10.1
 4 -8 1 65.49 11.4
 4 -8 1 72.19 9.9
 -5 8 -1 47.7 8.3
 -5 8 -1 46 9.1
 5 -8 1 34 7.3
 5 -8 1 37.2 7.1
 5 -8 1 29.6 8
 5 -8 1 54.29 10.9
 5 -8 1 42.5 9
 -6 8 -1 21.6 6.6
 -6 8 -1 20.7 5.9
 6 -8 1 13.3 5
 6 -8 1 3.2 5.8
 6 -8 1 26.9 8.1
 6 -8 1 22.1 5.9
 6 -8 1 10.4 4.6
 -7 8 -1 4.7 8.1
 -7 8 -1 5.9 3.9
 7 -8 1 6.9 5.4
 7 -8 1 7.7 4.6
 7 -8 1 0.5 4.2
 7 -8 1 -0.7 5.8
 7 -8 1 3.4 4.2
 -8 8 -1 -1.6 4.6
 8 -8 1 2.8 3.9
 8 -8 1 13 6.9
 8 -8 1 -4.6 4.4
 9 -8 1 76.49 17.5
 9 -8 1 64.89 12
 9 -8 1 88.09 12.3
 9 -8 1 74.09 13.2
 10 -8 1 123.49 19.8
 10 -8 1 131.69 18.1
 11 -8 1 61.29 11.7
 11 -8 1 69.19 14.1
 16 7 -1 43.8 9.8
 16 7 -1 36.1 14.1
 -16 -7 1 46.3 12.5
 -16 -7 1 54.49 11
 15 7 -1 6.5 7.3
 15 7 -1 -0.3 5.1
 -15 -7 1 -5.4 8
 -15 -7 1 8.4 7.1
 -15 -7 1 -5.4 6.2
 -15 -7 1 1.4 3.6
 14 7 -1 19.1 8.8
 14 7 -1 2.1 4.9
 -14 -7 1 5.8 3.6
 -14 -7 1 -10.4 5
 -14 -7 1 7.2 6.8
 13 7 -1 124.59 21.7
 13 7 -1 142.39 20.8
 13 7 -1 120.29 15.4
 -13 -7 1 107.09 10.4
 -13 -7 1 131.09 17.7
 -13 -7 1 132.89 13
 12 7 -1 26.8 7.4
 12 7 -1 35.9 12.6
 12 7 -1 14.1 8.8
 -12 -7 1 38.8 6.9
 -12 -7 1 41.6 9.9
 -12 -7 1 44.4 10.4
 -12 -7 1 46.5 7.8
 11 7 -1 39.9 8.8
 11 7 -1 38.6 9
 11 7 -1 53.89 12.9
 -11 -7 1 42.5 10.1
 -11 -7 1 33.9 6.7
 -11 -7 1 45.4 8.7
 10 7 -1 13.9 6.2
 10 7 -1 14.6 5
 10 7 -1 31.9 9.3
 10 7 -1 23.4 6.4
 -10 -7 1 20.1 5.9
 -10 -7 1 12.3 4.2
 -10 -7 1 15.1 5.3
 -10 -7 1 11.4 5.7
 9 7 -1 125.39 12.2
 9 7 -1 116.49 15.6
 9 7 -1 131.39 14
 9 7 -1 127.69 11.4
 -9 -7 1 125.19 11.4
 -9 -7 1 126.89 11.9
 -9 -7 1 113.59 14.6
 -9 -7 1 142.49 11.9
 8 7 -1 33.5 7.7
 8 7 -1 40.8 7.9
 8 7 -1 39.1 7
 8 7 -1 41.8 9.9
 -8 -7 1 49.3 8.5
 -8 -7 1 40.8 7
 -8 -7 1 41.1 8.6
 7 7 -1 22.8 5.2
 7 7 -1 25.2 7.7
 7 7 -1 31.5 8.2
 7 7 -1 33.8 6.9
 -7 -7 1 33.3 7.6
 -7 -7 1 29.7 6.2
 -7 -7 1 13.5 4.1
 6 7 -1 381.96 22.5
 6 7 -1 429.16 23.1
 6 7 -1 394.46 20.8
 6 7 -1 395.16 23.3
 -6 -7 1 382.46 22
 -6 -7 1 443.16 24.4
 -6 -7 1 384.76 20.7
 5 7 -1 1.8 2.1
 5 7 -1 4.3 2.8
 5 7 -1 4.6 3.5
 5 7 -1 2.4 3.2
 -5 -7 1 4.3 2.4
 -5 -7 1 2.9 2.3
 -5 -7 1 3.1 3.5
 4 7 -1 5.3 2.8
 4 7 -1 3.1 3.3
 4 7 -1 2.7 2.3
 4 7 -1 5.1 2.8
 -4 -7 1 3.4 2.3
 -4 -7 1 6.3 2.8
 -4 -7 1 1.4 2
 3 7 -1 5.9 2.9
 3 7 -1 6 2.4
 3 7 -1 5.8 3
 3 7 -1 6.7 3.3
 -3 -7 1 5.2 2.4
 -3 -7 1 0.1 2.3
 -3 -7 1 9.5 3.4
 2 7 -1 103.59 8.7
 2 7 -1 89.69 8.2
 2 7 -1 99.19 7.4
 2 7 -1 101.89 9.7
 -2 -7 1 115.69 10
 -2 -7 1 100.89 9.3
 -2 -7 1 86.39 7.5
 -2 -7 1 91.39 7.8
 1 7 -1 38.6 5.7
 1 7 -1 58.69 7.1
 1 7 -1 36.3 6.7
 -1 -7 1 22.9 4.6
 -1 -7 1 48.3 6.7
 -1 -7 1 36 5.2
 -1 -7 1 56.09 7.6
 -1 -7 1 28.5 5.4
 0 7 -1 296.67 15.5
 0 7 -1 292.17 17.7
 0 7 -1 298.07 14.9
 0 -7 1 319.27 17.9
 0 -7 1 268.07 16.3
 0 -7 1 297.97 17.7
 0 -7 1 286.07 16.1
 0 -7 1 283.57 15.2
 -1 7 -1 112.69 7.5
 -1 7 -1 115.69 8
 -1 7 -1 116.19 10
 1 -7 1 116.09 9.9
 1 -7 1 107.79 9.9
 1 -7 1 97.19 9
 1 -7 1 99.59 9
 1 -7 1 116.49 9.4
 -2 7 -1 113.69 6.8
 -2 7 -1 130.29 10.5
 2 -7 1 120.49 10.6
 2 -7 1 126.69 10.1
 2 -7 1 107.49 9.4
 2 -7 1 114.19 10
 2 -7 1 125.69 11.1
 -3 7 -1 1079.69 45.6
 3 -7 1 1055.79 44.6
 3 -7 1 1107.89 47.1
 3 -7 1 1040.8 45.2
 3 -7 1 1112.59 45.4
 3 -7 1 1024.2 46.5
 -4 7 -1 763.92 38.1
 -4 7 -1 830.92 36.1
 4 -7 1 757.62 36.2
 4 -7 1 823.32 38.1
 4 -7 1 797.22 37.8
 4 -7 1 775.22 38.3
 -5 7 -1 121.29 11.8
 -5 7 -1 98.39 9.3
 5 -7 1 114.09 11.2
 5 -7 1 128.49 11.4
 5 -7 1 106.19 12.9
 5 -7 1 116.09 11.8
 -6 7 -1 16.4 5.2
 -6 7 -1 14.9 4.6
 6 -7 1 10.5 4.6
 6 -7 1 17.6 5.5
 6 -7 1 9.3 3.5
 -7 7 -1 3.6 2.8
 -7 7 -1 2.5 4.2
 7 -7 1 1.1 5.2
 7 -7 1 -2.9 2.7
 7 -7 1 -6.7 3.4
 -8 7 -1 36.7 11.8
 8 -7 1 43.2 9.3
 8 -7 1 44.3 8.9
 8 -7 1 51.09 8.6
 -9 7 -1 8.4 6.2
 9 -7 1 1.1 4.7
 9 -7 1 0.6 4.2
 9 -7 1 7.8 7.7
 10 -7 1 5.7 5.6
 10 -7 1 36.3 18.6
 10 -7 1 0.3 4.9
 11 -7 1 20.5 8.1
 11 -7 1 20.3 7.5
 11 -7 1 19.7 11.4
 12 -7 1 47.2 10.7
 12 -7 1 48.8 11.5
 16 6 -1 18.7 11.8
 16 6 -1 36.9 10.5
 -16 -6 1 33.3 10.4
 -16 -6 1 34.9 10.9
 -16 -6 1 22.8 11.8
 15 6 -1 12.6 8.7
 15 6 -1 17.8 7
 -15 -6 1 25.6 9.1
 -15 -6 1 15.2 8.9
 -15 -6 1 15.9 8.1
 14 6 -1 19.3 7
 -14 -6 1 14.3 4.3
 -14 -6 1 12.5 7.3
 13 6 -1 88.39 13
 13 6 -1 79.19 16.1
 -13 -6 1 73.99 9.2
 -13 -6 1 59.49 10.9
 -13 -6 1 60.19 12.2
 -13 -6 1 53.69 9.8
 12 6 -1 103.79 25.6
 12 6 -1 121.39 12.5
 -12 -6 1 108.49 11.1
 -12 -6 1 112.89 14.2
 -12 -6 1 89.39 8.6
 -12 -6 1 87.39 13.1
 11 6 -1 3.1 5.8
 11 6 -1 2.4 3.1
 -11 -6 1 7.2 4.4
 -11 -6 1 4.1 2.8
 -11 -6 1 4.8 5.3
 -11 -6 1 1.8 3.2
 10 6 -1 27.3 6.4
 10 6 -1 22.9 5.2
 10 6 -1 42.1 9.8
 -10 -6 1 34.7 8.2
 -10 -6 1 35.2 7
 -10 -6 1 24.8 6.4
 -10 -6 1 38 7
 9 6 -1 19.4 5.5
 9 6 -1 28.1 6.3
 9 6 -1 16.2 5.9
 -9 -6 1 14.6 3.8
 -9 -6 1 10.4 4
 -9 -6 1 14.8 5.9
 -9 -6 1 20.8 5.2
 8 6 -1 23.7 7.7
 8 6 -1 28.1 5.8
 8 6 -1 24.8 5.5
 8 6 -1 32 7.7
 -8 -6 1 24.3 5.1
 -8 -6 1 25.8 5.8
 -8 -6 1 25.3 5.5
 -8 -6 1 21.2 6.8
 7 6 -1 23.9 6.1
 7 6 -1 25.3 6.2
 7 6 -1 22.2 5.1
 -7 -6 1 26.6 6.1
 -7 -6 1 21.2 5.7
 -7 -6 1 16.9 4.9
 6 6 -1 749.33 34.8
 6 6 -1 750.62 32.5
 6 6 -1 716.43 34.9
 6 6 -1 718.93 34
 -6 -6 1 712.63 34.7
 -6 -6 1 776.72 32.6
 -6 -6 1 700.03 33.2
 5 6 -1 89.49 8.9
 5 6 -1 66.69 7.9
 5 6 -1 71.29 10
 5 6 -1 73.99 7.2
 -5 -6 1 68.29 7.1
 -5 -6 1 81.59 8.6
 4 6 -1 55.09 6.3
 4 6 -1 78.29 10.1
 4 6 -1 60.39 6.3
 4 6 -1 67.09 9.2
 -4 -6 1 61.19 9.8
 -4 -6 1 71.09 7.7
 -4 -6 1 66.49 7.7
 3 6 -1 623.04 27
 3 6 -1 628.54 28.9
 3 6 -1 665.73 27.4
 3 6 -1 609.34 29.5
 -3 -6 1 637.04 29.5
 -3 -6 1 633.04 26.8
 -3 -6 1 638.74 29.4
 -3 -6 1 651.83 27.3
 2 6 -1 443.76 21.8
 2 6 -1 475.75 20.3
 2 6 -1 472.15 20.8
 2 6 -1 494.15 23.8
 -2 -6 1 442.06 20.2
 -2 -6 1 464.55 23.2
 -2 -6 1 470.95 22.8
 -2 -6 1 449.36 20.8
 1 6 -1 9.7 3.3
 1 6 -1 7 2.4
 1 6 -1 4.4 2.5
 1 6 -1 3.2 2.6
 -1 -6 1 8.8 3.2
 -1 -6 1 3.8 2.7
 -1 -6 1 7.1 2.7
 -1 -6 1 4.1 2.5
 0 6 -1 325.27 15.3
 0 6 -1 332.97 15.6
 0 6 -1 284.27 17
 0 -6 1 286.37 16.1
 0 -6 1 289.77 17
 0 -6 1 310.77 15.3
 0 -6 1 318.47 16.1
 -1 6 -1 104.89 9.1
 -1 6 -1 111.39 7.3
 -1 6 -1 111.79 7
 1 -6 1 95.19 8.1
 1 -6 1 99.49 8.8
 1 -6 1 96.29 8.6
 1 -6 1 98.39 8.7
 1 -6 1 111.69 8.6
 -2 6 -1 113.19 8.4
 -2 6 -1 106.99 6.3
 -2 6 -1 109.39 9.1
 2 -6 1 105.59 9
 2 -6 1 106.39 8.5
 2 -6 1 100.29 9.2
 2 -6 1 107.19 8.9
 2 -6 1 92.49 9
 -3 6 -1 89.09 8.2
 -3 6 -1 77.29 8.4
 3 -6 1 85.19 8.5
 3 -6 1 76.29 7.5
 3 -6 1 99.19 8.4
 3 -6 1 74.19 7.7
 -4 6 -1 330.57 18.6
 4 -6 1 366.16 21
 4 -6 1 407.46 20.8
 4 -6 1 345.17 18.4
 4 -6 1 365.06 19.4
 -5 6 -1 199.98 13
 -5 6 -1 185.88 14.5
 5 -6 1 200.98 14.7
 5 -6 1 251.67 13.5
 5 -6 1 190.28 15.1
 -6 6 -1 8.7 3.9
 -6 6 -1 9 3.1
 6 -6 1 10.3 4.6
 6 -6 1 13.1 5.1
 6 -6 1 8.5 3
 6 -6 1 16.2 5.6
 -7 6 -1 6.6 4.5
 -7 6 -1 1.6 2.8
 7 -6 1 1.5 2.5
 7 -6 1 4 4.5
 7 -6 1 4 4.2
 -8 6 -1 13.3 5
 8 -6 1 8.9 4.7
 8 -6 1 11.8 4.9
 9 -6 1 20.4 6.6
 9 -6 1 13.1 7.3
 9 -6 1 11.7 5.5
 -10 6 -1 0.8 5.4
 10 -6 1 4.9 8
 10 -6 1 13.2 6.3
 10 -6 1 8.6 5.9
 11 -6 1 9.3 6
 11 -6 1 1.8 5.4
 11 -6 1 4.8 9.3
 12 -6 1 3.8 6.6
 12 -6 1 -1 4.8
 13 -6 1 11.1 7.6
 13 -6 1 33.2 9.6
 16 5 -1 26.3 9.1
 -16 -5 1 12.4 9
 -16 -5 1 21.8 13.4
 -16 -5 1 21.2 13.2
 15 5 -1 46.1 9.8
 -15 -5 1 49.3 10.1
 -15 -5 1 72.49 20.2
 14 5 -1 22.8 6.6
 -14 -5 1 15 8.1
 -14 -5 1 16.2 9.7
 13 5 -1 13.2 4.7
 13 5 -1 10.4 8.5
 -13 -5 1 16.4 7.8
 -13 -5 1 11.1 7
 -13 -5 1 15.8 4
 -13 -5 1 14.6 5.5
 12 5 -1 62.69 10.2
 12 5 -1 52.99 12.2
 -12 -5 1 70.49 10.7
 -12 -5 1 65.19 12.4
 -12 -5 1 78.89 7.6
 -12 -5 1 54.89 9.6
 11 5 -1 12.7 4.8
 11 5 -1 3.2 6.5
 -11 -5 1 8.3 5.5
 -11 -5 1 5 4.4
 -11 -5 1 11.1 3.2
 -11 -5 1 9.2 3.8
 10 5 -1 -3.1 3.8
 10 5 -1 0.4 3.1
 -10 -5 1 -0.2 2.1
 -10 -5 1 2.4 3.6
 -10 -5 1 -0.2 3.9
 9 5 -1 23.4 5.3
 9 5 -1 29.5 6
 -9 -5 1 13 5
 -9 -5 1 19 4.4
 -9 -5 1 29.5 5.6
 -9 -5 1 24.7 5.4
 8 5 -1 608.94 28.5
 8 5 -1 589.34 28.5
 8 5 -1 585.14 31.8
 -8 -5 1 563.34 27.2
 -8 -5 1 612.24 28.7
 -8 -5 1 572.14 27.1
 -8 -5 1 570.74 30.5
 7 5 -1 16.8 4.9
 7 5 -1 18.6 5.1
 7 5 -1 24.7 7.1
 -7 -5 1 15.1 5.3
 -7 -5 1 17.6 4.4
 -7 -5 1 16.3 4.3
 -7 -5 1 19.5 5.2
 6 5 -1 822.82 36.8
 6 5 -1 803.82 37
 6 5 -1 725.73 34.5
 6 5 -1 782.32 33.8
 -6 -5 1 784.32 36.4
 -6 -5 1 838.72 34.6
 -6 -5 1 780.92 33.9
 5 5 -1 434.66 22.8
 5 5 -1 443.36 22.8
 5 5 -1 440.06 23.5
 -5 -5 1 481.35 22.6
 -5 -5 1 468.05 21.5
 4 5 -1 4.9 3.1
 4 5 -1 3.9 3.4
 4 5 -1 4.2 2.2
 4 5 -1 6.3 3
 -4 -5 1 5.5 2.7
 -4 -5 1 4.7 3.5
 -4 -5 1 5.8 2.7
 3 5 -1 32.5 4.7
 3 5 -1 25.7 4.2
 3 5 -1 30 5.7
 3 5 -1 29.1 5.2
 -3 -5 1 23.7 4.6
 -3 -5 1 32.9 4.6
 -3 -5 1 40.3 6.5
 2 5 -1 87.39 7.2
 2 5 -1 76.69 6
 2 5 -1 78.39 6.3
 2 5 -1 74.49 7.3
 -2 -5 1 83.19 6.2
 -2 -5 1 82.49 6.2
 -2 -5 1 75.09 7.2
 -2 -5 1 83.69 7.5
 1 5 -1 84.59 6.7
 1 5 -1 76.79 6.6
 1 5 -1 87.39 5.9
 -1 -5 1 85.09 7.6
 -1 -5 1 90.89 6.6
 -1 -5 1 83.59 6.4
 -1 -5 1 85.59 7.2
 0 5 -1 633.44 28.1
 0 5 -1 625.04 25.6
 0 5 -1 637.64 25.9
 0 -5 1 645.34 25.7
 0 -5 1 646.44 27.9
 0 -5 1 669.03 27.1
 0 -5 1 575.04 27.4
 0 -5 1 628.34 26.3
 -1 5 -1 36.7 4.1
 -1 5 -1 25.5 4.6
 -1 5 -1 33.1 4.2
 1 -5 1 34.8 5.1
 1 -5 1 29.9 5.4
 1 -5 1 49.7 6.3
 1 -5 1 39.3 5.3
 1 -5 1 29.7 5.1
 -2 5 -1 3.8 2.4
 -2 5 -1 4.1 1.5
 -2 5 -1 6.5 2.9
 -2 5 -1 5.1 1.7
 2 -5 1 5.7 2.8
 2 -5 1 3.9 2
 2 -5 1 10.2 3.5
 -3 5 -1 523.95 24.3
 -3 5 -1 515.75 25.6
 3 -5 1 607.24 24.7
 3 -5 1 539.35 25.7
 3 -5 1 527.75 23.9
 3 -5 1 493.65 24.3
 -4 5 -1 3.2 2.3
 -4 5 -1 6.2 2.8
 4 -5 1 8.6 3.7
 4 -5 1 10.4 3
 4 -5 1 7.2 2.6
 4 -5 1 7.9 3.3
 -5 5 -1 20.7 4.2
 -5 5 -1 22.8 5.7
 5 -5 1 18.6 4.6
 5 -5 1 20 4.1
 5 -5 1 13.6 5
 5 -5 1 23.8 5.7
 -6 5 -1 172.68 10.7
 -6 5 -1 178.68 13.7
 6 -5 1 165.88 13.6
 6 -5 1 171.18 10.5
 6 -5 1 179.18 13.9
 -7 5 -1 12.6 3.3
 -7 5 -1 8.2 4.6
 7 -5 1 16 5.1
 7 -5 1 6.1 4
 7 -5 1 26.3 6.3
 -8 5 -1 40.7 8.2
 8 -5 1 42.9 7.7
 8 -5 1 39.7 7.4
 8 -5 1 29.6 7.4
 -9 5 -1 90.99 12.4
 9 -5 1 123.49 13
 9 -5 1 114.89 13.6
 9 -5 1 83.59 11.9
 10 -5 1 47.7 10.3
 10 -5 1 9.1 7.5
 10 -5 1 15 6.1
 -11 5 -1 35.6 9.4
 11 -5 1 41.9 9.8
 11 -5 1 20 8.9
 11 -5 1 40.9 8.8
 12 -5 1 53.69 10.3
 12 -5 1 44.7 9.8
 12 -5 1 55.69 14.4
 13 -5 1 31.7 8.3
 13 -5 1 38.5 8.8
 16 4 -1 24.2 9
 15 4 -1 49.1 10.7
 -15 -4 1 32.5 8.6
 -15 -4 1 35.9 9.3
 -15 -4 1 23.9 10.5
 14 4 -1 64.49 12.6
 -14 -4 1 51.59 10.8
 -14 -4 1 23.6 8.3
 13 4 -1 22.4 9.4
 13 4 -1 16.1 6
 -13 -4 1 19.5 7.7
 -13 -4 1 14.5 5.4
 -13 -4 1 13 6.6
 12 4 -1 32.2 11.1
 12 4 -1 43.4 9
 -12 -4 1 51.39 8.8
 -12 -4 1 42.2 4.7
 -12 -4 1 37.6 7.7
 -12 -4 1 36.6 8.9
 11 4 -1 17.9 7.5
 11 4 -1 8.1 4.7
 -11 -4 1 10.9 4.9
 -11 -4 1 11.3 5.6
 -11 -4 1 12 3.2
 10 4 -1 113.19 16.6
 10 4 -1 79.49 10.5
 -10 -4 1 100.59 10.6
 -10 -4 1 79.39 7.2
 -10 -4 1 97.19 12.8
 9 4 -1 92.59 9.6
 9 4 -1 61.89 10.7
 -9 -4 1 92.59 7.5
 -9 -4 1 71.19 10.7
 -9 -4 1 75.49 9.6
 8 4 -1 574.24 26.7
 8 4 -1 588.54 27.5
 -8 -4 1 542.05 26.3
 -8 -4 1 565.04 25.4
 -8 -4 1 550.44 27.2
 -8 -4 1 554.84 29.1
 7 4 -1 384.86 22.8
 7 4 -1 371.26 19.8
 7 4 -1 402.86 20.3
 -7 -4 1 396.96 19.6
 -7 -4 1 359.26 19.7
 -7 -4 1 365.16 18.8
 -7 -4 1 430.86 22.7
 6 4 -1 208.18 12.8
 6 4 -1 220.68 15.5
 6 4 -1 221.38 13.5
 -6 -4 1 212.58 13.1
 -6 -4 1 198.38 12.3
 -6 -4 1 241.78 12.9
 -6 -4 1 205.88 14.5
 5 4 -1 170.88 11.5
 5 4 -1 196.38 11.4
 5 4 -1 176.88 12.9
 -5 -4 1 174.98 12.5
 -5 -4 1 167.58 10.9
 -5 -4 1 185.68 11.3
 4 4 -1 1196.68 46
 4 4 -1 1234.18 47.5
 4 4 -1 1203.38 48.3
 4 4 -1 1106.99 47.1
 -4 -4 1 1175.78 48.1
 -4 -4 1 1207.08 46.1
 -4 -4 1 1271.57 47.2
 3 4 -1 668.53 29.5
 3 4 -1 728.63 28.6
 3 4 -1 682.93 27.7
 3 4 -1 661.53 29.3
 -3 -4 1 699.03 29.7
 -3 -4 1 653.13 27.6
 -3 -4 1 710.03 29.3
 2 4 -1 710.93 29.2
 2 4 -1 711.63 27.8
 2 4 -1 657.53 29.5
 2 4 -1 669.33 27.3
 -2 -4 1 686.03 28.2
 -2 -4 1 786.62 30.2
 -2 -4 1 711.43 27.9
 -2 -4 1 726.63 29.5
 1 4 -1 63.09 4.4
 1 4 -1 53.69 5.1
 1 4 -1 66.09 6.1
 1 4 -1 46.8 4.4
 -1 -4 1 64.79 6
 -1 -4 1 50.79 4.6
 -1 -4 1 66.79 4.8
 -1 -4 1 50.69 5.3
 0 4 -1 530.65 21.6
 0 4 -1 533.95 21.4
 0 4 -1 513.15 23.3
 0 -4 1 543.05 22.2
 0 -4 1 532.85 23.2
 0 -4 1 522.25 21.2
 0 -4 1 508.25 23
 0 -4 1 547.55 21.8
 -1 4 -1 1225.98 45.2
 -1 4 -1 1248.08 44.9
 -1 4 -1 1220.38 47.8
 1 -4 1 1260.47 47.8
 1 -4 1 1285.77 46.6
 1 -4 1 1231.08 48.1
 1 -4 1 1254.07 46.8
 1 -4 1 1243.08 47.2
 -2 4 -1 5.8 2.6
 -2 4 -1 4.7 2.2
 -2 4 -1 7 1.4
 -2 4 -1 5.8 1.4
 2 -4 1 2.4 2.2
 2 -4 1 6.5 2.6
 2 -4 1 4.7 1.8
 2 -4 1 6.3 2.5
 -3 4 -1 1580.24 59.99
 -3 4 -1 1574.04 61.69
 3 -4 1 1702.23 60.79
 3 -4 1 1533.15 59.49
 3 -4 1 1635.44 59.79
 3 -4 1 1630.44 61.89
 -4 4 -1 116.79 9.5
 -4 4 -1 125.19 8.1
 4 -4 1 115.19 9.4
 4 -4 1 119.29 8.7
 4 -4 1 115.19 7.6
 4 -4 1 118.79 9.3
 -5 4 -1 750.42 34.7
 -5 4 -1 793.12 31.6
 5 -4 1 781.22 35.1
 5 -4 1 807.92 31.2
 5 -4 1 774.22 34.4
 5 -4 1 795.72 33.5
 -6 4 -1 166.58 9.4
 -6 4 -1 174.28 12.7
 6 -4 1 153.18 11.4
 6 -4 1 157.38 12.4
 6 -4 1 151.88 9
 6 -4 1 172.48 13
 -7 4 -1 115.09 10.8
 7 -4 1 117.39 11.2
 7 -4 1 114.29 11.1
 7 -4 1 119.49 10.3
 -8 4 -1 4.6 2.8
 8 -4 1 8.4 4.3
 8 -4 1 8.6 4.8
 8 -4 1 7.6 4
 -9 4 -1 0.4 2.8
 9 -4 1 -1.9 4.3
 9 -4 1 7 4
 9 -4 1 4.5 3.8
 -10 4 -1 6.9 5.1
 10 -4 1 1.6 3.2
 10 -4 1 0.9 3.5
 10 -4 1 0 6.1
 -11 4 -1 0.2 5
 11 -4 1 1.5 7
 11 -4 1 6.9 4.6
 11 -4 1 2.6 4.1
 -12 4 -1 20.1 8.1
 12 -4 1 41.5 8.2
 12 -4 1 34.7 11.7
 12 -4 1 39.1 9.6
 13 -4 1 236.08 20.3
 13 -4 1 247.28 20.1
 14 -4 1 2 5.3
 14 -4 1 2.5 6.6
 16 3 -1 16.3 8.2
 -16 -3 1 17.5 7.8
 -16 -3 1 3.9 9.8
 15 3 -1 6.6 6.1
 -15 -3 1 -2.4 6.8
 -15 -3 1 9.3 6.4
 -15 -3 1 3 7.5
 14 3 -1 156.38 15
 -14 -3 1 129.29 15.5
 -14 -3 1 97.49 14.4
 13 3 -1 93.49 13.2
 13 3 -1 96.19 18.1
 -13 -3 1 119.49 14.8
 -13 -3 1 115.79 14
 -13 -3 1 121.29 13
 12 3 -1 106.49 17.2
 12 3 -1 81.49 11.4
 -12 -3 1 117.69 15.6
 -12 -3 1 115.49 14.7
 -12 -3 1 73.19 10.6
 11 3 -1 43.8 11
 11 3 -1 78.09 11
 -11 -3 1 71.79 10.8
 -11 -3 1 75.29 5.5
 -11 -3 1 67.79 10
 -11 -3 1 78.39 11.5
 10 3 -1 9.5 5.2
 10 3 -1 1.8 3.4
 -10 -3 1 -0.1 2.1
 -10 -3 1 1.7 3.3
 -10 -3 1 -1 2.8
 -10 -3 1 0 1.5
 9 3 -1 2.5 3.2
 9 3 -1 10.4 5.2
 -9 -3 1 12.9 4.1
 -9 -3 1 10.2 3.3
 -9 -3 1 18 5.8
 -9 -3 1 11.7 3.2
 8 3 -1 246.18 18.2
 8 3 -1 218.68 14.4
 -8 -3 1 230.78 16.1
 -8 -3 1 243.88 14.4
 -8 -3 1 205.98 14.4
 -8 -3 1 223.78 12.3
 7 3 -1 186.08 12.4
 7 3 -1 190.68 14.7
 -7 -3 1 204.98 11.2
 -7 -3 1 194.68 12.9
 -7 -3 1 199.88 12.3
 -7 -3 1 194.58 14.2
 6 3 -1 163.58 12.8
 6 3 -1 154.88 10.3
 -6 -3 1 143.19 10.4
 -6 -3 1 190.28 13
 -6 -3 1 155.58 10.2
 -6 -3 1 165.48 9.9
 5 3 -1 542.45 26.7
 5 3 -1 531.25 24.6
 5 3 -1 560.94 24.6
 -5 -3 1 578.04 24.2
 -5 -3 1 566.74 26.6
 -5 -3 1 580.84 24.4
 -5 -3 1 572.34 24.8
 4 3 -1 5.5 2.1
 4 3 -1 4.6 2.2
 4 3 -1 3.2 2.9
 -4 -3 1 5.7 2.4
 -4 -3 1 5 2.5
 -4 -3 1 1.1 1.7
 3 3 -1 3059.09 109.29
 3 3 -1 2954.1 108.59
 3 3 -1 3068.79 107.29
 -3 -3 1 2964.7 108.19
 -3 -3 1 3135.39 107.49
 -3 -3 1 3046.6 109.19
 2 3 -1 540.15 24.1
 2 3 -1 586.34 22.8
 2 3 -1 596.54 24.3
 2 3 -1 567.54 22.8
 -2 -3 1 575.94 22.9
 -2 -3 1 562.24 24.1
 -2 -3 1 599.54 24.3
 1 3 -1 542.55 23.2
 1 3 -1 552.74 21.4
 1 3 -1 529.85 20.7
 1 3 -1 580.54 22.5
 -1 -3 1 534.15 21.4
 -1 -3 1 545.55 23.1
 -1 -3 1 572.64 20.9
 -1 -3 1 561.04 22.6
 0 3 -1 517.25 21.3
 0 3 -1 587.04 23.3
 0 3 -1 651.73 21.8
 0 -3 1 541.85 21.3
 0 -3 1 546.85 21.9
 0 -3 1 491.05 22.5
 0 -3 1 532.05 21.1
 -1 3 -1 20 2.2
 -1 3 -1 17.6 3.4
 -1 3 -1 19.2 2.3
 1 -3 1 15.9 3.3
 1 -3 1 18.3 3.1
 1 -3 1 23.9 3.2
 1 -3 1 15.1 2.8
 -2 3 -1 427.36 18.7
 -2 3 -1 398.06 17.5
 2 -3 1 388.06 18.3
 2 -3 1 379.46 17.2
 2 -3 1 397.86 16.6
 2 -3 1 407.56 17.2
 -3 3 -1 978.3 37.4
 -3 3 -1 962.8 39
 3 -3 1 977.1 39.1
 3 -3 1 971.2 37.8
 3 -3 1 983.3 37.4
 3 -3 1 1006.5 37.1
 -4 3 -1 523.75 20.6
 -4 3 -1 500.65 22.9
 4 -3 1 471.45 22.7
 4 -3 1 481.75 19.9
 4 -3 1 472.45 22
 4 -3 1 469.15 21.1
 -5 3 -1 331.17 17.9
 -5 3 -1 352.66 15
 5 -3 1 323.97 17.6
 5 -3 1 353.36 14.6
 5 -3 1 331.57 17
 5 -3 1 314.97 19.1
 -6 3 -1 101.89 9.2
 6 -3 1 114.39 9.8
 6 -3 1 108.39 8.8
 6 -3 1 115.59 10.2
 -7 3 -1 69.99 7.8
 7 -3 1 81.29 10.5
 7 -3 1 78.59 8.3
 -8 3 -1 49.4 7.9
 8 -3 1 70.09 10.8
 8 -3 1 55.99 7.9
 8 -3 1 50.19 8.8
 -9 3 -1 8.4 4
 9 -3 1 4.3 3.6
 9 -3 1 13.9 6.6
 9 -3 1 19.4 5.9
 -10 3 -1 -0.6 2.9
 10 -3 1 0.9 2.9
 10 -3 1 -1.1 4.6
 10 -3 1 -1.4 2.9
 -11 3 -1 14.9 5.9
 11 -3 1 19.7 8.7
 11 -3 1 7.5 4.4
 11 -3 1 10.4 4.9
 12 -3 1 -10.4 11
 12 -3 1 -3.7 3.9
 12 -3 1 -0.7 3.9
 -13 3 -1 2.9 6.2
 13 -3 1 9.4 5.9
 13 -3 1 39.2 13.2
 13 -3 1 9 5.5
 14 -3 1 11.1 5.5
 14 -3 1 0.3 5.2
 16 2 -1 14.3 8.2
 -16 -2 1 17.3 7.8
 15 2 -1 36.4 10
 -15 -2 1 34.5 8.8
 -15 -2 1 18.7 8.7
 -15 -2 1 25.8 8.6
 14 2 -1 26.2 8.6
 -14 -2 1 20.4 7.4
 -14 -2 1 19.4 6.6
 13 2 -1 65.09 13.7
 13 2 -1 53.59 10
 -13 -2 1 62.29 9.9
 -13 -2 1 66.99 10.7
 12 2 -1 44.3 9.3
 12 2 -1 22.3 8.9
 -12 -2 1 41.3 8.8
 -12 -2 1 45.2 8.8
 -12 -2 1 34.7 7.7
 11 2 -1 118.69 11.6
 11 2 -1 116.19 17.2
 -11 -2 1 124.09 12.4
 -11 -2 1 112.49 11.7
 -11 -2 1 113.39 12.2
 10 2 -1 104.29 15.2
 10 2 -1 74.59 10
 -10 -2 1 68.59 10.3
 -10 -2 1 97.99 12.1
 -10 -2 1 65.19 9.5
 9 2 -1 49.3 10
 9 2 -1 49.99 8
 -9 -2 1 34.8 7.2
 -9 -2 1 40.2 7.2
 -9 -2 1 53.39 8
 -9 -2 1 42.1 3.9
 8 2 -1 322.67 18.4
 8 2 -1 334.67 21.6
 -8 -2 1 329.67 19.7
 -8 -2 1 323.37 18
 -8 -2 1 332.67 14.7
 -8 -2 1 300.47 18.1
 7 2 -1 92.59 9.9
 7 2 -1 96.69 8.5
 -7 -2 1 101.59 8.3
 -7 -2 1 96.49 8.3
 -7 -2 1 94.09 6.4
 -7 -2 1 90.79 8.9
 6 2 -1 206.18 12.6
 6 2 -1 209.28 14.6
 -6 -2 1 241.08 14.6
 -6 -2 1 221.98 11
 -6 -2 1 206.28 12.6
 -6 -2 1 196.48 12
 5 2 -1 743.33 29.8
 5 2 -1 723.53 30.5
 5 2 -1 679.53 32.4
 -5 -2 1 755.12 30.2
 -5 -2 1 760.52 30.9
 -5 -2 1 739.43 29.1
 -5 -2 1 746.23 32.2
 4 2 -1 16.1 3.5
 4 2 -1 27.8 5.5
 4 2 -1 16.8 3.3
 -4 -2 1 17.6 3.3
 -4 -2 1 25.7 4
 -4 -2 1 16 3.2
 -4 -2 1 16.3 3.7
 3 2 -1 1017.6 37.8
 3 2 -1 992.1 39.5
 3 2 -1 1017.9 38.4
 -3 -2 1 1037.3 39.4
 -3 -2 1 980.8 37.8
 -3 -2 1 965.1 37.6
 2 2 -1 372.66 16.6
 2 2 -1 389.26 17.1
 2 2 -1 386.16 15.8
 -2 -2 1 388.36 16.5
 -2 -2 1 372.26 15.7
 -2 -2 1 383.16 17
 1 2 -1 522.25 22
 1 2 -1 533.25 20.5
 1 2 -1 573.74 22.6
 -1 -2 1 588.14 21.7
 -1 -2 1 549.45 22
 -1 -2 1 513.85 20.5
 0 2 -1 47.9 3.4
 0 2 -1 52.59 3.5
 0 2 -1 48.8 4.4
 0 -2 1 47.2 3.2
 0 -2 1 48.5 3.2
 0 -2 1 50.49 3.6
 -1 2 -1 8.5 2.4
 1 -2 1 5.5 1.3
 1 -2 1 4.6 1.6
 1 -2 1 7 2.1
 1 -2 1 5.5 1.8
 -2 2 -1 22.2 3.4
 -2 2 -1 22.9 3.7
 2 -2 1 22.2 2.8
 2 -2 1 14 2.7
 2 -2 1 23.1 2.7
 2 -2 1 21 2.7
 -3 2 -1 90.59 6.7
 3 -2 1 97.99 5.4
 3 -2 1 91.09 6.7
 3 -2 1 91.29 6.2
 3 -2 1 96.69 6
 -4 2 -1 7.3 1.8
 -4 2 -1 8.2 1.4
 -4 2 -1 10.4 3.2
 -4 2 -1 9.2 1.5
 4 -2 1 10.4 3.3
 4 -2 1 7 2.8
 4 -2 1 9.1 1.8
 4 -2 1 8.3 2.5
 -5 2 -1 1.9 2.2
 -5 2 -1 0.5 0.9
 -5 2 -1 2.1 1.3
 5 -2 1 -0.8 1.7
 5 -2 1 3.5 2.1
 5 -2 1 0.3 1.6
 -6 2 -1 50.69 7
 -6 2 -1 40.9 3.5
 -6 2 -1 45.6 4.2
 6 -2 1 41.9 5.9
 6 -2 1 48.7 7.6
 6 -2 1 41.8 7.7
 -7 2 -1 1.6 1.5
 -7 2 -1 0 1.9
 7 -2 1 1.7 2.5
 7 -2 1 -0.5 2.6
 7 -2 1 3 2.3
 -8 2 -1 367.06 15.1
 -8 2 -1 383.16 20.7
 8 -2 1 379.96 20.3
 8 -2 1 352.66 21.8
 8 -2 1 366.66 20.8
 -9 2 -1 195.28 14.5
 9 -2 1 195.98 17.6
 9 -2 1 203.28 14.9
 9 -2 1 193.88 14.2
 -10 2 -1 128.29 12.3
 10 -2 1 123.99 18.8
 10 -2 1 159.38 12.9
 10 -2 1 144.19 13
 -11 2 -1 6.9 4.8
 11 -2 1 14.1 5.7
 11 -2 1 25.9 8.9
 11 -2 1 4.6 3.8
 12 -2 1 33.4 8
 12 -2 1 30.5 7.4
 12 -2 1 31.6 11.5
 -13 2 -1 31.9 9.3
 13 -2 1 16.8 7.9
 13 -2 1 52.19 13
 14 -2 1 61.19 11.8
 14 -2 1 73.69 12.6
 15 -2 1 53.99 11.1
 15 -2 1 65.79 11.2
 16 1 -1 -0.4 7.7
 -16 -1 1 18.3 8.5
 -16 -1 1 4.5 6.2
 15 1 -1 75.29 13.1
 -15 -1 1 58.99 10.3
 14 1 -1 4.4 5.6
 -14 -1 1 6.3 5.9
 -14 -1 1 5.5 6.5
 -14 -1 1 6.1 5
 13 1 -1 -10.4 9.5
 13 1 -1 4.3 5
 -13 -1 1 0.2 5
 -13 -1 1 4.1 4.8
 12 1 -1 32.2 7.7
 12 1 -1 18.8 9.6
 12 1 -1 30.1 6.9
 -12 -1 1 30.1 7.4
 -12 -1 1 38.6 8.6
 -12 -1 1 35.2 8.1
 11 1 -1 23.1 6.1
 11 1 -1 15.6 8.1
 11 1 -1 12.5 5.4
 -11 -1 1 23.6 5.6
 -11 -1 1 14.5 4.9
 -11 -1 1 13.1 5.2
 10 1 -1 14.5 4.5
 10 1 -1 18 5.4
 10 1 -1 29.2 8.7
 -10 -1 1 13.5 4.2
 -10 -1 1 18.6 5.7
 -10 -1 1 22.9 5.6
 9 1 -1 39 7
 9 1 -1 28.8 6.4
 9 1 -1 36.3 8.8
 -9 -1 1 51.49 8.2
 -9 -1 1 36.3 6.8
 -9 -1 1 35.3 6.6
 8 1 -1 189.58 15.5
 8 1 -1 203.98 13.7
 8 1 -1 180.08 12.7
 -8 -1 1 178.28 12.8
 -8 -1 1 190.58 13.8
 -8 -1 1 193.38 13
 7 1 -1 292.67 19
 7 1 -1 272.97 17.9
 7 1 -1 293.87 16.6
 -7 -1 1 283.37 16.2
 -7 -1 1 295.07 16.3
 -7 -1 1 293.17 12.6
 6 1 -1 922.11 38.4
 6 1 -1 959.8 41.6
 6 1 -1 960.8 38.9
 -6 -1 1 889.01 38.5
 -6 -1 1 984.3 35.4
 -6 -1 1 945.11 39.9
 -6 -1 1 961.9 38.7
 5 1 -1 76.69 8
 5 1 -1 76.89 6.5
 5 1 -1 69.49 6.6
 -5 -1 1 84.09 5.4
 -5 -1 1 78.59 6.5
 -5 -1 1 80.29 7.6
 -5 -1 1 83.59 6.9
 4 1 -1 719.63 28.6
 4 1 -1 659.83 28
 4 1 -1 716.83 30.5
 -4 -1 1 692.33 28.5
 -4 -1 1 722.83 29.9
 -4 -1 1 705.73 28.2
 -4 -1 1 712.23 27.1
 3 1 -1 1374.96 50.39
 3 1 -1 1350.46 50.49
 3 1 -1 1406.06 52.29
 -3 -1 1 1361.96 51.79
 -3 -1 1 1364.56 50.39
 -3 -1 1 1385.26 50.69
 -3 -1 1 1413.96 49.99
 2 1 -1 224.98 11.2
 2 1 -1 209.18 11
 -2 -1 1 222.78 11
 -2 -1 1 234.78 10.1
 -2 -1 1 216.68 10
 -2 -1 1 207.18 10
 1 1 -1 27.2 3.2
 1 1 -1 19.6 1.9
 -1 -1 1 23.2 2.1
 -1 -1 1 21.7 2.7
 0 1 -1 4.8 1.1
 0 1 -1 0.2 0.3
 0 1 -1 0.3 0.5
 0 -1 1 0.7 0.3
 0 -1 1 1.6 0.7
 -1 1 -1 310.37 13
 -1 1 -1 332.67 13.9
 1 -1 1 328.07 12.9
 1 -1 1 318.17 13
 -2 1 -1 485.05 18.8
 -2 1 -1 469.75 17.9
 2 -1 1 480.75 17.5
 2 -1 1 464.15 18.7
 2 -1 1 459.55 17.3
 2 -1 1 470.05 17.7
 -3 1 -1 3.3 0.9
 -3 1 -1 2.1 1.6
 -3 1 -1 2.8 1
 -3 1 -1 3.2 1.2
 3 -1 1 2.3 1.5
 3 -1 1 3.5 1.8
 3 -1 1 3.6 1
 3 -1 1 2.7 1.7
 -4 1 -1 61.69 4
 -4 1 -1 62.49 4.1
 -4 1 -1 60.19 5.2
 4 -1 1 63.29 5
 4 -1 1 66.19 5.6
 4 -1 1 62.89 5.5
 -5 1 -1 770.32 31.7
 -5 1 -1 783.12 29.4
 -5 1 -1 745.53 32.3
 5 -1 1 741.43 32.1
 5 -1 1 791.02 31.3
 5 -1 1 816.92 32.2
 -6 1 -1 633.44 25
 -6 1 -1 618.44 27.4
 -6 1 -1 619.44 24.9
 6 -1 1 634.24 27.8
 6 -1 1 635.24 27.1
 6 -1 1 624.34 28.5
 -7 1 -1 4.2 2.5
 -7 1 -1 2.7 1.7
 -7 1 -1 2.3 1.8
 7 -1 1 -1.9 2.3
 7 -1 1 1.3 2.4
 7 -1 1 2.2 2
 -8 1 -1 12.3 3
 -8 1 -1 15.4 4
 -8 1 -1 13.7 3.2
 8 -1 1 15.5 4
 8 -1 1 19.3 4.8
 8 -1 1 16.5 5.6
 -9 1 -1 20.7 3.6
 -9 1 -1 11.2 2.9
 -9 1 -1 20.6 5.3
 9 -1 1 13.5 6.3
 9 -1 1 4.8 3.7
 9 -1 1 8.9 4
 -10 1 -1 8.6 2.7
 -10 1 -1 10.5 3.8
 -10 1 -1 5.4 2.5
 10 -1 1 4.4 3.1
 10 -1 1 7.5 5.6
 10 -1 1 4.2 3.2
 -11 1 -1 9.5 4.7
 11 -1 1 8.7 4.8
 11 -1 1 6.8 4.2
 11 -1 1 -1.2 5.5
 -12 1 -1 55.09 9.6
 12 -1 1 90.09 12.6
 12 -1 1 74.39 13.9
 12 -1 1 65.79 10.6
 13 -1 1 201.68 24.4
 13 -1 1 158.98 15.4
 13 -1 1 161.08 15.2
 -14 1 -1 30.4 9.6
 14 -1 1 26.3 7.8
 14 -1 1 29.2 8.2
 15 -1 1 31 7.9
 15 -1 1 49.99 11.1
 15 0 -1 2.7 6.3
 -15 0 1 -3.3 5.1
 -15 0 1 15.8 6.2
 14 0 -1 41.5 9.3
 14 0 -1 33.2 9.2
 -14 0 1 27.9 8.8
 -14 0 1 22.8 6.9
 -14 0 1 28.3 6.3
 13 0 -1 280.87 27.1
 13 0 -1 290.27 21.1
 13 0 -1 279.17 21.2
 -13 0 1 261.47 26.4
 -13 0 1 278.07 18.4
 -13 0 1 286.67 19.1
 12 0 -1 119.79 22.6
 12 0 -1 108.99 13.7
 12 0 -1 93.29 12.6
 -12 0 1 112.89 11.7
 -12 0 1 109.69 14.5
 -12 0 1 105.59 10.8
 11 0 -1 96.29 13
 11 0 -1 86.89 11.9
 11 0 -1 101.09 15.2
 -11 0 1 103.99 11.9
 -11 0 1 95.59 10.6
 -11 0 1 99.19 10.6
 10 0 -1 2.9 3.3
 10 0 -1 1.6 2.6
 10 0 -1 0.8 3.7
 -10 0 1 -0.1 3.5
 -10 0 1 2.4 3.1
 9 0 -1 253.67 20.2
 9 0 -1 293.87 18.4
 9 0 -1 290.87 18.4
 -9 0 1 335.87 19.1
 -9 0 1 285.87 18
 -9 0 1 306.77 18.1
 8 0 -1 24.5 5.1
 8 0 -1 29.9 7
 8 0 -1 26.4 6.1
 -8 0 1 31.2 6.5
 -8 0 1 25 5
 -8 0 1 24.4 5.5
 7 0 -1 2.6 2.4
 7 0 -1 3.9 2.4
 7 0 -1 2 2.6
 -7 0 1 2.3 2.1
 -7 0 1 0.3 1.9
 -7 0 1 6 2.8
 6 0 -1 50.59 6.7
 6 0 -1 65.49 6.5
 6 0 -1 61.89 9.3
 -6 0 1 41.6 5.7
 -6 0 1 41.6 6.4
 -6 0 1 55.39 7.2
 -6 0 1 57.09 3.6
 5 0 -1 756.72 33.7
 5 0 -1 755.02 31.6
 5 0 -1 752.52 31.6
 -5 0 1 769.92 28.4
 -5 0 1 783.32 31.8
 -5 0 1 773.12 32.7
 -5 0 1 747.73 31.5
 4 0 -1 1371.96 50.79
 4 0 -1 1335.57 50.59
 4 0 -1 1337.27 52.49
 -4 0 1 1325.07 51.59
 -4 0 1 1349.96 50.69
 -4 0 1 1333.77 48.2
 -4 0 1 1377.26 50.79
 3 0 -1 1015.4 39.2
 3 0 -1 1035.6 40.6
 3 0 -1 1068.69 39.3
 -3 0 1 1096.59 39.4
 -3 0 1 1014.4 39.3
 -3 0 1 1019.8 40.1
 2 0 -1 478.95 18.9
 2 0 -1 465.35 19.8
 2 0 -1 462.65 18.7
 -2 0 1 483.45 18.8
 -2 0 1 480.15 19
 -2 0 1 454.55 19.6
 -1 0 1 11.6 1.6
 -1 0 -1 0 0.2
 1 0 1 -0.1 0.2
 -2 0 -1 69.59 3.3
 -2 0 -1 70.79 4
 -2 0 -1 67.79 3.1
 2 0 1 74.39 3.6
 2 0 1 70.19 3.7
 2 0 1 72.39 4
 -3 0 -1 571.24 20.6
 -3 0 -1 537.05 20.5
 -3 0 -1 523.25 21.2
 3 0 1 548.75 21.4
 3 0 1 550.84 21.5
 3 0 1 562.24 21.1
 -4 0 -1 326.47 14.6
 -4 0 -1 328.07 16.8
 -4 0 -1 340.37 14.1
 4 0 1 339.97 14.9
 4 0 1 324.77 14.5
 4 0 1 320.77 15.1
 -5 0 -1 214.78 10.7
 -5 0 -1 232.68 11
 -5 0 -1 209.98 11.3
 5 0 1 218.08 12.3
 5 0 1 205.18 11.2
 5 0 1 209.98 11.4
 -6 0 -1 4.5 2.1
 -6 0 -1 10.3 3.1
 -6 0 -1 8.6 2.5
 6 0 1 8.6 2.8
 6 0 1 11.7 3.2
 6 0 1 5.2 3.2
 -7 0 -1 869.21 34.2
 -7 0 -1 823.92 33.8
 -7 0 -1 831.02 35.3
 7 0 1 843.32 37.6
 7 0 1 896.71 35.7
 7 0 1 838.52 35.5
 -8 0 -1 380.46 20
 -8 0 -1 406.56 18.7
 -8 0 -1 387.76 18.7
 8 0 1 395.46 22.5
 8 0 1 386.26 20
 8 0 1 388.26 20.3
 -9 0 -1 5.7 2.6
 -9 0 -1 5.4 3
 -9 0 -1 2 2.7
 9 0 1 0.2 2.4
 9 0 1 2.1 3.3
 9 0 1 -0.4 2.4
 -10 0 -1 94.29 9.3
 -10 0 -1 79.49 7.3
 -10 0 -1 77.99 7.3
 10 0 1 71.89 12.4
 10 0 1 83.29 10.2
 10 0 1 85.29 8.9
 -11 0 -1 11.8 3.4
 -11 0 -1 13.3 4
 11 0 1 12.6 4.6
 11 0 1 13.7 6.7
 11 0 1 13 4.9
 -12 0 -1 68.99 6.6
 -12 0 -1 74.89 6.7
 -12 0 -1 67.69 9.4
 12 0 1 67.49 10.5
 12 0 1 41.5 10.5
 12 0 1 72.99 10.4
 -13 0 -1 28.8 7.8
 13 0 1 29.9 6.9
 13 0 1 32.6 8
 13 0 1 22.4 12.5
 14 0 1 -0.1 4
 14 0 1 5.3 4.8
 -15 0 -1 -12 6.5
 15 0 1 0.5 5.2
 15 0 1 12.5 7.7
 16 0 1 38.4 9.4
 15 -1 -1 9.8 6.6
 15 -1 -1 -1.6 6.6
 14 -1 -1 98.99 14.6
 14 -1 -1 88.29 13.9
 -14 1 1 94.59 10
 13 -1 -1 6.7 5.1
 13 -1 -1 1.5 4
 -13 1 1 0.8 4.5
 -13 1 1 1.7 4.2
 -13 1 1 1.3 5.2
 12 -1 -1 48.3 15.5
 12 -1 -1 67.49 11.7
 12 -1 -1 44.5 8.9
 -12 1 1 53.39 8.2
 -12 1 1 61.09 9
 11 -1 -1 178.48 15
 11 -1 -1 177.88 18.8
 11 -1 -1 203.18 15.9
 -11 1 1 167.88 13.3
 -11 1 1 175.98 15.2
 -11 1 1 168.28 13
 10 -1 -1 3.8 2.4
 10 -1 -1 2.7 3.2
 10 -1 -1 -2.9 4.7
 -10 1 1 1.4 3.1
 -10 1 1 -0.4 3.1
 -10 1 1 1.1 3.3
 9 -1 -1 58.99 9.1
 9 -1 -1 63.89 10.8
 9 -1 -1 58.29 9.2
 -9 1 1 71.69 8.9
 -9 1 1 53.79 8.2
 -9 1 1 79.59 10
 8 -1 -1 18.4 4.7
 8 -1 -1 22.2 4.8
 8 -1 -1 20.8 8.9
 -8 1 1 27 6.1
 -8 1 1 24.8 5.5
 -8 1 1 29.1 6.3
 7 -1 -1 135.19 10.5
 7 -1 -1 116.49 10.1
 7 -1 -1 135.99 12.4
 -7 1 1 145.79 10.7
 -7 1 1 128.79 10
 -7 1 1 130.19 10.4
 6 -1 -1 258.67 15.1
 6 -1 -1 273.67 16.9
 -6 1 1 246.58 14.5
 -6 1 1 259.77 15
 -6 1 1 264.97 15.3
 5 -1 -1 53.59 6.8
 5 -1 -1 60.39 8.5
 5 -1 -1 59.99 6.2
 -5 1 1 52.49 3.5
 -5 1 1 55.29 6.8
 -5 1 1 58.09 6
 -5 1 1 60.29 6
 4 -1 -1 67.89 6
 4 -1 -1 57.39 5.7
 4 -1 -1 68.39 7.2
 -4 1 1 57.39 5.6
 -4 1 1 71.19 6.6
 -4 1 1 67.69 6.1
 3 -1 -1 651.03 26.1
 3 -1 -1 617.24 27
 3 -1 -1 620.34 25.9
 -3 1 1 663.63 26.2
 -3 1 1 646.44 26.6
 -3 1 1 632.94 25.9
 2 -1 -1 1435.76 53.19
 2 -1 -1 1436.46 52.19
 2 -1 -1 1368.46 52.09
 -2 1 1 1526.75 53.09
 -2 1 1 1465.95 52.29
 -2 1 1 1392.06 52.09
 1 -1 -1 38 3.1
 -1 1 1 44 3.7
 -1 1 1 40.1 3.4
 -1 1 1 40.3 3.7
 -2 -1 -1 3058.59 103.89
 -2 -1 -1 2985.6 104.39
 -2 -1 -1 2983.6 103.89
 2 1 1 3041.9 103.99
 2 1 1 3048.29 103.39
 2 1 1 3039.1 104.49
 2 1 1 2961.5 103.79
 -3 -1 -1 549.05 20.8
 -3 -1 -1 564.04 20.2
 -3 -1 -1 563.34 21.5
 3 1 1 554.04 21.9
 3 1 1 543.05 21.1
 3 1 1 549.25 20
 3 1 1 536.75 20.7
 -4 -1 -1 687.53 26
 -4 -1 -1 665.93 24.3
 -4 -1 -1 682.83 26.2
 -4 -1 -1 701.03 26.8
 4 1 1 661.03 27.2
 4 1 1 699.43 24.3
 4 1 1 643.74 25.8
 4 1 1 671.03 26.3
 -5 -1 -1 20.5 3.5
 -5 -1 -1 26.9 3.9
 -5 -1 -1 19.9 3.2
 5 1 1 26.8 4.8
 5 1 1 24.1 3.5
 5 1 1 32.1 4.5
 -6 -1 -1 307.77 14.9
 -6 -1 -1 286.67 14.3
 -6 -1 -1 284.87 14
 6 1 1 276.17 14.2
 6 1 1 288.47 16
 6 1 1 269.47 14.3
 -7 -1 -1 46.5 6.1
 -7 -1 -1 44.3 5.8
 -7 -1 -1 46 6.1
 7 1 1 35.9 5.4
 7 1 1 39.5 5.2
 7 1 1 29.7 6.1
 -8 -1 -1 7.5 2.9
 -8 -1 -1 8.1 2.8
 -8 -1 -1 9.1 3.2
 8 1 1 8.1 2.8
 8 1 1 8.6 3.6
 8 1 1 5.1 3.1
 -9 -1 -1 14 4
 -9 -1 -1 16.6 4.4
 -9 -1 -1 17.7 4.1
 9 1 1 14.7 3.7
 9 1 1 12.3 5.3
 9 1 1 12.5 4.4
 -10 -1 -1 361.96 19.2
 -10 -1 -1 356.46 20.4
 -10 -1 -1 391.16 19.9
 10 1 1 342.77 23.6
 10 1 1 376.26 20.7
 10 1 1 384.76 21.2
 -11 -1 -1 45.5 7
 -11 -1 -1 49.5 8.2
 11 1 1 58.89 9.4
 11 1 1 50.39 7.9
 11 1 1 56.09 11.1
 -12 -1 -1 2.4 3.1
 -12 -1 -1 3.6 3.7
 12 1 1 1.3 3.4
 12 1 1 -2.2 5.7
 12 1 1 7.2 3.8
 -13 -1 -1 1.4 3.9
 -13 -1 -1 2.4 3.9
 13 1 1 -5.4 2.5
 13 1 1 -0.3 3.6
 -14 -1 -1 89.39 7.7
 -14 -1 -1 95.39 7.7
 14 1 1 98.79 13.1
 14 1 1 109.39 20.5
 14 1 1 98.29 14.2
 -15 -1 -1 50.69 9.5
 15 1 1 45.9 9.9
 16 1 1 5.6 7
 15 -2 -1 1.6 5.9
 15 -2 -1 5.5 6.5
 14 -2 -1 9.1 6.8
 14 -2 -1 9.5 5.9
 13 -2 -1 27.3 8.7
 13 -2 -1 23.1 8.1
 -13 2 1 14.8 7.3
 -13 2 1 18 6.3
 -13 2 1 14.7 4.6
 12 -2 -1 82.59 16.3
 12 -2 -1 76.99 13.5
 12 -2 -1 83.39 13.2
 -12 2 1 90.09 9.3
 -12 2 1 90.39 9.2
 11 -2 -1 9.5 4.9
 11 -2 -1 -1.2 3.8
 11 -2 -1 6 7.4
 -11 2 1 -2.5 2.9
 -11 2 1 -2.4 3.2
 -11 2 1 2.8 3.7
 10 -2 -1 240.78 17.5
 10 -2 -1 243.98 20.7
 10 -2 -1 231.58 17.3
 -10 2 1 218.58 14.7
 -10 2 1 243.78 15.3
 -10 2 1 213.98 16.7
 9 -2 -1 32.3 6.7
 9 -2 -1 31.7 7.2
 9 -2 -1 20.7 8.5
 -9 2 1 34.6 6.4
 -9 2 1 34.1 6.1
 -9 2 1 24.2 5.2
 8 -2 -1 2.6 2.9
 8 -2 -1 5.9 3.6
 8 -2 -1 16.5 5.6
 -8 2 1 9.6 3.8
 -8 2 1 0.3 2.7
 -8 2 1 0.6 4
 7 -2 -1 52.99 7.9
 7 -2 -1 58.29 10.1
 7 -2 -1 41.8 7.1
 -7 2 1 62.19 7.8
 -7 2 1 55.89 8
 -7 2 1 58.69 8.1
 6 -2 -1 91.29 8.4
 6 -2 -1 74.69 10.3
 -6 2 1 85.39 7.6
 -6 2 1 87.29 8
 -6 2 1 73.99 7.5
 5 -2 -1 3.8 2.3
 5 -2 -1 2.6 2.5
 5 -2 -1 2.9 2.3
 -5 2 1 2.1 1.9
 -5 2 1 3.2 2.4
 -5 2 1 3.7 2.4
 -5 2 1 4.4 1.4
 4 -2 -1 1047.9 41.8
 4 -2 -1 1054.59 43
 4 -2 -1 1020.8 41.3
 -4 2 1 1043.9 41.5
 -4 2 1 1046.1 41.6
 -4 2 1 1055.69 40.9
 3 -2 -1 3.4 2.1
 3 -2 -1 3.1 1.9
 3 -2 -1 3.7 2.2
 -3 2 1 4 2.3
 -3 2 1 0.4 1.2
 -3 2 1 8.2 2.6
 2 -2 -1 13.8 3.1
 2 -2 -1 11.9 2.6
 2 -2 -1 18.7 3.6
 -2 2 1 22.3 3.8
 -2 2 1 12.9 3
 -2 2 1 14.4 2.9
 1 -2 -1 1331.57 50.19
 1 -2 -1 1395.16 50.89
 1 -2 -1 1378.86 50.79
 1 -2 -1 1390.56 51.29
 -1 2 1 1438.56 51.39
 -1 2 1 1429.26 50.79
 -1 2 1 1452.15 50.79
 0 -2 -1 766.32 28.4
 0 -2 -1 806.92 29.9
 0 -2 -1 740.53 27.9
 0 2 1 727.53 28.5
 0 2 1 725.93 28.8
 0 2 1 783.22 28.9
 -1 -2 -1 248.58 11.9
 -1 -2 -1 296.87 12.3
 -1 -2 -1 289.97 11.4
 -1 -2 -1 313.77 13.1
 1 2 1 297.67 11.8
 1 2 1 292.97 13
 -2 -2 -1 334.87 15.5
 -2 -2 -1 381.76 14.4
 -2 -2 -1 340.37 13.8
 2 2 1 339.37 15.7
 2 2 1 322.07 14.4
 -3 -2 -1 1.2 1.2
 -3 -2 -1 2.4 1.5
 -3 -2 -1 2.6 1.9
 -3 -2 -1 1.4 1
 3 2 1 1.1 1.3
 3 2 1 0.9 1.7
 -4 -2 -1 4978.3 174.48
 -4 -2 -1 5088.59 173.58
 -4 -2 -1 5037.8 175.58
 -4 -2 -1 5006.6 173.68
 4 2 1 5064.49 176.08
 4 2 1 5041.5 174.68
 -5 -2 -1 472.15 19.2
 -5 -2 -1 454.75 18
 -5 -2 -1 458.95 19.7
 -5 -2 -1 465.95 20.8
 5 2 1 464.95 19
 5 2 1 462.35 19.9
 5 2 1 446.56 21.2
 5 2 1 427.56 21.2
 -6 -2 -1 314.97 14.7
 -6 -2 -1 292.17 14.8
 -6 -2 -1 304.37 15.8
 -6 -2 -1 301.87 12.7
 6 2 1 281.37 16.6
 6 2 1 298.87 15.1
 6 2 1 313.87 14.5
 -7 -2 -1 23.9 4.1
 -7 -2 -1 27.4 5.3
 -7 -2 -1 23.7 4.4
 -7 -2 -1 21 2.4
 7 2 1 23.2 4.4
 7 2 1 19.2 4.6
 7 2 1 21.9 3.8
 7 2 1 28.7 3.5
 -8 -2 -1 14.2 3.7
 -8 -2 -1 20 4.5
 -8 -2 -1 21.1 4.3
 8 2 1 13.1 3.8
 8 2 1 14.8 5.2
 8 2 1 15.5 4
 -9 -2 -1 68.09 8.3
 -9 -2 -1 70.89 7.3
 9 2 1 70.39 10.5
 9 2 1 62.19 8.2
 9 2 1 72.89 7.2
 -10 -2 -1 78.39 8.1
 -10 -2 -1 71.69 9.1
 -10 -2 -1 70.29 8.8
 10 2 1 85.89 8.5
 10 2 1 67.19 11.4
 10 2 1 76.39 10
 -11 -2 -1 38.8 6.9
 -11 -2 -1 32.6 6.1
 11 2 1 28.5 7.8
 11 2 1 25.2 5.8
 11 2 1 35.1 6.8
 -12 -2 -1 178.28 14.2
 -12 -2 -1 210.18 13.9
 -12 -2 -1 165.28 12.9
 12 2 1 187.88 15
 12 2 1 196.08 22.3
 12 2 1 173.48 13.4
 -13 -2 -1 27.7 6.3
 -13 -2 -1 29.3 6.6
 -13 -2 -1 22 5.3
 13 2 1 37.6 12.6
 13 2 1 25.7 7
 -14 -2 -1 43.8 8.6
 -14 -2 -1 53.19 8.3
 -14 -2 -1 56.29 7.8
 14 2 1 63.19 10.8
 14 2 1 47.6 12.5
 -15 -2 -1 89.19 18.1
 -15 -2 -1 89.19 9.2
 15 2 1 103.49 14.7
 -16 -2 -1 -5.4 6.3
 16 2 1 -3.7 5.5
 14 -3 -1 11.1 6.9
 14 -3 -1 26 7.7
 13 -3 -1 -3.5 5.5
 13 -3 -1 -4.6 4.4
 12 -3 -1 40.6 9.3
 12 -3 -1 38.6 11.9
 12 -3 -1 30.8 7.9
 -12 3 1 30.9 4.7
 -12 3 1 25.3 4.5
 -12 3 1 17.7 7.1
 11 -3 -1 69.99 11.4
 11 -3 -1 71.39 12
 11 -3 -1 71.89 13.6
 -11 3 1 68.29 8.1
 -11 3 1 73.39 7.5
 10 -3 -1 5.6 4.2
 10 -3 -1 10.9 7.4
 10 -3 -1 6.9 4.6
 -10 3 1 7.1 4.2
 -10 3 1 8.7 3.9
 -10 3 1 7.6 6
 9 -3 -1 119.19 12.1
 9 -3 -1 112.19 16.1
 9 -3 -1 114.19 11.2
 -9 3 1 103.89 9.4
 -9 3 1 104.09 11.1
 -9 3 1 112.39 10.4
 8 -3 -1 32.1 6.7
 8 -3 -1 29.6 6.6
 8 -3 -1 32.5 7.7
 -8 3 1 38.5 6.1
 -8 3 1 29.7 5.7
 -8 3 1 38.2 7.6
 7 -3 -1 33.3 6.6
 7 -3 -1 34.4 6.7
 7 -3 -1 55.89 9.5
 -7 3 1 48.9 7
 -7 3 1 39.6 8.3
 -7 3 1 50.79 7.1
 6 -3 -1 205.58 15.3
 6 -3 -1 203.98 13.8
 6 -3 -1 208.88 14.2
 -6 3 1 212.18 12.7
 -6 3 1 204.68 10
 -6 3 1 199.68 12.7
 -6 3 1 211.48 13.9
 5 -3 -1 288.17 17.5
 5 -3 -1 293.67 16.5
 5 -3 -1 310.87 17.2
 -5 3 1 298.47 12.9
 -5 3 1 286.07 16.5
 -5 3 1 300.07 15.4
 -5 3 1 267.77 15.3
 4 -3 -1 445.36 22
 4 -3 -1 459.35 22.7
 4 -3 -1 463.05 21.9
 -4 3 1 430.06 21.6
 -4 3 1 458.25 21.3
 -4 3 1 458.85 20.6
 -4 3 1 475.75 18.8
 3 -3 -1 59.59 7.5
 3 -3 -1 49.6 6.1
 3 -3 -1 35.4 5
 -3 3 1 56.49 4.3
 -3 3 1 53.79 5.6
 -3 3 1 46.1 5.8
 -3 3 1 59.19 5.4
 2 -3 -1 344.47 16.4
 2 -3 -1 342.87 16.4
 2 -3 -1 327.57 16.8
 2 -3 -1 372.96 15.5
 -2 3 1 333.37 16.3
 -2 3 1 341.27 15.7
 -2 3 1 357.86 16.6
 -2 3 1 355.26 15.1
 1 -3 -1 14 3.4
 1 -3 -1 10.2 3
 1 -3 -1 11.8 2.5
 1 -3 -1 12.7 2.9
 1 -3 -1 11.8 2.5
 -1 3 1 9 2.6
 -1 3 1 12.4 2.5
 -1 3 1 18.6 3.3
 -1 3 1 16.9 3.3
 0 -3 -1 57.49 5.5
 0 -3 -1 48.7 5
 0 -3 -1 57.79 4.7
 0 -3 -1 50.09 4.4
 0 -3 -1 55.99 4.9
 0 3 1 57.39 4.6
 0 3 1 47.4 4.3
 0 3 1 54.09 4.8
 0 3 1 46.2 4.9
 0 3 1 52.79 5
 -1 -3 -1 1217.38 46.4
 -1 -3 -1 1330.07 46.1
 -1 -3 -1 1266.77 45.9
 -1 -3 -1 1204.88 45
 -1 -3 -1 1179.48 45
 1 3 1 1220.18 45.8
 1 3 1 1204.28 46.3
 1 3 1 1329.67 46.1
 -2 -3 -1 394.16 17.4
 -2 -3 -1 413.86 16.6
 -2 -3 -1 376.26 15.7
 -2 -3 -1 373.86 16.7
 2 3 1 356.96 16.1
 2 3 1 359.16 17.1
 2 3 1 371.86 15.7
 2 3 1 378.36 16.6
 -3 -3 -1 3.4 2.2
 -3 -3 -1 3.9 2.6
 -3 -3 -1 5.5 2
 -3 -3 -1 1.3 1.5
 3 3 1 2.9 1.8
 3 3 1 5.9 3
 3 3 1 1.7 2
 3 3 1 3.1 1.8
 -4 -3 -1 3404.86 121.59
 -4 -3 -1 3531.75 123.39
 -4 -3 -1 3538.55 121.79
 4 3 1 3467.85 125.39
 4 3 1 3532.35 121.69
 4 3 1 3389.16 121.79
 4 3 1 3410.26 123.49
 -5 -3 -1 1059.59 40.5
 -5 -3 -1 1050.99 39.5
 -5 -3 -1 1055.59 42
 -5 -3 -1 1098.19 39.8
 5 3 1 1055.09 39.9
 5 3 1 1032.4 42.4
 5 3 1 1040.6 40.6
 -6 -3 -1 12.7 2.9
 -6 -3 -1 4.2 2.4
 -6 -3 -1 8 3.3
 -6 -3 -1 8 2.3
 6 3 1 12.4 4
 6 3 1 6.1 2.7
 6 3 1 9.3 2.4
 -7 -3 -1 179.18 11.2
 -7 -3 -1 181.28 12.3
 -7 -3 -1 184.28 9.5
 -7 -3 -1 174.68 10.5
 7 3 1 179.28 13.2
 7 3 1 192.78 13.2
 7 3 1 178.38 9.8
 -8 -3 -1 143.69 8
 -8 -3 -1 128.59 18.1
 -8 -3 -1 151.48 10.5
 -8 -3 -1 141.79 9.7
 8 3 1 142.29 10.6
 8 3 1 141.39 11.9
 8 3 1 144.49 8.6
 -9 -3 -1 429.86 17.6
 -9 -3 -1 393.96 22.1
 -9 -3 -1 403.76 21.2
 -9 -3 -1 421.26 20.8
 9 3 1 434.76 26.4
 9 3 1 418.56 22
 -10 -3 -1 294.77 17.9
 -10 -3 -1 282.87 16.5
 -10 -3 -1 261.67 16.4
 10 3 1 252.27 19.4
 10 3 1 292.17 17.7
 -11 -3 -1 70.19 9.9
 -11 -3 -1 59.39 8.2
 -11 -3 -1 74.39 9.5
 11 3 1 61.59 9.3
 11 3 1 61.09 11.1
 -12 -3 -1 160.78 12.8
 -12 -3 -1 185.58 13.7
 -12 -3 -1 153.58 13.2
 12 3 1 164.38 14.1
 12 3 1 176.38 17.8
 -13 -3 -1 5.8 4.5
 -13 -3 -1 3.8 4.4
 -13 -3 -1 -1.7 3
 13 3 1 9.1 4.4
 13 3 1 1.6 8.2
 -14 -3 -1 19.1 6.6
 -14 -3 -1 11.3 5.3
 -14 -3 -1 16 5.7
 14 3 1 22.8 7.3
 14 3 1 19.9 10.3
 -15 -3 -1 27.2 6.3
 -15 -3 -1 19.2 6.2
 15 3 1 40.5 9.8
 -16 -3 -1 113.19 14.8
 -16 -3 -1 95.69 10.4
 16 3 1 77.79 13.5
 14 -4 -1 55.59 12.1
 14 -4 -1 30.2 9.7
 13 -4 -1 -2.1 4.3
 13 -4 -1 5.4 6.2
 12 -4 -1 23 7.9
 12 -4 -1 38.5 9.7
 11 -4 -1 -0.4 12.5
 11 -4 -1 9.7 5
 11 -4 -1 9.2 5.5
 -11 4 1 3.4 5.5
 10 -4 -1 32.2 8.1
 10 -4 -1 34.3 7.8
 10 -4 -1 38.8 10.5
 -10 4 1 56.69 6.5
 -10 4 1 54.79 6.3
 9 -4 -1 49.7 8.6
 9 -4 -1 45.7 9.1
 9 -4 -1 35.7 10.1
 -9 4 1 40.4 5.6
 -9 4 1 36.2 8.6
 -9 4 1 39 5.9
 8 -4 -1 6.5 3.5
 8 -4 -1 14.2 6.7
 8 -4 -1 3.4 3
 -8 4 1 16.7 4
 -8 4 1 15.6 4.9
 -8 4 1 11.6 3.8
 7 -4 -1 161.08 13.6
 7 -4 -1 144.09 12.4
 -7 4 1 161.98 10.6
 -7 4 1 153.28 10.9
 -7 4 1 165.68 13.1
 6 -4 -1 232.58 16
 6 -4 -1 262.17 16.2
 6 -4 -1 225.18 16.6
 -6 4 1 261.97 14.4
 -6 4 1 231.18 11.5
 -6 4 1 238.78 13.7
 5 -4 -1 132.79 11.3
 5 -4 -1 118.39 10.1
 5 -4 -1 135.29 11
 -5 4 1 127.39 10.4
 -5 4 1 116.99 8.7
 -5 4 1 120.39 7.6
 -5 4 1 148.29 9.7
 4 -4 -1 26.3 5.1
 4 -4 -1 29.2 5.9
 4 -4 -1 30.7 6
 -4 4 1 30.2 5.2
 -4 4 1 28.6 4.1
 -4 4 1 28.9 4.6
 -4 4 1 19.9 4.1
 3 -4 -1 73.99 7.6
 3 -4 -1 85.19 7.7
 3 -4 -1 82.29 6.5
 3 -4 -1 83.39 7.6
 -3 4 1 89.39 6.9
 -3 4 1 80.09 6.1
 -3 4 1 73.09 7
 -3 4 1 80.39 7.5
 2 -4 -1 1035 41.4
 2 -4 -1 1139.89 40.3
 2 -4 -1 994.9 40.8
 2 -4 -1 1050.79 41.7
 -2 4 1 1003.6 41
 -2 4 1 1075.49 40
 -2 4 1 1012.5 40.7
 -2 4 1 957.1 39.3
 1 -4 -1 536.25 23.7
 1 -4 -1 538.85 22.7
 1 -4 -1 526.75 23
 1 -4 -1 527.85 22.6
 1 -4 -1 425.86 21.4
 -1 4 1 526.15 22.6
 -1 4 1 491.45 21.7
 -1 4 1 518.05 22.7
 -1 4 1 559.44 22.1
 0 -4 -1 120.99 8
 0 -4 -1 137.79 9.2
 0 -4 -1 125.39 8.4
 0 -4 -1 142.19 8.7
 0 -4 -1 121.89 8.1
 0 4 1 127.49 8.5
 0 4 1 132.69 8.3
 0 4 1 141.19 8.9
 0 4 1 151.28 8.6
 0 4 1 113.69 7.9
 -1 -4 -1 0.3 1.9
 -1 -4 -1 0.3 1.6
 -1 -4 -1 2.1 1.6
 -1 -4 -1 2.9 2.3
 -1 -4 -1 1.7 1.7
 1 4 1 -0.6 1.8
 1 4 1 1.6 1.7
 1 4 1 0.8 1.8
 1 4 1 2.3 2.1
 -2 -4 -1 1232.38 46.1
 -2 -4 -1 1218.18 47.6
 -2 -4 -1 1270.77 47.4
 -2 -4 -1 1242.68 47.5
 2 4 1 1243.58 47.2
 2 4 1 1229.38 47.3
 2 4 1 1237.28 46.2
 2 4 1 1302.37 48.2
 -3 -4 -1 988.2 40
 -3 -4 -1 1109.69 39.3
 -3 -4 -1 986.6 39.5
 -3 -4 -1 999 37.9
 3 4 1 961.7 39.9
 3 4 1 968.2 38.7
 3 4 1 975.9 38
 -4 -4 -1 84.29 7.4
 -4 -4 -1 87.79 6.3
 -4 -4 -1 87.19 6.7
 4 4 1 83.79 7.4
 4 4 1 77.59 6.3
 4 4 1 72.99 7.8
 4 4 1 93.09 6.9
 -5 -4 -1 865.21 35.5
 -5 -4 -1 944.21 37.8
 -5 -4 -1 888.51 35.6
 5 4 1 907.81 35.8
 5 4 1 900.61 39.5
 5 4 1 890.41 37.7
 5 4 1 919.51 35.9
 -6 -4 -1 163.48 10.4
 -6 -4 -1 188.88 9.9
 -6 -4 -1 170.48 10.2
 -6 -4 -1 173.48 12.1
 6 4 1 171.98 10.6
 6 4 1 168.58 12.2
 6 4 1 166.68 13.6
 6 4 1 170.48 10.3
 -7 -4 -1 83.49 7.4
 -7 -4 -1 86.19 6.7
 -7 -4 -1 90.09 6.9
 -7 -4 -1 90.39 8.9
 7 4 1 100.89 7.4
 7 4 1 86.19 10.7
 7 4 1 84.99 7.4
 -8 -4 -1 253.77 13.6
 -8 -4 -1 219.18 15.4
 -8 -4 -1 264.77 13.1
 -8 -4 -1 220.98 14
 8 4 1 240.58 14.7
 8 4 1 231.68 16.5
 8 4 1 250.77 13.5
 -9 -4 -1 33.4 4.9
 -9 -4 -1 25.4 6.3
 -9 -4 -1 36.1 6.3
 -9 -4 -1 35 5.9
 9 4 1 44.9 5.9
 9 4 1 34.7 8.6
 9 4 1 29.3 5.8
 -10 -4 -1 72.99 7.4
 -10 -4 -1 55.09 5.1
 -10 -4 -1 56.59 8.2
 -10 -4 -1 70.39 9.6
 10 4 1 58.79 8.8
 10 4 1 61.99 12.2
 -11 -4 -1 23.4 6.3
 -11 -4 -1 37.2 6.7
 -11 -4 -1 42 4.9
 -11 -4 -1 49.3 7.9
 11 4 1 22.5 7.5
 11 4 1 33 7.1
 -12 -4 -1 14.9 4.9
 -12 -4 -1 15.4 5.6
 12 4 1 12.5 4.8
 12 4 1 9.1 7.5
 -13 -4 -1 6.2 4.8
 -13 -4 -1 1.6 4.2
 -13 -4 -1 0.4 4.4
 13 4 1 6.8 4.9
 13 4 1 -4.4 8.1
 -14 -4 -1 30.2 7.8
 -14 -4 -1 37.1 8.6
 -14 -4 -1 36.4 8.3
 14 4 1 40.7 9
 14 4 1 6.7 9.6
 -15 -4 -1 40.3 9.2
 -15 -4 -1 32.1 7.4
 -15 -4 -1 30.3 7.1
 15 4 1 28.2 8.2
 -16 -4 -1 15.8 6.9
 16 4 1 14.5 7.3
 -17 -4 -1 0.9 6.3
 -17 -4 -1 -1.6 7.6
 -17 -4 -1 -3.5 7.7
 17 4 1 -5.6 7.9
 17 4 1 5.9 7.2
 13 -5 -1 19.4 8.5
 13 -5 -1 15.4 8
 12 -5 -1 40.9 10.4
 12 -5 -1 33 8.7
 11 -5 -1 148.49 21.9
 11 -5 -1 158.38 16.3
 -11 5 1 148.69 16.3
 10 -5 -1 15 9
 10 -5 -1 14.8 6.5
 -10 5 1 12.1 6.5
 9 -5 -1 12.3 5.5
 9 -5 -1 14.8 7.3
 9 -5 -1 24.9 6.8
 -9 5 1 -2 6.9
 -9 5 1 12 3.4
 -9 5 1 18.4 3.5
 8 -5 -1 62.79 11.2
 8 -5 -1 73.49 10.7
 8 -5 -1 54.79 9.6
 -8 5 1 65.89 6.4
 -8 5 1 69.09 11
 -8 5 1 65.99 6.5
 7 -5 -1 32.1 7.2
 7 -5 -1 49.8 8.7
 7 -5 -1 37.9 8.1
 -7 5 1 44 6.1
 -7 5 1 46.9 4.6
 -7 5 1 43 7.7
 -7 5 1 50.09 6.4
 6 -5 -1 48.3 8.7
 6 -5 -1 47 8
 6 -5 -1 42.2 7.3
 -6 5 1 54.99 5.2
 -6 5 1 61.39 7.2
 -6 5 1 46 7.9
 -6 5 1 52.69 6.6
 5 -5 -1 3 3.2
 5 -5 -1 10.8 4.4
 5 -5 -1 2.4 2.3
 -5 5 1 4.2 2.4
 -5 5 1 3.6 3
 -5 5 1 -0.3 2.2
 -5 5 1 4.8 2.7
 4 -5 -1 350.06 19.3
 4 -5 -1 376.96 20.7
 4 -5 -1 348.97 19.8
 4 -5 -1 342.37 17.4
 -4 5 1 376.96 20.1
 -4 5 1 340.57 17
 -4 5 1 379.26 17.7
 -4 5 1 366.86 18.2
 3 -5 -1 107.89 9.3
 3 -5 -1 125.69 8.8
 3 -5 -1 112.79 9.5
 3 -5 -1 90.59 9.2
 -3 5 1 123.99 8.4
 -3 5 1 124.29 9.7
 -3 5 1 107.39 8
 -3 5 1 117.89 8.9
 2 -5 -1 1801.42 66.69
 2 -5 -1 1723.13 66.99
 2 -5 -1 1729.33 65.49
 2 -5 -1 1719.73 66.79
 2 -5 -1 1584.44 67.49
 -2 5 1 1814.72 65.49
 -2 5 1 1757.82 64.99
 -2 5 1 1786.82 66.99
 -2 5 1 1840.72 66.19
 1 -5 -1 518.75 23.6
 1 -5 -1 475.55 23.1
 1 -5 -1 488.55 22.9
 1 -5 -1 501.75 23.8
 1 -5 -1 524.85 24.7
 -1 5 1 525.95 23.8
 -1 5 1 530.25 23.1
 -1 5 1 553.64 23.8
 -1 5 1 540.95 22.8
 0 -5 -1 102.39 7.7
 0 -5 -1 85.39 7.3
 0 -5 -1 100.49 8
 0 -5 -1 105.89 8.1
 0 -5 -1 96.49 8.2
 0 5 1 89.99 7.4
 0 5 1 103.49 7.6
 0 5 1 96.29 7.5
 0 5 1 98.09 8
 0 5 1 103.49 8.1
 -1 -5 -1 22 3.6
 -1 -5 -1 21.6 3.6
 -1 -5 -1 23.9 4.3
 -1 -5 -1 31.1 5.3
 -1 -5 -1 28.5 5.4
 1 5 1 24.1 4.4
 1 5 1 27.9 5.1
 1 5 1 23.3 4.2
 1 5 1 30.5 4.8
 -2 -5 -1 34 5.1
 -2 -5 -1 37.7 4.8
 -2 -5 -1 40.9 5.3
 -2 -5 -1 47.4 6.7
 -2 -5 -1 37.8 5.5
 2 5 1 37.6 6.2
 2 5 1 44.3 5.6
 2 5 1 28.3 4.8
 2 5 1 24.6 4
 -3 -5 -1 4.1 2.8
 -3 -5 -1 1.6 1.7
 -3 -5 -1 5.7 2.7
 -3 -5 -1 5.7 2.6
 3 5 1 5.2 2.1
 3 5 1 5.3 2.4
 3 5 1 4.8 2.6
 3 5 1 3.2 2.6
 -4 -5 -1 123.89 9.9
 -4 -5 -1 130.09 9.9
 -4 -5 -1 135.89 9.2
 -4 -5 -1 120.09 8.2
 4 5 1 114.69 8.7
 4 5 1 134.99 8.7
 4 5 1 131.79 9.8
 4 5 1 135.79 10.5
 -5 -5 -1 540.95 25.4
 -5 -5 -1 559.34 23.5
 -5 -5 -1 501.65 23.7
 5 5 1 537.05 26.9
 5 5 1 487.15 23.6
 5 5 1 561.14 23.8
 5 5 1 521.05 25.3
 -6 -5 -1 246.18 15.6
 -6 -5 -1 251.57 13.9
 -6 -5 -1 251.47 13.9
 6 5 1 273.27 16.4
 6 5 1 236.08 13.8
 6 5 1 235.48 16.8
 -7 -5 -1 19.3 3.7
 -7 -5 -1 12.8 3.1
 -7 -5 -1 18.8 4.1
 -7 -5 -1 19.4 5.3
 7 5 1 16.8 5.4
 7 5 1 36.6 8.3
 7 5 1 19 4.5
 7 5 1 18.2 4.4
 -8 -5 -1 82.89 7.1
 -8 -5 -1 98.79 7.7
 -8 -5 -1 90.49 8.2
 -8 -5 -1 95.49 11.8
 8 5 1 73.19 11.2
 8 5 1 93.29 8.2
 8 5 1 99.39 8.8
 8 5 1 82.79 11.2
 -9 -5 -1 2 2.4
 -9 -5 -1 0 1.7
 -9 -5 -1 6.5 3
 -9 -5 -1 3.5 3.8
 9 5 1 -0.1 2.1
 9 5 1 5.3 3.4
 9 5 1 0.7 3.1
 -10 -5 -1 40.6 6.7
 -10 -5 -1 27.1 6.7
 -10 -5 -1 37.3 6.9
 -10 -5 -1 40.2 6.2
 10 5 1 30 8.8
 10 5 1 35.2 6
 10 5 1 21.1 5.3
 -11 -5 -1 16.9 5.5
 -11 -5 -1 22.1 6.7
 -11 -5 -1 13.1 3.2
 -11 -5 -1 10.8 3.7
 11 5 1 6.4 3.7
 11 5 1 11.4 6.5
 -12 -5 -1 12 5.1
 -12 -5 -1 11.3 4
 -12 -5 -1 9 4.5
 -12 -5 -1 11.9 3
 12 5 1 1 6
 12 5 1 15 5.6
 -13 -5 -1 127.99 13.5
 -13 -5 -1 112.89 14.4
 13 5 1 118.79 12.4
 -14 -5 -1 103.89 13.1
 -14 -5 -1 101.89 14
 -14 -5 -1 99.99 11
 14 5 1 102.99 13.6
 14 5 1 77.89 16
 -15 -5 -1 38.1 8.5
 -15 -5 -1 26.6 8.4
 -15 -5 -1 35 8.5
 15 5 1 17.9 6.7
 15 5 1 23.4 8.6
 -16 -5 -1 4.5 7.5
 -16 -5 -1 13.8 6.7
 16 5 1 7.7 9.9
 16 5 1 22.1 7.4
 -17 -5 -1 2.1 7.5
 -17 -5 -1 8 10
 17 5 1 8.5 7.1
 17 5 1 3.5 14.7
 13 -6 -1 -5.1 6.1
 13 -6 -1 16.6 7.3
 12 -6 -1 17.8 7.5
 12 -6 -1 24.6 8.7
 11 -6 -1 37.3 18
 11 -6 -1 27 8.5
 11 -6 -1 27.3 8.5
 10 -6 -1 40.4 19
 10 -6 -1 14.6 6.1
 10 -6 -1 12.2 6.1
 -10 6 1 6.8 5.3
 9 -6 -1 5.3 7.3
 9 -6 -1 18.4 6.4
 9 -6 -1 13.9 6.1
 8 -6 -1 1.3 4.4
 8 -6 -1 -0.9 5.4
 8 -6 -1 1.7 3.4
 -8 6 1 -2.2 2.4
 -8 6 1 -1.6 3.3
 -8 6 1 -1.4 1.8
 7 -6 -1 6.3 4.6
 7 -6 -1 10.4 4.9
 -7 6 1 9.3 4.7
 -7 6 1 13.5 3.3
 -7 6 1 15.2 3.4
 -7 6 1 16.7 3.9
 6 -6 -1 17.7 5.6
 6 -6 -1 32.8 7.5
 6 -6 -1 24.5 7.1
 -6 6 1 27.5 4.5
 -6 6 1 12.6 3.4
 -6 6 1 20.8 4.2
 -6 6 1 25.1 5.8
 5 -6 -1 380.06 22
 5 -6 -1 366.96 23.1
 5 -6 -1 424.96 23.9
 -5 6 1 397.16 18.8
 -5 6 1 391.36 22.7
 -5 6 1 398.66 19.5
 -5 6 1 407.46 19.5
 4 -6 -1 135.69 9.8
 4 -6 -1 109.79 10.6
 4 -6 -1 110.49 11
 4 -6 -1 128.09 11.1
 4 -6 -1 131.59 12.9
 -4 6 1 132.59 9.6
 -4 6 1 125.59 9.3
 -4 6 1 133.29 9.2
 3 -6 -1 63.09 6.8
 3 -6 -1 66.39 8.9
 3 -6 -1 61.99 9.3
 3 -6 -1 71.69 9.6
 3 -6 -1 81.19 10.9
 -3 6 1 63.99 8.5
 -3 6 1 75.99 6.8
 -3 6 1 61.49 6.5
 -3 6 1 62.69 7.5
 2 -6 -1 157.08 11.6
 2 -6 -1 192.08 11.9
 2 -6 -1 155.28 11.9
 2 -6 -1 163.78 12.8
 2 -6 -1 156.88 11.6
 -2 6 1 170.38 10.5
 -2 6 1 180.58 11.4
 -2 6 1 157.48 10.9
 -2 6 1 138.29 11.3
 1 -6 -1 767.32 34.1
 1 -6 -1 849.52 34.3
 1 -6 -1 794.12 33.7
 1 -6 -1 774.72 35.2
 1 -6 -1 794.22 36.7
 -1 6 1 773.82 32.5
 -1 6 1 791.22 33.6
 -1 6 1 835.82 33.9
 -1 6 1 708.33 33.6
 0 -6 -1 247.18 15
 0 -6 -1 252.77 15.7
 0 -6 -1 278.47 15.4
 0 -6 -1 277.07 15.5
 0 -6 -1 291.27 15.7
 0 6 1 271.27 15.3
 0 6 1 297.07 15.2
 0 6 1 299.07 15.8
 0 6 1 259.77 15.1
 -1 -6 -1 616.44 25.7
 -1 -6 -1 530.85 24.2
 -1 -6 -1 530.85 23.5
 -1 -6 -1 510.05 25
 -1 -6 -1 539.85 24.9
 1 6 1 542.45 24.6
 1 6 1 496.15 23.8
 1 6 1 535.95 24.7
 1 6 1 529.25 24.8
 -2 -6 -1 7.3 3.2
 -2 -6 -1 5 2.8
 -2 -6 -1 8.3 2.9
 -2 -6 -1 4.3 2.3
 -2 -6 -1 3.7 2
 2 6 1 5.4 2.9
 2 6 1 1.3 2.5
 2 6 1 3.9 2.6
 -3 -6 -1 1862.51 70.59
 -3 -6 -1 1845.02 70.39
 -3 -6 -1 1871.91 68.69
 -3 -6 -1 1904.21 71.09
 3 6 1 1934.21 70.99
 3 6 1 1856.61 68.89
 3 6 1 1835.52 70.39
 3 6 1 1736.73 70.09
 -4 -6 -1 998.5 39.3
 -4 -6 -1 1004 41.6
 -4 -6 -1 975.4 41.5
 4 6 1 959.1 40.6
 4 6 1 967.5 41.3
 4 6 1 969.8 41.2
 4 6 1 1004.8 39.5
 -5 -6 -1 101.89 8
 -5 -6 -1 111.29 10.3
 -5 -6 -1 100.69 8.7
 5 6 1 109.79 9.7
 5 6 1 134.49 10.8
 5 6 1 101.79 8.8
 5 6 1 112.99 10
 -6 -6 -1 118.59 10.4
 -6 -6 -1 121.29 9.2
 -6 -6 -1 122.89 9.6
 6 6 1 94.19 8.9
 6 6 1 117.79 10.8
 6 6 1 125.69 9.4
 6 6 1 131.69 12.1
 -7 -6 -1 947.81 40.5
 -7 -6 -1 964.3 40.3
 -7 -6 -1 1027.3 43.4
 7 6 1 933.41 43.1
 7 6 1 990.3 40.8
 7 6 1 944.21 45
 7 6 1 985.2 41
 -8 -6 -1 273.97 16.2
 -8 -6 -1 311.37 16.6
 -8 -6 -1 254.37 17.7
 -8 -6 -1 280.97 15.2
 8 6 1 269.97 20.1
 8 6 1 271.37 16.5
 8 6 1 305.97 21.5
 8 6 1 279.97 16.5
 -9 -6 -1 200.38 14
 -9 -6 -1 208.88 16
 -9 -6 -1 218.18 13.6
 -9 -6 -1 209.78 12.9
 9 6 1 222.88 14.3
 9 6 1 220.78 17.5
 9 6 1 206.38 18
 9 6 1 210.78 14.6
 -10 -6 -1 208.58 16.2
 -10 -6 -1 174.18 13.1
 -10 -6 -1 188.58 12.5
 -10 -6 -1 174.68 12
 10 6 1 161.58 13.5
 10 6 1 191.38 13.3
 10 6 1 195.78 17.1
 10 6 1 178.78 17.7
 -11 -6 -1 25.5 7.2
 -11 -6 -1 20 4.7
 -11 -6 -1 27.6 6.7
 -11 -6 -1 14.5 4.3
 11 6 1 21.2 7.5
 11 6 1 22.7 7.7
 11 6 1 3.8 3.8
 11 6 1 26.2 5.3
 -12 -6 -1 100.39 12.9
 -12 -6 -1 86.29 11.8
 -12 -6 -1 100.69 13.9
 -12 -6 -1 87.49 8.3
 12 6 1 93.79 15.7
 12 6 1 117.79 11.5
 12 6 1 106.89 16.6
 -13 -6 -1 12.3 5.7
 -13 -6 -1 13.3 5.9
 -13 -6 -1 8.1 2.6
 -13 -6 -1 10.8 4.5
 13 6 1 7.1 7.8
 13 6 1 8.1 3.8
 13 6 1 4.2 7.2
 -14 -6 -1 31.5 8.7
 -14 -6 -1 30.2 7
 -14 -6 -1 35 8.1
 14 6 1 33.3 11.2
 14 6 1 22.1 6.8
 14 6 1 32.8 11.4
 -15 -6 -1 3.2 5
 -15 -6 -1 -2.6 5.5
 -15 -6 -1 -0.1 6.6
 15 6 1 12.1 8.2
 15 6 1 7.7 4.9
 -16 -6 -1 29 9.8
 -16 -6 -1 37.6 9.6
 16 6 1 26.3 12.3
 16 6 1 22.8 8.4
 -17 -6 -1 51.09 13.5
 -17 -6 -1 37.7 10.7
 -17 -6 -1 42 10.6
 17 6 1 61.09 13.7
 17 6 1 38.7 14.5
 12 -7 -1 -1.5 5.3
 12 -7 -1 8 7.5
 11 -7 -1 3 5.9
 11 -7 -1 4.7 5.9
 10 -7 -1 43.3 10.4
 10 -7 -1 50.69 16.7
 10 -7 -1 59.39 13.7
 9 -7 -1 93.19 13.7
 9 -7 -1 116.29 18.1
 9 -7 -1 103.69 14.8
 -9 7 1 152.28 15.9
 8 -7 -1 101.19 15.5
 8 -7 -1 113.99 14.4
 8 -7 -1 127.69 16.7
 -8 7 1 122.99 8.9
 7 -7 -1 51.59 9.9
 7 -7 -1 49.7 9.5
 7 -7 -1 75.69 12.6
 -7 7 1 64.89 11.6
 -7 7 1 55.09 7.3
 -7 7 1 63.79 5
 6 -7 -1 0.6 2.9
 6 -7 -1 3.5 5.1
 6 -7 -1 3.1 4.3
 6 -7 -1 -3.9 2.9
 -6 7 1 1.1 2.4
 -6 7 1 -0.2 2.2
 -6 7 1 4.7 3.8
 -6 7 1 3.3 2.6
 5 -7 -1 2.7 3.3
 5 -7 -1 -5.2 4.2
 5 -7 -1 2.8 4.1
 5 -7 -1 -1.9 2.4
 5 -7 -1 3.4 3.4
 -5 7 1 0.1 3.1
 -5 7 1 2.1 2.4
 -5 7 1 4 2.6
 -5 7 1 4.3 2.4
 4 -7 -1 45.8 8.5
 4 -7 -1 49.2 7.9
 4 -7 -1 59.79 8.9
 4 -7 -1 68.59 9
 -4 7 1 59.79 7.5
 -4 7 1 61.49 6.5
 -4 7 1 55.19 8
 -4 7 1 71.59 10.3
 3 -7 -1 50.89 8
 3 -7 -1 35.3 8
 3 -7 -1 48.1 8
 3 -7 -1 46.2 7.1
 3 -7 -1 43.4 8.1
 -3 7 1 54.09 8.5
 -3 7 1 58.59 6.7
 -3 7 1 64.69 7.9
 -3 7 1 49.7 6.6
 2 -7 -1 15 4.6
 2 -7 -1 22.9 5.4
 2 -7 -1 15.7 4.3
 2 -7 -1 13.2 4.8
 -2 7 1 19.3 5.2
 -2 7 1 17.3 4
 -2 7 1 17 4.3
 -2 7 1 26.4 5.4
 1 -7 -1 371.86 20.5
 1 -7 -1 387.16 20.3
 1 -7 -1 379.46 20.6
 1 -7 -1 367.96 21.2
 1 -7 -1 360.06 20.1
 -1 7 1 391.56 20.8
 -1 7 1 347.57 19.4
 -1 7 1 400.46 19.2
 -1 7 1 412.76 20.6
 0 -7 -1 475.05 23.9
 0 -7 -1 493.95 24
 0 -7 -1 452.15 23.6
 0 -7 -1 482.25 24.8
 0 -7 -1 529.15 25
 0 7 1 484.85 24
 0 7 1 487.85 23.8
 0 7 1 477.05 22.7
 -1 -7 -1 172.88 11.1
 -1 -7 -1 173.38 12.4
 -1 -7 -1 172.18 12.3
 -1 -7 -1 164.88 12.2
 1 7 1 160.08 11.5
 1 7 1 191.18 12
 1 7 1 177.68 12.3
 1 7 1 180.88 12.3
 -2 -7 -1 223.18 14.6
 -2 -7 -1 257.97 13.8
 -2 -7 -1 228.08 15.3
 -2 -7 -1 265.57 14.8
 -2 -7 -1 207.68 16.1
 2 7 1 244.18 15
 2 7 1 248.58 14.8
 2 7 1 238.88 14.6
 2 7 1 239.08 14.6
 -3 -7 -1 191.38 11.8
 -3 -7 -1 187.98 13.4
 -3 -7 -1 196.08 13.7
 3 7 1 210.28 13.5
 3 7 1 205.38 12.3
 3 7 1 190.38 13.2
 3 7 1 202.68 13.5
 -4 -7 -1 22.3 6.2
 -4 -7 -1 24.2 5
 -4 -7 -1 25.4 5
 -4 -7 -1 12.4 4.2
 4 7 1 17.2 4.3
 4 7 1 17.5 4.9
 4 7 1 15.9 4.7
 -5 -7 -1 118.59 10.2
 -5 -7 -1 137.09 11.2
 -5 -7 -1 132.69 11.3
 -5 -7 -1 109.69 9
 5 7 1 120.39 10.8
 5 7 1 126.49 10.3
 5 7 1 114.59 9.2
 5 7 1 109.29 10.5
 -6 -7 -1 74.59 8
 -6 -7 -1 71.79 7.3
 -6 -7 -1 64.69 9.4
 6 7 1 79.79 10.9
 6 7 1 67.79 7.1
 6 7 1 93.19 11.5
 6 7 1 78.49 7.9
 -7 -7 -1 275.77 16.1
 -7 -7 -1 280.77 17
 -7 -7 -1 287.27 18.6
 7 7 1 260.87 16.3
 7 7 1 274.37 17
 7 7 1 282.27 18.7
 7 7 1 298.87 20.1
 -8 -7 -1 1022.7 46
 -8 -7 -1 1013.6 43
 -8 -7 -1 931.71 42.6
 8 7 1 999.7 43.2
 8 7 1 1028.3 46.7
 8 7 1 1015.2 43.7
 8 7 1 1057.09 49.3
 -9 -7 -1 4.1 3.2
 -9 -7 -1 0 3
 -9 -7 -1 1.8 1.7
 -9 -7 -1 -3.7 2.1
 9 7 1 3.1 2.4
 9 7 1 -1.1 5.9
 9 7 1 1.7 4.3
 9 7 1 -0.4 2.3
 -10 -7 -1 1 3.7
 -10 -7 -1 -0.9 2.5
 -10 -7 -1 2.2 2.5
 -10 -7 -1 1.2 2.1
 10 7 1 -2.2 3.8
 10 7 1 0.7 3.2
 10 7 1 -1.4 2.5
 10 7 1 5.6 4
 -11 -7 -1 6.3 3.3
 -11 -7 -1 11.4 5.4
 -11 -7 -1 5 3.5
 -11 -7 -1 8.2 3.6
 11 7 1 8.3 4.8
 11 7 1 19.3 8.1
 11 7 1 8 4.4
 11 7 1 1.2 3.5
 -12 -7 -1 5.1 3.8
 -12 -7 -1 -7.8 3.8
 -12 -7 -1 -1.4 2.1
 -12 -7 -1 -1.8 2.4
 12 7 1 2.1 3.1
 12 7 1 4.6 6.6
 12 7 1 0.5 6.7
 12 7 1 5.6 4.1
 -13 -7 -1 -2.7 5.1
 -13 -7 -1 2 2.5
 -13 -7 -1 3.9 5.2
 -13 -7 -1 3.1 3.7
 13 7 1 6.7 7
 13 7 1 -0.1 4.6
 -14 -7 -1 45.1 8.8
 -14 -7 -1 32.1 9
 -14 -7 -1 44.3 10
 14 7 1 23.8 7.1
 14 7 1 23.8 8.5
 -15 -7 -1 2.9 12.7
 -15 -7 -1 -5.7 4.2
 -15 -7 -1 2.8 6.4
 15 7 1 -2.2 6.6
 15 7 1 3.6 5.3
 16 7 1 66.59 16.2
 16 7 1 49.5 10.3
 -17 -7 -1 44.9 10.3
 -17 -7 -1 51.89 11.7
 11 -8 -1 82.89 13.8
 11 -8 -1 86.29 15.3
 10 -8 -1 148.29 20.3
 10 -8 -1 136.29 17.7
 9 -8 -1 19.3 11.2
 9 -8 -1 32.9 8.7
 9 -8 -1 34.1 9.1
 8 -8 -1 1.4 7.4
 8 -8 -1 -3.7 6.9
 8 -8 -1 2.9 4.9
 8 -8 -1 -2.7 2.9
 -8 8 1 3.2 3.8
 -8 8 1 4.7 5.6
 7 -8 -1 7.5 5.4
 7 -8 -1 7.1 4.6
 7 -8 -1 6.7 7
 7 -8 -1 6.7 6.1
 -7 8 1 11.4 3.9
 6 -8 -1 5.5 5.3
 6 -8 -1 4.7 4.8
 6 -8 -1 4.4 4.4
 6 -8 -1 1 5.2
 -6 8 1 1.8 4
 -6 8 1 2.5 2
 -6 8 1 -0.2 2.8
 5 -8 -1 9.2 3.8
 5 -8 -1 16.3 6
 5 -8 -1 15.4 6
 5 -8 -1 9.7 4.8
 5 -8 -1 19.2 6.3
 -5 8 1 14.9 3.5
 -5 8 1 25.2 7.7
 -5 8 1 14.3 4.1
 -5 8 1 18.6 3.8
 4 -8 -1 -4.7 2
 4 -8 -1 -2.6 3.6
 4 -8 -1 0.6 3.3
 4 -8 -1 3.3 3.2
 4 -8 -1 -1.9 3.5
 -4 8 1 1.5 2.4
 -4 8 1 -0.8 2.3
 -4 8 1 1.8 2.5
 -4 8 1 2.9 2.5
 3 -8 -1 307.57 19.7
 3 -8 -1 292.47 18.3
 3 -8 -1 328.17 20.6
 3 -8 -1 307.47 21.1
 3 -8 -1 320.07 20.4
 -3 8 1 304.67 18.2
 -3 8 1 332.97 16.5
 -3 8 1 300.87 17
 2 -8 -1 648.04 29.1
 2 -8 -1 519.45 29.5
 2 -8 -1 552.24 28.6
 2 -8 -1 568.54 28.9
 2 -8 -1 516.25 27.9
 -2 8 1 571.84 26.6
 -2 8 1 510.75 26.7
 -2 8 1 586.84 25.7
 -2 8 1 533.65 28.2
 1 -8 -1 18.6 4.7
 1 -8 -1 31.5 6.5
 1 -8 -1 22.3 5.6
 1 -8 -1 16.6 4.4
 1 -8 -1 19.9 5.6
 -1 8 1 43 7.5
 -1 8 1 17.1 4.6
 -1 8 1 34.4 6.2
 -1 8 1 33.4 7.5
 0 -8 -1 2.2 2.4
 0 -8 -1 2.6 2.6
 0 -8 -1 1.6 2.5
 0 -8 -1 1.3 3
 0 8 1 -0.9 1.5
 0 8 1 3.8 2.5
 0 8 1 -0.3 2.2
 -1 -8 -1 30.5 6.3
 -1 -8 -1 38.6 6.1
 -1 -8 -1 52.79 8.8
 -1 -8 -1 34.2 5.9
 -1 -8 -1 32.2 5.8
 1 8 1 44.7 6.9
 1 8 1 41.8 6.9
 1 8 1 52.69 8.2
 1 8 1 51.99 8.3
 -2 -8 -1 68.29 7.5
 -2 -8 -1 85.89 7.9
 -2 -8 -1 77.09 9.7
 -2 -8 -1 76.49 8.8
 2 8 1 85.59 8.5
 2 8 1 90.89 8.8
 2 8 1 103.19 10.2
 2 8 1 80.59 8.6
 -3 -8 -1 67.19 7.8
 -3 -8 -1 67.89 9.3
 -3 -8 -1 61.79 6.6
 -3 -8 -1 43.1 6.8
 -3 -8 -1 53.19 7
 3 8 1 65.09 8.8
 3 8 1 64.49 8.7
 -4 -8 -1 54.89 8.8
 -4 -8 -1 45.5 6.9
 -4 -8 -1 46.6 6.6
 -4 -8 -1 70.19 9.7
 4 8 1 55.79 8.4
 4 8 1 46.4 7.3
 4 8 1 43.9 6.8
 4 8 1 47.3 6.9
 -5 -8 -1 1.1 2.3
 -5 -8 -1 2.9 3.1
 -5 -8 -1 -0.2 2.4
 -5 -8 -1 2.7 3.1
 5 8 1 2.7 2.8
 5 8 1 2.4 2.8
 5 8 1 5 3
 5 8 1 -0.8 1.4
 -6 -8 -1 54.79 8.5
 -6 -8 -1 72.99 7.5
 -6 -8 -1 71.59 10.6
 6 8 1 53.59 8.9
 6 8 1 65.49 8.6
 6 8 1 51.89 8.1
 6 8 1 90.79 12.1
 -7 -8 -1 80.49 11.8
 -7 -8 -1 84.49 11.1
 7 8 1 66.09 9.7
 7 8 1 70.59 11.6
 7 8 1 78.89 8.2
 7 8 1 85.59 12.9
 -8 -8 -1 24.4 5.4
 -8 -8 -1 22.9 5.3
 -8 -8 -1 21.3 6.2
 8 8 1 26.1 6.2
 8 8 1 40.8 10.1
 8 8 1 30.2 7.7
 8 8 1 30.2 6.4
 -9 -8 -1 -0.6 2.2
 -9 -8 -1 3.5 3.9
 -9 -8 -1 -0.8 2.6
 9 8 1 1.5 3.6
 9 8 1 0.1 2.8
 9 8 1 2.4 3
 9 8 1 -0.2 3.8
 -10 -8 -1 30 8.4
 -10 -8 -1 43 6.8
 -10 -8 -1 40.3 7.8
 -10 -8 -1 42 7.4
 10 8 1 46.1 13.1
 10 8 1 25.4 6.6
 10 8 1 33.1 9
 10 8 1 54.79 9.6
 -11 -8 -1 16.8 4.1
 -11 -8 -1 2.5 4.8
 -11 -8 -1 11.7 4.7
 -11 -8 -1 9.5 4.4
 11 8 1 13.1 8.2
 11 8 1 10.8 5.3
 11 8 1 11.6 7.2
 11 8 1 13.1 4.2
 -12 -8 -1 -1.7 2.7
 -12 -8 -1 0.1 3.8
 -12 -8 -1 -3.9 3.7
 -12 -8 -1 -3 1.8
 12 8 1 4.1 3.9
 12 8 1 -5.7 2.7
 12 8 1 -7.7 3.8
 12 8 1 -0.6 6.1
 -13 -8 -1 121.09 14.5
 -13 -8 -1 127.09 11.5
 -13 -8 -1 122.99 16
 13 8 1 108.79 20.4
 13 8 1 139.09 20.1
 13 8 1 131.39 13.6
 13 8 1 119.09 12.2
 -14 -8 -1 130.09 11.4
 -14 -8 -1 127.59 12.3
 -14 -8 -1 139.49 18.2
 14 8 1 103.69 14.8
 14 8 1 121.49 22.8
 -15 -8 -1 50.69 9.2
 -15 -8 -1 69.69 13.3
 -15 -8 -1 47.3 8.1
 -15 -8 -1 56.09 15.4
 15 8 1 44.4 15.4
 15 8 1 33.5 8.2
 -16 -8 -1 -7.5 9
 -16 -8 -1 14.8 7.9
 16 8 1 4.2 5.7
 16 8 1 -7.6 9.1
 -17 -8 -1 2.4 8.4
 -17 -8 -1 11.9 12
 -17 -8 -1 0 7.5
 17 8 1 32.6 15.1
 11 -9 -1 16.7 9.1
 11 -9 -1 -0.1 14.4
 10 -9 -1 7.3 6.2
 10 -9 -1 15.2 8.2
 9 -9 -1 67.89 12.6
 9 -9 -1 71.59 13.7
 9 -9 -1 74.69 21.8
 8 -9 -1 16.9 6.4
 8 -9 -1 20.3 7.4
 8 -9 -1 6 9.3
 8 -9 -1 5 9.4
 -8 9 1 18.6 5.6
 7 -9 -1 7.9 8.1
 7 -9 -1 15.6 6.2
 7 -9 -1 6.5 8.9
 7 -9 -1 9.7 5.5
 -7 9 1 4.2 4.1
 -7 9 1 26.2 8
 6 -9 -1 7.7 6.8
 6 -9 -1 1.4 4.8
 6 -9 -1 12.6 6.7
 6 -9 -1 4.1 6.7
 -6 9 1 5.6 3.4
 -6 9 1 3.9 5.8
 5 -9 -1 157.78 14.9
 5 -9 -1 152.28 15.8
 5 -9 -1 176.08 16.1
 5 -9 -1 165.78 17.4
 5 -9 -1 190.28 14
 -5 9 1 160.08 12.7
 -5 9 1 161.38 9.1
 -5 9 1 153.38 9.2
 4 -9 -1 13.6 7.2
 4 -9 -1 13.1 5.4
 4 -9 -1 10.1 4.8
 4 -9 -1 15.9 4.8
 -4 9 1 11.7 3.8
 -4 9 1 8.8 3.8
 -4 9 1 11.9 5.2
 -4 9 1 21.2 4.3
 3 -9 -1 114.39 15.2
 3 -9 -1 88.99 12.1
 3 -9 -1 79.49 11.5
 3 -9 -1 59.19 9.2
 3 -9 -1 90.79 12
 -3 9 1 84.99 8.1
 -3 9 1 66.89 10
 -3 9 1 84.49 9.6
 -3 9 1 92.89 7.8
 2 -9 -1 12.4 4.9
 2 -9 -1 7.7 4
 2 -9 -1 8.6 4.1
 2 -9 -1 13.3 6.7
 -2 9 1 14.8 4
 -2 9 1 7.7 3.9
 -2 9 1 10.8 3.9
 -2 9 1 12.4 4.8
 1 -9 -1 306.47 19.6
 1 -9 -1 351.56 20.7
 1 -9 -1 314.27 21.1
 1 -9 -1 318.77 20
 1 -9 -1 328.47 20.4
 -1 9 1 310.97 19.5
 -1 9 1 333.57 18
 -1 9 1 314.27 18.6
 0 -9 -1 112.59 11
 0 -9 -1 118.29 11.4
 0 -9 -1 112.39 9.7
 0 -9 -1 120.99 10.9
 0 -9 -1 118.89 11.2
 0 9 1 100.39 9.3
 0 9 1 119.49 17.4
 0 9 1 106.09 10.5
 -1 -9 -1 152.08 12.5
 -1 -9 -1 146.79 12.7
 -1 -9 -1 137.19 11.8
 -1 -9 -1 130.19 11.9
 -1 -9 -1 127.59 10.5
 1 9 1 146.19 11.3
 1 9 1 157.28 12.6
 1 9 1 141.29 11.6
 1 9 1 162.58 12.2
 -2 -9 -1 46.8 7.1
 -2 -9 -1 44.6 8.5
 -2 -9 -1 40.2 6.6
 -2 -9 -1 29.7 7
 -2 -9 -1 47.7 9.1
 2 9 1 36.9 6.9
 2 9 1 35.9 7.4
 2 9 1 57.69 8.5
 2 9 1 44.4 7.5
 -3 -9 -1 388.86 19.7
 -3 -9 -1 317.57 20.4
 -3 -9 -1 357.96 20.1
 -3 -9 -1 329.67 19.9
 -3 -9 -1 354.96 21.3
 3 9 1 358.56 20.3
 3 9 1 365.16 20.5
 3 9 1 367.46 20.7
 3 9 1 329.37 20.6
 -4 -9 -1 247.58 17.8
 -4 -9 -1 266.57 18.2
 -4 -9 -1 294.97 18.3
 -4 -9 -1 297.27 17.5
 -4 -9 -1 287.77 16.7
 4 9 1 294.17 16.9
 4 9 1 281.37 17.9
 4 9 1 293.27 18.7
 4 9 1 280.07 17.9
 -5 -9 -1 135.19 12.3
 -5 -9 -1 143.99 13.2
 -5 -9 -1 155.88 12.7
 -5 -9 -1 151.98 13
 5 9 1 142.79 11.6
 5 9 1 163.48 13.3
 5 9 1 158.28 13
 5 9 1 142.99 12.5
 -6 -9 -1 59.19 8.5
 -6 -9 -1 84.59 12
 -6 -9 -1 39.6 8.5
 6 9 1 86.89 12.5
 6 9 1 76.79 12.9
 6 9 1 57.19 8.1
 -7 -9 -1 89.49 9.9
 -7 -9 -1 102.29 13.8
 -7 -9 -1 85.59 10.6
 7 9 1 68.49 10.6
 7 9 1 64.69 10.4
 7 9 1 78.79 10.3
 -8 -9 -1 280.37 20.1
 -8 -9 -1 227.28 17.3
 8 9 1 262.97 19.8
 8 9 1 304.97 19.5
 8 9 1 275.67 22.9
 8 9 1 279.17 17.8
 -9 -9 -1 233.68 19.2
 -9 -9 -1 233.18 16.9
 -9 -9 -1 239.18 16.5
 9 9 1 252.27 20.5
 9 9 1 236.08 19.3
 9 9 1 245.88 17.1
 9 9 1 220.18 17
 -10 -9 -1 579.04 33.7
 -10 -9 -1 604.24 30.7
 -10 -9 -1 606.14 31.1
 10 9 1 583.14 31.6
 10 9 1 589.64 31
 10 9 1 594.04 36.2
 -11 -9 -1 2.6 3.6
 -11 -9 -1 7.1 5
 -11 -9 -1 2.8 3
 -11 -9 -1 4.2 3.7
 11 9 1 4 4.1
 11 9 1 -0.5 4.5
 11 9 1 -0.1 3.4
 -12 -9 -1 12.4 5.6
 -12 -9 -1 14.7 5.5
 -12 -9 -1 8.5 5.6
 -12 -9 -1 6.4 3.7
 12 9 1 14.4 5.6
 12 9 1 9 6.4
 12 9 1 16.7 5
 -13 -9 -1 4.1 3.8
 -13 -9 -1 1.2 2.9
 -13 -9 -1 5.7 5.9
 13 9 1 7.1 5
 13 9 1 8.5 7.1
 13 9 1 -4.3 5.9
 13 9 1 -1.5 4.2
 -14 -9 -1 63.19 10.3
 -14 -9 -1 27.3 10
 -14 -9 -1 62.59 9.9
 14 9 1 64.29 12.1
 14 9 1 39.3 8.6
 14 9 1 35.3 11.2
 -15 -9 -1 81.79 15
 -15 -9 -1 86.09 11.7
 -15 -9 -1 68.29 11.4
 -15 -9 -1 88.79 14.2
 15 9 1 75.69 12.7
 15 9 1 87.29 21.1
 -16 -9 -1 43.5 7.9
 -16 -9 -1 48.4 11.3
 -16 -9 -1 63.19 13.8
 16 9 1 56.79 14.1
 16 9 1 36.3 10
 -17 -9 -1 6.5 8.5
 -17 -9 -1 7.1 7.8
 17 9 1 17.2 8
 17 9 1 0.2 9.5
 10 -10 -1 -2.8 7.8
 10 -10 -1 3.4 12
 9 -10 -1 98.19 16.4
 9 -10 -1 107.29 16.4
 8 -10 -1 51.99 11.1
 8 -10 -1 62.89 15.2
 8 -10 -1 52.49 11.9
 -8 10 1 51.79 8.5
 7 -10 -1 -1.8 9.8
 7 -10 -1 -3.5 4.3
 7 -10 -1 6.4 5
 7 -10 -1 2.5 8.2
 -7 10 1 -5.8 4.1
 6 -10 -1 5.8 7.2
 6 -10 -1 4.9 5.5
 6 -10 -1 -1 3.8
 6 -10 -1 7.5 7.5
 -6 10 1 -7.4 4.3
 5 -10 -1 12.2 6.3
 5 -10 -1 25.6 7.3
 5 -10 -1 19.2 8.5
 5 -10 -1 7.6 5.8
 5 -10 -1 7.1 6.8
 -5 10 1 17.3 6.2
 -5 10 1 9.4 5
 4 -10 -1 10.4 6.2
 4 -10 -1 19.1 6.4
 4 -10 -1 22.6 7.8
 4 -10 -1 26 6.8
 4 -10 -1 19.9 8.2
 -4 10 1 26 6.8
 -4 10 1 15.5 3.6
 -4 10 1 26.4 4.3
 3 -10 -1 154.68 14.8
 3 -10 -1 162.28 14.5
 3 -10 -1 156.28 13.7
 3 -10 -1 153.38 15
 3 -10 -1 126.29 14.8
 -3 10 1 148.09 10.4
 -3 10 1 148.09 12.9
 -3 10 1 134.89 10.3
 2 -10 -1 115.99 19.9
 2 -10 -1 95.99 13
 2 -10 -1 102.99 13.9
 2 -10 -1 96.39 12.8
 2 -10 -1 104.09 13.2
 -2 10 1 92.09 8.7
 -2 10 1 92.99 10.7
 -2 10 1 69.69 7.7
 1 -10 -1 193.68 15.8
 1 -10 -1 248.48 17.4
 1 -10 -1 205.68 16.2
 1 -10 -1 174.08 15
 1 -10 -1 214.68 17.6
 -1 10 1 197.58 13.3
 -1 10 1 202.38 15.7
 0 -10 -1 776.72 38.8
 0 -10 -1 804.02 39.7
 0 -10 -1 835.12 39.5
 0 -10 -1 792.72 36.8
 0 -10 -1 787.82 38.9
 0 10 1 818.32 39.1
 0 10 1 810.82 37.4
 0 10 1 892.31 36.9
 -1 -10 -1 79.99 11.4
 -1 -10 -1 69.29 9.2
 -1 -10 -1 55.49 9.4
 -1 -10 -1 53.49 9.7
 -1 -10 -1 58.99 10.6
 1 10 1 46.9 7.9
 1 10 1 76.09 10.4
 1 10 1 64.69 9.2
 -2 -10 -1 13.7 4.3
 -2 -10 -1 19.7 5.7
 -2 -10 -1 20.6 6.2
 -2 -10 -1 11.8 4.7
 -2 -10 -1 22.9 6.6
 2 10 1 12.2 4.4
 2 10 1 17 5.2
 2 10 1 19.2 5.2
 2 10 1 22 5.5
 -3 -10 -1 3.6 3.5
 -3 -10 -1 11.4 4.2
 -3 -10 -1 12.1 4.2
 -3 -10 -1 13.2 5.1
 -3 -10 -1 10.6 3.6
 3 10 1 8.4 4.1
 3 10 1 16 5.5
 3 10 1 13.1 4
 3 10 1 17.6 4.6
 -4 -10 -1 76.29 11.4
 -4 -10 -1 58.89 8.4
 -4 -10 -1 74.59 10.1
 -4 -10 -1 87.69 10.3
 4 10 1 73.79 10.1
 4 10 1 71.89 11.3
 4 10 1 77.79 11.3
 4 10 1 97.69 10
 -5 -10 -1 120.99 11.7
 -5 -10 -1 120.19 12.4
 -5 -10 -1 121.69 12.7
 -5 -10 -1 119.49 10.6
 5 10 1 143.19 11.4
 5 10 1 118.29 11.8
 5 10 1 111.79 11.9
 -6 -10 -1 4.6 3.9
 -6 -10 -1 -2.8 2.6
 -6 -10 -1 6.4 4.7
 -6 -10 -1 3 2.9
 6 10 1 7.2 4.1
 6 10 1 4.7 3.9
 6 10 1 5.1 3.6
 -7 -10 -1 84.49 10.6
 -7 -10 -1 76.29 11.9
 7 10 1 74.69 10.4
 7 10 1 93.69 13.4
 7 10 1 73.19 11.7
 -8 -10 -1 440.96 24.9
 -8 -10 -1 343.57 24.5
 -8 -10 -1 385.46 22.2
 8 10 1 401.46 24.4
 8 10 1 389.36 25.4
 8 10 1 374.26 27.1
 8 10 1 374.06 25.1
 -9 -10 -1 33.1 9
 -9 -10 -1 22.2 5.7
 -9 -10 -1 18.9 5.8
 9 10 1 38.9 8.7
 9 10 1 22 7.5
 9 10 1 45.1 12.2
 9 10 1 32.2 6.8
 -10 -10 -1 131.09 12.9
 -10 -10 -1 124.49 12.1
 -10 -10 -1 102.09 14.9
 10 10 1 117.89 17.4
 10 10 1 114.09 11.8
 10 10 1 104.59 14.1
 -11 -10 -1 22.2 6.7
 -11 -10 -1 23.2 6
 -11 -10 -1 23.8 7.5
 -11 -10 -1 22.8 7.3
 11 10 1 20.5 6.5
 11 10 1 24.9 6.9
 11 10 1 7.9 8.2
 -12 -10 -1 6.9 4.7
 -12 -10 -1 17.2 6.9
 -12 -10 -1 19.4 6.5
 12 10 1 2 6.3
 12 10 1 9.7 5.7
 12 10 1 2.1 6.6
 12 10 1 10.8 5.5
 -13 -10 -1 4.3 7.2
 -13 -10 -1 10.4 7.1
 -13 -10 -1 11.3 5.1
 -13 -10 -1 10.4 4.7
 13 10 1 6.3 10.1
 13 10 1 6.5 4.8
 13 10 1 10.2 9.3
 13 10 1 26.8 7.5
 -14 -10 -1 23 6.3
 -14 -10 -1 21.4 6.2
 -14 -10 -1 16.9 8.2
 -14 -10 -1 22.2 8.4
 14 10 1 17.9 7.4
 14 10 1 29.1 8
 14 10 1 24.4 10
 -15 -10 -1 1.5 5.1
 -15 -10 -1 2.3 6.8
 -15 -10 -1 -6.5 3.9
 -15 -10 -1 -6.1 8.1
 15 10 1 -3.2 4.8
 15 10 1 -5.6 6.5
 -16 -10 -1 55.29 10.4
 -16 -10 -1 59.99 13.5
 16 10 1 26.2 9.6
 16 10 1 52.19 18.2
 -17 -10 -1 46.7 11.7
 -17 -10 -1 26.7 11
 17 10 1 64.39 17.5
 17 10 1 48.6 12.4
 9 -11 -1 6.4 9.2
 9 -11 -1 15.6 8.5
 8 -11 -1 29 9.7
 8 -11 -1 22.4 8.3
 -8 11 1 24.5 10.5
 7 -11 -1 2.4 4.6
 7 -11 -1 2.2 7.2
 7 -11 -1 0.1 10.8
 -7 11 1 -6.1 4.9
 6 -11 -1 -5.1 4.7
 6 -11 -1 -2.5 4.1
 6 -11 -1 7 9
 6 -11 -1 11.8 8.8
 5 -11 -1 0.2 4.8
 5 -11 -1 -2 4.1
 5 -11 -1 5 5.6
 5 -11 -1 -1.7 7.3
 5 -11 -1 4.8 7.6
 -5 11 1 -4.9 4.6
 4 -11 -1 5.6 7.2
 4 -11 -1 13.6 6.3
 4 -11 -1 23.9 7.5
 4 -11 -1 8 6.3
 4 -11 -1 16 6.8
 -4 11 1 9.9 5.9
 3 -11 -1 90.49 14
 3 -11 -1 101.49 13.1
 3 -11 -1 75.99 12.7
 3 -11 -1 103.19 13.8
 3 -11 -1 76.39 13.1
 -3 11 1 101.59 8.6
 -3 11 1 92.89 8.1
 -3 11 1 82.19 11.5
 2 -11 -1 81.29 12.4
 2 -11 -1 92.99 12.4
 2 -11 -1 100.59 13.9
 2 -11 -1 57.49 9.8
 2 -11 -1 95.39 14.3
 -2 11 1 86.29 10.2
 -2 11 1 105.49 9.1
 -2 11 1 94.39 13.2
 1 -11 -1 -1.3 3.6
 1 -11 -1 -4.5 3.4
 1 -11 -1 -1.1 2.8
 1 -11 -1 0.3 3.4
 -1 11 1 3.3 3.8
 -1 11 1 1.4 2.8
 -1 11 1 6.8 3.2
 0 -11 -1 82.79 11.8
 0 -11 -1 57.79 9.3
 0 -11 -1 41.5 8.1
 0 -11 -1 50.39 9.8
 0 -11 -1 70.09 9.6
 0 11 1 84.89 8.9
 0 11 1 74.79 10.4
 0 11 1 57.69 9.6
 -1 -11 -1 -3.2 3.6
 -1 -11 -1 -2.8 1.9
 -1 -11 -1 -1.5 3.7
 -1 -11 -1 -1.7 2.4
 1 11 1 4.1 3.5
 1 11 1 -0.9 3.5
 1 11 1 0.6 2.9
 -2 -11 -1 18.2 5.5
 -2 -11 -1 34.3 7.9
 -2 -11 -1 17.5 5.5
 -2 -11 -1 19 6.2
 2 11 1 27.3 6.6
 2 11 1 24.5 6.3
 2 11 1 27.7 7.2
 2 11 1 30.1 7.1
 -3 -11 -1 7.3 4
 -3 -11 -1 15.3 6
 -3 -11 -1 8.5 3.5
 -3 -11 -1 8.6 4.4
 3 11 1 10.9 5
 3 11 1 17.4 5.9
 3 11 1 10.8 5.1
 -4 -11 -1 6.1 2.9
 -4 -11 -1 11 4.4
 -4 -11 -1 6.4 3.1
 -4 -11 -1 11.7 5.2
 -4 -11 -1 16.1 5.7
 4 11 1 8.6 5.2
 4 11 1 12.1 5.2
 4 11 1 10.1 5
 -5 -11 -1 113.49 11.1
 -5 -11 -1 114.19 11.8
 -5 -11 -1 94.29 12.9
 -5 -11 -1 122.89 10.9
 -5 -11 -1 134.79 13.2
 5 11 1 124.89 14.7
 5 11 1 111.49 10.8
 5 11 1 112.29 12.1
 -6 -11 -1 354.06 24.1
 -6 -11 -1 382.66 23.9
 -6 -11 -1 360.36 22.2
 -6 -11 -1 361.56 20.9
 6 11 1 345.77 26
 6 11 1 341.57 23.1
 6 11 1 313.87 20.4
 6 11 1 348.97 22.4
 -7 -11 -1 14.5 5.1
 -7 -11 -1 11.6 5.6
 -7 -11 -1 7.2 3.9
 7 11 1 11.5 5.1
 7 11 1 21.3 8.1
 7 11 1 14.6 4.9
 7 11 1 14.3 5.1
 -8 -11 -1 6 5
 -8 -11 -1 3.6 3.3
 -8 -11 -1 -3.1 2.7
 8 11 1 -0.6 3.7
 8 11 1 1.4 4
 8 11 1 4 4.2
 8 11 1 -2.6 4.1
 -9 -11 -1 21.6 6.2
 -9 -11 -1 50.39 10.9
 -9 -11 -1 44.6 8.9
 9 11 1 46.3 10
 9 11 1 30.5 8.1
 9 11 1 40.5 10.4
 -10 -11 -1 -0.9 4.1
 -10 -11 -1 2 3.6
 -10 -11 -1 3 4
 10 11 1 -5.6 3.4
 10 11 1 0.9 4
 10 11 1 -1.9 3.7
 -11 -11 -1 125.99 13.7
 -11 -11 -1 155.78 19.5
 11 11 1 122.39 18.3
 11 11 1 118.39 15.4
 11 11 1 103.09 15
 -12 -11 -1 8.3 4.5
 -12 -11 -1 23.3 5.3
 -12 -11 -1 25.6 7.8
 -12 -11 -1 21.1 7.6
 12 11 1 12.2 5.6
 12 11 1 25.5 9.1
 12 11 1 14.6 7.7
 12 11 1 5.2 6
 -13 -11 -1 -5.6 5.2
 -13 -11 -1 11.6 7.3
 -13 -11 -1 8.4 4.4
 -13 -11 -1 11.9 5.8
 13 11 1 10.5 8.7
 13 11 1 13.4 6.8
 13 11 1 24.1 8.4
 -14 -11 -1 -1.3 8.4
 -14 -11 -1 2.5 5.8
 -14 -11 -1 -1.9 4.3
 -14 -11 -1 -0.1 4.3
 14 11 1 -5.7 6.1
 14 11 1 7.8 6.2
 14 11 1 1.7 5.2
 -15 -11 -1 3.8 5
 -15 -11 -1 -3.9 6.2
 15 11 1 -5.6 5.5
 15 11 1 13.6 8.7
 15 11 1 -7.1 8.6
 -16 -11 -1 4.1 5.5
 -16 -11 -1 6.6 7.9
 16 11 1 -8.3 4.7
 16 11 1 -4.6 7.6
 -17 -11 -1 -0.4 5.5
 -17 -11 -1 -5.5 8.5
 -17 -11 -1 -3.8 9.3
 17 11 1 -14.6 5.7
 17 11 1 10.5 10.1
 8 -12 -1 3.9 8.1
 8 -12 -1 17.6 8.6
 -8 12 1 15.2 12.3
 7 -12 -1 91.69 15.9
 7 -12 -1 57.49 12
 -7 12 1 75.89 13.3
 6 -12 -1 12.4 11.8
 6 -12 -1 17.5 8.5
 6 -12 -1 26.6 8.4
 -6 12 1 27.4 8.5
 5 -12 -1 16.7 12.6
 5 -12 -1 10.1 8.1
 5 -12 -1 18.3 6.7
 5 -12 -1 17.8 6.7
 5 -12 -1 10.8 9
 -5 12 1 22.7 8
 4 -12 -1 66.19 12.1
 4 -12 -1 91.79 15.4
 4 -12 -1 71.89 13.7
 4 -12 -1 94.49 14.5
 4 -12 -1 88.99 14.7
 -4 12 1 70.59 12.7
 3 -12 -1 74.29 12.8
 3 -12 -1 63.29 11.4
 3 -12 -1 60.59 11.5
 3 -12 -1 46.9 11.1
 3 -12 -1 47.5 10.1
 -3 12 1 51.69 5.4
 -3 12 1 37.4 8.5
 -3 12 1 66.59 6.2
 2 -12 -1 38.9 9
 2 -12 -1 51.99 10.2
 2 -12 -1 46.4 9.9
 -2 12 1 48.8 7.4
 -2 12 1 60.19 7.6
 -2 12 1 49.99 10.4
 1 -12 -1 58.09 10.3
 1 -12 -1 80.39 11.9
 1 -12 -1 86.99 14
 1 -12 -1 82.49 11.3
 1 -12 -1 62.89 10.6
 -1 12 1 78.59 12.2
 -1 12 1 86.89 8.9
 -1 12 1 87.49 9.2
 0 -12 -1 -0.3 3
 0 -12 -1 5.3 4.2
 0 -12 -1 3.2 4
 0 -12 -1 0.6 3.9
 0 -12 -1 -0.6 3.8
 0 12 1 0.2 3.1
 0 12 1 2.4 3
 0 12 1 -1.4 3.1
 -1 -12 -1 89.59 13.6
 -1 -12 -1 90.99 11.8
 -1 -12 -1 99.09 14.4
 -1 -12 -1 86.99 13
 -1 -12 -1 100.69 13.8
 1 12 1 90.39 11.5
 1 12 1 74.09 10.9
 1 12 1 84.49 13.4
 -2 -12 -1 73.59 10.9
 -2 -12 -1 89.99 11.3
 -2 -12 -1 64.29 11.3
 -2 -12 -1 101.19 11.7
 -2 -12 -1 101.79 14.3
 2 12 1 106.09 10.6
 2 12 1 93.19 14.1
 2 12 1 112.29 13.6
 -3 -12 -1 1 2.9
 -3 -12 -1 -2.5 2.5
 -3 -12 -1 2.2 2.8
 -3 -12 -1 -2.8 4.1
 -3 -12 -1 -2 3.4
 3 12 1 2.7 4.2
 3 12 1 -3.9 2.8
 3 12 1 -1.8 5.4
 3 12 1 -1.3 2.5
 -4 -12 -1 51.79 10.7
 -4 -12 -1 38.1 7.5
 -4 -12 -1 36.7 8.6
 -4 -12 -1 49 10
 -4 -12 -1 49.99 8.5
 4 12 1 42 9.3
 4 12 1 65.19 10.6
 4 12 1 46.7 9.3
 4 12 1 46.3 8.7
 -5 -12 -1 22.5 6.9
 -5 -12 -1 33.8 8
 -5 -12 -1 23.8 6.9
 -5 -12 -1 20.8 5.8
 -5 -12 -1 25.1 8.4
 5 12 1 21.1 10.6
 5 12 1 29.6 7.1
 5 12 1 23.1 6.9
 5 12 1 33.5 8.4
 -6 -12 -1 156.68 15.2
 -6 -12 -1 131.59 12.7
 -6 -12 -1 116.79 16.1
 -6 -12 -1 158.28 12.9
 -6 -12 -1 154.98 14
 6 12 1 150.48 14.7
 6 12 1 141.59 13.5
 6 12 1 147.89 13.2
 6 12 1 122.49 13.4
 -7 -12 -1 162.98 22.3
 -7 -12 -1 109.39 15.6
 7 12 1 133.09 14.8
 7 12 1 146.79 13.4
 7 12 1 140.19 13.8
 7 12 1 131.59 16.5
 -8 -12 -1 50.49 9.3
 -8 -12 -1 41.4 9.5
 8 12 1 46.5 9
 8 12 1 51.99 11
 8 12 1 60.79 10.9
 8 12 1 39.2 9.5
 -9 -12 -1 307.17 22
 -9 -12 -1 267.17 22
 9 12 1 291.97 20.4
 9 12 1 251.37 21
 9 12 1 175.38 23.4
 9 12 1 275.77 21.7
 -10 -12 -1 123.29 13.7
 -10 -12 -1 108.99 16.2
 -10 -12 -1 91.09 15.2
 10 12 1 126.49 17.5
 10 12 1 125.09 13.2
 10 12 1 100.29 15.8
 10 12 1 84.09 17.4
 -11 -12 -1 26.9 9.6
 -11 -12 -1 32.6 8.1
 -11 -12 -1 23.3 7
 11 12 1 30.3 9.9
 11 12 1 32.7 8.3
 11 12 1 50.39 11.6
 11 12 1 44.3 11
 -12 -12 -1 6.5 5.9
 -12 -12 -1 3.3 3.1
 -12 -12 -1 -2.7 5.2
 -12 -12 -1 6.5 5.2
 12 12 1 7.7 6.9
 12 12 1 9.3 6.2
 12 12 1 6.7 6
 12 12 1 14.9 10.3
 -13 -12 -1 31.4 9.2
 -13 -12 -1 25.9 9.8
 -13 -12 -1 27.2 7.1
 13 12 1 25.1 10.3
 13 12 1 37.6 9.2
 13 12 1 23.5 8.6
 -14 -12 -1 16.1 7.6
 -14 -12 -1 18.7 8.8
 -14 -12 -1 7.1 5.4
 14 12 1 12.5 10
 14 12 1 14.3 8.1
 14 12 1 18.2 6.6
 -15 -12 -1 13.8 6.7
 -15 -12 -1 4.5 8.2
 15 12 1 8.5 7.1
 15 12 1 8.2 9.8
 -16 -12 -1 38.9 12.2
 -16 -12 -1 34.8 10.3
 -16 -12 -1 50.29 13.3
 16 12 1 35.5 14.6
 16 12 1 43.9 13.9
 7 -13 -1 10.9 7.6
 7 -13 -1 20.2 9.6
 -7 13 1 -11.8 10.4
 6 -13 -1 -6.7 5.6
 6 -13 -1 -3.5 7.1
 -6 13 1 0.5 8.8
 5 -13 -1 -1.9 9.4
 5 -13 -1 -1 5.9
 5 -13 -1 0.6 4.8
 5 -13 -1 -3.8 7.1
 -5 13 1 -1.2 7.8
 4 -13 -1 -3.6 4.6
 4 -13 -1 3.2 5
 4 -13 -1 -2.1 5.8
 4 -13 -1 8.6 8.4
 4 -13 -1 -7.5 8.9
 3 -13 -1 9.5 6.9
 3 -13 -1 2.3 5.1
 3 -13 -1 14.2 6.9
 3 -13 -1 5.5 7.3
 -3 13 1 9.7 11.5
 2 -13 -1 35.3 8.4
 2 -13 -1 32.1 9.7
 2 -13 -1 51.09 10
 2 -13 -1 37.2 10
 2 -13 -1 42.8 9.5
 -2 13 1 42.6 6.1
 -2 13 1 29.7 5.4
 -2 13 1 51.69 12.6
 1 -13 -1 138.69 14.3
 1 -13 -1 144.99 15.3
 1 -13 -1 167.78 16.7
 1 -13 -1 135.49 14.9
 -1 13 1 151.18 12.3
 -1 13 1 136.39 15.7
 -1 13 1 127.29 10.8
 0 -13 -1 161.58 25.8
 0 -13 -1 123.99 13.2
 0 -13 -1 148.29 15.7
 0 -13 -1 156.18 19
 0 -13 -1 127.49 14.3
 0 13 1 120.99 12.1
 0 13 1 134.29 12.2
 0 13 1 127.99 17.8
 -1 -13 -1 75.59 11
 -1 -13 -1 59.69 11.5
 -1 -13 -1 55.19 11.1
 -1 -13 -1 100.39 15.6
 1 13 1 67.39 10.4
 1 13 1 100.09 15.8
 1 13 1 89.79 12.4
 -2 -13 -1 -7.4 3.4
 -2 -13 -1 -2 3
 -2 -13 -1 5.3 3.8
 -2 -13 -1 1.3 4
 -2 -13 -1 7.8 6.1
 2 13 1 -0.9 3.8
 2 13 1 2.1 5.3
 -3 -13 -1 47.1 9.1
 -3 -13 -1 36.7 9
 -3 -13 -1 53.79 10.6
 -3 -13 -1 33 8.3
 -3 -13 -1 62.39 9.7
 3 13 1 52.69 9.6
 3 13 1 48.1 10.6
 3 13 1 54.59 10
 -4 -13 -1 5.9 5.3
 -4 -13 -1 3 4.2
 -4 -13 -1 1.8 3.6
 -4 -13 -1 5.9 4.7
 -4 -13 -1 4.8 3.5
 4 13 1 1.9 4.6
 4 13 1 2.9 4.2
 4 13 1 -0.4 3.8
 -5 -13 -1 20.8 6.4
 -5 -13 -1 14.8 5.8
 -5 -13 -1 32.2 8.7
 -5 -13 -1 11.3 4.9
 -5 -13 -1 25.6 8.5
 5 13 1 26.6 7.9
 5 13 1 10.3 5.4
 5 13 1 11.9 5.8
 -6 -13 -1 1.4 4
 -6 -13 -1 -0.5 3.1
 -6 -13 -1 -3.8 3.8
 -6 -13 -1 5.3 5
 -6 -13 -1 1.6 2.9
 6 13 1 1.1 4.1
 6 13 1 5.6 4.5
 6 13 1 -5 3.5
 6 13 1 7.3 4.7
 -7 -13 -1 60.39 10.9
 -7 -13 -1 80.59 12
 -7 -13 -1 107.39 15.6
 7 13 1 104.99 15
 7 13 1 85.49 11.2
 7 13 1 97.59 14.8
 7 13 1 103.99 16.2
 -8 -13 -1 132.09 14.7
 -8 -13 -1 112.89 16.4
 8 13 1 138.69 19.1
 8 13 1 125.09 15.2
 8 13 1 105.29 15
 8 13 1 120.69 16.7
 -9 -13 -1 56.89 12.4
 9 13 1 52.59 12
 9 13 1 50.09 10.3
 9 13 1 67.49 10.8
 -10 -13 -1 30.4 9.3
 -10 -13 -1 24 8
 -10 -13 -1 15.7 7.2
 10 13 1 27.7 9.5
 10 13 1 20.4 8.4
 10 13 1 31.9 9.7
 10 13 1 14.9 6.4
 -11 -13 -1 11.3 7.4
 -11 -13 -1 15.1 6.5
 -11 -13 -1 4.4 5.3
 11 13 1 -1.4 5.6
 11 13 1 13.5 9
 11 13 1 16.8 7
 -12 -13 -1 48 11.6
 12 13 1 16.7 9.2
 12 13 1 24.9 7.6
 12 13 1 17.7 9
 -13 -13 -1 25.5 8.6
 -13 -13 -1 32.7 9.7
 13 13 1 14.1 6.7
 13 13 1 49.1 12.2
 13 13 1 39.5 10.9
 -14 -13 -1 14 7.1
 -14 -13 -1 11.7 7.5
 14 13 1 11.6 6.4
 14 13 1 11 9
 14 13 1 8.7 10.3
 -15 -13 -1 -10.1 5.4
 -15 -13 -1 5.3 8.9
 -15 -13 -1 2.8 7.2
 15 13 1 10.8 9.4
 15 13 1 29.8 12.1
 15 13 1 9.9 7.7
 -16 -13 -1 5.4 8
 -16 -13 -1 -0.4 7.7
 -16 -13 -1 7.2 9.1
 16 13 1 18.1 9.7
 16 13 1 21.1 14.9
 16 13 1 15 12.2
 6 -14 -1 7.5 8.6
 6 -14 -1 0.4 6
 -6 14 1 11.5 12.5
 5 -14 -1 -3.1 7.3
 5 -14 -1 4.9 6.2
 -5 14 1 -6.1 9
 4 -14 -1 -5.2 7.2
 4 -14 -1 -10.5 9.5
 4 -14 -1 1.9 7.6
 4 -14 -1 1.1 4.4
 -4 14 1 4.4 8.7
 3 -14 -1 22.4 9.8
 3 -14 -1 13.2 12.7
 3 -14 -1 16.7 9.9
 3 -14 -1 12.1 6.6
 -3 14 1 11.4 8.9
 2 -14 -1 26.5 7.9
 2 -14 -1 37.3 10.1
 2 -14 -1 19.5 8.7
 2 -14 -1 14.9 8.2
 -2 14 1 31.7 4.3
 -2 14 1 21.9 8.4
 1 -14 -1 100.59 14.3
 1 -14 -1 131.19 25.3
 1 -14 -1 117.89 18.6
 1 -14 -1 134.39 16.2
 1 -14 -1 69.89 10.9
 -1 14 1 122.79 10.4
 -1 14 1 108.29 16.8
 0 -14 -1 24.1 9.2
 0 -14 -1 20.7 8.8
 0 -14 -1 14.3 7
 0 -14 -1 18.1 8.8
 0 -14 -1 11.6 5.8
 0 14 1 4.8 4.6
 0 14 1 14.4 7.6
 0 14 1 20 5.9
 -1 -14 -1 32 8.6
 -1 -14 -1 27.8 8.9
 -1 -14 -1 27.3 7.9
 -1 -14 -1 30.7 9.3
 1 14 1 29.6 6.6
 1 14 1 33.3 8
 -2 -14 -1 66.69 12
 -2 -14 -1 97.19 15.3
 -2 -14 -1 79.79 12
 -2 -14 -1 69.59 18.4
 2 14 1 83.49 11.2
 2 14 1 65.09 11.3
 -3 -14 -1 54.29 10.9
 -3 -14 -1 102.39 15.9
 -3 -14 -1 71.09 11.8
 -3 -14 -1 91.69 14.4
 -3 -14 -1 74.49 13.7
 3 14 1 75.89 12.8
 3 14 1 91.99 13.2
 -4 -14 -1 0 4.6
 -4 -14 -1 -1.5 3
 -4 -14 -1 2 5.2
 -4 -14 -1 3.5 3.3
 -4 -14 -1 4.6 4.4
 4 14 1 0 3.3
 4 14 1 -0.5 4.5
 4 14 1 7.6 5.4
 -5 -14 -1 -2.8 3.7
 -5 -14 -1 6.2 5.1
 -5 -14 -1 3 6.3
 -5 -14 -1 12.5 5.3
 -5 -14 -1 7.9 4.5
 5 14 1 3.5 4.7
 5 14 1 14.8 6.9
 5 14 1 -1.9 3.3
 5 14 1 6.9 5.9
 -6 -14 -1 10.7 7.6
 -6 -14 -1 7 4.4
 -6 -14 -1 12.1 6.6
 -6 -14 -1 6 8.7
 -6 -14 -1 12.8 5.6
 6 14 1 0.2 5.2
 6 14 1 0.4 4.8
 6 14 1 12.3 5.4
 -7 -14 -1 -5 6.2
 -7 -14 -1 -6.4 4.2
 -7 -14 -1 2.5 3.7
 7 14 1 2.2 6.2
 7 14 1 -3.1 4.5
 7 14 1 -0.8 4
 -8 -14 -1 20.6 6.5
 -8 -14 -1 34.4 10.4
 -8 -14 -1 25.3 8.4
 8 14 1 40.2 8.7
 8 14 1 45 10.7
 8 14 1 30.3 7.8
 -9 -14 -1 10.9 7.1
 -9 -14 -1 8 5.5
 -9 -14 -1 8.4 5.4
 9 14 1 9.3 5.6
 9 14 1 3.4 5.1
 9 14 1 1.6 6.9
 9 14 1 3.3 6.1
 -10 -14 -1 15.7 6.8
 -10 -14 -1 17 8.1
 10 14 1 12.4 5.9
 10 14 1 25.3 9
 10 14 1 25.5 7.9
 10 14 1 24.4 10.4
 -11 -14 -1 105.09 17.4
 -11 -14 -1 101.79 17.5
 11 14 1 79.09 13
 11 14 1 74.69 15.4
 11 14 1 112.49 18.9
 -12 -14 -1 -0.4 6.1
 -12 -14 -1 12.6 7.4
 12 14 1 7.3 8
 12 14 1 12.4 6.7
 12 14 1 16.2 8.4
 -13 -14 -1 0.9 4.5
 -13 -14 -1 2.2 6.4
 13 14 1 -8.6 6.1
 13 14 1 8.9 6.5
 -14 -14 -1 5 6.5
 -14 -14 -1 -1.7 7
 -14 -14 -1 6.4 6.5
 14 14 1 14.3 10.2
 14 14 1 4.2 6.1
 -15 -14 -1 13.3 8.9
 -15 -14 -1 1.6 6.6
 -15 -14 -1 -18.2 5.9
 15 14 1 16.5 11.7
 15 14 1 14.1 14.4
 4 -15 -1 5.8 8.5
 4 -15 -1 14.3 8
 4 -15 -1 2.8 7.4
 3 -15 -1 2.7 6.8
 3 -15 -1 4.9 6
 3 -15 -1 10.8 10.2
 3 -15 -1 5.8 7.2
 2 -15 -1 110.79 18.1
 2 -15 -1 125.59 19.1
 2 -15 -1 27.5 9.2
 2 -15 -1 57.79 12.1
 -2 15 1 73.09 16.7
 1 -15 -1 12.2 7.4
 1 -15 -1 20.9 9.8
 1 -15 -1 15.2 7.3
 1 -15 -1 0.9 8.6
 -1 15 1 16.9 4.9
 -1 15 1 27.6 10.2
 -1 15 1 14.7 4.6
 0 -15 -1 114.29 16.2
 0 -15 -1 107.19 16.1
 0 -15 -1 113.09 17.1
 0 -15 -1 114.89 17.3
 0 -15 -1 105.29 15.9
 0 15 1 104.29 16.7
 0 15 1 101.59 11.9
 0 15 1 114.19 11.5
 -1 -15 -1 112.79 16.1
 -1 -15 -1 163.38 18.5
 -1 -15 -1 150.88 20.2
 -1 -15 -1 192.78 18.6
 -1 -15 -1 118.59 15.7
 1 15 1 129.49 13.3
 1 15 1 127.99 18.8
 1 15 1 151.18 14.3
 -2 -15 -1 148.89 20.2
 -2 -15 -1 135.09 15.3
 -2 -15 -1 118.99 15
 -2 -15 -1 123.99 17.8
 -2 -15 -1 94.09 14.2
 2 15 1 110.79 13.8
 2 15 1 94.89 14.1
 2 15 1 97.09 15.2
 -3 -15 -1 1.7 3.8
 -3 -15 -1 -1.6 5.3
 -3 -15 -1 1.5 4.9
 -3 -15 -1 11.2 6.8
 -3 -15 -1 9 6.5
 3 15 1 9.7 7
 3 15 1 -0.5 5.9
 3 15 1 13 6
 -4 -15 -1 14.4 6.3
 -4 -15 -1 4.1 5.1
 -4 -15 -1 11.8 7.3
 -4 -15 -1 5.1 6.3
 -4 -15 -1 13.4 7.2
 4 15 1 18.1 7.4
 4 15 1 7.7 6
 4 15 1 14.8 7.2
 -5 -15 -1 18 7.9
 -5 -15 -1 36.6 10.9
 -5 -15 -1 34.3 8
 -5 -15 -1 9.3 6.4
 -5 -15 -1 17.9 6.8
 5 15 1 15.6 6.1
 5 15 1 9.3 5.4
 5 15 1 12 7.3
 5 15 1 7.9 6.8
 -6 -15 -1 0.2 5.3
 -6 -15 -1 -3.1 4.7
 -6 -15 -1 19.6 8.7
 -6 -15 -1 6.9 5.3
 6 15 1 19.9 7.5
 6 15 1 8.1 6.8
 6 15 1 0.4 4.2
 6 15 1 11.4 6.5
 -7 -15 -1 8.1 6.3
 -7 -15 -1 2.6 4.4
 -7 -15 -1 11.3 8
 -7 -15 -1 -0.4 4.2
 7 15 1 -5.8 4.8
 7 15 1 2.1 5
 7 15 1 5.6 5.5
 -8 -15 -1 15.3 8.1
 -8 -15 -1 23.5 7.3
 -8 -15 -1 9.7 6.7
 8 15 1 13.7 6.6
 8 15 1 23.8 10.4
 -9 -15 -1 187.38 17.7
 -9 -15 -1 190.88 20.4
 -9 -15 -1 233.38 21.6
 9 15 1 207.58 18
 9 15 1 167.48 17.4
 9 15 1 163.68 21.3
 -10 -15 -1 34.7 11.7
 -10 -15 -1 20.6 8.9
 10 15 1 36.6 8.8
 10 15 1 22.2 9
 -11 -15 -1 -3 7.6
 -11 -15 -1 11.7 6.9
 11 15 1 -1.5 6.1
 11 15 1 -3.9 5.3
 -12 -15 -1 6.2 6.2
 -12 -15 -1 9 7.3
 12 15 1 9.9 6
 12 15 1 -3.7 7.2
 -13 -15 -1 46.9 12.5
 -13 -15 -1 41.6 10.1
 13 15 1 43.9 13
 13 15 1 42.1 11.1
 -14 -15 -1 1.2 5.1
 -14 -15 -1 -4.5 6.9
 -14 -15 -1 -7.3 8.1
 14 15 1 6.7 9.7
 14 15 1 4.9 6.4
 -15 -15 -1 -7.2 8.8
 -15 -15 -1 -4.8 5.4
 15 15 1 7.8 10.4
 15 15 1 5.3 7
 3 -16 -1 18.5 7.6
 3 -16 -1 -1.2 8.2
 3 -16 -1 7.2 8
 2 -16 -1 -8.6 12.1
 2 -16 -1 13.2 8.8
 2 -16 -1 5.5 7
 2 -16 -1 6.9 8.1
 1 -16 -1 29.7 12.5
 1 -16 -1 40.1 11.5
 1 -16 -1 59.29 13.2
 1 -16 -1 52.19 12
 0 -16 -1 53.89 12
 0 -16 -1 32.7 9
 0 -16 -1 58.09 12.7
 0 -16 -1 42.7 14
 0 16 1 62.69 10
 0 16 1 57.39 8.2
 -1 -16 -1 31.2 9.5
 -1 -16 -1 11.1 8.4
 -1 -16 -1 31.4 10.3
 -1 -16 -1 7.4 6.3
 1 16 1 21.7 7.9
 1 16 1 19.8 7.6
 -2 -16 -1 9.6 5.6
 -2 -16 -1 13.2 7.1
 -2 -16 -1 13.2 7.6
 -2 -16 -1 14.3 7.1
 2 16 1 15.3 6.5
 2 16 1 6.7 7.1
 -3 -16 -1 -3.1 5.7
 -3 -16 -1 6.5 7.3
 -3 -16 -1 0.1 4.5
 -3 -16 -1 2.1 5.4
 3 16 1 7.6 6.3
 3 16 1 3.5 6.6
 -4 -16 -1 0.9 4.6
 -4 -16 -1 0.7 5.5
 -4 -16 -1 -3.2 5.5
 -4 -16 -1 7.2 6.2
 4 16 1 -2.8 6.3
 4 16 1 5.5 5.9
 -5 -16 -1 -5.6 3.5
 -5 -16 -1 2.3 4.8
 -5 -16 -1 5.5 5.7
 -5 -16 -1 8.6 7.6
 5 16 1 2.1 7.6
 5 16 1 8.8 5.5
 -6 -16 -1 1 6.5
 -6 -16 -1 -5.5 4.5
 -6 -16 -1 2.4 5.6
 -6 -16 -1 1.7 4.1
 6 16 1 -1.6 4.1
 6 16 1 4.3 5.7
 -7 -16 -1 27.5 8.4
 -7 -16 -1 14.1 7.6
 -7 -16 -1 32.3 9.4
 7 16 1 51.19 14.2
 7 16 1 44.5 8.6
 7 16 1 25.9 8.8
 -8 -16 -1 60.99 13
 -8 -16 -1 46.7 12.2
 -8 -16 -1 45.6 12.2
 8 16 1 29.1 10.9
 8 16 1 55.49 10.2
 8 16 1 24.8 11.1
 -9 -16 -1 55.99 13.2
 -9 -16 -1 83.59 17.3
 -9 -16 -1 65.69 12.5
 9 16 1 71.19 12.8
 9 16 1 39.1 16.1
 -10 -16 -1 8.9 6
 -10 -16 -1 20.3 7.9
 -10 -16 -1 20 8.7
 10 16 1 15.3 8.6
 10 16 1 10.9 7
 -11 -16 -1 92.79 15.2
 -11 -16 -1 88.39 16.6
 -11 -16 -1 108.59 18.2
 11 16 1 105.49 15.3
 11 16 1 98.29 16.4
 -12 -16 -1 19.1 8.6
 -12 -16 -1 17.9 9.4
 12 16 1 11.4 9.1
 12 16 1 21 7.5
 -13 -16 -1 0.9 5.8
 -13 -16 -1 -0.5 7.2
 13 16 1 3.5 6.8
 -14 -16 -1 1.8 9.1
 -14 -16 -1 1.6 6.3
 14 16 1 -4.4 10.9
 14 16 1 -10.5 6.8
 1 -17 -1 35.2 13.5
 1 -17 -1 39.1 15.4
 1 -17 -1 9.6 8.3
 1 -17 -1 7.3 8.3
 0 -17 -1 3.6 7.1
 0 -17 -1 1.8 6.1
 0 -17 -1 -4 8
 0 -17 -1 -9.8 9.9
 -1 -17 -1 19.7 6.8
 -1 -17 -1 22.4 8.5
 -1 -17 -1 32.4 10.1
 -1 -17 -1 17.5 10.2
 1 17 1 22.7 8.3
 1 17 1 14.4 6.4
 -2 -17 -1 43.9 12.6
 -2 -17 -1 58.29 12.6
 -2 -17 -1 25.8 8
 -2 -17 -1 94.49 17.8
 2 17 1 53.89 10.9
 2 17 1 57.89 10.8
 -3 -17 -1 33.7 9.4
 -3 -17 -1 26.1 10
 -3 -17 -1 21.3 7.8
 -3 -17 -1 27.9 9.6
 3 17 1 11.4 7.8
 3 17 1 22.3 7.8
 -4 -17 -1 20.2 9.5
 -4 -17 -1 38.1 10.9
 -4 -17 -1 50.09 11.7
 -4 -17 -1 35 10.5
 4 17 1 32 10.5
 4 17 1 42.3 9.9
 -5 -17 -1 14.3 5.8
 -5 -17 -1 15.9 7.1
 -5 -17 -1 16.6 8.2
 -5 -17 -1 26.6 10.6
 5 17 1 10.3 8
 -6 -17 -1 -4.1 6.1
 -6 -17 -1 6.8 6.4
 -6 -17 -1 2 7.1
 -6 -17 -1 -3.5 5.1
 6 17 1 -8.9 5.8
 -7 -17 -1 6.6 5.7
 -7 -17 -1 9.3 7.6
 -7 -17 -1 1.8 5.6
 7 17 1 0.9 6.8
 7 17 1 18.3 10.5
 7 17 1 7.6 6
 -8 -17 -1 19.9 8.9
 -8 -17 -1 15.5 8.6
 -8 -17 -1 11 7.4
 8 17 1 11.3 7.9
 8 17 1 33.5 13.7
 8 17 1 13.2 6.6
 -9 -17 -1 1.7 6.2
 -9 -17 -1 -6.3 7
 -9 -17 -1 4 5.6
 9 17 1 4.8 6.9
 9 17 1 3.4 7.9
 -10 -17 -1 5.3 8.1
 -10 -17 -1 2.5 6.2
 -10 -17 -1 2 5.6
 10 17 1 4.4 7.1
 -11 -17 -1 48.9 14.4
 -11 -17 -1 64.09 14.1
 -11 -17 -1 75.69 13.7
 11 17 1 62.59 14.2
 11 17 1 90.99 15
 -12 -17 -1 42.3 10.9
 -12 -17 -1 56.99 13.7
 12 17 1 40.5 10.6
 12 17 1 43.9 13.1
 -13 -17 -1 -1.8 5.9
 -13 -17 -1 7.3 9.1
 -13 -17 -1 0.2 5.6
 13 17 1 -7.4 9
 13 17 1 -1.1 7.5
 -1 -18 -1 55.29 13
 -1 -18 -1 39 10.9
 -1 -18 -1 -0.9 11.1
 -1 -18 -1 40.8 13.4
 -2 -18 -1 60.79 15.1
 -2 -18 -1 36.3 14.5
 -2 -18 -1 43.8 12.6
 -2 -18 -1 70.69 14.4
 2 18 1 22.5 8.2
 -3 -18 -1 15.4 6.3
 -3 -18 -1 7.5 8.8
 -3 -18 -1 18.8 8.8
 -3 -18 -1 25.7 10.6
 3 18 1 22.1 10.6
 3 18 1 3.5 7.9
 -4 -18 -1 -2.3 8.1
 -4 -18 -1 -0.6 8.1
 -4 -18 -1 -6.7 5.9
 -4 -18 -1 14 9.8
 4 18 1 -4.7 7.6
 4 18 1 -8.8 10.2
 -5 -18 -1 5.8 8.1
 -5 -18 -1 -0.1 6.2
 -5 -18 -1 10.6 7.6
 5 18 1 -1.4 9.6
 -6 -18 -1 8.6 7.7
 -6 -18 -1 4.1 7.2
 -6 -18 -1 0.5 6.6
 -6 -18 -1 6.2 6.8
 6 18 1 -1.2 10.3
 6 18 1 -2.7 8
 -7 -18 -1 27.6 11.1
 -7 -18 -1 34.8 11
 -7 -18 -1 32.3 9.8
 7 18 1 27.3 9.9
 7 18 1 10.6 12.1
 -8 -18 -1 10.2 8.4
 -8 -18 -1 -4.6 8.8
 -8 -18 -1 -2.1 5.6
 8 18 1 4.3 7.9
 8 18 1 4.2 6.5
 -9 -18 -1 9.5 6.4
 -9 -18 -1 3.6 8.1
 -9 -18 -1 0.4 5.4
 9 18 1 4.5 6
 9 18 1 3.7 8.1
 -10 -18 -1 5 10.7
 -10 -18 -1 -2.3 5.3
 10 18 1 -6.7 8
 10 18 1 5.5 6.1
 -11 -18 -1 5.7 6.7
 -11 -18 -1 0.7 5.4
 -11 -18 -1 6.3 9.7
 11 18 1 -15.1 8.2
 11 18 1 15.3 8.7
 -12 -18 -1 25.3 9.9
 -12 -18 -1 26.5 9.4
 -12 -18 -1 43.1 12.9
 -4 -19 -1 -9.9 8.3
 -4 -19 -1 -3 5.2
 -4 -19 -1 10.6 11.1
 -4 -19 -1 4.4 8
 4 19 1 2.9 14.1
 4 19 1 -0.5 9
 -5 -19 -1 7.1 8.1
 -5 -19 -1 10.5 8.2
 -5 -19 -1 -4.9 10
 -5 -19 -1 -4.8 7
 5 19 1 -0.8 9.5
 -6 -19 -1 3.6 10.8
 -6 -19 -1 17.1 11.1
 -6 -19 -1 5.2 7.5
 6 19 1 -5.5 13.7
 6 19 1 12.4 10.5
 -7 -19 -1 12.5 7.5
 -7 -19 -1 13 9.2
 -7 -19 -1 2.6 9
 7 19 1 4.6 10.1
 -8 -19 -1 136.69 20.2
 -8 -19 -1 225.98 21.6
 -8 -19 -1 207.38 27.7
 8 19 1 239.48 23.7
 -9 -19 -1 13.3 8
 -9 -19 -1 17.8 12.3
 -9 -19 -1 10.8 8.1
 9 19 1 -8.5 5.9
 9 19 1 20.1 12.1
 8 18 -2 -42.2 24.8
 8 18 -2 6.6 10.1
 -8 -18 2 -13.1 6.5
 -8 -18 2 -1.1 5.3
 -8 -18 2 -9.9 8.8
 7 18 -2 42.4 28
 7 18 -2 56.69 12.7
 -7 -18 2 85.39 15.2
 -7 -18 2 73.09 17.8
 -7 -18 2 30.4 15.6
 6 18 -2 35.9 10.5
 6 18 -2 22.6 13.7
 -6 -18 2 21.4 8.5
 -6 -18 2 38.2 12.1
 5 18 -2 -5.8 8.1
 -5 -18 2 -9.3 10.3
 -5 -18 2 -7 7.1
 -5 -18 2 -6 5.7
 4 18 -2 -1.2 6.6
 4 18 -2 -1.9 8.4
 -4 -18 2 -0.1 10.2
 -4 -18 2 4.4 6.7
 -4 -18 2 -2.4 8.9
 11 17 -2 9.6 7.6
 -11 -17 2 1 7.7
 -11 -17 2 -7.8 8.5
 10 17 -2 9.6 9.4
 -10 -17 2 19.5 7.6
 -10 -17 2 8.1 7.1
 -10 -17 2 20.4 10.2
 9 17 -2 5.9 8.5
 -9 -17 2 2.2 6.1
 -9 -17 2 7.9 10
 -9 -17 2 16.6 16.1
 8 17 -2 -1.8 11.9
 8 17 -2 16.6 8.7
 -8 -17 2 4.3 6.4
 -8 -17 2 1.1 5.3
 -8 -17 2 -3.3 8.1
 7 17 -2 2.9 7.9
 -7 -17 2 -0.3 8.1
 -7 -17 2 1.6 5.3
 -7 -17 2 0.2 6.3
 6 17 -2 -5 10.1
 6 17 -2 -6.4 7.6
 -6 -17 2 -5.3 4.3
 -6 -17 2 -5 7.1
 -6 -17 2 -2.7 5
 5 17 -2 60.49 12.8
 5 17 -2 75.59 13
 -5 -17 2 76.89 14.6
 -5 -17 2 110.69 17.4
 -5 -17 2 108.59 18.3
 4 17 -2 122.49 18.3
 4 17 -2 79.99 12.1
 -4 -17 2 110.79 18.2
 -4 -17 2 81.89 16.7
 -4 -17 2 78.29 14.5
 3 17 -2 -1.3 5.9
 -3 -17 2 -2.6 5.8
 -3 -17 2 -5.5 6.6
 -3 -17 2 -0.8 9
 -2 -17 2 7.3 7.9
 -2 -17 2 11.2 8.4
 -1 -17 2 12.4 9.6
 -1 -17 2 14.4 7.7
 -1 -17 2 1.6 8.8
 0 -17 2 22.9 10
 0 -17 2 26.4 9.9
 0 -17 2 11 10
 12 16 -2 46.2 11
 -12 -16 2 4.3 10.5
 -12 -16 2 37.4 11.2
 11 16 -2 1.8 6.4
 11 16 -2 -11 5.5
 -11 -16 2 3.5 6.8
 -11 -16 2 -2.1 13.1
 10 16 -2 -2.6 5.9
 -10 -16 2 -2.3 8.2
 -10 -16 2 1.6 5
 -9 -16 2 1 6
 -9 -16 2 0 4.4
 -9 -16 2 9.8 8.3
 8 16 -2 8.7 11.1
 8 16 -2 -0.8 7.4
 -8 -16 2 -0.4 5.2
 -8 -16 2 -1.7 4.5
 -8 -16 2 17.5 8.6
 -7 -16 2 10.4 6.4
 -7 -16 2 9.9 7.7
 -7 -16 2 12.5 6.4
 6 16 -2 65.59 14.2
 6 16 -2 50.49 11.1
 -6 -16 2 43.5 11.1
 -6 -16 2 44.2 11.4
 -6 -16 2 48 12.9
 5 16 -2 22.1 8
 5 16 -2 5.9 6.7
 -5 -16 2 14.3 8.7
 -5 -16 2 12.5 7
 -5 -16 2 14.5 7.5
 4 16 -2 2.4 8.1
 4 16 -2 5.5 5.9
 -4 -16 2 -8.8 7.4
 -4 -16 2 3.3 6.3
 -4 -16 2 3 4.7
 3 16 -2 72.39 10.6
 3 16 -2 84.69 10.5
 -3 -16 2 76.39 16.1
 -3 -16 2 85.59 14.9
 -3 -16 2 79.79 14
 -2 -16 2 4.6 6.3
 -2 -16 2 10.8 8.2
 -2 -16 2 9.3 6.7
 -1 -16 2 10.7 8.7
 -1 -16 2 7.8 9.1
 -1 -16 2 6.4 7.6
 0 -16 2 12.1 7.8
 0 -16 2 6.2 7.3
 0 -16 2 6.2 7.9
 0 -16 2 6.6 7.3
 1 -16 2 -4.8 5.2
 1 -16 2 5.2 7.8
 1 -16 2 6.1 7.5
 1 -16 2 -1.7 8.1
 2 -16 2 12.2 7.8
 2 -16 2 7.8 7.4
 2 -16 2 -7.4 9.5
 2 -16 2 -2.5 9.8
 13 15 -2 28.3 12.4
 13 15 -2 28.6 9
 -13 -15 2 31 11.4
 -13 -15 2 31 9.5
 12 15 -2 29.2 8.5
 12 15 -2 13.3 8.6
 -12 -15 2 14.9 7.9
 -12 -15 2 35.4 10.4
 11 15 -2 109.29 15.9
 11 15 -2 92.19 14.2
 -11 -15 2 75.79 13.5
 -11 -15 2 116.39 19.7
 10 15 -2 75.79 13.3
 10 15 -2 87.79 12.4
 -10 -15 2 75.79 13.3
 -10 -15 2 63.49 12.7
 9 15 -2 6.1 4.9
 9 15 -2 0.4 5.5
 9 15 -2 -3.3 10
 -9 -15 2 1.2 4.7
 -9 -15 2 7.3 7.2
 8 15 -2 16.1 11.8
 -8 -15 2 17.9 6.6
 -8 -15 2 54.99 13.6
 7 15 -2 27.6 9.6
 -7 -15 2 32.9 9.2
 -7 -15 2 32 10.4
 -7 -15 2 51.29 10.9
 6 15 -2 24.6 10.8
 6 15 -2 16 7.4
 -6 -15 2 16.9 6.6
 -6 -15 2 11.6 7
 -6 -15 2 18.4 8
 5 15 -2 -1.7 5.7
 5 15 -2 16.3 8
 -5 -15 2 11.8 7.5
 -5 -15 2 -1.2 3.9
 -5 -15 2 -2 3.8
 4 15 -2 43 9.2
 4 15 -2 59.79 10.5
 -4 -15 2 29.4 9
 -4 -15 2 66.79 13.7
 -4 -15 2 40.2 10.8
 3 15 -2 101.29 12.3
 3 15 -2 95.39 11.7
 -3 -15 2 113.59 17.9
 -3 -15 2 75.59 12.9
 -3 -15 2 84.39 14.1
 2 15 -2 170.48 13
 -2 -15 2 198.88 28.5
 -2 -15 2 184.48 18.8
 -2 -15 2 190.68 20.1
 -2 -15 2 169.68 19
 -1 -15 2 -3.4 4.5
 -1 -15 2 2.8 5.1
 -1 -15 2 -1.7 6.2
 -1 -15 2 2.3 4.5
 0 -15 2 4.2 6.6
 0 -15 2 -0.7 6.8
 0 -15 2 2 5
 0 -15 2 -0.4 5.6
 1 -15 2 0.5 6.3
 1 -15 2 3.4 5.1
 1 -15 2 -10.5 6.9
 1 -15 2 9.9 7.9
 2 -15 2 -0.1 5.3
 2 -15 2 3.9 6.6
 2 -15 2 -6.7 7.2
 2 -15 2 -0.9 7.3
 3 -15 2 12.2 8.7
 3 -15 2 22.7 9.6
 3 -15 2 7.6 7.1
 3 -15 2 12.2 8
 4 -15 2 7.2 8.1
 4 -15 2 -1.8 9.4
 4 -15 2 2.7 5.8
 14 14 -2 26.4 14.3
 14 14 -2 33.9 9.8
 -14 -14 2 37 12.5
 -14 -14 2 25 8.4
 13 14 -2 70.09 15.6
 13 14 -2 72.59 12.7
 -13 -14 2 96.69 17
 -13 -14 2 66.19 14.8
 12 14 -2 60.79 13.9
 12 14 -2 99.49 14.6
 -12 -14 2 76.59 13.3
 -12 -14 2 88.79 16.7
 11 14 -2 5.1 7
 11 14 -2 6.2 6.7
 -11 -14 2 18.6 8.6
 -11 -14 2 12.2 6.6
 10 14 -2 87.09 13
 10 14 -2 86.89 19.3
 10 14 -2 60.19 10.9
 -10 -14 2 72.09 15.7
 -10 -14 2 87.99 16.5
 9 14 -2 9.4 6.5
 9 14 -2 11.3 7.2
 9 14 -2 20 9.6
 -9 -14 2 10.3 8.4
 -9 -14 2 8.4 5.2
 8 14 -2 13.2 5.9
 8 14 -2 -3.4 5
 -8 -14 2 2.4 4.4
 -8 -14 2 3.8 6.8
 7 14 -2 10.6 7.4
 7 14 -2 3.2 3.4
 -7 -14 2 5.3 6.2
 -7 -14 2 2.1 5.4
 -7 -14 2 4.8 5.9
 6 14 -2 -1.4 4.6
 6 14 -2 19.2 7.2
 6 14 -2 9.3 9.1
 -6 -14 2 21 8.1
 -6 -14 2 11.1 5
 -6 -14 2 14.7 6.8
 -6 -14 2 18.7 6.5
 5 14 -2 26.3 7.8
 5 14 -2 23.7 8.8
 5 14 -2 15.1 7.5
 -5 -14 2 23.3 6.6
 -5 -14 2 17.1 7.1
 -5 -14 2 10.2 6.8
 -5 -14 2 26.3 8
 4 14 -2 95.89 13.3
 4 14 -2 83.59 12.4
 4 14 -2 77.09 15.5
 -4 -14 2 81.69 20.3
 -4 -14 2 74.49 11.8
 -4 -14 2 91.59 15
 -4 -14 2 68.29 11.2
 3 14 -2 45.7 8.7
 3 14 -2 44.7 11.8
 3 14 -2 42.8 9.1
 -3 -14 2 69.99 12.7
 -3 -14 2 44.8 9.5
 -3 -14 2 43.4 11.2
 -3 -14 2 42.9 9.9
 2 14 -2 33.3 6.7
 2 14 -2 39.8 10.6
 2 14 -2 33.9 7
 -2 -14 2 30.1 8.5
 -2 -14 2 36.3 8.1
 -2 -14 2 28.4 6.8
 -2 -14 2 35.8 7.8
 -2 -14 2 16.3 6.6
 1 14 -2 -3.2 5.7
 1 14 -2 1 3.6
 1 14 -2 -0.2 2.7
 -1 -14 2 1.5 5.8
 -1 -14 2 7.3 6.5
 -1 -14 2 0.3 4.4
 -1 -14 2 5.1 6.1
 -1 -14 2 -5.5 3.9
 0 14 -2 4.6 7.4
 0 -14 2 5.9 5.3
 0 -14 2 12.3 6.8
 0 -14 2 9.6 5.8
 0 -14 2 3.1 6.4
 0 -14 2 24.3 9.2
 -1 14 -2 -7 7.8
 1 -14 2 -4.7 4
 1 -14 2 1.4 5.1
 1 -14 2 7.5 7
 1 -14 2 -2 6.1
 -2 14 -2 0.2 8.1
 2 -14 2 2.6 6.2
 2 -14 2 0.7 4.4
 2 -14 2 -5 5
 -3 14 -2 31.6 12.3
 3 -14 2 50.59 12.6
 3 -14 2 30.1 9.9
 3 -14 2 44.3 11.7
 3 -14 2 51.59 11.3
 -4 14 -2 6.4 12.2
 4 -14 2 8.8 8.3
 4 -14 2 8.7 7.2
 4 -14 2 21.5 8.9
 4 -14 2 8.9 6
 -5 14 -2 5.8 13.6
 5 -14 2 2.6 9.4
 5 -14 2 9.4 7.5
 5 -14 2 4.2 11.4
 5 -14 2 14.3 7.7
 15 13 -2 9.9 11.2
 15 13 -2 3.1 7.1
 -15 -13 2 9.3 9.2
 -15 -13 2 15.1 7.6
 14 13 -2 74.79 13.6
 14 13 -2 58.59 15.4
 -14 -13 2 50.39 15
 -14 -13 2 66.89 11.5
 13 13 -2 8.6 7.6
 13 13 -2 12.8 6.6
 -13 -13 2 -4.9 7
 -13 -13 2 14.4 7
 12 13 -2 12.2 6.6
 12 13 -2 7.6 7.9
 -12 -13 2 18.6 7.6
 -12 -13 2 20.8 10.3
 11 13 -2 46.4 9.7
 11 13 -2 57.29 11.5
 -11 -13 2 18.9 9.4
 -11 -13 2 31 8.6
 10 13 -2 2.6 9
 10 13 -2 13.1 6.7
 10 13 -2 11.8 8.9
 10 13 -2 15 7.3
 -10 -13 2 43.3 12.1
 -10 -13 2 9.5 6.4
 9 13 -2 64.99 13
 9 13 -2 52.09 10.1
 9 13 -2 85.49 15.9
 -9 -13 2 42.7 11.4
 -9 -13 2 66.59 13.3
 8 13 -2 20.1 9.5
 8 13 -2 15.9 6.9
 -8 -13 2 20 8.2
 -8 -13 2 7.6 4.7
 -8 -13 2 24.7 7.3
 7 13 -2 -2.3 6.4
 7 13 -2 3.8 4.7
 7 13 -2 7.3 3.8
 7 13 -2 -2.2 5.8
 -7 -13 2 10.6 7
 -7 -13 2 3 5
 6 13 -2 22.3 5.1
 6 13 -2 7.6 4.9
 6 13 -2 18.6 6.9
 -6 -13 2 9.2 6.5
 -6 -13 2 16.6 7.5
 5 13 -2 40.1 8
 -5 -13 2 44.8 9.4
 -5 -13 2 32 9.8
 -5 -13 2 26.7 7.5
 4 13 -2 -0.5 4.7
 4 13 -2 4.7 5.7
 4 13 -2 -0.9 4.3
 -4 -13 2 0.4 4.2
 -4 -13 2 -1.5 3.8
 -4 -13 2 1.8 4.6
 -4 -13 2 1.8 2.9
 3 13 -2 10.2 4.8
 3 13 -2 9.5 11.2
 3 13 -2 23.2 5.9
 -3 -13 2 24.9 7.3
 -3 -13 2 13.3 7.5
 -3 -13 2 18.8 6
 -3 -13 2 13.2 7
 2 13 -2 106.99 10.5
 2 13 -2 95.79 10.3
 -2 -13 2 88.69 12.7
 -2 -13 2 92.49 14.6
 -2 -13 2 115.69 16.6
 -2 -13 2 104.79 12.8
 1 13 -2 13.7 4.1
 1 13 -2 9.7 3.9
 -1 -13 2 21.8 8.3
 -1 -13 2 20.4 7.7
 -1 -13 2 9.2 6.3
 -1 -13 2 13.7 4.8
 -1 -13 2 5.4 4.5
 0 -13 2 66.49 11.4
 0 -13 2 55.69 12.1
 0 -13 2 97.79 16
 0 -13 2 81.29 12
 0 -13 2 81.69 12.3
 1 -13 2 6.6 5.7
 1 -13 2 -0.1 4.4
 1 -13 2 2.4 4.4
 1 -13 2 -4.4 5.1
 1 -13 2 8.8 5.4
 -2 13 -2 58.59 20.5
 2 -13 2 54.69 11.4
 2 -13 2 71.29 13.5
 2 -13 2 76.09 13.9
 2 -13 2 81.39 12
 -3 13 -2 83.79 18
 3 -13 2 65.99 13.1
 3 -13 2 44.7 11.9
 3 -13 2 80.09 13.6
 3 -13 2 51.79 9.3
 -4 13 -2 8 9.5
 4 -13 2 7.8 7.4
 4 -13 2 6.7 7.3
 4 -13 2 -0.3 6.4
 4 -13 2 2.5 4.9
 4 -13 2 14 8.6
 5 -13 2 13.4 7.8
 5 -13 2 3.5 8.8
 5 -13 2 2.9 5.8
 5 -13 2 11.2 7
 5 -13 2 2 7.2
 6 -13 2 61.09 12.2
 6 -13 2 71.59 14.7
 6 -13 2 59.79 16.1
 6 -13 2 81.99 13.8
 15 12 -2 -17.5 9.6
 15 12 -2 -6.6 5.5
 -15 -12 2 -10 8.1
 -15 -12 2 11 7.4
 14 12 -2 8.8 9.5
 14 12 -2 10.5 6.3
 -14 -12 2 14.1 6.1
 -14 -12 2 0.1 7.7
 13 12 -2 19.9 9.5
 13 12 -2 0.7 4.9
 13 12 -2 6.3 8.3
 -13 -12 2 5.9 5.6
 -13 -12 2 20.8 8.9
 -13 -12 2 5 6.5
 12 12 -2 92.49 15.9
 12 12 -2 102.39 14
 12 12 -2 135.89 21.7
 -12 -12 2 139.39 14.6
 -12 -12 2 90.19 16.3
 -12 -12 2 81.19 13.5
 11 12 -2 13.4 11.1
 11 12 -2 23.6 10.3
 11 12 -2 20.1 8.7
 11 12 -2 35.1 9
 -11 -12 2 22.1 8.9
 -11 -12 2 22.7 8
 10 12 -2 13.5 6.2
 10 12 -2 23.7 10.6
 10 12 -2 24.3 7.6
 10 12 -2 25.9 9.8
 -10 -12 2 21.1 8.1
 -10 -12 2 12.7 7.7
 9 12 -2 38.6 8.6
 9 12 -2 59.29 11.1
 -9 -12 2 37 9.1
 -9 -12 2 36.1 10.1
 8 12 -2 -0.1 3.4
 8 12 -2 -3.2 5.8
 8 12 -2 3.7 6.2
 8 12 -2 3.4 4.2
 -8 -12 2 3.9 4.3
 -8 -12 2 -2.1 4.4
 -8 -12 2 5.5 6.1
 7 12 -2 56.39 9.1
 7 12 -2 64.09 9.4
 7 12 -2 67.89 13.9
 7 12 -2 32.2 10.2
 -7 -12 2 69.09 13.6
 -7 -12 2 49.2 10.1
 -7 -12 2 43.5 8.9
 6 12 -2 3.1 4
 6 12 -2 1.4 3.4
 6 12 -2 5.7 5.7
 6 12 -2 10.6 6.3
 -6 -12 2 11.3 4.1
 -6 -12 2 3.4 4.2
 -6 -12 2 1.2 4.4
 5 12 -2 7.5 3.2
 5 12 -2 9.4 4.7
 5 12 -2 12.2 5.8
 -5 -12 2 6.7 4.9
 -5 -12 2 8.3 4.9
 -5 -12 2 14 7.1
 4 12 -2 150.48 24.6
 4 12 -2 142.79 13.3
 -4 -12 2 136.79 17.5
 -4 -12 2 177.48 16
 -4 -12 2 132.09 14.8
 -4 -12 2 140.99 13
 3 12 -2 134.19 19.4
 3 12 -2 148.09 12.9
 3 12 -2 142.09 13.3
 -3 -12 2 158.48 15.4
 -3 -12 2 138.99 12.4
 -3 -12 2 155.58 15.7
 -3 -12 2 171.58 16.6
 2 12 -2 73.49 9.9
 2 12 -2 81.29 10
 2 12 -2 54.39 11.5
 -2 -12 2 59.99 10.5
 -2 -12 2 59.69 9.3
 -2 -12 2 66.99 9.2
 -2 -12 2 58.19 11.1
 -2 -12 2 42.5 9.3
 1 12 -2 19.6 8
 1 12 -2 16.2 4.5
 1 12 -2 16.1 4.1
 -1 -12 2 21.4 6.9
 -1 -12 2 17.8 6.9
 -1 -12 2 11.5 5.3
 -1 -12 2 10.3 5.1
 -1 -12 2 12.2 5.6
 0 12 -2 7.5 5.6
 0 12 -2 18.2 3.2
 0 -12 2 17.7 5.7
 0 -12 2 14.1 5
 0 -12 2 22.7 7.6
 0 -12 2 16.3 6.6
 0 -12 2 5.6 4.4
 -1 12 -2 35.2 9.3
 1 -12 2 23.7 8.1
 1 -12 2 11.2 4.3
 1 -12 2 28.9 6.6
 1 -12 2 19 7.8
 1 -12 2 32.3 8.5
 -2 12 -2 17.9 7
 2 -12 2 28.2 8.1
 2 -12 2 12.1 5
 2 -12 2 16.5 6
 2 -12 2 12.7 5.9
 2 -12 2 10.9 5.9
 -3 12 -2 1.3 5.9
 3 -12 2 6.2 4.7
 3 -12 2 -0.2 4.6
 3 -12 2 6.5 5.4
 3 -12 2 10.4 4.8
 3 -12 2 9 6
 -4 12 -2 43.4 14.5
 4 -12 2 36 8.7
 4 -12 2 39.5 9.2
 4 -12 2 39 9.4
 4 -12 2 38.2 9.9
 -5 12 -2 10.2 7.5
 5 -12 2 3.4 6
 5 -12 2 -4.8 7.7
 5 -12 2 9.8 5.9
 5 -12 2 4.5 13.1
 5 -12 2 20.9 7.3
 -6 12 -2 14.6 8.6
 6 -12 2 16.3 10.3
 6 -12 2 10.2 10.4
 6 -12 2 12.1 7.4
 6 -12 2 17.1 9
 6 -12 2 18.6 8.2
 7 -12 2 24 7.4
 7 -12 2 30.3 9.7
 7 -12 2 19.7 7.1
 16 11 -2 0.5 10.4
 16 11 -2 18.9 9.2
 -16 -11 2 7.8 6.4
 15 11 -2 16.6 8.2
 15 11 -2 28.8 11.7
 -15 -11 2 21.7 8.6
 -15 -11 2 27.9 11.7
 14 11 -2 10.2 8.9
 14 11 -2 11 7.1
 -14 -11 2 27.3 9.5
 -14 -11 2 21.1 8.1
 -14 -11 2 26 10.1
 13 11 -2 24.4 11.9
 13 11 -2 16.1 7
 13 11 -2 10.9 16.2
 -13 -11 2 0.8 4.3
 -13 -11 2 20.6 7.8
 -13 -11 2 15.3 7.2
 12 11 -2 79.59 13.5
 12 11 -2 77.69 15.6
 12 11 -2 88.39 15.7
 -12 -11 2 47.3 9.3
 -12 -11 2 85.99 15.8
 11 11 -2 65.09 13.2
 11 11 -2 48.8 13
 11 11 -2 64.09 14.4
 11 11 -2 41.2 9.4
 -11 -11 2 47.8 12.4
 -11 -11 2 52.29 10.2
 -11 -11 2 71.59 13.1
 10 11 -2 68.69 12
 10 11 -2 116.99 17.8
 -10 -11 2 70.59 11.2
 -10 -11 2 88.49 15
 -10 -11 2 45.3 9.3
 9 11 -2 16.4 7.6
 9 11 -2 20.4 11.9
 9 11 -2 11.4 6
 9 11 -2 11.1 5.7
 -9 -11 2 13 6.7
 -9 -11 2 10.9 5.6
 8 11 -2 12.5 5.4
 8 11 -2 6 5.4
 8 11 -2 3.6 6.1
 8 11 -2 3.7 4.6
 -8 -11 2 19.7 8.1
 -8 -11 2 15.3 6.6
 7 11 -2 41.5 7.8
 7 11 -2 28.9 6.6
 7 11 -2 22.2 8.2
 7 11 -2 24.3 8
 -7 -11 2 42.4 8.4
 -7 -11 2 22.5 6.4
 -7 -11 2 24.8 7.1
 6 11 -2 38.6 10
 6 11 -2 41.5 7.6
 6 11 -2 58.49 8.2
 -6 -11 2 57.29 11.5
 -6 -11 2 37.9 7.7
 -6 -11 2 49.5 10.7
 5 11 -2 87.39 11.1
 5 11 -2 94.09 13.5
 5 11 -2 107.99 8.8
 5 11 -2 87.49 14.2
 -5 -11 2 116.29 14.8
 -5 -11 2 86.19 11.4
 -5 -11 2 106.49 15.3
 4 11 -2 115.59 13.5
 4 11 -2 125.79 9
 4 11 -2 116.99 12.2
 4 11 -2 116.09 11.7
 -4 -11 2 115.59 13.1
 -4 -11 2 130.09 13.4
 -4 -11 2 122.99 11.3
 3 11 -2 144.99 12.6
 3 11 -2 127.59 14.8
 3 11 -2 164.48 13
 -3 -11 2 135.59 14.3
 -3 -11 2 157.18 14.7
 -3 -11 2 140.69 14.1
 -3 -11 2 138.49 11.9
 2 11 -2 7.6 3.5
 2 11 -2 7.2 4.6
 2 11 -2 1.4 3.3
 -2 -11 2 1 3.7
 -2 -11 2 10.6 4.6
 -2 -11 2 8.5 5.2
 -2 -11 2 5.7 4
 -2 -11 2 2.8 3.4
 1 11 -2 1.2 3.7
 1 11 -2 -1.5 2.9
 1 11 -2 1.1 3.2
 -1 -11 2 0.9 2.7
 -1 -11 2 4 3.8
 -1 -11 2 6.8 4.8
 -1 -11 2 -0.1 2.6
 -1 -11 2 2.6 3
 0 11 -2 2.6 2.7
 0 11 -2 0 3.9
 0 11 -2 2.7 2.4
 0 -11 2 -3.4 3.4
 0 -11 2 0.6 3.5
 0 -11 2 0.4 2.6
 0 -11 2 -1.7 3.5
 0 -11 2 -2.5 3
 -1 11 -2 93.69 13.9
 1 -11 2 126.39 15.1
 1 -11 2 108.69 10.7
 1 -11 2 111.99 11.7
 1 -11 2 106.69 12.4
 1 -11 2 116.59 16
 -2 11 -2 -2.4 4.2
 2 -11 2 -1.5 3
 2 -11 2 9.5 4
 2 -11 2 1 3.6
 2 -11 2 -5.9 2.9
 2 -11 2 -3.5 3.2
 -3 11 -2 74.89 13.3
 3 -11 2 62.89 10.3
 3 -11 2 68.09 12
 3 -11 2 77.69 13.9
 3 -11 2 92.39 13
 -4 11 -2 82.09 12.5
 4 -11 2 80.59 12.1
 4 -11 2 74.19 13
 4 -11 2 73.89 11.6
 4 -11 2 86.49 13
 4 -11 2 82.19 12.8
 -5 11 -2 108.99 15.7
 5 -11 2 111.29 15
 5 -11 2 111.59 15.2
 5 -11 2 84.19 13.5
 5 -11 2 127.79 15.7
 5 -11 2 130.99 13.6
 -6 11 -2 42.3 9.9
 6 -11 2 39.5 10.4
 6 -11 2 28.4 7.1
 6 -11 2 33.5 9.5
 6 -11 2 16.8 7.4
 6 -11 2 27.1 9.7
 7 -11 2 -0.4 5.2
 7 -11 2 -4.9 9.8
 7 -11 2 -2.9 5.2
 7 -11 2 -4.6 5.3
 7 -11 2 8.7 9.2
 8 -11 2 4.5 5.8
 8 -11 2 7.5 7.3
 8 -11 2 -15.6 15.6
 9 -11 2 23.8 9.6
 16 10 -2 -3.7 11.7
 16 10 -2 -8.1 8.4
 -16 -10 2 6 6.5
 -16 -10 2 10.4 10.8
 15 10 -2 7.6 7.2
 15 10 -2 28.1 12.1
 -15 -10 2 32.5 11.3
 -15 -10 2 29.6 9.1
 14 10 -2 19 7.8
 14 10 -2 10.6 8.2
 -14 -10 2 25.2 7.4
 -14 -10 2 11.2 5.9
 -14 -10 2 26.1 9.6
 13 10 -2 6.7 8.7
 13 10 -2 25.2 8.2
 -13 -10 2 3.7 6.7
 -13 -10 2 2.6 5.7
 -13 -10 2 14.5 6
 12 10 -2 18.4 8.1
 12 10 -2 16.8 7
 12 10 -2 12.7 8.4
 -12 -10 2 4.7 6.5
 -12 -10 2 15.4 6.5
 -12 -10 2 14.7 7.6
 11 10 -2 30.2 8.9
 11 10 -2 22.4 10.1
 11 10 -2 31.6 8.7
 11 10 -2 24.9 7
 -11 -10 2 31.4 7.8
 -11 -10 2 36.9 8.7
 -11 -10 2 16.4 6.1
 -11 -10 2 26.9 9.4
 10 10 -2 12.7 6.4
 10 10 -2 34.9 10.5
 10 10 -2 14.2 5.8
 -10 -10 2 40.8 12.1
 -10 -10 2 21.5 6.5
 -10 -10 2 25.9 8.3
 9 10 -2 349.77 23.5
 9 10 -2 353.96 25.6
 9 10 -2 332.77 22
 9 10 -2 349.07 26.2
 -9 -10 2 386.66 26.7
 -9 -10 2 362.76 24.1
 8 10 -2 35.9 7.4
 8 10 -2 61.89 12.1
 8 10 -2 29.9 8.4
 8 10 -2 53.99 9.3
 -8 -10 2 38.8 9.4
 -8 -10 2 41.7 8.5
 7 10 -2 40.5 7.9
 7 10 -2 20.9 6.7
 7 10 -2 40.8 7.9
 7 10 -2 30.1 8.1
 -7 -10 2 31.7 8.5
 -7 -10 2 32.1 8.7
 -7 -10 2 45.2 8.2
 6 10 -2 3.1 3.4
 6 10 -2 6.2 3.9
 6 10 -2 3.6 4.5
 6 10 -2 2.6 4.2
 -6 -10 2 5.5 4.6
 -6 -10 2 11 4.7
 -6 -10 2 2.1 5.2
 5 10 -2 208.08 13.3
 5 10 -2 234.28 18.8
 5 10 -2 207.68 14.8
 -5 -10 2 205.98 17.4
 -5 -10 2 229.18 17.9
 -5 -10 2 212.88 15.1
 4 10 -2 5.9 2.9
 4 10 -2 4.4 4.3
 4 10 -2 5.1 3.8
 -4 -10 2 -0.1 2.7
 -4 -10 2 2.4 3.8
 3 10 -2 41.2 8.4
 3 10 -2 54.29 8.6
 3 10 -2 42.7 7.5
 -3 -10 2 43.5 8.8
 -3 -10 2 37.2 8.3
 -3 -10 2 31.4 6.2
 -3 -10 2 41.7 6.2
 2 10 -2 69.19 9.1
 2 10 -2 60.19 9.6
 2 10 -2 51.39 10.1
 -2 -10 2 46.1 8.5
 -2 -10 2 65.79 10.5
 -2 -10 2 56.19 8.1
 -2 -10 2 51.49 9.4
 -2 -10 2 60.19 6.6
 1 10 -2 113.69 9.4
 1 10 -2 97.09 8.8
 1 10 -2 102.89 14.9
 -1 -10 2 106.79 11.8
 -1 -10 2 96.59 9.5
 -1 -10 2 108.89 9.6
 -1 -10 2 109.69 13.3
 -1 -10 2 86.49 12.9
 0 10 -2 453.85 27.6
 0 10 -2 432.26 20.1
 0 10 -2 442.56 20.3
 0 -10 2 438.86 26.4
 0 -10 2 437.86 22.9
 0 -10 2 439.96 26.4
 0 -10 2 416.06 23.3
 0 -10 2 468.75 25.8
 -1 10 -2 1.6 3.2
 1 -10 2 -0.6 3.6
 1 -10 2 0.3 3.5
 1 -10 2 -0.3 2.4
 1 -10 2 -0.5 2.9
 1 -10 2 1.1 3.1
 -2 10 -2 5.7 4.7
 2 -10 2 11.5 4.2
 2 -10 2 12.3 5.5
 2 -10 2 13.4 5.3
 2 -10 2 15.7 5.8
 2 -10 2 6.7 4.4
 -3 10 -2 3.5 4.2
 3 -10 2 6.2 4.7
 3 -10 2 13.7 5.3
 3 -10 2 6.1 3.4
 3 -10 2 10.9 5
 3 -10 2 9.9 4.5
 4 -10 2 43.4 8.7
 4 -10 2 37.5 8.8
 4 -10 2 40.5 8.5
 4 -10 2 46.6 9.5
 4 -10 2 45.8 8.9
 5 -10 2 40.1 8.6
 5 -10 2 51.49 10.5
 5 -10 2 47.1 10.1
 5 -10 2 41.4 8.8
 5 -10 2 64.69 11.2
 -6 10 -2 124.79 13
 6 -10 2 106.09 11.5
 6 -10 2 119.09 14.7
 6 -10 2 99.49 14.7
 6 -10 2 131.39 15.4
 6 -10 2 107.79 16.2
 -7 10 -2 117.69 14.4
 7 -10 2 104.39 15.3
 7 -10 2 118.39 14.8
 7 -10 2 103.19 12
 7 -10 2 143.69 17.5
 8 -10 2 6.1 12.2
 8 -10 2 19.6 13.1
 8 -10 2 25.4 9.3
 8 -10 2 37.6 9.8
 9 -10 2 39.3 19.4
 9 -10 2 45.4 12
 9 -10 2 39.5 10.2
 16 9 -2 -4.7 9.6
 16 9 -2 5.7 7
 -16 -9 2 3.9 5.4
 -16 -9 2 15.1 9.8
 15 9 -2 35.2 12.9
 15 9 -2 8.5 6.6
 -15 -9 2 25.9 10
 -15 -9 2 17.2 6.4
 -15 -9 2 27.7 10.2
 14 9 -2 3.6 4.8
 14 9 -2 -2.9 5.8
 -14 -9 2 9.4 8.3
 -14 -9 2 -0.3 4.7
 -14 -9 2 -6.6 3.7
 13 9 -2 13.9 6.6
 13 9 -2 26.9 11
 -13 -9 2 9.8 7.4
 -13 -9 2 10.3 5.2
 -13 -9 2 8.2 7.4
 12 9 -2 4.6 4.2
 12 9 -2 -7.9 5.4
 12 9 -2 10.8 7.8
 -12 -9 2 -0.1 3.9
 -12 -9 2 4.5 6.7
 -12 -9 2 -3 3.3
 -12 -9 2 1.1 5.3
 11 9 -2 66.79 14.1
 11 9 -2 49.4 14.8
 11 9 -2 45.1 10.5
 -11 -9 2 63.39 17.3
 -11 -9 2 42.8 8.7
 -11 -9 2 52.09 8.9
 -11 -9 2 50.19 11.6
 10 9 -2 11.9 5.4
 10 9 -2 22.9 7.8
 10 9 -2 11.7 5.9
 -10 -9 2 24.4 9
 -10 -9 2 8.8 4.6
 -10 -9 2 11.7 5.4
 9 9 -2 11.9 5.5
 9 9 -2 -0.3 4.4
 9 9 -2 2.8 3.5
 9 9 -2 10.9 5.1
 -9 -9 2 6.9 3.9
 -9 -9 2 8.3 4.3
 -9 -9 2 10.3 5.9
 8 9 -2 58.49 10.5
 8 9 -2 73.69 12.2
 8 9 -2 57.59 9.5
 8 9 -2 73.19 11.7
 -8 -9 2 71.09 10.5
 -8 -9 2 87.49 13.4
 -8 -9 2 43.6 10.1
 7 9 -2 51.99 9.3
 7 9 -2 50.59 8.3
 7 9 -2 38.1 9.5
 -7 -9 2 51.99 9.3
 -7 -9 2 58.89 10.8
 -7 -9 2 47.4 8.2
 6 9 -2 25.7 8
 6 9 -2 42.5 9.4
 6 9 -2 41.9 7.3
 6 9 -2 29.9 6.4
 -6 -9 2 42.5 9.3
 -6 -9 2 38.9 8.3
 -6 -9 2 25.5 6.5
 5 9 -2 250.87 18.1
 5 9 -2 245.58 15.1
 5 9 -2 254.67 15.9
 5 9 -2 265.47 19.5
 -5 -9 2 216.78 17.8
 -5 -9 2 241.48 15.7
 -5 -9 2 282.77 19.3
 4 9 -2 23 4.7
 4 9 -2 18.1 4.5
 4 9 -2 19.7 5.7
 4 9 -2 21.1 6.2
 -4 -9 2 23.5 6.3
 -4 -9 2 23.4 5.6
 -4 -9 2 15.3 5
 3 9 -2 412.06 21.3
 3 9 -2 355.56 23.5
 3 9 -2 384.56 17.6
 3 9 -2 364.06 21.1
 -3 -9 2 370.46 18.2
 -3 -9 2 394.46 23
 -3 -9 2 366.46 23.1
 -3 -9 2 375.16 26.5
 2 9 -2 456.45 23
 2 9 -2 426.66 26.4
 2 9 -2 452.25 23
 -2 -9 2 456.65 26.2
 -2 -9 2 472.05 23.1
 -2 -9 2 438.16 25.1
 -2 -9 2 463.85 25.8
 -2 -9 2 446.56 21.1
 1 9 -2 128.59 12.6
 1 9 -2 129.49 10
 1 9 -2 117.49 9.6
 -1 -9 2 120.39 12.1
 -1 -9 2 124.69 12.1
 -1 -9 2 132.99 11.9
 -1 -9 2 142.39 10.4
 -1 -9 2 134.99 10.3
 0 9 -2 88.69 7.4
 0 9 -2 110.59 11.7
 0 9 -2 92.49 7.5
 0 -9 2 91.19 9.7
 0 -9 2 103.29 9
 0 -9 2 94.79 10.5
 0 -9 2 119.39 11.6
 0 -9 2 101.19 9.8
 -1 9 -2 104.19 11.6
 1 -9 2 92.09 10.4
 1 -9 2 75.89 11.6
 1 -9 2 89.69 9.5
 1 -9 2 93.79 8.7
 1 -9 2 94.19 10.1
 -2 9 -2 23.8 6.6
 2 -9 2 35.6 6.8
 2 -9 2 20.5 5.8
 2 -9 2 19 5.8
 2 -9 2 11.6 4.8
 -3 9 -2 72.29 11.3
 3 -9 2 78.39 10.8
 3 -9 2 60.89 10.1
 3 -9 2 77.59 12.1
 3 -9 2 75.69 10.8
 3 -9 2 78.89 11.7
 -4 9 -2 49.2 9.6
 4 -9 2 33.1 8.2
 4 -9 2 49.3 8.8
 4 -9 2 38.8 7.7
 4 -9 2 33.7 7.5
 4 -9 2 47.7 9.7
 -5 9 -2 66.09 11.7
 5 -9 2 42.9 9.3
 5 -9 2 41.9 8.7
 5 -9 2 49.1 8.2
 5 -9 2 65.59 10.3
 5 -9 2 41.1 10.4
 -6 9 -2 154.38 14.3
 6 -9 2 135.29 11.9
 6 -9 2 127.49 13.5
 6 -9 2 139.69 14.5
 6 -9 2 151.28 16.6
 -7 9 -2 65.69 10.2
 7 -9 2 85.69 12.6
 7 -9 2 50.39 11.4
 7 -9 2 62.19 9.4
 7 -9 2 65.69 10.8
 7 -9 2 60.09 11.2
 8 -9 2 16.5 7.3
 8 -9 2 31.3 11.5
 8 -9 2 15.2 8.8
 8 -9 2 25.8 6.6
 9 -9 2 -2.2 4.3
 9 -9 2 -6.1 11.2
 9 -9 2 4.8 6.9
 10 -9 2 -0.7 5.3
 10 -9 2 -4.6 6.5
 16 8 -2 15.5 11.7
 16 8 -2 3.9 7.2
 -16 -8 2 1.5 4.2
 -16 -8 2 7.7 7.6
 15 8 -2 10.1 8.3
 15 8 -2 9.5 5.6
 -15 -8 2 4 4.6
 -15 -8 2 8.5 7.4
 -15 -8 2 14.6 9.2
 14 8 -2 1.2 5.4
 14 8 -2 -0.9 7.3
 -14 -8 2 3.6 5.6
 -14 -8 2 1.9 6.5
 -14 -8 2 -1 3.6
 13 8 -2 195.68 27.2
 13 8 -2 136.79 17
 -13 -8 2 129.69 18.7
 -13 -8 2 150.78 19.3
 -13 -8 2 140.09 13.4
 12 8 -2 82.99 12.3
 12 8 -2 57.79 13.3
 -12 -8 2 69.19 18.3
 -12 -8 2 87.69 12.9
 -12 -8 2 79.09 11.8
 11 8 -2 169.58 15.3
 11 8 -2 161.58 18.2
 -11 -8 2 170.18 17.7
 -11 -8 2 174.58 14.8
 -11 -8 2 165.28 14.3
 10 8 -2 -6.9 3.8
 10 8 -2 -0.2 3.5
 10 8 -2 -1.2 5
 10 8 -2 3.7 3.8
 -10 -8 2 -0.1 2.6
 -10 -8 2 0.4 4.4
 -10 -8 2 0.5 2.7
 -10 -8 2 -0.2 3.7
 9 8 -2 14.3 7.4
 9 8 -2 22.3 7.6
 9 8 -2 20.1 7.2
 9 8 -2 21.4 6.2
 -9 -8 2 29.6 7.3
 -9 -8 2 20.2 6
 -9 -8 2 22.2 7.1
 8 8 -2 10.4 4.3
 8 8 -2 13.4 4.9
 8 8 -2 24.5 8
 8 8 -2 13.4 5
 -8 -8 2 11.6 4.2
 -8 -8 2 20.7 6.5
 -8 -8 2 6.3 5
 7 8 -2 5.6 4.8
 7 8 -2 7.4 4.1
 7 8 -2 3.5 3.6
 7 8 -2 2.9 3.9
 -7 -8 2 6 4.1
 -7 -8 2 3.6 2.9
 6 8 -2 22.1 6.6
 6 8 -2 31.4 6.1
 6 8 -2 27.4 6.3
 -6 -8 2 23.9 5.7
 -6 -8 2 38.2 6.9
 -6 -8 2 23.2 6.6
 5 8 -2 1.8 2.3
 5 8 -2 -0.6 3.9
 5 8 -2 0.4 2.9
 5 8 -2 -1.2 2.3
 -5 -8 2 0.4 2.2
 -5 -8 2 -0.5 2.2
 -5 -8 2 0 3.6
 4 8 -2 743.33 41.6
 4 8 -2 763.12 31.7
 4 8 -2 753.82 35.4
 4 8 -2 736.03 32.9
 -4 -8 2 758.02 36.3
 -4 -8 2 745.73 36.4
 -4 -8 2 760.52 33.4
 3 8 -2 429.16 22.6
 3 8 -2 428.36 18.6
 3 8 -2 417.36 24.6
 3 8 -2 361.76 21.2
 -3 -8 2 453.35 23.8
 -3 -8 2 391.46 23.5
 -3 -8 2 386.96 20.5
 -3 -8 2 428.16 19
 2 8 -2 198.58 12.8
 2 8 -2 195.58 13
 2 8 -2 187.18 15.1
 -2 -8 2 206.18 15.3
 -2 -8 2 190.58 12.4
 -2 -8 2 199.08 14.2
 -2 -8 2 192.38 11.1
 1 8 -2 120.99 9.2
 1 8 -2 120.59 9.5
 1 8 -2 129.49 12
 -1 -8 2 107.89 9
 -1 -8 2 130.89 11.7
 -1 -8 2 129.39 9.5
 -1 -8 2 121.99 11
 -1 -8 2 117.99 10.9
 0 8 -2 69.09 6.2
 0 8 -2 50.49 8.7
 0 8 -2 64.89 6
 0 -8 2 84.39 11.2
 0 -8 2 78.99 7.4
 0 -8 2 80.69 8.9
 0 -8 2 64.59 7.3
 -1 8 -2 85.59 12
 -1 8 -2 69.19 4.8
 -1 8 -2 75.39 5
 1 -8 2 80.19 14.4
 1 -8 2 74.39 9.6
 1 -8 2 50.79 8
 1 -8 2 67.69 7.1
 1 -8 2 87.09 11.6
 -2 8 -2 9.5 3.6
 2 -8 2 8.8 3.7
 2 -8 2 2.9 2.8
 2 -8 2 7.3 3.6
 2 -8 2 11.6 4.4
 -3 8 -2 5.6 3.6
 3 -8 2 7.5 3.7
 3 -8 2 5.8 3.8
 3 -8 2 7.9 3.6
 3 -8 2 6.1 3.6
 3 -8 2 17 5
 -4 8 -2 8.7 4.4
 4 -8 2 11.4 4.6
 4 -8 2 18.2 5.6
 4 -8 2 17.9 5.9
 4 -8 2 18 5.2
 4 -8 2 20 6.6
 -5 8 -2 86.39 10.1
 5 -8 2 92.99 9.4
 5 -8 2 116.79 13.6
 5 -8 2 91.99 11.6
 5 -8 2 86.09 11.8
 5 -8 2 105.09 12.2
 -6 8 -2 51.99 8.7
 6 -8 2 47.8 9.3
 6 -8 2 46.1 9.5
 6 -8 2 45.1 7.8
 6 -8 2 42.3 9.3
 6 -8 2 47.2 7.8
 -7 8 -2 32.1 6.2
 7 -8 2 29.7 8
 7 -8 2 35.2 7
 7 -8 2 17.4 5.7
 7 -8 2 30.1 7.7
 8 -8 2 42 9.6
 8 -8 2 62.29 10.8
 8 -8 2 52.69 10
 9 -8 2 79.39 12
 9 -8 2 86.39 13
 9 -8 2 97.59 15.8
 10 -8 2 38 12.3
 10 -8 2 37.7 9.2
 10 -8 2 32 10.4
 11 -8 2 13.9 7.7
 11 -8 2 6 6.4
 16 7 -2 18.2 11
 -16 -7 2 23.1 8.4
 15 7 -2 8.5 9.4
 15 7 -2 15.3 6.4
 -15 -7 2 -1.2 7
 -15 -7 2 17.2 5.4
 -15 -7 2 15.2 7.5
 14 7 -2 23.4 9.9
 14 7 -2 13.7 6.8
 -14 -7 2 31.2 7
 -14 -7 2 28.9 10.4
 -14 -7 2 35.8 9.8
 13 7 -2 24.5 9.5
 13 7 -2 27.3 8.3
 -13 -7 2 15.8 7.7
 -13 -7 2 27.6 12.1
 -13 -7 2 35.1 9.3
 -13 -7 2 14.5 4.1
 12 7 -2 13.8 7.4
 12 7 -2 -6.3 6
 12 7 -2 1.7 3.6
 -12 -7 2 6.4 4.2
 -12 -7 2 15.9 4.9
 -12 -7 2 7.2 5.6
 11 7 -2 58.79 10.6
 11 7 -2 81.99 15.7
 -11 -7 2 59.29 9.5
 -11 -7 2 67.99 11.2
 -11 -7 2 45.2 10.5
 -11 -7 2 55.99 9.4
 10 7 -2 230.98 20.3
 10 7 -2 242.68 17.6
 -10 -7 2 229.88 17.5
 -10 -7 2 231.88 20
 -10 -7 2 240.68 18.5
 -10 -7 2 271.17 17.7
 9 7 -2 465.55 29.5
 9 7 -2 509.55 29.8
 9 7 -2 450.35 25.6
 9 7 -2 466.95 30.6
 -9 -7 2 490.75 26.4
 -9 -7 2 475.95 26
 -9 -7 2 506.25 29.7
 -9 -7 2 457.85 25.2
 8 7 -2 280.57 18
 8 7 -2 279.97 19.7
 8 7 -2 298.17 20.7
 -8 -7 2 293.37 18.8
 -8 -7 2 299.27 20.4
 -8 -7 2 292.77 20.9
 7 7 -2 133.59 13
 7 7 -2 135.89 12.6
 7 7 -2 143.89 11.6
 7 7 -2 156.78 14.4
 -7 -7 2 155.68 14.1
 -7 -7 2 143.29 11.6
 -7 -7 2 125.99 11.8
 6 7 -2 41.1 8.3
 6 7 -2 59.39 8.9
 6 7 -2 41.1 7.3
 6 7 -2 56.79 8.1
 -6 -7 2 54.49 10.4
 -6 -7 2 52.29 8.9
 5 7 -2 407.86 20.4
 5 7 -2 397.96 22.8
 5 7 -2 369.36 22.7
 5 7 -2 423.06 20.8
 -5 -7 2 357.06 19.9
 -5 -7 2 405.16 22.6
 -5 -7 2 391.36 22.8
 4 7 -2 20 5.2
 4 7 -2 28 6.7
 4 7 -2 15.1 3.4
 4 7 -2 23.1 4.8
 -4 -7 2 27.1 5.1
 -4 -7 2 30.7 6.6
 -4 -7 2 13.3 3.9
 3 7 -2 49.4 7.7
 3 7 -2 37.4 5.7
 3 7 -2 33.5 4.8
 3 7 -2 41.3 8.6
 -3 -7 2 49.9 8.2
 -3 -7 2 30.7 6.6
 -3 -7 2 38.4 6.2
 2 7 -2 155.18 11.3
 2 7 -2 166.48 13.3
 2 7 -2 168.18 8.9
 -2 -7 2 161.78 10.5
 -2 -7 2 184.48 12.6
 -2 -7 2 157.38 12.6
 1 7 -2 481.65 22.2
 1 7 -2 463.65 25.5
 1 7 -2 474.95 22.1
 -1 -7 2 495.05 25.3
 -1 -7 2 470.65 21.9
 -1 -7 2 499.95 24
 -1 -7 2 479.55 21.4
 0 7 -2 453.65 19.6
 0 7 -2 425.56 19.6
 0 7 -2 452.25 24.2
 0 -7 2 417.56 21.8
 0 -7 2 454.45 23.7
 0 -7 2 438.26 20.6
 0 -7 2 426.16 23.2
 0 -7 2 433.86 20.4
 -1 7 -2 84.79 5.3
 -1 7 -2 87.19 9.1
 -1 7 -2 87.59 5.3
 1 -7 2 85.09 8.9
 1 -7 2 93.29 9.5
 1 -7 2 93.09 8.2
 1 -7 2 83.89 8.3
 -2 7 -2 22.8 5.8
 2 -7 2 32.3 5.8
 2 -7 2 25.2 6
 2 -7 2 21 4.6
 2 -7 2 24 5.9
 2 -7 2 16 4.6
 -3 7 -2 160.48 12.7
 3 -7 2 167.58 12.2
 3 -7 2 156.68 11.4
 3 -7 2 163.88 12.3
 3 -7 2 136.39 12.1
 3 -7 2 172.58 13.8
 -4 7 -2 93.19 9.7
 4 -7 2 90.39 9.4
 4 -7 2 97.59 12.8
 4 -7 2 95.49 9.1
 4 -7 2 90.19 8.8
 -5 7 -2 40.3 7.8
 5 -7 2 14.3 5.3
 5 -7 2 28.9 7.5
 5 -7 2 20.6 5.6
 5 -7 2 15.6 4.9
 -6 7 -2 21.6 5.5
 6 -7 2 15.3 5.5
 6 -7 2 17.3 5.3
 6 -7 2 16.9 5.7
 -7 7 -2 72.49 11.8
 7 -7 2 74.29 10.6
 7 -7 2 87.29 8.2
 7 -7 2 69.09 11.7
 7 -7 2 62.39 10.5
 8 -7 2 70.39 11.4
 8 -7 2 50.09 9.2
 8 -7 2 55.29 9.7
 -9 7 -2 58.99 11.3
 9 -7 2 74.89 11.4
 9 -7 2 87.09 11.9
 9 -7 2 108.49 16.1
 10 -7 2 6.9 8.6
 10 -7 2 22.2 7.1
 10 -7 2 16.1 6.9
 11 -7 2 19.2 12.6
 11 -7 2 12.2 7.4
 11 -7 2 5 6.5
 12 -7 2 0.6 7.4
 12 -7 2 9 6.9
 16 6 -2 -5.2 9.9
 16 6 -2 15.4 12.4
 -16 -6 2 3.1 7.9
 15 6 -2 10.6 5.6
 -15 -6 2 16.9 9.5
 -15 -6 2 12.4 4.2
 -15 -6 2 8.1 6.9
 -15 -6 2 3.6 7.4
 14 6 -2 5.7 5.5
 -14 -6 2 -1.2 7
 -14 -6 2 8.1 4.4
 -14 -6 2 12.7 6.4
 13 6 -2 8.1 5.2
 -13 -6 2 14.6 4.5
 -13 -6 2 25.1 9
 -13 -6 2 14.3 7
 12 6 -2 -10 6.1
 -12 -6 2 1.4 2.5
 -12 -6 2 0 4
 -12 -6 2 7.4 5.9
 -12 -6 2 3 6.3
 11 6 -2 56.89 9.3
 -11 -6 2 58.89 9.8
 -11 -6 2 86.09 12.5
 -11 -6 2 69.49 12.3
 -11 -6 2 85.09 8.7
 10 6 -2 158.78 13.4
 -10 -6 2 140.69 17.3
 -10 -6 2 145.09 13.3
 -10 -6 2 150.48 12.3
 -10 -6 2 139.79 12.3
 9 6 -2 100.59 11.1
 9 6 -2 126.79 16.8
 9 6 -2 137.89 12
 -9 -6 2 129.69 10.8
 -9 -6 2 122.59 11
 -9 -6 2 141.29 17.5
 -9 -6 2 107.49 11
 8 6 -2 294.87 18.2
 8 6 -2 278.97 19
 8 6 -2 278.77 21.1
 -8 -6 2 299.97 18.7
 -8 -6 2 299.67 20.9
 -8 -6 2 336.57 19.1
 -8 -6 2 320.67 18.2
 7 6 -2 184.48 14.6
 7 6 -2 182.98 13.1
 7 6 -2 187.28 26.9
 7 6 -2 241.28 18.5
 -7 -6 2 185.38 13.5
 -7 -6 2 187.68 13.8
 -7 -6 2 182.98 15.4
 6 6 -2 -0.5 2.9
 6 6 -2 -0.1 2.4
 6 6 -2 0.6 2.8
 6 6 -2 5.7 4.3
 -6 -6 2 -1.9 2.8
 -6 -6 2 3.2 2.7
 -6 -6 2 0.1 2
 5 6 -2 1.3 3
 5 6 -2 0.4 2.4
 5 6 -2 2.4 2.1
 5 6 -2 -0.6 2.2
 -5 -6 2 -2.3 1.3
 -5 -6 2 0 2.1
 -5 -6 2 0.6 2.1
 4 6 -2 84.29 9
 4 6 -2 96.39 7.6
 4 6 -2 89.49 8.9
 -4 -6 2 73.39 9.6
 -4 -6 2 87.29 8.7
 -4 -6 2 83.09 7.3
 3 6 -2 333.77 18.5
 3 6 -2 342.27 17
 3 6 -2 343.97 19.9
 3 6 -2 349.47 16
 -3 -6 2 303.57 18.7
 -3 -6 2 355.36 17.3
 -3 -6 2 352.16 19.2
 2 6 -2 7.9 2.8
 2 6 -2 3.6 2.6
 2 6 -2 4.2 2.4
 -2 -6 2 3.9 2.3
 -2 -6 2 5.8 3.2
 -2 -6 2 4.3 2
 1 6 -2 18.6 5
 1 6 -2 13 3.4
 1 6 -2 18.7 4
 -1 -6 2 15.8 4.3
 -1 -6 2 15.7 3.4
 -1 -6 2 17.9 3.4
 0 6 -2 147.39 11.4
 0 6 -2 152.78 8.5
 0 6 -2 140.39 8.5
 0 -6 2 126.79 10.4
 0 -6 2 134.99 12.2
 0 -6 2 131.39 8.7
 0 -6 2 125.49 9.4
 0 -6 2 128.49 8.7
 -1 6 -2 2 2
 -1 6 -2 4.2 1.4
 -1 6 -2 5.3 1.5
 1 -6 2 3.7 2.4
 1 -6 2 6.3 3.1
 1 -6 2 5.3 2.7
 1 -6 2 2.4 2.3
 1 -6 2 3.2 2.6
 -2 6 -2 148.69 11.9
 2 -6 2 174.18 10.8
 2 -6 2 146.19 11.3
 2 -6 2 164.48 10.8
 2 -6 2 172.18 11.6
 2 -6 2 182.68 12.7
 -3 6 -2 104.29 9.3
 3 -6 2 76.19 7.7
 3 -6 2 83.59 8.1
 3 -6 2 93.69 9.3
 3 -6 2 90.39 7.7
 -4 6 -2 2.8 2.1
 4 -6 2 0.3 2.6
 4 -6 2 0.7 2.1
 4 -6 2 4.6 2.4
 4 -6 2 -1.1 1.7
 -5 6 -2 315.87 17.5
 -5 6 -2 274.27 18.5
 5 -6 2 288.07 18.8
 5 -6 2 291.77 16.2
 5 -6 2 293.77 17.8
 5 -6 2 271.27 16.6
 -6 6 -2 87.99 8.6
 -6 6 -2 108.59 11
 6 -6 2 98.89 10.9
 6 -6 2 85.49 10.9
 6 -6 2 91.39 8.1
 6 -6 2 99.29 9.7
 -7 6 -2 30.3 7.7
 7 -6 2 34.2 5.6
 7 -6 2 19.1 5.8
 7 -6 2 21 5.8
 7 -6 2 17.2 6.2
 -8 6 -2 53.09 10.1
 8 -6 2 39.7 7.7
 8 -6 2 40.1 9.2
 8 -6 2 61.49 11
 9 -6 2 -0.2 3.5
 9 -6 2 1.7 3.6
 9 -6 2 -10.6 4.5
 -10 6 -2 15.8 7.3
 10 -6 2 11.5 6
 10 -6 2 21.3 6.5
 10 -6 2 16.4 9.2
 11 -6 2 0.5 5
 11 -6 2 -2 5
 12 -6 2 4.6 16.5
 12 -6 2 9.2 6.1
 12 -6 2 16 5.9
 13 -6 2 17.9 8.2
 13 -6 2 12 7.5
 16 5 -2 7.6 8.3
 -16 -5 2 6.2 11.7
 -16 -5 2 5 8.9
 15 5 -2 7.4 4.9
 -15 -5 2 12.1 9.9
 -15 -5 2 8.2 8
 -15 -5 2 6.1 6.7
 14 5 -2 5.8 4.9
 -14 -5 2 4.6 5.7
 -14 -5 2 7.3 3.2
 13 5 -2 299.17 31.1
 13 5 -2 365.96 23.8
 -13 -5 2 340.67 25.3
 -13 -5 2 324.87 18
 -13 -5 2 312.37 22
 12 5 -2 31.2 9.2
 12 5 -2 25 9.4
 -12 -5 2 41.3 7.9
 -12 -5 2 26.4 7
 -12 -5 2 35.7 8.8
 -12 -5 2 33.5 6.4
 11 5 -2 59.69 12.4
 11 5 -2 50.49 9.7
 -11 -5 2 69.79 12.3
 -11 -5 2 39.8 8.4
 -11 -5 2 47 7.2
 -11 -5 2 45.6 9.5
 10 5 -2 167.38 13.4
 10 5 -2 108.49 15.3
 -10 -5 2 144.59 12.7
 -10 -5 2 128.89 11.5
 -10 -5 2 117.09 10.2
 -10 -5 2 140.29 17.4
 9 5 -2 3 3
 9 5 -2 -1.7 4
 -9 -5 2 3.4 4
 -9 -5 2 6.1 3.8
 -9 -5 2 0.2 2
 -9 -5 2 -0.8 1.8
 8 5 -2 157.68 14.9
 8 5 -2 169.98 12.7
 8 5 -2 175.58 13.5
 -8 -5 2 180.58 15.3
 -8 -5 2 161.08 12.2
 -8 -5 2 180.98 12.6
 -8 -5 2 147.79 12.3
 7 5 -2 81.59 8.1
 7 5 -2 84.89 8.8
 7 5 -2 107.29 13.2
 -7 -5 2 86.19 8.1
 -7 -5 2 79.29 8.5
 -7 -5 2 60.79 9.4
 6 5 -2 93.19 8.4
 6 5 -2 98.99 9.6
 6 5 -2 105.19 12.8
 -6 -5 2 85.19 8.1
 -6 -5 2 84.79 8.1
 -6 -5 2 97.19 9.9
 5 5 -2 39.3 7.8
 5 5 -2 39 6.8
 5 5 -2 31.5 6.1
 5 5 -2 32 5.3
 -5 -5 2 48.6 7.9
 -5 -5 2 40 5.9
 -5 -5 2 30.4 5.8
 4 5 -2 351.96 17.9
 4 5 -2 359.76 18.3
 4 5 -2 376.56 20.5
 4 5 -2 390.86 20.8
 -4 -5 2 372.46 18.2
 -4 -5 2 370.76 20.3
 -4 -5 2 396.96 20.2
 3 5 -2 53.39 5.1
 3 5 -2 51.19 5.3
 3 5 -2 43.2 6.3
 3 5 -2 47.9 6.9
 -3 -5 2 64.99 7.2
 -3 -5 2 64.49 8.9
 -3 -5 2 55.89 5.5
 2 5 -2 509.75 21.8
 2 5 -2 514.05 25.2
 2 5 -2 505.55 23.4
 -2 -5 2 511.45 24.6
 -2 -5 2 501.55 22
 -2 -5 2 543.25 24.2
 1 5 -2 194.38 11.2
 1 5 -2 210.08 11.2
 1 5 -2 202.98 13.5
 -1 -5 2 219.08 13.4
 -1 -5 2 196.98 12
 -1 -5 2 211.28 11
 0 5 -2 13.1 4.2
 0 5 -2 4 2
 0 5 -2 8.1 2.1
 0 -5 2 3.6 1.9
 0 -5 2 2.7 1.9
 0 -5 2 3.6 2.1
 0 -5 2 5.7 2.8
 -1 5 -2 575.34 27.2
 -1 5 -2 593.54 21.3
 1 -5 2 574.34 24.7
 1 -5 2 593.84 24.9
 1 -5 2 578.24 24.6
 1 -5 2 583.34 26.6
 1 -5 2 584.54 26.9
 -2 5 -2 1399.06 51.29
 2 -5 2 1258.67 48.3
 2 -5 2 1241.48 50.49
 2 -5 2 1246.88 49.8
 2 -5 2 1163.68 47.5
 -3 5 -2 424.56 21.1
 3 -5 2 407.46 19.2
 3 -5 2 427.16 19.9
 3 -5 2 407.96 21.5
 3 -5 2 423.96 20.5
 -4 5 -2 31.9 6.1
 -4 5 -2 35.9 7.1
 4 -5 2 25.5 5
 4 -5 2 25.8 5.2
 4 -5 2 39.5 5.7
 4 -5 2 33.7 5.2
 -5 5 -2 235.88 14.1
 -5 5 -2 247.78 16.1
 5 -5 2 237.08 15.9
 5 -5 2 201.18 14.1
 5 -5 2 257.87 14.4
 5 -5 2 243.38 13.3
 -6 5 -2 63.19 6.7
 -6 5 -2 59.19 9.4
 6 -5 2 61.39 9.2
 6 -5 2 58.99 7.7
 6 -5 2 85.39 11.8
 6 -5 2 63.39 6.1
 -7 5 -2 27.5 6.2
 7 -5 2 39.3 7.9
 7 -5 2 32.7 6.5
 7 -5 2 45.5 8
 7 -5 2 31.4 4.8
 -8 5 -2 20.5 6.2
 8 -5 2 32.3 9.1
 8 -5 2 31.7 6.8
 8 -5 2 12.7 4.8
 -9 5 -2 23.7 7.3
 9 -5 2 8.4 6.2
 9 -5 2 22.7 7.1
 9 -5 2 12.6 4.9
 10 -5 2 65.29 11.4
 10 -5 2 40.6 9.5
 10 -5 2 34.6 7.9
 -11 5 -2 10.3 6.7
 11 -5 2 10.7 5.6
 11 -5 2 13.1 6.2
 11 -5 2 -5.7 7.6
 12 -5 2 11.4 10.4
 12 -5 2 -2.6 5.2
 12 -5 2 5.3 5.4
 13 -5 2 3.2 5.9
 13 -5 2 3.9 5.9
 16 4 -2 117.99 20
 -16 -4 2 151.78 20.2
 -16 -4 2 198.88 20.6
 15 4 -2 19 7.5
 -15 -4 2 13.1 16
 -15 -4 2 6.2 6.6
 -15 -4 2 18.5 8.2
 14 4 -2 3.4 4.2
 -14 -4 2 -5.6 5.2
 -14 -4 2 6.6 6
 13 4 -2 40.3 12.8
 13 4 -2 87.69 12.8
 -13 -4 2 112.19 15.8
 -13 -4 2 92.19 14.3
 -13 -4 2 71.19 6.4
 -13 -4 2 74.39 13
 12 4 -2 55.19 10.1
 12 4 -2 99.59 18.5
 -12 -4 2 82.99 12.4
 -12 -4 2 62.19 6.2
 -12 -4 2 87.89 13.5
 -12 -4 2 77.49 12.1
 11 4 -2 8.3 6.2
 11 4 -2 9.7 5
 -11 -4 2 8.4 5.3
 -11 -4 2 6.7 4.7
 -11 -4 2 8.9 4.5
 -11 -4 2 8 2.9
 10 4 -2 5.6 3.9
 10 4 -2 12.7 6.1
 -10 -4 2 4.8 3
 -10 -4 2 2.6 2.4
 -10 -4 2 5.3 3.9
 -10 -4 2 5.8 4.7
 9 4 -2 139.19 12
 9 4 -2 138.89 14.6
 -9 -4 2 131.49 10
 -9 -4 2 133.59 13.3
 -9 -4 2 119.69 11.4
 8 4 -2 562.04 31.5
 8 4 -2 565.44 27.8
 -8 -4 2 586.34 26.6
 -8 -4 2 533.15 29.7
 -8 -4 2 572.14 27.4
 7 4 -2 363.26 19.8
 7 4 -2 387.76 20.5
 7 4 -2 342.27 22.5
 -7 -4 2 355.76 19
 -7 -4 2 399.66 22.6
 -7 -4 2 373.96 20.1
 -7 -4 2 379.16 19.7
 6 4 -2 0.5 3.2
 6 4 -2 2.9 2.3
 6 4 -2 0.6 2.2
 -6 -4 2 3.3 1.9
 -6 -4 2 3.5 2.4
 -6 -4 2 2.1 2
 -6 -4 2 3.2 2.6
 5 4 -2 166.28 13.1
 5 4 -2 186.88 12.6
 -5 -4 2 186.78 12.1
 -5 -4 2 184.28 11.6
 4 4 -2 54.59 5.8
 4 4 -2 81.39 9.6
 4 4 -2 64.99 7.2
 -4 -4 2 62.09 5.8
 -4 -4 2 84.59 10
 -4 -4 2 60.99 6.6
 3 4 -2 109.69 8.9
 3 4 -2 97.79 7.1
 3 4 -2 89.09 8.2
 3 4 -2 104.69 7.2
 -3 -4 2 92.89 7
 -3 -4 2 110.99 8.8
 -3 -4 2 103.29 8.5
 2 4 -2 331.27 15.2
 2 4 -2 330.37 16.7
 2 4 -2 338.97 14
 -2 -4 2 341.87 15.5
 -2 -4 2 327.47 16.9
 -2 -4 2 346.17 17.6
 1 4 -2 769.92 29
 1 4 -2 717.93 27.5
 1 4 -2 682.03 30.8
 -1 -4 2 725.73 29.3
 -1 -4 2 736.53 28.1
 -1 -4 2 648.24 30.1
 0 4 -2 387.56 16.5
 0 4 -2 428.66 20.2
 0 -4 2 385.96 16.3
 0 -4 2 386.16 16.8
 0 -4 2 407.86 19.5
 0 -4 2 423.76 17.9
 -1 4 -2 134.69 9.6
 1 -4 2 147.79 8.2
 1 -4 2 130.89 7.9
 1 -4 2 140.39 9.6
 1 -4 2 139.79 9.5
 -2 4 -2 19.5 4.5
 2 -4 2 26.5 4.8
 2 -4 2 16.2 3.2
 2 -4 2 15.2 3.8
 2 -4 2 21.2 3.4
 -3 4 -2 134.89 9.3
 3 -4 2 108.19 7.4
 3 -4 2 117.49 8.1
 3 -4 2 120.19 8.4
 3 -4 2 126.29 9.6
 -4 4 -2 64.49 8.4
 -4 4 -2 66.89 6.5
 4 -4 2 70.39 6.4
 4 -4 2 58.99 5.6
 4 -4 2 64.29 7
 4 -4 2 64.79 5.8
 -5 4 -2 12.2 3.4
 -5 4 -2 10.6 4.2
 5 -4 2 12.7 4
 5 -4 2 10.5 2.9
 5 -4 2 16.4 3.8
 5 -4 2 9.7 3.2
 -6 4 -2 57.59 8.4
 6 -4 2 53.69 8.4
 6 -4 2 63.29 5.4
 6 -4 2 56.09 8
 6 -4 2 54.49 7.2
 -7 4 -2 59.69 8.7
 7 -4 2 61.79 9.4
 7 -4 2 67.69 9.3
 7 -4 2 52.79 4.5
 7 -4 2 45.8 7
 8 -4 2 256.97 17.7
 8 -4 2 245.78 15.7
 8 -4 2 249.18 17.4
 -9 4 -2 152.98 14
 9 -4 2 165.38 13.3
 9 -4 2 172.68 14.8
 9 -4 2 161.38 14.8
 -10 4 -2 2.3 4
 10 -4 2 -0.7 2.9
 10 -4 2 1.2 5
 10 -4 2 -1.2 3.2
 11 -4 2 6.4 4.5
 11 -4 2 3.7 4.1
 11 -4 2 17.7 8.2
 -12 4 -2 10.8 6.8
 12 -4 2 51.29 18.6
 12 -4 2 2.2 4.5
 12 -4 2 13.6 6.5
 13 -4 2 69.29 11.9
 13 -4 2 98.79 24.5
 13 -4 2 53.59 10.6
 14 -4 2 1.5 5.7
 14 -4 2 -1.6 6
 16 3 -2 69.29 19.7
 -16 -3 2 70.99 13.2
 15 3 -2 33.2 9
 14 3 -2 2.8 5.8
 -14 -3 2 3.4 6.9
 -14 -3 2 4 5.1
 -14 -3 2 2.8 7.1
 13 3 -2 8.4 8.8
 13 3 -2 7.1 4.2
 -13 -3 2 10.9 5.6
 -13 -3 2 10.2 6
 12 3 -2 2 3.9
 12 3 -2 -8.2 8.8
 -12 -3 2 1.4 5.2
 -12 -3 2 -4 3.5
 -12 -3 2 -0.7 4.3
 11 3 -2 39.7 11.1
 11 3 -2 55.39 9.8
 -11 -3 2 63.79 10.6
 -11 -3 2 44.5 9.2
 -11 -3 2 48.6 5.4
 -11 -3 2 42.4 8.5
 10 3 -2 2.8 3.4
 10 3 -2 2.2 5.3
 -10 -3 2 1.9 3
 -10 -3 2 0.4 2
 -10 -3 2 4.4 4.1
 -10 -3 2 4.4 3.6
 9 3 -2 118.69 15.4
 9 3 -2 117.49 10.9
 -9 -3 2 113.59 10.8
 -9 -3 2 102.19 8.2
 -9 -3 2 135.49 12.9
 8 3 -2 32 6.3
 8 3 -2 17.3 6
 -8 -3 2 29.9 5.4
 -8 -3 2 29 6.1
 -8 -3 2 33.7 7.2
 -8 -3 2 34.8 5.5
 7 3 -2 37.1 6.2
 7 3 -2 52.89 9.1
 -7 -3 2 58.49 6.3
 -7 -3 2 51.39 7.3
 -7 -3 2 47 5.4
 -7 -3 2 53.39 8.7
 6 3 -2 60.29 9.4
 6 3 -2 55.29 6.9
 -6 -3 2 58.09 6.1
 -6 -3 2 55.99 5.9
 -6 -3 2 70.19 8.5
 -6 -3 2 50.49 7.9
 5 3 -2 197.68 12
 5 3 -2 201.48 14.3
 5 3 -2 193.68 12.5
 -5 -3 2 207.28 12.3
 -5 -3 2 195.08 13.4
 -5 -3 2 212.98 12.1
 -5 -3 2 207.88 12.2
 4 3 -2 474.55 23.4
 4 3 -2 467.85 20.9
 4 3 -2 473.65 22.4
 -4 -3 2 449.46 22.8
 -4 -3 2 489.45 21.3
 -4 -3 2 461.95 21.6
 3 3 -2 125.59 9.6
 3 3 -2 131.29 8
 3 3 -2 121.69 9.2
 -3 -3 2 130.89 9.6
 -3 -3 2 124.59 8
 -3 -3 2 125.49 8.9
 2 3 -2 81.99 7.2
 2 3 -2 77.99 6.8
 2 3 -2 85.69 5.3
 2 3 -2 87.39 5.8
 -2 -3 2 80.49 6.9
 -2 -3 2 75.79 5.6
 1 3 -2 233.58 10.9
 1 3 -2 266.87 12.3
 1 3 -2 235.88 13.4
 -1 -3 2 238.98 12.2
 -1 -3 2 260.07 13.4
 -1 -3 2 237.68 11
 0 3 -2 135.09 6.7
 0 3 -2 118.99 8.7
 0 3 -2 131.89 6.8
 0 -3 2 149.49 9.1
 0 -3 2 144.79 7.6
 0 -3 2 132.99 6.9
 -1 3 -2 243.38 13.3
 1 -3 2 243.38 12.9
 1 -3 2 257.37 13
 1 -3 2 250.07 10.9
 -2 3 -2 218.48 12
 2 -3 2 204.08 9.5
 2 -3 2 210.38 11.4
 2 -3 2 225.68 12.1
 -3 3 -2 61.19 5.6
 -3 3 -2 69.79 6.5
 3 -3 2 64.09 4.7
 3 -3 2 78.09 6.7
 3 -3 2 64.39 5
 3 -3 2 55.79 5.2
 -4 3 -2 -0.1 1.2
 -4 3 -2 2.5 2.2
 4 -3 2 -0.2 1.8
 4 -3 2 2.1 1.9
 4 -3 2 0.7 1.7
 4 -3 2 0.2 1.5
 -5 3 -2 80.39 7.5
 5 -3 2 62.49 6.1
 5 -3 2 89.49 12.1
 5 -3 2 71.39 5.1
 5 -3 2 69.79 6
 -6 3 -2 85.69 8.1
 6 -3 2 83.79 5.5
 6 -3 2 79.79 7.1
 6 -3 2 92.19 8.6
 6 -3 2 85.59 8.2
 -7 3 -2 311.07 18.4
 7 -3 2 323.37 18.9
 7 -3 2 336.47 17.6
 7 -3 2 312.57 18.9
 -8 3 -2 191.18 14.2
 8 -3 2 197.58 13.4
 8 -3 2 176.68 14.5
 8 -3 2 203.28 14.7
 9 -3 2 57.99 9.2
 9 -3 2 54.69 8.5
 -10 3 -2 60.79 10
 10 -3 2 64.89 10.7
 10 -3 2 55.39 8.8
 -11 3 -2 28.4 7
 11 -3 2 27.3 6.8
 11 -3 2 14.4 7.9
 11 -3 2 25.9 6.6
 12 -3 2 29.7 7.6
 12 -3 2 11.4 9.4
 12 -3 2 13.3 6.2
 -13 3 -2 5.6 6.6
 13 -3 2 6.2 5.5
 13 -3 2 -13.1 9.8
 14 -3 2 0.8 5.7
 14 -3 2 -6.4 4.8
 -16 -2 2 -2.4 10.8
 -16 -2 2 5.2 8
 15 2 -2 73.39 13.1
 -15 -2 2 50.39 12.5
 -15 -2 2 49.99 12.3
 14 2 -2 10 4.9
 -14 -2 2 18.5 7.3
 -14 -2 2 21.3 7.5
 -14 -2 2 5.8 7.5
 13 2 -2 -5.5 3.2
 13 2 -2 1.4 9
 -13 -2 2 -3 5
 -13 -2 2 7.4 6
 12 2 -2 68.89 17.3
 12 2 -2 53.59 9.7
 -12 -2 2 43.4 9.2
 -12 -2 2 65.29 10.4
 -12 -2 2 57.49 10.7
 11 2 -2 69.39 13.6
 11 2 -2 66.59 10.5
 -11 -2 2 54.39 8.6
 -11 -2 2 58.49 10.4
 10 2 -2 158.48 16.8
 10 2 -2 164.88 13.9
 -10 -2 2 162.28 14.6
 -10 -2 2 160.48 13.7
 -10 -2 2 168.68 9.4
 -10 -2 2 165.78 13.6
 9 2 -2 30.9 6.3
 9 2 -2 31.4 9.2
 -9 -2 2 29.1 7.6
 -9 -2 2 27.2 6.9
 -9 -2 2 32.3 4.7
 8 2 -2 63.19 10.8
 8 2 -2 82.39 8.5
 -8 -2 2 77.99 6.4
 -8 -2 2 85.99 8.6
 -8 -2 2 87.79 10.3
 -8 -2 2 68.19 9.7
 7 2 -2 303.77 17.1
 7 2 -2 323.17 20.3
 -7 -2 2 301.77 16.9
 -7 -2 2 314.67 15.2
 -7 -2 2 282.47 17
 -7 -2 2 277.87 18.3
 6 2 -2 174.38 11.6
 6 2 -2 168.08 13.3
 -6 -2 2 174.68 10.3
 -6 -2 2 169.58 11.3
 -6 -2 2 201.18 12.5
 -6 -2 2 166.78 12.8
 5 2 -2 158.18 12.4
 5 2 -2 172.78 11
 -5 -2 2 169.78 11
 -5 -2 2 181.48 11
 -5 -2 2 184.78 12.8
 -5 -2 2 175.28 10.4
 4 2 -2 1429.26 53.69
 4 2 -2 1405.86 56.09
 -4 -2 2 1439.56 55.89
 -4 -2 2 1490.15 53.89
 -4 -2 2 1350.26 53.59
 -4 -2 2 1433.96 53.89
 3 2 -2 1713.13 59.99
 3 2 -2 1617.24 60.59
 3 2 -2 1562.44 58.09
 -3 -2 2 1541.85 58.19
 -3 -2 2 1572.84 59.19
 -3 -2 2 1517.65 59.89
 2 2 -2 243.88 13.1
 2 2 -2 251.87 11.5
 2 2 -2 263.37 13.3
 -2 -2 2 238.18 12.9
 -2 -2 2 261.37 13.1
 -2 -2 2 248.98 11.6
 1 2 -2 860.21 31.7
 1 2 -2 887.21 34.4
 1 2 -2 852.91 32.9
 -1 -2 2 818.62 33
 -1 -2 2 915.51 34.3
 -1 -2 2 854.81 31.8
 0 2 -2 69.09 3.9
 0 2 -2 77.99 4.3
 0 2 -2 68.59 5.9
 0 -2 2 74.59 4.7
 0 -2 2 80.99 6
 0 -2 2 75.19 4.1
 -1 2 -2 1607.54 57.69
 1 -2 2 1531.25 54.09
 1 -2 2 1490.65 54.09
 1 -2 2 1631.24 57.49
 -2 2 -2 1733.83 60.69
 2 -2 2 1614.24 59.99
 2 -2 2 1616.54 60.39
 -3 2 -2 520.95 22
 -3 2 -2 516.95 22.8
 3 -2 2 539.95 22.9
 3 -2 2 567.84 21.8
 3 -2 2 537.25 20.1
 3 -2 2 532.25 20.3
 -4 2 -2 71.69 6.3
 4 -2 2 71.19 6.4
 4 -2 2 75.19 5
 4 -2 2 74.29 5.5
 4 -2 2 72.59 5.1
 -5 2 -2 74.29 6.8
 5 -2 2 70.59 4.5
 5 -2 2 77.49 6.5
 5 -2 2 71.49 6.7
 5 -2 2 68.09 5.8
 -6 2 -2 101.09 8.2
 6 -2 2 98.09 8.4
 6 -2 2 105.09 7.9
 6 -2 2 104.29 10.1
 -7 2 -2 98.79 8.9
 7 -2 2 97.99 8.2
 7 -2 2 103.79 9.3
 7 -2 2 107.59 9.6
 -8 2 -2 37.4 6.4
 8 -2 2 42.6 6.8
 8 -2 2 46.3 8.2
 -9 2 -2 101.09 10.3
 9 -2 2 104.99 9.9
 9 -2 2 131.79 11.4
 9 -2 2 117.89 12.3
 -10 2 -2 43.4 9.4
 10 -2 2 35.2 8.5
 10 -2 2 45.3 7.9
 10 -2 2 41.3 7.7
 -11 2 -2 49.9 8.7
 11 -2 2 57.19 9.4
 11 -2 2 53.79 8.7
 11 -2 2 53.29 10.4
 -12 2 -2 7.6 5
 12 -2 2 7.3 4.1
 12 -2 2 10.8 7.3
 12 -2 2 17.9 5.7
 13 -2 2 3.9 4.9
 13 -2 2 4.8 5.1
 13 -2 2 1.7 9.3
 -14 2 -2 9.4 7.9
 14 -2 2 4.1 5.5
 14 -2 2 10.1 6.3
 15 -2 2 8.7 6.1
 15 -2 2 16.7 7
 15 1 -2 50.59 11.1
 -15 -1 2 37.9 9.7
 -15 -1 2 39.5 10.5
 14 1 -2 1.3 5
 -14 -1 2 1.2 5.8
 -14 -1 2 -7 6.8
 -14 -1 2 1.8 5
 13 1 -2 21.5 8.1
 -13 -1 2 21.1 6.7
 -13 -1 2 21.6 7.2
 12 1 -2 1.5 4.2
 12 1 -2 -2.8 6.8
 -12 -1 2 8.9 5.3
 -12 -1 2 5.4 6.1
 -12 -1 2 -1.6 3.4
 11 1 -2 54.49 9.5
 11 1 -2 65.69 13
 11 1 -2 59.69 9.8
 -11 -1 2 63.79 10.7
 -11 -1 2 53.09 9.2
 -11 -1 2 43.7 8.3
 10 1 -2 88.39 11.7
 10 1 -2 109.59 16.2
 10 1 -2 105.49 10.5
 -10 -1 2 98.59 12.5
 -10 -1 2 100.39 12.9
 -10 -1 2 99.39 10.8
 9 1 -2 40 7.3
 9 1 -2 40.2 8
 9 1 -2 51.89 12.9
 -9 -1 2 38.9 6.8
 -9 -1 2 42.3 7.9
 -9 -1 2 50.09 8.5
 -9 -1 2 48.5 4.2
 8 1 -2 252.47 16.1
 8 1 -2 243.28 15.6
 8 1 -2 242.28 18.6
 -8 -1 2 230.28 15.3
 -8 -1 2 228.78 15.3
 -8 -1 2 229.68 11.7
 -8 -1 2 231.38 16.6
 7 1 -2 481.15 26.7
 7 1 -2 450.25 23.3
 7 1 -2 454.55 23.2
 -7 -1 2 473.55 23.9
 -7 -1 2 459.75 23.2
 -7 -1 2 482.45 20.2
 -7 -1 2 457.85 24.7
 6 1 -2 2.5 2.1
 6 1 -2 2.1 2.1
 6 1 -2 0 2.2
 -6 -1 2 -1 1.7
 -6 -1 2 1.4 1.7
 -6 -1 2 0.4 1.5
 5 1 -2 28.4 4.3
 5 1 -2 42.7 7.3
 5 1 -2 47.2 6.2
 -5 -1 2 42.1 6.7
 -5 -1 2 42.4 4.4
 -5 -1 2 47.3 6.5
 -5 -1 2 54.89 6.8
 4 1 -2 35.5 6.4
 4 1 -2 37.6 4.9
 4 1 -2 31.9 4.3
 -4 -1 2 40.9 5.6
 -4 -1 2 31.5 5.4
 -4 -1 2 40.4 4.3
 -4 -1 2 46.3 6.4
 3 1 -2 952.6 36.3
 3 1 -2 926.31 38.2
 -3 -1 2 915.61 36.4
 -3 -1 2 996.3 38.4
 -3 -1 2 937.81 36.6
 2 1 -2 76.39 5.2
 2 1 -2 64.49 6
 -2 -1 2 65.09 5.4
 -2 -1 2 67.09 5.1
 1 1 -2 807.82 30.3
 1 1 -2 827.62 31.6
 -1 -1 2 893.31 31.9
 -1 -1 2 817.22 30.4
 -1 -1 2 799.92 32
 0 1 -2 307.77 12.2
 0 1 -2 305.87 11.6
 0 -1 2 331.27 12.8
 0 -1 2 322.77 14.3
 0 -1 2 314.17 11.9
 1 -1 2 1518.45 55.09
 2 -1 2 823.52 30.5
 2 -1 2 783.82 30.2
 -3 1 -2 12.7 2.8
 3 -1 2 10 1.3
 3 -1 2 7.4 1.9
 3 -1 2 7.3 1.2
 3 -1 2 9.1 1.9
 -4 1 -2 725.83 29.1
 4 -1 2 709.53 29.1
 4 -1 2 750.12 26.9
 4 -1 2 715.33 27.7
 4 -1 2 739.73 27.6
 -5 1 -2 24.9 4.1
 5 -1 2 30.7 4.1
 5 -1 2 22.6 4.2
 5 -1 2 26.6 4.1
 -6 1 -2 2.6 2
 6 -1 2 3.2 2.4
 6 -1 2 5.8 2.4
 6 -1 2 2 1.8
 -7 1 -2 266.47 15.1
 7 -1 2 257.87 16.9
 7 -1 2 276.07 16.1
 7 -1 2 260.77 14.3
 -8 1 -2 529.65 25.5
 8 -1 2 541.85 25.3
 8 -1 2 518.75 25.5
 8 -1 2 507.85 26.6
 -9 1 -2 62.09 9.1
 9 -1 2 66.49 9.2
 9 -1 2 54.39 7.9
 9 -1 2 68.69 10.6
 -10 1 -2 52.79 8.8
 10 -1 2 58.99 9.1
 10 -1 2 41.6 7.8
 10 -1 2 53.89 10
 -11 1 -2 55.29 9.5
 11 -1 2 49 8.2
 11 -1 2 59.79 10.9
 11 -1 2 74.79 9.9
 -12 1 -2 31 7.1
 12 -1 2 29.5 7.1
 12 -1 2 31.9 7.2
 12 -1 2 35.2 10.5
 -13 1 -2 31.6 8.5
 13 -1 2 22.3 7.3
 13 -1 2 28.2 7.7
 -14 1 -2 -0.4 6
 14 -1 2 8.5 5.3
 15 -1 2 12.6 5.9
 15 -1 2 0.9 4.4
 15 0 -2 -10.9 5.8
 -15 0 2 1.1 12.1
 -15 0 2 -3.4 5.5
 14 0 -2 1.7 4.8
 -14 0 2 11.8 6.3
 13 0 -2 10 5.4
 13 0 -2 21 7.5
 -13 0 2 12.7 5.3
 -13 0 2 7.8 6.1
 12 0 -2 13.3 9.5
 12 0 -2 4.7 4.5
 12 0 -2 12.1 9
 -12 0 2 1.9 5.5
 -12 0 2 1.1 4.6
 11 0 -2 16.7 5.3
 11 0 -2 9.6 7.6
 11 0 -2 12.1 5.5
 -11 0 2 16.5 6.2
 -11 0 2 13.7 5.6
 -11 0 2 19 6
 10 0 -2 5.2 3.1
 10 0 -2 6.2 5.8
 10 0 -2 0.3 2.5
 -10 0 2 8.6 6.6
 -10 0 2 3 3.3
 -10 0 2 2.3 3.8
 9 0 -2 468.55 26.1
 9 0 -2 510.25 30.4
 9 0 -2 489.15 26.3
 -9 0 2 501.05 26.3
 -9 0 2 482.55 26.6
 -9 0 2 503.95 26.6
 8 0 -2 5.3 2.9
 8 0 -2 3.7 2.1
 8 0 -2 7.2 4.8
 -8 0 2 1.3 2.2
 -8 0 2 -1.8 2.4
 -8 0 2 2.4 2.9
 7 0 -2 27.4 7.2
 7 0 -2 25.4 5.1
 7 0 -2 29 5.5
 -7 0 2 25.3 6.2
 -7 0 2 34.8 6.5
 -7 0 2 42.7 7
 -7 0 2 32 3.4
 6 0 -2 164.68 13.4
 6 0 -2 163.08 12.5
 6 0 -2 146.79 11
 -6 0 2 178.88 12.9
 -6 0 2 169.98 11.6
 -6 0 2 169.58 9.2
 -6 0 2 170.68 11.5
 5 0 -2 116.19 8.7
 5 0 -2 125.69 9.1
 5 0 -2 123.79 10.6
 -5 0 2 118.59 10
 -5 0 2 124.59 7.5
 -5 0 2 126.69 9.1
 -5 0 2 122.39 9.3
 4 0 -2 4.7 2.1
 4 0 -2 1.2 1.5
 4 0 -2 4.8 3
 -4 0 2 2.6 2.1
 -4 0 2 2.5 1.9
 -4 0 2 2.2 2.6
 3 0 -2 53.49 5
 3 0 -2 55.49 5.1
 3 0 -2 58.79 7.2
 -3 0 2 61.69 6.3
 -3 0 2 58.59 5.1
 -3 0 2 65.99 5.5
 2 0 -2 5.2 1.8
 2 0 -2 3.5 1.7
 2 0 -2 1.9 2.4
 -2 0 2 7 2.5
 -2 0 2 2.3 1.6
 -2 0 2 3 1.9
 1 0 -2 1555.64 56.49
 1 0 -2 1640.54 57.89
 -1 0 2 1629.24 56.79
 -1 0 2 1540.75 57.79
 -1 0 2 1609.94 56.79
 0 0 -2 703.23 25.8
 0 0 -2 676.23 24.8
 0 0 -2 717.03 25.6
 0 0 2 705.63 25.7
 0 0 2 702.53 25
 0 0 2 673.03 25.6
 -1 0 -2 204.18 9.5
 1 0 2 198.58 9.5
 2 0 2 24.5 2.4
 -3 0 -2 1047.2 36.9
 3 0 2 977.2 35.5
 3 0 2 1000.3 35.6
 3 0 2 1007.6 36.7
 -4 0 -2 122.09 7.2
 4 0 2 130.79 7.4
 4 0 2 135.09 6.1
 4 0 2 128.39 7.1
 4 0 2 135.29 6.8
 -5 0 -2 3.1 1
 -5 0 -2 0.4 1.4
 5 0 2 2.7 1.8
 5 0 2 1.4 1.4
 5 0 2 2.2 2.1
 -6 0 -2 18.5 2.5
 -6 0 -2 24 2.5
 -6 0 -2 28.7 4.7
 6 0 2 18.2 3.6
 6 0 2 14.8 3.3
 6 0 2 17.1 3.7
 -7 0 -2 43.8 3.7
 -7 0 -2 45.8 6
 7 0 2 50.29 6.5
 7 0 2 51.89 7.5
 7 0 2 44 5.9
 -8 0 -2 151.18 8.1
 -8 0 -2 168.88 11.1
 8 0 2 169.58 11.1
 8 0 2 157.98 12.2
 -9 0 -2 55.59 4.3
 -9 0 -2 61.69 8.5
 9 0 2 59.29 8.3
 9 0 2 68.59 10
 9 0 2 50.29 7.2
 -10 0 -2 3 2.7
 10 0 2 4.6 3.5
 10 0 2 10.8 4.7
 10 0 2 -1.3 2.2
 -11 0 -2 50.49 9
 11 0 2 47.7 10.4
 11 0 2 44.1 8.1
 11 0 2 33 6.9
 -12 0 -2 58.39 9
 12 0 2 67.29 9.6
 12 0 2 85.39 11.5
 12 0 2 57.59 11.8
 -13 0 -2 2.3 4.3
 13 0 2 8.6 4.4
 13 0 2 -0.1 6.9
 13 0 2 -2.9 3.7
 14 0 2 15.6 11.9
 14 0 2 24.3 7
 14 0 2 30.9 7.9
 -15 0 -2 0.6 6.6
 15 0 2 -5.2 4.5
 15 0 2 -0.5 5.3
 16 0 2 2 6
 16 0 2 -4.5 5.5
 15 -1 -2 29 8.6
 15 -1 -2 35.4 9.9
 -15 1 2 10.5 7.8
 -15 1 2 -3.3 5.9
 14 -1 -2 -8.5 4.8
 14 -1 -2 3 5.8
 -14 1 2 9.4 6
 13 -1 -2 22.5 7
 13 -1 -2 18.1 7.1
 -13 1 2 6.4 6.6
 -13 1 2 17 7.1
 -13 1 2 5.5 5.6
 12 -1 -2 1.7 4.5
 12 -1 -2 1.3 8.5
 12 -1 -2 3.7 4.2
 -12 1 2 2.4 4.8
 -12 1 2 1.9 5
 -12 1 2 5.3 5
 11 -1 -2 200.78 16.5
 11 -1 -2 216.88 21.1
 11 -1 -2 209.38 16.6
 -11 1 2 185.68 16.3
 -11 1 2 200.58 15.9
 10 -1 -2 252.17 21.9
 10 -1 -2 227.98 17.1
 10 -1 -2 233.68 17.3
 -10 1 2 236.98 17.1
 -10 1 2 218.68 16.7
 -10 1 2 223.38 16.6
 9 -1 -2 60.69 9.2
 9 -1 -2 48.2 10.7
 9 -1 -2 63.29 9.3
 -9 1 2 63.99 9.8
 -9 1 2 60.39 9.1
 8 -1 -2 74.99 12.4
 8 -1 -2 49.1 7.6
 8 -1 -2 71.09 9.7
 -8 1 2 52.59 8.6
 -8 1 2 88.69 11.3
 -8 1 2 53.79 8.2
 7 -1 -2 566.64 31
 7 -1 -2 589.84 28.8
 7 -1 -2 583.84 28.5
 -7 1 2 590.04 23.3
 -7 1 2 576.74 28.3
 -7 1 2 634.74 29.2
 -7 1 2 624.34 23.2
 -7 1 2 568.24 28.8
 6 -1 -2 11.1 3.6
 6 -1 -2 12.6 3.9
 6 -1 -2 9.9 4
 -6 1 2 11.3 3.4
 -6 1 2 11.1 3.2
 -6 1 2 10.2 3.2
 5 -1 -2 12.3 4.3
 5 -1 -2 10.6 2.8
 5 -1 -2 11 3.7
 -5 1 2 16.1 4.6
 -5 1 2 9.3 2.9
 -5 1 2 14.6 4.2
 4 -1 -2 0.9 2.1
 4 -1 -2 2.1 2
 4 -1 -2 1.9 1.6
 -4 1 2 0.2 2.6
 -4 1 2 2.9 2
 -4 1 2 0.9 1.6
 3 -1 -2 196.28 12.2
 3 -1 -2 177.58 10.6
 3 -1 -2 176.08 10.3
 -3 1 2 189.58 10.7
 -3 1 2 205.28 12
 -3 1 2 174.78 10.3
 2 -1 -2 2123.69 75.09
 2 -1 -2 2020.7 76.09
 2 -1 -2 1999.8 74.59
 -2 1 2 2140.29 75.19
 -2 1 2 2110.79 74.89
 -2 1 2 2116.29 76.19
 1 -1 -2 446.56 19.4
 1 -1 -2 456.45 18.5
 1 -1 -2 470.15 18.8
 1 -1 -2 460.25 19.7
 -1 1 2 487.55 19
 -1 1 2 465.45 18.6
 0 -1 -2 24.2 3.3
 0 -1 -2 29.6 2.4
 0 -1 -2 28.7 2.6
 0 -1 -2 33.9 3.2
 0 1 2 27.3 3.1
 0 1 2 28.9 2.9
 0 1 2 29.5 2.3
 -1 -1 -2 2919.11 100.19
 -1 -1 -2 3096.79 97.89
 -1 -1 -2 2705.23 97.99
 1 1 2 2782.32 99.99
 1 1 2 2778.32 97.89
 1 1 2 2789.72 97.49
 1 1 2 2867.31 98.29
 -2 -1 -2 1531.45 53.29
 -2 -1 -2 1505.85 53.49
 -2 -1 -2 1533.25 56.79
 2 1 2 1580.04 52.99
 2 1 2 1582.34 53.59
 2 1 2 1536.05 53.99
 2 1 2 1547.65 57.09
 -3 -1 -2 37.6 2.6
 -3 -1 -2 44.3 2.7
 -3 -1 -2 41.4 2.8
 3 1 2 33.5 2.8
 3 1 2 39.2 2.6
 3 1 2 38.6 3.8
 -4 -1 -2 18.1 2.5
 -4 -1 -2 20.4 2.7
 -4 -1 -2 21.2 2.5
 4 1 2 12.1 2.2
 4 1 2 20.6 3.2
 4 1 2 15.9 2
 4 1 2 16.8 2.5
 -5 -1 -2 74.99 5.2
 -5 -1 -2 73.69 5.1
 -5 -1 -2 76.39 5.3
 5 1 2 67.59 5.3
 5 1 2 65.29 5
 5 1 2 80.59 6.4
 -6 -1 -2 80.09 5.8
 -6 -1 -2 85.59 5.7
 -6 -1 -2 84.39 6.2
 6 1 2 84.39 7.5
 6 1 2 83.19 6.1
 6 1 2 74.79 6.2
 -7 -1 -2 99.09 6.9
 -7 -1 -2 107.59 7
 -7 -1 -2 99.99 7.4
 7 1 2 99.09 8.8
 7 1 2 107.29 8
 7 1 2 98.69 7.4
 -8 -1 -2 118.09 8.1
 -8 -1 -2 112.19 7.7
 -8 -1 -2 122.39 9
 8 1 2 123.49 11
 8 1 2 125.29 9.1
 8 1 2 120.79 9.3
 -9 -1 -2 308.57 15.1
 -9 -1 -2 285.17 16.5
 -9 -1 -2 298.27 15.2
 9 1 2 333.67 17.8
 9 1 2 300.67 16.9
 9 1 2 331.37 20
 -10 -1 -2 130.99 8.8
 -10 -1 -2 148.69 11.1
 -10 -1 -2 132.19 9
 10 1 2 116.29 14.2
 10 1 2 153.68 11.8
 10 1 2 137.19 10.8
 -11 -1 -2 211.48 11.4
 -11 -1 -2 203.28 11.4
 11 1 2 213.78 14.7
 11 1 2 195.78 17.3
 11 1 2 213.18 15.1
 -12 -1 -2 11.1 3
 -12 -1 -2 9.6 3.2
 -12 -1 -2 14.3 4.9
 12 1 2 14.4 6.4
 12 1 2 14 5.2
 12 1 2 12.6 4.2
 -13 -1 -2 41 8.3
 13 1 2 43.7 11.4
 13 1 2 39.2 8.5
 13 1 2 51.29 9
 -14 -1 -2 5.8 5.3
 14 1 2 8.2 6.8
 14 1 2 2.5 4
 14 1 2 6.4 9.7
 -15 -1 -2 16.5 9.4
 15 1 2 5.3 5.4
 -16 -1 -2 7.9 8.1
 16 1 2 4.6 6.5
 14 -2 -2 23.9 8.4
 14 -2 -2 19.5 7.2
 -14 2 2 16.5 6.5
 -14 2 2 18.3 6
 13 -2 -2 3.8 4.7
 13 -2 -2 -5.1 4.5
 -13 2 2 10 5.2
 -13 2 2 11.2 6
 12 -2 -2 13.1 6.4
 12 -2 -2 1.6 10.3
 12 -2 -2 20.1 7.5
 -12 2 2 4.6 5.3
 -12 2 2 14.9 6
 11 -2 -2 19.3 6.5
 11 -2 -2 18.9 7.1
 11 -2 -2 13.8 8.4
 -11 2 2 12.2 5.3
 -11 2 2 30.1 6.7
 10 -2 -2 21.2 6
 10 -2 -2 24.7 7
 10 -2 -2 17.6 8.3
 -10 2 2 26.2 5.9
 -10 2 2 24.3 6.5
 -10 2 2 25.2 5.8
 9 -2 -2 282.37 19.6
 9 -2 -2 306.97 20.4
 9 -2 -2 346.07 24
 -9 2 2 343.67 19.6
 -9 2 2 314.37 20.2
 -9 2 2 327.77 19.7
 8 -2 -2 154.68 14.8
 8 -2 -2 109.99 10.9
 8 -2 -2 152.28 12.5
 -8 2 2 118.49 11.1
 -8 2 2 126.49 11.6
 -8 2 2 145.49 11.6
 7 -2 -2 152.68 14.2
 7 -2 -2 170.88 12.9
 7 -2 -2 160.68 12.7
 -7 2 2 180.38 13.2
 -7 2 2 166.68 12.4
 -7 2 2 166.98 12.5
 6 -2 -2 183.68 12.9
 6 -2 -2 183.48 13
 6 -2 -2 183.48 14.2
 -6 2 2 186.88 9
 -6 2 2 205.58 13.2
 -6 2 2 165.08 12
 -6 2 2 180.58 12.9
 5 -2 -2 207.08 13.6
 5 -2 -2 237.48 15.6
 5 -2 -2 233.98 14
 -5 2 2 215.88 14
 -5 2 2 217.28 10.5
 -5 2 2 218.78 13.6
 -5 2 2 202.78 13.1
 4 -2 -2 648.34 28.3
 4 -2 -2 633.14 28.2
 4 -2 -2 631.34 29.8
 -4 2 2 658.13 28.3
 -4 2 2 624.64 28.9
 -4 2 2 638.54 28
 -4 2 2 669.43 25.4
 3 -2 -2 146.19 10.4
 3 -2 -2 154.08 9.8
 3 -2 -2 137.39 9.2
 -3 2 2 142.69 9.4
 -3 2 2 134.59 9.2
 -3 2 2 161.38 10.5
 2 -2 -2 72.99 6.1
 2 -2 -2 70.79 8.1
 2 -2 -2 71.79 5.8
 -2 2 2 70.59 6.6
 -2 2 2 80.09 6.3
 1 -2 -2 1635.84 58.19
 1 -2 -2 1552.44 58.59
 1 -2 -2 1559.64 57.59
 1 -2 -2 1549.94 58.89
 -1 2 2 1587.24 57.59
 -1 2 2 1599.64 58.79
 -1 2 2 1649.83 58.09
 0 -2 -2 112.19 7.2
 0 -2 -2 116.59 7.7
 0 -2 -2 102.69 6.6
 0 2 2 113.39 6.9
 0 2 2 146.39 9.3
 0 2 2 110.49 6.1
 -1 -2 -2 10.7 1.7
 -1 -2 -2 6.9 2
 -1 -2 -2 9.1 2.2
 -1 -2 -2 11.7 3.2
 1 2 2 6.6 2
 1 2 2 6.6 2.3
 1 2 2 7.7 2.1
 1 2 2 7 1.2
 -2 -2 -2 834.02 29.5
 -2 -2 -2 743.63 31.3
 -2 -2 -2 769.82 27.3
 2 2 2 768.62 29.6
 2 2 2 798.82 31.6
 2 2 2 827.52 29.6
 2 2 2 758.62 28.7
 -3 -2 -2 798.02 29.2
 -3 -2 -2 848.52 30.5
 -3 -2 -2 836.32 31.3
 3 2 2 834.42 30.7
 3 2 2 829.72 31.7
 3 2 2 851.41 31.2
 -4 -2 -2 603.94 23.2
 -4 -2 -2 616.54 22.3
 -4 -2 -2 611.14 24
 4 2 2 589.54 24.5
 4 2 2 608.94 23.6
 4 2 2 566.14 22.1
 4 2 2 608.84 23.5
 -5 -2 -2 273.27 12.4
 -5 -2 -2 282.07 13.7
 -5 -2 -2 300.87 13.2
 5 2 2 305.27 14.9
 5 2 2 310.77 13.7
 5 2 2 275.27 12.4
 -6 -2 -2 85.49 6.1
 -6 -2 -2 78.69 5.7
 -6 -2 -2 78.19 6.4
 6 2 2 74.19 6.2
 6 2 2 80.09 5.3
 6 2 2 74.69 5.5
 6 2 2 75.49 7.1
 -7 -2 -2 229.28 12.5
 -7 -2 -2 235.28 12.1
 -7 -2 -2 215.08 11.7
 7 2 2 205.08 13.8
 7 2 2 211.08 12.3
 7 2 2 221.98 9.6
 7 2 2 233.38 11.9
 -8 -2 -2 254.57 13.7
 -8 -2 -2 268.87 14.1
 -8 -2 -2 247.68 14.1
 8 2 2 265.87 14
 8 2 2 268.57 16.7
 -9 -2 -2 5.6 2.9
 -9 -2 -2 7.8 2.9
 -9 -2 -2 10.7 3.3
 9 2 2 15.5 5.2
 9 2 2 8.2 3.2
 9 2 2 9.6 3.6
 -10 -2 -2 173.48 12
 -10 -2 -2 155.98 11.2
 -10 -2 -2 173.68 11.3
 10 2 2 172.58 11.7
 10 2 2 166.48 12.4
 10 2 2 172.88 14.7
 -11 -2 -2 193.38 13.5
 -11 -2 -2 197.58 12.4
 -11 -2 -2 208.68 12.9
 11 2 2 193.38 17.1
 11 2 2 200.38 14.4
 11 2 2 173.18 12.8
 -12 -2 -2 44.8 6.6
 -12 -2 -2 38.7 6.5
 -12 -2 -2 38.7 6.2
 12 2 2 50.39 8.3
 12 2 2 54.19 9
 12 2 2 49.9 11.2
 -13 -2 -2 46.4 6.2
 -13 -2 -2 46.8 6.5
 -13 -2 -2 49.9 9.2
 13 2 2 56.89 9.3
 13 2 2 40.5 11
 13 2 2 44 8
 -14 -2 -2 120.49 12.2
 -14 -2 -2 121.49 7.5
 14 2 2 107.09 18.2
 15 2 2 1.4 5.3
 -16 -2 -2 41.1 9.9
 16 2 2 35.4 8.3
 14 -3 -2 0.3 5.9
 14 -3 -2 11.8 7.7
 13 -3 -2 25.8 8.8
 13 -3 -2 24.6 8.4
 -13 3 2 30.8 6.4
 -13 3 2 27.4 7.6
 12 -3 -2 32.8 8.3
 12 -3 -2 47.6 10
 -12 3 2 30.2 6.9
 -12 3 2 30 6.8
 -12 3 2 33.5 9.8
 11 -3 -2 1.6 3.5
 11 -3 -2 0.2 4.2
 11 -3 -2 -2.7 8.9
 -11 3 2 -5.1 3.6
 -11 3 2 4.2 3.7
 10 -3 -2 4.9 3.8
 10 -3 -2 10.5 3.8
 10 -3 -2 9 7.3
 -10 3 2 14.4 5.2
 -10 3 2 0 3.9
 -10 3 2 8.8 4.2
 9 -3 -2 167.18 14.1
 9 -3 -2 155.68 15.8
 9 -3 -2 153.48 13.5
 -9 3 2 131.69 11.6
 -9 3 2 133.99 13.1
 -9 3 2 124.49 11.7
 8 -3 -2 213.08 16.3
 8 -3 -2 221.48 16.6
 -8 3 2 233.18 15.7
 -8 3 2 239.78 16.6
 -8 3 2 226.18 15.2
 7 -3 -2 118.29 11
 7 -3 -2 129.89 11.6
 7 -3 -2 110.59 18.1
 -7 3 2 115.79 10.4
 -7 3 2 124.69 10.3
 -7 3 2 112.29 6.4
 -7 3 2 117.29 10.5
 6 -3 -2 319.57 18.5
 6 -3 -2 313.87 18.3
 6 -3 -2 295.57 19.6
 -6 3 2 293.07 13.5
 -6 3 2 340.87 18.7
 -6 3 2 304.07 18.1
 -6 3 2 285.17 17
 5 -3 -2 83.09 8.1
 5 -3 -2 80.49 8.6
 -5 3 2 75.29 5.4
 -5 3 2 78.89 7.7
 -5 3 2 62.29 8.2
 -5 3 2 82.79 8.4
 4 -3 -2 771.52 38.1
 4 -3 -2 828.02 36
 4 -3 -2 818.42 37.4
 -4 3 2 886.71 36.3
 -4 3 2 892.91 33
 -4 3 2 852.91 36.4
 -4 3 2 888.41 35.7
 3 -3 -2 80.69 8
 3 -3 -2 65.09 6.8
 3 -3 -2 58.89 6.2
 -3 3 2 75.39 6.7
 -3 3 2 72.79 6.7
 -3 3 2 63.69 6.7
 -3 3 2 62.99 5.1
 2 -3 -2 165.98 10.2
 2 -3 -2 164.48 10.9
 2 -3 -2 164.28 10.1
 -2 3 2 154.88 10
 -2 3 2 149.29 10.4
 -2 3 2 182.68 9.2
 -2 3 2 154.08 9.7
 1 -3 -2 4.1 2.4
 1 -3 -2 4 2.3
 1 -3 -2 5.1 2.1
 1 -3 -2 3.8 2.2
 -1 3 2 7.5 2.3
 -1 3 2 4.1 1.8
 -1 3 2 3.1 2.4
 -1 3 2 4.4 2.5
 0 -3 -2 92.09 6.6
 0 -3 -2 93.39 5.9
 0 -3 -2 90.99 6.7
 0 -3 -2 88.69 6.3
 0 -3 -2 90.89 7.3
 0 3 2 65.79 5.5
 0 3 2 86.89 6.4
 0 3 2 91.79 6.9
 0 3 2 90.79 7.1
 0 3 2 95.59 5.9
 -1 -3 -2 6.9 1.9
 -1 -3 -2 3.9 2
 -1 -3 -2 4.5 2
 -1 -3 -2 3.5 2.1
 -1 -3 -2 3.7 2.7
 1 3 2 4.2 1.6
 1 3 2 4 2.8
 1 3 2 4.4 2.1
 1 3 2 2.8 2.2
 1 3 2 1.8 1.4
 -2 -3 -2 0.9 1.9
 -2 -3 -2 3 1.8
 -2 -3 -2 -0.4 2.1
 -2 -3 -2 0.1 1.4
 -2 -3 -2 -1.1 0.9
 2 3 2 4 2.3
 2 3 2 0.4 1.2
 2 3 2 3.1 1.5
 2 3 2 2.2 2.3
 -3 -3 -2 1778.62 67.99
 -3 -3 -2 1841.92 65.89
 -3 -3 -2 1686.93 65.19
 -3 -3 -2 1838.72 64.69
 3 3 2 1890.41 66.19
 3 3 2 1886.31 65.49
 3 3 2 1794.22 68.19
 3 3 2 1792.22 64.79
 -4 -3 -2 3208.28 113.19
 -4 -3 -2 3172.88 111.69
 -4 -3 -2 3007.9 111.99
 4 3 2 3265.87 112.19
 4 3 2 3219.68 113.59
 4 3 2 3338.97 116.99
 4 3 2 3124.79 111.99
 -5 -3 -2 102.39 7.8
 -5 -3 -2 100.29 5.7
 -5 -3 -2 107.49 6.6
 -5 -3 -2 94.89 6.5
 5 3 2 97.09 8
 5 3 2 94.99 6.7
 5 3 2 96.59 9.5
 5 3 2 110.99 6.6
 -6 -3 -2 290.87 14.4
 -6 -3 -2 308.37 13.7
 -6 -3 -2 313.17 13.9
 -6 -3 -2 297.57 15.6
 6 3 2 322.27 15.2
 6 3 2 288.17 13.6
 6 3 2 288.17 16.3
 -7 -3 -2 361.16 18.3
 -7 -3 -2 369.46 16
 -7 -3 -2 376.26 17.5
 -7 -3 -2 341.47 16.3
 7 3 2 376.56 15.9
 7 3 2 340.67 19.2
 7 3 2 358.36 17.6
 -8 -3 -2 53.39 5.2
 -8 -3 -2 52.69 6.6
 -8 -3 -2 52.79 7.3
 8 3 2 54.09 7
 8 3 2 49.8 7.8
 8 3 2 49.6 4.2
 -9 -3 -2 2.2 1.8
 -9 -3 -2 2.8 2.5
 -9 -3 -2 3.9 3
 9 3 2 1.8 1.7
 9 3 2 0.7 2.4
 9 3 2 3.5 3.9
 -10 -3 -2 92.79 8.6
 -10 -3 -2 115.79 16.6
 -10 -3 -2 99.59 8.6
 10 3 2 115.19 14.3
 10 3 2 88.99 9.4
 -11 -3 -2 63.29 8.4
 -11 -3 -2 64.69 8.2
 -11 -3 -2 56.09 8.1
 11 3 2 55.69 10.6
 11 3 2 45.7 7.7
 -12 -3 -2 141.49 11.4
 -12 -3 -2 138.99 11.4
 12 3 2 148.49 12.9
 12 3 2 149.79 18.8
 -13 -3 -2 4.2 3.8
 -13 -3 -2 0.6 2.8
 -13 -3 -2 10.1 4
 13 3 2 -3.4 5.9
 13 3 2 5.3 3.5
 -14 -3 -2 -3.3 3.8
 -14 -3 -2 5.5 3.9
 -14 -3 -2 3.4 3.8
 14 3 2 -14.2 7.7
 -15 -3 -2 -0.8 4.3
 -15 -3 -2 -1.8 3.5
 -15 -3 -2 2.3 4.6
 15 3 2 5.5 4.7
 16 3 2 15.5 7.1
 -17 -3 -2 14.9 9.1
 17 3 2 16 8.2
 17 3 2 19.2 13.9
 14 -4 -2 4.3 6.6
 14 -4 -2 22.1 9.4
 13 -4 -2 19.8 7.5
 13 -4 -2 21.8 7.5
 12 -4 -2 9.9 5.4
 12 -4 -2 2.8 4.6
 -12 4 2 -3.8 3.7
 11 -4 -2 8.2 9.1
 11 -4 -2 22.1 7
 -11 4 2 22.7 7
 -11 4 2 23.7 5.7
 -11 4 2 20.8 5.1
 10 -4 -2 -5 6.2
 10 -4 -2 6.3 4.3
 10 -4 -2 8.1 4.6
 -10 4 2 7.9 4
 -10 4 2 1.5 3.3
 9 -4 -2 3 5.2
 9 -4 -2 1.4 3.5
 9 -4 -2 -0.1 2.8
 -9 4 2 -1.8 2.9
 -9 4 2 -0.6 3
 -9 4 2 2 3.6
 8 -4 -2 161.18 14.3
 8 -4 -2 201.48 17.7
 8 -4 -2 190.78 15.1
 -8 4 2 167.38 12.8
 -8 4 2 182.38 12.9
 -8 4 2 160.98 13.8
 7 -4 -2 180.98 15.7
 7 -4 -2 162.78 13.7
 7 -4 -2 159.68 13.6
 -7 4 2 162.78 8.8
 -7 4 2 175.78 12.8
 -7 4 2 177.58 12.5
 6 -4 -2 300.27 18.8
 6 -4 -2 296.27 20.2
 6 -4 -2 284.87 17.9
 -6 4 2 289.27 13.8
 -6 4 2 309.07 18.4
 -6 4 2 302.37 17
 -6 4 2 283.27 17.5
 5 -4 -2 102.99 9.8
 5 -4 -2 122.19 10.4
 5 -4 -2 108.79 13.4
 -5 4 2 88.39 8.5
 -5 4 2 132.69 10.4
 -5 4 2 104.19 7.1
 -5 4 2 98.89 9.4
 4 -4 -2 200.88 13.3
 4 -4 -2 193.98 13.1
 4 -4 -2 202.18 14.1
 -4 4 2 204.68 12.5
 -4 4 2 204.98 13.4
 -4 4 2 203.98 13.1
 -4 4 2 172.48 10.2
 3 -4 -2 10.5 3.8
 3 -4 -2 4.5 3.6
 3 -4 -2 4.7 3.2
 -3 4 2 9 3.5
 -3 4 2 8.4 2.6
 -3 4 2 12.5 3.1
 -3 4 2 9.6 3.3
 2 -4 -2 -1 1.8
 2 -4 -2 4 2.3
 2 -4 -2 0.2 1.6
 2 -4 -2 1.4 2.7
 2 -4 -2 2.9 2.1
 -2 4 2 2.1 2.1
 -2 4 2 1.2 2.2
 -2 4 2 1.1 1.5
 -2 4 2 -0.8 1.2
 1 -4 -2 105.99 8.2
 1 -4 -2 116.39 8
 1 -4 -2 118.69 9.2
 1 -4 -2 116.89 8.8
 1 -4 -2 115.49 8
 -1 4 2 97.49 7.2
 -1 4 2 102.39 7.6
 -1 4 2 120.79 8.2
 -1 4 2 115.69 8.7
 0 -4 -2 302.07 14.5
 0 -4 -2 270.67 14.3
 0 -4 -2 279.77 15.1
 0 -4 -2 240.48 13.4
 0 4 2 262.07 14.2
 0 4 2 275.87 13.6
 0 4 2 263.57 13.2
 0 4 2 291.27 15
 0 4 2 288.07 14
 -1 -4 -2 11.1 2.6
 -1 -4 -2 6.4 2
 -1 -4 -2 10.4 2.8
 -1 -4 -2 8.7 2.7
 -1 -4 -2 8 3.1
 1 4 2 7.9 3
 1 4 2 14.1 3.3
 1 4 2 12.4 3
 1 4 2 8.8 2.8
 1 4 2 12.1 2.4
 -2 -4 -2 254.47 11.8
 -2 -4 -2 269.37 14.6
 -2 -4 -2 313.77 14
 -2 -4 -2 268.77 12.6
 -2 -4 -2 236.78 13.1
 2 4 2 248.68 13
 2 4 2 252.77 12.5
 2 4 2 262.67 13.5
 2 4 2 268.47 14.7
 -3 -4 -2 2.3 1.7
 -3 -4 -2 4.5 2.9
 -3 -4 -2 0.5 1.5
 -3 -4 -2 2.8 2.4
 3 4 2 -0.1 2.1
 3 4 2 0.7 2.1
 3 4 2 3.9 2
 3 4 2 1.9 1.7
 -4 -4 -2 106.49 9.1
 -4 -4 -2 110.49 7.1
 -4 -4 -2 115.39 8.4
 -4 -4 -2 114.59 7.7
 4 4 2 105.99 7.3
 4 4 2 95.29 7
 4 4 2 97.29 8
 -5 -4 -2 1094.69 42
 -5 -4 -2 1117.39 44
 -5 -4 -2 1079.79 42.5
 5 4 2 1155.38 42.6
 5 4 2 1107.79 44.3
 5 4 2 1079.29 47
 5 4 2 1093.29 42.4
 -6 -4 -2 396.26 19.5
 -6 -4 -2 368.46 17.3
 -6 -4 -2 408.16 17.9
 -6 -4 -2 353.06 16
 6 4 2 396.36 20
 6 4 2 354.46 17.7
 6 4 2 382.66 22.5
 6 4 2 366.36 17.3
 -7 -4 -2 47.9 4.4
 -7 -4 -2 56.09 5.7
 -7 -4 -2 43.5 4.7
 -7 -4 -2 63.29 8
 7 4 2 49.5 7.9
 7 4 2 39.1 4.5
 7 4 2 67.89 11.4
 7 4 2 42.9 6.3
 -8 -4 -2 94.79 8
 -8 -4 -2 98.29 7.1
 -8 -4 -2 96.69 9.1
 -8 -4 -2 94.09 7.1
 8 4 2 107.29 7.4
 8 4 2 95.09 8.5
 8 4 2 104.79 9.8
 -9 -4 -2 117.79 8.6
 -9 -4 -2 105.49 10.1
 -9 -4 -2 107.19 9
 -9 -4 -2 109.19 7.6
 9 4 2 123.89 8.1
 9 4 2 114.19 11.6
 9 4 2 134.99 10.5
 -10 -4 -2 52.99 8.6
 -10 -4 -2 48.5 6.8
 -10 -4 -2 45.3 7.4
 10 4 2 34.7 8.5
 10 4 2 45.2 7.4
 10 4 2 41.6 4.8
 -11 -4 -2 10.8 3.7
 -11 -4 -2 21.2 5.2
 -11 -4 -2 21.6 5.7
 11 4 2 22.1 5.9
 11 4 2 25.2 8.2
 -12 -4 -2 7.6 4.2
 -12 -4 -2 3.4 3.9
 -12 -4 -2 2.2 2.7
 12 4 2 0.5 3.1
 12 4 2 9.7 5.7
 -13 -4 -2 29.8 6.3
 -13 -4 -2 35.7 7
 -13 -4 -2 30.4 6.5
 13 4 2 32.4 7.3
 13 4 2 30.2 10.8
 -14 -4 -2 23.6 6.2
 -14 -4 -2 29.4 7.4
 -14 -4 -2 19.7 6.2
 14 4 2 7.1 9.1
 14 4 2 15.7 10.4
 -15 -4 -2 10.5 5.1
 -15 -4 -2 17.4 5.7
 -15 -4 -2 9.7 5.4
 15 4 2 13.8 6.6
 -16 -4 -2 4.7 5.5
 -16 -4 -2 2.9 4.6
 16 4 2 1.5 7.7
 16 4 2 -8.9 4.3
 -17 -4 -2 39.9 11.1
 17 4 2 33.5 9.3
 17 4 2 80.29 22.1
 13 -5 -2 0 7
 13 -5 -2 11.9 7.2
 12 -5 -2 102.39 15.1
 12 -5 -2 83.89 13.7
 11 -5 -2 3 5.2
 11 -5 -2 4.7 4.8
 11 -5 -2 2.7 9.4
 -11 5 2 0.4 3.3
 -11 5 2 5.4 3.7
 10 -5 -2 9.5 5.5
 10 -5 -2 -0.2 3.7
 -10 5 2 7.3 4.2
 -10 5 2 -1.2 4.3
 9 -5 -2 11.5 7.8
 9 -5 -2 20.5 7.3
 9 -5 -2 13.5 5.5
 -9 5 2 17.2 5.6
 -9 5 2 17.3 4.9
 8 -5 -2 72.09 11.2
 8 -5 -2 79.99 13.9
 8 -5 -2 69.79 10.3
 -8 5 2 97.29 9
 -8 5 2 93.49 9.1
 -8 5 2 115.59 15
 7 -5 -2 92.29 12.1
 7 -5 -2 73.29 10.3
 7 -5 -2 63.59 12.7
 -7 5 2 64.79 9.8
 -7 5 2 77.09 6.1
 -7 5 2 79.99 9.2
 -7 5 2 79.69 10.4
 6 -5 -2 39 9.9
 6 -5 -2 40.8 7.6
 6 -5 -2 34.5 7.5
 -6 5 2 49.3 8.2
 -6 5 2 49.6 7.2
 -6 5 2 36.2 4.2
 -6 5 2 43.7 8.2
 5 -5 -2 34 6.5
 5 -5 -2 42.5 7.4
 5 -5 -2 47.6 8.3
 -5 5 2 39.7 7.4
 -5 5 2 40.7 6.3
 -5 5 2 41.3 5.4
 -5 5 2 34.6 6.6
 4 -5 -2 -0.6 2
 4 -5 -2 -1.3 2.1
 4 -5 -2 -0.4 2
 -4 5 2 2 2.1
 -4 5 2 -1.7 2
 -4 5 2 0.1 2.6
 -4 5 2 1.5 1.8
 3 -5 -2 20.3 4.5
 3 -5 -2 27.4 6.4
 3 -5 -2 26.9 5.4
 3 -5 -2 26.6 5.6
 -3 5 2 26 5
 -3 5 2 13.4 3.5
 -3 5 2 25.9 5.7
 -3 5 2 25.5 4.4
 2 -5 -2 19.6 4.5
 2 -5 -2 15.8 4.5
 2 -5 -2 23.8 6.2
 2 -5 -2 18.1 4.3
 2 -5 -2 20.6 5.2
 -2 5 2 26.2 4.9
 -2 5 2 26.4 4.8
 -2 5 2 29.3 5.4
 -2 5 2 17.5 3.3
 1 -5 -2 782.32 33.3
 1 -5 -2 827.12 33.3
 1 -5 -2 817.22 34
 1 -5 -2 780.32 35.1
 1 -5 -2 810.22 34.5
 -1 5 2 755.02 32.7
 -1 5 2 788.02 32.7
 -1 5 2 827.42 34.2
 -1 5 2 790.32 33.2
 0 -5 -2 1783.32 63.29
 0 -5 -2 1651.93 63.29
 0 -5 -2 1661.73 64.49
 0 -5 -2 1645.34 62.29
 0 -5 -2 1723.63 63.39
 0 5 2 1643.94 63.79
 0 5 2 1634.94 62.39
 0 5 2 1631.94 62.29
 0 5 2 1672.63 63.49
 0 5 2 1641.54 62.49
 -1 -5 -2 553.54 23.8
 -1 -5 -2 510.65 24.5
 -1 -5 -2 557.94 23.7
 -1 -5 -2 588.44 26.4
 1 5 2 587.34 25.9
 1 5 2 550.04 24.9
 1 5 2 522.95 24.3
 1 5 2 526.15 23.6
 1 5 2 652.43 25.3
 -2 -5 -2 804.62 33.7
 -2 -5 -2 868.41 33.6
 -2 -5 -2 915.71 35.6
 -2 -5 -2 877.91 36.5
 -2 -5 -2 876.61 35.5
 2 5 2 841.92 34.9
 2 5 2 873.11 35.3
 2 5 2 848.72 34
 2 5 2 855.91 36.4
 -3 -5 -2 200.48 10.9
 -3 -5 -2 210.58 13
 -3 -5 -2 201.98 12.3
 -3 -5 -2 189.98 11.6
 3 5 2 183.98 11.4
 3 5 2 202.78 13.2
 3 5 2 219.08 12.5
 3 5 2 198.58 11.1
 -4 -5 -2 34.5 5.4
 -4 -5 -2 48.3 8.4
 -4 -5 -2 40.4 6
 -4 -5 -2 33.1 4.7
 4 5 2 45.8 5.7
 4 5 2 43.4 7.8
 4 5 2 38.7 6
 4 5 2 30.6 4.6
 -5 -5 -2 627.44 27.6
 -5 -5 -2 642.84 26.9
 -5 -5 -2 665.93 29.1
 5 5 2 683.23 29.5
 5 5 2 617.14 30.9
 5 5 2 636.74 27.6
 5 5 2 635.84 27.2
 -6 -5 -2 674.03 27.5
 -6 -5 -2 636.54 27.7
 -6 -5 -2 660.73 29.7
 6 5 2 620.84 27.5
 6 5 2 606.64 32.1
 6 5 2 665.93 30.1
 6 5 2 625.74 27.6
 -7 -5 -2 24.1 3.9
 -7 -5 -2 24.2 4.6
 -7 -5 -2 32 7.2
 -7 -5 -2 27.1 4.7
 7 5 2 27.5 4.8
 7 5 2 24.1 4.3
 7 5 2 41.1 9.3
 7 5 2 22.4 5.6
 -8 -5 -2 828.12 33
 -8 -5 -2 818.72 33.8
 -8 -5 -2 771.22 36.4
 -8 -5 -2 827.82 34.8
 8 5 2 853.71 41.8
 8 5 2 858.21 34.2
 8 5 2 783.22 35
 8 5 2 761.12 37.3
 -9 -5 -2 244.68 15.1
 -9 -5 -2 253.77 14
 -9 -5 -2 242.88 13.8
 -9 -5 -2 271.47 17.2
 9 5 2 264.57 21.2
 9 5 2 278.07 14.6
 9 5 2 244.08 15.6
 -10 -5 -2 149.39 12.8
 -10 -5 -2 155.38 11.9
 -10 -5 -2 175.78 11.2
 -10 -5 -2 162.18 10.4
 10 5 2 146.39 12.2
 10 5 2 141.99 16.4
 10 5 2 172.78 11
 10 5 2 180.98 15.7
 -11 -5 -2 26.5 5.6
 -11 -5 -2 16.7 3.8
 -11 -5 -2 16.9 4.6
 -11 -5 -2 13.2 5.2
 11 5 2 18.2 5.4
 11 5 2 13.2 7
 11 5 2 17.9 4.6
 11 5 2 17.6 8.5
 -12 -5 -2 123.69 10.4
 -12 -5 -2 130.89 12.1
 -12 -5 -2 141.49 12.1
 12 5 2 110.49 11.5
 12 5 2 136.29 18
 12 5 2 96.19 14.9
 -13 -5 -2 193.98 15.7
 -13 -5 -2 216.68 15
 -13 -5 -2 236.88 23.2
 13 5 2 213.18 16.5
 13 5 2 237.68 21.7
 -14 -5 -2 83.39 11.9
 -14 -5 -2 120.19 12.9
 14 5 2 92.59 13.1
 14 5 2 76.39 15.3
 14 5 2 104.79 22.1
 -15 -5 -2 1.2 5
 -15 -5 -2 0.7 4.3
 -15 -5 -2 3.1 6.3
 15 5 2 1.7 4.1
 15 5 2 2.2 6.9
 -16 -5 -2 23.5 7
 -16 -5 -2 26.6 7.4
 16 5 2 1.2 6.6
 16 5 2 20.5 8.3
 -17 -5 -2 -3.2 6.7
 -17 -5 -2 2.7 5.5
 17 5 2 10.4 9.8
 17 5 2 12.2 7.1
 13 -6 -2 150.78 19.8
 13 -6 -2 131.19 18.6
 12 -6 -2 9.3 6.4
 12 -6 -2 6.4 6.5
 11 -6 -2 2 5.8
 11 -6 -2 -1.2 4.3
 10 -6 -2 24.9 10
 10 -6 -2 32.5 8.8
 -10 6 2 30.5 4.6
 -10 6 2 37 5.1
 -10 6 2 29.8 7.5
 9 -6 -2 30 8
 9 -6 -2 39.1 10.2
 -9 6 2 52.19 6.9
 -9 6 2 38.5 5.9
 -9 6 2 43 8.5
 8 -6 -2 67.49 11.3
 8 -6 -2 79.79 13.2
 8 -6 -2 89.19 14.2
 -8 6 2 72.99 7.7
 -8 6 2 72.79 6.3
 7 -6 -2 5.7 3.8
 7 -6 -2 14.4 5.8
 7 -6 -2 9.5 5.9
 -7 6 2 5.3 3.6
 -7 6 2 10.2 3.3
 -7 6 2 5.8 4.2
 6 -6 -2 53.59 9.7
 6 -6 -2 45.7 8.4
 6 -6 -2 41.6 8
 -6 6 2 56.79 7.6
 -6 6 2 50.59 8.2
 -6 6 2 57.89 8.6
 -6 6 2 52.29 5.7
 5 -6 -2 118.29 11.1
 5 -6 -2 107.69 13.5
 5 -6 -2 122.19 11.6
 5 -6 -2 122.99 12.9
 -5 6 2 109.99 9.5
 -5 6 2 100.99 10.6
 -5 6 2 101.29 9.5
 -5 6 2 104.39 8.3
 4 -6 -2 304.77 19.7
 4 -6 -2 345.17 20
 4 -6 -2 278.67 18.3
 4 -6 -2 306.87 20.6
 -4 6 2 298.87 18.8
 -4 6 2 310.07 17.8
 -4 6 2 311.27 16.4
 -4 6 2 312.17 17
 3 -6 -2 110.99 10.7
 3 -6 -2 96.39 10.6
 3 -6 -2 115.89 9.1
 3 -6 -2 111.89 9.9
 3 -6 -2 99.09 9.4
 -3 6 2 98.69 8.5
 -3 6 2 94.79 8
 -3 6 2 108.29 9.5
 -3 6 2 86.09 8.8
 2 -6 -2 262.27 15.4
 2 -6 -2 250.57 15.9
 2 -6 -2 265.17 16.1
 2 -6 -2 265.17 16.6
 2 -6 -2 242.78 17
 -2 6 2 288.07 15.4
 -2 6 2 285.77 15.2
 -2 6 2 282.37 16.4
 -2 6 2 278.17 16.1
 1 -6 -2 44.7 7.5
 1 -6 -2 48.8 7.3
 1 -6 -2 45.5 7.2
 1 -6 -2 54.69 7.6
 -1 6 2 41.9 6.4
 -1 6 2 54.19 7.1
 -1 6 2 54.89 7.6
 -1 6 2 54.79 6.1
 0 -6 -2 393.26 20.2
 0 -6 -2 424.86 22.4
 0 -6 -2 407.46 21.1
 0 -6 -2 415.96 20.9
 0 -6 -2 416.96 21.1
 0 6 2 415.86 20.4
 0 6 2 422.96 21.4
 0 6 2 437.16 20.6
 0 6 2 504.85 22.7
 0 6 2 399.66 20.3
 -1 -6 -2 10.3 3.7
 -1 -6 -2 9.4 3
 -1 -6 -2 4.7 2.3
 -1 -6 -2 4.9 3.2
 -1 -6 -2 5.5 2
 1 6 2 5.6 2.9
 1 6 2 6.5 3.1
 1 6 2 5.4 2.7
 1 6 2 6 3.5
 1 6 2 6.5 2.8
 -2 -6 -2 11.5 3.4
 -2 -6 -2 16.5 4.4
 -2 -6 -2 7.2 2.4
 -2 -6 -2 21.2 4.3
 -2 -6 -2 10 4.4
 2 6 2 21.2 4.4
 2 6 2 9.3 2.8
 2 6 2 17.5 4.3
 2 6 2 17.4 4.7
 -3 -6 -2 220.38 11.6
 -3 -6 -2 183.58 13.2
 -3 -6 -2 217.38 13.2
 -3 -6 -2 191.68 11.5
 -3 -6 -2 223.38 13.5
 3 6 2 199.78 12.5
 3 6 2 216.38 14
 3 6 2 201.58 11.9
 3 6 2 204.18 12.9
 -4 -6 -2 1.4 1.8
 -4 -6 -2 0.6 2.7
 -4 -6 -2 2.4 2.1
 -4 -6 -2 0.4 2.6
 4 6 2 2.8 2.2
 4 6 2 1.4 2.2
 4 6 2 5 3.4
 4 6 2 4 2.8
 -5 -6 -2 9 3.1
 -5 -6 -2 5.4 2.7
 -5 -6 -2 8 3.5
 -5 -6 -2 8.8 4
 5 6 2 2.5 3.3
 5 6 2 7.9 3.6
 5 6 2 7.5 3.1
 5 6 2 6.2 2.8
 -6 -6 -2 277.07 14.6
 -6 -6 -2 269.07 18.8
 -6 -6 -2 228.58 14.5
 6 6 2 268.87 18.3
 6 6 2 264.37 16.7
 6 6 2 249.68 14.6
 6 6 2 274.97 15.3
 -7 -6 -2 30.9 5.3
 -7 -6 -2 40.4 7.1
 -7 -6 -2 47.4 6.6
 7 6 2 28.6 5.4
 7 6 2 31.7 6.3
 7 6 2 48.4 10.6
 7 6 2 26.6 5.2
 -8 -6 -2 12.3 3.2
 -8 -6 -2 19.2 4.5
 -8 -6 -2 8.8 3.6
 -8 -6 -2 3.6 3.7
 8 6 2 13.5 4.2
 8 6 2 18.5 6.1
 8 6 2 12.4 6.2
 8 6 2 14.1 3.9
 -9 -6 -2 49.9 7.5
 -9 -6 -2 49.9 7.3
 -9 -6 -2 43.5 6.3
 -9 -6 -2 54.59 8.7
 9 6 2 52.29 7.4
 9 6 2 52.09 8
 9 6 2 57.29 12.1
 9 6 2 45.4 9.3
 -10 -6 -2 0 3.2
 -10 -6 -2 0.1 1.7
 -10 -6 -2 2 2.6
 -10 -6 -2 2 2
 10 6 2 6.2 4.7
 10 6 2 1 2.2
 10 6 2 3.3 3.3
 10 6 2 0.2 5.4
 -11 -6 -2 85.59 8
 -11 -6 -2 113.69 9
 -11 -6 -2 102.99 12.9
 -11 -6 -2 110.69 11.4
 11 6 2 87.09 11.2
 11 6 2 101.39 14.7
 11 6 2 101.49 9.2
 11 6 2 121.49 18.4
 -12 -6 -2 76.19 7.7
 -12 -6 -2 94.49 12.7
 -12 -6 -2 54.69 9
 -12 -6 -2 55.79 6.3
 12 6 2 59.09 9.3
 12 6 2 50.39 7.7
 12 6 2 64.39 14.7
 12 6 2 85.09 14.6
 -13 -6 -2 234.98 17.6
 -13 -6 -2 236.68 18.3
 -13 -6 -2 270.47 20.1
 13 6 2 276.27 27.4
 13 6 2 230.58 17.8
 13 6 2 243.08 23
 -14 -6 -2 101.69 10.3
 -14 -6 -2 104.09 18.6
 -14 -6 -2 103.79 13.6
 14 6 2 51.19 12.2
 14 6 2 107.19 14
 14 6 2 101.59 17.5
 -15 -6 -2 10 4.6
 -15 -6 -2 8 5.3
 -15 -6 -2 13.5 6.6
 15 6 2 -6.3 4.9
 15 6 2 8.1 5.6
 -16 -6 -2 -2 5.8
 -16 -6 -2 0.5 5.5
 -16 -6 -2 0.7 7.2
 16 6 2 11.4 10
 16 6 2 -7.5 5.8
 -17 -6 -2 15.2 7.5
 17 6 2 24.7 8.5
 12 -7 -2 67.09 14
 12 -7 -2 52.79 11.8
 11 -7 -2 6.1 7.1
 11 -7 -2 3 5.6
 10 -7 -2 10 4.6
 10 -7 -2 8.2 10.8
 10 -7 -2 5 6.6
 9 -7 -2 10.8 5.4
 9 -7 -2 -1.7 7.7
 9 -7 -2 0.4 11.8
 9 -7 -2 3.7 5.4
 -9 7 2 2.4 2.7
 -9 7 2 6.8 3
 -9 7 2 8.1 5.9
 8 -7 -2 37 10.7
 8 -7 -2 25.5 11.1
 8 -7 -2 32.8 9.9
 8 -7 -2 31 7.5
 -8 7 2 45.2 6.3
 -8 7 2 32.5 5.6
 -8 7 2 44.3 6.1
 -8 7 2 63.79 12.3
 7 -7 -2 68.59 12.5
 7 -7 -2 63.39 11.1
 7 -7 -2 49.4 11.2
 7 -7 -2 56.69 9.9
 -7 7 2 57.09 7.2
 -7 7 2 59.09 7.8
 -7 7 2 68.39 6.9
 6 -7 -2 27 7.9
 6 -7 -2 32.7 7.2
 6 -7 -2 28.8 8.4
 6 -7 -2 47.7 9.8
 -6 7 2 46.2 9.2
 -6 7 2 39.5 6.2
 -6 7 2 42.7 6.9
 -6 7 2 33.8 6.2
 5 -7 -2 51.69 11.6
 5 -7 -2 75.19 11.7
 5 -7 -2 56.29 10.2
 5 -7 -2 61.59 10
 -5 7 2 53.09 7.4
 -5 7 2 56.89 8.4
 -5 7 2 65.19 10.2
 -5 7 2 48.8 7.1
 4 -7 -2 82.99 11.4
 4 -7 -2 86.39 13.3
 4 -7 -2 61.89 9.5
 4 -7 -2 68.69 10.1
 -4 7 2 61.79 8
 -4 7 2 70.79 9.2
 -4 7 2 62.39 7
 -4 7 2 64.89 9.2
 3 -7 -2 1.1 3.6
 3 -7 -2 1 2.1
 3 -7 -2 2.1 3.2
 3 -7 -2 3.5 3.6
 3 -7 -2 5.6 3.9
 -3 7 2 3.1 2.7
 -3 7 2 3.7 3
 -3 7 2 3.6 3.2
 -3 7 2 1.5 2.2
 2 -7 -2 7.5 3.5
 2 -7 -2 5 4.2
 2 -7 -2 -1.4 2.6
 2 -7 -2 5.6 3.4
 2 -7 -2 8.6 3.6
 -2 7 2 5.3 3.2
 -2 7 2 7.5 3.5
 -2 7 2 8.7 3.1
 -2 7 2 7.3 3.1
 1 -7 -2 170.08 13.8
 1 -7 -2 163.48 12.1
 1 -7 -2 164.88 12.3
 1 -7 -2 169.68 12.9
 -1 7 2 203.68 13.5
 -1 7 2 185.58 12.7
 -1 7 2 171.88 11.9
 -1 7 2 194.58 12.5
 0 -7 -2 3.8 2.8
 0 -7 -2 2.2 3.1
 0 -7 -2 2.7 2.8
 0 -7 -2 2.4 1.7
 0 -7 -2 0.8 2.3
 0 7 2 1.7 2
 0 7 2 2.8 2.7
 0 7 2 -0.3 2.2
 0 7 2 1.4 1.7
 0 7 2 2.1 3.1
 -1 -7 -2 310.67 16.7
 -1 -7 -2 343.37 18.6
 -1 -7 -2 352.86 18.8
 -1 -7 -2 314.97 19.3
 -1 -7 -2 301.67 17.2
 1 7 2 342.07 18.7
 1 7 2 304.17 18.1
 1 7 2 338.27 18.2
 1 7 2 342.17 18
 -2 -7 -2 136.59 11.7
 -2 -7 -2 137.99 10
 -2 -7 -2 138.89 10
 -2 -7 -2 130.09 11
 -2 -7 -2 142.29 11
 2 7 2 159.08 11.8
 2 7 2 145.99 10.9
 2 7 2 164.98 11.3
 2 7 2 153.58 11.4
 -3 -7 -2 344.47 17.7
 -3 -7 -2 361.86 19.7
 -3 -7 -2 369.76 19.8
 -3 -7 -2 345.57 19.8
 -3 -7 -2 362.56 17.8
 3 7 2 356.66 19.3
 3 7 2 330.47 19.7
 3 7 2 359.26 18.1
 3 7 2 356.36 19.2
 -4 -7 -2 54.99 9.3
 -4 -7 -2 34.1 5.2
 -4 -7 -2 40.4 8.3
 4 7 2 34.7 6.4
 4 7 2 38.5 6.6
 4 7 2 45.6 7.4
 -5 -7 -2 43.1 5.9
 -5 -7 -2 40.9 7.2
 -5 -7 -2 37.2 7.5
 5 7 2 49.99 8.2
 5 7 2 44.1 6.5
 5 7 2 44.9 6.9
 5 7 2 45.9 7.8
 -6 -7 -2 20 5.5
 -6 -7 -2 23.1 4.9
 6 7 2 15.2 3.9
 6 7 2 15.5 5.1
 6 7 2 23 4.9
 6 7 2 28.3 7.1
 -7 -7 -2 60.39 9.1
 -7 -7 -2 72.99 8
 -7 -7 -2 68.39 7.1
 7 7 2 74.69 9.4
 7 7 2 81.19 8
 7 7 2 63.69 9.3
 7 7 2 78.09 12.8
 -8 -7 -2 69.19 9.7
 -8 -7 -2 51.09 7.2
 -8 -7 -2 54.49 7.4
 8 7 2 38.6 8.3
 8 7 2 42.8 12.2
 8 7 2 49.3 7.3
 8 7 2 65.79 9
 -9 -7 -2 370.36 18.7
 -9 -7 -2 373.26 20.9
 -9 -7 -2 365.96 20.4
 -9 -7 -2 381.46 23.2
 9 7 2 370.56 21.2
 9 7 2 418.16 24.5
 9 7 2 418.56 27.4
 9 7 2 383.06 21
 -10 -7 -2 230.68 13.9
 -10 -7 -2 219.78 17.5
 -10 -7 -2 253.37 15.7
 -10 -7 -2 230.58 15.5
 10 7 2 216.98 20.4
 10 7 2 253.47 16.7
 10 7 2 257.87 16
 10 7 2 231.38 19.1
 -11 -7 -2 67.89 7.7
 -11 -7 -2 83.89 11
 -11 -7 -2 74.49 11.8
 -11 -7 -2 78.59 7.5
 11 7 2 74.89 12.6
 11 7 2 65.79 9.4
 11 7 2 67.09 9.9
 11 7 2 65.89 11.9
 -12 -7 -2 4.8 3.3
 -12 -7 -2 6.2 4.7
 -12 -7 -2 5.2 3.1
 -12 -7 -2 3 4.7
 12 7 2 2.4 5
 12 7 2 -0.6 2.8
 12 7 2 7.5 6.1
 12 7 2 2.9 3.2
 -13 -7 -2 26 8.5
 -13 -7 -2 33.7 7
 -13 -7 -2 13.1 6.1
 13 7 2 22 6.4
 13 7 2 17.1 7.4
 13 7 2 16.5 4.9
 -14 -7 -2 3.2 5.2
 -14 -7 -2 -0.1 5.1
 -14 -7 -2 6.4 4
 14 7 2 3.2 5.5
 14 7 2 5.6 8.4
 14 7 2 -2.1 4.5
 -15 -7 -2 17.9 5.6
 -15 -7 -2 7.8 6.6
 -15 -7 -2 13.5 6.9
 15 7 2 34.9 12.8
 15 7 2 13.2 5.5
 -16 -7 -2 11.4 7.2
 -16 -7 -2 1.7 6.4
 -16 -7 -2 -5.3 4.8
 16 7 2 -1 7.2
 16 7 2 -0.4 4.4
 -17 -7 -2 41.7 10.2
 -17 -7 -2 50.89 13
 17 7 2 29.3 9.7
 17 7 2 60.49 21.8
 11 -8 -2 71.49 13.4
 11 -8 -2 66.89 13.9
 10 -8 -2 0.8 6.3
 10 -8 -2 0.3 4.8
 9 -8 -2 29.2 12.5
 9 -8 -2 55.99 11.6
 9 -8 -2 32.7 10.4
 8 -8 -2 6.3 7.6
 8 -8 -2 13.3 9.1
 8 -8 -2 13.3 7.1
 8 -8 -2 12.7 7.3
 -8 8 2 8.9 3.1
 -8 8 2 21.5 4.9
 -8 8 2 14.3 6.6
 7 -8 -2 256.57 23.1
 7 -8 -2 250.97 21.9
 7 -8 -2 212.68 20.9
 7 -8 -2 220.78 18.6
 -7 8 2 241.18 13.5
 -7 8 2 226.08 23.6
 -7 8 2 239.78 13.6
 -7 8 2 255.27 15
 6 -8 -2 79.19 12.8
 6 -8 -2 79.69 14.2
 6 -8 -2 106.59 14.9
 6 -8 -2 61.29 11.1
 -6 8 2 77.99 8.2
 -6 8 2 83.29 8.3
 -6 8 2 76.29 8
 5 -8 -2 0.9 3.2
 5 -8 -2 -4.2 1.4
 5 -8 -2 3 4.8
 5 -8 -2 6.8 4.2
 -5 8 2 2.1 2.2
 -5 8 2 2.2 4.1
 -5 8 2 1.8 2.9
 -5 8 2 1.9 3.5
 4 -8 -2 9.4 4.2
 4 -8 -2 20 6.3
 4 -8 -2 12.9 4.9
 4 -8 -2 23.8 6.8
 4 -8 -2 13.2 6.6
 -4 8 2 15.9 4.8
 -4 8 2 15.6 5.3
 -4 8 2 33.7 5.9
 -4 8 2 13 4.8
 3 -8 -2 8.8 4.4
 3 -8 -2 10.3 4.3
 3 -8 -2 7.4 3.9
 -3 8 2 9.4 3.2
 -3 8 2 10.1 3.8
 -3 8 2 31.7 7.5
 2 -8 -2 60.79 11.1
 2 -8 -2 63.59 9.7
 2 -8 -2 54.19 8.6
 2 -8 -2 58.59 8.2
 2 -8 -2 69.89 10.2
 -2 8 2 56.49 7.9
 -2 8 2 61.59 8.6
 -2 8 2 52.29 8
 -2 8 2 66.19 7.4
 1 -8 -2 135.49 12.7
 1 -8 -2 144.89 11.6
 1 -8 -2 110.39 10.6
 1 -8 -2 139.99 11.8
 1 -8 -2 116.29 11
 -1 8 2 128.99 10.3
 -1 8 2 117.79 10.1
 -1 8 2 119.19 10.8
 -1 8 2 125.59 11
 0 -8 -2 50.19 8.3
 0 -8 -2 89.79 11
 0 -8 -2 73.09 7.9
 0 -8 -2 91.59 9.9
 0 8 2 66.89 9.4
 0 8 2 86.49 8.5
 0 8 2 81.89 8.2
 0 8 2 89.69 8.3
 -1 -8 -2 527.35 25.2
 -1 -8 -2 534.95 26.1
 -1 -8 -2 596.94 27.9
 -1 -8 -2 498.95 27.5
 -1 -8 -2 492.35 26.3
 1 8 2 534.35 25.9
 1 8 2 568.04 27.2
 1 8 2 547.15 26.8
 -2 -8 -2 706.13 31.8
 -2 -8 -2 753.12 31.7
 -2 -8 -2 705.33 34
 -2 -8 -2 699.73 33.2
 -2 -8 -2 676.43 32.8
 2 8 2 728.53 33.3
 2 8 2 727.43 32.5
 2 8 2 685.83 35.5
 2 8 2 735.53 33.3
 -3 -8 -2 276.37 18.1
 -3 -8 -2 327.27 17.4
 -3 -8 -2 298.97 18.4
 -3 -8 -2 315.57 18.8
 -3 -8 -2 320.97 16.9
 3 8 2 312.07 18.6
 3 8 2 326.07 18.4
 3 8 2 287.37 17.8
 3 8 2 292.67 17.8
 -4 -8 -2 208.98 12.9
 -4 -8 -2 214.18 15
 -4 -8 -2 200.28 14.3
 -4 -8 -2 229.58 15.4
 -4 -8 -2 199.98 12.8
 4 8 2 220.58 13.6
 4 8 2 197.48 14
 4 8 2 203.28 14.6
 4 8 2 194.48 14.8
 -5 -8 -2 364.96 22.3
 -5 -8 -2 360.16 21.3
 -5 -8 -2 404.76 20.3
 -5 -8 -2 364.26 22
 5 8 2 416.86 20.9
 5 8 2 382.36 23.1
 5 8 2 440.46 22.5
 5 8 2 428.86 22.8
 -6 -8 -2 12.5 4
 -6 -8 -2 14.8 4.7
 -6 -8 -2 14.1 3.9
 -6 -8 -2 16.8 5.1
 6 8 2 13.3 4
 6 8 2 13.2 4.7
 6 8 2 16.1 4.7
 6 8 2 9.8 5.5
 -7 -8 -2 132.59 11.3
 -7 -8 -2 124.69 10.2
 -7 -8 -2 130.19 12.2
 7 8 2 124.09 11
 7 8 2 112.89 12.4
 7 8 2 145.59 17.5
 7 8 2 123.79 10.5
 -8 -8 -2 15.2 5.4
 -8 -8 -2 19.4 5.4
 -8 -8 -2 11.7 5.1
 8 8 2 27.1 8.8
 8 8 2 26.1 6.1
 8 8 2 9.1 3.8
 8 8 2 13 5.7
 -9 -8 -2 269.37 17.3
 -9 -8 -2 291.07 20
 -9 -8 -2 272.17 17.1
 9 8 2 310.57 18.4
 9 8 2 262.07 17.5
 9 8 2 255.77 22.2
 9 8 2 274.37 22.1
 -10 -8 -2 316.37 19.8
 -10 -8 -2 359.76 23
 -10 -8 -2 339.97 17.8
 -10 -8 -2 345.37 20.2
 10 8 2 330.27 20.5
 10 8 2 331.87 20.2
 10 8 2 312.27 25.3
 10 8 2 343.77 23.3
 -11 -8 -2 63.19 9.8
 -11 -8 -2 68.09 7.5
 -11 -8 -2 100.59 14.3
 -11 -8 -2 77.49 10.4
 11 8 2 103.89 15.2
 11 8 2 81.99 10.7
 11 8 2 56.89 11.2
 11 8 2 79.99 11.5
 -12 -8 -2 69.29 10
 -12 -8 -2 68.99 11.6
 -12 -8 -2 59.89 8.7
 -12 -8 -2 66.99 9
 12 8 2 64.59 10.6
 12 8 2 77.19 10.8
 12 8 2 85.79 14.6
 12 8 2 79.39 15.8
 -13 -8 -2 28.2 6.5
 -13 -8 -2 16.3 5
 -13 -8 -2 18.7 7.6
 -13 -8 -2 12.3 5.7
 13 8 2 14.7 5.4
 13 8 2 20.8 8.5
 13 8 2 27.9 8
 -14 -8 -2 51.89 9.8
 -14 -8 -2 59.69 8.9
 -14 -8 -2 42.4 9.4
 -14 -8 -2 44.5 8.1
 14 8 2 70.49 18.5
 14 8 2 33.2 18.1
 14 8 2 61.29 9.8
 14 8 2 39.6 9
 -15 -8 -2 52.69 11.4
 -15 -8 -2 53.39 11.1
 -15 -8 -2 74.99 10.6
 15 8 2 111.59 23.3
 15 8 2 61.09 12
 -16 -8 -2 7.1 6.2
 -16 -8 -2 -9.3 10.8
 16 8 2 10.3 7
 16 8 2 13.4 9.4
 -17 -8 -2 28.4 9.4
 17 8 2 4.4 6.5
 17 8 2 14.8 11.5
 11 -9 -2 3.5 7.7
 10 -9 -2 4.1 7.2
 10 -9 -2 9.8 7.6
 9 -9 -2 42 9.8
 9 -9 -2 14.7 6.3
 8 -9 -2 75.69 14.7
 8 -9 -2 64.99 12.1
 -8 9 2 69.69 9.1
 7 -9 -2 43.3 13
 7 -9 -2 32.9 10.4
 7 -9 -2 38.8 9.8
 7 -9 -2 30 9.5
 -7 9 2 37.2 4.5
 -7 9 2 33.9 6.8
 -7 9 2 37.7 7
 -7 9 2 42.5 10.6
 6 -9 -2 119.09 15.5
 6 -9 -2 111.49 16.6
 6 -9 -2 79.79 17.8
 6 -9 -2 123.29 20.1
 -6 9 2 89.29 8.1
 -6 9 2 100.59 14.2
 -6 9 2 100.79 9.7
 -6 9 2 115.89 8.6
 5 -9 -2 311.17 21.5
 5 -9 -2 304.57 22
 5 -9 -2 276.87 22
 5 -9 -2 297.47 24
 -5 9 2 286.17 17.8
 -5 9 2 271.17 16.4
 -5 9 2 292.77 16.4
 4 -9 -2 151.18 16.2
 4 -9 -2 135.19 16.6
 4 -9 -2 147.09 13.3
 4 -9 -2 132.49 11.9
 4 -9 -2 118.69 12.9
 -4 9 2 114.69 10.7
 -4 9 2 114.09 10.2
 -4 9 2 142.19 13.7
 3 -9 -2 2.8 3.9
 3 -9 -2 0.4 2.9
 3 -9 -2 4.8 4.7
 3 -9 -2 6.3 3.7
 3 -9 -2 0.4 4.5
 -3 9 2 7.7 3.6
 -3 9 2 1.9 3.4
 -3 9 2 8.3 3.9
 -3 9 2 3.6 3.3
 2 -9 -2 20.8 6
 2 -9 -2 26 7.2
 2 -9 -2 13 4.8
 2 -9 -2 14.9 5.9
 2 -9 -2 13.8 5.9
 -2 9 2 15.2 4.6
 -2 9 2 8 3.7
 -2 9 2 19.5 5.3
 -2 9 2 15.7 4.5
 1 -9 -2 26.7 8
 1 -9 -2 24.6 5.9
 1 -9 -2 26.9 6
 1 -9 -2 32.1 8.1
 1 -9 -2 27.4 6.9
 -1 9 2 35.1 7.1
 -1 9 2 30.4 6.5
 -1 9 2 27.1 5.6
 -1 9 2 24.4 5.8
 0 -9 -2 38 7.4
 0 -9 -2 45.1 8.7
 0 -9 -2 36.7 7.3
 0 -9 -2 31.5 6.7
 0 9 2 52.79 8.5
 0 9 2 40.2 6.8
 0 9 2 43.3 7.5
 -1 -9 -2 0.3 2.9
 -1 -9 -2 2.7 2.3
 -1 -9 -2 3.2 2.7
 -1 -9 -2 -1.6 2
 -1 -9 -2 5 3.1
 1 9 2 3.6 3.1
 1 9 2 0.7 2.2
 1 9 2 1 2.7
 -2 -9 -2 35.5 6.9
 -2 -9 -2 31.8 6
 -2 -9 -2 25 6.4
 -2 -9 -2 23.6 6.3
 -2 -9 -2 31.6 7.4
 2 9 2 31.8 6.6
 2 9 2 21.6 5.9
 2 9 2 41.5 8.4
 2 9 2 46.2 8.5
 -3 -9 -2 379.36 22.2
 -3 -9 -2 404.86 20.8
 -3 -9 -2 335.17 21.1
 -3 -9 -2 382.66 19.9
 -3 -9 -2 387.66 22.1
 3 9 2 361.46 21.4
 3 9 2 364.16 21.3
 3 9 2 343.57 20.5
 3 9 2 380.36 21.7
 -4 -9 -2 434.26 25
 -4 -9 -2 489.95 25.9
 -4 -9 -2 454.45 23.4
 -4 -9 -2 451.65 23.1
 -4 -9 -2 452.95 25.7
 4 9 2 440.26 24.8
 4 9 2 493.25 23.9
 4 9 2 515.95 26.3
 4 9 2 460.25 24.9
 -5 -9 -2 660.83 31.4
 -5 -9 -2 572.54 30.8
 -5 -9 -2 614.64 28.5
 -5 -9 -2 564.74 30.5
 5 9 2 612.14 29
 5 9 2 600.64 30.6
 5 9 2 573.44 30
 5 9 2 629.84 31.5
 -6 -9 -2 58.69 9.4
 -6 -9 -2 91.29 9.9
 -6 -9 -2 77.59 10.6
 6 9 2 105.59 14.8
 6 9 2 113.89 15.9
 6 9 2 100.49 10.2
 6 9 2 86.19 10.3
 -7 -9 -2 39.2 7.9
 -7 -9 -2 42.5 7
 -7 -9 -2 58.19 9.8
 7 9 2 35 8.1
 7 9 2 47 9.1
 7 9 2 33.4 6.5
 7 9 2 30.8 6.6
 -8 -9 -2 4.5 2.7
 -8 -9 -2 -6.3 2.8
 -8 -9 -2 0.6 3.3
 8 9 2 -2.3 2.3
 8 9 2 6.6 3.3
 8 9 2 1.3 3.7
 8 9 2 -1 3.7
 -9 -9 -2 446.46 29.3
 -9 -9 -2 490.65 28.1
 -9 -9 -2 462.55 25.6
 9 9 2 426.46 28.7
 9 9 2 450.45 27.9
 9 9 2 448.06 25
 -10 -9 -2 -3.4 3.3
 -10 -9 -2 1.1 2.3
 -10 -9 -2 0 2.7
 -10 -9 -2 0 3
 10 9 2 2.9 3.6
 10 9 2 -2.7 2.4
 10 9 2 4.4 4.2
 10 9 2 0 4.6
 -11 -9 -2 93.89 12.3
 -11 -9 -2 81.39 12.2
 -11 -9 -2 85.29 8.3
 -11 -9 -2 105.59 15.3
 11 9 2 71.39 10.4
 11 9 2 98.49 17.4
 11 9 2 107.09 13.9
 11 9 2 83.39 13.8
 -12 -9 -2 196.98 15.6
 -12 -9 -2 150.28 15.8
 -12 -9 -2 170.78 14.2
 -12 -9 -2 166.78 14.4
 12 9 2 179.38 15.5
 12 9 2 181.48 20.8
 12 9 2 167.28 14.8
 12 9 2 193.08 19.4
 -13 -9 -2 168.78 15.5
 -13 -9 -2 174.78 13.5
 -13 -9 -2 201.38 18.1
 -13 -9 -2 176.08 14.3
 13 9 2 192.68 27.1
 13 9 2 195.38 23.9
 13 9 2 192.68 16.9
 13 9 2 144.29 13.9
 -14 -9 -2 47.5 9
 -14 -9 -2 41.3 10.3
 14 9 2 52.69 10.3
 14 9 2 61.59 10
 14 9 2 64.09 16.1
 -15 -9 -2 44.4 11.2
 -15 -9 -2 35.4 7.4
 -15 -9 -2 30.8 11.3
 -15 -9 -2 36.2 7.3
 15 9 2 68.19 12
 15 9 2 42.8 15.1
 -16 -9 -2 7.8 9.2
 -16 -9 -2 5.3 5.5
 -16 -9 -2 13.6 7.5
 16 9 2 4 8.7
 16 9 2 10.4 6.8
 -17 -9 -2 -9.1 8.8
 -17 -9 -2 -5.8 10.9
 17 9 2 23.5 14
 17 9 2 2.3 9.8
 10 -10 -2 12 7.7
 10 -10 -2 -1 8.1
 9 -10 -2 12.3 7
 9 -10 -2 6.2 8.1
 -9 10 2 5.8 5.2
 8 -10 -2 4.7 6.2
 8 -10 -2 2.8 4.1
 -8 10 2 -6.1 4
 7 -10 -2 -1.6 6.4
 7 -10 -2 8.6 8.8
 7 -10 -2 19.7 9.9
 7 -10 -2 13.2 5.9
 -7 10 2 11.7 5.3
 6 -10 -2 149.49 19.4
 6 -10 -2 167.88 17.4
 6 -10 -2 166.58 17.3
 -6 10 2 127.09 17.3
 -6 10 2 135.19 8.9
 -6 10 2 162.28 9.2
 5 -10 -2 137.89 17.9
 5 -10 -2 86.59 13.4
 5 -10 -2 121.29 18.4
 5 -10 -2 102.69 18.1
 -5 10 2 99.69 11.1
 -5 10 2 105.69 8.7
 -5 10 2 91.69 14.4
 -5 10 2 106.89 9
 4 -10 -2 130.69 16.2
 4 -10 -2 101.89 11.2
 4 -10 -2 75.99 12
 4 -10 -2 110.59 14.1
 4 -10 -2 89.19 13.7
 -4 10 2 94.29 10.3
 -4 10 2 99.09 9
 3 -10 -2 18.6 6
 3 -10 -2 15.2 6.5
 3 -10 -2 21.9 6.7
 3 -10 -2 12.5 4.9
 3 -10 -2 22.2 7.2
 -3 10 2 19 5.1
 -3 10 2 9.5 3.8
 -3 10 2 18.9 4.9
 2 -10 -2 23 6.4
 2 -10 -2 5.2 3.2
 2 -10 -2 13.3 5.5
 2 -10 -2 -3.9 6.7
 2 -10 -2 11.5 5.4
 -2 10 2 6.8 4.2
 -2 10 2 14.4 5.8
 -2 10 2 7 3.3
 -2 10 2 13.2 4.9
 1 -10 -2 134.19 13
 1 -10 -2 112.39 12
 1 -10 -2 117.89 13.5
 1 -10 -2 108.09 11.8
 1 -10 -2 103.59 11.4
 -1 10 2 142.19 11.3
 -1 10 2 121.89 11.5
 -1 10 2 109.19 11.4
 0 -10 -2 1.4 1.9
 0 -10 -2 5.3 3.5
 0 -10 -2 0.7 4
 0 -10 -2 3.5 3.1
 0 -10 -2 0.7 3.5
 0 10 2 -1.5 2.7
 0 10 2 13.6 4.7
 0 10 2 2 3
 -1 -10 -2 227.78 17.6
 -1 -10 -2 221.38 14.8
 -1 -10 -2 199.08 15.2
 -1 -10 -2 219.58 16.4
 1 10 2 221.58 16.1
 1 10 2 214.28 15
 1 10 2 180.48 14.7
 -2 -10 -2 141.99 13.8
 -2 -10 -2 163.08 14.1
 -2 -10 -2 170.18 13.3
 -2 -10 -2 176.48 14.5
 -2 -10 -2 140.29 11.9
 2 10 2 167.58 13.1
 2 10 2 161.78 13.8
 2 10 2 147.79 12.8
 2 10 2 164.88 13.8
 -3 -10 -2 268.07 17
 -3 -10 -2 304.47 19.8
 -3 -10 -2 251.07 18.3
 -3 -10 -2 281.07 19.3
 -3 -10 -2 313.47 18.5
 3 10 2 291.17 19.2
 3 10 2 294.47 19
 3 10 2 300.47 18.9
 -4 -10 -2 102.79 13.5
 -4 -10 -2 88.99 10
 -4 -10 -2 105.29 9.8
 -4 -10 -2 91.19 10.4
 -4 -10 -2 85.79 8.9
 4 10 2 89.79 11.4
 4 10 2 109.29 10.7
 4 10 2 93.89 10.5
 -5 -10 -2 92.69 10.8
 -5 -10 -2 113.89 10.1
 -5 -10 -2 88.09 11.9
 -5 -10 -2 104.39 11.3
 -5 -10 -2 108.39 9.9
 5 10 2 105.49 15.6
 5 10 2 85.69 9.3
 5 10 2 98.59 10.7
 -6 -10 -2 89.19 10.3
 -6 -10 -2 82.79 11.8
 -6 -10 -2 76.29 11.5
 -6 -10 -2 85.79 10.5
 6 10 2 94.79 12.9
 6 10 2 92.09 10.2
 6 10 2 94.69 9.8
 6 10 2 89.59 13.4
 -7 -10 -2 30.2 6.3
 -7 -10 -2 35.9 8.1
 7 10 2 54.89 8.7
 7 10 2 34.2 7.7
 7 10 2 43.9 9.6
 7 10 2 46.9 8.6
 -8 -10 -2 154.78 14.7
 -8 -10 -2 140.49 12
 -8 -10 -2 140.49 13
 8 10 2 125.59 13.7
 8 10 2 119.19 12.1
 8 10 2 128.79 12
 8 10 2 136.09 13.8
 -9 -10 -2 -2.4 3.1
 -9 -10 -2 -2.8 2.2
 -9 -10 -2 -0.6 4.4
 9 10 2 0.4 3
 9 10 2 0.3 2.8
 9 10 2 -2.2 3.5
 9 10 2 6.2 5
 -10 -10 -2 13.3 4.9
 -10 -10 -2 14.4 6.4
 -10 -10 -2 10.8 4.5
 10 10 2 -1.5 4.6
 10 10 2 22.9 9
 10 10 2 5.2 5.1
 10 10 2 7.1 4
 -11 -10 -2 4.1 3.8
 -11 -10 -2 -3.2 4.1
 -11 -10 -2 -3.7 3.7
 -11 -10 -2 1.1 2.7
 11 10 2 -3.3 3.8
 11 10 2 -2.1 5.1
 11 10 2 2.8 3.9
 -12 -10 -2 100.19 13.7
 -12 -10 -2 113.29 15.7
 -12 -10 -2 109.89 11.8
 -12 -10 -2 116.69 10.7
 12 10 2 120.89 18.8
 12 10 2 103.59 16.4
 12 10 2 105.19 14.1
 -13 -10 -2 4.4 3.8
 -13 -10 -2 8.4 4.7
 -13 -10 -2 4.8 5.2
 13 10 2 -4.3 3.7
 13 10 2 1.8 6.2
 13 10 2 1.8 4.4
 13 10 2 -7.8 6.3
 -14 -10 -2 43.1 8.1
 -14 -10 -2 39 8.5
 -14 -10 -2 27.2 9.2
 14 10 2 31.4 8.6
 14 10 2 55.79 16.3
 14 10 2 41.3 10
 -15 -10 -2 33 7.6
 -15 -10 -2 21.2 9.4
 -15 -10 -2 27.5 6.8
 15 10 2 13.1 7.7
 15 10 2 19.4 9.7
 15 10 2 26.2 7.5
 -16 -10 -2 32.6 8.7
 -16 -10 -2 42 10.2
 -16 -10 -2 30.1 11.7
 -16 -10 -2 23.5 6.8
 16 10 2 35.9 9.7
 16 10 2 18.8 10.7
 -17 -10 -2 33 12.3
 17 10 2 34.7 13.9
 17 10 2 46.3 13.4
 9 -11 -2 26.6 11
 9 -11 -2 26.2 10.3
 8 -11 -2 9 6.7
 8 -11 -2 7.4 8
 -8 11 2 18.3 9.4
 7 -11 -2 71.29 13.2
 7 -11 -2 40.9 11
 -7 11 2 104.29 13.7
 6 -11 -2 17.1 10.2
 6 -11 -2 33.7 11.3
 6 -11 -2 27.2 8.8
 -6 11 2 18 7.7
 5 -11 -2 44.7 11.2
 5 -11 -2 51.69 11.3
 5 -11 -2 62.59 15.1
 5 -11 -2 28.8 8.8
 -5 11 2 42.3 5.6
 -5 11 2 55.19 11.9
 -5 11 2 41.5 5.5
 4 -11 -2 51.19 9.1
 4 -11 -2 74.69 12.9
 4 -11 -2 46.5 10
 4 -11 -2 38.6 9.7
 4 -11 -2 57.49 11
 -4 11 2 55.09 11.1
 -4 11 2 51.29 8.8
 -4 11 2 49.3 6.8
 3 -11 -2 3 5.9
 3 -11 -2 11 5.1
 3 -11 -2 12.9 6
 3 -11 -2 9 6.7
 3 -11 -2 19.7 8
 -3 11 2 11.5 4.2
 -3 11 2 14.7 4.5
 -3 11 2 15.9 5.5
 2 -11 -2 37.3 8.3
 2 -11 -2 53.09 9.9
 2 -11 -2 53.69 10.1
 2 -11 -2 35.2 8.5
 2 -11 -2 63.69 15.9
 -2 11 2 49.1 8.3
 -2 11 2 54.79 9.9
 -2 11 2 53.49 8.1
 1 -11 -2 5.2 3.1
 1 -11 -2 4.4 5.5
 1 -11 -2 4.2 4.1
 1 -11 -2 2.6 2.9
 1 -11 -2 -3.4 3.8
 -1 11 2 4.7 3.4
 -1 11 2 5.7 4.2
 -1 11 2 2.9 3.4
 0 -11 -2 9.4 5.9
 0 -11 -2 7.4 4.3
 0 -11 -2 3.2 3.5
 0 -11 -2 7.5 5.3
 0 -11 -2 14.7 5.4
 0 11 2 5.5 4.2
 0 11 2 6.9 4
 0 11 2 15.9 5.4
 -1 -11 -2 250.87 19.8
 -1 -11 -2 291.57 19.9
 -1 -11 -2 235.98 18.6
 -1 -11 -2 255.47 19.8
 -1 -11 -2 285.57 19.3
 1 11 2 290.07 21.9
 1 11 2 265.77 17.8
 1 11 2 224.98 17.6
 -2 -11 -2 136.09 12.8
 -2 -11 -2 120.69 13
 -2 -11 -2 151.48 14.3
 -2 -11 -2 138.19 13.5
 2 11 2 146.99 13.8
 2 11 2 134.59 14.3
 2 11 2 137.99 12.6
 2 11 2 135.19 12.7
 -3 -11 -2 10.8 5.2
 -3 -11 -2 15.8 5.8
 -3 -11 -2 13.9 5.8
 -3 -11 -2 12.7 4.6
 3 11 2 16.5 6.2
 3 11 2 20.5 6.5
 3 11 2 25.7 6.5
 3 11 2 20.9 5.8
 -4 -11 -2 8.2 4.5
 -4 -11 -2 10.4 5.4
 -4 -11 -2 5.9 4
 -4 -11 -2 9 6.4
 -4 -11 -2 12.3 4.7
 4 11 2 9.3 4.1
 4 11 2 10.8 4.9
 4 11 2 1.1 2.5
 4 11 2 6.6 4.9
 -5 -11 -2 21.3 5.1
 -5 -11 -2 14 4.6
 -5 -11 -2 28.7 7.8
 -5 -11 -2 26.1 7.4
 -5 -11 -2 17.6 6.1
 5 11 2 25.6 6.5
 5 11 2 24.8 7.5
 5 11 2 20.6 5.9
 -6 -11 -2 329.57 21.2
 -6 -11 -2 313.27 21.3
 -6 -11 -2 260.37 17.9
 -6 -11 -2 293.37 18.4
 -6 -11 -2 309.77 21.4
 6 11 2 292.17 23
 6 11 2 278.67 18.6
 6 11 2 283.07 20.7
 6 11 2 280.67 20.2
 -7 -11 -2 11.2 5.6
 -7 -11 -2 23.6 7.2
 -7 -11 -2 7.3 3.5
 -7 -11 -2 20.1 5.3
 7 11 2 32.9 7.5
 7 11 2 15.1 7.1
 7 11 2 15.1 4.9
 7 11 2 11.7 5.2
 -8 -11 -2 -1 2.8
 -8 -11 -2 -0.1 2.8
 -8 -11 -2 -1 4
 8 11 2 1.4 3.7
 8 11 2 7 5.2
 8 11 2 3.2 3.1
 8 11 2 1.3 4.8
 -9 -11 -2 239.78 17.7
 -9 -11 -2 282.07 20.3
 -9 -11 -2 266.97 21.2
 9 11 2 276.57 19
 9 11 2 275.87 21.9
 9 11 2 257.07 19.4
 9 11 2 279.67 21.8
 -10 -11 -2 74.29 10.4
 -10 -11 -2 89.09 14.2
 -10 -11 -2 98.39 14.2
 10 11 2 54.89 9.6
 10 11 2 69.79 12.6
 10 11 2 63.09 11.6
 -11 -11 -2 62.09 10.3
 -11 -11 -2 50.69 10.8
 11 11 2 61.99 10.6
 11 11 2 64.49 11.5
 11 11 2 67.49 13.5
 -12 -11 -2 3.1 3.4
 -12 -11 -2 -0.6 4.2
 -12 -11 -2 1.3 3.3
 12 11 2 -1.7 5.1
 12 11 2 0.6 4.6
 12 11 2 3.4 7
 12 11 2 -2.9 2.9
 -13 -11 -2 8.4 6
 -13 -11 -2 8.2 4.8
 -13 -11 -2 5.1 6.5
 -13 -11 -2 10.9 4.9
 13 11 2 14 6.4
 13 11 2 16 6.7
 13 11 2 1.3 6.4
 -14 -11 -2 68.89 10
 -14 -11 -2 91.09 14
 -14 -11 -2 43.7 11.9
 -14 -11 -2 62.49 12.1
 14 11 2 73.49 12.9
 14 11 2 51.09 11.2
 14 11 2 55.79 15.5
 -15 -11 -2 5.8 5.2
 -15 -11 -2 15.1 10.9
 -15 -11 -2 3.3 6.8
 -15 -11 -2 3.4 5.8
 15 11 2 11.9 6.3
 15 11 2 -6.3 6.5
 15 11 2 2.7 9.4
 -16 -11 -2 3.5 6
 -16 -11 -2 3 7.8
 -16 -11 -2 8.2 6.3
 16 11 2 -2.8 5.7
 16 11 2 -4.3 8.9
 16 11 2 5 8.2
 -17 -11 -2 1.9 9.1
 17 11 2 13.4 11.9
 17 11 2 4.6 7.4
 8 -12 -2 -5.6 8
 8 -12 -2 7.2 7.6
 -8 12 2 1.2 9.2
 7 -12 -2 7.2 6.4
 7 -12 -2 3.3 8.2
 -7 12 2 10.5 7.9
 6 -12 -2 21.5 8
 6 -12 -2 4.6 6.7
 -6 12 2 12 7
 5 -12 -2 41.3 12.1
 5 -12 -2 51.39 13.7
 5 -12 -2 80.59 14.7
 5 -12 -2 66.39 13.7
 -5 12 2 43.9 9.3
 4 -12 -2 179.08 18.3
 4 -12 -2 165.48 17.8
 4 -12 -2 153.38 21.2
 4 -12 -2 196.18 17.3
 -4 12 2 166.08 11.2
 -4 12 2 161.28 15.4
 -4 12 2 161.38 10.8
 3 -12 -2 127.29 16.5
 3 -12 -2 79.09 13.6
 3 -12 -2 111.79 17.4
 3 -12 -2 100.09 13.9
 3 -12 -2 80.59 13.2
 -3 12 2 94.39 9
 -3 12 2 98.99 10.2
 -3 12 2 86.89 12.9
 2 -12 -2 23.5 8.2
 2 -12 -2 32.4 8.9
 2 -12 -2 47.5 10.6
 2 -12 -2 24.7 7.9
 2 -12 -2 23.1 7.2
 -2 12 2 41.7 7.2
 -2 12 2 45.4 9.3
 -2 12 2 30.6 6.2
 1 -12 -2 7.5 5.5
 1 -12 -2 -1.8 2.3
 1 -12 -2 4.1 4.2
 1 -12 -2 0.8 4.1
 -1 12 2 7.2 4.3
 -1 12 2 6.2 4.2
 -1 12 2 7.5 4.5
 0 -12 -2 0.1 3.2
 0 -12 -2 10.5 5.2
 0 -12 -2 0.1 4.5
 0 -12 -2 4.5 4.7
 0 -12 -2 13 5.5
 0 12 2 12.6 5.4
 0 12 2 7.9 4.1
 0 12 2 3.1 3.9
 -1 -12 -2 15.7 7.2
 -1 -12 -2 5.8 4.1
 -1 -12 -2 6.1 5
 -1 -12 -2 6.4 4.1
 -1 -12 -2 13.5 5.5
 1 12 2 5.2 4.1
 1 12 2 13 5
 1 12 2 8.4 4.5
 -2 -12 -2 0.6 3.3
 -2 -12 -2 2.7 3
 -2 -12 -2 9.1 5.9
 -2 -12 -2 2.2 4.1
 -2 -12 -2 -0.4 3.1
 2 12 2 6.2 4
 2 12 2 1.3 3.7
 2 12 2 6.5 4.4
 -3 -12 -2 95.59 13.5
 -3 -12 -2 95.89 12
 -3 -12 -2 96.49 13.6
 -3 -12 -2 115.89 15.8
 3 12 2 99.09 11.6
 3 12 2 119.09 16.1
 3 12 2 110.59 14.2
 3 12 2 129.89 13.1
 -4 -12 -2 278.97 21
 -4 -12 -2 314.17 21.1
 -4 -12 -2 265.87 18.8
 -4 -12 -2 271.67 21
 4 12 2 278.37 20.6
 4 12 2 291.27 19.9
 4 12 2 290.07 20.3
 4 12 2 273.97 20.1
 -5 -12 -2 142.49 15.1
 -5 -12 -2 131.39 12.5
 -5 -12 -2 175.88 16
 -5 -12 -2 132.09 12.2
 -5 -12 -2 145.99 14.2
 5 12 2 167.18 15
 5 12 2 149.49 14.4
 5 12 2 133.19 14
 -6 -12 -2 63.09 12.1
 -6 -12 -2 57.19 10.7
 -6 -12 -2 67.29 11.8
 -6 -12 -2 60.79 9.3
 -6 -12 -2 44.7 7.8
 6 12 2 51.89 11.2
 6 12 2 60.49 11.1
 6 12 2 49.1 9.5
 6 12 2 54.89 9.3
 -7 -12 -2 14.4 6.2
 -7 -12 -2 35.3 8.9
 -7 -12 -2 20.5 5.8
 -7 -12 -2 14.5 6.2
 7 12 2 19.3 6.5
 7 12 2 14.9 5.9
 7 12 2 26.8 7.6
 7 12 2 28.5 8.9
 -8 -12 -2 -3.2 4.2
 -8 -12 -2 6.4 3.9
 -8 -12 -2 -1.6 3.3
 8 12 2 5.3 4.8
 8 12 2 11 6.2
 8 12 2 -3.9 3.8
 8 12 2 4.9 4.9
 -9 -12 -2 -3.3 3.6
 -9 -12 -2 0.2 3.2
 -9 -12 -2 1.7 3.9
 9 12 2 8.5 5.4
 9 12 2 1.2 4.4
 9 12 2 0.6 4.3
 9 12 2 0.3 4
 -10 -12 -2 88.09 13.2
 -10 -12 -2 104.09 15.8
 10 12 2 68.09 12.9
 10 12 2 81.99 12.3
 10 12 2 82.19 12.5
 -11 -12 -2 23.1 10.8
 -11 -12 -2 36.5 8.9
 -11 -12 -2 26.5 13
 11 12 2 43.2 10.6
 11 12 2 36.3 7.6
 11 12 2 30.1 8.5
 11 12 2 3.9 8.1
 -12 -12 -2 165.58 21.2
 -12 -12 -2 118.79 11.9
 -12 -12 -2 166.88 16.4
 -12 -12 -2 174.78 16.2
 12 12 2 179.38 25.9
 12 12 2 126.59 16.5
 12 12 2 102.29 15.1
 12 12 2 185.88 23.4
 -13 -12 -2 222.18 18.7
 -13 -12 -2 181.08 19.6
 -13 -12 -2 199.88 15.4
 -13 -12 -2 230.68 19
 13 12 2 204.68 22.6
 13 12 2 207.28 20
 13 12 2 221.58 19.1
 -14 -12 -2 31.3 8.7
 -14 -12 -2 32.3 7.4
 -14 -12 -2 25 9.9
 14 12 2 23.2 8.4
 14 12 2 30.6 8
 14 12 2 26.6 10.7
 -15 -12 -2 5.1 5.6
 -15 -12 -2 5.8 5.1
 -15 -12 -2 21.1 8.4
 15 12 2 -9.8 7.7
 15 12 2 -1.7 4.9
 15 12 2 8.5 8.7
 -16 -12 -2 0.9 7.9
 -16 -12 -2 5.5 6.8
 16 12 2 6.2 9.2
 16 12 2 12.7 9.5
 16 12 2 16 8
 17 12 2 30.8 11.4
 7 -13 -2 5.5 8.8
 7 -13 -2 30.1 10.6
 -7 13 2 16 10.9
 6 -13 -2 57.19 13.1
 6 -13 -2 51.29 12.8
 -6 13 2 55.99 11.4
 5 -13 -2 22.8 9.5
 5 -13 -2 27.7 10.3
 5 -13 -2 49.6 16.4
 -5 13 2 22.5 9
 4 -13 -2 60.49 12.5
 4 -13 -2 83.69 13.9
 4 -13 -2 54.89 14.5
 4 -13 -2 58.09 11.4
 4 -13 -2 75.89 14.2
 -4 13 2 69.49 12.7
 3 -13 -2 31.3 10.3
 3 -13 -2 26.2 7.8
 3 -13 -2 35.3 9.4
 3 -13 -2 34.1 11.6
 3 -13 -2 28.8 9.7
 -3 13 2 24.6 7.9
 -3 13 2 21.8 5.2
 2 -13 -2 33.2 9.4
 2 -13 -2 20.6 7.3
 2 -13 -2 18 7
 2 -13 -2 12.8 7.7
 -2 13 2 17.2 7.5
 -2 13 2 22.8 6.4
 -2 13 2 28.1 6.6
 1 -13 -2 25 7.7
 1 -13 -2 37.4 9.7
 1 -13 -2 26.7 7.5
 1 -13 -2 13.9 6.9
 1 -13 -2 38.8 9.2
 -1 13 2 34.5 9
 -1 13 2 26.1 6.9
 -1 13 2 40.8 7.8
 0 -13 -2 0.2 2.9
 0 -13 -2 7.5 4.5
 0 -13 -2 5.6 5.2
 0 -13 -2 -0.6 3.4
 0 13 2 5.7 4.4
 0 13 2 2.7 4
 0 13 2 -1.7 3.3
 -1 -13 -2 7.8 4.5
 -1 -13 -2 9.6 6.1
 -1 -13 -2 15.8 6.5
 -1 -13 -2 17.5 6.7
 -1 -13 -2 19.3 6.1
 1 13 2 7.2 5.4
 1 13 2 13.1 6.2
 -2 -13 -2 50.59 10.1
 -2 -13 -2 51.09 11.5
 -2 -13 -2 37.7 8.9
 -2 -13 -2 34.5 7.9
 2 13 2 39.9 8.7
 2 13 2 41.8 9.2
 2 13 2 22.3 8.2
 -3 -13 -2 173.98 17.2
 -3 -13 -2 159.58 16.8
 -3 -13 -2 193.18 17
 -3 -13 -2 184.88 15.2
 -3 -13 -2 216.48 17
 3 13 2 169.88 16.5
 3 13 2 183.08 15.4
 3 13 2 192.08 15.8
 3 13 2 189.58 16.7
 -4 -13 -2 179.48 17.6
 -4 -13 -2 183.78 16.5
 -4 -13 -2 202.28 16.5
 -4 -13 -2 177.98 15.2
 -4 -13 -2 187.28 17.4
 4 13 2 182.98 16.7
 4 13 2 197.78 16.2
 4 13 2 190.08 16.9
 -5 -13 -2 25.1 6.8
 -5 -13 -2 9 6.1
 -5 -13 -2 12.1 5.3
 -5 -13 -2 18.4 6.4
 -5 -13 -2 29.6 8.3
 5 13 2 18.4 6.4
 5 13 2 61.69 11.6
 5 13 2 18.7 6.2
 -6 -13 -2 -2.6 2.4
 -6 -13 -2 -2.6 3
 -6 -13 -2 -2.9 3.9
 -6 -13 -2 5 5.6
 -6 -13 -2 0.2 3.8
 6 13 2 4.6 5
 6 13 2 3.5 3.3
 6 13 2 8.4 5.1
 6 13 2 0.4 3.8
 -7 -13 -2 23.4 8.2
 -7 -13 -2 30.6 7.7
 -7 -13 -2 30.5 8.9
 7 13 2 22.3 7.2
 7 13 2 45.5 10.7
 7 13 2 22.8 6.8
 7 13 2 25.5 8.2
 -8 -13 -2 70.59 12.8
 -8 -13 -2 118.19 16.4
 -8 -13 -2 91.89 12.5
 8 13 2 101.69 14.7
 8 13 2 109.39 15.4
 8 13 2 76.79 12.3
 8 13 2 90.79 14.2
 -9 -13 -2 15.8 7.5
 -9 -13 -2 13.1 7.5
 -9 -13 -2 10.9 5.7
 9 13 2 10.6 5.5
 9 13 2 19.1 7.8
 9 13 2 17.1 5.6
 -10 -13 -2 0.4 4.5
 -10 -13 -2 1.6 4.5
 -10 -13 -2 6.1 7.4
 10 13 2 -0.3 5.9
 10 13 2 7.6 6
 10 13 2 2.5 5.8
 10 13 2 5.2 6.5
 -11 -13 -2 21.4 8.1
 -11 -13 -2 11.4 5.6
 -11 -13 -2 7.5 6.2
 11 13 2 34.2 9.3
 11 13 2 10.9 7.9
 11 13 2 21.4 8.6
 11 13 2 17.5 7.9
 -12 -13 -2 41.5 11.8
 -12 -13 -2 45.3 10.9
 -12 -13 -2 49 10.5
 12 13 2 63.99 11.9
 12 13 2 28.2 10.1
 -13 -13 -2 2.4 5.5
 -13 -13 -2 -3.4 3.7
 13 13 2 4.9 7.3
 13 13 2 -4.8 4.2
 13 13 2 6.9 6
 -14 -13 -2 17.6 6.9
 -14 -13 -2 11.4 7.1
 -14 -13 -2 14.1 9.2
 14 13 2 11.8 8.1
 14 13 2 13.8 8.9
 14 13 2 16.8 7.8
 -15 -13 -2 27.3 8.8
 -15 -13 -2 28.6 10.4
 15 13 2 37 14.2
 15 13 2 52.39 13.9
 15 13 2 34.9 9.7
 -16 -13 -2 31.4 11.6
 -16 -13 -2 40.8 11.2
 -16 -13 -2 48.3 11.4
 16 13 2 30.7 13
 16 13 2 27.1 13.2
 16 13 2 33.1 10.3
 6 -14 -2 39.4 11.8
 6 -14 -2 49.5 13
 5 -14 -2 16.6 10.5
 5 -14 -2 7 7.8
 -5 14 2 -2.4 10.2
 4 -14 -2 2.7 7.7
 4 -14 -2 0.8 4.8
 4 -14 -2 12.1 10.7
 -4 14 2 4.2 9.5
 3 -14 -2 14 15.6
 3 -14 -2 41.4 10.9
 3 -14 -2 58.29 13.1
 3 -14 -2 41.4 11.6
 -3 14 2 35.4 5.3
 -3 14 2 27.7 11
 -3 14 2 33.1 4.9
 2 -14 -2 150.08 20
 2 -14 -2 111.79 16.6
 2 -14 -2 161.98 17.7
 2 -14 -2 141.79 17.1
 2 -14 -2 215.18 20.6
 -2 14 2 153.18 12.7
 -2 14 2 164.18 12.7
 1 -14 -2 61.19 11.3
 1 -14 -2 38.3 9.6
 1 -14 -2 54.49 11.7
 1 -14 -2 62.39 11.8
 -1 14 2 62.29 10
 -1 14 2 77.69 10.5
 0 -14 -2 29.2 8.7
 0 -14 -2 12.4 7.1
 0 -14 -2 33.2 9.2
 0 -14 -2 29.3 9.2
 0 -14 -2 23.5 7.2
 0 14 2 28.5 7.8
 0 14 2 13.7 9.1
 0 14 2 25.3 6.5
 -1 -14 -2 14.5 9.5
 -1 -14 -2 13.7 6.5
 -1 -14 -2 16.9 7.2
 -1 -14 -2 23.3 8.6
 1 14 2 17.9 5.9
 1 14 2 22.3 9.5
 1 14 2 27.9 7.2
 -2 -14 -2 6 6.5
 -2 -14 -2 10 5.1
 -2 -14 -2 15.7 6.4
 -2 -14 -2 10.1 6.7
 -2 -14 -2 11.6 5.7
 2 14 2 18 9.3
 2 14 2 10.1 6.4
 2 14 2 27.1 7.7
 -3 -14 -2 31 8.5
 -3 -14 -2 21.6 6.6
 -3 -14 -2 18.1 6.7
 -3 -14 -2 23.3 7.1
 -3 -14 -2 21.4 7.8
 3 14 2 10.8 6.6
 3 14 2 16.8 7.3
 3 14 2 18 7
 -4 -14 -2 -3.6 3.8
 -4 -14 -2 1.6 3.5
 -4 -14 -2 5.2 5
 -4 -14 -2 -0.4 5.1
 4 14 2 3.1 4.9
 4 14 2 -0.2 3.1
 4 14 2 0.4 4.1
 4 14 2 1.4 5.1
 -5 -14 -2 21 7.1
 -5 -14 -2 11.1 5.4
 -5 -14 -2 16.1 6.6
 -5 -14 -2 23.2 6.9
 5 14 2 12.2 5.6
 5 14 2 9 4.9
 5 14 2 9.3 5.7
 -6 -14 -2 5.1 4.2
 -6 -14 -2 9.3 4.8
 -6 -14 -2 -2.5 4.7
 -6 -14 -2 0.9 4.1
 6 14 2 18 7.5
 6 14 2 5.3 6.1
 6 14 2 3.6 4.2
 -7 -14 -2 10.7 5.5
 -7 -14 -2 15.3 7.8
 -7 -14 -2 0.6 3.7
 -7 -14 -2 8.8 7
 -7 -14 -2 2.6 5.8
 7 14 2 9 4.9
 7 14 2 11.1 5.1
 7 14 2 6.2 6.8
 -8 -14 -2 31.7 7.9
 -8 -14 -2 62.99 17.2
 -8 -14 -2 19.5 9.8
 8 14 2 45.4 9.5
 8 14 2 34.1 10.4
 8 14 2 33.2 8.3
 -9 -14 -2 12.1 7.2
 -9 -14 -2 12.4 7
 -9 -14 -2 10.6 7.3
 -9 -14 -2 6 4.7
 9 14 2 7.2 7.2
 9 14 2 16.7 8.7
 9 14 2 8.4 5.2
 9 14 2 0 5.5
 -10 -14 -2 10.4 7.9
 -10 -14 -2 19.4 6.6
 -10 -14 -2 8.7 6.3
 10 14 2 21.1 7.8
 10 14 2 19.7 8.8
 10 14 2 16.6 7.4
 10 14 2 32.4 9.1
 -11 -14 -2 21.2 7.4
 -11 -14 -2 40.5 12
 11 14 2 36.6 12.4
 11 14 2 38.6 11.7
 11 14 2 39.2 10
 -12 -14 -2 6.1 5.4
 -12 -14 -2 6.8 6.6
 12 14 2 -3.4 7
 12 14 2 -0.6 7.1
 12 14 2 -0.1 5.2
 -13 -14 -2 7.7 6.2
 -13 -14 -2 5.5 8
 13 14 2 -3.4 5.1
 13 14 2 -2.9 6.6
 -14 -14 -2 38.1 10.8
 -14 -14 -2 51.39 12.2
 14 14 2 71.89 13.5
 14 14 2 41.7 12.7
 -15 -14 -2 30.5 9.7
 -15 -14 -2 27.3 12
 15 14 2 22.7 8.9
 15 14 2 20.4 8.9
 -16 -14 -2 7.5 7.7
 -16 -14 -2 -2.5 8.9
 -16 -14 -2 -13.4 7.9
 16 14 2 -4.8 6.4
 16 14 2 -3.8 10
 5 -15 -2 -0.7 6.3
 4 -15 -2 -0.5 8.5
 -4 15 2 10.4 11.8
 3 -15 -2 4.7 10
 3 -15 -2 14.2 7.8
 3 -15 -2 5.6 8.2
 3 -15 -2 17.6 7.9
 -3 15 2 -2.3 8.9
 2 -15 -2 19.1 8.6
 2 -15 -2 5.2 6.7
 2 -15 -2 6.2 8.5
 -2 15 2 0.9 4.7
 -2 15 2 9.2 8.2
 -2 15 2 11.1 7.6
 1 -15 -2 11.6 9.9
 1 -15 -2 16.3 6.9
 1 -15 -2 15.2 8.8
 1 -15 -2 6.4 4.8
 -1 15 2 14.9 7.8
 -1 15 2 15.8 6.2
 -1 15 2 8.3 5.5
 0 -15 -2 -0.5 5
 0 -15 -2 -0.4 6.3
 0 -15 -2 -1.8 3.6
 0 -15 -2 4.4 6.5
 0 -15 -2 0.5 6.7
 0 15 2 2.5 5.3
 0 15 2 -3.4 6.3
 0 15 2 6.5 6.3
 -1 -15 -2 27.1 9.9
 -1 -15 -2 12.4 7.2
 -1 -15 -2 21.5 8.5
 -1 -15 -2 9.3 5.3
 -1 -15 -2 11.6 6.8
 1 15 2 -2.4 6.1
 1 15 2 8.8 5.8
 1 15 2 8 6.8
 -2 -15 -2 24.6 7.7
 -2 -15 -2 9.3 5.4
 -2 -15 -2 15.9 7.3
 -2 -15 -2 9.2 7.3
 -2 -15 -2 0 5
 2 15 2 14.6 6.6
 2 15 2 7.6 7.6
 2 15 2 6.1 6.7
 -3 -15 -2 43.2 9.1
 -3 -15 -2 65.49 13.9
 -3 -15 -2 41.6 9.5
 -3 -15 -2 48.1 10.1
 -3 -15 -2 62.89 13
 3 15 2 32.4 8.4
 3 15 2 56.39 12.5
 3 15 2 43.6 10.1
 -4 -15 -2 136.09 21.3
 -4 -15 -2 146.69 14.7
 -4 -15 -2 115.59 17.5
 -4 -15 -2 161.68 16
 -4 -15 -2 159.48 17.7
 4 15 2 135.59 14
 4 15 2 122.69 15.5
 4 15 2 104.39 16.3
 4 15 2 124.89 16.3
 -5 -15 -2 167.68 16.9
 -5 -15 -2 183.78 19.3
 -5 -15 -2 191.38 19.4
 -5 -15 -2 160.38 15.6
 -5 -15 -2 174.18 16.5
 5 15 2 184.38 19.9
 5 15 2 183.88 18.8
 5 15 2 194.48 16.6
 5 15 2 211.38 19
 -6 -15 -2 40.5 9.1
 -6 -15 -2 34.6 10.1
 -6 -15 -2 39.5 10.8
 -6 -15 -2 17.1 6.5
 -6 -15 -2 37.1 8.2
 6 15 2 23.7 9
 6 15 2 32.2 9
 6 15 2 29.7 10.4
 -7 -15 -2 -0.1 4.6
 -7 -15 -2 0 4.4
 -7 -15 -2 6.3 5.4
 -7 -15 -2 -0.1 5.3
 -7 -15 -2 -1.7 4
 7 15 2 0.2 5.3
 7 15 2 -2.3 4.6
 7 15 2 8.9 5.9
 -8 -15 -2 31.3 10.7
 -8 -15 -2 10.7 7.3
 -8 -15 -2 11.8 6.3
 -8 -15 -2 13.4 5.5
 8 15 2 11 7
 8 15 2 4.5 5.8
 8 15 2 13.8 8.6
 -9 -15 -2 23.6 7.8
 -9 -15 -2 18.9 7.1
 9 15 2 17.4 7.9
 9 15 2 2 5.3
 9 15 2 11 8.1
 9 15 2 5.2 5.2
 -10 -15 -2 43.4 9.4
 -10 -15 -2 55.39 13.1
 -10 -15 -2 55.29 13.1
 10 15 2 55.19 10.9
 10 15 2 40 11.3
 10 15 2 32.6 16.1
 -11 -15 -2 82.49 13.1
 -11 -15 -2 80.79 14.8
 -11 -15 -2 80.59 15.9
 11 15 2 97.89 14.9
 11 15 2 52.09 12.8
 -12 -15 -2 23.1 9.4
 -12 -15 -2 16.8 9.7
 12 15 2 38.6 9.2
 12 15 2 32 13.2
 -13 -15 -2 253.97 25.1
 -13 -15 -2 266.17 23.5
 13 15 2 247.28 21.5
 13 15 2 163.68 26.7
 -14 -15 -2 84.19 15.5
 -14 -15 -2 65.19 14.9
 -14 -15 -2 76.99 12.7
 14 15 2 80.19 13.9
 14 15 2 82.69 17.9
 -15 -15 -2 65.89 11.3
 -15 -15 -2 54.69 14
 -15 -15 -2 56.89 14.2
 15 15 2 44.5 12.4
 15 15 2 38.2 14
 3 -16 -2 13.6 8.8
 3 -16 -2 5.9 9
 3 -16 -2 -11.6 5.1
 2 -16 -2 1.4 6.2
 2 -16 -2 6.5 11.7
 2 -16 -2 11.4 9.6
 2 -16 -2 4.9 7.4
 1 -16 -2 11.3 9.2
 1 -16 -2 3.9 6.4
 1 -16 -2 1.2 6.9
 -1 16 2 -3.1 5.2
 -1 16 2 -3 5.1
 0 -16 -2 10.8 9.3
 0 -16 -2 6.9 8.4
 0 -16 -2 17.3 6.1
 0 -16 -2 18.3 8.5
 0 16 2 11.3 6.4
 0 16 2 21.2 6.7
 -1 -16 -2 -3.7 6
 -1 -16 -2 2.4 7.5
 -1 -16 -2 1 5.6
 -1 -16 -2 3.4 6.6
 1 16 2 2.9 6.2
 1 16 2 5.9 6.6
 -2 -16 -2 5.4 5.5
 -2 -16 -2 13.1 7.9
 -2 -16 -2 2.9 4
 -2 -16 -2 12 7.9
 2 16 2 7.8 6.4
 2 16 2 15.1 7
 -3 -16 -2 142.29 19.2
 -3 -16 -2 156.48 17.9
 -3 -16 -2 168.08 21
 -3 -16 -2 193.58 20
 3 16 2 163.28 16.4
 3 16 2 166.88 17.3
 -4 -16 -2 52.19 11.6
 -4 -16 -2 46.9 11.8
 -4 -16 -2 59.29 12.4
 -4 -16 -2 75.79 16.5
 4 16 2 48.9 10.7
 4 16 2 65.59 11.6
 -5 -16 -2 11 6.2
 -5 -16 -2 13.5 6
 -5 -16 -2 11.8 7.4
 5 16 2 14.5 6
 5 16 2 24.1 9.8
 5 16 2 11.2 6.8
 -6 -16 -2 44.6 12.1
 -6 -16 -2 21.7 7.1
 -6 -16 -2 34.2 10
 -6 -16 -2 33.3 10
 6 16 2 38.8 12.3
 6 16 2 33.2 8.1
 -7 -16 -2 53.99 11.7
 -7 -16 -2 64.89 14.4
 -7 -16 -2 80.69 15.6
 7 16 2 52.29 12.6
 7 16 2 60.69 11.6
 7 16 2 38.6 11.3
 -8 -16 -2 3.2 6.4
 -8 -16 -2 9.3 6.1
 -8 -16 -2 17.4 7.8
 8 16 2 10.3 7.1
 8 16 2 12.8 7.2
 8 16 2 17.9 9.5
 -9 -16 -2 52.39 14
 -9 -16 -2 31.9 8.8
 -9 -16 -2 28.5 10
 9 16 2 40.1 13.9
 9 16 2 25.9 8.1
 -10 -16 -2 37 11.4
 -10 -16 -2 19.4 7.7
 -10 -16 -2 17.8 6.2
 10 16 2 22.4 9.2
 10 16 2 19.2 7
 -11 -16 -2 128.59 17
 -11 -16 -2 143.79 19.7
 -11 -16 -2 130.79 20.5
 11 16 2 140.39 17.8
 11 16 2 160.08 23.3
 -12 -16 -2 34.9 9.2
 -12 -16 -2 47.1 12.5
 -12 -16 -2 33.3 8.1
 12 16 2 64.99 14.5
 12 16 2 40.9 11.9
 -13 -16 -2 4.4 8.5
 -13 -16 -2 4.1 5.6
 -13 -16 -2 -12.2 4.4
 13 16 2 0.1 9.1
 13 16 2 3.9 6.1
 -14 -16 -2 -6.5 5.4
 -14 -16 -2 -7.3 12.3
 -14 -16 -2 -8.5 8.3
 14 16 2 -2.3 8.9
 14 16 2 18.5 11.8
 2 -17 -2 1.3 9.8
 2 -17 -2 11.4 9.2
 2 -17 -2 9.3 7.7
 1 -17 -2 19 9
 1 -17 -2 26.6 11.5
 1 -17 -2 20.3 8.3
 1 -17 -2 30.1 14.1
 0 -17 -2 10.9 8.9
 0 -17 -2 13 7.1
 0 -17 -2 19.1 9
 0 17 2 8.3 7.2
 0 17 2 8.6 6.6
 -1 -17 -2 6.8 6
 -1 -17 -2 11.4 8.8
 -1 -17 -2 6.4 7.5
 -1 -17 -2 16.6 11
 1 17 2 0.3 7.4
 1 17 2 12.8 8.1
 -2 -17 -2 -1.5 4.9
 -2 -17 -2 -17.9 8.7
 -2 -17 -2 -14 4.4
 -2 -17 -2 14.9 9.2
 2 17 2 -1 6.7
 2 17 2 6.9 7
 -3 -17 -2 0.6 6.1
 -3 -17 -2 -1.5 7.6
 -3 -17 -2 5.8 6.5
 -3 -17 -2 6.6 7
 3 17 2 4.9 7.1
 3 17 2 4.3 8.1
 -4 -17 -2 5 7.5
 -4 -17 -2 -7.1 6.6
 -4 -17 -2 5.1 5.2
 -4 -17 -2 3.4 4.3
 4 17 2 -9.7 6.2
 4 17 2 -6.4 7.2
 -5 -17 -2 14 10
 -5 -17 -2 38.2 11.1
 -5 -17 -2 30.3 8.8
 -5 -17 -2 36.6 9.8
 -6 -17 -2 35.8 12
 -6 -17 -2 37 9.9
 -6 -17 -2 18.2 8.2
 -6 -17 -2 37.2 10.3
 6 17 2 27.2 8.9
 6 17 2 31.3 10.1
 6 17 2 29.4 8.7
 -7 -17 -2 97.09 14.2
 -7 -17 -2 123.39 19.2
 -7 -17 -2 90.79 14.7
 -7 -17 -2 97.39 17.8
 7 17 2 118.49 18.1
 7 17 2 106.49 17.3
 7 17 2 95.49 14
 -8 -17 -2 16.5 6.7
 -8 -17 -2 26.1 10.5
 -8 -17 -2 38.2 10.9
 8 17 2 21.9 9.4
 8 17 2 20.5 7.5
 -9 -17 -2 2.6 4.6
 -9 -17 -2 0.6 5.8
 -9 -17 -2 -10.4 6.2
 9 17 2 3.7 8.2
 9 17 2 9.8 6.5
 -10 -17 -2 -4.1 4.1
 -10 -17 -2 -0.4 5.5
 -10 -17 -2 2.4 8.6
 10 17 2 4.9 5.7
 -11 -17 -2 25.5 8.5
 -11 -17 -2 49.5 12.5
 -11 -17 -2 60.69 13.3
 11 17 2 44.6 11.7
 11 17 2 54.59 12.6
 -12 -17 -2 2 5.8
 -12 -17 -2 9.5 9.4
 -12 -17 -2 8.1 6.3
 12 17 2 12.2 7.9
 12 17 2 26.4 12.6
 -13 -17 -2 1.7 6.9
 -13 -17 -2 7.9 7.6
 -13 -17 -2 5.7 9.7
 13 17 2 -0.5 10.8
 0 -18 -2 9.4 8
 0 -18 -2 12.8 7.7
 0 -18 -2 17.1 12.4
 0 -18 -2 -4.1 14
 -1 -18 -2 1.6 7.3
 -1 -18 -2 7.7 6.4
 -1 -18 -2 0.9 10.3
 1 18 2 20.3 15.6
 1 18 2 -0.8 6.6
 -2 -18 -2 32.7 12.1
 -2 -18 -2 4.9 11.8
 -2 -18 -2 29.7 10.3
 -2 -18 -2 22.1 8.4
 2 18 2 10.7 8.3
 2 18 2 32.9 11.1
 -3 -18 -2 13.3 8.3
 -3 -18 -2 17 10.7
 -3 -18 -2 1.3 8.1
 -3 -18 -2 4.7 7.2
 3 18 2 6 9.8
 3 18 2 6.8 8.2
 -4 -18 -2 21.2 8.3
 -4 -18 -2 36.6 12.7
 -4 -18 -2 33.8 10.8
 -4 -18 -2 31.6 10
 4 18 2 40.1 16.5
 -5 -18 -2 40.3 11.5
 -5 -18 -2 38.6 11.7
 -5 -18 -2 39.2 10.9
 -5 -18 -2 30.5 10.5
 5 18 2 45 18.2
 5 18 2 34 11
 -6 -18 -2 29 10.7
 -6 -18 -2 34.8 9.6
 -6 -18 -2 31 9.2
 -6 -18 -2 20.6 8.8
 6 18 2 36.3 12.2
 6 18 2 16.7 12.6
 -7 -18 -2 17.5 8.4
 -7 -18 -2 18.2 7.2
 -7 -18 -2 20.1 9.3
 -7 -18 -2 19.8 9.2
 7 18 2 23 8.1
 7 18 2 35 11.7
 -8 -18 -2 -1 5.3
 -8 -18 -2 4.1 7.3
 -8 -18 -2 -4.4 7.1
 8 18 2 2.9 6.2
 8 18 2 -8.7 7.2
 -9 -18 -2 -3.3 7.6
 -9 -18 -2 -0.2 4.6
 -9 -18 -2 13.9 9.2
 9 18 2 2.1 8.8
 9 18 2 8.4 7.4
 -10 -18 -2 1.8 9.1
 -10 -18 -2 -5.4 5.1
 -10 -18 -2 -2.8 5.7
 10 18 2 5.1 7.2
 10 18 2 -2.7 6.4
 -11 -18 -2 1.1 5.6
 -11 -18 -2 5.2 6.5
 -11 -18 -2 -5.6 10.7
 11 18 2 -0.5 8.6
 11 18 2 4.4 8.1
 -12 -18 -2 8.1 10.1
 -12 -18 -2 1.1 5.4
 -3 -19 -2 97.39 16.5
 -3 -19 -2 84.29 16
 -3 -19 -2 82.49 22.9
 -3 -19 -2 80.89 17.1
 3 19 2 82.19 16.4
 3 19 2 51.59 12.7
 -4 -19 -2 9.2 9.4
 -4 -19 -2 4.7 11.7
 -4 -19 -2 12.3 8.5
 4 19 2 12.7 10.6
 -5 -19 -2 9.4 7
 -5 -19 -2 32.3 11.1
 -5 -19 -2 -9.1 6.6
 5 19 2 18.3 14.3
 5 19 2 10.9 10.1
 -6 -19 -2 -8.8 6.8
 -6 -19 -2 -4 5.5
 -6 -19 -2 8.3 9.8
 6 19 2 0.7 10.7
 6 19 2 -17.2 14
 -7 -19 -2 31.2 9.5
 -7 -19 -2 38.9 12.1
 7 19 2 25.8 12.8
 -8 -19 -2 17.3 10.8
 -8 -19 -2 30.1 12.7
 -8 -19 -2 39.6 11.9
 8 19 2 46.6 12.8
 8 19 2 25.4 9.6
 -9 -19 -2 38.2 10.1
 -9 -19 -2 26.5 11.9
 -9 -19 -2 30.5 10.4
 9 19 2 48.1 13.5
 9 19 2 26.1 8.9
 -10 -19 -2 12.3 8.6
 -10 -19 -2 10.3 8.7
 -10 -19 -2 0 11.4
 10 19 2 12.3 9.3
 10 19 2 20.8 11.1
 10 17 -3 2.8 8.2
 -10 -17 3 3.4 10.1
 -10 -17 3 -8.8 5.5
 9 17 -3 88.09 15.9
 -9 -17 3 61.99 14.2
 -9 -17 3 66.79 15.9
 -9 -17 3 77.29 16.6
 8 17 -3 23.5 10.8
 8 17 -3 15.3 14.6
 -8 -17 3 11 9
 -8 -17 3 17 9.1
 -8 -17 3 14.9 17.9
 7 17 -3 2.6 9.9
 -7 -17 3 -5.2 8.3
 -7 -17 3 8.1 7.7
 -7 -17 3 -7.2 5.5
 6 17 -3 -0.8 10.6
 6 17 -3 2.9 8.1
 -6 -17 3 -0.3 9.8
 -6 -17 3 12.3 6.8
 5 17 -3 1.4 10.6
 5 17 -3 -17 6.3
 -5 -17 3 1.9 12.8
 -5 -17 3 -6 5.5
 -5 -17 3 -2.2 9.2
 4 17 -3 2.2 7.3
 4 17 -3 2.5 6.5
 -4 -17 3 28.8 17.5
 -4 -17 3 4.1 8.4
 -3 -17 3 3.3 10.5
 -3 -17 3 -8 5.8
 -3 -17 3 21.3 11.1
 -2 -17 3 23.2 12.3
 -2 -17 3 27.1 10.1
 -1 -17 3 165.28 36.6
 -1 -17 3 120.79 18.9
 -1 -17 3 157.38 21.3
 11 16 -3 131.19 16.2
 -11 -16 3 121.79 20.7
 10 16 -3 41 9.6
 -10 -16 3 49.5 16.4
 -10 -16 3 27.3 10.8
 -9 -16 3 7 6.3
 -9 -16 3 10.1 9.6
 8 16 -3 -14.6 11.7
 8 16 -3 21.2 9.4
 -8 -16 3 16.1 9.6
 -8 -16 3 15.4 7.3
 -8 -16 3 25 10.1
 7 16 -3 3.2 8.9
 -7 -16 3 5.5 4.7
 -7 -16 3 -5.4 5.1
 -7 -16 3 12.9 8.1
 6 16 -3 12.7 7.7
 -6 -16 3 2.4 6.9
 -6 -16 3 -4 4.8
 -6 -16 3 -0.9 5
 5 16 -3 5.5 14.4
 5 16 -3 10.8 6.8
 -5 -16 3 13 8.1
 -5 -16 3 11.8 7.3
 -5 -16 3 10.5 7.6
 4 16 -3 2.3 6.1
 4 16 -3 2.8 6.5
 -4 -16 3 0.7 4.6
 -4 -16 3 -1.3 5.3
 -4 -16 3 5.8 8.1
 3 16 -3 -1.5 3.7
 3 16 -3 -0.2 4.6
 -3 -16 3 -6.1 7.4
 -3 -16 3 -2.9 6.4
 -3 -16 3 1.2 5.8
 -2 -16 3 21.9 8.3
 -2 -16 3 32.9 8.5
 -2 -16 3 17.4 9.6
 -1 -16 3 16.9 9
 -1 -16 3 22.2 8.2
 -1 -16 3 14.9 7.7
 0 -16 3 36.6 10.2
 0 -16 3 9.3 7.6
 0 -16 3 21.1 12.7
 1 -16 3 30.6 10.6
 1 -16 3 0.4 7.6
 1 -16 3 6.2 9
 13 15 -3 -5.2 8.3
 13 15 -3 8.1 8.3
 -13 -15 3 6.2 8.7
 -13 -15 3 -0.4 6.3
 12 15 -3 -2.6 6.9
 -12 -15 3 -0.1 7.7
 -12 -15 3 -2.5 6
 11 15 -3 9.9 7.9
 11 15 -3 6.3 6.6
 -11 -15 3 3.9 6.4
 -11 -15 3 13.4 8.3
 10 15 -3 37.8 9.9
 -10 -15 3 6.1 9.3
 -10 -15 3 19.9 7.3
 9 15 -3 0.9 5.4
 9 15 -3 12 11.6
 -9 -15 3 15.1 8.6
 -9 -15 3 16.5 7.4
 8 15 -3 109.89 21
 -8 -15 3 113.49 18.5
 -8 -15 3 90.99 15.4
 7 15 -3 82.29 17.8
 7 15 -3 95.49 14.3
 -7 -15 3 68.99 14.4
 -7 -15 3 88.99 16.7
 -7 -15 3 63.99 12.8
 6 15 -3 -4.7 7.8
 6 15 -3 4 5.8
 -6 -15 3 -3.9 4.1
 -6 -15 3 9.6 7.2
 -6 -15 3 -3.3 4.3
 5 15 -3 0.3 5.8
 -5 -15 3 0.4 6.1
 -5 -15 3 -1.5 5.8
 -5 -15 3 -1.6 4.8
 4 15 -3 8.1 5.1
 4 15 -3 11.5 7.2
 -4 -15 3 0.7 5.4
 -4 -15 3 19.3 8.1
 -4 -15 3 0.3 6.4
 3 15 -3 22.4 6.1
 3 15 -3 21.3 6.1
 -3 -15 3 23 9.7
 -3 -15 3 12.3 6.8
 -3 -15 3 20.8 7.7
 -2 -15 3 5.7 5.4
 -2 -15 3 9.8 7.9
 -2 -15 3 5.5 5.6
 -1 -15 3 5.1 5.2
 -1 -15 3 6.6 7.5
 -1 -15 3 4.9 5.8
 0 -15 3 87.19 16.1
 0 -15 3 95.79 16.8
 0 -15 3 96.59 16.9
 1 -15 3 108.59 16.5
 1 -15 3 92.09 12
 1 -15 3 103.99 17.3
 1 -15 3 112.49 17.7
 2 -15 3 59.39 12.4
 2 -15 3 47 13.2
 2 -15 3 66.39 12.8
 2 -15 3 72.19 14.1
 3 -15 3 9.5 6.7
 3 -15 3 12.5 7.9
 3 -15 3 -2.5 9.5
 3 -15 3 13.7 8.8
 13 14 -3 -1.6 7.5
 13 14 -3 11.8 8.8
 -13 -14 3 22 12.8
 -13 -14 3 5.7 5.1
 12 14 -3 -14.4 5.1
 12 14 -3 15.4 9.3
 -12 -14 3 2.7 9.4
 -12 -14 3 8.1 6.4
 11 14 -3 29.7 9.4
 11 14 -3 22.9 8.6
 -11 -14 3 19.5 9.8
 -11 -14 3 15.4 7.6
 10 14 -3 36.7 9
 10 14 -3 14.4 6.6
 -10 -14 3 7.2 6
 -10 -14 3 7.5 6.4
 9 14 -3 30.7 7.7
 9 14 -3 31.2 6.8
 9 14 -3 43.2 12.3
 -9 -14 3 36.8 10.6
 -9 -14 3 26.3 11
 -8 -14 3 50.69 12.2
 -8 -14 3 65.19 14
 7 14 -3 4.3 8.2
 -7 -14 3 7.8 5.2
 -7 -14 3 1.8 5.9
 6 14 -3 2.9 6.4
 6 14 -3 5 5.1
 -6 -14 3 1.2 3.9
 -6 -14 3 3.8 7.2
 -6 -14 3 2.2 8.2
 5 14 -3 -1.5 5
 5 14 -3 4.3 9.7
 -5 -14 3 0.8 4
 -5 -14 3 8.9 6.6
 -5 -14 3 3.9 5.1
 -5 -14 3 6.1 4.6
 4 14 -3 -1.6 5.8
 4 14 -3 9.7 5
 -4 -14 3 2.7 5.9
 -4 -14 3 -6.2 3.1
 -4 -14 3 -2.2 4.8
 -4 -14 3 2.1 4.9
 3 14 -3 10.6 5.1
 3 14 -3 18.5 6.1
 -3 -14 3 5.1 5
 -3 -14 3 17 6
 -3 -14 3 19.8 8.2
 2 14 -3 26.7 5.4
 2 14 -3 18.4 4.3
 -2 -14 3 26.1 8.4
 -2 -14 3 26 8.4
 -2 -14 3 16.1 7.1
 -2 -14 3 26.5 9.1
 -1 -14 3 82.49 14.3
 -1 -14 3 80.19 13.8
 -1 -14 3 80.49 11.6
 -1 -14 3 63.29 12.4
 0 -14 3 89.49 14
 0 -14 3 92.39 15.2
 0 -14 3 100.89 16.4
 0 -14 3 107.49 13.3
 1 -14 3 27.9 11.8
 1 -14 3 29.7 7.9
 1 -14 3 21.7 8.3
 1 -14 3 21.5 7.4
 1 -14 3 18.7 7.4
 2 -14 3 17.3 8.4
 2 -14 3 42.1 9.8
 2 -14 3 36.5 16.5
 2 -14 3 21.1 7.7
 3 -14 3 62.19 17.8
 3 -14 3 68.39 13.3
 3 -14 3 36.8 11
 3 -14 3 60.09 14
 4 -14 3 -0.5 7.6
 4 -14 3 -0.3 7.4
 4 -14 3 -11.3 8.3
 4 -14 3 -7.8 5.8
 5 -14 3 4 8.5
 5 -14 3 5.6 7.5
 5 -14 3 -14.3 6.4
 14 13 -3 13.4 12.1
 14 13 -3 4.1 10.8
 -14 -13 3 15.6 10.5
 -14 -13 3 -3.1 5.9
 13 13 -3 -2.8 5.9
 13 13 -3 -4.5 7.7
 -13 -13 3 -2.9 7.8
 -13 -13 3 -0.2 6.1
 12 13 -3 13 6.9
 12 13 -3 0.7 6.6
 -12 -13 3 6.2 6.7
 -12 -13 3 7.4 9
 11 13 -3 23.6 8.8
 11 13 -3 25 8.4
 -11 -13 3 20.8 7.4
 -11 -13 3 22.6 8.7
 10 13 -3 54.59 11.2
 10 13 -3 49.4 13.3
 10 13 -3 47.4 10.4
 -10 -13 3 70.49 13.5
 -10 -13 3 58.89 13.6
 9 13 -3 -0.4 4.4
 9 13 -3 5.4 5.1
 9 13 -3 2.4 8.9
 -9 -13 3 1 5.9
 -9 -13 3 7.4 5.6
 8 13 -3 16.8 5.3
 8 13 -3 9.7 7.9
 8 13 -3 7.5 6
 -8 -13 3 18.2 7.9
 -8 -13 3 18.8 7.4
 -8 -13 3 27.2 10.4
 7 13 -3 24 9.9
 7 13 -3 33.6 11.2
 7 13 -3 25.3 7.2
 -7 -13 3 23.1 8.5
 -7 -13 3 30.8 8.6
 -7 -13 3 24.7 9.5
 6 13 -3 52.59 9.4
 6 13 -3 54.09 10.9
 6 13 -3 42.1 10.7
 -6 -13 3 35.9 8
 -6 -13 3 25.3 8.1
 5 13 -3 10.7 5.3
 5 13 -3 9.7 5.6
 5 13 -3 2.6 5.3
 -5 -13 3 10.3 6.3
 -5 -13 3 18.7 7.3
 -5 -13 3 8.1 9.3
 4 13 -3 -2.2 3.9
 4 13 -3 -3.3 5.5
 4 13 -3 -2.9 4.6
 -4 -13 3 0.9 4
 -4 -13 3 7.2 5.8
 -4 -13 3 -0.6 3
 -4 -13 3 2.2 4.5
 3 13 -3 12.7 5.1
 3 13 -3 14.8 7.5
 3 13 -3 6.5 4.8
 -3 -13 3 13.3 7
 -3 -13 3 7.7 5.3
 -3 -13 3 8.7 6.6
 -3 -13 3 14.3 5.8
 2 13 -3 36.6 6.1
 2 13 -3 37 6.3
 2 13 -3 35.8 10.3
 -2 -13 3 32.6 7.6
 -2 -13 3 43.6 9.8
 -2 -13 3 28.1 8.6
 -2 -13 3 45 10.2
 1 13 -3 13.8 8
 -1 -13 3 4.9 4.7
 -1 -13 3 4.9 4.6
 -1 -13 3 15.2 6.7
 -1 -13 3 13.2 6.8
 0 13 -3 0.6 6.8
 0 -13 3 6.9 4.2
 0 -13 3 2.5 6.1
 0 -13 3 -1.2 4.4
 0 -13 3 0.7 4.6
 0 -13 3 1.8 5.1
 -1 13 -3 14.5 8.6
 1 -13 3 42.6 10
 1 -13 3 41.4 8.9
 1 -13 3 26.4 6.9
 1 -13 3 29.2 9.4
 1 -13 3 41.9 8.8
 -2 13 -3 25.9 8.9
 2 -13 3 45.6 8.5
 2 -13 3 39.6 9.6
 2 -13 3 34.6 9.1
 2 -13 3 23.5 7.3
 -3 13 -3 56.69 12.9
 3 -13 3 23 6.8
 3 -13 3 45.2 10.8
 3 -13 3 73.59 12.3
 3 -13 3 37.7 8.9
 -4 13 -3 16.7 9.4
 4 -13 3 22.4 7.6
 4 -13 3 -1.5 6.6
 4 -13 3 16.1 8.2
 4 -13 3 10.7 6.4
 4 -13 3 8 6.9
 -5 13 -3 8.4 11.2
 5 -13 3 2.2 7.2
 5 -13 3 19.5 9.5
 5 -13 3 11.5 6.3
 5 -13 3 3.6 6.4
 5 -13 3 -0.6 7.8
 6 -13 3 4.9 11.8
 6 -13 3 15.4 9.6
 6 -13 3 -1 6.8
 6 -13 3 3.7 7.6
 15 12 -3 -19.6 9.3
 15 12 -3 -12.1 5.8
 -15 -12 3 5.7 6
 -15 -12 3 -6.5 7.9
 14 12 -3 27.4 12.3
 14 12 -3 50.99 10.7
 -14 -12 3 29.1 11.4
 -14 -12 3 35 10.2
 13 12 -3 -1 5.3
 13 12 -3 2.3 7.3
 -13 -12 3 14.9 7.2
 -13 -12 3 13.6 10.1
 12 12 -3 40.2 11
 12 12 -3 46.8 15.6
 12 12 -3 41.7 10.5
 -12 -12 3 26.1 8.8
 -12 -12 3 36.8 10.7
 11 12 -3 24.5 8.3
 11 12 -3 16.2 7.2
 11 12 -3 23.1 10.2
 -11 -12 3 30.4 8.3
 -11 -12 3 16.1 8.1
 10 12 -3 38.7 9
 10 12 -3 35.3 11.9
 10 12 -3 22.3 9.2
 10 12 -3 41 8.9
 -10 -12 3 22.6 6.9
 -10 -12 3 21.2 9.3
 9 12 -3 6.6 5.3
 9 12 -3 0.2 6.7
 9 12 -3 12.8 13.1
 9 12 -3 5.6 5.1
 -9 -12 3 0.3 5
 -9 -12 3 5.4 6.3
 -9 -12 3 7.3 5
 8 12 -3 95.39 12.8
 8 12 -3 97.19 16.3
 8 12 -3 109.59 10.6
 8 12 -3 89.59 16.2
 -8 -12 3 83.69 14.8
 -8 -12 3 106.39 13.8
 7 12 -3 171.28 14.7
 7 12 -3 252.87 39.1
 7 12 -3 182.68 18.6
 -7 -12 3 167.88 18.1
 -7 -12 3 198.58 19.1
 6 12 -3 80.79 12.3
 6 12 -3 104.19 19.9
 6 12 -3 82.99 11.3
 -6 -12 3 65.59 13.1
 -6 -12 3 88.59 15.6
 -6 -12 3 82.39 11.7
 5 12 -3 163.18 15
 5 12 -3 146.39 13.8
 -5 -12 3 140.39 13.3
 -5 -12 3 134.09 15.5
 -5 -12 3 129.69 17.4
 4 12 -3 5.4 3.9
 4 12 -3 1.3 4
 -4 -12 3 0.9 4
 -4 -12 3 4 3.5
 -4 -12 3 0.9 5.1
 3 12 -3 21.2 6.1
 3 12 -3 21.8 6.1
 -3 -12 3 13.8 6.1
 -3 -12 3 24.6 8.1
 -3 -12 3 11.5 5.1
 -3 -12 3 22.9 6.7
 2 12 -3 2.8 3.9
 2 12 -3 -2.7 3.9
 -2 -12 3 3.4 5
 -2 -12 3 4.2 4.3
 -2 -12 3 0.3 3.6
 -2 -12 3 0.2 3.1
 1 12 -3 19.9 4
 1 12 -3 24.4 4.3
 -1 -12 3 20.6 7.4
 -1 -12 3 13.1 5
 -1 -12 3 10.7 5
 -1 -12 3 23.1 7.9
 0 -12 3 89.89 12.8
 0 -12 3 108.19 11.1
 0 -12 3 108.49 11.1
 0 -12 3 111.69 15
 0 -12 3 103.69 14.4
 1 -12 3 168.88 16.6
 1 -12 3 166.48 17.1
 1 -12 3 161.08 13.9
 1 -12 3 164.38 15.9
 1 -12 3 153.48 14.1
 2 -12 3 191.38 18.5
 2 -12 3 185.18 15.6
 2 -12 3 190.78 17.3
 2 -12 3 198.38 18.1
 3 -12 3 17.9 6.2
 3 -12 3 21.9 7.8
 3 -12 3 9.3 6.6
 3 -12 3 11.5 5.4
 3 -12 3 22.2 7.8
 4 -12 3 24.4 7.5
 4 -12 3 25.2 7.5
 4 -12 3 28.6 8.1
 4 -12 3 30 8.7
 4 -12 3 36.7 8.5
 5 -12 3 16.8 5.8
 5 -12 3 5.1 7.8
 5 -12 3 25.1 8.5
 5 -12 3 20.8 6.7
 6 -12 3 39.8 12.2
 6 -12 3 13.4 7.9
 6 -12 3 13.1 11.1
 6 -12 3 25.9 8.4
 6 -12 3 16.9 7.5
 7 -12 3 1.2 6.7
 7 -12 3 7 7.3
 7 -12 3 28.8 8.1
 7 -12 3 13.3 12.8
 15 11 -3 71.49 14.1
 15 11 -3 31.1 12.1
 -15 -11 3 67.79 16.8
 -15 -11 3 73.19 13.8
 14 11 -3 23.7 12.9
 14 11 -3 52.79 10.8
 -14 -11 3 58.69 12.6
 -14 -11 3 38.8 10.6
 13 11 -3 -0.5 6.9
 13 11 -3 13.5 6.5
 -13 -11 3 7.3 5.3
 -13 -11 3 6.8 7.7
 12 11 -3 142.79 21.8
 12 11 -3 156.48 15.8
 12 11 -3 132.29 20.1
 -12 -11 3 163.58 16.4
 -12 -11 3 124.39 18.9
 -12 -11 3 154.18 17.1
 11 11 -3 3.9 8.4
 11 11 -3 -4.2 4.3
 11 11 -3 -0.5 8.5
 11 11 -3 -2.7 3.9
 -11 -11 3 2.9 6.7
 -11 -11 3 4.6 5.9
 10 11 -3 47.9 9.5
 10 11 -3 40.9 10
 10 11 -3 45.3 12.8
 10 11 -3 60.19 11.5
 -10 -11 3 63.29 12
 -10 -11 3 45 11.7
 -10 -11 3 43.4 9.4
 9 11 -3 81.89 14.1
 9 11 -3 68.09 10.9
 9 11 -3 75.89 11.4
 -9 -11 3 94.39 17.8
 -9 -11 3 76.69 13.5
 8 11 -3 11.2 4.9
 8 11 -3 22.2 5.9
 8 11 -3 19.4 8.7
 8 11 -3 14.9 8.3
 -8 -11 3 12.3 6.1
 -8 -11 3 16.1 7.5
 -8 -11 3 14.5 5.6
 7 11 -3 10.9 6
 7 11 -3 4.5 3.2
 7 11 -3 11 6.3
 7 11 -3 7.9 4.8
 -7 -11 3 1.7 3.9
 -7 -11 3 5.2 4.7
 -7 -11 3 -2.6 3.7
 6 11 -3 115.19 17.1
 6 11 -3 110.59 10.8
 -6 -11 3 81.29 13.8
 -6 -11 3 141.59 18.3
 -6 -11 3 103.89 11.1
 5 11 -3 71.29 11.4
 5 11 -3 82.99 10.7
 -5 -11 3 72.29 10.4
 -5 -11 3 60.99 11.1
 -5 -11 3 81.79 13.6
 4 11 -3 175.48 14.3
 4 11 -3 172.18 15
 -4 -11 3 172.88 16.6
 -4 -11 3 169.38 13.9
 -4 -11 3 186.28 16.7
 3 11 -3 142.59 19
 3 11 -3 116.39 11
 3 11 -3 96.69 11.7
 -3 -11 3 101.79 14.8
 -3 -11 3 111.19 10.8
 -3 -11 3 146.69 14.5
 2 11 -3 4 3.7
 2 11 -3 6.8 5.5
 2 11 -3 4.9 4.1
 -2 -11 3 5.3 3.8
 -2 -11 3 11.5 4.7
 -2 -11 3 6.6 4.7
 -2 -11 3 3.3 2.5
 1 11 -3 12.3 3.8
 1 11 -3 7.1 4.7
 1 11 -3 17.6 3.9
 -1 -11 3 13.7 4.8
 -1 -11 3 11.5 5.2
 -1 -11 3 10.7 4.7
 -1 -11 3 2.1 3.4
 0 11 -3 0.7 4.4
 0 -11 3 4.2 4.1
 0 -11 3 8.3 3.9
 0 -11 3 2.8 3.4
 0 -11 3 -2.6 2.8
 0 -11 3 1.2 4
 -1 11 -3 5.2 4.6
 1 -11 3 2.3 4.3
 1 -11 3 1.1 4.2
 1 -11 3 -4.2 2.8
 1 -11 3 3.1 3.2
 1 -11 3 -2 3
 -2 11 -3 65.49 12.5
 2 -11 3 33.1 7.6
 2 -11 3 55.69 10.3
 2 -11 3 44.5 7.8
 2 -11 3 34.4 6.8
 -3 11 -3 23.9 7.9
 3 -11 3 28.9 7.5
 3 -11 3 27.2 6.7
 3 -11 3 30.3 8.6
 3 -11 3 31.8 7.7
 3 -11 3 21.2 6.4
 -4 11 -3 17.9 8.3
 4 -11 3 8.2 5.3
 4 -11 3 13.5 7
 4 -11 3 5.4 4.7
 4 -11 3 18.5 6.2
 -5 11 -3 21.4 8.9
 5 -11 3 12.7 5.9
 5 -11 3 23.7 7.4
 5 -11 3 24.7 8.3
 5 -11 3 8.2 6.5
 5 -11 3 29.9 8.6
 -6 11 -3 -4.2 6.6
 6 -11 3 2.5 4.7
 6 -11 3 2.8 6.3
 6 -11 3 -7.4 4.8
 6 -11 3 3.8 7.5
 6 -11 3 -2.7 7.8
 7 -11 3 10.2 6.1
 7 -11 3 12 12.1
 7 -11 3 15 6.1
 7 -11 3 10.1 7.6
 8 -11 3 1.5 6.6
 8 -11 3 14.9 11.6
 8 -11 3 15.6 14.1
 8 -11 3 6.6 6.1
 15 10 -3 21.4 11.9
 -15 -10 3 9.4 8.9
 14 10 -3 0.3 8.4
 14 10 -3 1.6 6.3
 -14 -10 3 8.6 6.3
 -14 -10 3 15.1 8.5
 13 10 -3 26.3 10.1
 13 10 -3 22.4 7.8
 -13 -10 3 6.5 5.9
 -13 -10 3 8.1 7.5
 -13 -10 3 29.8 9.1
 12 10 -3 21.8 7.5
 12 10 -3 32.2 11.1
 -12 -10 3 23.2 6.4
 -12 -10 3 49.1 12.6
 -12 -10 3 22.3 7.4
 11 10 -3 6 7.5
 11 10 -3 9.1 7.7
 11 10 -3 4.7 4.5
 11 10 -3 4.6 8.4
 -11 -10 3 -6.4 5.6
 -11 -10 3 7.7 5.7
 -11 -10 3 11.1 5.2
 10 10 -3 45.9 9.4
 10 10 -3 30.3 11.2
 10 10 -3 37.9 10.8
 10 10 -3 29.5 8.8
 -10 -10 3 45.8 11.5
 -10 -10 3 25.7 6.8
 9 10 -3 30.6 8.9
 9 10 -3 8 5.9
 9 10 -3 16.8 6
 9 10 -3 13.1 5.1
 -9 -10 3 33.6 9.6
 -9 -10 3 21.1 7.6
 8 10 -3 59.89 12.3
 8 10 -3 41.5 10.4
 8 10 -3 51.69 9.2
 -8 -10 3 37.1 10.2
 -8 -10 3 34.3 8.4
 7 10 -3 0.8 2.9
 7 10 -3 10 4.7
 7 10 -3 16.1 6.3
 7 10 -3 12.9 4.3
 -7 -10 3 9.1 5.5
 -7 -10 3 8.3 4.9
 -7 -10 3 10 4.9
 6 10 -3 1.2 3.5
 6 10 -3 4.8 2.8
 6 10 -3 0.9 3.2
 6 10 -3 4.1 4.9
 -6 -10 3 4 4
 -6 -10 3 0.1 3.8
 -6 -10 3 0.9 2.9
 5 10 -3 249.08 15.9
 5 10 -3 209.28 19
 -5 -10 3 241.58 19.2
 -5 -10 3 226.18 18.8
 -5 -10 3 227.38 15.9
 4 10 -3 173.48 14.7
 4 10 -3 167.78 16.4
 -4 -10 3 173.38 13.6
 -4 -10 3 207.38 17.3
 -4 -10 3 186.98 16.1
 3 10 -3 2.6 2.8
 3 10 -3 -0.6 2.8
 3 10 -3 1.4 3.2
 -3 -10 3 2.9 3.2
 -3 -10 3 -1.7 2.6
 -3 -10 3 6.2 4.9
 2 10 -3 4.4 3.2
 2 10 -3 2 2.7
 2 10 -3 -3.1 2.8
 -2 -10 3 -0.4 2.5
 -2 -10 3 -1.2 2.5
 -2 -10 3 -0.9 3.2
 -2 -10 3 1.1 2.9
 1 10 -3 -1.2 2.5
 1 10 -3 5.5 3.4
 1 10 -3 0.9 2.6
 -1 -10 3 -0.9 2.5
 -1 -10 3 4.5 3.4
 -1 -10 3 -3.7 3.2
 -1 -10 3 -0.7 2.4
 -1 -10 3 3.1 3.4
 0 10 -3 61.39 10.4
 0 -10 3 70.29 9.1
 0 -10 3 69.29 9.2
 0 -10 3 56.39 9.7
 0 -10 3 64.29 10.1
 0 -10 3 46.8 7.9
 -1 10 -3 13.9 5.6
 1 -10 3 7.5 4.3
 1 -10 3 7.3 4.3
 1 -10 3 7.6 4.8
 1 -10 3 13.2 5.5
 1 -10 3 10.8 4.1
 -2 10 -3 81.39 12.8
 2 -10 3 81.59 8.8
 2 -10 3 90.39 12.5
 2 -10 3 122.89 13.3
 2 -10 3 75.49 10.3
 2 -10 3 91.19 12.4
 -3 10 -3 14.9 6.3
 3 -10 3 36.2 8.3
 3 -10 3 34.1 8.4
 3 -10 3 20.1 5.9
 3 -10 3 29.7 7.2
 3 -10 3 45.1 7.5
 -4 10 -3 26.8 7.9
 4 -10 3 33.4 8
 4 -10 3 39.9 7.8
 4 -10 3 19.9 6.2
 -5 10 -3 8.3 5.1
 5 -10 3 0 4.2
 5 -10 3 0.9 4.4
 5 -10 3 0.4 3.9
 5 -10 3 3.1 4.9
 5 -10 3 -1 2.9
 -6 10 -3 20.7 7.2
 6 -10 3 42.1 9.8
 6 -10 3 40.4 8.4
 6 -10 3 25.8 8.8
 6 -10 3 24.3 7
 6 -10 3 23.7 7.9
 7 -10 3 2 4
 7 -10 3 -4.6 8.4
 7 -10 3 -7.3 6.9
 7 -10 3 -7.5 5.1
 7 -10 3 0.1 4.4
 8 -10 3 3 9.1
 8 -10 3 3.9 4.9
 8 -10 3 8.9 6.3
 8 -10 3 21.3 13.5
 8 -10 3 -1.8 5.8
 9 -10 3 18.7 12.5
 9 -10 3 4.6 6.5
 16 9 -3 20.8 11.2
 16 9 -3 3 11.2
 -16 -9 3 23.5 7.6
 -16 -9 3 16.7 10.5
 15 9 -3 24.4 12.5
 15 9 -3 14 7.4
 -15 -9 3 26 8.2
 -15 -9 3 21.3 10
 14 9 -3 29.5 10.5
 14 9 -3 33.3 9.6
 -14 -9 3 29.4 9.9
 -14 -9 3 59.99 14.5
 -14 -9 3 38.4 9
 13 9 -3 0.8 5.5
 13 9 -3 -5 7.4
 -13 -9 3 -4.4 3.6
 -13 -9 3 -4.3 4.4
 -13 -9 3 1 6.3
 12 9 -3 19.7 6.7
 12 9 -3 7.8 7.7
 -12 -9 3 23.2 7.3
 -12 -9 3 20.5 9.8
 -12 -9 3 14.6 7.5
 -12 -9 3 19.9 7.6
 11 9 -3 70.19 14.9
 11 9 -3 103.89 16.4
 11 9 -3 59.59 10.7
 -11 -9 3 113.19 15.1
 -11 -9 3 98.79 14.2
 -11 -9 3 91.99 15.1
 10 9 -3 287.27 22.7
 10 9 -3 301.97 23.5
 10 9 -3 317.07 21.3
 -10 -9 3 287.87 21.3
 -10 -9 3 305.27 25.1
 -10 -9 3 303.87 23.8
 -10 -9 3 293.67 20.2
 9 9 -3 9 6.5
 9 9 -3 7.8 4.5
 9 9 -3 21.8 6.7
 9 9 -3 21 6.6
 -9 -9 3 21.3 5.9
 -9 -9 3 16.4 7.8
 8 9 -3 432.96 24.8
 8 9 -3 428.76 28.2
 8 9 -3 433.26 28.4
 8 9 -3 457.35 26
 -8 -9 3 433.66 28.5
 -8 -9 3 454.25 27.4
 7 9 -3 480.35 29.8
 7 9 -3 489.95 25.6
 7 9 -3 487.45 30.3
 7 9 -3 455.65 25.4
 -7 -9 3 441.66 25.7
 -7 -9 3 529.25 30.4
 -7 -9 3 505.95 28.9
 6 9 -3 17.5 5.5
 6 9 -3 32 7.9
 6 9 -3 29.5 7.3
 6 9 -3 32.3 6.5
 -6 -9 3 16.3 5.7
 -6 -9 3 31.8 6.6
 -6 -9 3 20.5 7.4
 5 9 -3 61.39 10.4
 5 9 -3 57.99 11
 5 9 -3 66.99 8.9
 -5 -9 3 67.39 11.7
 -5 -9 3 89.69 13.6
 4 9 -3 52.29 7.2
 4 9 -3 76.19 10.8
 4 9 -3 64.39 11.1
 -4 -9 3 60.49 8.6
 -4 -9 3 51.29 10
 -4 -9 3 64.49 10.5
 3 9 -3 79.09 9.6
 3 9 -3 72.39 10
 -3 -9 3 62.99 8.4
 -3 -9 3 66.99 11
 -3 -9 3 56.69 9.6
 2 9 -3 4.9 2.9
 2 9 -3 5.8 4.1
 2 9 -3 6.8 3.6
 -2 -9 3 5.3 3.7
 -2 -9 3 5.2 3.3
 -2 -9 3 3.2 3.4
 1 9 -3 61.79 9.8
 1 9 -3 72.89 7.1
 1 9 -3 61.49 6.6
 -1 -9 3 77.89 10.6
 -1 -9 3 81.59 8
 -1 -9 3 66.29 10.2
 -1 -9 3 100.59 13.3
 0 9 -3 343.57 14.4
 0 9 -3 322.47 22.5
 0 -9 3 338.97 20.3
 0 -9 3 369.86 22.6
 0 -9 3 321.77 17.7
 0 -9 3 333.77 21.6
 0 -9 3 320.37 18.2
 -1 9 -3 432.16 27
 1 -9 3 461.35 26.3
 1 -9 3 442.06 22.2
 1 -9 3 407.26 23.6
 1 -9 3 465.35 26.6
 1 -9 3 431.16 22.8
 -2 9 -3 274.97 19.5
 2 -9 3 208.38 14.2
 2 -9 3 236.98 16.3
 2 -9 3 229.68 15.9
 2 -9 3 233.68 17.5
 2 -9 3 221.38 17.3
 -3 9 -3 -0.8 3
 3 -9 3 6.3 3.2
 3 -9 3 4.5 4.2
 3 -9 3 6.1 3.9
 3 -9 3 9.3 4.3
 3 -9 3 2 3.7
 -4 9 -3 16.3 6.2
 4 -9 3 13.8 5.7
 4 -9 3 23.5 7.2
 4 -9 3 12.8 5.1
 4 -9 3 25.1 6.2
 -5 9 -3 119.39 12.9
 5 -9 3 155.58 13.2
 5 -9 3 109.79 12
 5 -9 3 147.19 12.8
 5 -9 3 130.09 14.1
 5 -9 3 100.89 15.1
 -6 9 -3 41 8.8
 6 -9 3 57.99 9.6
 6 -9 3 49 10.5
 6 -9 3 57.69 11.7
 6 -9 3 56.99 9.6
 7 -9 3 32.1 8.5
 7 -9 3 42.8 11
 7 -9 3 35.6 7.8
 7 -9 3 40.7 9.7
 7 -9 3 59.09 10
 8 -9 3 9 8.6
 8 -9 3 1.8 4.2
 8 -9 3 -10.4 7
 8 -9 3 9.9 5.6
 8 -9 3 1.4 5.7
 9 -9 3 114.69 14.3
 9 -9 3 107.99 15.6
 9 -9 3 117.89 17.9
 10 -9 3 5.3 7
 10 -9 3 23.4 12.9
 16 8 -3 65.39 18.7
 16 8 -3 47.5 11.8
 -16 -8 3 61.19 14.5
 15 8 -3 44.7 13.3
 15 8 -3 57.19 12.4
 -15 -8 3 95.39 16.5
 -15 -8 3 54.79 10.1
 14 8 -3 29.5 11.1
 14 8 -3 32.9 8.8
 -14 -8 3 51.69 9.4
 -14 -8 3 39.6 11.8
 -14 -8 3 34.6 9.4
 13 8 -3 139.89 17.7
 13 8 -3 183.28 20.1
 -13 -8 3 163.48 14.6
 -13 -8 3 156.88 15.8
 -13 -8 3 119.09 18.1
 12 8 -3 11.4 7.4
 12 8 -3 -1.3 8.9
 12 8 -3 7.4 5.3
 -12 -8 3 8.3 4.8
 -12 -8 3 11.8 6.6
 -12 -8 3 5.9 5.7
 11 8 -3 14.8 9.2
 11 8 -3 27.7 9.1
 -11 -8 3 6.1 8.1
 -11 -8 3 36.2 7.8
 -11 -8 3 38.4 9
 10 8 -3 9.4 4.9
 10 8 -3 10.2 5.4
 10 8 -3 5.2 5.4
 -10 -8 3 12.6 4.3
 -10 -8 3 12.1 5.7
 -10 -8 3 6.6 5.5
 9 8 -3 38.7 7.9
 9 8 -3 29 8.1
 9 8 -3 48.4 10.6
 9 8 -3 39.7 9.4
 -9 -8 3 48.5 9.9
 -9 -8 3 46.8 9.1
 -9 -8 3 37.6 7
 8 8 -3 98.69 14.3
 8 8 -3 84.89 11.2
 8 8 -3 81.79 13.1
 -8 -8 3 73.29 10.7
 -8 -8 3 88.79 14.3
 -8 -8 3 83.89 11.4
 7 8 -3 25.2 6.2
 7 8 -3 26.4 8.1
 7 8 -3 35.4 8.9
 7 8 -3 26.5 6.6
 -7 -8 3 28.9 8
 -7 -8 3 27.3 7.1
 -7 -8 3 18.8 5.6
 6 8 -3 58.79 8.2
 6 8 -3 58.09 8.7
 6 8 -3 60.69 10.3
 6 8 -3 44.7 8.4
 -6 -8 3 55.69 12.4
 -6 -8 3 60.29 10.5
 -6 -8 3 53.49 10.2
 5 8 -3 12.9 4.2
 5 8 -3 9.5 5.1
 5 8 -3 16.9 4.3
 5 8 -3 9.4 4.9
 -5 -8 3 11.7 5
 -5 -8 3 17.4 4.5
 -5 -8 3 8.4 4.6
 4 8 -3 403.96 20.5
 4 8 -3 396.76 25
 4 8 -3 414.16 23.1
 -4 -8 3 375.36 23.3
 -4 -8 3 412.16 27.5
 -4 -8 3 403.66 24.1
 3 8 -3 227.68 17.8
 3 8 -3 243.38 15.7
 3 8 -3 246.38 16
 -3 -8 3 230.28 16.6
 -3 -8 3 240.58 14.7
 -3 -8 3 242.98 17.5
 2 8 -3 96.19 11
 2 8 -3 113.59 9.3
 2 8 -3 105.59 9.3
 -2 -8 3 106.99 11.2
 -2 -8 3 110.19 9
 -2 -8 3 105.09 10.4
 1 8 -3 9.5 3.3
 1 8 -3 2.4 3.6
 1 8 -3 6.9 2.8
 -1 -8 3 11.4 3.6
 -1 -8 3 6.1 3.7
 -1 -8 3 7.9 3.6
 0 8 -3 71.39 5.5
 0 -8 3 100.89 8.1
 0 -8 3 79.09 7.4
 0 -8 3 71.19 11
 0 -8 3 83.89 9.7
 1 -8 3 28.2 6.8
 1 -8 3 39.9 8.4
 1 -8 3 30.9 5.9
 1 -8 3 35.8 7.4
 1 -8 3 36.2 5.8
 -2 8 -3 50.69 11.2
 2 -8 3 39.4 7.8
 2 -8 3 29.5 6.3
 2 -8 3 41 8.4
 2 -8 3 43.1 7.2
 -3 8 -3 46.4 9.2
 3 -8 3 38.5 7.1
 3 -8 3 26.8 6.1
 3 -8 3 22.7 6.2
 3 -8 3 41 8.2
 -4 8 -3 17.6 5.7
 4 -8 3 19.1 5.1
 4 -8 3 19.9 5.5
 4 -8 3 10.3 4.1
 4 -8 3 10.6 4.5
 4 -8 3 16.6 4.9
 -5 8 -3 215.18 16.2
 5 -8 3 188.38 14.3
 5 -8 3 216.48 15.5
 5 -8 3 221.58 15.3
 5 -8 3 194.38 16.6
 5 -8 3 210.58 17.2
 -6 8 -3 191.28 15.3
 6 -8 3 209.58 14.4
 6 -8 3 183.28 16.7
 6 -8 3 187.68 14.5
 6 -8 3 144.99 15.9
 7 -8 3 1.8 3
 7 -8 3 3.9 5.2
 7 -8 3 0.5 4.2
 7 -8 3 9.4 5.5
 8 -8 3 4.3 3.9
 8 -8 3 7.4 5.5
 8 -8 3 5.3 7.3
 8 -8 3 6.3 4.9
 9 -8 3 -3 4.9
 9 -8 3 9.5 7.1
 9 -8 3 -0.6 5.6
 10 -8 3 88.09 14.5
 10 -8 3 82.19 13.1
 11 -8 3 2.9 7.2
 11 -8 3 1.2 7.5
 16 7 -3 1.4 10.2
 16 7 -3 0.4 5.7
 -16 -7 3 -3.3 4.1
 -16 -7 3 2.4 8.8
 15 7 -3 -1.9 7.5
 15 7 -3 9.2 5.8
 -15 -7 3 0.8 4.3
 -15 -7 3 8.3 8.1
 14 7 -3 103.39 21.8
 14 7 -3 114.09 15.8
 -14 -7 3 74.69 14.8
 -14 -7 3 70.69 13.1
 -14 -7 3 80.39 11.3
 13 7 -3 91.99 13.5
 -13 -7 3 99.79 15.9
 -13 -7 3 76.79 11.1
 -13 -7 3 112.29 16.1
 12 7 -3 109.49 17
 12 7 -3 95.19 18.2
 12 7 -3 104.19 14.2
 -12 -7 3 98.69 15.5
 -12 -7 3 91.49 10.5
 -12 -7 3 71.69 17.7
 -12 -7 3 106.29 14.9
 11 7 -3 0.3 3.1
 11 7 -3 -1.3 4.9
 -11 -7 3 3.1 3
 -11 -7 3 8.6 4.6
 -11 -7 3 1.6 5.4
 10 7 -3 29 10.2
 10 7 -3 64.39 10.6
 10 7 -3 92.49 16.2
 -10 -7 3 56.69 9
 -10 -7 3 50.89 9.3
 -10 -7 3 51.29 10.8
 -10 -7 3 54.49 9.3
 9 7 -3 17.9 5.4
 9 7 -3 24.1 8.4
 9 7 -3 7 6.1
 9 7 -3 13.9 5.6
 -9 -7 3 20 6
 -9 -7 3 16.3 5.1
 -9 -7 3 26.7 5.7
 -9 -7 3 15 6.7
 8 7 -3 130.99 11.9
 8 7 -3 146.09 13.7
 8 7 -3 135.59 17.2
 8 7 -3 139.09 13.3
 -8 -7 3 129.19 11.8
 -8 -7 3 125.19 12.3
 -8 -7 3 140.79 14.7
 7 7 -3 6.4 4.9
 7 7 -3 8.1 4.6
 7 7 -3 6.6 4.2
 7 7 -3 4.3 4.1
 -7 -7 3 4.6 4.3
 -7 -7 3 5.5 3.7
 6 7 -3 7.6 4.2
 6 7 -3 15.4 4.8
 6 7 -3 11.9 4.1
 6 7 -3 10.9 5.2
 -6 -7 3 5.6 4.2
 -6 -7 3 11.8 4.5
 -6 -7 3 12.9 4.8
 5 7 -3 19.8 5.8
 5 7 -3 17.2 4.3
 5 7 -3 5.4 3
 5 7 -3 12.1 3.7
 -5 -7 3 9.2 3.8
 -5 -7 3 19.9 5.9
 -5 -7 3 11.5 4.4
 4 7 -3 43.9 7.8
 4 7 -3 42.1 4.8
 4 7 -3 32.4 5.6
 4 7 -3 51.89 9.5
 -4 -7 3 36.6 6
 -4 -7 3 39 7.7
 -4 -7 3 47.8 8.3
 3 7 -3 71.09 10.3
 3 7 -3 100.59 9.4
 3 7 -3 91.99 7.8
 -3 -7 3 90.09 10.9
 -3 -7 3 107.59 8.2
 -3 -7 3 95.49 9.9
 2 7 -3 16.8 3.9
 2 7 -3 14.9 4.9
 -2 -7 3 19.5 4.2
 -2 -7 3 15.2 4.8
 1 7 -3 10.8 4.3
 1 7 -3 17.3 3.8
 1 7 -3 14 3.4
 -1 -7 3 10.8 3.5
 -1 -7 3 18 4.1
 -1 -7 3 17.8 5
 0 7 -3 0.7 2.8
 0 7 -3 0 1.2
 0 -7 3 2.4 2.7
 0 -7 3 2.6 2.1
 0 -7 3 -1.7 1.6
 0 -7 3 1.2 2.2
 0 -7 3 3.6 2.7
 -1 7 -3 5 3.4
 1 -7 3 1.3 2.4
 1 -7 3 1.6 2.6
 1 -7 3 8 3.9
 1 -7 3 13.6 3.2
 1 -7 3 7.4 3.5
 -2 7 -3 287.57 19.2
 2 -7 3 325.17 17.1
 2 -7 3 320.97 17.2
 2 -7 3 291.77 18.6
 2 -7 3 317.87 17.7
 2 -7 3 325.47 19.8
 -3 7 -3 73.89 10.6
 3 -7 3 57.89 7.9
 3 -7 3 78.99 10.8
 3 -7 3 63.99 8.1
 3 -7 3 83.79 8.8
 3 -7 3 86.39 8.8
 -4 7 -3 140.89 12.6
 4 -7 3 143.29 11.7
 4 -7 3 148.39 11.1
 4 -7 3 142.99 11.5
 4 -7 3 146.39 13.2
 -5 7 -3 39.5 7.4
 5 -7 3 31.6 6.1
 5 -7 3 32.2 7.5
 5 -7 3 37.5 6.6
 5 -7 3 35 7.2
 -6 7 -3 8.4 3.6
 6 -7 3 7.6 3.3
 6 -7 3 6.1 3.8
 6 -7 3 6.8 4.3
 6 -7 3 11.5 4.1
 7 -7 3 12.1 5.2
 7 -7 3 22.7 6.7
 8 -7 3 0.6 4.1
 8 -7 3 2.7 3.5
 8 -7 3 1.5 5.1
 8 -7 3 1.8 2.7
 9 -7 3 2 4.6
 9 -7 3 9.8 5.4
 9 -7 3 8.1 7.4
 10 -7 3 32.8 11.3
 10 -7 3 19 7.5
 10 -7 3 31.5 7.1
 11 -7 3 83.79 14.3
 11 -7 3 112.49 14.4
 11 -7 3 105.59 17.3
 12 -7 3 34.5 8.4
 12 -7 3 9.6 7.5
 16 6 -3 25.3 9.4
 -16 -6 3 52.49 13.6
 15 6 -3 0.3 5.3
 -15 -6 3 4.7 8.1
 -15 -6 3 -0.5 3.4
 14 6 -3 29.3 7.8
 -14 -6 3 6.2 8.3
 -14 -6 3 7 8.4
 -14 -6 3 9.2 6.1
 -14 -6 3 19.1 4.8
 13 6 -3 38.4 9
 -13 -6 3 42.9 7.7
 -13 -6 3 57.09 11.6
 -13 -6 3 47.6 13.7
 -13 -6 3 37 10.2
 12 6 -3 3.6 7
 12 6 -3 7.8 5.1
 -12 -6 3 4.3 4.8
 -12 -6 3 6.7 5.1
 -12 -6 3 18.6 9.2
 -12 -6 3 8.3 4.2
 11 6 -3 24 7.3
 -11 -6 3 26.1 7.9
 -11 -6 3 26.9 6.5
 -11 -6 3 30.8 7.4
 -11 -6 3 25.1 8.5
 10 6 -3 10.1 4.5
 10 6 -3 -0.6 5.4
 -10 -6 3 11 5.3
 -10 -6 3 10.1 4.9
 -10 -6 3 8.1 6
 -10 -6 3 17.7 5.8
 9 6 -3 27.7 8.5
 9 6 -3 32.3 7.3
 -9 -6 3 14.7 6.4
 -9 -6 3 36.4 9.6
 -9 -6 3 24.4 5.6
 -9 -6 3 23.4 5.8
 8 6 -3 380.26 26.5
 8 6 -3 387.16 22.4
 8 6 -3 393.26 24.3
 -8 -6 3 446.16 24
 -8 -6 3 442.66 23.2
 -8 -6 3 391.56 22.8
 -8 -6 3 400.86 25.6
 7 6 -3 1228.68 53.99
 7 6 -3 1245.78 51.09
 7 6 -3 1218.68 55.39
 -7 -6 3 1216.78 54.59
 -7 -6 3 1161.68 51.79
 -7 -6 3 1295.17 51.99
 6 6 -3 95.69 8.9
 6 6 -3 99.39 10.6
 6 6 -3 113.99 14.4
 6 6 -3 95.09 9.4
 -6 -6 3 71.69 11
 -6 -6 3 110.39 10.4
 5 6 -3 64.59 9.3
 5 6 -3 77.59 7.5
 5 6 -3 61.39 7.8
 5 6 -3 79.49 10.9
 -5 -6 3 71.39 7.4
 -5 -6 3 78.99 8.9
 -5 -6 3 66.29 10.2
 4 6 -3 13.6 3.8
 4 6 -3 17.8 4.1
 4 6 -3 18.3 3.9
 4 6 -3 16.1 4.6
 -4 -6 3 24.2 6
 -4 -6 3 15.3 3.8
 -4 -6 3 18.7 5.1
 3 6 -3 4.3 3.1
 3 6 -3 8.1 2.8
 3 6 -3 9.1 3.7
 -3 -6 3 7.5 3.1
 -3 -6 3 9.2 3.7
 2 6 -3 59.59 7.7
 2 6 -3 71.29 10.5
 2 6 -3 61.79 5.7
 -2 -6 3 64.19 8.3
 -2 -6 3 65.39 6.1
 -2 -6 3 74.29 8.3
 1 6 -3 -2 1.8
 1 6 -3 -1.4 1.6
 1 6 -3 -1.9 1.7
 -1 -6 3 3.1 2.5
 -1 -6 3 -1.5 1.8
 -1 -6 3 2.6 1.9
 0 6 -3 144.49 11.8
 0 6 -3 119.29 7.1
 0 -6 3 138.39 11.1
 0 -6 3 134.59 8.7
 0 -6 3 135.79 9.9
 0 -6 3 136.19 7.9
 -1 6 -3 370.36 21
 1 -6 3 370.96 17.2
 1 -6 3 331.37 19.5
 1 -6 3 334.67 16.4
 1 -6 3 359.26 17.6
 1 -6 3 344.37 19.8
 -2 6 -3 480.65 25.1
 2 -6 3 448.06 21.4
 2 -6 3 450.75 24.2
 2 -6 3 515.45 24.6
 2 -6 3 457.45 21.6
 -3 6 -3 178.78 13.3
 3 -6 3 176.58 11.2
 3 -6 3 188.08 13.7
 3 -6 3 168.78 11.1
 3 -6 3 175.18 12.7
 -4 6 -3 27.1 5.7
 4 -6 3 37 6.5
 4 -6 3 38.8 6
 4 -6 3 50.49 9
 -5 6 -3 78.29 8.7
 5 -6 3 90.49 10.1
 5 -6 3 101.89 8.8
 5 -6 3 91.59 8.4
 5 -6 3 90.19 9
 6 -6 3 3.1 2.8
 6 -6 3 4.8 3.7
 6 -6 3 5.3 2.7
 6 -6 3 0.7 2.7
 7 -6 3 56.59 6.5
 7 -6 3 42.3 8
 7 -6 3 59.69 8.3
 7 -6 3 57.19 9.1
 8 -6 3 -1.4 2
 8 -6 3 0.5 2.7
 8 -6 3 -3.4 3
 8 -6 3 1.5 5.5
 9 -6 3 27.4 7.4
 9 -6 3 39.8 8.1
 9 -6 3 36.5 12.4
 10 -6 3 20.7 7.4
 10 -6 3 29.7 6.9
 10 -6 3 40.3 10
 11 -6 3 21.7 6.9
 11 -6 3 35.9 11.7
 11 -6 3 23.8 8.7
 12 -6 3 10.8 10.7
 12 -6 3 -5.8 11.7
 12 -6 3 0.2 5.4
 16 5 -3 -2.7 5.9
 -16 -5 3 4.7 8.3
 15 5 -3 58.89 11.6
 -15 -5 3 76.79 13.5
 14 5 -3 3.5 5.6
 -14 -5 3 12.2 8.2
 -14 -5 3 12.7 7.9
 -14 -5 3 7.2 6.2
 13 5 -3 16.3 5.7
 -13 -5 3 30.9 8.7
 -13 -5 3 38.1 6.8
 -13 -5 3 16.7 10.4
 -13 -5 3 15.6 7.3
 12 5 -3 23.4 10.5
 12 5 -3 3.1 4.3
 -12 -5 3 1.1 4.7
 -12 -5 3 7.4 4.5
 -12 -5 3 -1.9 2
 11 5 -3 165.58 14.9
 -11 -5 3 190.08 13.6
 -11 -5 3 163.28 16.9
 -11 -5 3 180.48 15
 -11 -5 3 189.48 16.7
 10 5 -3 105.49 11.2
 -10 -5 3 109.59 9.9
 -10 -5 3 104.29 13.5
 -10 -5 3 91.39 14.1
 -10 -5 3 106.69 11
 9 5 -3 112.99 11.1
 9 5 -3 128.39 17.5
 -9 -5 3 86.99 13.4
 -9 -5 3 104.19 11
 -9 -5 3 104.29 10.2
 -9 -5 3 115.29 10.9
 8 5 -3 53.19 11.6
 8 5 -3 56.39 8.4
 -8 -5 3 51.59 9.8
 -8 -5 3 47.7 7.6
 -8 -5 3 69.49 9.8
 -8 -5 3 69.79 9.6
 7 5 -3 234.58 15.1
 7 5 -3 228.28 16.3
 7 5 -3 261.27 19.1
 -7 -5 3 223.18 14.9
 -7 -5 3 245.98 15.8
 -7 -5 3 246.58 18.1
 -7 -5 3 228.98 15.5
 6 5 -3 593.74 27.4
 6 5 -3 602.84 30
 6 5 -3 597.84 31
 -6 -5 3 601.34 28.8
 -6 -5 3 547.95 30.1
 -6 -5 3 563.24 27.5
 5 5 -3 173.48 14
 5 5 -3 197.28 12.5
 5 5 -3 216.78 15.4
 -5 -5 3 191.18 14.3
 -5 -5 3 199.98 12.7
 -5 -5 3 218.48 14.4
 4 5 -3 336.57 17.1
 4 5 -3 304.47 18.9
 4 5 -3 314.77 19.5
 4 5 -3 331.17 16.4
 -4 -5 3 344.07 19.4
 -4 -5 3 348.07 17.3
 -4 -5 3 320.57 19.2
 3 5 -3 746.63 31
 3 5 -3 711.03 33.2
 3 5 -3 782.92 35.5
 3 5 -3 788.92 29.4
 -3 -5 3 732.03 33.5
 -3 -5 3 751.32 31.3
 2 5 -3 355.76 20.2
 2 5 -3 337.67 17.7
 2 5 -3 349.17 16
 -2 -5 3 343.77 19.4
 -2 -5 3 315.47 17.9
 -2 -5 3 368.86 16.8
 1 5 -3 4.9 2.5
 1 5 -3 4.3 3.3
 -1 -5 3 3.5 2.8
 -1 -5 3 3.5 2.4
 -1 -5 3 4.4 2.3
 0 5 -3 479.45 25.2
 0 5 -3 497.35 19.7
 0 5 -3 526.65 20.1
 0 -5 3 480.55 24.4
 0 -5 3 504.65 22.4
 0 -5 3 502.15 21.1
 -1 5 -3 15.5 4.4
 1 -5 3 18.4 3.7
 1 -5 3 17.4 4
 1 -5 3 19.7 4.2
 1 -5 3 21.5 3.8
 1 -5 3 16.9 3.1
 -2 5 -3 224.18 14.6
 2 -5 3 225.08 11.9
 2 -5 3 228.58 11.9
 2 -5 3 238.68 14.3
 2 -5 3 202.48 13.8
 -3 5 -3 219.18 14.3
 3 -5 3 209.68 13.4
 3 -5 3 217.48 14.3
 3 -5 3 229.38 11.8
 3 -5 3 220.38 12.1
 -4 5 -3 499.65 24.4
 4 -5 3 469.35 23
 4 -5 3 497.35 25.1
 4 -5 3 489.15 22.3
 4 -5 3 478.75 21.6
 -5 5 -3 607.54 28.7
 5 -5 3 641.14 30.8
 5 -5 3 591.44 26.9
 5 -5 3 621.64 27.6
 5 -5 3 649.64 28.2
 6 -5 3 227.28 13.6
 6 -5 3 231.08 16
 6 -5 3 224.88 14.1
 6 -5 3 185.58 12
 -7 5 -3 6.4 3.5
 7 -5 3 4.6 3.5
 7 -5 3 12.4 5.3
 7 -5 3 12.1 3.9
 7 -5 3 12.7 3.2
 -8 5 -3 4.5 3.5
 8 -5 3 9.4 4.1
 8 -5 3 7.8 4.7
 8 -5 3 2.9 2.2
 8 -5 3 0.7 3.9
 -9 5 -3 -2.1 3.5
 9 -5 3 0.9 3
 9 -5 3 8.7 4
 9 -5 3 8.9 5
 10 -5 3 4.3 5.2
 10 -5 3 0.4 3.8
 10 -5 3 0.5 4.5
 -11 5 -3 -1.9 5.2
 11 -5 3 2.9 4.5
 11 -5 3 2.3 5.2
 11 -5 3 2.2 7.4
 12 -5 3 23 7.1
 12 -5 3 29.4 8.8
 13 -5 3 9.8 6.6
 13 -5 3 -0.5 6.4
 16 4 -3 6.4 7
 -16 -4 3 -13.5 7.9
 15 4 -3 45.9 10.1
 -15 -4 3 62.59 13.1
 -15 -4 3 47.3 13
 14 4 -3 66.09 12.3
 -14 -4 3 66.29 12.4
 -14 -4 3 65.89 13.3
 -14 -4 3 40 11.3
 13 4 -3 271.97 21
 -13 -4 3 222.48 20.6
 -13 -4 3 264.17 14.6
 -13 -4 3 247.78 25.5
 12 4 -3 53.09 9.8
 12 4 -3 42.4 11.1
 -12 -4 3 62.19 11.9
 -12 -4 3 53.29 11
 -12 -4 3 60.09 10.2
 11 4 -3 5 4.2
 11 4 -3 10.2 7.4
 -11 -4 3 -2 3.7
 -11 -4 3 4.2 4.3
 -11 -4 3 0.8 2.8
 -11 -4 3 -0.5 2.8
 10 4 -3 1.8 3.6
 10 4 -3 1.1 4.5
 -10 -4 3 -0.5 2.1
 -10 -4 3 -1 2.9
 -10 -4 3 2.9 3.2
 -10 -4 3 -2.1 3.5
 9 4 -3 287.67 22.8
 9 4 -3 308.47 19.5
 -9 -4 3 293.07 21.5
 -9 -4 3 306.07 20
 -9 -4 3 317.37 18.2
 -9 -4 3 332.47 19.7
 8 4 -3 20.5 5.4
 8 4 -3 11.7 5.5
 -8 -4 3 13 5.2
 -8 -4 3 10.5 4.2
 7 4 -3 52.39 7.3
 -7 -4 3 60.39 10
 -7 -4 3 62.79 8.7
 -7 -4 3 51.79 7.8
 -7 -4 3 45.4 7
 6 4 -3 70.59 10.3
 6 4 -3 78.09 8.4
 6 4 -3 68.39 8.6
 -6 -4 3 74.79 9
 -6 -4 3 67.19 9.4
 -6 -4 3 86.79 8.3
 -6 -4 3 73.89 7.4
 5 4 -3 707.43 33.5
 5 4 -3 786.62 31.8
 5 4 -3 718.33 34.6
 -5 -4 3 751.12 32.9
 -5 -4 3 689.43 33.7
 -5 -4 3 705.03 31.6
 4 4 -3 668.33 28.4
 4 4 -3 673.83 31.4
 4 4 -3 647.44 31.1
 -4 -4 3 678.43 28.8
 -4 -4 3 648.64 30.3
 -4 -4 3 673.23 31.1
 3 4 -3 26 5.6
 3 4 -3 20.2 5.3
 3 4 -3 19.4 3.8
 -3 -4 3 12.2 4.2
 -3 -4 3 17.5 3.8
 -3 -4 3 14.6 3.7
 2 4 -3 3 2.4
 2 4 -3 3.2 2.5
 2 4 -3 4.6 2.1
 -2 -4 3 4 2.5
 -2 -4 3 8.9 3.6
 -2 -4 3 9.8 2.6
 1 4 -3 31.3 4.6
 1 4 -3 20 3.1
 1 4 -3 14.3 3.6
 -1 -4 3 26.7 3.7
 -1 -4 3 25.6 4.5
 -1 -4 3 33.1 6.3
 0 4 -3 193.18 8.8
 0 4 -3 203.88 13.3
 0 4 -3 202.68 9.1
 0 -4 3 188.98 9.6
 0 -4 3 192.18 10.7
 0 -4 3 195.28 12.5
 -1 4 -3 33.8 6.2
 1 -4 3 25.4 4.9
 -2 4 -3 37.9 6.2
 2 -4 3 29.9 5.1
 2 -4 3 42.8 4
 2 -4 3 39.4 6
 2 -4 3 41.9 4.3
 -3 4 -3 14.7 3.9
 3 -4 3 16.4 3.8
 3 -4 3 16.2 5.3
 3 -4 3 14.8 3.2
 3 -4 3 17.7 2.9
 -4 4 -3 333.47 18
 4 -4 3 347.37 15.7
 4 -4 3 346.37 17.3
 4 -4 3 358.86 16.4
 4 -4 3 355.26 19.1
 5 -4 3 91.09 7.1
 5 -4 3 87.69 7.1
 5 -4 3 97.49 7.7
 5 -4 3 95.59 9
 -6 4 -3 117.99 10.4
 6 -4 3 107.89 7.8
 6 -4 3 115.39 10.4
 6 -4 3 133.29 9.7
 6 -4 3 120.39 8.9
 -7 4 -3 34.7 6.8
 7 -4 3 44.2 7.3
 7 -4 3 48.5 4.8
 7 -4 3 39.2 7.4
 7 -4 3 43.4 6.7
 8 -4 3 118.89 10.4
 8 -4 3 130.29 11.8
 8 -4 3 117.39 11.6
 -9 4 -3 13.4 4.6
 9 -4 3 13.5 5.2
 9 -4 3 25 6.9
 9 -4 3 22.9 5.6
 -10 4 -3 12 5.5
 10 -4 3 19.2 5
 10 -4 3 14.6 6.2
 11 -4 3 44.9 8.8
 11 -4 3 72.89 12.5
 11 -4 3 65.59 11.9
 -12 4 -3 26.2 7.7
 12 -4 3 62.09 12.8
 12 -4 3 43.8 9.7
 12 -4 3 52.69 9.5
 13 -4 3 0.6 12.9
 13 -4 3 18.3 6.9
 14 -4 3 -6.6 5.3
 14 -4 3 2 6.5
 16 3 -3 -7.3 7.3
 -16 -3 3 -4.8 9.1
 -16 -3 3 -3.7 12.7
 15 3 -3 9.4 7.3
 -15 -3 3 9.5 9.3
 -15 -3 3 19.4 10.5
 14 3 -3 128.29 17.1
 -14 -3 3 148.99 18.9
 -14 -3 3 151.88 19.4
 13 3 -3 -0.5 3.9
 -13 -3 3 0.7 5.6
 12 3 -3 26.5 10.4
 12 3 -3 8 4.5
 -12 -3 3 2.3 5.8
 -12 -3 3 -0.8 3.6
 -12 -3 3 7.2 2.9
 -12 -3 3 7.3 4.7
 11 3 -3 49.1 12.3
 11 3 -3 57.59 10
 -11 -3 3 35.3 7.8
 -11 -3 3 60.69 10.9
 -11 -3 3 58.39 7.4
 -11 -3 3 56.19 9.4
 10 3 -3 166.88 14.4
 10 3 -3 176.78 17.5
 -10 -3 3 200.58 17.1
 -10 -3 3 207.08 16
 -10 -3 3 170.28 11.6
 -10 -3 3 177.88 14.5
 9 3 -3 85.19 13.7
 9 3 -3 98.19 12
 -9 -3 3 99.09 12.5
 -9 -3 3 76.99 12.3
 -9 -3 3 73.09 7.6
 -9 -3 3 92.49 11.8
 8 3 -3 46.8 9.9
 8 3 -3 35.1 6.6
 -8 -3 3 32 6.7
 -8 -3 3 28.9 5.6
 -8 -3 3 29.6 5.6
 -8 -3 3 32.8 7.6
 7 3 -3 16.4 5.7
 7 3 -3 15.8 4.2
 -7 -3 3 19.2 5.1
 -7 -3 3 23.9 6.3
 -7 -3 3 19.9 4.4
 -7 -3 3 17.9 4.5
 6 3 -3 175.98 14.4
 6 3 -3 198.48 12.6
 -6 -3 3 191.48 12.4
 -6 -3 3 167.78 13.8
 -6 -3 3 194.28 12.9
 5 3 -3 52.79 8.8
 5 3 -3 46.2 6.5
 -5 -3 3 49.2 7
 -5 -3 3 44.1 6.4
 -5 -3 3 54.49 7.8
 -5 -3 3 37.6 7.5
 4 3 -3 522.55 22.8
 4 3 -3 525.45 25.5
 4 3 -3 490.35 24.5
 -4 -3 3 502.35 23
 -4 -3 3 513.15 25.2
 -4 -3 3 491.15 24
 3 3 -3 54.99 5.3
 3 3 -3 37.4 5.6
 3 3 -3 51.69 7.1
 -3 -3 3 73.99 9
 -3 -3 3 63.39 5.6
 -3 -3 3 59.19 6.7
 2 3 -3 358.76 15.6
 2 3 -3 359.06 18.7
 2 3 -3 333.87 17.2
 -2 -3 3 338.07 15.6
 -2 -3 3 359.56 18.3
 -2 -3 3 336.47 17.3
 1 3 -3 43.6 6.2
 1 3 -3 61.39 5.2
 1 3 -3 55.49 4
 -1 -3 3 50.09 6
 -1 -3 3 47.1 4.1
 -1 -3 3 29.3 4.8
 0 3 -3 27.4 5.1
 0 3 -3 25.1 2.9
 0 3 -3 24.5 2.4
 0 -3 3 20.5 4.5
 0 -3 3 30.9 3.4
 0 -3 3 24.2 3.7
 -1 3 -3 277.57 15.4
 1 -3 3 288.87 12.1
 1 -3 3 270.87 14.9
 -2 3 -3 610.84 25.4
 2 -3 3 542.05 24.3
 2 -3 3 556.74 24.3
 2 -3 3 522.55 20.3
 2 -3 3 533.65 20.5
 -3 3 -3 146.49 10.2
 3 -3 3 155.78 10.4
 3 -3 3 150.58 7.1
 3 -3 3 155.28 9.8
 3 -3 3 165.08 7.5
 4 -3 3 206.18 10
 4 -3 3 198.98 11.2
 4 -3 3 197.58 12.3
 4 -3 3 202.08 9.6
 -5 3 -3 106.89 9
 5 -3 3 104.39 7
 5 -3 3 110.59 10.4
 5 -3 3 117.49 7.4
 5 -3 3 120.59 7.9
 -6 3 -3 456.45 22.5
 6 -3 3 426.76 18.5
 6 -3 3 431.66 22.2
 6 -3 3 424.16 19.7
 6 -3 3 418.16 20.4
 -7 3 -3 223.08 14.5
 7 -3 3 208.08 10
 7 -3 3 196.98 12.4
 7 -3 3 225.28 14
 7 -3 3 207.78 14.5
 -8 3 -3 66.39 8.9
 8 -3 3 63.39 9.1
 8 -3 3 61.29 8
 8 -3 3 86.59 10.8
 -9 3 -3 40.5 8.5
 9 -3 3 40.5 8.1
 9 -3 3 45.7 9
 9 -3 3 40.8 7
 -10 3 -3 9.1 3.8
 10 -3 3 8 4.2
 10 -3 3 14.3 6.4
 10 -3 3 8 4.5
 -11 3 -3 103.99 13
 11 -3 3 102.69 14.7
 11 -3 3 96.59 13.3
 11 -3 3 118.59 11.4
 12 -3 3 13.3 5.7
 12 -3 3 21 7.8
 12 -3 3 26.3 7.2
 -13 3 -3 5.4 6.9
 13 -3 3 21.3 6.5
 13 -3 3 22.2 7.5
 13 -3 3 2.4 9.4
 14 -3 3 64.49 11.8
 14 -3 3 71.49 12.1
 15 2 -3 -1.1 5.4
 -15 -2 3 -0.7 7.3
 14 2 -3 50.09 11.3
 -14 -2 3 47.4 12.4
 13 2 -3 30.4 8.2
 -13 -2 3 26.8 8.6
 -13 -2 3 40.4 10.1
 -13 -2 3 17.5 7
 12 2 -3 118.29 14.8
 12 2 -3 94.69 17.1
 -12 -2 3 143.19 17
 -12 -2 3 112.79 15.8
 11 2 -3 179.68 21.7
 11 2 -3 137.39 13.4
 -11 -2 3 130.59 13.7
 -11 -2 3 156.68 14.2
 -11 -2 3 138.69 14.5
 -11 -2 3 140.99 9
 10 2 -3 97.09 12.2
 10 2 -3 100.99 16.2
 -10 -2 3 99.79 7.8
 -10 -2 3 88.89 13.2
 -10 -2 3 96.09 12.5
 -10 -2 3 108.49 13.5
 9 2 -3 501.35 27.7
 9 2 -3 541.95 32.5
 -9 -2 3 554.14 24.5
 -9 -2 3 598.24 29.6
 -9 -2 3 510.05 29.6
 -9 -2 3 521.85 27.7
 8 2 -3 46.7 7.7
 8 2 -3 68.39 11.5
 -8 -2 3 77.69 6.9
 -8 -2 3 54.09 8.7
 -8 -2 3 84.19 11.2
 7 2 -3 78.79 11.8
 7 2 -3 92.09 8.9
 -7 -2 3 83.59 8.7
 -7 -2 3 88.29 7.8
 -7 -2 3 85.39 11.8
 -7 -2 3 89.19 8.3
 6 2 -3 3.9 2.8
 6 2 -3 -1 3.1
 -6 -2 3 2.4 1.6
 -6 -2 3 3 2.5
 -6 -2 3 -3.1 2.3
 -6 -2 3 1 2.2
 5 2 -3 212.98 15
 -5 -2 3 194.28 12.3
 -5 -2 3 201.38 12.6
 -5 -2 3 197.08 12.4
 4 2 -3 1184.18 48.2
 4 2 -3 1155.28 45
 -4 -2 3 1177.58 45.5
 -4 -2 3 1150.68 47.6
 -4 -2 3 1107.59 45.2
 -4 -2 3 1169.08 46.1
 3 2 -3 887.01 35.6
 3 2 -3 915.41 38.3
 -3 -2 3 952 36.3
 -3 -2 3 906.91 38.1
 -3 -2 3 913.41 37.6
 2 2 -3 245.38 13.8
 2 2 -3 263.07 12.2
 -2 -2 3 257.37 14
 -2 -2 3 263.97 12.5
 -2 -2 3 256.47 14.3
 1 2 -3 1.2 1.6
 1 2 -3 -0.4 1.9
 1 2 -3 1.2 1.4
 -1 -2 3 1.7 1.9
 -1 -2 3 -0.9 1.6
 -1 -2 3 -0.7 1.1
 0 2 -3 106.99 8.1
 0 2 -3 96.29 4.6
 0 2 -3 106.79 5.3
 0 -2 3 111.99 5.4
 0 -2 3 87.39 6
 -1 2 -3 422.96 19.8
 1 -2 3 448.76 15.9
 1 -2 3 442.56 19.9
 1 -2 3 404.36 15.6
 2 -2 3 817.62 31.8
 2 -2 3 740.03 30.9
 3 -2 3 83.29 6.7
 3 -2 3 98.29 6.9
 -4 2 -3 467.25 22.2
 4 -2 3 490.05 22.3
 4 -2 3 526.75 21.3
 4 -2 3 504.75 18.9
 4 -2 3 509.85 19.1
 -5 2 -3 58.69 7.3
 5 -2 3 44.1 4.4
 5 -2 3 43.9 4
 5 -2 3 46.5 4.2
 5 -2 3 54.29 7.2
 -6 2 -3 398.86 20.4
 6 -2 3 439.86 18.9
 6 -2 3 413.56 21
 6 -2 3 419.46 19.5
 6 -2 3 418.46 17.1
 -7 2 -3 9.4 3.4
 7 -2 3 14 4
 7 -2 3 10.1 4
 7 -2 3 15.5 3.7
 -8 2 -3 0.5 2.6
 8 -2 3 0.7 2.8
 8 -2 3 -0.6 2.4
 8 -2 3 0.3 1.9
 -9 2 -3 30.9 6.7
 9 -2 3 21.3 5.4
 9 -2 3 22.4 6.2
 9 -2 3 26.3 5.7
 -10 2 -3 5.3 3.6
 10 -2 3 3.5 4.8
 10 -2 3 8.3 4
 10 -2 3 6.8 3.8
 -11 2 -3 2.6 3.2
 11 -2 3 13.5 5.9
 11 -2 3 0.1 2.6
 11 -2 3 5.1 3.5
 -12 2 -3 45.9 9.2
 12 -2 3 30.4 7.6
 12 -2 3 58.79 12.1
 12 -2 3 32.1 7.7
 13 -2 3 92.19 17.9
 13 -2 3 95.79 12.6
 -14 2 -3 8.9 7.2
 14 -2 3 4.4 5.7
 14 -2 3 14.3 17.3
 14 -2 3 13 5.8
 15 -2 3 33.5 9.3
 15 -2 3 33 9.2
 15 1 -3 29.6 9
 14 1 -3 46.7 10.2
 -14 -1 3 22.2 7.8
 -14 -1 3 35.5 11.6
 13 1 -3 63.59 11.8
 -13 -1 3 80.79 12.1
 -13 -1 3 85.39 13.5
 -13 -1 3 75.59 13.5
 12 1 -3 364.66 24.7
 12 1 -3 445.66 32.8
 -12 -1 3 423.56 26.6
 -12 -1 3 363.76 25
 11 1 -3 127.29 19.2
 11 1 -3 92.79 12.9
 -11 -1 3 114.49 14.5
 -11 -1 3 115.29 15.1
 -11 -1 3 114.09 14.8
 10 1 -3 317.87 20.8
 10 1 -3 317.97 24.8
 -10 -1 3 314.17 21.8
 -10 -1 3 290.77 19.8
 -10 -1 3 301.47 14.5
 9 1 -3 121.89 11.2
 9 1 -3 103.49 15
 9 1 -3 97.59 10.4
 -9 -1 3 102.69 7.6
 -9 -1 3 86.79 11.7
 -9 -1 3 116.19 11.1
 -9 -1 3 97.89 13.3
 8 1 -3 15.8 4.8
 8 1 -3 7.6 2.9
 8 1 -3 10.7 5.3
 -8 -1 3 14.4 6.1
 -8 -1 3 14.3 5.2
 -8 -1 3 12.5 4.8
 -8 -1 3 11.8 3.3
 7 1 -3 10 3.1
 7 1 -3 15 5.7
 7 1 -3 9 3.6
 -7 -1 3 8.2 4.4
 -7 -1 3 8.2 2.8
 -7 -1 3 12 3.4
 -7 -1 3 16.1 4.3
 6 1 -3 325.57 19.9
 6 1 -3 268.87 16.1
 6 1 -3 282.07 16.3
 -6 -1 3 267.97 17.6
 -6 -1 3 299.27 16.7
 -6 -1 3 259.07 16.4
 -6 -1 3 308.47 15.5
 5 1 -3 974.7 43.3
 -5 -1 3 999.5 39.8
 -5 -1 3 972.8 43
 -5 -1 3 991.1 40.4
 -5 -1 3 987.5 40.8
 4 1 -3 1020 42.7
 4 1 -3 964.8 39.6
 -4 -1 3 987.7 40.1
 -4 -1 3 991.9 40
 -4 -1 3 1057.09 42.6
 -4 -1 3 987.6 39.8
 3 1 -3 1909.51 69.39
 3 1 -3 1943.81 72.09
 -3 -1 3 1903.71 69.69
 -3 -1 3 1828.82 69.59
 -3 -1 3 1902.21 70.49
 2 1 -3 179.88 9.3
 2 1 -3 155.08 10.4
 -2 -1 3 167.58 9.2
 -2 -1 3 167.58 10.3
 -2 -1 3 175.38 10.8
 1 1 -3 802.82 30.5
 1 1 -3 816.12 32.1
 1 1 -3 813.82 30.5
 -1 -1 3 854.11 30.9
 -1 -1 3 814.62 32.3
 0 1 -3 2604.24 89.99
 0 1 -3 2604.54 90.79
 0 1 -3 2592.94 90.69
 0 -1 3 2614.94 91.59
 0 -1 3 2663.53 90.69
 0 -1 3 2587.24 93.89
 1 -1 3 256.27 11.9
 1 -1 3 266.47 13.2
 2 -1 3 216.08 11.3
 3 -1 3 379.76 17
 3 -1 3 410.06 17.5
 -4 1 -3 685.33 27.6
 4 -1 3 686.13 24.4
 4 -1 3 710.53 26.9
 4 -1 3 647.24 27.3
 4 -1 3 672.93 24.3
 -5 1 -3 3.2 2
 5 -1 3 1.3 1.4
 5 -1 3 1.8 1.9
 5 -1 3 -0.1 1.2
 5 -1 3 3.4 1.5
 -6 1 -3 3.9 1.8
 6 -1 3 2.9 2.2
 6 -1 3 6.3 2.5
 6 -1 3 5.3 2.1
 -7 1 -3 34.3 5.4
 7 -1 3 41.1 5.3
 7 -1 3 42.5 6.1
 7 -1 3 47.2 6.9
 -8 1 -3 15.9 4
 8 -1 3 16.1 4.5
 8 -1 3 13.1 3.7
 8 -1 3 17 4.2
 -9 1 -3 270.57 16.5
 9 -1 3 260.57 17.6
 9 -1 3 279.97 16
 9 -1 3 273.67 16.7
 -10 1 -3 -4.7 2.2
 10 -1 3 -1.7 2.5
 10 -1 3 -0.7 2.7
 11 -1 3 3.6 3.2
 11 -1 3 5.2 2.6
 -12 1 -3 79.59 11.5
 12 -1 3 71.99 13.1
 12 -1 3 75.99 10.7
 12 -1 3 63.79 9.9
 -13 1 -3 15.9 5.9
 13 -1 3 12.5 5.5
 13 -1 3 13.7 6.3
 13 -1 3 10.8 8.8
 -14 1 -3 21.7 10.6
 14 -1 3 13.6 10
 14 -1 3 31 13.2
 14 -1 3 13.7 6.2
 -15 1 -3 10 7.5
 15 -1 3 11.1 6.6
 15 -1 3 5.4 5.6
 15 0 -3 13.2 7.8
 -15 0 3 16.2 8.2
 -15 0 3 10.8 11.4
 14 0 -3 52.79 10.5
 -14 0 3 42.6 10.2
 -14 0 3 51.19 11
 13 0 -3 8.5 5.2
 -13 0 3 -1 5.6
 -13 0 3 10.5 5.9
 -13 0 3 2.7 6.9
 12 0 -3 39.2 8.9
 12 0 -3 28.5 7.6
 12 0 -3 50.39 12.7
 -12 0 3 34.8 9.1
 -12 0 3 35.6 8.8
 -12 0 3 30.4 8
 11 0 -3 28.3 7.5
 11 0 -3 51.09 9.5
 11 0 -3 53.39 12.9
 -11 0 3 42.3 8.2
 -11 0 3 55.59 10.5
 -11 0 3 49.99 10.3
 10 0 -3 69.89 13.4
 10 0 -3 83.79 12.2
 10 0 -3 70.49 10.8
 -10 0 3 67.39 11.2
 -10 0 3 89.79 12.8
 -10 0 3 77.79 11.5
 9 0 -3 249.08 17.5
 9 0 -3 239.48 16.9
 9 0 -3 225.88 19.5
 -9 0 3 259.57 12.5
 -9 0 3 267.17 18
 -9 0 3 256.27 19.4
 -9 0 3 226.98 17.6
 8 0 -3 1.5 2.2
 8 0 -3 -1 3.7
 8 0 -3 1 2.9
 -8 0 3 3.4 2.1
 -8 0 3 3.1 3
 -8 0 3 -1.3 3.6
 -8 0 3 3.1 1.8
 7 0 -3 2.6 2.1
 7 0 -3 2.7 2.6
 7 0 -3 6.7 5.2
 -7 0 3 2.5 3.1
 -7 0 3 0.2 3
 -7 0 3 0.2 1.3
 -7 0 3 2.5 1.9
 6 0 -3 148.39 12.8
 6 0 -3 126.39 10.1
 6 0 -3 142.09 10.8
 -6 0 3 116.29 9.9
 -6 0 3 134.19 11.9
 -6 0 3 150.68 11.4
 -6 0 3 139.89 9.1
 5 0 -3 153.68 12.4
 5 0 -3 134.59 10.1
 -5 0 3 141.69 11.7
 -5 0 3 145.19 9.4
 -5 0 3 144.69 10.7
 -5 0 3 120.19 9.7
 4 0 -3 20.9 4
 4 0 -3 19.6 5.2
 4 0 -3 20.7 4.3
 -4 0 3 17.8 4
 -4 0 3 36.4 5.9
 -4 0 3 30.2 5.9
 3 0 -3 29 5.5
 3 0 -3 34.6 4.9
 3 0 -3 27 4.3
 -3 0 3 34.4 5.8
 -3 0 3 24.1 4
 -3 0 3 23.1 4.3
 2 0 -3 -0.5 2.4
 2 0 -3 2.3 1.9
 2 0 -3 3.3 1.7
 -2 0 3 1.5 2.4
 -2 0 3 2.3 1.7
 -2 0 3 2.6 1.4
 1 0 -3 584.34 22
 1 0 -3 554.14 22.6
 1 0 -3 524.45 23.1
 -1 0 3 563.84 22.2
 -1 0 3 544.75 22.3
 -1 0 3 577.54 23.6
 0 0 -3 121.19 6.8
 0 0 -3 123.29 7.3
 0 0 -3 125.79 6
 0 0 3 127.49 7.2
 0 0 3 135.79 7.3
 0 0 3 128.69 6.8
 1 0 3 1187.58 44.9
 1 0 3 1248.18 42.1
 2 0 3 221.28 11.9
 3 0 3 15 2.4
 -4 0 -3 60.89 4.6
 4 0 3 54.19 4.4
 4 0 3 58.69 3.5
 4 0 3 61.29 3.6
 -5 0 -3 175.78 9.4
 5 0 3 165.98 8.7
 5 0 3 160.88 8.3
 5 0 3 166.68 8.3
 5 0 3 174.38 9.4
 -6 0 -3 22.7 4
 6 0 3 21.2 3.6
 6 0 3 25 3.9
 6 0 3 23.9 4.1
 -7 0 -3 49.9 6.4
 7 0 3 48.9 5.8
 7 0 3 43 6.1
 7 0 3 36.2 5.5
 -8 0 -3 166.68 11
 8 0 3 139.79 9.9
 8 0 3 179.58 11.4
 8 0 3 160.38 12
 -9 0 -3 57.39 8
 9 0 3 42 7.6
 9 0 3 49.1 7.1
 9 0 3 40.4 6.6
 -10 0 -3 -0.5 2.2
 10 0 3 -3 3.5
 10 0 3 -0.2 2
 10 0 3 3.5 2.8
 -11 0 -3 81.29 9
 11 0 3 98.39 13.4
 11 0 3 84.59 10.9
 11 0 3 82.59 10.1
 -12 0 -3 12.2 4.8
 12 0 3 7.3 3.4
 12 0 3 8.7 3.7
 12 0 3 21.1 7.6
 -13 0 -3 4.1 4.3
 13 0 3 3.6 3.9
 13 0 3 10.3 5.1
 13 0 3 -0.3 7.6
 -14 0 -3 76.19 11.8
 14 0 3 61.69 10.9
 14 0 3 65.69 14.5
 14 0 3 83.99 11.5
 -15 0 -3 -9.7 6.9
 15 0 3 -0.6 5.6
 16 0 3 7 6.9
 16 0 3 2.9 5.4
 -15 1 3 35 12
 -15 1 3 37 9.6
 14 -1 -3 4.7 5.7
 14 -1 -3 6.6 5.1
 -14 1 3 8 8.3
 -14 1 3 13.1 7.3
 13 -1 -3 -10.3 3.7
 13 -1 -3 5.5 5.5
 -13 1 3 -4.6 6
 -13 1 3 3.2 5.5
 12 -1 -3 -6.2 7.8
 12 -1 -3 -0.1 4.2
 12 -1 -3 0 4
 -12 1 3 -2.2 4.6
 -12 1 3 10 6.4
 -12 1 3 -2.6 5.4
 11 -1 -3 82.89 12.3
 11 -1 -3 123.59 15.9
 -11 1 3 114.19 14.5
 10 -1 -3 94.19 12.8
 10 -1 -3 104.89 14
 10 -1 -3 106.29 16.5
 -10 1 3 80.79 12
 -10 1 3 98.39 12.6
 -10 1 3 88.59 11.9
 9 -1 -3 24.9 6.4
 9 -1 -3 22 5.5
 9 -1 -3 37.8 9.5
 -9 1 3 34.5 10.6
 -9 1 3 30.9 7
 -9 1 3 36.1 7.4
 8 -1 -3 27.5 6.5
 8 -1 -3 43.1 8.2
 8 -1 -3 45.6 10.3
 -8 1 3 23.9 5.4
 -8 1 3 37.1 4.8
 -8 1 3 34.3 7.8
 -8 1 3 31.9 7.4
 7 -1 -3 144.29 11.8
 7 -1 -3 150.58 11.8
 -7 1 3 161.58 12.9
 -7 1 3 120.99 10.8
 -7 1 3 130.49 11.4
 -7 1 3 143.59 8.9
 6 -1 -3 148.29 11.5
 6 -1 -3 153.38 11.5
 6 -1 -3 148.49 13.4
 -6 1 3 143.99 11.3
 -6 1 3 148.89 11.3
 -6 1 3 157.28 12.6
 5 -1 -3 2.5 1.9
 5 -1 -3 -0.2 1.2
 5 -1 -3 2.1 2.7
 -5 1 3 0.4 1.5
 -5 1 3 -0.3 2.6
 -5 1 3 -1.9 2
 4 -1 -3 390.06 19.3
 4 -1 -3 395.66 21.3
 4 -1 -3 391.36 19.2
 -4 1 3 390.06 20.8
 -4 1 3 375.06 19.3
 -4 1 3 387.66 19.2
 3 -1 -3 845.62 35.5
 3 -1 -3 798.22 33.2
 3 -1 -3 815.72 33.4
 -3 1 3 833.82 33.7
 -3 1 3 822.72 35.2
 -3 1 3 798.82 33.2
 2 -1 -3 778.82 32.3
 2 -1 -3 815.02 34.1
 2 -1 -3 832.82 32.7
 -2 1 3 827.22 34.3
 -2 1 3 840.22 32.6
 -2 1 3 852.81 33
 1 -1 -3 605.34 26.6
 1 -1 -3 649.54 27.1
 1 -1 -3 645.14 25.7
 1 -1 -3 692.93 26.1
 -1 1 3 672.33 26.3
 -1 1 3 664.53 27.3
 0 -1 -3 108.89 7.5
 0 -1 -3 122.09 6.5
 0 -1 -3 111.29 6.2
 0 -1 -3 112.79 7.1
 0 1 3 117.09 6.3
 0 1 3 120.89 6.7
 0 1 3 115.49 7.6
 0 1 3 128.69 7.5
 -1 -1 -3 2339.07 80.59
 -1 -1 -3 2351.76 83.49
 -1 -1 -3 2259.17 80.69
 1 1 3 2501.75 81.29
 1 1 3 2267.47 80.79
 1 1 3 2275.87 81.29
 1 1 3 2322.77 83.69
 -2 -1 -3 168.68 10.5
 2 1 3 183.18 7.6
 2 1 3 189.98 7.3
 2 1 3 180.08 10.7
 3 1 3 30.6 2.2
 3 1 3 26.2 4.5
 3 1 3 29.7 2.3
 3 1 3 30.6 2.5
 4 1 3 516.25 19.7
 4 1 3 526.15 19.9
 4 1 3 520.45 20.4
 -5 -1 -3 640.94 25
 5 1 3 654.43 24.9
 5 1 3 623.04 25.6
 5 1 3 658.43 25.1
 -6 -1 -3 961.7 35.7
 6 1 3 912.01 35.5
 6 1 3 901.11 35.5
 6 1 3 943.11 33.5
 6 1 3 920.81 36.7
 -7 -1 -3 12.5 3.1
 7 1 3 14 3.5
 7 1 3 10.3 2.9
 7 1 3 17 4
 -8 -1 -3 51.09 5.6
 8 1 3 54.39 6.6
 8 1 3 53.29 5.6
 8 1 3 71.59 8.8
 -9 -1 -3 7.5 2.9
 9 1 3 2.7 2.5
 9 1 3 3.5 2.6
 9 1 3 4.7 2.7
 -10 -1 -3 65.69 7.2
 10 1 3 64.29 8.5
 10 1 3 75.29 7.9
 10 1 3 69.79 10.7
 -11 -1 -3 14.1 3.9
 11 1 3 14.4 6
 11 1 3 11.2 4.2
 11 1 3 16.2 4.5
 -12 -1 -3 80.89 10.6
 12 1 3 87.99 8.9
 12 1 3 61.49 10.4
 12 1 3 99.19 12
 -13 -1 -3 107.59 11.5
 13 1 3 99.59 15.7
 13 1 3 120.19 11.3
 13 1 3 112.09 11.6
 -14 -1 -3 87.39 12.2
 14 1 3 80.79 11.3
 14 1 3 69.49 10.8
 14 1 3 71.59 15.1
 15 1 3 91.89 14
 15 1 3 89.69 12.3
 -16 -1 -3 22.9 9.1
 16 1 3 6.9 6.6
 14 -2 -3 39.1 10.4
 14 -2 -3 38.7 10.3
 -14 2 3 44.4 9
 -14 2 3 45.4 11.1
 13 -2 -3 365.16 25.8
 13 -2 -3 332.77 25
 -13 2 3 336.37 22.2
 12 -2 -3 217.68 19.1
 12 -2 -3 257.57 20.2
 -12 2 3 187.98 16.3
 -12 2 3 224.18 19.3
 -12 2 3 204.58 26.9
 11 -2 -3 8.1 4.4
 11 -2 -3 5.1 3.9
 11 -2 -3 -17.1 6.4
 -11 2 3 3.9 4.9
 -11 2 3 -1.2 4.7
 -11 2 3 7.3 6.5
 10 -2 -3 117.19 15
 10 -2 -3 86.89 12.5
 10 -2 -3 120.79 18
 -10 2 3 129.59 16
 -10 2 3 106.29 13.1
 -10 2 3 98.59 12.9
 9 -2 -3 2.7 6.4
 9 -2 -3 0 2.3
 9 -2 -3 3.5 3.9
 -9 2 3 5.8 3.7
 -9 2 3 2.3 3.9
 -9 2 3 6.2 3.9
 8 -2 -3 16.7 6.7
 8 -2 -3 0.2 2.8
 8 -2 -3 -0.6 2.5
 -8 2 3 3.8 1.6
 -8 2 3 2.5 1.7
 -8 2 3 3.4 3.4
 -8 2 3 2.8 3.4
 -8 2 3 8.9 4.1
 7 -2 -3 343.97 20.4
 7 -2 -3 329.07 22.7
 7 -2 -3 374.86 21
 -7 2 3 357.76 20.5
 -7 2 3 329.17 15.5
 -7 2 3 346.87 20.2
 -7 2 3 353.56 21.1
 6 -2 -3 47.9 7.7
 6 -2 -3 38.4 6.8
 6 -2 -3 47.2 8.7
 -6 2 3 39.4 7
 -6 2 3 32.1 6.8
 -6 2 3 53.69 7.9
 5 -2 -3 308.47 17.5
 5 -2 -3 311.57 19.6
 5 -2 -3 331.27 17.9
 -5 2 3 295.97 17.5
 -5 2 3 330.67 18.1
 4 -2 -3 358.96 19.4
 4 -2 -3 403.46 20.1
 4 -2 -3 435.66 22.2
 -4 2 3 396.96 20.1
 -4 2 3 390.96 21.2
 -4 2 3 392.66 19.8
 3 -2 -3 498.05 22.5
 3 -2 -3 488.65 24.2
 3 -2 -3 476.45 22.5
 -3 2 3 497.15 24
 -3 2 3 499.15 22.4
 -3 2 3 477.85 22.7
 2 -2 -3 482.55 21.9
 2 -2 -3 493.55 23.4
 2 -2 -3 521.65 22
 2 -2 -3 501.55 23.4
 -2 2 3 497.75 22.3
 -2 2 3 493.45 21.7
 -2 2 3 503.65 23.3
 1 -2 -3 662.13 26.4
 1 -2 -3 662.43 26.9
 1 -2 -3 618.64 27.7
 -1 2 3 710.53 28.3
 -1 2 3 653.23 27.8
 -1 2 3 642.44 26.9
 0 -2 -3 48.9 5.2
 0 -2 -3 53.69 5.8
 0 -2 -3 44.3 3.8
 0 -2 -3 47.2 4.6
 0 2 3 52.19 4.8
 0 2 3 45.8 3.9
 0 2 3 58.19 5.8
 0 2 3 51.99 5.3
 -1 -2 -3 473.25 18.3
 -1 -2 -3 472.25 19.4
 1 2 3 487.65 19.8
 1 2 3 502.15 19.8
 1 2 3 493.95 18.4
 1 2 3 470.75 21.4
 -2 -2 -3 1968.2 66.79
 -2 -2 -3 1807.02 66.49
 -2 -2 -3 1924.41 64.89
 -2 -2 -3 1866.31 69.69
 2 2 3 1845.02 66.29
 2 2 3 1847.12 66.99
 2 2 3 1943.91 64.99
 -3 -2 -3 354.36 14
 -3 -2 -3 333.47 17.9
 -3 -2 -3 350.36 14.6
 3 2 3 453.45 21.4
 3 2 3 361.96 14.5
 3 2 3 353.86 15.2
 -4 -2 -3 1594.24 52.49
 -4 -2 -3 1449.06 52.79
 -4 -2 -3 1545.85 51.49
 4 2 3 1488.95 53.09
 4 2 3 1470.35 58.69
 4 2 3 1429.96 53.79
 4 2 3 1417.26 53.89
 4 2 3 1456.65 51.39
 -5 -2 -3 655.63 26.2
 -5 -2 -3 616.24 24.6
 5 2 3 645.34 25.3
 5 2 3 648.74 24.9
 5 2 3 682.53 26.6
 5 2 3 626.64 30.8
 5 2 3 628.14 24
 -6 -2 -3 775.52 29.6
 -6 -2 -3 770.22 29.4
 -6 -2 -3 776.42 29.3
 6 2 3 760.92 31.8
 6 2 3 798.52 29.5
 6 2 3 719.13 30.2
 6 2 3 781.72 29
 -7 -2 -3 302.07 14
 -7 -2 -3 302.77 14.2
 -7 -2 -3 297.77 13.7
 7 2 3 310.37 15.2
 7 2 3 324.17 14.4
 7 2 3 301.17 16.6
 -8 -2 -3 367.76 16.4
 -8 -2 -3 342.77 16
 -8 -2 -3 348.87 16.9
 8 2 3 384.16 17.3
 8 2 3 383.76 20
 8 2 3 362.06 18
 -9 -2 -3 870.61 34.1
 -9 -2 -3 898.91 35.9
 -9 -2 -3 848.32 33.9
 9 2 3 883.51 35.9
 9 2 3 883.81 39.6
 9 2 3 861.11 36.7
 -10 -2 -3 2.9 2.2
 -10 -2 -3 2.5 2
 -10 -2 -3 3.6 3.1
 10 2 3 2.2 2.7
 10 2 3 11.5 4.8
 10 2 3 4.5 3.4
 -11 -2 -3 13.3 3.7
 -11 -2 -3 11.4 2.6
 -11 -2 -3 18.6 3.5
 11 2 3 7.8 4.5
 11 2 3 7.3 3.4
 11 2 3 10.4 3.5
 -12 -2 -3 3.9 3
 12 2 3 -3.2 4.8
 12 2 3 6 3.5
 12 2 3 4.5 2.6
 -13 -2 -3 46.4 8
 13 2 3 46 8.5
 13 2 3 38.8 10.6
 13 2 3 40.8 7.7
 -14 -2 -3 -3 3.4
 14 2 3 0.1 8.8
 14 2 3 -3.8 4.2
 -15 -2 -3 53.29 10.2
 15 2 3 68.29 11.2
 16 2 3 84.29 13.2
 14 -3 -3 34.8 10.1
 14 -3 -3 22.5 8.4
 -14 3 3 20.6 8.2
 -14 3 3 3.1 6.2
 13 -3 -3 5.2 6.6
 13 -3 -3 7.7 5.1
 -13 3 3 9.5 5.9
 12 -3 -3 66.59 12.2
 12 -3 -3 81.79 13.6
 -12 3 3 75.59 11.7
 -12 3 3 67.49 10.5
 11 -3 -3 27.7 11.4
 11 -3 -3 42.2 10.9
 11 -3 -3 23.4 7.6
 -11 3 3 28.7 7.5
 -11 3 3 30.1 7
 -11 3 3 38.5 9
 10 -3 -3 46.1 11.2
 10 -3 -3 48.6 9.7
 10 -3 -3 47.9 10.6
 -10 3 3 50.49 9.2
 9 -3 -3 192.98 16.1
 9 -3 -3 198.88 19.1
 9 -3 -3 202.58 16.6
 -9 3 3 174.58 15.1
 -9 3 3 193.98 15.2
 -9 3 3 198.68 15.7
 8 -3 -3 500.85 27.7
 8 -3 -3 529.55 28
 8 -3 -3 459.85 29.8
 -8 3 3 484.45 26.2
 -8 3 3 498.25 26.9
 -8 3 3 488.65 27.1
 7 -3 -3 20.9 5.9
 7 -3 -3 23.5 6.8
 7 -3 -3 10.1 4.1
 -7 3 3 29.7 6.7
 -7 3 3 20.1 5.3
 -7 3 3 9.2 3.9
 -7 3 3 20.2 3.4
 6 -3 -3 25.4 6.7
 6 -3 -3 20.9 4.9
 6 -3 -3 36.1 7.1
 -6 3 3 42.5 5.3
 -6 3 3 41 7.4
 -6 3 3 41.1 8.5
 -6 3 3 32.6 6.8
 5 -3 -3 17.4 5.9
 5 -3 -3 15.5 4.9
 5 -3 -3 16.7 3.7
 -5 3 3 23.5 4.9
 -5 3 3 13.1 4.9
 -5 3 3 14.7 3.1
 -5 3 3 6.8 2.9
 4 -3 -3 9 3.5
 4 -3 -3 14.7 4.4
 4 -3 -3 13.8 4.9
 -4 3 3 10.4 3.5
 -4 3 3 9 3.2
 -4 3 3 15.9 3.4
 -4 3 3 15.8 5.2
 3 -3 -3 11 3.6
 3 -3 -3 12 4.6
 3 -3 -3 8.3 2.9
 -3 3 3 17.1 3.5
 -3 3 3 15.4 3.8
 -3 3 3 11 4.1
 -3 3 3 5.9 2.6
 2 -3 -3 57.59 7.2
 2 -3 -3 47 7
 2 -3 -3 50.39 5.4
 2 -3 -3 53.69 8.1
 -2 3 3 47.4 6.7
 -2 3 3 53.89 6.6
 -2 3 3 39.1 5.6
 -2 3 3 45.6 5.1
 1 -3 -3 649.74 28.7
 1 -3 -3 699.13 29.7
 1 -3 -3 679.43 30.1
 1 -3 -3 675.93 28.1
 -1 3 3 665.43 28.7
 -1 3 3 669.53 29.6
 -1 3 3 794.12 28.7
 -1 3 3 701.33 28.2
 0 -3 -3 119.19 8.2
 0 -3 -3 95.89 6.5
 0 -3 -3 106.59 7.6
 0 3 3 106.89 6.6
 0 3 3 101.49 7.3
 0 3 3 113.79 7.9
 0 3 3 122.59 8.8
 -1 -3 -3 26.3 4.2
 -1 -3 -3 21.3 3.9
 -1 -3 -3 35 6.8
 -1 -3 -3 26.5 2.8
 1 3 3 23.1 3.6
 1 3 3 28.5 5.1
 1 3 3 19.1 3.4
 1 3 3 22.5 2.8
 1 3 3 24.9 4.5
 -2 -3 -3 268.07 12.8
 -2 -3 -3 263.37 10.8
 -2 -3 -3 281.87 12
 -2 -3 -3 263.77 14.6
 2 3 3 264.37 12.2
 2 3 3 239.78 12.6
 2 3 3 273.87 10.8
 2 3 3 287.77 13.4
 2 3 3 261.67 14.8
 -3 -3 -3 85.39 3.7
 -3 -3 -3 71.49 5.8
 -3 -3 -3 81.89 5.2
 -3 -3 -3 84.19 7.9
 3 3 3 73.39 7.6
 3 3 3 90.19 5.6
 3 3 3 80.19 6
 3 3 3 82.39 6.1
 -4 -3 -3 262.57 12.6
 -4 -3 -3 271.87 11.7
 -4 -3 -3 226.78 14.8
 4 3 3 257.57 13
 4 3 3 270.57 16.3
 4 3 3 243.28 11.8
 4 3 3 257.37 12.5
 -5 -3 -3 112.09 5.3
 -5 -3 -3 102.59 6.4
 -5 -3 -3 121.69 7.5
 5 3 3 100.19 6.8
 5 3 3 107.19 10.4
 5 3 3 106.99 6.9
 5 3 3 108.39 8
 -6 -3 -3 44 3.5
 -6 -3 -3 51.39 4.6
 -6 -3 -3 49.99 5
 6 3 3 41.9 5.2
 6 3 3 32.7 5.9
 6 3 3 36.6 5.5
 6 3 3 39.6 4
 -7 -3 -3 164.48 10
 -7 -3 -3 159.28 8.7
 -7 -3 -3 153.98 9.2
 7 3 3 160.08 9.9
 7 3 3 160.88 8.6
 7 3 3 156.38 11.2
 7 3 3 167.78 14.7
 -8 -3 -3 32.9 5
 -8 -3 -3 46.5 5.6
 -8 -3 -3 48.3 5.9
 8 3 3 51.59 7
 8 3 3 39.2 6.8
 8 3 3 37.3 3.6
 -9 -3 -3 14.2 3
 -9 -3 -3 8.9 3.3
 -9 -3 -3 11.3 3.4
 9 3 3 9.3 3.6
 9 3 3 8.5 3.9
 9 3 3 10.6 3
 -10 -3 -3 26.4 5
 -10 -3 -3 27.2 5
 -10 -3 -3 35.4 5.5
 10 3 3 42.2 6.8
 -11 -3 -3 49.8 7.1
 -11 -3 -3 55.79 6.8
 -11 -3 -3 48.1 6.6
 11 3 3 45.8 10.6
 11 3 3 57.79 8.1
 -12 -3 -3 1.2 2.7
 -12 -3 -3 1.9 2.4
 -12 -3 -3 6.6 3
 12 3 3 8.7 3.3
 12 3 3 5.1 4.8
 -13 -3 -3 11.5 3.5
 -13 -3 -3 3.2 2.8
 -13 -3 -3 7.7 4.3
 13 3 3 3.8 4.4
 13 3 3 0.1 5.8
 -14 -3 -3 1.8 6.1
 14 3 3 -4.2 8.5
 14 3 3 6.3 3.9
 -15 -3 -3 38.5 7.7
 15 3 3 29.1 8.1
 -16 -3 -3 17.3 7.7
 16 3 3 16.3 7.9
 16 3 3 24.4 10.8
 -17 -3 -3 9.6 10.1
 17 3 3 22.8 8.3
 17 3 3 37.8 16
 13 -4 -3 -1 4.8
 13 -4 -3 4 5.6
 -13 4 3 10.3 5.5
 -13 4 3 8.8 5.9
 12 -4 -3 1.3 4.5
 12 -4 -3 1.4 5.6
 -12 4 3 -5.3 4.4
 -12 4 3 1.9 5.2
 11 -4 -3 3.2 10.5
 11 -4 -3 17.4 5.8
 11 -4 -3 19.2 7.5
 -11 4 3 19.6 5.7
 -11 4 3 20.8 7.1
 -11 4 3 6.6 6.4
 10 -4 -3 8.2 5.4
 10 -4 -3 0.5 3.7
 -10 4 3 10.8 4.8
 -10 4 3 5.3 4.4
 9 -4 -3 2.9 4.1
 9 -4 -3 1.5 6.4
 9 -4 -3 0.5 3.8
 -9 4 3 3.3 4.1
 -9 4 3 -3.6 3.9
 -9 4 3 3 4.2
 8 -4 -3 15 5.6
 8 -4 -3 10.7 6.5
 8 -4 -3 12.9 4.8
 -8 4 3 25.9 6.5
 -8 4 3 27.9 7.3
 -8 4 3 14.6 5.3
 -8 4 3 21.7 3.4
 7 -4 -3 86.39 19.4
 7 -4 -3 65.99 10.2
 7 -4 -3 73.99 11.1
 -7 4 3 90.49 12
 -7 4 3 63.99 9
 -7 4 3 64.29 5.6
 -7 4 3 76.79 10.1
 6 -4 -3 214.78 15.3
 6 -4 -3 199.58 15
 6 -4 -3 202.58 18.2
 -6 4 3 195.98 14.8
 -6 4 3 206.48 14.7
 -6 4 3 193.98 14
 -6 4 3 190.78 10.8
 5 -4 -3 278.17 17.1
 5 -4 -3 262.47 16.9
 5 -4 -3 265.37 18.7
 -5 4 3 267.97 16.8
 -5 4 3 278.97 13.9
 -5 4 3 247.38 16.8
 -5 4 3 293.17 16.8
 4 -4 -3 107.59 10.1
 4 -4 -3 119.49 10.1
 4 -4 -3 122.39 11.5
 -4 4 3 141.69 10.5
 -4 4 3 109.29 10.4
 -4 4 3 119.89 10
 -4 4 3 149.69 9
 3 -4 -3 687.63 30.5
 3 -4 -3 694.73 31.6
 3 -4 -3 575.24 31
 3 -4 -3 705.33 32.8
 -3 4 3 638.24 27.5
 -3 4 3 698.33 30
 -3 4 3 640.64 30.7
 -3 4 3 677.63 29.8
 2 -4 -3 136.29 10.3
 2 -4 -3 136.89 10.8
 2 -4 -3 133.69 11.1
 2 -4 -3 139.59 9.8
 -2 4 3 151.48 9.9
 -2 4 3 137.99 9.9
 -2 4 3 141.19 10.7
 -2 4 3 124.59 8.6
 1 -4 -3 70.69 6.3
 1 -4 -3 62.39 7.6
 1 -4 -3 61.69 6.6
 -1 4 3 61.59 7.5
 -1 4 3 75.69 6.3
 -1 4 3 68.69 6.8
 -1 4 3 67.39 5.9
 0 -4 -3 11 3.6
 0 -4 -3 12.2 3.6
 0 -4 -3 14.6 3.4
 0 -4 -3 13.8 4.5
 0 4 3 7.4 3.2
 0 4 3 10.1 2.6
 0 4 3 9 2.6
 0 4 3 7.7 3
 0 4 3 8.8 2.8
 -1 -4 -3 406.76 18.8
 -1 -4 -3 436.96 20.9
 -1 -4 -3 388.56 18.8
 -1 -4 -3 362.56 18.5
 -1 -4 -3 406.96 17.4
 1 4 3 409.76 17.4
 1 4 3 433.46 20.6
 1 4 3 416.76 18.8
 1 4 3 407.46 19.3
 1 4 3 427.56 19
 -2 -4 -3 105.99 5.9
 -2 -4 -3 97.79 6.6
 -2 -4 -3 105.29 7.6
 -2 -4 -3 92.09 8.4
 -2 -4 -3 97.59 7.5
 2 4 3 101.29 7.5
 2 4 3 94.19 5.8
 2 4 3 93.99 7.2
 2 4 3 97.99 6.8
 -3 -4 -3 176.48 12.4
 -3 -4 -3 180.48 10.8
 -3 -4 -3 191.18 8.6
 -3 -4 -3 195.38 11.2
 -3 -4 -3 188.38 9.9
 3 4 3 205.28 11.3
 3 4 3 199.28 10.4
 3 4 3 203.18 11.1
 3 4 3 190.58 12.8
 -4 -4 -3 103.19 7.8
 -4 -4 -3 107.89 6.8
 -4 -4 -3 126.79 8.3
 -4 -4 -3 116.89 9.9
 4 4 3 111.19 7.6
 4 4 3 107.99 8.1
 4 4 3 91.59 6.8
 4 4 3 107.49 9.9
 -5 -4 -3 826.32 32.1
 -5 -4 -3 812.12 33.5
 -5 -4 -3 856.51 33.4
 5 4 3 815.92 34.2
 5 4 3 793.82 32.5
 5 4 3 810.72 37.9
 5 4 3 831.72 32.6
 -6 -4 -3 729.13 30.1
 -6 -4 -3 707.33 30.7
 -6 -4 -3 706.23 27.3
 -6 -4 -3 735.73 29.4
 6 4 3 738.33 36
 6 4 3 720.63 31.9
 6 4 3 797.22 30
 6 4 3 712.93 29.9
 -7 -4 -3 40 5.9
 -7 -4 -3 48 4.1
 -7 -4 -3 45.3 4.8
 -7 -4 -3 39.7 5.3
 7 4 3 41.2 6.6
 7 4 3 66.99 12
 7 4 3 37.9 4.4
 7 4 3 43.4 5.7
 -8 -4 -3 14.6 3.7
 -8 -4 -3 15.5 3.1
 -8 -4 -3 14.9 4
 8 4 3 17.3 4.7
 8 4 3 13.2 3.6
 8 4 3 11.2 5.1
 8 4 3 18.1 3.4
 -9 -4 -3 3.3 1.6
 -9 -4 -3 -1.3 2.1
 -9 -4 -3 3 2.8
 9 4 3 0.9 1.6
 9 4 3 0.8 3.2
 9 4 3 0 2.8
 9 4 3 3.4 2.6
 -10 -4 -3 0.2 2.3
 -10 -4 -3 0.8 1.9
 10 4 3 3.5 1.8
 10 4 3 -3 3.2
 10 4 3 0.8 3.7
 10 4 3 5.4 2.9
 -11 -4 -3 103.69 9.3
 -11 -4 -3 125.99 10.4
 -11 -4 -3 131.09 9.5
 11 4 3 109.69 16.9
 11 4 3 115.39 10.8
 -12 -4 -3 3.4 3
 -12 -4 -3 1.7 3.1
 -12 -4 -3 -0.1 3
 12 4 3 5 3.6
 12 4 3 -0.2 5
 -13 -4 -3 49.3 7.7
 -13 -4 -3 58.69 8.1
 -13 -4 -3 50.29 7.2
 13 4 3 57.19 9.4
 13 4 3 47 14.3
 13 4 3 67.79 13.8
 -14 -4 -3 175.88 13.5
 -14 -4 -3 159.18 11.9
 14 4 3 197.78 20.2
 14 4 3 244.08 33.3
 14 4 3 174.78 15.6
 -15 -4 -3 8.4 3.9
 -15 -4 -3 6.1 3.9
 -15 -4 -3 9.7 4.9
 15 4 3 3.4 8.7
 15 4 3 6.3 4.6
 -16 -4 -3 5.4 5.1
 16 4 3 -9.8 7
 16 4 3 5 5
 17 4 3 -4.5 6.5
 17 4 3 -5 10
 13 -5 -3 55.99 12
 13 -5 -3 60.79 12.2
 12 -5 -3 147.89 18.6
 12 -5 -3 153.68 19
 -12 5 3 132.79 11.8
 -12 5 3 141.39 12
 11 -5 -3 0.4 4.7
 11 -5 -3 10.3 5.2
 -11 5 3 15.5 6.3
 -11 5 3 6.8 4.4
 10 -5 -3 31.3 10.9
 10 -5 -3 34.7 9
 -10 5 3 28.4 7.2
 -10 5 3 44.9 10.2
 -10 5 3 28.4 7
 9 -5 -3 3.3 3.9
 9 -5 -3 -0.5 3.5
 9 -5 -3 -2.1 6.7
 -9 5 3 3 3.5
 -9 5 3 -2.1 3.2
 8 -5 -3 -1.9 3.1
 8 -5 -3 -2.7 5.1
 8 -5 -3 -0.4 2.9
 -8 5 3 -0.9 1.6
 -8 5 3 2 3.9
 -8 5 3 -1.7 3
 -8 5 3 4.4 3.6
 7 -5 -3 63.59 10.2
 7 -5 -3 85.19 12.8
 7 -5 -3 42.2 7.6
 -7 5 3 66.79 9.8
 -7 5 3 56.49 5.4
 -7 5 3 58.39 9.6
 -7 5 3 46.9 8
 6 -5 -3 102.89 13.4
 6 -5 -3 109.99 15.1
 6 -5 -3 92.09 12
 -6 5 3 84.89 9.1
 -6 5 3 112.49 10.8
 -6 5 3 86.49 12.9
 -6 5 3 98.59 7.4
 5 -5 -3 328.57 19.5
 5 -5 -3 274.67 18.5
 5 -5 -3 314.37 20.6
 -5 5 3 292.87 18.6
 -5 5 3 292.97 17.7
 -5 5 3 296.67 18.5
 -5 5 3 290.47 15.2
 4 -5 -3 430.36 24.4
 4 -5 -3 372.16 24.3
 4 -5 -3 430.96 23.3
 4 -5 -3 419.06 23
 -4 5 3 448.56 22.5
 -4 5 3 437.76 20.1
 -4 5 3 451.55 23
 3 -5 -3 754.12 35.4
 3 -5 -3 736.03 34.4
 3 -5 -3 765.92 33.3
 3 -5 -3 737.23 35.8
 -3 5 3 713.03 33.3
 -3 5 3 708.03 32
 -3 5 3 622.64 29.6
 -3 5 3 762.62 32.7
 2 -5 -3 407.36 21.4
 2 -5 -3 436.56 22.6
 -2 5 3 444.36 20.1
 -2 5 3 424.66 21
 -2 5 3 400.86 20.6
 -2 5 3 401.46 21.7
 1 -5 -3 446.76 22.1
 1 -5 -3 442.96 22.5
 1 -5 -3 447.26 21.4
 1 -5 -3 408.46 23
 -1 5 3 438.76 22.4
 -1 5 3 495.35 21.3
 -1 5 3 435.16 21
 -1 5 3 459.45 21.6
 0 -5 -3 461.55 22.1
 0 -5 -3 454.95 23.3
 0 -5 -3 455.55 21.7
 0 -5 -3 458.75 22
 0 -5 -3 449.76 20.8
 0 5 3 487.25 21.9
 0 5 3 478.35 21.3
 0 5 3 412.06 22.2
 0 5 3 438.56 22.2
 0 5 3 469.55 20.9
 -1 -5 -3 518.35 22.2
 -1 -5 -3 516.85 23.8
 -1 -5 -3 509.65 25.4
 -1 -5 -3 504.05 23.7
 -1 -5 -3 513.55 23.5
 1 5 3 538.05 24.3
 1 5 3 536.95 22.4
 1 5 3 502.85 23.4
 1 5 3 537.85 25.3
 -2 -5 -3 175.28 10.3
 -2 -5 -3 179.68 11.3
 -2 -5 -3 182.48 12.7
 -2 -5 -3 171.58 11.1
 -2 -5 -3 173.08 9.6
 2 5 3 193.18 11.6
 2 5 3 181.78 12.7
 2 5 3 183.48 11.4
 2 5 3 176.88 9.7
 2 5 3 188.68 11.1
 -3 -5 -3 1.3 2.3
 -3 -5 -3 0 1.5
 -3 -5 -3 0.6 1.3
 -3 -5 -3 -1 2.1
 -3 -5 -3 0.8 1.8
 3 5 3 1.4 2.4
 3 5 3 -0.6 2.1
 3 5 3 1 1.8
 3 5 3 0.2 1.8
 -4 -5 -3 569.74 28
 -4 -5 -3 600.64 25.6
 -4 -5 -3 544.85 23.8
 -4 -5 -3 560.24 22.4
 -4 -5 -3 529.95 25.2
 4 5 3 558.84 24.2
 4 5 3 586.24 26
 4 5 3 633.64 25.5
 4 5 3 545.75 27.7
 -5 -5 -3 115.99 8.5
 -5 -5 -3 121.49 7.9
 -5 -5 -3 111.79 10.6
 -5 -5 -3 112.99 9.1
 5 5 3 105.59 8.1
 5 5 3 120.99 11.3
 5 5 3 100.99 7.8
 5 5 3 97.89 8.8
 -6 -5 -3 1551.14 58.19
 -6 -5 -3 1458.15 58.89
 -6 -5 -3 1621.04 60.59
 6 5 3 1547.25 58.89
 6 5 3 1582.44 65.39
 6 5 3 1558.94 58.99
 6 5 3 1574.84 61.19
 -7 -5 -3 983.2 38.5
 -7 -5 -3 931.61 36
 -7 -5 -3 949.11 38.8
 -7 -5 -3 963.4 40.4
 7 5 3 937.71 41.3
 7 5 3 966.3 45.7
 7 5 3 977 38.7
 -8 -5 -3 825.82 34.3
 -8 -5 -3 826.72 32.2
 -8 -5 -3 825.72 38.8
 -8 -5 -3 804.92 34.1
 8 5 3 877.81 35.5
 8 5 3 834.82 33.9
 8 5 3 757.42 36.8
 8 5 3 802.72 41.8
 -9 -5 -3 117.79 10.2
 -9 -5 -3 104.49 8.7
 -9 -5 -3 108.29 8.3
 -9 -5 -3 113.69 7.9
 9 5 3 111.19 11.2
 9 5 3 108.09 9.4
 9 5 3 101.39 8
 9 5 3 136.69 19.6
 -10 -5 -3 81.99 8.1
 -10 -5 -3 89.39 7.2
 -10 -5 -3 83.59 10.5
 10 5 3 82.49 10.1
 10 5 3 80.99 6.9
 10 5 3 67.49 11.1
 10 5 3 85.89 14.9
 -11 -5 -3 12.3 3.4
 -11 -5 -3 10.8 4.7
 -11 -5 -3 12.8 4
 11 5 3 9.6 5.5
 11 5 3 11.9 3.3
 11 5 3 8.7 3.9
 11 5 3 11.5 5.8
 -12 -5 -3 27.5 5.5
 -12 -5 -3 24.2 5.2
 -12 -5 -3 15.7 5.2
 12 5 3 19.2 6.5
 12 5 3 22.1 9.4
 12 5 3 14.3 4.4
 -13 -5 -3 100.39 11.9
 -13 -5 -3 110.19 9.6
 -13 -5 -3 91.79 9.6
 13 5 3 101.69 16.2
 13 5 3 110.49 11.3
 -14 -5 -3 7.7 4.5
 -14 -5 -3 13.2 5.3
 -14 -5 -3 6.4 3.8
 14 5 3 5.3 8
 14 5 3 14 8.7
 14 5 3 8.6 4.6
 -15 -5 -3 108.09 11.9
 -15 -5 -3 137.59 17.3
 -15 -5 -3 136.89 11.8
 15 5 3 150.58 27.6
 15 5 3 131.09 16.3
 -16 -5 -3 62.79 9.8
 -16 -5 -3 63.59 12.8
 -16 -5 -3 45.7 7.1
 16 5 3 66.59 12
 16 5 3 39.1 12
 -17 -5 -3 13.6 8
 17 5 3 8.1 6.4
 17 5 3 1.8 8.3
 12 -6 -3 68.39 12.5
 12 -6 -3 82.29 14.8
 11 -6 -3 22.6 7.6
 11 -6 -3 34.9 9.8
 -11 6 3 25.6 5.9
 -11 6 3 34.7 9.2
 10 -6 -3 21.2 6.6
 10 -6 -3 7.7 6.7
 10 -6 -3 27.3 11
 -10 6 3 8.8 4.9
 -10 6 3 23.2 5.6
 9 -6 -3 36.1 8.4
 9 -6 -3 62.99 12
 -9 6 3 47.7 7.9
 -9 6 3 60.79 8.8
 -9 6 3 47.5 10.1
 8 -6 -3 110.29 14.4
 8 -6 -3 76.59 13.2
 8 -6 -3 81.59 13.7
 -8 6 3 95.99 11.7
 -8 6 3 66.69 9
 -8 6 3 80.59 6.7
 7 -6 -3 45.8 11.9
 7 -6 -3 22.8 6
 7 -6 -3 31.1 8.9
 7 -6 -3 22.2 6.5
 -7 6 3 36.8 7.3
 -7 6 3 43.3 6
 -7 6 3 52.49 9.6
 -7 6 3 33 6.4
 6 -6 -3 0.2 3.4
 6 -6 -3 1.9 5.5
 6 -6 -3 4.5 5.5
 6 -6 -3 0.2 2.3
 -6 6 3 3.5 3.2
 -6 6 3 4.9 3.1
 -6 6 3 0.4 2.2
 -6 6 3 1.8 2.2
 5 -6 -3 0.8 3.7
 5 -6 -3 -0.4 3.8
 5 -6 -3 -1.4 2.2
 5 -6 -3 0.7 3.5
 -5 6 3 -0.6 2.4
 -5 6 3 2.9 2
 -5 6 3 1.9 3.5
 4 -6 -3 89.79 11.3
 4 -6 -3 87.29 9.5
 4 -6 -3 99.09 12.7
 -4 6 3 110.49 10.3
 -4 6 3 95.39 8
 -4 6 3 93.39 9.1
 -4 6 3 98.59 9.8
 3 -6 -3 15.2 4.6
 3 -6 -3 11.4 3.5
 3 -6 -3 12.5 4.6
 3 -6 -3 22.1 6.6
 -3 6 3 16.4 5
 -3 6 3 13.1 3.6
 -3 6 3 18.7 4.9
 2 -6 -3 655.93 29.6
 2 -6 -3 598.04 29.8
 2 -6 -3 595.34 31.2
 2 -6 -3 618.84 30.5
 -2 6 3 629.34 28.7
 -2 6 3 627.54 30.1
 -2 6 3 643.24 28
 1 -6 -3 37.4 7
 1 -6 -3 35.4 6.3
 1 -6 -3 38.2 6.2
 1 -6 -3 56.39 9.8
 1 -6 -3 46.8 7.6
 -1 6 3 38.6 6.4
 -1 6 3 44.6 6.7
 -1 6 3 41.6 6.7
 -1 6 3 36.6 7
 0 -6 -3 557.44 28.3
 0 -6 -3 592.64 25.9
 0 -6 -3 574.04 26.9
 0 -6 -3 550.04 26.3
 0 -6 -3 552.44 26.7
 0 6 3 563.84 25.8
 0 6 3 557.54 27
 0 6 3 535.35 25.3
 0 6 3 634.74 26.9
 0 6 3 558.94 27.5
 -1 -6 -3 456.15 21.1
 -1 -6 -3 439.06 22.3
 -1 -6 -3 495.75 22.9
 -1 -6 -3 454.15 24.2
 1 6 3 469.45 23.6
 1 6 3 452.55 21.2
 1 6 3 472.15 22.4
 1 6 3 441.06 21.8
 1 6 3 481.55 23.3
 -2 -6 -3 101.69 7.6
 -2 -6 -3 94.59 9.7
 -2 -6 -3 81.39 7.7
 -2 -6 -3 95.69 7.1
 -2 -6 -3 87.79 8.2
 2 6 3 76.49 7.8
 2 6 3 97.89 9.2
 2 6 3 84.39 8.2
 2 6 3 82.19 6.8
 -3 -6 -3 146.39 12.1
 -3 -6 -3 176.68 10.4
 -3 -6 -3 171.98 9.6
 -3 -6 -3 155.08 11.3
 3 6 3 162.28 11.4
 3 6 3 168.18 12.8
 3 6 3 155.68 10.4
 3 6 3 156.88 10.8
 -4 -6 -3 33.8 6.9
 -4 -6 -3 29.5 5.3
 -4 -6 -3 44.1 4.3
 -4 -6 -3 44.7 5.8
 -4 -6 -3 29.8 5.5
 4 6 3 45.1 6.6
 4 6 3 25.7 4.3
 4 6 3 28.4 5.5
 4 6 3 33.8 5
 -5 -6 -3 232.88 12.8
 -5 -6 -3 221.08 14.3
 -5 -6 -3 232.08 14
 -5 -6 -3 226.18 16
 5 6 3 231.68 16.4
 5 6 3 235.28 13.3
 5 6 3 215.78 13.4
 5 6 3 233.48 14.5
 -6 -6 -3 20.2 4.4
 -6 -6 -3 12.2 3.3
 -6 -6 -3 12.3 4.2
 6 6 3 10.9 4.1
 6 6 3 11.3 5.1
 6 6 3 12.1 3.3
 -7 -6 -3 695.93 29.9
 -7 -6 -3 671.93 28.7
 -7 -6 -3 661.23 30.9
 7 6 3 633.34 29.1
 7 6 3 668.43 29.5
 7 6 3 682.73 35.5
 7 6 3 612.24 31.1
 -8 -6 -3 279.97 15.7
 -8 -6 -3 254.67 16.8
 -8 -6 -3 277.87 15.3
 -8 -6 -3 270.37 13.4
 8 6 3 264.37 15.3
 8 6 3 272.17 21.1
 8 6 3 265.67 17.6
 8 6 3 295.47 16.4
 -9 -6 -3 80.89 6.7
 -9 -6 -3 88.89 11
 -9 -6 -3 99.19 8.5
 -9 -6 -3 86.59 8.1
 9 6 3 82.99 12.5
 9 6 3 98.59 8.3
 9 6 3 92.79 9.1
 9 6 3 114.69 15.6
 -10 -6 -3 58.69 6
 -10 -6 -3 70.49 9
 -10 -6 -3 66.99 9.9
 -10 -6 -3 62.39 6.8
 10 6 3 53.69 10.8
 10 6 3 64.79 9.1
 10 6 3 61.69 6.7
 10 6 3 68.59 11.6
 -11 -6 -3 -1.1 2.2
 -11 -6 -3 4 3.7
 -11 -6 -3 4.9 3.3
 -11 -6 -3 -1.9 1.8
 11 6 3 3.3 2.9
 11 6 3 2.1 2.8
 11 6 3 5.5 5.2
 11 6 3 0.7 4.1
 -12 -6 -3 117.79 9.4
 -12 -6 -3 100.19 10.4
 -12 -6 -3 129.79 12.1
 12 6 3 121.09 11.7
 12 6 3 116.49 9.7
 12 6 3 103.79 17
 12 6 3 124.59 17
 -13 -6 -3 6.8 4.4
 -13 -6 -3 7.4 3.7
 13 6 3 0.4 7.3
 13 6 3 9.3 6.7
 13 6 3 12 4.3
 -14 -6 -3 1.4 4.2
 14 6 3 1.3 8.4
 14 6 3 0.9 7.6
 -15 -6 -3 24.7 6.5
 -15 -6 -3 21.1 6.3
 15 6 3 16.4 9.8
 15 6 3 28.1 8
 -16 -6 -3 53.29 9.6
 -16 -6 -3 51.99 10.2
 -16 -6 -3 63.09 9.3
 16 6 3 67.09 18.9
 16 6 3 65.89 11.7
 -17 -6 -3 -5.9 5.2
 -17 -6 -3 -4.4 6.3
 -17 -6 -3 -0.1 6
 17 6 3 3 6.4
 12 -7 -3 8.6 7.9
 12 -7 -3 4.6 7.3
 11 -7 -3 13.1 5.7
 11 -7 -3 14.9 8.3
 10 -7 -3 19.9 6.8
 10 -7 -3 16.2 7.9
 -10 7 3 22.2 5
 9 -7 -3 3.6 4.3
 9 -7 -3 1.7 9.1
 -9 7 3 2.4 4.2
 -9 7 3 0.8 3.8
 -9 7 3 9.2 6.9
 8 -7 -3 -4.9 5.6
 8 -7 -3 -0.5 7.4
 8 -7 -3 -1.2 3.6
 8 -7 -3 0.3 4.2
 -8 7 3 1.4 4.6
 -8 7 3 -2 3.2
 -8 7 3 -0.3 3.4
 -8 7 3 1.2 2.4
 7 -7 -3 18.6 8.4
 7 -7 -3 17.3 5.5
 7 -7 -3 18.7 8.9
 7 -7 -3 6.4 4.1
 -7 7 3 14 3.6
 -7 7 3 12.2 5
 -7 7 3 12.3 5.1
 6 -7 -3 37.9 8
 6 -7 -3 51.99 11.7
 6 -7 -3 40.9 8.9
 6 -7 -3 31.1 8.7
 -6 7 3 42.2 7.4
 -6 7 3 37.5 7.1
 -6 7 3 43.2 6.7
 -6 7 3 47.8 9.6
 5 -7 -3 114.89 11.9
 5 -7 -3 121.29 13.9
 5 -7 -3 125.09 12.8
 5 -7 -3 134.09 18.2
 -5 7 3 114.39 11.2
 -5 7 3 102.19 8.9
 -5 7 3 101.79 9.6
 -5 7 3 95.79 10.8
 4 -7 -3 227.78 16.4
 4 -7 -3 212.28 16.1
 4 -7 -3 233.18 18.5
 4 -7 -3 196.08 16.6
 -4 7 3 206.78 15.4
 -4 7 3 225.08 14.4
 -4 7 3 197.08 13.2
 3 -7 -3 303.47 21
 3 -7 -3 298.67 19.1
 3 -7 -3 303.37 19.4
 3 -7 -3 270.87 19.4
 -3 7 3 309.77 19
 -3 7 3 341.17 17.7
 -3 7 3 308.17 17.8
 -3 7 3 290.17 18.5
 2 -7 -3 63.09 10.7
 2 -7 -3 61.99 9.6
 2 -7 -3 68.39 9.6
 2 -7 -3 76.99 8.5
 2 -7 -3 76.99 10.3
 -2 7 3 63.49 10.4
 -2 7 3 73.39 7.2
 -2 7 3 72.99 8.1
 -2 7 3 82.19 9.9
 1 -7 -3 5.2 2.5
 1 -7 -3 11.3 3.9
 1 -7 -3 6.2 3.7
 1 -7 -3 5.6 3.1
 1 -7 -3 5.3 4
 -1 7 3 7.8 3.5
 -1 7 3 7.9 4.1
 -1 7 3 6.6 3.4
 -1 7 3 7.7 3.3
 0 -7 -3 50.49 8.8
 0 -7 -3 58.39 9.3
 0 -7 -3 40.8 5.8
 0 -7 -3 47.2 7.8
 0 -7 -3 45.7 6.8
 0 7 3 44.9 6.3
 0 7 3 66.09 8.9
 0 7 3 69.79 8.7
 0 7 3 61.99 8.8
 0 7 3 56.99 9
 -1 -7 -3 3.3 4.1
 -1 -7 -3 1.7 2.3
 -1 -7 -3 4.2 2.6
 -1 -7 -3 1 1.9
 1 7 3 0.8 2.7
 1 7 3 -0.6 1.7
 1 7 3 -0.6 1.9
 1 7 3 5.2 2.5
 1 7 3 4.8 3
 -2 -7 -3 428.36 23.7
 -2 -7 -3 399.96 20.1
 -2 -7 -3 415.46 22
 -2 -7 -3 406.06 21.8
 -2 -7 -3 422.76 20.6
 2 7 3 432.16 21.8
 2 7 3 453.35 23.5
 2 7 3 428.06 22.2
 2 7 3 445.16 22.1
 -3 -7 -3 13.2 4.3
 -3 -7 -3 18.8 3.7
 -3 -7 -3 8.9 2.8
 -3 -7 -3 27.7 6.8
 -3 -7 -3 15.4 3.8
 3 7 3 15.5 4.5
 3 7 3 12.2 4
 3 7 3 21 4.4
 -4 -7 -3 75.29 6.9
 -4 -7 -3 78.19 6.6
 -4 -7 -3 59.99 8.7
 -4 -7 -3 66.69 7.8
 4 7 3 91.49 12.5
 4 7 3 87.69 10.4
 4 7 3 66.29 7.3
 -5 -7 -3 3.7 3.1
 -5 -7 -3 -0.3 1.6
 -5 -7 -3 0.7 1.7
 -5 -7 -3 5.2 3.7
 5 7 3 12.9 4.7
 5 7 3 4.8 3.8
 5 7 3 5.4 2.8
 5 7 3 1 2.1
 -6 -7 -3 62.19 6.3
 -6 -7 -3 66.79 10.9
 -6 -7 -3 62.09 9
 6 7 3 58.69 7.5
 6 7 3 44.3 7.4
 6 7 3 51.39 7.2
 -7 -7 -3 36.4 5.9
 -7 -7 -3 28.2 6.4
 7 7 3 25.2 6.4
 7 7 3 34.6 6.3
 7 7 3 36.5 6.2
 7 7 3 40.1 7.4
 -8 -7 -3 190.78 12.4
 -8 -7 -3 172.78 14.4
 -8 -7 -3 171.18 13.7
 8 7 3 176.88 12.5
 8 7 3 195.48 17.3
 8 7 3 157.88 14
 8 7 3 177.38 12.6
 -9 -7 -3 51.59 8.8
 -9 -7 -3 63.99 10.2
 -9 -7 -3 60.59 8.4
 -9 -7 -3 54.19 6.6
 9 7 3 56.59 8
 9 7 3 57.49 8.5
 9 7 3 58.29 10.2
 9 7 3 39.1 8.1
 -10 -7 -3 -1 2.4
 -10 -7 -3 -0.1 1.4
 -10 -7 -3 1.8 3.9
 -10 -7 -3 -2.5 1.7
 10 7 3 1.6 3.8
 10 7 3 -1.4 2.4
 10 7 3 -3.3 3.2
 10 7 3 -1.8 1.6
 -11 -7 -3 18.1 5.2
 -11 -7 -3 17.9 5.6
 -11 -7 -3 24.1 6.1
 -11 -7 -3 25.2 5
 11 7 3 9.2 5.6
 11 7 3 22.6 5.5
 11 7 3 28.2 9.8
 11 7 3 16.7 5.5
 -12 -7 -3 -3.7 2.9
 -12 -7 -3 3.9 4.1
 -12 -7 -3 1.8 2.5
 12 7 3 5.1 5.2
 12 7 3 -1.9 2.4
 12 7 3 0.9 3
 12 7 3 8.1 6.2
 -13 -7 -3 0.6 4.7
 -13 -7 -3 6.8 3.3
 -13 -7 -3 3.9 4.4
 13 7 3 -4.8 3.5
 13 7 3 0.8 3.1
 13 7 3 2 5.5
 13 7 3 -2.6 6.6
 -14 -7 -3 17.3 6.4
 -14 -7 -3 20 6
 14 7 3 14.2 9
 14 7 3 18.7 6.4
 14 7 3 26.6 10.6
 -15 -7 -3 12.4 5.5
 -15 -7 -3 14.4 7.2
 -15 -7 -3 14.1 6.9
 15 7 3 15.5 6
 15 7 3 8.1 11.9
 -16 -7 -3 1.7 6.3
 -16 -7 -3 11.6 4.8
 16 7 3 10 6.3
 16 7 3 12.5 9.1
 -17 -7 -3 78.29 10.9
 -17 -7 -3 73.79 11.4
 17 7 3 79.99 13.1
 17 7 3 46 21.7
 11 -8 -3 28.3 9.4
 11 -8 -3 15.2 8.3
 10 -8 -3 76.89 12.7
 10 -8 -3 112.59 16.5
 9 -8 -3 4 5.5
 9 -8 -3 14.6 7.4
 -9 8 3 8.8 4.4
 8 -8 -3 20.1 9.3
 8 -8 -3 18.4 9.4
 8 -8 -3 40.3 9.8
 8 -8 -3 40.6 10.5
 -8 8 3 29 6.3
 -8 8 3 37.6 6.5
 -8 8 3 33.4 9.2
 -8 8 3 34.4 5.9
 7 -8 -3 84.69 14.6
 7 -8 -3 77.99 12.5
 7 -8 -3 69.19 16.8
 -7 8 3 67.89 9.2
 -7 8 3 71.79 9.6
 -7 8 3 73.59 9.1
 -7 8 3 79.19 13.3
 6 -8 -3 23.6 8.3
 6 -8 -3 11.3 6.7
 6 -8 -3 12.6 4.6
 6 -8 -3 15.8 5.5
 -6 8 3 18.7 5.3
 -6 8 3 23.5 5.4
 -6 8 3 20.7 5.7
 5 -8 -3 1.4 5.6
 5 -8 -3 -0.4 4.1
 5 -8 -3 6.8 3.3
 5 -8 -3 6.6 4.5
 -5 8 3 7.3 3.3
 -5 8 3 5.1 3.9
 -5 8 3 -3.4 3.1
 -5 8 3 -0.1 2.2
 4 -8 -3 101.09 13.3
 4 -8 -3 168.58 17.2
 4 -8 -3 114.69 16.9
 4 -8 -3 120.49 12.5
 -4 8 3 120.29 10.2
 -4 8 3 102.79 12.6
 -4 8 3 118.89 10.1
 -4 8 3 102.49 11.1
 3 -8 -3 792.92 40.4
 3 -8 -3 838.42 40
 3 -8 -3 846.52 42.8
 3 -8 -3 848.52 40.3
 -3 8 3 855.41 44.1
 -3 8 3 868.11 37.6
 -3 8 3 864.11 37.6
 -3 8 3 841.02 39.2
 2 -8 -3 352.76 22.1
 2 -8 -3 343.07 23.1
 2 -8 -3 359.26 21.8
 2 -8 -3 341.47 20.6
 2 -8 -3 352.56 21.1
 -2 8 3 382.86 20.1
 -2 8 3 357.86 21.1
 -2 8 3 364.06 21.4
 -2 8 3 330.67 19.5
 1 -8 -3 25.4 6.6
 1 -8 -3 33.6 7.3
 1 -8 -3 36.5 7.6
 1 -8 -3 43.1 8.1
 1 -8 -3 25.4 7.5
 -1 8 3 31.6 6.2
 -1 8 3 22.1 4.6
 -1 8 3 23.7 5.6
 -1 8 3 28.8 6.7
 0 -8 -3 61.49 11
 0 -8 -3 46.4 7.6
 0 -8 -3 58.19 9.1
 0 -8 -3 33.7 7.1
 0 -8 -3 30.5 5.4
 0 8 3 39.3 6
 0 8 3 52.09 7.9
 0 8 3 47.8 7.5
 0 8 3 52.09 8.6
 0 8 3 47.1 7.9
 -1 -8 -3 218.78 17
 -1 -8 -3 292.57 17.3
 -1 -8 -3 258.77 15.5
 -1 -8 -3 242.78 14.9
 -1 -8 -3 283.67 16.9
 1 8 3 249.08 16.6
 1 8 3 251.17 15.3
 1 8 3 249.38 15.8
 1 8 3 249.97 16.8
 1 8 3 243.78 15.7
 -2 -8 -3 59.89 7.7
 -2 -8 -3 80.09 11.5
 -2 -8 -3 84.09 10.1
 -2 -8 -3 68.59 7.9
 2 8 3 84.69 8.4
 2 8 3 70.79 9.4
 2 8 3 81.49 8.5
 2 8 3 64.89 9
 -3 -8 -3 198.88 13
 -3 -8 -3 204.78 12.8
 -3 -8 -3 196.58 15.2
 -3 -8 -3 212.98 14.9
 3 8 3 211.78 14.5
 3 8 3 242.08 15
 3 8 3 213.38 14.6
 3 8 3 216.38 15.4
 -4 -8 -3 450.85 24.3
 -4 -8 -3 476.05 22
 -4 -8 -3 476.95 25.6
 -4 -8 -3 470.35 24.7
 -4 -8 -3 475.95 22.6
 4 8 3 441.46 22.6
 4 8 3 416.16 23.2
 4 8 3 472.75 25.9
 4 8 3 459.65 24.1
 -5 -8 -3 13.7 4.8
 -5 -8 -3 12.8 5.6
 -5 -8 -3 8.3 3.3
 -5 -8 -3 19.1 4.2
 -5 -8 -3 15.2 5.2
 5 8 3 13.4 4.4
 5 8 3 12.3 4.7
 5 8 3 17.1 6.1
 5 8 3 9.8 3.5
 -6 -8 -3 118.79 11.1
 -6 -8 -3 110.19 9.3
 -6 -8 -3 123.89 12.1
 -6 -8 -3 109.79 10.3
 6 8 3 106.29 11.7
 6 8 3 128.59 10.3
 6 8 3 121.69 10.5
 6 8 3 115.39 11.1
 -7 -8 -3 135.09 10.2
 -7 -8 -3 138.19 11.6
 -7 -8 -3 124.89 11.6
 7 8 3 131.69 12.1
 7 8 3 134.29 11.3
 7 8 3 136.19 13.8
 7 8 3 133.19 10.9
 -8 -8 -3 22.5 6.1
 -8 -8 -3 19.1 4.8
 -8 -8 -3 17.3 4.6
 8 8 3 11.6 5.2
 8 8 3 24.7 6
 8 8 3 13.3 4.3
 8 8 3 12.7 4.8
 -9 -8 -3 144.09 11.9
 -9 -8 -3 137.79 12.8
 -9 -8 -3 138.79 12.8
 9 8 3 157.58 16.2
 9 8 3 133.19 17.8
 9 8 3 144.39 11.9
 9 8 3 147.69 12.2
 -10 -8 -3 30.1 8.1
 -10 -8 -3 26.4 6.6
 -10 -8 -3 35.2 5.6
 -10 -8 -3 38.4 6.7
 10 8 3 39.8 7
 10 8 3 41.7 8.9
 10 8 3 24.1 9.4
 10 8 3 40.3 7.6
 -11 -8 -3 80.89 8.9
 -11 -8 -3 81.69 12.2
 -11 -8 -3 83.09 7.5
 -11 -8 -3 80.19 10.4
 11 8 3 49.9 11.5
 11 8 3 72.89 10.4
 11 8 3 79.09 10.1
 11 8 3 101.29 14.6
 -12 -8 -3 52.69 9
 -12 -8 -3 60.49 8.3
 -12 -8 -3 48.7 10
 -12 -8 -3 49.99 8.6
 12 8 3 51.19 11.1
 12 8 3 39.9 8.4
 12 8 3 45.6 7.7
 12 8 3 29.9 11.2
 -13 -8 -3 114.99 10.3
 -13 -8 -3 103.79 13.8
 -13 -8 -3 122.39 10.2
 -13 -8 -3 111.99 11.3
 13 8 3 112.59 21.1
 13 8 3 122.69 11.3
 13 8 3 118.29 12.5
 -14 -8 -3 67.39 11.3
 -14 -8 -3 38.8 9.4
 14 8 3 33.7 8.2
 14 8 3 44.8 7.3
 14 8 3 49.6 15.8
 14 8 3 44.3 11.8
 -15 -8 -3 26.9 8.3
 -15 -8 -3 16.1 5.2
 -15 -8 -3 16.9 7.3
 15 8 3 25.1 7.9
 15 8 3 27.3 11.9
 -16 -8 -3 85.09 12.6
 -16 -8 -3 75.79 10.5
 -16 -8 -3 91.49 12.8
 16 8 3 88.29 14.1
 16 8 3 92.09 21
 -17 -8 -3 127.59 15.3
 -17 -8 -3 116.19 15.9
 -17 -8 -3 136.29 14.6
 17 8 3 121.69 17.4
 17 8 3 70.39 16.3
 10 -9 -3 67.79 13.3
 10 -9 -3 69.69 13.9
 9 -9 -3 239.78 21.7
 9 -9 -3 242.98 21.9
 8 -9 -3 53.79 14.3
 8 -9 -3 55.19 11.8
 8 -9 -3 48.9 10.7
 -8 9 3 48.3 7.4
 -8 9 3 52.29 6.9
 -8 9 3 48.4 7.6
 7 -9 -3 16.5 9.3
 7 -9 -3 29.2 8.4
 7 -9 -3 21.1 8.6
 7 -9 -3 38.1 15.2
 -7 9 3 16.7 5
 -7 9 3 20.2 6.9
 -7 9 3 12.7 5
 -7 9 3 21.2 5.4
 6 -9 -3 18.2 6.9
 6 -9 -3 4.5 6.3
 6 -9 -3 6 6.6
 6 -9 -3 0.9 5.8
 -6 9 3 2.1 3.7
 -6 9 3 3 4.4
 -6 9 3 6.3 4.4
 -6 9 3 2.1 3
 5 -9 -3 18.5 7
 5 -9 -3 11.4 6.6
 5 -9 -3 26.6 8.9
 5 -9 -3 15.9 6.6
 -5 9 3 18.6 5.5
 -5 9 3 13.1 4.7
 -5 9 3 25.1 6
 4 -9 -3 9.2 4.6
 4 -9 -3 8.5 5.2
 4 -9 -3 9.8 5
 4 -9 -3 3.6 5.1
 -4 9 3 -1.2 2.4
 -4 9 3 4.4 3.3
 -4 9 3 2.6 3.2
 -4 9 3 1.5 2.8
 3 -9 -3 36.9 8.8
 3 -9 -3 20.9 6.2
 3 -9 -3 22 6.8
 -3 9 3 24.5 6.6
 -3 9 3 35 7.2
 -3 9 3 23.7 5.7
 -3 9 3 34.3 6.1
 2 -9 -3 326.07 21.2
 2 -9 -3 352.96 21.4
 2 -9 -3 350.96 22.5
 2 -9 -3 354.96 22.5
 2 -9 -3 343.67 24.1
 -2 9 3 363.96 20.4
 -2 9 3 343.67 20.5
 -2 9 3 377.96 22.3
 -2 9 3 330.57 21
 1 -9 -3 219.78 16.2
 1 -9 -3 177.68 16.3
 1 -9 -3 189.58 14.8
 1 -9 -3 186.18 14.6
 1 -9 -3 189.08 15.4
 -1 9 3 183.68 14.8
 -1 9 3 194.38 14.2
 -1 9 3 204.28 15.1
 -1 9 3 181.18 13.6
 0 -9 -3 223.08 16.2
 0 -9 -3 221.58 16.4
 0 -9 -3 231.18 15.7
 0 -9 -3 245.38 18.1
 0 -9 -3 229.88 16.3
 0 9 3 215.18 15.3
 0 9 3 211.28 17.6
 0 9 3 241.38 16.7
 0 9 3 204.18 14.8
 -1 -9 -3 81.99 8.7
 -1 -9 -3 93.19 13.6
 -1 -9 -3 74.59 11
 -1 -9 -3 87.79 10.6
 -1 -9 -3 74.19 10.5
 1 9 3 94.09 12
 1 9 3 87.99 10.8
 1 9 3 82.49 8.6
 1 9 3 77.99 8.6
 1 9 3 86.19 10
 -2 -9 -3 30.1 6
 -2 -9 -3 49.2 8.2
 -2 -9 -3 39.6 8.7
 -2 -9 -3 55.39 8.7
 -2 -9 -3 39.4 6.7
 2 9 3 42.3 7.5
 2 9 3 54.89 8.8
 2 9 3 38.8 7.6
 2 9 3 41.7 9.5
 -3 -9 -3 58.69 10.3
 -3 -9 -3 38.4 7.7
 -3 -9 -3 43.4 7.7
 -3 -9 -3 40.6 6.3
 -3 -9 -3 51.99 7.7
 3 9 3 60.69 9.7
 3 9 3 52.29 8.3
 3 9 3 43.3 7.8
 -4 -9 -3 61.89 9.7
 -4 -9 -3 60.99 7.8
 -4 -9 -3 60.39 10.1
 -4 -9 -3 42.9 7.8
 -4 -9 -3 74.89 9
 4 9 3 43.1 7.2
 4 9 3 65.39 9.6
 -5 -9 -3 -1.7 2.4
 -5 -9 -3 -1 1.8
 -5 -9 -3 0.8 2.3
 -5 -9 -3 0.8 2.4
 -5 -9 -3 -0.9 2.9
 5 9 3 4.2 3.2
 5 9 3 1.9 2.8
 5 9 3 4.5 4
 5 9 3 2.1 3.2
 -6 -9 -3 159.68 14.2
 -6 -9 -3 134.59 11
 -6 -9 -3 155.08 13.2
 -6 -9 -3 133.49 12.9
 6 9 3 155.68 12.9
 6 9 3 180.88 15.5
 6 9 3 135.89 14
 6 9 3 146.09 11.7
 -7 -9 -3 370.36 21
 -7 -9 -3 274.27 20.4
 -7 -9 -3 318.47 20.7
 -7 -9 -3 321.07 18.5
 7 9 3 329.87 22.6
 7 9 3 312.67 18.7
 7 9 3 283.37 20
 7 9 3 311.87 19.5
 -8 -9 -3 105.59 11
 -8 -9 -3 134.29 10.8
 -8 -9 -3 133.29 15.6
 8 9 3 126.79 11.3
 8 9 3 125.39 11.6
 8 9 3 124.19 17.6
 8 9 3 106.69 13.7
 -9 -9 -3 12.4 4.5
 -9 -9 -3 7.8 4.9
 -9 -9 -3 9.2 3.6
 9 9 3 9.1 5.1
 9 9 3 12.4 3.9
 9 9 3 8.1 3.8
 9 9 3 8.8 4
 -10 -9 -3 129.29 15.9
 -10 -9 -3 103.69 10.9
 -10 -9 -3 106.19 8.6
 -10 -9 -3 123.79 12.7
 10 9 3 117.09 20.1
 10 9 3 78.99 10.9
 10 9 3 101.69 17.5
 10 9 3 94.79 13.4
 -11 -9 -3 71.29 12.2
 -11 -9 -3 57.59 8.5
 -11 -9 -3 64.79 6.9
 -11 -9 -3 74.09 11
 11 9 3 55.29 11.5
 11 9 3 68.39 11.9
 11 9 3 68.39 10.8
 -12 -9 -3 5.7 4.1
 -12 -9 -3 10.4 4.8
 -12 -9 -3 2.8 3.3
 -12 -9 -3 6 3.1
 12 9 3 5 3.7
 12 9 3 3.4 4.2
 12 9 3 6 5.2
 12 9 3 11.1 7.2
 -13 -9 -3 25.1 6.3
 -13 -9 -3 27.9 6.3
 -13 -9 -3 27.1 7.9
 -13 -9 -3 27.8 8.2
 13 9 3 16.1 9.1
 13 9 3 25 10.9
 13 9 3 26.6 9.6
 -14 -9 -3 10.1 4.7
 -14 -9 -3 7 6
 -14 -9 -3 12 6.6
 -14 -9 -3 13.6 4.6
 14 9 3 13.9 6.1
 14 9 3 25.3 10.7
 14 9 3 10.7 7.8
 -15 -9 -3 77.39 13.3
 -15 -9 -3 84.09 12.8
 -15 -9 -3 70.99 10.2
 15 9 3 73.19 10.6
 15 9 3 86.09 22.2
 15 9 3 53.59 11.2
 -16 -9 -3 17.6 6.8
 -16 -9 -3 27 11.3
 16 9 3 26.1 11
 16 9 3 47.3 10.8
 -17 -9 -3 4.3 6.5
 -17 -9 -3 7.2 8.5
 17 9 3 4.8 11.3
 17 9 3 19.6 8.2
 10 -10 -3 14.5 9.6
 10 -10 -3 7.2 7.3
 9 -10 -3 34.9 10.2
 9 -10 -3 29.7 11.2
 8 -10 -3 49.6 11
 8 -10 -3 53.89 12.9
 -8 10 3 43.6 7.7
 7 -10 -3 -9.7 8.2
 7 -10 -3 0.3 4.9
 7 -10 -3 -0.6 4.6
 -7 10 3 1.2 3.5
 -7 10 3 5.8 5.3
 -7 10 3 -1.8 3.7
 6 -10 -3 58.89 15.6
 6 -10 -3 76.69 13.7
 6 -10 -3 65.89 12.2
 -6 10 3 54.09 10.4
 -6 10 3 90.89 14.2
 -6 10 3 74.89 9.5
 -6 10 3 68.09 8.5
 5 -10 -3 27.5 8.2
 5 -10 -3 20.1 8.5
 5 -10 -3 18.6 10.1
 5 -10 -3 18.4 6.8
 -5 10 3 17.6 5.1
 -5 10 3 9.9 4.5
 -5 10 3 16.9 6.1
 -5 10 3 13.9 6.3
 4 -10 -3 -4.4 4.9
 4 -10 -3 5.9 6
 4 -10 -3 -2.3 3.2
 4 -10 -3 -0.4 3.5
 -4 10 3 5.3 4.1
 -4 10 3 3.5 3.6
 -4 10 3 3.8 3.7
 3 -10 -3 -0.3 3.2
 3 -10 -3 2.3 3.9
 3 -10 -3 -3.5 3.8
 3 -10 -3 -1.3 3.3
 3 -10 -3 2.8 5.9
 -3 10 3 6.2 4.6
 -3 10 3 3.5 3.2
 -3 10 3 4.7 4
 2 -10 -3 7.5 4.7
 2 -10 -3 5.2 3.9
 2 -10 -3 0.9 3.2
 2 -10 -3 4.3 4.7
 2 -10 -3 7.4 3.4
 -2 10 3 8.3 4.9
 -2 10 3 6.1 3.6
 -2 10 3 11.6 4.5
 -2 10 3 3.9 3.3
 1 -10 -3 159.28 16.3
 1 -10 -3 122.19 12.5
 1 -10 -3 148.69 14.9
 1 -10 -3 148.49 14.3
 -1 10 3 138.59 12.2
 -1 10 3 127.79 11.8
 -1 10 3 144.39 13.4
 -1 10 3 131.69 12.5
 0 -10 -3 52.49 9.8
 0 -10 -3 50.39 8.5
 0 -10 -3 46.7 8.2
 0 -10 -3 49.2 9.4
 0 10 3 58.89 11.2
 0 10 3 60.39 9.5
 0 10 3 74.49 11.4
 0 10 3 70.09 11
 -1 -10 -3 61.99 9.8
 -1 -10 -3 48.9 9.3
 -1 -10 -3 67.99 9.2
 -1 -10 -3 36.4 7.7
 -1 -10 -3 44.6 9.5
 1 10 3 59.79 9.7
 1 10 3 58.99 8.4
 1 10 3 37.2 8
 1 10 3 43 7.3
 -2 -10 -3 88.49 14.1
 -2 -10 -3 86.09 11.7
 -2 -10 -3 76.99 9.7
 -2 -10 -3 86.89 9.2
 -2 -10 -3 65.39 9.3
 2 10 3 91.39 10
 2 10 3 83.29 12.4
 2 10 3 67.59 10.3
 2 10 3 57.29 9.1
 -3 -10 -3 132.09 11.2
 -3 -10 -3 105.49 11.7
 -3 -10 -3 125.79 10.9
 -3 -10 -3 138.79 13.4
 -3 -10 -3 147.59 13.1
 3 10 3 130.59 12.3
 3 10 3 130.99 12.3
 3 10 3 159.78 13
 3 10 3 150.98 13.2
 -4 -10 -3 78.19 11.2
 -4 -10 -3 112.99 15.2
 -4 -10 -3 86.19 8.8
 -4 -10 -3 92.69 8.9
 -4 -10 -3 81.39 11.6
 4 10 3 89.69 10.4
 4 10 3 104.99 11.1
 4 10 3 105.09 12.7
 4 10 3 57.49 8.6
 -5 -10 -3 158.68 14.1
 -5 -10 -3 202.48 15.8
 -5 -10 -3 188.28 13.4
 -5 -10 -3 182.58 15.5
 -5 -10 -3 192.88 13.1
 5 10 3 186.48 17.4
 5 10 3 193.88 15.9
 5 10 3 171.88 13.4
 5 10 3 174.38 14.4
 -6 -10 -3 164.48 11.8
 -6 -10 -3 144.79 13.2
 -6 -10 -3 148.39 11.8
 -6 -10 -3 153.18 14
 -6 -10 -3 146.99 14.1
 6 10 3 142.59 13.4
 6 10 3 162.68 13.3
 6 10 3 150.98 12.6
 6 10 3 131.29 14.1
 -7 -10 -3 2 3.8
 -7 -10 -3 11.5 5.1
 -7 -10 -3 -5.4 3.1
 -7 -10 -3 4.4 3.2
 7 10 3 6.3 5.3
 7 10 3 5 2.7
 7 10 3 4 2.8
 7 10 3 2.8 3.9
 -8 -10 -3 448.36 26.4
 -8 -10 -3 418.46 31.6
 -8 -10 -3 472.95 28.1
 8 10 3 493.25 27
 8 10 3 434.76 27.3
 8 10 3 513.75 26.3
 8 10 3 452.95 29.2
 -9 -10 -3 52.09 8.9
 -9 -10 -3 37.7 9
 -9 -10 -3 43.8 8.7
 9 10 3 53.39 9.9
 9 10 3 48.5 11.8
 9 10 3 49.3 8.7
 9 10 3 36.8 6.8
 -10 -10 -3 94.19 13.6
 -10 -10 -3 79.69 12.3
 -10 -10 -3 107.79 10.5
 10 10 3 93.99 14.6
 10 10 3 109.39 13.6
 10 10 3 94.49 10.9
 10 10 3 137.79 15.6
 -11 -10 -3 374.06 20.2
 -11 -10 -3 433.56 24.9
 -11 -10 -3 386.46 23.1
 -11 -10 -3 393.96 25.9
 11 10 3 404.06 24.2
 11 10 3 431.26 30.5
 11 10 3 332.27 25.7
 11 10 3 375.26 24.2
 -12 -10 -3 26.2 8
 -12 -10 -3 45.8 8.7
 -12 -10 -3 38.3 6.8
 -12 -10 -3 37.3 7.7
 12 10 3 55.09 10.3
 12 10 3 30 9.7
 -13 -10 -3 47.4 8.8
 -13 -10 -3 39.5 8.2
 -13 -10 -3 48.6 10.3
 -13 -10 -3 54.29 10.4
 13 10 3 44.4 11.7
 13 10 3 45 9.7
 13 10 3 39.5 15.1
 -14 -10 -3 2.7 3.5
 -14 -10 -3 14 6.8
 -14 -10 -3 11.3 4.9
 14 10 3 9.9 7.4
 14 10 3 18.7 6.6
 -15 -10 -3 5.4 4.4
 -15 -10 -3 8.5 9.9
 -15 -10 -3 2.4 5.1
 -15 -10 -3 -2.4 6.8
 15 10 3 -2.3 7.7
 15 10 3 0.6 4.5
 15 10 3 3.9 6.7
 -16 -10 -3 31.8 10.1
 -16 -10 -3 20.7 10.1
 -16 -10 -3 30.6 7.3
 16 10 3 19.5 13.1
 16 10 3 20.9 8.2
 -17 -10 -3 -1.3 6.6
 -17 -10 -3 -3.5 8.2
 -17 -10 -3 -11.9 10.4
 17 10 3 15.8 8.8
 17 10 3 -5.8 9.4
 9 -11 -3 16.8 9.3
 9 -11 -3 -1.9 6.4
 8 -11 -3 2.9 5.6
 8 -11 -3 4.1 7.5
 7 -11 -3 34.3 10.8
 7 -11 -3 48.1 10.4
 -7 11 3 37.2 8.7
 6 -11 -3 9.7 8.3
 6 -11 -3 -3.1 8.7
 6 -11 -3 1.6 5.6
 6 -11 -3 7.2 6.8
 -6 11 3 3.3 4.1
 -6 11 3 1.5 5.2
 5 -11 -3 11 7.1
 5 -11 -3 22 14.8
 5 -11 -3 11.4 6.6
 -5 11 3 2.5 4
 -5 11 3 11.3 5
 -5 11 3 4.5 7.3
 4 -11 -3 79.89 14.5
 4 -11 -3 94.09 15.1
 4 -11 -3 99.39 15.3
 4 -11 -3 95.59 14.7
 -4 11 3 81.59 10.5
 -4 11 3 91.99 11.8
 -4 11 3 90.69 14
 3 -11 -3 44 10.8
 3 -11 -3 44.5 10
 3 -11 -3 42.4 8.8
 3 -11 -3 46.5 10.2
 3 -11 -3 43.3 9.1
 -3 11 3 36.2 7.1
 -3 11 3 44.8 9.3
 -3 11 3 55.09 9
 2 -11 -3 103.59 13.6
 2 -11 -3 111.59 15.1
 2 -11 -3 108.79 14.2
 2 -11 -3 67.19 12.1
 2 -11 -3 93.49 15.3
 -2 11 3 102.99 12.3
 -2 11 3 95.49 11.7
 -2 11 3 77.59 12.7
 1 -11 -3 4.7 3.8
 1 -11 -3 7.2 4.2
 1 -11 -3 5.4 6.4
 1 -11 -3 4.2 4
 1 -11 -3 0.8 4.7
 -1 11 3 5.9 3.3
 -1 11 3 10.6 4.5
 -1 11 3 9.8 4.4
 -1 11 3 12.1 4.9
 0 -11 -3 118.29 16.1
 0 -11 -3 110.39 12.1
 0 -11 -3 126.89 11.6
 0 -11 -3 126.49 13.4
 0 11 3 107.09 13.7
 0 11 3 109.49 11.3
 -1 -11 -3 106.19 11.3
 -1 -11 -3 114.09 11.2
 -1 -11 -3 157.78 14.1
 -1 -11 -3 127.89 15.7
 -1 -11 -3 113.09 16
 1 11 3 95.99 12.9
 1 11 3 113.39 11.5
 -2 -11 -3 24.8 10.4
 -2 -11 -3 13 5.9
 -2 -11 -3 20.2 6.4
 -2 -11 -3 14.9 5.2
 -2 -11 -3 18.8 6.7
 2 11 3 19.6 6
 2 11 3 15.2 5.3
 2 11 3 15.5 5.3
 -3 -11 -3 63.69 11.2
 -3 -11 -3 78.79 11.4
 -3 -11 -3 87.49 13.1
 -3 -11 -3 94.59 13.6
 3 11 3 82.19 12.3
 3 11 3 61.49 10.3
 3 11 3 75.79 12.6
 -4 -11 -3 17.9 6
 -4 -11 -3 12.1 5
 -4 -11 -3 18.6 5.5
 -4 -11 -3 22.8 6.7
 4 11 3 15.1 4.6
 4 11 3 18.5 5.9
 4 11 3 23.8 7
 -5 -11 -3 16.4 6
 -5 -11 -3 25.2 5.3
 -5 -11 -3 25 6.5
 -5 -11 -3 13 5.5
 -5 -11 -3 13.3 6.2
 5 11 3 11.2 4.9
 5 11 3 12 5.5
 5 11 3 11.8 4.9
 5 11 3 14.1 6.1
 -6 -11 -3 511.15 25.2
 -6 -11 -3 471.55 28.2
 -6 -11 -3 464.35 24.9
 -6 -11 -3 479.65 29
 -6 -11 -3 393.66 26.3
 6 11 3 436.86 26.8
 6 11 3 534.35 29.7
 6 11 3 457.25 25.5
 -7 -11 -3 130.39 13.4
 -7 -11 -3 138.09 11.7
 -7 -11 -3 156.18 14.8
 -7 -11 -3 148.59 12.2
 -7 -11 -3 136.89 14.3
 7 11 3 162.38 13.6
 7 11 3 148.09 13.8
 7 11 3 156.28 15.4
 7 11 3 135.59 14.2
 -8 -11 -3 92.49 13.5
 -8 -11 -3 54.59 10.5
 -8 -11 -3 56.09 9.1
 8 11 3 41.5 9
 8 11 3 58.69 10.1
 8 11 3 42.4 9
 8 11 3 67.99 13.4
 -9 -11 -3 407.26 25.1
 -9 -11 -3 394.26 22.4
 -9 -11 -3 373.76 25.5
 9 11 3 355.56 23
 9 11 3 382.46 24.4
 9 11 3 328.87 24.6
 9 11 3 392.26 27.8
 -10 -11 -3 12.5 5
 -10 -11 -3 30 7.3
 -10 -11 -3 16.8 7.5
 10 11 3 15.7 6.3
 10 11 3 12.9 7.1
 10 11 3 29.8 7.6
 -11 -11 -3 20.8 7
 -11 -11 -3 15.1 5.6
 -11 -11 -3 23 8.2
 11 11 3 14.7 6
 11 11 3 18.9 6.3
 11 11 3 10.6 5.3
 -12 -11 -3 18.9 7.6
 -12 -11 -3 11.7 4.8
 12 11 3 12.9 5.7
 12 11 3 16.2 9.7
 12 11 3 0.1 5.6
 12 11 3 16.8 6.2
 -13 -11 -3 3.5 5.2
 -13 -11 -3 7.7 7.2
 -13 -11 -3 7.2 4.1
 13 11 3 13.6 7.3
 13 11 3 1.1 4.4
 13 11 3 5.5 8.5
 13 11 3 6.5 4.3
 -14 -11 -3 24.8 9.6
 -14 -11 -3 27.3 7.8
 -14 -11 -3 31.7 9.1
 -14 -11 -3 24.8 6.3
 14 11 3 38.8 9.5
 14 11 3 31 6.9
 14 11 3 19.9 9.9
 -15 -11 -3 13 8.4
 -15 -11 -3 10 8.9
 -15 -11 -3 21.2 7.4
 -15 -11 -3 27.8 6.7
 15 11 3 27.6 8.5
 15 11 3 14.6 6.7
 15 11 3 18.7 11.8
 -16 -11 -3 49.8 11.6
 -16 -11 -3 38.9 11.7
 -16 -11 -3 53.99 9.6
 16 11 3 53.09 11.6
 16 11 3 73.99 13.8
 16 11 3 49.2 15.1
 -17 -11 -3 117.09 14.8
 -17 -11 -3 132.09 18.7
 17 11 3 135.89 26.6
 17 11 3 121.09 21.4
 8 -12 -3 2.9 8.6
 8 -12 -3 7.7 8
 -8 12 3 -7.8 10.2
 7 -12 -3 29.4 10.9
 7 -12 -3 27.8 10.8
 -7 12 3 23.5 8.9
 6 -12 -3 11.4 6.1
 6 -12 -3 19.4 9.1
 -6 12 3 21.6 7.8
 5 -12 -3 -7.3 5.4
 5 -12 -3 1.6 5.6
 5 -12 -3 -1.4 8.4
 5 -12 -3 3.6 9
 -5 12 3 -3.8 3.8
 -5 12 3 -1.9 4.7
 4 -12 -3 33.6 9.4
 4 -12 -3 15.8 11
 4 -12 -3 33.6 9.3
 4 -12 -3 34.5 9.9
 -4 12 3 16.7 6.3
 -4 12 3 28.3 6.5
 -4 12 3 21.7 6.8
 3 -12 -3 40.3 9.6
 3 -12 -3 32.7 9.5
 3 -12 -3 43.3 9.8
 3 -12 -3 23 8.4
 3 -12 -3 33.3 9.3
 -3 12 3 3.7 4.7
 -3 12 3 16.6 6
 -3 12 3 25.5 6.9
 -3 12 3 23.9 6.2
 2 -12 -3 78.49 13.5
 2 -12 -3 36.3 8.6
 2 -12 -3 72.29 13.5
 2 -12 -3 56.99 11.4
 2 -12 -3 79.69 13.4
 -2 12 3 66.79 9.8
 -2 12 3 46.4 9.6
 -2 12 3 63.79 10.6
 1 -12 -3 157.48 16.8
 1 -12 -3 162.88 15.8
 1 -12 -3 184.18 16.9
 1 -12 -3 197.48 19.3
 -1 12 3 201.48 15
 -1 12 3 172.18 15.6
 -1 12 3 195.58 15.8
 0 -12 -3 90.09 13.2
 0 -12 -3 121.49 16.4
 0 -12 -3 123.29 14.6
 0 -12 -3 91.09 14
 0 -12 -3 92.89 13.2
 0 12 3 111.49 19.6
 0 12 3 111.79 14.1
 0 12 3 113.69 12.5
 -1 -12 -3 -2.5 2.4
 -1 -12 -3 -2.3 3
 -1 -12 -3 0.4 3.4
 -1 -12 -3 6.1 4.3
 -1 -12 -3 3.8 5
 1 12 3 6.5 5.5
 1 12 3 2.8 3.5
 1 12 3 -4.3 2.3
 -2 -12 -3 8.6 4.9
 -2 -12 -3 5.7 4.5
 -2 -12 -3 1.7 3.3
 -2 -12 -3 19.1 7.1
 -2 -12 -3 0.2 3.4
 2 12 3 2.7 3.6
 2 12 3 1.8 3.6
 2 12 3 10 5.1
 2 12 3 0.7 4.3
 -3 -12 -3 41.2 8.9
 -3 -12 -3 78.59 12.2
 -3 -12 -3 58.29 11.1
 -3 -12 -3 57.09 8.7
 -3 -12 -3 57.69 11.3
 3 12 3 47.3 9.6
 3 12 3 47 9.1
 3 12 3 39.3 8.8
 3 12 3 54.19 10.1
 -4 -12 -3 23.6 6.1
 -4 -12 -3 17.9 6.1
 -4 -12 -3 25.6 6.1
 -4 -12 -3 14.7 5.5
 -4 -12 -3 14.1 5.2
 4 12 3 17.6 6.2
 4 12 3 25.3 7.2
 4 12 3 19 6.2
 4 12 3 13 5.8
 -5 -12 -3 17.7 6.4
 -5 -12 -3 19.3 5.2
 -5 -12 -3 14 6.1
 -5 -12 -3 20.1 7.1
 -5 -12 -3 29.7 6.7
 5 12 3 14.3 5.1
 5 12 3 26.4 7.7
 5 12 3 13.1 5
 5 12 3 11.3 4.7
 -6 -12 -3 46.8 10
 -6 -12 -3 58.19 9.4
 -6 -12 -3 55.59 9
 -6 -12 -3 49.4 9.9
 -6 -12 -3 42.8 10.1
 6 12 3 48.6 9.9
 6 12 3 46.5 9.4
 6 12 3 44.4 9.1
 -7 -12 -3 505.25 30
 -7 -12 -3 451.15 29.5
 -7 -12 -3 500.05 26.8
 -7 -12 -3 497.15 26.3
 7 12 3 456.35 28.5
 7 12 3 482.25 30.4
 7 12 3 518.05 28
 7 12 3 481.15 29.5
 -8 -12 -3 322.37 20.5
 -8 -12 -3 292.77 22.2
 -8 -12 -3 343.17 23.4
 -8 -12 -3 306.57 23
 -8 -12 -3 344.37 20.1
 8 12 3 284.87 21.6
 8 12 3 316.47 23.3
 8 12 3 314.67 24.1
 8 12 3 320.37 23.4
 -9 -12 -3 8 4
 -9 -12 -3 23.7 8.1
 -9 -12 -3 18.9 6.4
 9 12 3 22 6.3
 9 12 3 21.1 6.5
 9 12 3 30.2 9.4
 9 12 3 28.8 8
 -10 -12 -3 0.8 4.5
 -10 -12 -3 14 4.9
 -10 -12 -3 24.5 8.1
 10 12 3 30.9 10.6
 10 12 3 36.4 9
 10 12 3 21.7 6.3
 -11 -12 -3 32.8 7.4
 -11 -12 -3 28.9 9
 11 12 3 30.8 11
 11 12 3 48.6 10
 -12 -12 -3 15.9 5.2
 -12 -12 -3 14.4 6.4
 12 12 3 24.7 10.5
 12 12 3 18.8 7.5
 12 12 3 20.5 7.6
 12 12 3 31.8 8.3
 -13 -12 -3 79.89 12.6
 -13 -12 -3 70.39 13.6
 -13 -12 -3 72.69 12.4
 13 12 3 68.29 12.6
 13 12 3 69.99 17.8
 13 12 3 67.39 11.7
 -14 -12 -3 44.1 12.6
 -14 -12 -3 63.79 11.9
 -14 -12 -3 45.3 8.5
 -14 -12 -3 57.59 11.3
 14 12 3 64.29 15.8
 14 12 3 35.3 9
 14 12 3 45.8 11.3
 -15 -12 -3 4.3 5.1
 -15 -12 -3 6.6 5.5
 -15 -12 -3 4.9 7.6
 15 12 3 6.9 7.6
 15 12 3 14.4 10.7
 15 12 3 7.4 4.6
 -16 -12 -3 77.09 15.1
 -16 -12 -3 71.99 11
 -16 -12 -3 91.79 14
 16 12 3 78.89 14.6
 16 12 3 84.89 13.4
 16 12 3 76.69 19
 -17 -12 -3 103.49 16.6
 -17 -12 -3 131.79 15.2
 17 12 3 135.29 17.6
 17 12 3 131.49 19.4
 17 12 3 95.69 19.7
 7 -13 -3 18.6 8.7
 7 -13 -3 15.1 9
 -7 13 3 14.6 10.7
 6 -13 -3 54.79 13.3
 6 -13 -3 50.49 13
 -6 13 3 61.89 12.1
 5 -13 -3 53.59 11.7
 5 -13 -3 65.89 14.4
 -5 13 3 54.89 6
 -5 13 3 53.59 11.1
 -5 13 3 34.2 5.2
 4 -13 -3 -1.3 5.9
 4 -13 -3 7.4 10.5
 4 -13 -3 -0.6 3.9
 -4 13 3 -1.2 4.4
 -4 13 3 -2.5 5.2
 -4 13 3 0 4.4
 3 -13 -3 27.5 10
 3 -13 -3 35.9 10
 3 -13 -3 33 8.8
 3 -13 -3 12.2 5.4
 3 -13 -3 17.4 10
 -3 13 3 26.2 6.8
 -3 13 3 25.9 8.3
 -3 13 3 27.3 6.3
 2 -13 -3 58.29 10.2
 2 -13 -3 59.19 12.1
 2 -13 -3 69.79 12.4
 2 -13 -3 56.89 12.3
 -2 13 3 63.19 10.3
 -2 13 3 56.79 9
 -2 13 3 77.29 12.8
 1 -13 -3 136.99 14
 1 -13 -3 76.29 11.5
 1 -13 -3 104.49 15.9
 1 -13 -3 132.39 14.8
 1 -13 -3 132.29 17.8
 -1 13 3 119.69 13.7
 -1 13 3 110.39 14
 0 -13 -3 53.19 11.2
 0 -13 -3 68.29 11.3
 0 -13 -3 67.89 11
 0 -13 -3 43.4 9.6
 0 -13 -3 55.99 10.2
 0 13 3 68.29 11.2
 0 13 3 83.99 11.9
 0 13 3 64.29 10.4
 -1 -13 -3 36.7 8.1
 -1 -13 -3 29 7.7
 -1 -13 -3 35 8.7
 -1 -13 -3 30.6 7.8
 1 13 3 33.7 8.5
 1 13 3 20.4 6.5
 1 13 3 31.9 8.1
 -2 -13 -3 38.5 8
 -2 -13 -3 44.6 9.9
 -2 -13 -3 38.8 7.2
 -2 -13 -3 39.6 10.2
 -2 -13 -3 50.89 11.6
 2 13 3 53.79 10.9
 2 13 3 40.1 8.4
 2 13 3 43.4 9.5
 -3 -13 -3 115.59 16.6
 -3 -13 -3 123.89 14.5
 -3 -13 -3 144.79 13.8
 -3 -13 -3 156.68 13.5
 -3 -13 -3 124.19 14.5
 3 13 3 149.88 14.7
 3 13 3 128.49 13.7
 3 13 3 128.49 18
 3 13 3 144.29 14.4
 -4 -13 -3 374.46 24.8
 -4 -13 -3 274.77 19.8
 -4 -13 -3 261.07 21.8
 -4 -13 -3 304.87 20
 4 13 3 287.57 21.7
 4 13 3 285.67 21.5
 4 13 3 284.47 20.8
 4 13 3 311.37 21.7
 -5 -13 -3 0.7 2.3
 -5 -13 -3 -1.6 3.6
 -5 -13 -3 -1.2 3.7
 -5 -13 -3 0.9 3.2
 5 13 3 3.3 4.7
 5 13 3 3.8 4.7
 5 13 3 5.5 4.3
 -6 -13 -3 3.1 5.4
 -6 -13 -3 5.4 4.5
 -6 -13 -3 -8 4
 -6 -13 -3 3.2 3.6
 6 13 3 -0.6 2.7
 6 13 3 1.9 4
 6 13 3 -0.7 4
 6 13 3 -4.7 4.1
 -7 -13 -3 77.39 13.4
 -7 -13 -3 81.49 11.5
 -7 -13 -3 53.39 10.8
 -7 -13 -3 79.09 12.4
 7 13 3 54.39 12
 7 13 3 81.79 12.8
 7 13 3 67.89 12
 7 13 3 64.99 10.7
 -8 -13 -3 165.28 13.8
 -8 -13 -3 146.79 18.8
 -8 -13 -3 149.09 15.8
 -8 -13 -3 190.18 17.1
 8 13 3 171.58 17.3
 8 13 3 132.89 15.1
 8 13 3 143.09 14.5
 8 13 3 173.88 18
 -9 -13 -3 15.4 5.5
 -9 -13 -3 17.4 6.1
 -9 -13 -3 30.7 9.5
 9 13 3 16.4 6.6
 9 13 3 12.8 8.7
 9 13 3 17.3 6.3
 -10 -13 -3 173.68 18.7
 -10 -13 -3 175.58 17.4
 10 13 3 180.88 19.5
 10 13 3 141.79 23.4
 10 13 3 184.98 17.8
 -11 -13 -3 21.4 7
 -11 -13 -3 9.3 6.1
 -11 -13 -3 20.2 8
 11 13 3 23.4 10.1
 11 13 3 17.2 6.5
 11 13 3 13.4 6.9
 11 13 3 8.8 7.9
 -12 -13 -3 -2.8 5.5
 -12 -13 -3 -0.5 6.2
 -12 -13 -3 -1.1 4
 12 13 3 3.3 5.6
 12 13 3 13.2 6.9
 12 13 3 3.9 4.7
 -13 -13 -3 4.3 6.6
 -13 -13 -3 17 8.1
 -13 -13 -3 6.6 5.3
 -13 -13 -3 5.5 4
 13 13 3 -0.7 6.5
 13 13 3 14.3 6.6
 -14 -13 -3 0.4 6.2
 -14 -13 -3 -12.2 6.3
 -14 -13 -3 -3.7 3.9
 14 13 3 8.1 7.3
 14 13 3 13.2 9.5
 14 13 3 1.6 5.1
 -15 -13 -3 9.7 8.4
 -15 -13 -3 6 5.3
 15 13 3 9.4 5.3
 15 13 3 13.1 8.5
 15 13 3 6.3 9
 -16 -13 -3 7.7 8.2
 -16 -13 -3 7.8 6.4
 -16 -13 -3 3.7 6.1
 16 13 3 6.6 11.1
 16 13 3 -16 10.1
 6 -14 -3 12.9 8.7
 6 -14 -3 -4.5 6.5
 5 -14 -3 22.1 10
 5 -14 -3 46.1 11
 4 -14 -3 -4.3 4.3
 4 -14 -3 -6.9 6.9
 -4 14 3 -3.5 4.7
 -4 14 3 9 4.5
 3 -14 -3 13.9 7.7
 3 -14 -3 11.8 9.4
 3 -14 -3 20 6.5
 3 -14 -3 33.1 10.1
 -3 14 3 16.9 5.8
 -3 14 3 9.9 6.1
 2 -14 -3 15.2 7.3
 2 -14 -3 7 6.2
 2 -14 -3 30.3 8.3
 2 -14 -3 9.3 9
 2 -14 -3 8.4 7
 -2 14 3 3.3 10.2
 -2 14 3 15.1 5.5
 -2 14 3 18.9 6.1
 1 -14 -3 -3 3.7
 1 -14 -3 3.8 7.3
 1 -14 -3 7.9 6.7
 1 -14 -3 -5 5.7
 1 -14 -3 -0.8 4.5
 -1 14 3 -2.1 6.2
 -1 14 3 3.6 5.3
 0 -14 -3 85.69 12.7
 0 -14 -3 89.39 13.5
 0 -14 -3 137.79 18.8
 0 -14 -3 106.29 15.5
 0 -14 -3 112.09 17
 0 14 3 102.89 13.1
 0 14 3 110.69 14.4
 -1 -14 -3 123.49 17.6
 -1 -14 -3 93.39 14.9
 -1 -14 -3 118.49 15.9
 -1 -14 -3 80.89 17.6
 1 14 3 125.59 15.6
 -2 -14 -3 39.5 9.2
 -2 -14 -3 25.1 8.7
 -2 -14 -3 36.6 7.9
 -2 -14 -3 51.19 10
 -2 -14 -3 41.1 10.5
 2 14 3 45.5 10.5
 2 14 3 45.9 9.6
 -3 -14 -3 6.7 6.3
 -3 -14 -3 10.5 6.3
 -3 -14 -3 4.1 4.8
 -3 -14 -3 0.2 3.7
 -3 -14 -3 0.1 3.1
 3 14 3 0.7 4.7
 3 14 3 6.9 4.7
 3 14 3 0.5 4.4
 -4 -14 -3 2.1 4
 -4 -14 -3 1.6 5
 -4 -14 -3 0.3 2.5
 -4 -14 -3 9.2 6
 -4 -14 -3 2.2 4.7
 4 14 3 2.9 4.7
 4 14 3 5.2 5.7
 4 14 3 4.5 5.1
 -5 -14 -3 19 5.4
 -5 -14 -3 3.4 3.5
 -5 -14 -3 11.7 6
 -5 -14 -3 4.2 5.8
 -5 -14 -3 6.7 4.9
 5 14 3 22.7 7.6
 5 14 3 9.4 5.1
 5 14 3 6.1 5.2
 -6 -14 -3 -6.1 4.3
 -6 -14 -3 6.7 6
 -6 -14 -3 2.7 4.9
 -6 -14 -3 3 3.9
 6 14 3 -0.2 4.7
 6 14 3 -2 4.7
 6 14 3 -2.6 3.9
 -7 -14 -3 4.8 3.8
 -7 -14 -3 5.6 4.4
 -7 -14 -3 11.7 7.2
 -7 -14 -3 6 5.4
 7 14 3 3.2 5.7
 7 14 3 7 5.8
 7 14 3 5.5 5.7
 7 14 3 -3.8 4.3
 -8 -14 -3 49.9 8.9
 -8 -14 -3 60.79 14.7
 -8 -14 -3 71.99 20.7
 -8 -14 -3 40.9 10.8
 8 14 3 92.79 19.8
 8 14 3 67.19 13.9
 8 14 3 45.1 10.1
 -9 -14 -3 144.79 17.3
 -9 -14 -3 176.38 18.9
 -9 -14 -3 215.78 16.2
 -9 -14 -3 216.58 17.6
 9 14 3 191.98 23.9
 9 14 3 216.68 24.4
 9 14 3 194.98 20.1
 -10 -14 -3 95.89 16.6
 -10 -14 -3 77.29 12.1
 -10 -14 -3 84.79 12
 10 14 3 69.19 13.6
 10 14 3 82.59 14.7
 10 14 3 95.49 15.5
 10 14 3 62.99 11.7
 -11 -14 -3 23.7 7.9
 -11 -14 -3 9.7 6
 -11 -14 -3 23.2 7.5
 11 14 3 7.1 7.3
 11 14 3 23.2 9.9
 11 14 3 12.9 7.6
 11 14 3 4.9 4.5
 -12 -14 -3 2.5 5.6
 -12 -14 -3 4.5 7.1
 12 14 3 10.5 8
 12 14 3 -4.6 6.2
 12 14 3 4.9 5.5
 -13 -14 -3 41.1 12.3
 -13 -14 -3 17.3 6.9
 13 14 3 3.3 8.7
 13 14 3 20.6 7.4
 13 14 3 0.5 7.8
 -14 -14 -3 8.3 6.1
 -14 -14 -3 -7 4.5
 -14 -14 -3 2.5 6.8
 14 14 3 -3.1 7.1
 14 14 3 1.3 5.5
 14 14 3 13.5 8.3
 -15 -14 -3 -2.9 6.3
 -15 -14 -3 -4 6.4
 -15 -14 -3 -4.4 5.5
 15 14 3 3.1 6.1
 15 14 3 14.7 11.6
 -16 -14 -3 2.7 6.5
 -16 -14 -3 10.6 9.3
 16 14 3 0.6 7.5
 16 14 3 11.3 10.6
 5 -15 -3 2.3 9.1
 5 -15 -3 3.6 7.2
 -5 15 3 0.9 11.6
 4 -15 -3 2.3 7.6
 4 -15 -3 -14.9 10.1
 -4 15 3 -2.3 8.7
 3 -15 -3 8.8 7.4
 3 -15 -3 -0.1 5.4
 -3 15 3 -1.9 5
 -3 15 3 -1 7.8
 2 -15 -3 2.8 9.2
 2 -15 -3 15.7 7
 2 -15 -3 9.8 6
 2 -15 -3 6.5 7.8
 -2 15 3 3.1 5.6
 -2 15 3 5.8 4.9
 -2 15 3 3.2 8.4
 1 -15 -3 57.49 12.6
 1 -15 -3 78.19 14.6
 1 -15 -3 81.59 14.6
 1 -15 -3 70.49 13.4
 -1 15 3 68.79 11.1
 -1 15 3 72.89 13.9
 0 -15 -3 108.39 18.1
 0 -15 -3 93.49 14.3
 0 -15 -3 106.49 17
 0 -15 -3 87.99 16.8
 0 15 3 125.19 15.4
 0 15 3 114.29 17.5
 0 15 3 98.29 13.5
 -1 -15 -3 172.18 16.6
 -1 -15 -3 198.18 18.5
 -1 -15 -3 162.98 21.3
 -1 -15 -3 177.18 20.5
 -1 -15 -3 166.88 18
 1 15 3 185.58 16.5
 1 15 3 212.38 20.2
 1 15 3 177.08 17.5
 -2 -15 -3 26.9 9.5
 -2 -15 -3 36 9.7
 -2 -15 -3 51.19 10.6
 -2 -15 -3 27.7 7.9
 -2 -15 -3 43.3 9.9
 2 15 3 51.79 9.5
 2 15 3 25 8.3
 2 15 3 33.2 8.8
 -3 -15 -3 17.6 6.7
 -3 -15 -3 19 7.3
 -3 -15 -3 16.7 6.2
 -3 -15 -3 20.4 6.7
 -3 -15 -3 9.9 6.3
 3 15 3 23.4 7.2
 3 15 3 6.3 5.9
 3 15 3 15.6 8.3
 -4 -15 -3 5.5 5.5
 -4 -15 -3 10.6 6.1
 -4 -15 -3 3.3 5.9
 -4 -15 -3 21.7 8.2
 -4 -15 -3 3.2 4.8
 4 15 3 21.4 9.1
 4 15 3 14.1 7.1
 4 15 3 11 6.2
 4 15 3 -1.6 5.4
 -5 -15 -3 22.6 9.4
 -5 -15 -3 6.7 5.4
 -5 -15 -3 9 5.8
 -5 -15 -3 18.8 6.2
 5 15 3 3.6 5.8
 5 15 3 19 6.2
 5 15 3 11 6.5
 5 15 3 13.8 6.4
 -6 -15 -3 5.9 4.6
 -6 -15 -3 12.5 6.5
 -6 -15 -3 1.6 3.4
 -6 -15 -3 9.4 6.2
 6 15 3 -5.2 4
 6 15 3 7.3 5.2
 6 15 3 14.1 6.8
 -7 -15 -3 2 4.5
 -7 -15 -3 12.9 5.8
 -7 -15 -3 7 4.9
 -7 -15 -3 11.3 7
 -7 -15 -3 7.8 5.8
 7 15 3 17.2 7.5
 7 15 3 13.1 5.7
 7 15 3 14.2 7.3
 -8 -15 -3 70.99 14
 -8 -15 -3 85.79 13.3
 -8 -15 -3 109.09 17
 -8 -15 -3 90.99 13.3
 -8 -15 -3 115.29 15.7
 8 15 3 86.69 14.8
 8 15 3 104.49 16.2
 8 15 3 91.19 15.7
 8 15 3 102.09 16.6
 -9 -15 -3 37.1 10.8
 -9 -15 -3 33.2 9.3
 -9 -15 -3 23.3 7.1
 -9 -15 -3 48.7 11.8
 9 15 3 20.6 8.5
 9 15 3 31.2 8
 9 15 3 30.2 9.4
 9 15 3 41.2 11.6
 -10 -15 -3 52.49 10.8
 -10 -15 -3 95.19 15.5
 -10 -15 -3 79.79 11.5
 10 15 3 90.79 15
 10 15 3 60.19 13.7
 10 15 3 79.99 13.4
 10 15 3 74.49 15.2
 -11 -15 -3 0 4.7
 -11 -15 -3 8 7
 -11 -15 -3 6.8 4.5
 11 15 3 -7.6 4
 11 15 3 -3.9 5.3
 -12 -15 -3 26.7 11.3
 -12 -15 -3 24 7.8
 -12 -15 -3 25.3 7.5
 12 15 3 28.1 10.7
 12 15 3 59.39 12.5
 -13 -15 -3 25 10.3
 -13 -15 -3 44.2 10.9
 13 15 3 28.5 10.8
 13 15 3 35.7 9.2
 -14 -15 -3 9.4 9.1
 -14 -15 -3 -1.4 3.9
 14 15 3 9.3 9.9
 14 15 3 1.2 6.8
 -15 -15 -3 78.89 16.5
 -15 -15 -3 39 10.8
 -15 -15 -3 46.2 13.1
 15 15 3 46.1 13.7
 15 15 3 38 17.4
 3 -16 -3 -4.1 8.1
 3 -16 -3 6.7 7
 2 -16 -3 49.4 11.6
 2 -16 -3 31.5 10.6
 2 -16 -3 27.7 12
 -2 16 3 16.2 6.7
 -2 16 3 33.1 7.6
 1 -16 -3 49.3 12.3
 1 -16 -3 58.99 15.8
 1 -16 -3 38.9 10.8
 1 -16 -3 54.79 13.4
 -1 16 3 56.39 9.5
 0 -16 -3 19.5 8.1
 0 -16 -3 12.2 12.2
 0 -16 -3 6.2 8.7
 0 -16 -3 11.8 6.7
 0 16 3 18.7 7.8
 0 16 3 11.8 8.7
 -1 -16 -3 0.6 9.8
 -1 -16 -3 -7.9 6
 -1 -16 -3 6.8 5.4
 -1 -16 -3 12.8 7.2
 1 16 3 13.8 7.6
 1 16 3 3 6.2
 -2 -16 -3 94.39 15.3
 -2 -16 -3 106.99 17.4
 -2 -16 -3 134.49 19.5
 -2 -16 -3 148.09 16.9
 2 16 3 129.49 16.7
 2 16 3 120.59 16.9
 -3 -16 -3 60.29 12.7
 -3 -16 -3 51.29 12.3
 -3 -16 -3 69.99 14.4
 -3 -16 -3 66.39 12.1
 3 16 3 51.79 11.8
 3 16 3 64.99 12
 -4 -16 -3 30 10
 -4 -16 -3 39.8 11
 -4 -16 -3 30.7 8.9
 -4 -16 -3 46 13
 4 16 3 33.3 10
 4 16 3 37.7 9.7
 -5 -16 -3 16 7.4
 -5 -16 -3 11.9 5.8
 -5 -16 -3 23.9 7.4
 -5 -16 -3 18.9 8
 5 16 3 22.3 7.5
 5 16 3 19.8 7.4
 -6 -16 -3 -1.7 4.8
 -6 -16 -3 -3.3 3.7
 -6 -16 -3 9.6 7.8
 -6 -16 -3 3.8 5.4
 6 16 3 -1.5 5.2
 6 16 3 1.7 7.7
 -7 -16 -3 12.6 7.4
 -7 -16 -3 13.7 7
 -7 -16 -3 23.8 7.8
 7 16 3 8.8 7
 7 16 3 19.4 8.5
 7 16 3 4.8 6.3
 -8 -16 -3 5.7 7.5
 -8 -16 -3 2.4 4.1
 -8 -16 -3 7.9 5.8
 -8 -16 -3 7.9 7.4
 8 16 3 5.1 6.8
 8 16 3 -3.3 7.6
 8 16 3 6.9 6.9
 -9 -16 -3 -1.6 6.2
 -9 -16 -3 -0.2 5.7
 -9 -16 -3 2.3 4.2
 9 16 3 -4.4 7.7
 9 16 3 0.7 5.5
 9 16 3 -10.4 5.9
 -10 -16 -3 32 9.7
 -10 -16 -3 45 10.7
 -10 -16 -3 24.8 7
 10 16 3 41.3 11.3
 10 16 3 25.6 8.4
 -11 -16 -3 56.89 12.6
 -11 -16 -3 53.59 13.4
 -11 -16 -3 54.09 10.5
 11 16 3 46.8 10.1
 11 16 3 38 11.3
 -12 -16 -3 -0.8 4.2
 -12 -16 -3 4.1 6.5
 -12 -16 -3 -0.3 6.6
 12 16 3 13 9.2
 12 16 3 -5.4 4.6
 -13 -16 -3 43.4 11
 -13 -16 -3 40.1 11.8
 -13 -16 -3 56.59 13.2
 13 16 3 35 13.2
 13 16 3 36.3 10.2
 -14 -16 -3 6.4 9.3
 -14 -16 -3 3.9 5.9
 -14 -16 -3 -1 6.8
 -14 -16 -3 -5.7 4.9
 14 16 3 22.8 14.3
 14 16 3 -15 8.8
 -15 -16 -3 1.2 7.4
 -15 -16 -3 -5.8 8.3
 -15 -16 -3 -6.7 6.3
 15 16 3 0.3 7
 15 16 3 3.2 9.5
 2 -17 -3 -9.9 6.1
 2 -17 -3 -13.2 8
 2 -17 -3 0.3 7.1
 1 -17 -3 11.7 9.6
 1 -17 -3 9 7.7
 1 -17 -3 6.8 12.2
 -1 17 3 2 7.4
 -1 17 3 7.9 6.7
 0 -17 -3 5.3 13
 0 -17 -3 2.2 5.3
 0 -17 -3 3.5 8.6
 0 -17 -3 5.2 6.5
 0 17 3 3.8 7.7
 0 17 3 10.4 8.5
 -1 -17 -3 9.5 5.5
 -1 -17 -3 14.4 7
 -1 -17 -3 14.5 10.8
 -1 -17 -3 17 12
 1 17 3 25.6 9.8
 1 17 3 22.5 8.8
 -2 -17 -3 29.6 10.7
 -2 -17 -3 1 7.5
 -2 -17 -3 7.5 5.6
 -2 -17 -3 10.7 6.9
 2 17 3 22.3 8.7
 2 17 3 21.4 9.3
 -3 -17 -3 9.1 5.5
 -3 -17 -3 20.3 10.1
 -3 -17 -3 9.2 8.1
 -3 -17 -3 14.3 7.2
 3 17 3 27.2 10
 3 17 3 32.3 10.1
 -4 -17 -3 -2.1 4.7
 -4 -17 -3 -2.9 7
 -4 -17 -3 -0.1 5.9
 -4 -17 -3 4.3 6.8
 4 17 3 1.9 6.9
 -5 -17 -3 3.2 5.5
 -5 -17 -3 27.8 9.3
 -5 -17 -3 13.5 8.3
 -5 -17 -3 17.1 7.9
 5 17 3 10.6 7.5
 5 17 3 22.7 7.7
 -6 -17 -3 -2.1 4.4
 -6 -17 -3 1.2 7.1
 -6 -17 -3 6.5 6.9
 -6 -17 -3 2.9 5.5
 6 17 3 9.7 10
 6 17 3 2.2 5.3
 6 17 3 12.8 8
 -7 -17 -3 51.19 12.2
 -7 -17 -3 20.7 7.8
 -7 -17 -3 16.7 7.3
 -7 -17 -3 32.1 9.2
 7 17 3 35.4 9.9
 7 17 3 21.8 9.7
 7 17 3 7.9 9.3
 -8 -17 -3 5.1 4.7
 -8 -17 -3 5.8 7.4
 -8 -17 -3 -0.2 4.9
 -8 -17 -3 7.1 7.5
 8 17 3 7.1 7.1
 8 17 3 12.4 7.7
 -9 -17 -3 96.19 14.3
 -9 -17 -3 100.29 17.5
 -9 -17 -3 102.09 18.4
 9 17 3 83.99 15.6
 9 17 3 78.19 15.8
 -10 -17 -3 69.69 13.4
 -10 -17 -3 53.59 10.3
 -10 -17 -3 59.09 13.8
 10 17 3 109.39 17.1
 10 17 3 67.29 14.6
 -11 -17 -3 3.1 6.4
 -11 -17 -3 6.7 6.8
 -11 -17 -3 -1.8 7.9
 11 17 3 2.2 8.2
 11 17 3 3.7 6.1
 -12 -17 -3 12.5 7
 -12 -17 -3 1 5.5
 -12 -17 -3 8.7 8.6
 12 17 3 11.8 8
 12 17 3 11.9 9.2
 -13 -17 -3 3 7
 -13 -17 -3 -3.2 9.9
 -13 -17 -3 0 6
 13 17 3 0.7 7.5
 13 17 3 1.5 9.5
 -14 -17 -3 3.1 6.6
 -14 -17 -3 13.1 10.3
 -14 -17 -3 -2.6 6.1
 14 17 3 -2.4 9.3
 14 17 3 -3.3 5.9
 0 -18 -3 0.4 8
 0 -18 -3 6.3 8.6
 0 -18 -3 18.8 11.3
 0 18 3 -12.1 7.2
 -1 -18 -3 10.4 13.5
 -1 -18 -3 18.5 12.4
 -1 -18 -3 20.5 8.4
 1 18 3 19.1 8.9
 1 18 3 16.3 10.1
 -2 -18 -3 11.5 8.3
 -2 -18 -3 6.3 6.6
 -2 -18 -3 7.8 9.5
 2 18 3 4.9 10.6
 2 18 3 23 9.7
 -3 -18 -3 25 9.4
 -3 -18 -3 2.8 10.7
 -3 -18 -3 31.6 10.5
 -3 -18 -3 19.5 8.1
 3 18 3 38.8 12.7
 -4 -18 -3 48.9 14.3
 -4 -18 -3 48.3 12.8
 -4 -18 -3 33.6 9.2
 -4 -18 -3 46.3 11.9
 4 18 3 61.89 13.6
 -5 -18 -3 1.8 6.2
 -5 -18 -3 11.1 10.8
 -5 -18 -3 13.6 8.6
 -5 -18 -3 2.9 6
 5 18 3 7.5 7.6
 5 18 3 4 10.5
 -6 -18 -3 30.1 11.2
 -6 -18 -3 28.4 8.2
 -6 -18 -3 39.5 11.1
 -6 -18 -3 35 11.3
 6 18 3 38.3 12.5
 6 18 3 43.4 10
 6 18 3 45.6 12.6
 -7 -18 -3 14.7 9.2
 -7 -18 -3 43.5 12
 -7 -18 -3 38.8 10.7
 -7 -18 -3 27.1 12.3
 7 18 3 21.6 8.2
 7 18 3 49 12.8
 -8 -18 -3 1.8 8.2
 -8 -18 -3 9.5 6.2
 -8 -18 -3 5.4 7.2
 -8 -18 -3 2.8 7.2
 8 18 3 4.3 8
 8 18 3 5.2 7.2
 -9 -18 -3 0.9 6
 -9 -18 -3 4 5.2
 -9 -18 -3 15.5 8.8
 9 18 3 4.2 8.3
 9 18 3 -3.8 6.5
 -10 -18 -3 18.7 9.3
 -10 -18 -3 32.4 8.6
 -10 -18 -3 52.99 14.5
 10 18 3 41.6 11
 10 18 3 23.6 10.8
 -11 -18 -3 -0.7 9.2
 -11 -18 -3 3.5 6.3
 -11 -18 -3 2.3 6
 11 18 3 6 9
 11 18 3 10.8 9.6
 -12 -18 -3 -2.2 9
 -12 -18 -3 8.5 6.5
 -12 -18 -3 8 7.6
 12 18 3 -3.1 8.8
 12 18 3 15.8 11.4
 -13 -18 -3 -6.3 5.4
 -13 -18 -3 -9 8.5
 -13 -18 -3 -14 10.6
 13 18 3 -1.2 6.6
 13 18 3 -1.1 9.8
 -3 -19 -3 21.9 13.5
 -3 -19 -3 15.7 14.6
 -3 -19 -3 44.9 10.9
 3 19 3 33.2 12.1
 -4 -19 -3 83.79 24.7
 -4 -19 -3 76.99 17.6
 -4 -19 -3 55.49 11.8
 4 19 3 70.79 16.4
 4 19 3 66.49 13.9
 -5 -19 -3 9.2 9.2
 -5 -19 -3 -1.5 10.4
 -5 -19 -3 2.2 4.7
 5 19 3 5.6 12.2
 5 19 3 -5.1 8.3
 -6 -19 -3 29.2 13
 -6 -19 -3 7 10.8
 -6 -19 -3 16.3 7.4
 6 19 3 33.2 11.9
 -7 -19 -3 4.4 9.6
 -7 -19 -3 5.2 6.3
 -7 -19 -3 24.4 16.6
 7 19 3 9.3 7.4
 7 19 3 23.3 11.7
 -8 -19 -3 23.3 13.4
 -8 -19 -3 19.3 7.1
 8 19 3 24.5 9.5
 8 19 3 19.5 8.2
 -9 -19 -3 -2.5 5.3
 -9 -19 -3 4.5 9
 -9 -19 -3 -4.4 6.7
 9 19 3 2.8 8.5
 9 19 3 7.3 8.1
 -10 -19 -3 3.8 6.2
 -10 -19 -3 6.2 9.4
 -10 -19 -3 13.9 9
 10 19 3 3.9 8.3
 10 19 3 -7.1 8.7
 -11 -19 -3 27.5 8.2
 -11 -19 -3 23.8 9.3
 -11 -19 -3 15.6 11.4
 11 19 3 23.9 11.2
 8 17 -4 -0.4 16.3
 8 17 -4 -3.3 10.1
 -8 -17 4 10.9 7.3
 -8 -17 4 -2.9 10.2
 -8 -17 4 2.4 6.7
 7 17 -4 0.8 8.3
 7 17 -4 -15.8 13.1
 -7 -17 4 -3.7 5.9
 -7 -17 4 -7.3 5.7
 6 17 -4 60.99 11.3
 -6 -17 4 44.9 12.6
 -6 -17 4 58.29 15.1
 -6 -17 4 44.8 14.6
 5 17 -4 68.39 11
 -5 -17 4 73.79 13.9
 -5 -17 4 90.79 18
 -5 -17 4 68.29 15.3
 -4 -17 4 6 10.4
 -4 -17 4 -1.4 7.3
 -4 -17 4 2 6.1
 -3 -17 4 6.5 8.2
 -3 -17 4 -1 10.1
 -3 -17 4 9.8 7.4
 10 16 -4 -7.1 6.5
 -10 -16 4 0.9 7.2
 -10 -16 4 0.2 8.4
 9 16 -4 17.9 9.1
 -9 -16 4 36.3 14.7
 8 16 -4 15 12.9
 8 16 -4 -2.7 7.8
 -8 -16 4 16.4 9.8
 -8 -16 4 -2.3 5.6
 7 16 -4 63.89 13.3
 7 16 -4 47.7 15.8
 -7 -16 4 58.69 13.7
 -7 -16 4 55.59 12.3
 -7 -16 4 74.29 15.8
 6 16 -4 29.7 10.2
 6 16 -4 42 11.7
 -6 -16 4 32.1 10.1
 -6 -16 4 36 11.4
 -6 -16 4 32.4 10.4
 5 16 -4 -0.4 6
 -5 -16 4 10.6 6.7
 -5 -16 4 18 9.7
 -5 -16 4 10.5 7.9
 4 16 -4 61.19 8.8
 -4 -16 4 41.3 11.9
 -4 -16 4 61.69 14.3
 -4 -16 4 51.39 10.9
 -3 -16 4 60.79 14.6
 -3 -16 4 49.6 11.5
 -3 -16 4 78.49 16.3
 -2 -16 4 -0.2 9.1
 -2 -16 4 6.1 6.3
 -2 -16 4 20.9 9.1
 -1 -16 4 45.1 12
 -1 -16 4 36.8 10.4
 -1 -16 4 56.29 13.9
 0 -16 4 6.2 7.5
 0 -16 4 -10.2 8.9
 0 -16 4 12 7.2
 12 15 -4 19.8 7.9
 12 15 -4 -9.5 7.1
 -12 -15 4 7.5 9.8
 11 15 -4 88.99 13.9
 -11 -15 4 96.49 19.3
 -11 -15 4 96.99 17.5
 10 15 -4 -4.6 6.8
 -10 -15 4 2.6 6.8
 -10 -15 4 -13.2 8.3
 9 15 -4 0.2 12.2
 9 15 -4 3.3 6.7
 -9 -15 4 3.3 6
 -9 -15 4 7.4 7.6
 8 15 -4 1.8 6.6
 -8 -15 4 -0.5 4.5
 -8 -15 4 3.5 7
 7 15 -4 15.6 11.4
 7 15 -4 1.4 6.7
 -7 -15 4 9.8 6.8
 -7 -15 4 3.1 8
 6 15 -4 3.2 5.6
 6 15 -4 5.2 7.7
 -6 -15 4 2.9 4.1
 -6 -15 4 7.3 6.5
 -6 -15 4 -5.5 6.5
 5 15 -4 9.7 6.2
 5 15 -4 9.5 7.9
 -5 -15 4 6.9 6.5
 -5 -15 4 10 6.2
 -5 -15 4 15 8.9
 4 15 -4 26.6 6.5
 4 15 -4 30.3 7
 -4 -15 4 14 6.5
 -4 -15 4 23.8 7.7
 -4 -15 4 37.7 11
 -3 -15 4 66.49 13.5
 -3 -15 4 32.5 11.3
 -3 -15 4 44.2 10.4
 -2 -15 4 22.9 8.8
 -2 -15 4 0.9 6
 -2 -15 4 -9.5 4.4
 -1 -15 4 35.6 11.7
 -1 -15 4 22.9 7.9
 -1 -15 4 29.4 8.7
 0 -15 4 8.1 7.7
 0 -15 4 12.2 6.9
 0 -15 4 17.2 7.5
 1 -15 4 33.3 9.2
 1 -15 4 28.2 9.3
 1 -15 4 39.3 11.3
 2 -15 4 -11.6 7.6
 2 -15 4 8.3 7.6
 2 -15 4 -2.4 6.5
 13 14 -4 25.6 10.7
 -13 -14 4 74.59 16.1
 -13 -14 4 53.49 10.8
 12 14 -4 1.3 9.2
 12 14 -4 -3.3 6.5
 -12 -14 4 14 7.9
 11 14 -4 36.5 9.2
 11 14 -4 48.9 10.4
 -11 -14 4 47.3 11.8
 -11 -14 4 44.5 12.6
 10 14 -4 72.69 12.3
 -10 -14 4 55.59 12.2
 -10 -14 4 80.89 17.4
 9 14 -4 50.29 11
 9 14 -4 22.4 12
 -9 -14 4 30.8 10
 -9 -14 4 33.2 10.9
 8 14 -4 5.6 9.4
 -8 -14 4 2.4 5.8
 -8 -14 4 0.6 7.8
 7 14 -4 1.1 5.1
 7 14 -4 0.9 8.2
 -7 -14 4 8.8 5.8
 -7 -14 4 9.2 7.8
 6 14 -4 40.1 9.2
 6 14 -4 51.29 11.2
 -6 -14 4 36.2 8.7
 -6 -14 4 50.49 11.6
 5 14 -4 18.4 8.2
 5 14 -4 17.9 6.7
 -5 -14 4 -0.2 6.5
 -5 -14 4 16.5 6.8
 -5 -14 4 17.5 7.4
 4 14 -4 19.4 7.2
 4 14 -4 17.5 5.8
 -4 -14 4 19.8 7.8
 -4 -14 4 9.3 6.5
 -4 -14 4 24.3 9
 -4 -14 4 11.3 7
 3 14 -4 8.9 4.8
 3 14 -4 14.7 6.2
 -3 -14 4 6.7 6.2
 -3 -14 4 18.8 7
 -3 -14 4 23.9 9
 -3 -14 4 13.7 7.5
 -2 -14 4 -0.1 3.8
 -2 -14 4 13.8 6.6
 -2 -14 4 14.8 7.8
 -1 -14 4 47.6 10.9
 -1 -14 4 39.8 9.2
 -1 -14 4 46.5 11.9
 0 -14 4 41.2 9.9
 0 -14 4 41.1 9.6
 0 -14 4 37.6 9.4
 1 -14 4 -5.2 4.5
 1 -14 4 10.2 6.9
 1 -14 4 2.9 6.5
 2 -14 4 15.4 7.6
 2 -14 4 17 7.7
 2 -14 4 -3.8 6.1
 2 -14 4 -4.1 6.8
 2 -14 4 11.6 6.7
 3 -14 4 39.3 9.8
 3 -14 4 63.69 13.2
 3 -14 4 62.79 12.1
 3 -14 4 56.49 13.7
 4 -14 4 -3.5 7
 4 -14 4 4.9 8.9
 4 -14 4 -0.7 9.7
 4 -14 4 -3.8 5.8
 14 13 -4 14.5 8.1
 -14 -13 4 14 8.1
 -14 -13 4 30.8 11.6
 13 13 -4 -2.6 7.3
 13 13 -4 3.8 7.1
 -13 -13 4 -7.6 4.9
 12 13 -4 -7.6 4.7
 12 13 -4 -0.6 7.2
 -12 -13 4 7.1 8.1
 -12 -13 4 -3.6 5.4
 11 13 -4 3.4 6.4
 11 13 -4 10 7.7
 -11 -13 4 8.9 8.3
 -11 -13 4 5.8 6.2
 10 13 -4 2.3 5.7
 10 13 -4 6.2 5.2
 10 13 -4 -0.9 12.1
 -10 -13 4 5.9 7.4
 -10 -13 4 10.2 6.6
 9 13 -4 1.4 5.5
 9 13 -4 7.4 9.4
 -9 -13 4 25.9 9.7
 -9 -13 4 -1.3 5.1
 8 13 -4 2 4.4
 -8 -13 4 8.9 7.7
 -8 -13 4 8.9 4.7
 7 13 -4 69.99 11.2
 7 13 -4 54.69 13
 -7 -13 4 58.69 13.2
 -7 -13 4 91.69 19.8
 6 13 -4 19.1 7.7
 6 13 -4 23.7 15.5
 6 13 -4 29.2 7.9
 -6 -13 4 16 7
 -6 -13 4 36.8 10
 -6 -13 4 29.8 7.7
 5 13 -4 48.7 10
 5 13 -4 54.59 12.9
 5 13 -4 55.69 9.3
 -5 -13 4 48.5 11
 -5 -13 4 51.99 9.8
 4 13 -4 62.79 14.9
 4 13 -4 55.89 10
 4 13 -4 53.89 9.4
 -4 -13 4 68.29 13.2
 -4 -13 4 67.39 12.3
 -4 -13 4 51.79 11.3
 -4 -13 4 63.99 12.5
 3 13 -4 130.89 11.5
 3 13 -4 96.99 17.1
 3 13 -4 120.29 11.1
 -3 -13 4 84.49 13.6
 -3 -13 4 78.19 12.6
 -3 -13 4 88.69 14.1
 -3 -13 4 110.59 15.2
 2 13 -4 31.9 10.4
 -2 -13 4 58.69 9.4
 -2 -13 4 24.5 9.7
 -2 -13 4 51.89 11.9
 -2 -13 4 45 10.8
 1 13 -4 47.2 12.8
 -1 -13 4 49.8 10.5
 -1 -13 4 58.29 10.1
 -1 -13 4 65.69 11.9
 -1 -13 4 73.09 14.3
 0 13 -4 -4 6.2
 0 -13 4 1.2 5.1
 0 -13 4 9.9 6.3
 0 -13 4 4.3 5
 0 -13 4 4.7 5
 -1 13 -4 0.3 7.5
 1 -13 4 1.5 4.6
 1 -13 4 6.4 5
 1 -13 4 0.8 6.3
 1 -13 4 2.5 4.9
 -2 13 -4 5.4 8.5
 2 -13 4 12.3 6.5
 2 -13 4 1.4 5.8
 2 -13 4 12.7 5.9
 2 -13 4 8.8 6.6
 2 -13 4 -3.3 4.6
 -3 13 -4 8.3 10.4
 3 -13 4 41.5 9.5
 3 -13 4 35 9.9
 3 -13 4 17.2 7.5
 -4 13 -4 14.4 10.4
 4 -13 4 16.3 8.3
 4 -13 4 16.5 8.1
 4 -13 4 1.7 5.6
 4 -13 4 4.5 5.9
 4 -13 4 8.4 6.8
 5 -13 4 48.8 9.8
 5 -13 4 68.09 12.7
 5 -13 4 77.29 15.7
 5 -13 4 78.79 17.9
 5 -13 4 71.69 13.2
 6 -13 4 73.79 14.1
 6 -13 4 61.19 12.6
 6 -13 4 34.7 19.2
 6 -13 4 69.79 15.9
 14 12 -4 0.3 9.1
 -14 -12 4 0.4 6.2
 -14 -12 4 2.4 8.6
 13 12 -4 28.7 8.3
 13 12 -4 39.4 12.6
 -13 -12 4 48.3 14.3
 -13 -12 4 25.6 9.3
 12 12 -4 32.3 10.6
 12 12 -4 70.09 11.4
 -12 -12 4 50.69 10.7
 -12 -12 4 59.19 13.4
 11 12 -4 59.99 11.1
 11 12 -4 24.5 8
 -11 -12 4 41 10.8
 -11 -12 4 42.9 11.5
 10 12 -4 72.79 12.4
 10 12 -4 53.79 13.7
 10 12 -4 65.99 18.4
 10 12 -4 52.29 9.4
 -10 -12 4 52.69 11.7
 -10 -12 4 53.09 12.3
 9 12 -4 14.7 8.7
 9 12 -4 12.8 7.1
 -9 -12 4 10.1 5
 -9 -12 4 12.8 6.8
 8 12 -4 23.7 9.5
 8 12 -4 29.1 10
 8 12 -4 35.6 9
 -8 -12 4 31.7 8.3
 -8 -12 4 20.1 9.2
 -8 -12 4 21.8 8
 7 12 -4 82.59 11.8
 7 12 -4 90.29 14.9
 7 12 -4 78.69 14.9
 -7 -12 4 68.09 12.2
 -7 -12 4 51.49 11
 -7 -12 4 72.89 15.7
 6 12 -4 126.99 11.8
 6 12 -4 115.69 16.5
 6 12 -4 93.89 18
 -6 -12 4 119.19 17.9
 -6 -12 4 125.49 17.3
 5 12 -4 1.4 5.1
 5 12 -4 -6.8 6.4
 5 12 -4 4.8 4.5
 -5 -12 4 -5.4 3.9
 -5 -12 4 0.4 5.1
 -5 -12 4 3.8 5
 4 12 -4 222.98 16.7
 4 12 -4 206.88 15.5
 -4 -12 4 217.68 17
 -4 -12 4 217.58 18.9
 3 12 -4 207.98 14.7
 3 12 -4 178.38 13.4
 3 12 -4 156.68 23.3
 -3 -12 4 169.68 14.6
 -3 -12 4 158.88 18.5
 -3 -12 4 181.88 17
 2 12 -4 34.1 5.3
 2 12 -4 26.9 5
 -2 -12 4 19.8 7.6
 -2 -12 4 13.3 6.9
 -2 -12 4 23.8 6.5
 -2 -12 4 26.2 8
 -1 -12 4 30.3 8.6
 -1 -12 4 43.8 10.1
 -1 -12 4 35.3 9.5
 -1 -12 4 35.8 7.2
 0 -12 4 -0.7 3.3
 0 -12 4 -1 3.9
 0 -12 4 0.5 3.9
 0 -12 4 4.8 3.8
 1 -12 4 37.7 10
 1 -12 4 40.9 9.7
 1 -12 4 35.2 8
 1 -12 4 39.8 9.4
 2 -12 4 50.79 10.7
 2 -12 4 54.49 10.8
 2 -12 4 73.19 11.2
 2 -12 4 59.89 9.6
 3 -12 4 5.2 5.5
 3 -12 4 -1.4 4.8
 3 -12 4 0.5 4.3
 3 -12 4 -0.4 4.6
 3 -12 4 -5.7 4.1
 4 -12 4 50.49 9.4
 4 -12 4 32 7.2
 4 -12 4 51.09 10.7
 4 -12 4 54.99 9.5
 4 -12 4 60.19 10.6
 5 -12 4 39.3 8.8
 5 -12 4 45.1 10.7
 5 -12 4 51.89 10.8
 5 -12 4 22 7.4
 5 -12 4 51.19 10.8
 6 -12 4 1.7 8.7
 6 -12 4 6.8 6.3
 6 -12 4 17 6.9
 6 -12 4 11.5 7.1
 6 -12 4 -2.1 7.6
 7 -12 4 5 10.7
 7 -12 4 27.7 8.6
 7 -12 4 14.3 12.6
 15 11 -4 6.7 6.9
 15 11 -4 -7.6 10
 -15 -11 4 1.7 6.9
 -15 -11 4 8.8 9.4
 14 11 -4 9.9 6.8
 14 11 -4 10.2 10.5
 -14 -11 4 3.4 5.7
 -14 -11 4 17.8 10.3
 13 11 -4 38.5 12.9
[truncated: 921,274 more chars]
