# Supplementary material for: Highly Efficient Mechanochromic Thermally Activated Delayed Fluorescence in the Deep Red to Near‐Infrared in Copper(I) [2.2]Isoindolinophanyl‐Carbene Carbazolates
Source: Angew Chem Int Ed Engl. 2026 Apr 25;65(24):e5338298. doi: 10.1002/anie.5338298 (PMC13245606; doi:10.1002/anie.5338298)
Supplement: Supplementary file 2 — Supporting File 2: anie72342‐sup‐0002‐DataFile.Zip. [file ANIE-65-e5338298-s001.zip › 6_(iPC-Cu-CbzOMe)[1].cif]

data_6
_audit_creation_date               2024-09-25
_audit_creation_method
;
Olex2 1.5
(compiled 2021.07.19 svn.r715e62df for OlexSys, GUI svn.r6380)
;
_shelx_SHELXL_version_number       '2019/3'
_audit_contact_author_address      ?
_audit_contact_author_email        ?
_audit_contact_author_name         ''
_audit_contact_author_phone        ?
_publ_contact_author_id_orcid      ?
_publ_section_references
;
Bourhis, L.J., Dolomanov, O.V., Gildea, R.J., Howard, J.A.K., Puschmann, H.
 (2015). Acta Cryst. A71, 59-75.

D. Kratzert, I. Krossing, (2018), J. Appl. Cryst. 51, 928-934. 

Dolomanov, O.V., Bourhis, L.J., Gildea, R.J, Howard, J.A.K. & Puschmann, H.
 (2009), J. Appl. Cryst. 42, 339-341.

Kratzert, D., Holstein, J.J. & Krossing, I. (2015). J. Appl. Cryst. 48, 933-938.

Sheldrick, G.M. (2015). Acta Cryst. C71, 3-8.
;
_chemical_name_common              ?
_chemical_name_systematic          ?
_chemical_formula_moiety           'C55 H51 Cu N2 O, C7 H8'
_chemical_formula_sum              'C62 H59 Cu N2 O'
_chemical_formula_weight           911.65
_chemical_melting_point            ?
loop_
  _atom_type_symbol
  _atom_type_description
  _atom_type_scat_dispersion_real
  _atom_type_scat_dispersion_imag
  _atom_type_scat_source
 'C' 'C' 0.0033 0.0016 'International Tables Vol C Tables 4.2.6.8 and 6.1.1.4'
 'H' 'H' 0.0000 0.0000 'International Tables Vol C Tables 4.2.6.8 and 6.1.1.4'
 'Cu' 'Cu' 0.3201 1.2651 'International Tables Vol C Tables 4.2.6.8 and 6.1.1.4'
 'N' 'N' 0.0061 0.0033 'International Tables Vol C Tables 4.2.6.8 and 6.1.1.4'
 'O' 'O' 0.0106 0.0060 'International Tables Vol C Tables 4.2.6.8 and 6.1.1.4'

_shelx_space_group_comment
;
The symmetry employed for this shelxl refinement is uniquely defined
by the following loop, which should always be used as a source of
symmetry information in preference to the above space-group names.
They are only intended as comments.
;
_space_group_crystal_system        'monoclinic'
_space_group_IT_number             15
_space_group_name_H-M_alt          'C 1 2/c 1'
_space_group_name_Hall             '-C 2yc'
loop_
  _space_group_symop_operation_xyz
 'x, y, z'
 '-x, y, -z+1/2'
 'x+1/2, y+1/2, z'
 '-x+1/2, y+1/2, -z+1/2'
 '-x, -y, -z'
 'x, -y, z-1/2'
 '-x+1/2, -y+1/2, -z'
 'x+1/2, -y+1/2, z-1/2'

_cell_length_a                     20.6394(6)
_cell_length_b                     14.7201(4)
_cell_length_c                     31.6213(11)
_cell_angle_alpha                  90
_cell_angle_beta                   97.1470(10)
_cell_angle_gamma                  90
_cell_volume                       9532.4(5)
_cell_formula_units_Z              8
_cell_measurement_reflns_used      9816
_cell_measurement_temperature      100.0
_cell_measurement_theta_max        30.01
_cell_measurement_theta_min        2.60
_shelx_estimated_absorpt_T_max     0.961
_shelx_estimated_absorpt_T_min     0.931
_exptl_absorpt_coefficient_mu      0.504
_exptl_absorpt_correction_T_max    0.7460
_exptl_absorpt_correction_T_min    0.6640
_exptl_absorpt_correction_type     none
_exptl_absorpt_process_details
;
SADABS-2016/2 (Bruker,2016/2) was used for absorption correction.
wR2(int) was 0.1273 before and 0.0431 after correction.
The Ratio of minimum to maximum transmission is 0.8901.
The \l/2 correction factor is Not present.
;
_exptl_absorpt_special_details     ?
_exptl_crystal_colour              'clear yellowish yellow'
_exptl_crystal_colour_lustre       clear
_exptl_crystal_colour_modifier     yellowish
_exptl_crystal_colour_primary      yellow
_exptl_crystal_density_diffrn      1.270
_exptl_crystal_density_meas        ?
_exptl_crystal_density_method      ?
_exptl_crystal_description         block
_exptl_crystal_F_000               3856
_exptl_crystal_size_max            0.144
_exptl_crystal_size_mid            0.111
_exptl_crystal_size_min            0.08
_exptl_transmission_factor_max     ?
_exptl_transmission_factor_min     ?
_diffrn_reflns_av_R_equivalents    0.0311
_diffrn_reflns_av_unetI/netI       0.0316
_diffrn_reflns_Laue_measured_fraction_full  0.996
_diffrn_reflns_Laue_measured_fraction_max  0.996
_diffrn_reflns_limit_h_max         28
_diffrn_reflns_limit_h_min         -29
_diffrn_reflns_limit_k_max         20
_diffrn_reflns_limit_k_min         -20
_diffrn_reflns_limit_l_max         37
_diffrn_reflns_limit_l_min         -44
_diffrn_reflns_number              49424
_diffrn_reflns_point_group_measured_fraction_full  0.996
_diffrn_reflns_point_group_measured_fraction_max  0.996
_diffrn_reflns_theta_full          25.242
_diffrn_reflns_theta_max           30.020
_diffrn_reflns_theta_min           2.066
_diffrn_ambient_temperature        100.00
_diffrn_ambient_temperature_device  'Oxford Cryostream 800'
_diffrn_detector                   HPAD
_diffrn_detector_area_resol_mean   7.41
_diffrn_detector_type              'CMOS Photon 100'
_diffrn_measured_fraction_theta_full  0.996
_diffrn_measured_fraction_theta_max  0.996
_diffrn_measurement_device_type    'Bruker D8 Venture'
_diffrn_measurement_method         '\f and \w scans'
_diffrn_measurement_specimen_support  'MiTeGen micromount'
_diffrn_radiation_monochromator    'multilayer optics'
_diffrn_radiation_type             MoK\a
_diffrn_radiation_wavelength       0.71073
_diffrn_source                     ?
_diffrn_source_current             1.4
_diffrn_source_power               0.07
_diffrn_source_voltage             50.0
_diffrn_standards_number           0
_reflns_Friedel_coverage           0.000
_reflns_Friedel_fraction_full      .
_reflns_Friedel_fraction_max       .
_reflns_number_gt                  12005
_reflns_number_total               13861
_reflns_special_details
;
 Reflections were merged by SHELXL according to the crystal
 class for the calculation of statistics and refinement.
 
 _reflns_Friedel_fraction is defined as the number of unique
 Friedel pairs measured divided by the number that would be
 possible theoretically, ignoring centric projections and
 systematic absences.
;
_reflns_threshold_expression       'I > 2\s(I)'
_computing_cell_refinement         'SAINT V8.40A (Bruker, 2019)'
_computing_data_collection         ?
_computing_data_reduction          'SAINT V8.40A (Bruker, 2019)'
_computing_molecular_graphics      'Olex2 1.5 (Dolomanov et al., 2009)'
_computing_publication_material    'Olex2 1.5 (Dolomanov et al., 2009)'
_computing_structure_refinement    'SHELXL 2019/3 (Sheldrick, 2015)'
_computing_structure_solution      'olex2.solve 1.5 (Bourhis et al., 2015)'
_refine_diff_density_max           1.520
_refine_diff_density_min           -0.437
_refine_diff_density_rms           0.071
_refine_ls_extinction_coef         .
_refine_ls_extinction_method       none
_refine_ls_goodness_of_fit_ref     1.055
_refine_ls_hydrogen_treatment      constr
_refine_ls_matrix_type             full
_refine_ls_number_parameters       665
_refine_ls_number_reflns           13861
_refine_ls_number_restraints       308
_refine_ls_R_factor_all            0.0527
_refine_ls_R_factor_gt             0.0449
_refine_ls_restrained_S_all        1.094
_refine_ls_shift/su_max            0.004
_refine_ls_shift/su_mean           0.000
_refine_ls_structure_factor_coef   Fsqd
_refine_ls_weighting_details      
 'w=1/[\s^2^(Fo^2^)+(0.0611P)^2^+13.8533P] where P=(Fo^2^+2Fc^2^)/3'
_refine_ls_weighting_scheme        calc
_refine_ls_wR_factor_gt            0.1191
_refine_ls_wR_factor_ref           0.1241
_refine_special_details            ?
_olex2_refinement_description
;
1. Fixed Uiso
 At 1.2 times of:
  All C(H) groups, All C(H,H) groups
 At 1.5 times of:
  All C(H,H,H) groups
2. Restrained distances
 C56-C57
 1.51 with sigma of 0.02
 C57-C62 = C57-C58 = C61-C60
 1.39 with sigma of 0.02
 C62-C61 = C60-C59 = C59-C58
 1.38 with sigma of 0.02
 C63-C64
 1.51 with sigma of 0.02
 C64-C69 = C64-C65 = C68-C67
 1.39 with sigma of 0.02
 C69-C68 = C67-C66 = C66-C65
 1.38 with sigma of 0.02
 C57-C61
 2.42 with sigma of 0.04
 C62-C60
 2.39 with sigma of 0.04
 C57-C59
 2.41 with sigma of 0.04
 C61-C59 = C60-C58
 2.4 with sigma of 0.04
 C56-C62 = C56-C58
 2.52 with sigma of 0.04
 C68-C66 = C67-C65
 2.4 with sigma of 0.04
 C64-C66
 2.41 with sigma of 0.04
 C63-C69 = C63-C65
 2.52 with sigma of 0.04
 C64-C68
 2.42 with sigma of 0.04
 C69-C67
 2.39 with sigma of 0.04
 C57-C62 \\sim C62-C61 \\sim C61-C60 \\sim C60-C59 \\sim C59-C58 \\sim C58-C57
 with sigma of 0.02
 C57-C59 \\sim C57-C61 \\sim C58-C60 \\sim C62-C58 \\sim C61-C59 \\sim C62-C60
 with sigma of 0.04
 C56-C58 \\sim C56-C62
 with sigma of 0.04
 C64-C66 \\sim C64-C68 \\sim C65-C67 \\sim C69-C65 \\sim C68-C66 \\sim C69-C67
 with sigma of 0.04
 C63-C65 \\sim C63-C69
 with sigma of 0.04
 C64-C69 \\sim C69-C68 \\sim C68-C67 \\sim C67-C66 \\sim C66-C65 \\sim C65-C64
 with sigma of 0.02
3. Restrained planarity
 C56, C57, C58, C59, C60, C61, C62
 with sigma of 0.1
 C63, C64, C65, C66, C67, C68, C69
 with sigma of 0.1
4. Uiso/Uaniso restraints and constraints
C56 \\sim C57 \\sim C58 \\sim C59 \\sim C60 \\sim C61 \\sim C62: within 2A with
sigma of 0.04 and sigma for terminal atoms of 0.08 within 2A
C63 \\sim C64 \\sim C65 \\sim C66 \\sim C67 \\sim C68 \\sim C69: within 2A with
sigma of 0.04 and sigma for terminal atoms of 0.08 within 2A
Uanis(C67) \\sim Ueq, Uanis(C66) \\sim Ueq, Uanis(C65) \\sim Ueq, Uanis(C63)
\\sim Ueq, Uanis(C62) \\sim Ueq, Uanis(C61) \\sim Ueq: with sigma of 0.01 and
sigma for terminal atoms of 0.01
5. Rigid body (RIGU) restrains
 C56, C57, C58, C59, C60, C61, C62
 with sigma for 1-2 distances of 0.004 and sigma for 1-3 distances of 0.004
 C63, C64, C65, C66, C67, C68, C69
 with sigma for 1-2 distances of 0.004 and sigma for 1-3 distances of 0.004
6. Others
 Fixed Sof: C56(0.5) H56A(0.5) H56B(0.5) H56C(0.5) C57(0.5) C58(0.5) H58(0.5)
 C59(0.5) H59(0.5) C60(0.5) H60(0.5) C61(0.5) H61(0.5) C62(0.5) H62(0.5)
 C63(0.5) H63A(0.5) H63B(0.5) H63C(0.5) C64(0.5) C65(0.5) H65(0.5) C66(0.5)
 H66(0.5) C67(0.5) H67(0.5) C68(0.5) H68(0.5) C69(0.5) H69(0.5)
7.a Ternary CH refined with riding coordinates:
 C37(H37), C40(H40)
7.b Secondary CH2 refined with riding coordinates:
 C9(H9A,H9B), C10(H10A,H10B), C17(H17A,H17B), C18(H18A,H18B)
7.c Aromatic/amide H refined with riding coordinates:
 C6(H6), C7(H7), C12(H12), C13(H13), C15(H15), C16(H16), C19(H19), C20(H20),
 C21(H21), C22(H22), C23(H23), C26(H26), C27(H27), C28(H28), C29(H29), C30(H30),
  C33(H33), C34(H34), C35(H35), C44(H44), C45(H45), C46(H46), C47(H47),
 C50(H50), C51(H51), C52(H52), C58(H58), C59(H59), C60(H60), C61(H61), C62(H62),
  C65(H65), C66(H66), C67(H67), C68(H68), C69(H69)
7.d Idealised Me refined as rotating group:
 C38(H38A,H38B,H38C), C39(H39A,H39B,H39C), C41(H41A,H41B,H41C), C42(H42A,H42B,
 H42C), C55(H55A,H55B,H55C), C56(H56A,H56B,H56C), C63(H63A,H63B,H63C)
;
_atom_sites_solution_hydrogens     geom
_atom_sites_solution_primary       iterative
_atom_sites_solution_secondary     ?
loop_
  _atom_site_label
  _atom_site_type_symbol
  _atom_site_fract_x
  _atom_site_fract_y
  _atom_site_fract_z
  _atom_site_U_iso_or_equiv
  _atom_site_adp_type
  _atom_site_occupancy
  _atom_site_site_symmetry_order
  _atom_site_calc_flag
  _atom_site_refinement_flags_posn
  _atom_site_refinement_flags_adp
  _atom_site_refinement_flags_occupancy
  _atom_site_disorder_assembly
  _atom_site_disorder_group
 Cu1 Cu 0.47730(2) 0.80607(2) 0.33411(2) 0.01444(6) Uani 1 1 d . . . . .
 O1 O 0.52336(6) 1.00012(8) 0.32791(5) 0.0271(3) Uani 1 1 d . . . . .
 N1 N 0.41011(6) 0.88735(9) 0.31591(5) 0.0181(3) Uani 1 1 d . . . . .
 N2 N 0.51538(6) 0.64195(8) 0.37515(4) 0.0120(2) Uani 1 1 d . . . . .
 C1 C 0.53472(7) 0.71125(10) 0.35275(5) 0.0129(3) Uani 1 1 d . . . . .
 C2 C 0.60179(7) 0.69100(9) 0.34528(5) 0.0122(2) Uani 1 1 d . . . . .
 C3 C 0.62259(7) 0.60810(10) 0.36510(5) 0.0129(3) Uani 1 1 d . . . . .
 C4 C 0.57008(7) 0.57518(10) 0.39137(5) 0.0124(2) Uani 1 1 d . . . . .
 C5 C 0.64191(7) 0.74009(10) 0.32063(5) 0.0138(3) Uani 1 1 d . . . . .
 C6 C 0.69342(7) 0.69083(10) 0.30730(5) 0.0160(3) Uani 1 1 d . . . . .
 H6 H 0.714550 0.712626 0.284271 0.019 Uiso 1 1 calc R U . . .
 C7 C 0.71404(7) 0.61032(11) 0.32740(5) 0.0165(3) Uani 1 1 d . . . . .
 H7 H 0.749721 0.578813 0.317902 0.020 Uiso 1 1 calc R U . . .
 C8 C 0.68461(7) 0.57344(10) 0.36105(5) 0.0156(3) Uani 1 1 d . . . . .
 C9 C 0.64112(7) 0.84207(10) 0.31544(6) 0.0187(3) Uani 1 1 d . . . . .
 H9A H 0.604556 0.867847 0.329069 0.022 Uiso 1 1 calc R U . . .
 H9B H 0.633885 0.857448 0.284735 0.022 Uiso 1 1 calc R U . . .
 C10 C 0.70784(9) 0.88583(12) 0.33631(8) 0.0351(5) Uani 1 1 d . . . . .
 H10A H 0.734075 0.902713 0.313352 0.042 Uiso 1 1 calc R U . . .
 H10B H 0.698075 0.942279 0.351327 0.042 Uiso 1 1 calc R U . . .
 C11 C 0.74824(8) 0.82367(12) 0.36755(6) 0.0238(3) Uani 1 1 d . . . . .
 C12 C 0.72326(8) 0.79041(13) 0.40370(6) 0.0266(4) Uani 1 1 d . . . . .
 H12 H 0.690647 0.823961 0.415631 0.032 Uiso 1 1 calc R U . . .
 C13 C 0.74551(8) 0.70909(14) 0.42232(6) 0.0266(4) Uani 1 1 d . . . . .
 H13 H 0.728357 0.688066 0.447064 0.032 Uiso 1 1 calc R U . . .
 C14 C 0.79278(8) 0.65769(13) 0.40519(6) 0.0241(3) Uani 1 1 d . . . . .
 C15 C 0.82742(8) 0.70090(12) 0.37589(6) 0.0228(3) Uani 1 1 d . . . . .
 H15 H 0.866286 0.674091 0.368402 0.027 Uiso 1 1 calc R U . . .
 C16 C 0.80550(8) 0.78350(12) 0.35738(6) 0.0220(3) Uani 1 1 d . . . . .
 H16 H 0.829903 0.812495 0.337665 0.026 Uiso 1 1 calc R U . . .
 C17 C 0.79295(9) 0.55507(14) 0.41043(8) 0.0339(5) Uani 1 1 d . . . . .
 H17A H 0.802075 0.539964 0.441103 0.041 Uiso 1 1 calc R U . . .
 H17B H 0.828433 0.528917 0.395876 0.041 Uiso 1 1 calc R U . . .
 C18 C 0.72567(8) 0.51047(11) 0.39152(6) 0.0221(3) Uani 1 1 d . . . . .
 H18A H 0.734428 0.453830 0.376327 0.026 Uiso 1 1 calc R U . . .
 H18B H 0.700773 0.494153 0.415237 0.026 Uiso 1 1 calc R U . . .
 C19 C 0.57959(8) 0.41779(10) 0.35838(5) 0.0185(3) Uani 1 1 d . . . . .
 H19 H 0.611445 0.441196 0.342033 0.022 Uiso 1 1 calc R U . . .
 C20 C 0.56315(9) 0.32568(11) 0.35553(6) 0.0245(3) Uani 1 1 d . . . . .
 H20 H 0.584447 0.286736 0.337667 0.029 Uiso 1 1 calc R U . . .
 C21 C 0.51596(9) 0.29081(11) 0.37862(6) 0.0255(4) Uani 1 1 d . . . . .
 H21 H 0.504768 0.228227 0.376563 0.031 Uiso 1 1 calc R U . . .
 C22 C 0.48515(8) 0.34805(11) 0.40477(6) 0.0217(3) Uani 1 1 d . . . . .
 H22 H 0.452519 0.324585 0.420472 0.026 Uiso 1 1 calc R U . . .
 C23 C 0.50184(7) 0.43957(10) 0.40811(5) 0.0163(3) Uani 1 1 d . . . . .
 H23 H 0.480654 0.478054 0.426217 0.020 Uiso 1 1 calc R U . . .
 C24 C 0.54965(7) 0.47562(10) 0.38499(5) 0.0143(3) Uani 1 1 d . . . . .
 C25 C 0.59228(7) 0.59625(10) 0.43904(5) 0.0149(3) Uani 1 1 d . . . . .
 C26 C 0.60889(8) 0.52729(12) 0.46854(5) 0.0218(3) Uani 1 1 d . . . . .
 H26 H 0.604046 0.465596 0.459901 0.026 Uiso 1 1 calc R U . . .
 C27 C 0.63264(9) 0.54811(14) 0.51081(6) 0.0286(4) Uani 1 1 d . . . . .
 H27 H 0.643564 0.500409 0.530658 0.034 Uiso 1 1 calc R U . . .
 C28 C 0.64037(9) 0.63735(15) 0.52395(6) 0.0281(4) Uani 1 1 d . . . . .
 H28 H 0.656353 0.651139 0.552715 0.034 Uiso 1 1 calc R U . . .
 C29 C 0.62456(8) 0.70672(13) 0.49474(6) 0.0239(3) Uani 1 1 d . . . . .
 H29 H 0.629738 0.768273 0.503538 0.029 Uiso 1 1 calc R U . . .
 C30 C 0.60118(7) 0.68643(11) 0.45266(5) 0.0181(3) Uani 1 1 d . . . . .
 H30 H 0.591094 0.734432 0.432851 0.022 Uiso 1 1 calc R U . . .
 C31 C 0.44677(7) 0.62399(10) 0.37762(5) 0.0127(3) Uani 1 1 d . . . . .
 C32 C 0.41426(7) 0.56756(10) 0.34570(5) 0.0143(3) Uani 1 1 d . . . . .
 C33 C 0.34962(7) 0.54371(11) 0.34898(5) 0.0181(3) Uani 1 1 d . . . . .
 H33 H 0.327064 0.504546 0.328262 0.022 Uiso 1 1 calc R U . . .
 C34 C 0.31784(8) 0.57630(11) 0.38203(6) 0.0200(3) Uani 1 1 d . . . . .
 H34 H 0.274532 0.557193 0.384580 0.024 Uiso 1 1 calc R U . . .
 C35 C 0.34917(7) 0.63662(11) 0.41127(5) 0.0185(3) Uani 1 1 d . . . . .
 H35 H 0.326189 0.660962 0.432910 0.022 Uiso 1 1 calc R U . . .
 C36 C 0.41412(7) 0.66255(10) 0.40962(5) 0.0147(3) Uani 1 1 d . . . . .
 C37 C 0.44427(7) 0.53900(11) 0.30622(5) 0.0163(3) Uani 1 1 d . . . . .
 H37 H 0.492685 0.546589 0.312258 0.020 Uiso 1 1 calc R U . . .
 C38 C 0.42989(8) 0.43954(11) 0.29387(6) 0.0216(3) Uani 1 1 d . . . . .
 H38A H 0.441440 0.400595 0.318803 0.032 Uiso 1 1 calc R U . . .
 H38B H 0.455728 0.421907 0.271206 0.032 Uiso 1 1 calc R U . . .
 H38C H 0.383328 0.432621 0.283708 0.032 Uiso 1 1 calc R U . . .
 C39 C 0.41923(9) 0.60214(12) 0.26926(5) 0.0229(3) Uani 1 1 d . . . . .
 H39A H 0.371423 0.599863 0.264532 0.034 Uiso 1 1 calc R U . . .
 H39B H 0.436834 0.582466 0.243365 0.034 Uiso 1 1 calc R U . . .
 H39C H 0.433418 0.664478 0.276237 0.034 Uiso 1 1 calc R U . . .
 C40 C 0.44307(7) 0.73458(11) 0.44079(5) 0.0174(3) Uani 1 1 d . . . . .
 H40 H 0.487535 0.750062 0.433502 0.021 Uiso 1 1 calc R U . . .
 C41 C 0.40139(9) 0.82137(12) 0.43622(6) 0.0247(3) Uani 1 1 d . . . . .
 H41A H 0.399734 0.844698 0.407079 0.037 Uiso 1 1 calc R U . . .
 H41B H 0.420825 0.867293 0.456374 0.037 Uiso 1 1 calc R U . . .
 H41C H 0.357045 0.807456 0.442295 0.037 Uiso 1 1 calc R U . . .
 C42 C 0.45059(9) 0.69939(13) 0.48677(6) 0.0245(3) Uani 1 1 d . . . . .
 H42A H 0.407575 0.683292 0.494601 0.037 Uiso 1 1 calc R U . . .
 H42B H 0.470237 0.746816 0.506007 0.037 Uiso 1 1 calc R U . . .
 H42C H 0.478765 0.645582 0.489093 0.037 Uiso 1 1 calc R U . . .
 C43 C 0.34522(8) 0.86216(11) 0.30656(5) 0.0181(3) Uani 1 1 d . . . . .
 C44 C 0.31615(8) 0.78013(12) 0.31616(6) 0.0220(3) Uani 1 1 d . . . . .
 H44 H 0.341578 0.732249 0.329827 0.026 Uiso 1 1 calc R U . . .
 C45 C 0.24936(8) 0.77030(13) 0.30528(6) 0.0254(3) Uani 1 1 d . . . . .
 H45 H 0.228856 0.715205 0.311895 0.030 Uiso 1 1 calc R U . . .
 C46 C 0.21131(9) 0.84053(13) 0.28458(6) 0.0275(4) Uani 1 1 d . . . . .
 H46 H 0.165651 0.832113 0.277306 0.033 Uiso 1 1 calc R U . . .
 C47 C 0.23976(8) 0.92139(13) 0.27480(6) 0.0246(3) Uani 1 1 d . . . . .
 H47 H 0.213973 0.968391 0.260660 0.030 Uiso 1 1 calc R U . . .
 C48 C 0.30685(8) 0.93349(11) 0.28587(5) 0.0193(3) Uani 1 1 d . . . . .
 C49 C 0.35109(8) 1.00812(12) 0.28305(5) 0.0207(3) Uani 1 1 d . . . . .
 C50 C 0.34386(9) 1.09819(13) 0.26810(6) 0.0287(4) Uani 1 1 d . . . . .
 H50 H 0.302951 1.119401 0.254626 0.034 Uiso 1 1 calc R U . . .
 C51 C 0.39723(10) 1.15462(13) 0.27343(7) 0.0344(5) Uani 1 1 d . . . . .
 H51 H 0.392792 1.215549 0.263595 0.041 Uiso 1 1 calc R U . . .
 C52 C 0.45829(10) 1.12442(12) 0.29308(7) 0.0305(4) Uani 1 1 d . . . . .
 H52 H 0.494266 1.165154 0.296518 0.037 Uiso 1 1 calc R U . . .
 C53 C 0.46647(8) 1.03552(11) 0.30752(6) 0.0233(3) Uani 1 1 d . . . . .
 C54 C 0.41262(8) 0.97636(11) 0.30240(5) 0.0187(3) Uani 1 1 d . . . . .
 C55 C 0.57828(10) 1.05920(14) 0.33342(10) 0.0428(6) Uani 1 1 d . . . . .
 H55A H 0.590171 1.076462 0.305460 0.064 Uiso 1 1 calc R U . . .
 H55B H 0.615167 1.028033 0.349810 0.064 Uiso 1 1 calc R U . . .
 H55C H 0.567362 1.113816 0.348782 0.064 Uiso 1 1 calc R U . . .
 C56 C 0.4894(4) 1.0647(6) 0.4418(3) 0.063(2) Uani 0.5 1 d D U P A -1
 H56A H 0.444716 1.085830 0.432999 0.095 Uiso 0.5 1 calc R U P A -1
 H56B H 0.501570 1.020121 0.421187 0.095 Uiso 0.5 1 calc R U P A -1
 H56C H 0.519444 1.116480 0.443015 0.095 Uiso 0.5 1 calc R U P A -1
 C57 C 0.4931(4) 1.0217(4) 0.4848(3) 0.086(2) Uani 0.5 1 d D U P A -1
 C58 C 0.5399(3) 0.9549(5) 0.5020(2) 0.0520(15) Uani 0.5 1 d D U P A -1
 H58 H 0.570979 0.930269 0.485403 0.062 Uiso 0.5 1 calc R U P A -1
 C59 C 0.5381(3) 0.9294(4) 0.5415(2) 0.0530(13) Uani 0.5 1 d D U P A -1
 H59 H 0.565866 0.880837 0.551978 0.064 Uiso 0.5 1 calc R U P A -1
 C60 C 0.4995(4) 0.9669(5) 0.5689(2) 0.068(2) Uani 0.5 1 d D U P A -1
 H60 H 0.504130 0.947651 0.597780 0.082 Uiso 0.5 1 calc R U P A -1
 C61 C 0.4551(4) 1.0305(4) 0.5556(3) 0.087(2) Uani 0.5 1 d D U P A -1
 H61 H 0.429234 1.057899 0.574942 0.104 Uiso 0.5 1 calc R U P A -1
 C62 C 0.4482(5) 1.0544(7) 0.5142(3) 0.104(3) Uani 0.5 1 d D U P A -1
 H62 H 0.413284 1.093611 0.503677 0.125 Uiso 0.5 1 calc R U P A -1
 C63 C 0.3178(6) 0.8203(10) 0.5492(5) 0.103(5) Uani 0.5 1 d D U P B -1
 H63A H 0.363291 0.805052 0.546295 0.155 Uiso 0.5 1 calc R U P B -1
 H63B H 0.308040 0.802492 0.577578 0.155 Uiso 0.5 1 calc R U P B -1
 H63C H 0.311262 0.885851 0.545418 0.155 Uiso 0.5 1 calc R U P B -1
 C64 C 0.2722(3) 0.7693(6) 0.51516(19) 0.0694(17) Uani 0.5 1 d D U P B -1
 C65 C 0.2655(7) 0.6767(7) 0.5178(4) 0.078(3) Uani 0.5 1 d D U P B -1
 H65 H 0.289503 0.644511 0.540670 0.094 Uiso 0.5 1 calc R U P B -1
 C66 C 0.2250(4) 0.6308(5) 0.4883(3) 0.093(2) Uani 0.5 1 d D U P B -1
 H66 H 0.221678 0.566736 0.490856 0.111 Uiso 0.5 1 calc R U P B -1
 C67 C 0.1883(6) 0.6737(7) 0.4544(4) 0.082(3) Uani 0.5 1 d D U P B -1
 H67 H 0.158841 0.640466 0.434660 0.099 Uiso 0.5 1 calc R U P B -1
 C68 C 0.1961(2) 0.7685(4) 0.45008(17) 0.0498(12) Uani 0.5 1 d D U P B -1
 H68 H 0.174217 0.802086 0.426910 0.060 Uiso 0.5 1 calc R U P B -1
 C69 C 0.2371(6) 0.8077(7) 0.4816(3) 0.053(2) Uani 0.5 1 d D U P B -1
 H69 H 0.241492 0.871689 0.479562 0.064 Uiso 0.5 1 calc R U P B -1

loop_
  _atom_site_aniso_label
  _atom_site_aniso_U_11
  _atom_site_aniso_U_22
  _atom_site_aniso_U_33
  _atom_site_aniso_U_23
  _atom_site_aniso_U_13
  _atom_site_aniso_U_12
 Cu1 0.01176(9) 0.01375(9) 0.01734(10) 0.00295(6) -0.00008(7) 0.00178(6)
 O1 0.0179(6) 0.0194(6) 0.0441(8) 0.0055(5) 0.0035(5) 0.0010(4)
 N1 0.0153(6) 0.0170(6) 0.0216(7) 0.0037(5) 0.0009(5) 0.0028(5)
 N2 0.0088(5) 0.0141(5) 0.0126(6) 0.0008(4) -0.0008(4) 0.0003(4)
 C1 0.0117(6) 0.0140(6) 0.0122(6) -0.0014(5) -0.0013(5) -0.0016(5)
 C2 0.0103(6) 0.0134(6) 0.0122(6) 0.0000(5) -0.0010(5) -0.0013(5)
 C3 0.0109(6) 0.0146(6) 0.0129(6) 0.0001(5) 0.0002(5) -0.0015(5)
 C4 0.0097(6) 0.0132(6) 0.0137(6) 0.0022(5) -0.0008(5) 0.0004(5)
 C5 0.0123(6) 0.0161(6) 0.0124(6) 0.0011(5) -0.0016(5) -0.0030(5)
 C6 0.0136(6) 0.0201(7) 0.0143(7) -0.0010(5) 0.0019(5) -0.0037(5)
 C7 0.0116(6) 0.0189(7) 0.0191(7) -0.0037(5) 0.0020(5) 0.0001(5)
 C8 0.0115(6) 0.0152(6) 0.0199(7) 0.0005(5) 0.0004(5) 0.0006(5)
 C9 0.0150(7) 0.0160(7) 0.0247(8) 0.0042(6) 0.0008(6) -0.0028(5)
 C10 0.0210(8) 0.0184(8) 0.0620(14) 0.0051(8) -0.0102(8) -0.0060(6)
 C11 0.0166(7) 0.0207(7) 0.0321(9) -0.0056(7) -0.0049(6) -0.0055(6)
 C12 0.0137(7) 0.0346(9) 0.0308(9) -0.0145(7) 0.0002(6) -0.0066(6)
 C13 0.0164(7) 0.0440(10) 0.0185(8) -0.0030(7) -0.0017(6) -0.0105(7)
 C14 0.0133(7) 0.0333(9) 0.0235(8) 0.0050(7) -0.0061(6) -0.0041(6)
 C15 0.0124(7) 0.0296(8) 0.0254(8) 0.0002(7) -0.0018(6) -0.0015(6)
 C16 0.0159(7) 0.0247(8) 0.0244(8) 0.0002(6) -0.0017(6) -0.0070(6)
 C17 0.0154(8) 0.0365(10) 0.0468(12) 0.0185(9) -0.0082(7) -0.0014(7)
 C18 0.0127(6) 0.0220(7) 0.0312(9) 0.0091(6) 0.0015(6) 0.0025(6)
 C19 0.0151(7) 0.0162(7) 0.0242(8) 0.0016(6) 0.0029(6) -0.0008(5)
 C20 0.0239(8) 0.0167(7) 0.0336(10) -0.0027(6) 0.0060(7) -0.0005(6)
 C21 0.0262(8) 0.0157(7) 0.0342(10) 0.0020(6) 0.0025(7) -0.0042(6)
 C22 0.0195(7) 0.0203(7) 0.0249(8) 0.0051(6) 0.0019(6) -0.0045(6)
 C23 0.0140(6) 0.0174(7) 0.0171(7) 0.0027(5) 0.0006(5) -0.0011(5)
 C24 0.0117(6) 0.0140(6) 0.0162(7) 0.0024(5) -0.0019(5) -0.0005(5)
 C25 0.0108(6) 0.0211(7) 0.0124(6) 0.0010(5) -0.0005(5) -0.0019(5)
 C26 0.0187(7) 0.0268(8) 0.0184(8) 0.0062(6) -0.0041(6) -0.0031(6)
 C27 0.0254(8) 0.0418(10) 0.0165(8) 0.0102(7) -0.0059(6) -0.0072(7)
 C28 0.0189(8) 0.0491(11) 0.0154(8) -0.0019(7) -0.0021(6) -0.0096(7)
 C29 0.0162(7) 0.0346(9) 0.0205(8) -0.0080(7) 0.0003(6) -0.0047(6)
 C30 0.0129(6) 0.0236(7) 0.0171(7) -0.0016(6) -0.0003(5) -0.0012(5)
 C31 0.0095(6) 0.0142(6) 0.0139(6) 0.0020(5) 0.0002(5) -0.0011(5)
 C32 0.0123(6) 0.0158(6) 0.0143(7) 0.0017(5) -0.0008(5) 0.0000(5)
 C33 0.0135(6) 0.0194(7) 0.0205(7) -0.0006(6) -0.0011(6) -0.0039(5)
 C34 0.0133(6) 0.0225(7) 0.0245(8) 0.0011(6) 0.0030(6) -0.0038(6)
 C35 0.0147(7) 0.0216(7) 0.0199(7) 0.0002(6) 0.0052(6) -0.0006(5)
 C36 0.0126(6) 0.0153(6) 0.0161(7) 0.0008(5) 0.0012(5) -0.0002(5)
 C37 0.0146(6) 0.0199(7) 0.0137(7) -0.0012(5) -0.0010(5) -0.0006(5)
 C38 0.0205(7) 0.0223(7) 0.0211(8) -0.0053(6) -0.0006(6) -0.0016(6)
 C39 0.0235(8) 0.0288(8) 0.0154(7) 0.0027(6) -0.0014(6) 0.0006(6)
 C40 0.0140(6) 0.0201(7) 0.0181(7) -0.0037(6) 0.0023(5) -0.0017(5)
 C41 0.0230(8) 0.0197(7) 0.0314(9) -0.0065(7) 0.0040(7) 0.0013(6)
 C42 0.0242(8) 0.0320(9) 0.0174(8) -0.0028(6) 0.0024(6) -0.0027(7)
 C43 0.0166(7) 0.0204(7) 0.0164(7) -0.0017(6) -0.0013(5) 0.0058(6)
 C44 0.0196(7) 0.0206(7) 0.0246(8) -0.0026(6) -0.0014(6) 0.0031(6)
 C45 0.0199(8) 0.0252(8) 0.0299(9) -0.0084(7) -0.0010(7) -0.0007(6)
 C46 0.0181(7) 0.0326(9) 0.0296(9) -0.0115(7) -0.0063(7) 0.0044(7)
 C47 0.0207(8) 0.0309(9) 0.0201(8) -0.0062(7) -0.0058(6) 0.0106(7)
 C48 0.0197(7) 0.0230(7) 0.0148(7) -0.0013(6) 0.0005(6) 0.0086(6)
 C49 0.0227(8) 0.0243(8) 0.0159(7) 0.0042(6) 0.0051(6) 0.0101(6)
 C50 0.0298(9) 0.0304(9) 0.0282(9) 0.0141(7) 0.0127(7) 0.0166(7)
 C51 0.0378(10) 0.0255(9) 0.0439(12) 0.0186(8) 0.0206(9) 0.0134(8)
 C52 0.0316(9) 0.0199(8) 0.0434(11) 0.0096(7) 0.0180(8) 0.0051(7)
 C53 0.0222(8) 0.0197(7) 0.0296(9) 0.0069(6) 0.0097(7) 0.0059(6)
 C54 0.0196(7) 0.0178(7) 0.0195(7) 0.0042(6) 0.0055(6) 0.0062(6)
 C55 0.0218(9) 0.0218(9) 0.0857(19) -0.0009(10) 0.0101(10) -0.0014(7)
 C56 0.048(4) 0.077(5) 0.063(5) -0.004(4) 0.001(3) 0.025(4)
 C57 0.080(5) 0.062(4) 0.108(6) 0.018(4) -0.024(4) -0.039(4)
 C58 0.042(3) 0.048(3) 0.068(3) -0.021(3) 0.018(3) -0.018(3)
 C59 0.051(3) 0.038(2) 0.062(3) -0.012(2) -0.024(3) 0.002(2)
 C60 0.090(5) 0.061(4) 0.058(4) 0.000(3) 0.032(3) -0.038(3)
 C61 0.081(4) 0.047(3) 0.142(5) -0.014(3) 0.051(4) -0.030(3)
 C62 0.075(5) 0.062(5) 0.166(6) 0.004(6) -0.023(5) 0.014(4)
 C63 0.059(6) 0.144(8) 0.106(8) -0.015(6) 0.015(5) 0.026(6)
 C64 0.042(3) 0.117(5) 0.054(3) 0.019(3) 0.024(2) 0.036(3)
 C65 0.072(5) 0.093(5) 0.082(5) 0.061(4) 0.055(4) 0.057(4)
 C66 0.101(5) 0.061(4) 0.136(6) 0.029(3) 0.093(4) 0.022(3)
 C67 0.059(5) 0.104(5) 0.094(6) -0.025(5) 0.048(4) -0.007(4)
 C68 0.027(2) 0.078(3) 0.046(3) 0.010(3) 0.0111(19) 0.014(2)
 C69 0.039(4) 0.067(5) 0.058(4) 0.004(4) 0.022(3) 0.016(3)

_geom_special_details
;
 All esds (except the esd in the dihedral angle between two l.s. planes)
 are estimated using the full covariance matrix.  The cell esds are taken
 into account individually in the estimation of esds in distances, angles
 and torsion angles; correlations between esds in cell parameters are only
 used when they are defined by crystal symmetry.  An approximate (isotropic)
 treatment of cell esds is used for estimating esds involving l.s. planes.
;
loop_
  _geom_bond_atom_site_label_1
  _geom_bond_atom_site_label_2
  _geom_bond_distance
  _geom_bond_site_symmetry_2
  _geom_bond_publ_flag
 Cu1 N1 1.8675(13) . ?
 Cu1 C1 1.8777(15) . ?
 O1 C53 1.370(2) . ?
 O1 C55 1.422(2) . ?
 N1 C43 1.386(2) . ?
 N1 C54 1.381(2) . ?
 N2 C1 1.3311(19) . ?
 N2 C4 1.5360(18) . ?
 N2 C31 1.4523(18) . ?
 C1 C2 1.464(2) . ?
 C2 C3 1.4140(19) . ?
 C2 C5 1.406(2) . ?
 C3 C4 1.524(2) . ?
 C3 C8 1.398(2) . ?
 C4 C24 1.531(2) . ?
 C4 C25 1.551(2) . ?
 C5 C6 1.395(2) . ?
 C5 C9 1.510(2) . ?
 C6 H6 0.9500 . ?
 C6 C7 1.387(2) . ?
 C7 H7 0.9500 . ?
 C7 C8 1.399(2) . ?
 C8 C18 1.517(2) . ?
 C9 H9A 0.9900 . ?
 C9 H9B 0.9900 . ?
 C9 C10 1.588(2) . ?
 C10 H10A 0.9900 . ?
 C10 H10B 0.9900 . ?
 C10 C11 1.518(3) . ?
 C11 C12 1.400(3) . ?
 C11 C16 1.394(2) . ?
 C12 H12 0.9500 . ?
 C12 C13 1.387(3) . ?
 C13 H13 0.9500 . ?
 C13 C14 1.396(3) . ?
 C14 C15 1.393(2) . ?
 C14 C17 1.520(3) . ?
 C15 H15 0.9500 . ?
 C15 C16 1.400(2) . ?
 C16 H16 0.9500 . ?
 C17 H17A 0.9900 . ?
 C17 H17B 0.9900 . ?
 C17 C18 1.584(2) . ?
 C18 H18A 0.9900 . ?
 C18 H18B 0.9900 . ?
 C19 H19 0.9500 . ?
 C19 C20 1.398(2) . ?
 C19 C24 1.394(2) . ?
 C20 H20 0.9500 . ?
 C20 C21 1.387(3) . ?
 C21 H21 0.9500 . ?
 C21 C22 1.389(3) . ?
 C22 H22 0.9500 . ?
 C22 C23 1.391(2) . ?
 C23 H23 0.9500 . ?
 C23 C24 1.403(2) . ?
 C25 C26 1.392(2) . ?
 C25 C30 1.401(2) . ?
 C26 H26 0.9500 . ?
 C26 C27 1.399(2) . ?
 C27 H27 0.9500 . ?
 C27 C28 1.381(3) . ?
 C28 H28 0.9500 . ?
 C28 C29 1.388(3) . ?
 C29 H29 0.9500 . ?
 C29 C30 1.390(2) . ?
 C30 H30 0.9500 . ?
 C31 C32 1.411(2) . ?
 C31 C36 1.404(2) . ?
 C32 C33 1.396(2) . ?
 C32 C37 1.520(2) . ?
 C33 H33 0.9500 . ?
 C33 C34 1.387(2) . ?
 C34 H34 0.9500 . ?
 C34 C35 1.383(2) . ?
 C35 H35 0.9500 . ?
 C35 C36 1.401(2) . ?
 C36 C40 1.518(2) . ?
 C37 H37 1.0000 . ?
 C37 C38 1.535(2) . ?
 C37 C39 1.532(2) . ?
 C38 H38A 0.9800 . ?
 C38 H38B 0.9800 . ?
 C38 H38C 0.9800 . ?
 C39 H39A 0.9800 . ?
 C39 H39B 0.9800 . ?
 C39 H39C 0.9800 . ?
 C40 H40 1.0000 . ?
 C40 C41 1.537(2) . ?
 C40 C42 1.533(2) . ?
 C41 H41A 0.9800 . ?
 C41 H41B 0.9800 . ?
 C41 H41C 0.9800 . ?
 C42 H42A 0.9800 . ?
 C42 H42B 0.9800 . ?
 C42 H42C 0.9800 . ?
 C43 C44 1.398(2) . ?
 C43 C48 1.424(2) . ?
 C44 H44 0.9500 . ?
 C44 C45 1.386(2) . ?
 C45 H45 0.9500 . ?
 C45 C46 1.409(3) . ?
 C46 H46 0.9500 . ?
 C46 C47 1.379(3) . ?
 C47 H47 0.9500 . ?
 C47 C48 1.397(2) . ?
 C48 C49 1.438(2) . ?
 C49 C50 1.409(2) . ?
 C49 C54 1.419(2) . ?
 C50 H50 0.9500 . ?
 C50 C51 1.373(3) . ?
 C51 H51 0.9500 . ?
 C51 C52 1.406(3) . ?
 C52 H52 0.9500 . ?
 C52 C53 1.389(2) . ?
 C53 C54 1.405(2) . ?
 C55 H55A 0.9800 . ?
 C55 H55B 0.9800 . ?
 C55 H55C 0.9800 . ?
 C56 H56A 0.9800 . ?
 C56 H56B 0.9800 . ?
 C56 H56C 0.9800 . ?
 C56 C57 1.494(10) . ?
 C57 C58 1.437(8) . ?
 C57 C62 1.474(9) . ?
 C58 H58 0.9500 . ?
 C58 C59 1.310(8) . ?
 C59 H59 0.9500 . ?
 C59 C60 1.363(7) . ?
 C60 H60 0.9500 . ?
 C60 C61 1.339(8) . ?
 C61 H61 0.9500 . ?
 C61 C62 1.346(9) . ?
 C62 H62 0.9500 . ?
 C63 H63A 0.9800 . ?
 C63 H63B 0.9800 . ?
 C63 H63C 0.9800 . ?
 C63 C64 1.534(13) . ?
 C64 C65 1.373(9) . ?
 C64 C69 1.334(8) . ?
 C65 H65 0.9500 . ?
 C65 C66 1.355(9) . ?
 C66 H66 0.9500 . ?
 C66 C67 1.386(10) . ?
 C67 H67 0.9500 . ?
 C67 C68 1.413(9) . ?
 C68 H68 0.9500 . ?
 C68 C69 1.355(8) . ?
 C69 H69 0.9500 . ?

loop_
  _geom_angle_atom_site_label_1
  _geom_angle_atom_site_label_2
  _geom_angle_atom_site_label_3
  _geom_angle
  _geom_angle_site_symmetry_1
  _geom_angle_site_symmetry_3
  _geom_angle_publ_flag
 N1 Cu1 C1 171.27(6) . . ?
 C53 O1 C55 116.64(15) . . ?
 C43 N1 Cu1 123.74(11) . . ?
 C54 N1 Cu1 130.40(11) . . ?
 C54 N1 C43 105.09(13) . . ?
 C1 N2 C4 114.30(11) . . ?
 C1 N2 C31 121.81(12) . . ?
 C31 N2 C4 123.13(11) . . ?
 N2 C1 Cu1 121.16(11) . . ?
 N2 C1 C2 106.38(12) . . ?
 C2 C1 Cu1 132.32(11) . . ?
 C3 C2 C1 110.20(12) . . ?
 C5 C2 C1 128.25(13) . . ?
 C5 C2 C3 121.47(13) . . ?
 C2 C3 C4 108.58(12) . . ?
 C8 C3 C2 120.34(13) . . ?
 C8 C3 C4 130.91(13) . . ?
 N2 C4 C25 108.21(11) . . ?
 C3 C4 N2 99.06(11) . . ?
 C3 C4 C24 115.80(12) . . ?
 C3 C4 C25 108.78(11) . . ?
 C24 C4 N2 112.93(11) . . ?
 C24 C4 C25 111.25(12) . . ?
 C2 C5 C9 124.90(14) . . ?
 C6 C5 C2 115.10(13) . . ?
 C6 C5 C9 118.84(13) . . ?
 C5 C6 H6 119.7 . . ?
 C7 C6 C5 120.53(14) . . ?
 C7 C6 H6 119.7 . . ?
 C6 C7 H7 118.6 . . ?
 C6 C7 C8 122.87(14) . . ?
 C8 C7 H7 118.6 . . ?
 C3 C8 C7 114.65(14) . . ?
 C3 C8 C18 127.59(14) . . ?
 C7 C8 C18 117.31(13) . . ?
 C5 C9 H9A 109.4 . . ?
 C5 C9 H9B 109.4 . . ?
 C5 C9 C10 111.16(13) . . ?
 H9A C9 H9B 108.0 . . ?
 C10 C9 H9A 109.4 . . ?
 C10 C9 H9B 109.4 . . ?
 C9 C10 H10A 108.8 . . ?
 C9 C10 H10B 108.8 . . ?
 H10A C10 H10B 107.7 . . ?
 C11 C10 C9 113.82(14) . . ?
 C11 C10 H10A 108.8 . . ?
 C11 C10 H10B 108.8 . . ?
 C12 C11 C10 120.93(17) . . ?
 C16 C11 C10 121.23(18) . . ?
 C16 C11 C12 116.67(17) . . ?
 C11 C12 H12 119.6 . . ?
 C13 C12 C11 120.82(17) . . ?
 C13 C12 H12 119.6 . . ?
 C12 C13 H13 119.5 . . ?
 C12 C13 C14 120.91(17) . . ?
 C14 C13 H13 119.5 . . ?
 C13 C14 C17 119.26(17) . . ?
 C15 C14 C13 116.87(17) . . ?
 C15 C14 C17 122.16(18) . . ?
 C14 C15 H15 119.7 . . ?
 C14 C15 C16 120.60(16) . . ?
 C16 C15 H15 119.7 . . ?
 C11 C16 C15 120.73(16) . . ?
 C11 C16 H16 119.6 . . ?
 C15 C16 H16 119.6 . . ?
 C14 C17 H17A 109.1 . . ?
 C14 C17 H17B 109.1 . . ?
 C14 C17 C18 112.37(14) . . ?
 H17A C17 H17B 107.9 . . ?
 C18 C17 H17A 109.1 . . ?
 C18 C17 H17B 109.1 . . ?
 C8 C18 C17 112.37(13) . . ?
 C8 C18 H18A 109.1 . . ?
 C8 C18 H18B 109.1 . . ?
 C17 C18 H18A 109.1 . . ?
 C17 C18 H18B 109.1 . . ?
 H18A C18 H18B 107.9 . . ?
 C20 C19 H19 119.7 . . ?
 C24 C19 H19 119.7 . . ?
 C24 C19 C20 120.58(15) . . ?
 C19 C20 H20 119.8 . . ?
 C21 C20 C19 120.39(16) . . ?
 C21 C20 H20 119.8 . . ?
 C20 C21 H21 120.2 . . ?
 C20 C21 C22 119.52(15) . . ?
 C22 C21 H21 120.2 . . ?
 C21 C22 H22 119.8 . . ?
 C21 C22 C23 120.34(15) . . ?
 C23 C22 H22 119.8 . . ?
 C22 C23 H23 119.7 . . ?
 C22 C23 C24 120.69(15) . . ?
 C24 C23 H23 119.7 . . ?
 C19 C24 C4 121.89(13) . . ?
 C19 C24 C23 118.47(14) . . ?
 C23 C24 C4 119.56(13) . . ?
 C26 C25 C4 121.58(14) . . ?
 C26 C25 C30 118.23(14) . . ?
 C30 C25 C4 119.99(13) . . ?
 C25 C26 H26 119.7 . . ?
 C25 C26 C27 120.54(17) . . ?
 C27 C26 H26 119.7 . . ?
 C26 C27 H27 119.7 . . ?
 C28 C27 C26 120.63(17) . . ?
 C28 C27 H27 119.7 . . ?
 C27 C28 H28 120.3 . . ?
 C27 C28 C29 119.38(16) . . ?
 C29 C28 H28 120.3 . . ?
 C28 C29 H29 119.9 . . ?
 C28 C29 C30 120.24(17) . . ?
 C30 C29 H29 119.9 . . ?
 C25 C30 H30 119.5 . . ?
 C29 C30 C25 120.97(16) . . ?
 C29 C30 H30 119.5 . . ?
 C32 C31 N2 116.67(13) . . ?
 C36 C31 N2 121.60(13) . . ?
 C36 C31 C32 121.71(13) . . ?
 C31 C32 C37 122.96(13) . . ?
 C33 C32 C31 117.96(14) . . ?
 C33 C32 C37 118.84(13) . . ?
 C32 C33 H33 119.5 . . ?
 C34 C33 C32 121.01(15) . . ?
 C34 C33 H33 119.5 . . ?
 C33 C34 H34 120.0 . . ?
 C35 C34 C33 120.01(14) . . ?
 C35 C34 H34 120.0 . . ?
 C34 C35 H35 119.3 . . ?
 C34 C35 C36 121.34(15) . . ?
 C36 C35 H35 119.3 . . ?
 C31 C36 C40 124.39(13) . . ?
 C35 C36 C31 117.65(14) . . ?
 C35 C36 C40 117.85(14) . . ?
 C32 C37 H37 108.2 . . ?
 C32 C37 C38 112.78(13) . . ?
 C32 C37 C39 109.00(13) . . ?
 C38 C37 H37 108.2 . . ?
 C39 C37 H37 108.2 . . ?
 C39 C37 C38 110.39(13) . . ?
 C37 C38 H38A 109.5 . . ?
 C37 C38 H38B 109.5 . . ?
 C37 C38 H38C 109.5 . . ?
 H38A C38 H38B 109.5 . . ?
 H38A C38 H38C 109.5 . . ?
 H38B C38 H38C 109.5 . . ?
 C37 C39 H39A 109.5 . . ?
 C37 C39 H39B 109.5 . . ?
 C37 C39 H39C 109.5 . . ?
 H39A C39 H39B 109.5 . . ?
 H39A C39 H39C 109.5 . . ?
 H39B C39 H39C 109.5 . . ?
 C36 C40 H40 107.9 . . ?
 C36 C40 C41 110.43(13) . . ?
 C36 C40 C42 111.40(13) . . ?
 C41 C40 H40 107.9 . . ?
 C42 C40 H40 107.9 . . ?
 C42 C40 C41 111.07(14) . . ?
 C40 C41 H41A 109.5 . . ?
 C40 C41 H41B 109.5 . . ?
 C40 C41 H41C 109.5 . . ?
 H41A C41 H41B 109.5 . . ?
 H41A C41 H41C 109.5 . . ?
 H41B C41 H41C 109.5 . . ?
 C40 C42 H42A 109.5 . . ?
 C40 C42 H42B 109.5 . . ?
 C40 C42 H42C 109.5 . . ?
 H42A C42 H42B 109.5 . . ?
 H42A C42 H42C 109.5 . . ?
 H42B C42 H42C 109.5 . . ?
 N1 C43 C44 127.89(14) . . ?
 N1 C43 C48 111.61(14) . . ?
 C44 C43 C48 120.47(15) . . ?
 C43 C44 H44 120.8 . . ?
 C45 C44 C43 118.46(16) . . ?
 C45 C44 H44 120.8 . . ?
 C44 C45 H45 119.4 . . ?
 C44 C45 C46 121.21(17) . . ?
 C46 C45 H45 119.4 . . ?
 C45 C46 H46 119.7 . . ?
 C47 C46 C45 120.61(16) . . ?
 C47 C46 H46 119.7 . . ?
 C46 C47 H47 120.3 . . ?
 C46 C47 C48 119.35(16) . . ?
 C48 C47 H47 120.3 . . ?
 C43 C48 C49 105.69(14) . . ?
 C47 C48 C43 119.89(16) . . ?
 C47 C48 C49 134.35(16) . . ?
 C50 C49 C48 134.25(16) . . ?
 C50 C49 C54 120.43(17) . . ?
 C54 C49 C48 105.23(14) . . ?
 C49 C50 H50 120.7 . . ?
 C51 C50 C49 118.56(17) . . ?
 C51 C50 H50 120.7 . . ?
 C50 C51 H51 119.2 . . ?
 C50 C51 C52 121.61(17) . . ?
 C52 C51 H51 119.2 . . ?
 C51 C52 H52 119.7 . . ?
 C53 C52 C51 120.57(18) . . ?
 C53 C52 H52 119.7 . . ?
 O1 C53 C52 125.09(17) . . ?
 O1 C53 C54 115.95(14) . . ?
 C52 C53 C54 118.93(16) . . ?
 N1 C54 C49 112.33(15) . . ?
 N1 C54 C53 127.72(15) . . ?
 C53 C54 C49 119.88(15) . . ?
 O1 C55 H55A 109.5 . . ?
 O1 C55 H55B 109.5 . . ?
 O1 C55 H55C 109.5 . . ?
 H55A C55 H55B 109.5 . . ?
 H55A C55 H55C 109.5 . . ?
 H55B C55 H55C 109.5 . . ?
 H56A C56 H56B 109.5 . . ?
 H56A C56 H56C 109.5 . . ?
 H56B C56 H56C 109.5 . . ?
 C57 C56 H56A 109.5 . . ?
 C57 C56 H56B 109.5 . . ?
 C57 C56 H56C 109.5 . . ?
 C58 C57 C56 126.2(8) . . ?
 C58 C57 C62 115.6(7) . . ?
 C62 C57 C56 118.1(6) . . ?
 C57 C58 H58 121.3 . . ?
 C59 C58 C57 117.3(7) . . ?
 C59 C58 H58 121.3 . . ?
 C58 C59 H59 117.3 . . ?
 C58 C59 C60 125.3(6) . . ?
 C60 C59 H59 117.3 . . ?
 C59 C60 H60 119.5 . . ?
 C61 C60 C59 121.0(7) . . ?
 C61 C60 H60 119.5 . . ?
 C60 C61 H61 120.9 . . ?
 C60 C61 C62 118.3(7) . . ?
 C62 C61 H61 120.9 . . ?
 C57 C62 H62 119.1 . . ?
 C61 C62 C57 121.9(7) . . ?
 C61 C62 H62 119.1 . . ?
 H63A C63 H63B 109.5 . . ?
 H63A C63 H63C 109.5 . . ?
 H63B C63 H63C 109.5 . . ?
 C64 C63 H63A 109.5 . . ?
 C64 C63 H63B 109.5 . . ?
 C64 C63 H63C 109.5 . . ?
 C65 C64 C63 120.0(8) . . ?
 C69 C64 C63 125.1(9) . . ?
 C69 C64 C65 114.8(7) . . ?
 C64 C65 H65 119.6 . . ?
 C66 C65 C64 120.7(8) . . ?
 C66 C65 H65 119.6 . . ?
 C65 C66 H66 118.7 . . ?
 C65 C66 C67 122.5(8) . . ?
 C67 C66 H66 118.7 . . ?
 C66 C67 H67 121.1 . . ?
 C66 C67 C68 117.8(8) . . ?
 C68 C67 H67 121.1 . . ?
 C67 C68 H68 122.7 . . ?
 C69 C68 C67 114.7(7) . . ?
 C69 C68 H68 122.7 . . ?
 C64 C69 C68 129.3(8) . . ?
 C64 C69 H69 115.3 . . ?
 C68 C69 H69 115.3 . . ?

loop_
  _geom_torsion_atom_site_label_1
  _geom_torsion_atom_site_label_2
  _geom_torsion_atom_site_label_3
  _geom_torsion_atom_site_label_4
  _geom_torsion
  _geom_torsion_site_symmetry_1
  _geom_torsion_site_symmetry_2
  _geom_torsion_site_symmetry_3
  _geom_torsion_site_symmetry_4
  _geom_torsion_publ_flag
 Cu1 N1 C43 C44 13.2(2) . . . . ?
 Cu1 N1 C43 C48 -168.82(11) . . . . ?
 Cu1 N1 C54 C49 167.77(12) . . . . ?
 Cu1 N1 C54 C53 -15.2(3) . . . . ?
 Cu1 C1 C2 C3 -177.25(11) . . . . ?
 Cu1 C1 C2 C5 -0.5(2) . . . . ?
 O1 C53 C54 N1 0.8(3) . . . . ?
 O1 C53 C54 C49 177.69(15) . . . . ?
 N1 C43 C44 C45 177.47(17) . . . . ?
 N1 C43 C48 C47 -178.57(15) . . . . ?
 N1 C43 C48 C49 -1.09(18) . . . . ?
 N2 C1 C2 C3 -1.65(16) . . . . ?
 N2 C1 C2 C5 175.08(14) . . . . ?
 N2 C4 C24 C19 116.24(15) . . . . ?
 N2 C4 C24 C23 -67.13(17) . . . . ?
 N2 C4 C25 C26 141.81(14) . . . . ?
 N2 C4 C25 C30 -43.46(17) . . . . ?
 N2 C31 C32 C33 175.43(13) . . . . ?
 N2 C31 C32 C37 -10.2(2) . . . . ?
 N2 C31 C36 C35 -175.78(13) . . . . ?
 N2 C31 C36 C40 8.1(2) . . . . ?
 C1 N2 C4 C3 -12.42(15) . . . . ?
 C1 N2 C4 C24 -135.51(13) . . . . ?
 C1 N2 C4 C25 100.88(14) . . . . ?
 C1 N2 C31 C32 88.58(17) . . . . ?
 C1 N2 C31 C36 -90.01(18) . . . . ?
 C1 C2 C3 C4 -6.35(16) . . . . ?
 C1 C2 C3 C8 177.91(13) . . . . ?
 C1 C2 C5 C6 -158.98(14) . . . . ?
 C1 C2 C5 C9 33.6(2) . . . . ?
 C2 C3 C4 N2 10.49(14) . . . . ?
 C2 C3 C4 C24 131.50(13) . . . . ?
 C2 C3 C4 C25 -102.38(13) . . . . ?
 C2 C3 C8 C7 -18.0(2) . . . . ?
 C2 C3 C8 C18 154.12(15) . . . . ?
 C2 C5 C6 C7 -18.3(2) . . . . ?
 C2 C5 C9 C10 114.06(18) . . . . ?
 C3 C2 C5 C6 17.4(2) . . . . ?
 C3 C2 C5 C9 -150.04(15) . . . . ?
 C3 C4 C24 C19 3.0(2) . . . . ?
 C3 C4 C24 C23 179.65(13) . . . . ?
 C3 C4 C25 C26 -111.52(15) . . . . ?
 C3 C4 C25 C30 63.22(17) . . . . ?
 C3 C8 C18 C17 -118.65(19) . . . . ?
 C4 N2 C1 Cu1 -174.54(9) . . . . ?
 C4 N2 C1 C2 9.26(16) . . . . ?
 C4 N2 C31 C32 -80.87(17) . . . . ?
 C4 N2 C31 C36 100.54(17) . . . . ?
 C4 C3 C8 C7 167.37(15) . . . . ?
 C4 C3 C8 C18 -20.5(3) . . . . ?
 C4 C25 C26 C27 176.01(15) . . . . ?
 C4 C25 C30 C29 -176.36(14) . . . . ?
 C5 C2 C3 C4 176.67(13) . . . . ?
 C5 C2 C3 C8 0.9(2) . . . . ?
 C5 C6 C7 C8 1.0(2) . . . . ?
 C5 C9 C10 C11 -17.5(2) . . . . ?
 C6 C5 C9 C10 -53.0(2) . . . . ?
 C6 C7 C8 C3 17.4(2) . . . . ?
 C6 C7 C8 C18 -155.58(15) . . . . ?
 C7 C8 C18 C17 53.3(2) . . . . ?
 C8 C3 C4 N2 -174.37(15) . . . . ?
 C8 C3 C4 C24 -53.4(2) . . . . ?
 C8 C3 C4 C25 72.77(19) . . . . ?
 C9 C5 C6 C7 149.96(15) . . . . ?
 C9 C10 C11 C12 -59.5(2) . . . . ?
 C9 C10 C11 C16 107.8(2) . . . . ?
 C10 C11 C12 C13 153.55(17) . . . . ?
 C10 C11 C16 C15 -152.80(17) . . . . ?
 C11 C12 C13 C14 -0.8(3) . . . . ?
 C12 C11 C16 C15 15.0(2) . . . . ?
 C12 C13 C14 C15 15.2(2) . . . . ?
 C12 C13 C14 C17 -150.19(17) . . . . ?
 C13 C14 C15 C16 -14.4(2) . . . . ?
 C13 C14 C17 C18 57.2(2) . . . . ?
 C14 C15 C16 C11 -0.7(3) . . . . ?
 C14 C17 C18 C8 17.6(2) . . . . ?
 C15 C14 C17 C18 -107.4(2) . . . . ?
 C16 C11 C12 C13 -14.3(2) . . . . ?
 C17 C14 C15 C16 150.51(17) . . . . ?
 C19 C20 C21 C22 -0.2(3) . . . . ?
 C20 C19 C24 C4 175.41(15) . . . . ?
 C20 C19 C24 C23 -1.3(2) . . . . ?
 C20 C21 C22 C23 -0.5(3) . . . . ?
 C21 C22 C23 C24 0.4(2) . . . . ?
 C22 C23 C24 C4 -176.22(14) . . . . ?
 C22 C23 C24 C19 0.5(2) . . . . ?
 C24 C4 C25 C26 17.19(19) . . . . ?
 C24 C4 C25 C30 -168.07(13) . . . . ?
 C24 C19 C20 C21 1.1(3) . . . . ?
 C25 C4 C24 C19 -121.84(15) . . . . ?
 C25 C4 C24 C23 54.79(17) . . . . ?
 C25 C26 C27 C28 -0.3(3) . . . . ?
 C26 C25 C30 C29 -1.4(2) . . . . ?
 C26 C27 C28 C29 -0.3(3) . . . . ?
 C27 C28 C29 C30 0.0(3) . . . . ?
 C28 C29 C30 C25 0.9(2) . . . . ?
 C30 C25 C26 C27 1.2(2) . . . . ?
 C31 N2 C1 Cu1 15.14(19) . . . . ?
 C31 N2 C1 C2 -161.06(12) . . . . ?
 C31 N2 C4 C3 157.75(13) . . . . ?
 C31 N2 C4 C24 34.66(18) . . . . ?
 C31 N2 C4 C25 -88.95(15) . . . . ?
 C31 C32 C33 C34 1.6(2) . . . . ?
 C31 C32 C37 C38 140.02(15) . . . . ?
 C31 C32 C37 C39 -97.01(17) . . . . ?
 C31 C36 C40 C41 119.82(16) . . . . ?
 C31 C36 C40 C42 -116.27(17) . . . . ?
 C32 C31 C36 C35 5.7(2) . . . . ?
 C32 C31 C36 C40 -170.41(14) . . . . ?
 C32 C33 C34 C35 2.9(2) . . . . ?
 C33 C32 C37 C38 -45.69(19) . . . . ?
 C33 C32 C37 C39 77.27(17) . . . . ?
 C33 C34 C35 C36 -3.2(3) . . . . ?
 C34 C35 C36 C31 -1.0(2) . . . . ?
 C34 C35 C36 C40 175.34(15) . . . . ?
 C35 C36 C40 C41 -56.28(19) . . . . ?
 C35 C36 C40 C42 67.63(18) . . . . ?
 C36 C31 C32 C33 -6.0(2) . . . . ?
 C36 C31 C32 C37 168.36(14) . . . . ?
 C37 C32 C33 C34 -173.01(15) . . . . ?
 C43 N1 C54 C49 -2.21(18) . . . . ?
 C43 N1 C54 C53 174.84(17) . . . . ?
 C43 C44 C45 C46 0.7(3) . . . . ?
 C43 C48 C49 C50 -176.73(19) . . . . ?
 C43 C48 C49 C54 -0.27(17) . . . . ?
 C44 C43 C48 C47 -0.4(2) . . . . ?
 C44 C43 C48 C49 177.04(15) . . . . ?
 C44 C45 C46 C47 -0.3(3) . . . . ?
 C45 C46 C47 C48 -0.4(3) . . . . ?
 C46 C47 C48 C43 0.8(3) . . . . ?
 C46 C47 C48 C49 -175.78(18) . . . . ?
 C47 C48 C49 C50 0.2(3) . . . . ?
 C47 C48 C49 C54 176.67(18) . . . . ?
 C48 C43 C44 C45 -0.3(3) . . . . ?
 C48 C49 C50 C51 174.82(19) . . . . ?
 C48 C49 C54 N1 1.57(19) . . . . ?
 C48 C49 C54 C53 -175.74(15) . . . . ?
 C49 C50 C51 C52 0.3(3) . . . . ?
 C50 C49 C54 N1 178.63(15) . . . . ?
 C50 C49 C54 C53 1.3(2) . . . . ?
 C50 C51 C52 C53 0.5(3) . . . . ?
 C51 C52 C53 O1 -178.40(19) . . . . ?
 C51 C52 C53 C54 -0.4(3) . . . . ?
 C52 C53 C54 N1 -177.36(17) . . . . ?
 C52 C53 C54 C49 -0.5(3) . . . . ?
 C54 N1 C43 C44 -175.95(17) . . . . ?
 C54 N1 C43 C48 2.01(18) . . . . ?
 C54 C49 C50 C51 -1.2(3) . . . . ?
 C55 O1 C53 C52 -1.8(3) . . . . ?
 C55 O1 C53 C54 -179.88(18) . . . . ?
 C56 C57 C58 C59 175.7(7) . . . . ?
 C56 C57 C62 C61 -169.0(8) . . . . ?
 C57 C58 C59 C60 -6.4(10) . . . . ?
 C58 C57 C62 C61 6.7(14) . . . . ?
 C58 C59 C60 C61 5.6(11) . . . . ?
 C59 C60 C61 C62 2.0(12) . . . . ?
 C60 C61 C62 C57 -7.9(14) . . . . ?
 C62 C57 C58 C59 0.4(11) . . . . ?
 C63 C64 C65 C66 179.4(11) . . . . ?
 C63 C64 C69 C68 179.7(12) . . . . ?
 C64 C65 C66 C67 -0.5(18) . . . . ?
 C65 C64 C69 C68 0(2) . . . . ?
 C65 C66 C67 C68 2.6(14) . . . . ?
 C66 C67 C68 C69 -3.2(12) . . . . ?
 C67 C68 C69 C64 2.1(16) . . . . ?
 C69 C64 C65 C66 -1(2) . . . . ?

loop_
  _diffrn_refln_index_h
  _diffrn_refln_index_k
  _diffrn_refln_index_l
  _diffrn_refln_intensity_net
  _diffrn_refln_intensity_u
 2 0 0 0.1 0.1
 -2 0 0 0 0.1
 -2 0 0 0 0.1
 4 0 0 1082.49 27.8
 -4 0 0 1082.49 26.6
 -4 0 0 1095.09 27.9
 6 0 0 29.6 2.1
 -6 0 0 27.5 1.1
 -6 0 0 28.4 2.1
 -8 0 0 12.4 1.8
 8 0 0 11.4 1.7
 -8 0 0 12 0.8
 -10 0 0 150.38 6.7
 -10 0 0 143.59 4.3
 10 0 0 143.09 6.4
 -12 0 0 21.3 1.4
 -12 0 0 21.7 3.2
 -14 0 0 4.8 1.8
 -14 0 0 4.4 0.9
 -16 0 0 202.58 6.4
 -18 0 0 732.83 19.7
 -20 0 0 1.8 1.3
 -22 0 0 66.49 3.8
 -24 0 0 162.58 6.7
 -26 0 0 146.39 6.5
 -28 0 0 25.5 3.2
 -3 -1 0 379.76 9.2
 -3 -1 0 368.06 9.2
 3 -1 0 384.46 9.4
 3 -1 0 373.16 10.3
 -3 1 0 369.06 9.4
 -3 1 0 375.16 10.3
 -5 -1 0 1285.57 33.1
 5 -1 0 1290.67 31.6
 5 -1 0 1277.67 33.2
 -5 -1 0 1285.87 31.5
 -5 1 0 1301.77 31.8
 -5 1 0 1297.57 33.3
 7 -1 0 472.15 11.5
 -7 -1 0 468.85 13.7
 7 -1 0 442.96 13.5
 -7 -1 0 462.75 11.5
 -7 1 0 473.55 11.8
 -7 1 0 420.26 13.5
 -9 -1 0 2 0.4
 9 -1 0 1.2 1
 9 -1 0 3.4 0.3
 -9 -1 0 0.9 1
 -9 1 0 0.8 1.1
 -9 1 0 1.9 0.5
 11 -1 0 13.8 2.2
 -11 -1 0 18.5 1.1
 -11 1 0 17.7 1.2
 -13 -1 0 197.98 6
 -13 -1 0 202.08 9
 13 -1 0 200.28 8.7
 -13 1 0 210.18 9.2
 -13 1 0 210.68 6.2
 -15 -1 0 192.38 9.5
 -15 -1 0 209.18 6.3
 -15 1 0 211.18 6.5
 -15 1 0 200.98 9.7
 -17 -1 0 514.15 18.9
 -17 -1 0 532.35 14.3
 -17 1 0 498.35 14.4
 -17 1 0 532.05 19.2
 -19 -1 0 8.2 1.4
 -19 1 0 7.5 1.8
 -21 -1 0 55.29 3.3
 -21 1 0 64.09 3.6
 -23 -1 0 24.2 2.7
 -23 1 0 21.4 2.7
 -25 -1 0 2 1.5
 -25 1 0 0.9 1.4
 -27 -1 0 14.9 2.5
 -27 1 0 18.8 2.7
 0 -2 0 151.88 4.2
 0 -2 0 174.48 4.3
 0 2 0 140.09 4.2
 0 2 0 164.68 4.2
 -2 -2 0 975.3 24.6
 -2 -2 0 981.7 24.5
 2 -2 0 969.5 25.4
 -2 2 0 1121.59 25.6
 2 2 0 970.3 24.6
 -2 2 0 975.3 24.7
 -4 -2 0 719.03 17.9
 4 -2 0 733.13 19.4
 -4 -2 0 729.23 18
 4 -2 0 719.63 18.2
 -4 2 0 704.53 18.2
 -4 2 0 762.72 19.5
 6 -2 0 170.78 6.5
 -6 -2 0 189.78 6.6
 -6 -2 0 193.18 4.9
 6 -2 0 192.68 5.1
 -6 2 0 180.68 5.3
 -6 2 0 190.48 6.8
 -8 -2 0 402.36 10.3
 8 -2 0 384.06 10.3
 8 -2 0 426.36 12.8
 -8 2 0 406.36 10.7
 -8 2 0 394.66 12.8
 10 -2 0 2.9 0.5
 -10 -2 0 6.9 1.9
 10 -2 0 3.9 1.6
 -10 -2 0 4.4 0.6
 -10 2 0 2.9 1.3
 -10 2 0 3.1 0.7
 -12 -2 0 8.5 2
 -12 -2 0 10.4 1
 12 -2 0 9.8 2.1
 -12 2 0 8.8 2.2
 -12 2 0 11.3 1.2
 -14 -2 0 368.96 10
 -14 -2 0 352.26 13.5
 14 -2 0 364.36 13.4
 -14 2 0 352.96 13.7
 -14 2 0 356.56 10.3
 -16 -2 0 7.3 1.1
 -16 -2 0 4 2.6
 -16 2 0 8.2 1.3
 -18 -2 0 125.59 9.4
 -18 -2 0 127.29 4.7
 -18 2 0 113.19 8.1
 -18 2 0 123.99 5
 -20 -2 0 17.8 2.1
 -20 2 0 17.4 2.2
 -22 -2 0 106.29 4.9
 -22 2 0 114.39 5.1
 -24 -2 0 117.09 5.4
 -24 2 0 115.79 5.6
 -26 -2 0 225.08 8.6
 -26 2 0 224.48 8.8
 -28 -2 0 7.5 2.6
 -28 2 0 6.4 2
 -1 -3 0 391.86 10.4
 -1 -3 0 416.46 10.3
 1 -3 0 394.56 10.4
 1 -3 0 398.06 10.3
 1 3 0 403.36 10.4
 1 3 0 407.86 10.3
 -1 3 0 389.76 10.4
 -1 3 0 402.56 10.4
 -3 -3 0 329.47 8.8
 -3 -3 0 351.96 9.1
 3 -3 0 324.77 9
 3 -3 0 370.66 10.1
 3 3 0 350.46 8.9
 -3 3 0 339.77 10.1
 -3 3 0 338.47 9.1
 3 3 0 346.47 8.7
 -5 -3 0 73.19 2.2
 5 -3 0 75.99 2.5
 -5 -3 0 74.79 2.4
 5 -3 0 69.79 3.5
 -5 3 0 67.99 2.5
 -5 3 0 69.09 3.6
 7 -3 0 80.09 2.7
 7 -3 0 80.39 4.1
 -7 -3 0 80.39 2.6
 -7 -3 0 80.89 4
 -7 -3 0 76.19 2.3
 -7 3 0 77.59 2.8
 -7 3 0 85.59 4.3
 9 -3 0 8.7 2
 9 -3 0 9.2 0.8
 -9 -3 0 11.8 1
 -9 -3 0 9.2 1.7
 -9 3 0 12 1.1
 11 -3 0 8.1 0.8
 -11 -3 0 6.4 0.8
 -11 -3 0 6.5 1.9
 -11 3 0 7.8 2.2
 -11 3 0 5.8 0.9
 -13 -3 0 0 0.5
 13 -3 0 0.8 1.4
 -13 -3 0 0.2 1.2
 -13 3 0 0 0.6
 -13 3 0 1.3 1.3
 -15 -3 0 126.89 7.4
 15 -3 0 135.19 7.5
 -15 -3 0 130.79 4.5
 -15 3 0 128.89 7.6
 -15 3 0 135.79 4.9
 -17 -3 0 1.2 1.9
 -17 -3 0 2.5 1
 17 -3 0 1.6 1.8
 -17 3 0 1.1 1
 -17 3 0 1 2.1
 -19 -3 0 31.1 2.3
 -19 3 0 28.4 2.5
 -21 -3 0 73.39 3.9
 -21 3 0 81.29 4.3
 -23 -3 0 19 2.5
 -23 3 0 20.5 2.6
 -25 -3 0 98.09 5.1
 -25 3 0 88.89 5
 -27 -3 0 -0.6 1.7
 -27 3 0 0.7 1.7
 0 -4 0 45.2 1.7
 0 4 0 40.1 1.8
 0 4 0 41.3 1.7
 2 -4 0 104.39 4.2
 -2 -4 0 103.89 3.3
 2 -4 0 96.19 3.2
 -2 -4 0 94.49 3
 -2 4 0 97.29 3.3
 2 4 0 97.29 3
 -2 4 0 96.19 3.2
 2 4 0 102.59 3.3
 4 -4 0 892.01 22.9
 -4 -4 0 943.91 22.9
 4 -4 0 886.21 24.1
 -4 -4 0 874.61 22.5
 4 4 0 896.11 22.4
 -4 4 0 897.71 23
 4 4 0 926.41 22.7
 -4 4 0 921.11 24.5
 6 -4 0 223.98 7.8
 -6 -4 0 219.78 5.9
 6 -4 0 218.48 6.3
 -6 -4 0 218.28 6.2
 -6 4 0 214.08 6.4
 -6 4 0 216.38 8
 -8 -4 0 77.39 2.5
 8 -4 0 81.29 4.5
 8 -4 0 79.19 2.8
 -8 -4 0 83.59 2.9
 -8 4 0 75.49 3.1
 -8 4 0 74.89 4.6
 -10 -4 0 127.59 4.1
 -10 -4 0 134.69 6.2
 10 -4 0 128.79 6.3
 10 -4 0 125.29 4.1
 -10 4 0 128.49 4.5
 -10 4 0 131.49 6.5
 12 -4 0 72.89 2.7
 12 -4 0 66.79 4.8
 -12 -4 0 82.89 5.1
 -12 -4 0 74.49 2.9
 -12 4 0 65.59 4.9
 -12 4 0 77.29 3.3
 -14 -4 0 226.18 10.1
 -14 -4 0 241.48 7.1
 14 -4 0 235.28 10.3
 -14 4 0 236.88 10.7
 -14 4 0 235.68 7.6
 -16 -4 0 31.9 2.2
 16 -4 0 30.1 4.1
 -16 -4 0 39.1 4.9
 -16 4 0 35.6 2.5
 -16 4 0 35.2 5
 -18 -4 0 1 1
 18 -4 0 -0.5 1.6
 -18 4 0 0 1
 -20 -4 0 25.5 2.5
 -20 4 0 29.9 2.7
 -22 -4 0 3.2 1.5
 -22 4 0 2.2 1.3
 -24 -4 0 67.49 4.2
 -24 4 0 76.89 4.6
 -26 -4 0 4.1 1.7
 -26 4 0 7.4 2
 -28 -4 0 1.7 2.1
 -28 4 0 0.6 2.1
 -1 -5 0 797.92 20.7
 1 -5 0 785.32 20.6
 1 -5 0 820.52 20.7
 -1 -5 0 801.02 20.5
 -1 5 0 798.92 20.7
 1 5 0 798.22 20.5
 -1 5 0 826.62 20.6
 1 5 0 823.82 20.8
 3 -5 0 566.14 15.9
 3 -5 0 541.15 14.5
 -3 -5 0 554.24 14.4
 -3 -5 0 541.55 14.6
 3 5 0 526.05 14.2
 3 5 0 575.44 14.6
 -3 5 0 581.34 14.7
 -3 5 0 561.04 14.7
 5 -5 0 358.76 10.7
 5 -5 0 308.27 9
 -5 -5 0 319.87 8.8
 -5 -5 0 337.07 9.2
 5 5 0 322.87 8.6
 5 5 0 330.37 8.8
 -5 5 0 332.97 11
 -5 5 0 320.87 9.2
 -7 -5 0 589.34 15.8
 -7 -5 0 594.44 15.4
 7 -5 0 628.24 17.9
 -7 5 0 596.14 16
 -7 5 0 599.64 18.3
 9 -5 0 25.5 2.8
 -9 -5 0 21.7 1.2
 9 -5 0 23.6 1.5
 -9 -5 0 26 1.7
 -9 5 0 28.3 1.8
 -9 5 0 25.7 3.4
 11 -5 0 148.09 7.2
 11 -5 0 149.69 4.8
 -11 -5 0 151.58 5
 -11 -5 0 146.59 7
 -11 5 0 153.38 5.3
 -11 5 0 148.79 7.6
 13 -5 0 42.4 2
 -13 -5 0 43.3 2.3
 13 -5 0 41.6 4
 -13 -5 0 38.3 3.8
 -13 5 0 44.1 4.4
 -13 5 0 44.6 2.6
 -15 -5 0 73.49 6
 -15 -5 0 83.99 3.6
 15 -5 0 79.59 5.9
 -15 5 0 95.69 4.1
 -15 5 0 80.49 6.2
 -17 -5 0 113.99 4.6
 17 -5 0 106.59 7.2
 -17 -5 0 119.69 7.7
 -17 5 0 121.79 8.1
 -17 5 0 117.79 5.1
 19 -5 0 590.24 21.2
 -19 -5 0 595.64 16.7
 -19 5 0 603.84 17.4
 -21 -5 0 338.37 11.1
 -21 5 0 341.77 11.3
 -23 -5 0 16.6 2.5
 -23 5 0 13.9 2.4
 -25 -5 0 180.18 7.3
 -25 5 0 158.08 7.5
 -27 -5 0 2.6 2
 -27 5 0 11.8 2.6
 0 -6 0 516.65 13.8
 0 -6 0 511.45 13.6
 0 6 0 525.35 13.9
 0 6 0 506.75 13.7
 2 -6 0 431.36 12.1
 2 -6 0 370.06 10.7
 2 -6 0 368.56 10.3
 -2 -6 0 368.76 10.2
 -2 -6 0 370.36 10.4
 2 6 0 371.46 10.1
 -2 6 0 354.96 10.3
 2 6 0 359.06 10.4
 -4 -6 0 159.48 5
 -4 -6 0 162.98 5.4
 4 -6 0 188.08 6.8
 4 -6 0 166.48 5.3
 -4 6 0 165.38 5.4
 4 6 0 171.08 4.9
 -4 6 0 161.58 5.4
 4 6 0 164.88 5.3
 -6 -6 0 419.46 11.8
 6 -6 0 419.16 11.7
 -6 -6 0 425.16 11.4
 6 -6 0 436.26 13.6
 6 6 0 429.96 11.4
 -6 6 0 433.36 12
 -6 6 0 441.36 14.3
 -6 6 0 431.66 12.4
 6 6 0 434.66 11.1
 -8 -6 0 653.83 17.6
 8 -6 0 667.03 17.6
 8 -6 0 690.73 20
 -8 -6 0 648.84 17.1
 -8 6 0 665.53 17.9
 10 -6 0 6.6 2.2
 -10 -6 0 6 0.8
 -10 -6 0 5.3 1.6
 -10 -6 0 5.3 1
 -12 -6 0 100.09 3.9
 12 -6 0 95.79 3.9
 -12 -6 0 90.79 5.6
 12 -6 0 92.59 5.8
 -12 6 0 88.29 4
 -12 6 0 97.29 6.3
 -14 -6 0 75.69 3.4
 -14 -6 0 66.19 5.2
 14 -6 0 74.09 5.5
 -14 6 0 81.49 6
 -14 6 0 72.09 3.7
 -16 -6 0 338.77 10.1
 16 -6 0 324.97 13.5
 -16 -6 0 308.67 13.4
 -16 6 0 352.56 10.7
 -16 6 0 321.37 14.4
 18 -6 0 2.8 2.1
 -18 -6 0 1.2 1.1
 -18 6 0 1 1.2
 20 -6 0 2.2 2
 -20 -6 0 1.3 1.2
 -20 6 0 1.2 1.2
 -22 -6 0 92.29 4.6
 -22 6 0 96.69 5.2
 -24 -6 0 116.09 5.6
 -24 6 0 117.49 6.1
 -26 -6 0 118.79 5.9
 -26 6 0 130.49 6.7
 -1 -7 0 268.17 8
 -1 -7 0 270.57 7.8
 1 -7 0 282.67 8.1
 -1 7 0 271.57 8.1
 1 7 0 250.77 7.7
 -1 7 0 263.27 7.9
 -3 -7 0 283.17 8.7
 -3 -7 0 293.87 8.4
 3 -7 0 277.57 10
 -3 7 0 302.87 9.4
 3 7 0 313.17 8.8
 3 7 0 300.57 8.3
 -3 7 0 297.07 8.7
 -5 -7 0 719.53 18.8
 5 -7 0 709.03 18.8
 5 -7 0 674.63 20.4
 -5 -7 0 721.43 19
 5 7 0 707.33 18.7
 -5 7 0 730.43 19.1
 -5 7 0 693.13 19
 5 7 0 738.33 18.3
 7 -7 0 83.89 3.4
 7 -7 0 83.99 4.8
 -7 -7 0 84.99 3.6
 -7 7 0 80.59 3.5
 -7 7 0 82.09 3.7
 -7 7 0 87.49 5.5
 7 7 0 86.49 2.8
 7 7 0 85.39 3
 9 -7 0 24 3.2
 9 -7 0 22.9 1.7
 -9 -7 0 20.6 1.8
 -9 7 0 20.9 3.3
 -9 7 0 19.5 1.7
 -9 7 0 17.2 1.9
 -11 -7 0 29.9 2.1
 11 -7 0 35.1 3.6
 11 -7 0 31.9 2
 -11 -7 0 32.4 3.3
 -11 7 0 31 2.4
 -11 7 0 34.3 4.5
 -13 -7 0 4.4 2
 13 -7 0 5.4 2
 13 -7 0 4.9 1
 -13 -7 0 5.4 1.3
 -13 7 0 4.8 1.4
 -13 7 0 4.5 2.1
 15 -7 0 56.59 5.1
 -15 -7 0 43.4 2.9
 -15 -7 0 50.09 4.8
 15 -7 0 46.6 2.5
 -15 7 0 50.39 3.3
 -15 7 0 46.6 7.9
 -17 -7 0 15.4 2.1
 17 -7 0 20.1 3.9
 -17 7 0 20.7 4.3
 -17 7 0 16.9 2.3
 19 -7 0 0.5 1.8
 -19 -7 0 3.7 1.4
 -19 7 0 3 1.5
 -21 -7 0 186.18 7.1
 -21 7 0 186.98 7.8
 -23 -7 0 3.2 1.5
 -23 7 0 3.8 1.9
 -25 -7 0 112.99 5.7
 -25 7 0 104.79 6
 -27 -7 0 22.4 3
 -27 7 0 27.3 3.9
 0 -8 0 1925.71 49.2
 0 -8 0 1984.2 49.5
 0 8 0 2016.9 49.3
 0 8 0 1934.61 50.29
 2 -8 0 297.27 8.7
 -2 -8 0 293.07 8.6
 2 -8 0 304.67 10.5
 -2 -8 0 285.57 8.8
 -2 8 0 285.87 8.9
 -2 8 0 285.27 8.7
 2 8 0 291.37 8.5
 2 8 0 296.17 8.9
 4 -8 0 338.47 11.6
 4 -8 0 371.16 10.1
 -4 -8 0 345.87 10.2
 4 8 0 340.47 9.6
 4 8 0 332.67 10
 -4 8 0 340.27 10.2
 -4 8 0 343.07 10.6
 6 -8 0 7.8 1.9
 -6 -8 0 4.6 1.1
 -6 -8 0 5.7 0.9
 6 -8 0 4.6 0.9
 -6 8 0 3.3 1
 -6 8 0 4.9 1.1
 6 8 0 3.6 0.9
 6 8 0 5.1 0.8
 -8 -8 0 37.4 2.4
 8 -8 0 36.3 2.2
 8 -8 0 39.7 3.6
 -8 -8 0 36.8 2
 8 8 0 38.7 1.8
 -8 8 0 38.5 2.5
 -8 8 0 39.7 2.5
 -8 8 0 45.4 4.4
 8 8 0 38 1.6
 -10 -8 0 269.37 8.4
 10 -8 0 268.67 8.2
 10 -8 0 269.67 10.6
 -10 -8 0 251.87 8.1
 -10 8 0 271.77 8.5
 -10 8 0 260.47 8.7
 -10 8 0 254.67 11.4
 -12 -8 0 96.09 5.9
 12 -8 0 98.29 6.1
 12 -8 0 91.69 3.8
 -12 -8 0 89.19 4.1
 -12 8 0 87.79 4.1
 -12 8 0 88.89 6.7
 -12 8 0 87.59 4.3
 14 -8 0 208.78 7
 14 -8 0 210.38 10
 -14 -8 0 221.08 7.4
 -14 8 0 218.48 7.9
 -14 8 0 211.88 10.9
 16 -8 0 17.8 1.7
 -16 -8 0 18.5 4
 -16 -8 0 15.2 2
 16 -8 0 21 3.8
 -16 8 0 20.5 2.5
 -16 8 0 12.1 4
 18 -8 0 157.28 9.3
 -18 8 0 184.58 7.3
 -20 -8 0 129.39 5.6
 20 -8 0 124.79 8.7
 -20 8 0 121.09 6
 -22 -8 0 66.69 4.1
 -22 8 0 69.19 4.7
 -24 -8 0 37.9 3.4
 -24 8 0 34.9 4
 -26 -8 0 22.9 3
 -26 8 0 23.1 3.5
 -1 -9 0 23.5 1.7
 1 -9 0 22.6 1.9
 1 -9 0 22.5 1.8
 -1 9 0 22.6 2.1
 1 9 0 27.4 2.2
 1 9 0 27.9 1.9
 -1 9 0 18.9 1.9
 -3 -9 0 8 1.2
 3 -9 0 8.2 1.3
 3 -9 0 9.4 2.2
 -3 -9 0 8.7 1.5
 -3 9 0 7.7 1.3
 3 9 0 9.6 1.5
 -3 9 0 12.7 1.8
 3 9 0 8.2 1.2
 -5 -9 0 -0.5 0.5
 5 -9 0 0.9 1.3
 -5 -9 0 0 0.8
 5 -9 0 1 0.7
 -5 9 0 -0.5 0.7
 5 9 0 0.5 0.6
 -5 9 0 1 0.9
 5 9 0 1.2 1
 7 -9 0 14 1.6
 -7 -9 0 16.4 2
 7 -9 0 21.4 3
 -7 -9 0 18.1 1.5
 7 9 0 19.9 1.7
 -7 9 0 15.2 1.9
 7 9 0 17.8 1.3
 -7 9 0 13.4 1.8
 9 -9 0 16.3 1.9
 -9 -9 0 16 1.5
 9 -9 0 19.5 3.4
 -9 -9 0 13.8 1.9
 9 9 0 15.5 0.9
 -9 9 0 14.2 2
 -9 9 0 14.5 3.4
 -11 -9 0 90.99 3.7
 11 -9 0 95.29 6.1
 11 -9 0 86.99 3.9
 -11 -9 0 92.69 4.3
 -11 9 0 95.39 4.4
 -11 9 0 108.59 7.5
 -11 9 0 93.49 4.5
 13 -9 0 123.09 7.4
 -13 -9 0 128.09 5.3
 -13 -9 0 137.59 7.4
 13 -9 0 134.39 5.1
 -13 9 0 135.79 5.8
 -13 9 0 127.09 6.1
 -13 9 0 123.59 8.4
 15 -9 0 2.3 1.9
 15 -9 0 1.8 0.9
 -15 -9 0 0.7 1.8
 -15 -9 0 0.9 1.5
 -15 9 0 1.5 1.2
 -15 9 0 -0.3 2.5
 -17 -9 0 5 1.7
 17 -9 0 3.5 2.4
 -17 9 0 1.4 1.3
 19 -9 0 7.2 3
 -19 -9 0 3.1 1.4
 -19 9 0 4.5 1.7
 -21 -9 0 -1 1.3
 21 -9 0 -0.6 2.3
 -21 9 0 3.1 1.6
 -23 -9 0 -0.6 1.6
 -23 9 0 0.7 1.7
 -25 -9 0 5.9 2
 -25 9 0 4.7 2.3
 0 -10 0 404.36 11.8
 0 -10 0 419.96 12.1
 0 10 0 396.96 12.2
 0 10 0 410.36 11.9
 -2 -10 0 75.19 3.5
 2 -10 0 87.49 5.3
 2 -10 0 73.69 3.5
 -2 -10 0 79.09 3.8
 -2 10 0 84.89 3.8
 2 10 0 81.09 3.9
 -2 10 0 81.99 4
 2 10 0 78.69 3.9
 4 -10 0 304.57 11
 4 -10 0 285.27 9
 -4 -10 0 284.57 9.2
 -4 -10 0 284.87 8.8
 -4 10 0 289.97 9.2
 -4 10 0 279.87 9.3
 4 10 0 293.37 8.7
 4 10 0 292.07 9.2
 6 -10 0 9.4 1.5
 -6 -10 0 7.5 1.2
 6 -10 0 11.4 2.5
 -6 -10 0 6 1.4
 -6 10 0 7.5 1.6
 -6 10 0 6.3 1.4
 6 10 0 7.8 1.4
 6 10 0 6.5 1.1
 -8 -10 0 17.9 1.7
 8 -10 0 23.9 4
 -8 -10 0 18 2.2
 -8 10 0 24 2.3
 8 10 0 22.3 1.8
 -8 10 0 23.1 2.6
 8 10 0 23.8 1.6
 10 -10 0 76.29 5.4
 -10 -10 0 69.69 3.8
 10 -10 0 66.49 3.5
 -10 -10 0 72.49 3.2
 -10 10 0 62.59 3.8
 -10 10 0 64.19 3.8
 -12 -10 0 5.6 1.6
 -12 -10 0 3.8 1.9
 12 -10 0 6.1 2.3
 12 -10 0 5.2 1.3
 -12 10 0 4.6 3
 -12 10 0 5.2 1.6
 -14 -10 0 322.47 10.4
 14 -10 0 320.47 13.2
 -14 -10 0 319.47 13.1
 14 -10 0 316.57 9.9
 -14 10 0 319.67 10.8
 -14 10 0 309.87 14.7
 16 -10 0 157.38 8.9
 -16 -10 0 158.08 6.4
 16 -10 0 142.79 5.7
 -16 10 0 155.48 6.8
 -18 -10 0 42.7 3.3
 18 -10 0 46.7 5.6
 -18 10 0 43.6 3.8
 20 -10 0 228.48 12.1
 -20 -10 0 225.18 8.4
 -20 10 0 224.88 9.2
 -22 -10 0 37 3.4
 -22 10 0 48.5 4.3
 -24 -10 0 35.4 3.5
 -24 10 0 34.1 4.1
 1 -11 0 236.38 7.9
 -1 -11 0 218.68 7.8
 1 -11 0 214.48 9.5
 -1 -11 0 236.18 7.6
 1 11 0 220.48 7.9
 1 11 0 223.98 7.5
 -1 11 0 224.48 7.6
 -1 11 0 230.38 8.1
 3 -11 0 265.37 10.6
 -3 -11 0 275.87 8.7
 -3 -11 0 277.07 9.1
 3 -11 0 274.57 8.9
 3 11 0 274.27 8.6
 -3 11 0 283.87 10.1
 3 11 0 279.17 9.1
 -3 11 0 269.87 9
 -5 -11 0 211.78 7.6
 5 -11 0 224.68 7.5
 -5 -11 0 210.88 7.2
 5 -11 0 220.88 9.3
 -5 11 0 217.48 7.8
 5 11 0 216.78 7
 -5 11 0 231.28 7.8
 5 11 0 202.58 7.4
 7 -11 0 793.82 22.1
 -7 -11 0 816.72 22.4
 -7 -11 0 801.82 21.8
 7 11 0 887.81 22
 7 11 0 797.52 21.2
 -7 11 0 799.02 22.5
 -7 11 0 784.12 22.5
 9 -11 0 4.1 1.8
 9 -11 0 2.2 1.1
 -9 -11 0 1.8 1.2
 -9 -11 0 3.4 1
 9 11 0 4.7 0.8
 -9 11 0 2.8 1.4
 9 11 0 3.3 1
 11 -11 0 38 2.7
 11 -11 0 47.4 4.6
 -11 -11 0 35.2 2.9
 -11 -11 0 42.3 2.6
 -11 11 0 33.7 3
 -13 -11 0 2.4 2
 13 -11 0 5.8 2.4
 -13 -11 0 2.7 1.6
 -13 11 0 2.9 1.5
 -15 -11 0 1.9 1.5
 15 -11 0 2.1 1.9
 -15 11 0 0.2 1.2
 -15 11 0 -2.6 3.2
 -17 -11 0 53.59 3.7
 17 -11 0 54.19 5.7
 -17 11 0 53.79 4
 19 -11 0 1.7 2.3
 -19 -11 0 4.7 1.8
 -19 11 0 4.2 1.9
 -21 -11 0 28 3
 21 -11 0 25.5 5.1
 -21 11 0 26.3 3.6
 -23 -11 0 118.89 6
 -23 11 0 122.89 7
 0 -12 0 206.98 7.5
 0 -12 0 219.18 7.4
 0 12 0 209.88 7.7
 0 12 0 201.88 7.3
 -2 -12 0 129.29 5.4
 -2 -12 0 139.39 5.8
 2 -12 0 137.79 5.5
 2 -12 0 153.88 7.6
 -2 12 0 137.89 6
 2 12 0 143.79 5.5
 -2 12 0 142.59 5.8
 2 12 0 133.79 5.9
 4 -12 0 85.09 5.6
 -4 -12 0 87.89 4.4
 -4 -12 0 79.69 4
 4 -12 0 83.79 4.1
 4 12 0 86.99 4.3
 -4 12 0 88.29 4.4
 -4 12 0 82.19 4.5
 4 12 0 94.39 4
 -6 -12 0 120.39 5.3
 -6 -12 0 114.39 4.8
 6 12 0 115.99 4.6
 6 12 0 120.89 5.1
 -6 12 0 122.19 5.5
 8 -12 0 7.1 2.5
 -8 -12 0 10.9 1.6
 -8 -12 0 11.1 1.9
 8 12 0 9.9 1.3
 -8 12 0 10.4 1.9
 8 12 0 11 1.6
 10 -12 0 29.7 4.2
 -10 -12 0 28.5 3
 -10 -12 0 29.7 2.3
 -10 12 0 26.6 2.9
 -12 -12 0 222.98 8.2
 12 -12 0 205.78 10.1
 -12 -12 0 203.48 9.8
 -12 12 0 233.18 8.7
 14 -12 0 46 5
 -14 -12 0 41.7 3.4
 -14 -12 0 43.5 5.5
 -14 12 0 46.7 3.9
 -16 -12 0 28.2 3.1
 16 -12 0 23.4 4.3
 -16 12 0 23.5 3.3
 18 -12 0 0.8 2.3
 -18 -12 0 2.8 1.2
 -18 12 0 3.1 1.7
 20 -12 0 1.4 2.4
 -20 -12 0 3.3 1.5
 -20 12 0 3.7 2
 -22 -12 0 11.1 2.3
 22 -12 0 10.1 3.8
 -22 12 0 6.8 2.4
 1 -13 0 273.97 11.4
 -1 -13 0 283.17 9.4
 -1 13 0 278.07 9.7
 1 13 0 256.17 9.4
 -1 13 0 264.27 9.1
 1 13 0 266.27 9
 -3 -13 0 285.87 9.7
 3 -13 0 277.27 11.3
 3 13 0 284.37 9.8
 3 13 0 275.97 9.1
 -3 13 0 289.77 9.7
 -5 -13 0 228.88 8.2
 5 -13 0 225.58 10
 5 13 0 224.78 8.1
 5 13 0 214.18 7.4
 -5 13 0 218.68 8.2
 -7 -13 0 -0.4 1.2
 7 -13 0 -0.5 1.6
 7 13 0 -0.7 0.9
 7 13 0 0.5 1.2
 -7 13 0 1.2 1.3
 9 -13 0 5 2.3
 -9 -13 0 1.2 1.2
 9 13 0 1.8 1
 -9 13 0 3.3 1.3
 9 13 0 0.8 0.8
 -11 -13 0 63.89 4
 11 -13 0 71.79 5.7
 -13 -13 0 12.5 3.3
 -13 -13 0 17.2 2.5
 13 -13 0 14.4 3.4
 -13 13 0 13.9 2.5
 15 -13 0 42.1 5.5
 -15 -13 0 37.8 3.4
 -15 13 0 43 3.8
 17 -13 0 80.19 7
 -17 -13 0 80.89 4.7
 -17 13 0 68.89 4.9
 -19 -13 0 272.17 9.9
 19 -13 0 274.47 13.4
 -19 13 0 267.07 10.9
 -21 -13 0 97.39 5.5
 21 -13 0 93.89 8.2
 -21 13 0 108.39 6.6
 0 -14 0 24.8 2.8
 0 14 0 23 2.6
 0 14 0 17.4 3
 -2 -14 0 23.7 2.8
 2 14 0 26.7 2.5
 -2 14 0 21.9 2.7
 2 14 0 25.6 3
 -4 -14 0 47.8 3.5
 4 -14 0 44.9 4.5
 -4 14 0 51.79 3.6
 4 14 0 48 4
 4 14 0 47.4 3.2
 -6 -14 0 125.59 5.7
 6 -14 0 110.79 6.8
 6 14 0 122.79 5.5
 6 14 0 110.99 4.7
 -6 14 0 109.09 5.5
 8 -14 0 5.5 2.3
 -8 -14 0 3.1 1.5
 -8 14 0 5.3 1.7
 8 14 0 7.9 1.6
 8 14 0 3.5 1.1
 10 -14 0 0.4 1.9
 -10 -14 0 1 1.4
 10 14 0 -1 0.8
 -10 14 0 -0.1 1.3
 10 14 0 1.3 0.7
 12 -14 0 32.3 4.6
 -12 -14 0 29.3 3.2
 -12 -14 0 31.5 4.3
 -12 14 0 31.3 3.6
 -14 -14 0 7.1 1.9
 14 -14 0 -0.1 2.1
 -14 14 0 5.4 2.1
 -16 -14 0 26.6 3.3
 -16 14 0 31.7 3.7
 18 -14 0 12.8 3.7
 -18 -14 0 13 2.4
 -18 14 0 12.5 2.8
 -20 -14 0 47.1 4.1
 20 -14 0 44.9 6
 -20 14 0 55.09 7.9
 1 -15 0 84.89 6.2
 -1 -15 0 82.69 6.4
 -1 -15 0 79.29 4.6
 1 15 0 88.99 4.6
 -1 15 0 88.19 4.7
 -3 -15 0 61.19 4.1
 3 -15 0 59.79 5.1
 -3 15 0 65.09 4.1
 3 15 0 59.19 4.2
 3 15 0 65.39 3.8
 -5 -15 0 30.7 3.3
 5 -15 0 37.4 4.6
 5 15 0 39.8 4.3
 -5 15 0 33 3.1
 5 15 0 38.4 2.9
 7 -15 0 6.9 2.5
 -7 -15 0 9.9 2.2
 7 15 0 6.1 1.7
 7 15 0 10.4 1.7
 -7 15 0 6.9 2
 9 -15 0 3.5 2.3
 -9 -15 0 0.8 1.2
 9 15 0 1.3 1.5
 -9 15 0 1.9 1.6
 9 15 0 0.7 0.9
 -11 -15 0 30.5 3.4
 11 -15 0 27 4.2
 -11 15 0 30.7 3.6
 13 -15 0 10.4 3.1
 -13 -15 0 9.4 2.2
 -13 15 0 9.4 2.3
 -15 -15 0 10.6 2.8
 15 -15 0 13.5 3.5
 -15 15 0 13.3 2.8
 -17 -15 0 38 4
 17 -15 0 37 5.3
 -17 15 0 44.2 4.6
 19 -15 0 9.6 3.7
 -19 -15 0 14.7 2.7
 -19 15 0 10.5 2.7
 0 -16 0 103.89 7.1
 0 16 0 94.39 5.1
 -2 -16 0 96.69 5.1
 -2 -16 0 83.99 6.8
 2 -16 0 96.99 6.6
 -2 16 0 84.39 4.8
 2 16 0 87.19 4.7
 -4 -16 0 62.29 4.1
 4 -16 0 48.8 4.8
 4 16 0 58.69 3.6
 4 16 0 63.99 5
 -4 16 0 64.39 4.2
 -6 -16 0 30.7 3.4
 6 -16 0 30.8 4.3
 6 16 0 25.1 3.1
 -6 16 0 23.7 3.2
 6 16 0 26.9 2.5
 8 -16 0 1.6 2
 -8 -16 0 1.2 1.5
 8 16 0 0.7 1.1
 -8 16 0 0.4 1.3
 8 16 0 0.9 1.6
 -10 -16 0 -0.1 1.4
 10 -16 0 2.2 2.1
 -10 16 0 1.7 1.9
 10 16 0 2.3 0.9
 10 16 0 0.8 1.1
 -12 -16 0 0.2 1.6
 12 -16 0 2 2.1
 -12 16 0 1.2 1.6
 -14 -16 0 3 1.8
 14 -16 0 -0.7 2.3
 -14 16 0 1.9 1.8
 -16 -16 0 4.2 1.8
 16 -16 0 6.2 2.8
 -16 16 0 5 2.5
 18 -16 0 6.8 3.4
 -18 -16 0 12.1 2.6
 -18 16 0 5.9 2.1
 -1 -17 0 11.2 3.1
 1 -17 0 5.1 2.4
 1 17 0 2.5 1.5
 -1 17 0 3.8 1.7
 -3 -17 0 1.1 1.5
 -3 -17 0 4.5 2.9
 3 -17 0 2.6 2.1
 3 17 0 1.9 1.3
 -3 17 0 2.6 1.6
 -5 -17 0 0.4 1.5
 5 -17 0 0.5 2.2
 5 17 0 -0.1 1.2
 -5 17 0 1.9 1.3
 7 -17 0 4.7 2.4
 -7 -17 0 3.2 1.6
 -7 17 0 5.6 2
 7 17 0 3.8 1.4
 -9 -17 0 6.1 2
 9 -17 0 5.6 2.3
 9 17 0 5 1.8
 -9 17 0 6.9 2.3
 -11 -17 0 9.5 2.3
 11 -17 0 8.1 2.7
 -11 17 0 10.1 2.4
 -13 -17 0 10.4 2.4
 13 -17 0 8.5 3
 -13 17 0 7.3 2.5
 15 -17 0 -0.8 2.5
 -15 -17 0 2.6 1.7
 -15 17 0 1.8 1.8
 0 -18 0 42.3 5.2
 0 18 0 41.1 3.7
 -2 -18 0 156.78 9.1
 2 -18 0 145.09 8.1
 2 18 0 120.59 7
 -2 18 0 157.58 7.1
 -4 -18 0 23.6 4.8
 -4 -18 0 16.5 2.8
 4 -18 0 23.9 3.9
 4 18 0 16.9 2.5
 -4 18 0 21.5 3.1
 6 -18 0 59.79 5.5
 -6 -18 0 69.59 4.8
 -6 18 0 70.89 4.9
 6 18 0 69.29 4.1
 8 -18 0 27.4 4.2
 -8 -18 0 19.6 3.1
 8 18 0 21.7 3.8
 8 18 0 20.6 2.3
 -8 18 0 16.4 2.9
 10 -18 0 6.3 2.6
 -10 -18 0 8.3 2.4
 -10 18 0 3.8 2.1
 12 -18 0 -0.9 2.4
 -12 -18 0 -1.1 1.8
 14 -18 0 55.99 6.2
 -14 -18 0 70.89 5
 -14 18 0 65.29 5.3
 1 -19 0 3.9 2.7
 -1 -19 0 2.1 2.8
 -1 19 0 1 1.6
 1 19 0 0.8 1.5
 -3 -19 0 71.79 6.8
 3 -19 0 75.49 5.9
 -3 19 0 73.79 5.2
 3 19 0 73.99 4.7
 5 -19 0 16.6 3.5
 -5 -19 0 17.5 4.5
 5 19 0 15.7 2.3
 -5 19 0 15.8 2.9
 7 -19 0 34.2 4.3
 -7 -19 0 32.1 3.8
 7 19 0 24.4 2.6
 -7 19 0 27.7 3.7
 -9 -19 0 45 4.2
 9 -19 0 44.1 5.2
 -11 -19 0 1.3 1.8
 11 -19 0 0.7 2.8
 -11 19 0 1.1 1.8
 0 -20 0 16.6 3.8
 0 20 0 18.3 2.9
 -2 -20 0 34.5 5.1
 2 -20 0 40.9 4.9
 2 20 0 44 3.8
 -2 20 0 42.9 4
 -4 -20 0 9 4
 4 -20 0 10.5 3.3
 4 20 0 5.3 1.9
 -4 20 0 8.5 2.4
 -6 -20 0 100.09 8.4
 6 -20 0 102.39 6.8
 6 20 0 107.09 5.4
 -28 0 1 1.7 1.8
 -26 0 1 -0.1 1.3
 -24 0 1 -0.3 1.2
 -22 0 1 0.3 1.1
 -20 0 1 1.3 1
 -18 0 1 1.8 0.9
 -18 0 1 0.4 2
 -16 0 1 -0.1 0.7
 -14 0 1 0.6 1.2
 -14 0 1 0.9 0.6
 12 0 -1 -0.4 0.8
 -12 0 1 -0.6 0.8
 -12 0 1 0.1 0.3
 10 0 -1 0.7 0.9
 -10 0 1 0.1 0.3
 -10 0 1 0.8 1.1
 -8 0 1 0.2 0.2
 8 0 -1 -0.1 0.8
 -8 0 1 0.2 0.9
 -6 0 1 0.5 0.7
 6 0 -1 0.2 0.6
 -6 0 1 0.4 0.2
 4 0 -1 -0.4 0.5
 -4 0 1 0.1 0.1
 -4 0 1 0.8 0.7
 -2 0 1 0 0.1
 2 0 -1 -0.1 0.1
 2 0 1 0 0.1
 -2 0 -1 0 0.1
 -4 0 -1 0.3 0.3
 -4 0 -1 -0.1 0.6
 4 0 1 0.2 0.2
 -6 0 -1 0.1 0.3
 -6 0 -1 -0.3 0.6
 6 0 1 0.5 0.2
 -8 0 -1 1 0.4
 -8 0 -1 0.1 0.7
 -10 0 -1 0.8 1.1
 -10 0 -1 -0.1 0.4
 -12 0 -1 0.8 1.3
 -12 0 -1 0.7 0.5
 -14 0 -1 1.1 1.5
 -14 0 -1 -0.4 0.5
 -16 0 -1 0.5 0.6
 -16 0 -1 1.6 1.9
 -18 0 -1 0.6 1.7
 -18 0 -1 -0.3 0.9
 -20 0 -1 0 1
 -22 0 -1 0 1.1
 -24 0 -1 1.3 1.5
 -26 0 -1 0 1.3
 -28 0 -1 -5.3 1.8
 -27 -1 1 46.9 3.8
 -27 1 1 34 3.6
 -25 -1 1 76.79 4.4
 -25 1 1 70.09 4.3
 -23 -1 1 158.28 6.2
 -23 1 1 157.08 6.3
 -21 -1 1 18 2.3
 -21 1 1 20.8 2.4
 -19 -1 1 296.87 9.1
 -19 1 1 304.77 9.4
 -17 -1 1 353.76 9.9
 -17 -1 1 324.57 14.1
 -17 1 1 346.17 14.5
 -17 1 1 345.57 10.1
 15 -1 -1 273.07 11.3
 -15 -1 1 278.67 7.9
 -15 -1 1 276.07 11.8
 -15 1 1 272.67 11.8
 -15 1 1 285.37 8.2
 -13 -1 1 217.38 6.1
 13 -1 -1 210.18 9.1
 -13 -1 1 225.08 9.5
 -13 1 1 213.48 6.4
 -13 1 1 208.08 9.3
 11 -1 -1 94.89 5.3
 -11 -1 1 93.29 2.9
 -11 1 1 90.49 3.1
 -9 -1 1 81.79 4.6
 9 -1 -1 84.39 4.6
 -9 -1 1 89.39 2.5
 -9 1 1 80.49 4.7
 -9 1 1 91.89 2.9
 7 -1 -1 130.99 5.5
 -7 1 1 136.49 5.6
 7 1 -1 140.09 5.4
 -7 1 1 142.79 3.9
 5 -1 -1 614.94 15.3
 -5 -1 1 630.64 16.9
 -5 1 1 612.04 17.1
 5 1 -1 620.54 16.8
 -5 1 1 628.74 15.5
 3 -1 -1 296.87 8.7
 3 -1 -1 304.87 7.7
 -3 -1 1 325.67 8.5
 -3 1 1 311.47 7.7
 3 1 -1 296.47 8.4
 -3 1 1 295.17 8.7
 3 -1 1 149.88 4.1
 3 -1 1 156.68 4.8
 -3 -1 -1 156.38 4.1
 -3 1 -1 150.58 4.1
 3 1 1 155.58 4
 3 1 1 149.39 3.9
 -3 1 -1 147.69 4.8
 -5 -1 -1 946.21 23.7
 -5 -1 -1 969.3 25.2
 5 -1 1 972.1 25.2
 5 -1 1 968.7 23.8
 -5 1 -1 967.5 23.9
 -5 1 -1 943.71 25.2
 7 -1 1 1230.98 32.7
 -7 -1 -1 1203.28 30.7
 -7 -1 -1 1262.37 32.8
 7 -1 1 1235.18 30.6
 -7 1 -1 1247.18 30.9
 -7 1 -1 1281.57 32.9
 9 -1 1 11.4 0.7
 -9 -1 -1 11.6 0.9
 -9 1 -1 15.2 2.9
 -9 1 -1 11.6 1
 -11 -1 -1 80.19 2.9
 11 -1 1 74.09 5.3
 -11 1 -1 83.79 3.1
 -13 -1 -1 36.9 3.6
 -13 -1 -1 38.6 2
 -13 1 -1 36.9 2
 -15 -1 -1 12 1.4
 -15 -1 -1 9.7 2.5
 -15 1 -1 11.6 1.5
 -15 1 -1 11 2.7
 -17 -1 -1 223.98 7
 -17 -1 -1 209.18 10.5
 -17 1 -1 194.18 10.4
 -17 1 -1 207.68 7
 -19 -1 -1 96.69 4.3
 -19 1 -1 100.89 4.5
 -21 -1 -1 3.8 1.4
 -21 1 -1 2.5 1.3
 -23 -1 -1 27.7 2.9
 -23 1 -1 17.7 2.5
 -25 -1 -1 216.38 8.5
 -25 1 -1 232.68 8.7
 -27 -1 -1 -1 1.8
 -27 1 -1 -1.5 1.5
 -28 -2 1 -2.4 1.8
 -28 2 1 3 2.2
 -26 -2 1 0.3 1.6
 -26 2 1 2.3 1.5
 -24 -2 1 29.8 2.8
 -24 2 1 37.3 3.1
 -22 -2 1 103.69 6.5
 -22 2 1 105.09 4.9
 -20 -2 1 23.8 2.1
 -20 2 1 25 2.5
 -18 -2 1 338.87 14.8
 -18 -2 1 346.27 9.9
 -18 2 1 337.47 12.2
 -18 2 1 320.57 14.6
 -16 -2 1 101.49 3.7
 16 -2 -1 94.49 6.3
 -16 2 1 101.49 4
 -14 -2 1 80.29 2.9
 14 -2 -1 76.49 5.4
 -14 -2 1 83.39 5.6
 -14 2 1 83.99 5.7
 -14 2 1 77.99 3.2
 -12 -2 1 411.86 10.9
 -12 -2 1 422.86 14.4
 12 -2 -1 416.26 14.3
 -12 2 1 418.76 14.6
 -12 2 1 415.96 11.3
 10 -2 -1 200.18 8.1
 -10 -2 1 194.48 8
 -10 -2 1 205.28 5.4
 -10 2 1 212.58 8.5
 -10 2 1 199.08 5.9
 8 -2 -1 385.56 12.3
 8 -2 -1 393.26 9.8
 -8 -2 1 380.66 12.1
 -8 2 1 370.16 12.3
 -8 2 1 383.66 10.1
 6 -2 -1 1008.7 26.6
 6 -2 -1 981.7 24.6
 -6 -2 1 999.8 26.3
 -6 2 1 973.3 24.7
 -6 2 1 1000.1 26.7
 -4 -2 1 737.33 17.8
 -4 -2 1 739.33 17.9
 4 -2 -1 724.93 18.2
 4 -2 -1 720.53 19.5
 -4 -2 1 724.03 19.1
 -4 2 1 720.63 18.2
 -4 2 1 730.63 19.7
 -2 -2 1 312.47 8
 2 -2 -1 290.57 8.9
 -2 -2 1 319.97 7.9
 2 -2 -1 320.27 8
 -2 2 1 291.17 9
 -2 2 1 320.67 8.1
 2 2 -1 315.37 7.9
 2 2 -1 312.07 7.8
 -2 2 1 322.27 8.1
 0 -2 -1 137.19 3.6
 0 -2 1 133.19 3.6
 0 -2 1 131.89 3.6
 0 2 -1 137.49 3.6
 0 2 1 133.29 3.6
 0 2 -1 122.99 3.6
 0 2 1 122.99 3.7
 2 -2 1 56.79 1.9
 -2 -2 -1 57.29 1.7
 -2 -2 -1 59.79 2
 2 -2 1 60.89 2.3
 -2 2 -1 59.49 2.4
 -2 2 -1 55.69 1.9
 2 2 1 56.39 1.7
 2 2 1 56.69 1.9
 4 -2 1 1165.18 29.2
 -4 -2 -1 1238.78 29.2
 4 -2 1 1145.59 30.2
 4 2 1 1192.98 28.8
 4 2 1 1159.98 28.9
 -4 2 -1 1164.08 29.3
 -4 2 -1 1194.68 30.3
 -6 -2 -1 357.06 9.1
 6 -2 1 348.67 9.2
 6 -2 1 344.87 10.7
 -6 2 -1 351.76 10.8
 -6 2 -1 348.57 9.3
 -8 -2 -1 256.17 9.2
 8 -2 1 270.17 9.2
 -8 -2 -1 275.17 7.2
 8 -2 1 265.47 7.2
 -8 2 -1 272.77 7.5
 -8 2 -1 260.57 9.3
 10 -2 1 154.48 4.4
 -10 -2 -1 147.69 4.6
 -10 -2 -1 160.18 6.9
 10 -2 1 162.28 6.9
 -10 2 -1 159.18 7
 -10 2 -1 153.58 4.9
 -12 -2 -1 668.43 20.5
 12 -2 1 655.23 20.3
 -12 -2 -1 645.94 17.1
 12 -2 1 641.14 16.5
 -12 2 -1 682.63 20.7
 -12 2 -1 659.93 17.4
 -14 -2 -1 126.09 7
 -14 -2 -1 123.59 4.3
 -14 2 -1 120.69 4.5
 -14 2 -1 128.59 7.2
 -16 -2 -1 36.9 5.1
 -16 -2 -1 23.9 1.9
 -16 2 -1 27.8 2.1
 -16 2 -1 26.2 5.2
 -18 -2 -1 3.4 1.2
 -18 2 -1 -0.3 2.2
 -18 2 -1 2.5 1.1
 -20 -2 -1 35.2 2.7
 -20 2 -1 35.4 2.8
 -22 -2 -1 36.1 3.1
 -22 2 -1 40.5 3.3
 -24 -2 -1 38.8 3.4
 -24 2 -1 42 3.4
 -26 -2 -1 124.39 6.1
 -26 2 -1 138.69 6.5
 -28 -2 -1 40.6 4
 -28 2 -1 42.2 4.1
 -27 -3 1 33.1 3.4
 -25 -3 1 6.2 1.9
 -25 3 1 6.1 1.8
 -23 -3 1 45 3.2
 -23 3 1 51.49 3.5
 -21 -3 1 78.49 3.9
 -21 3 1 80.49 4.2
 -19 -3 1 112.99 4.5
 -19 3 1 116.89 4.9
 -17 -3 1 56.79 5.5
 17 -3 -1 57.09 5.3
 -17 -3 1 57.49 2.7
 -17 3 1 58.19 3.2
 -17 3 1 64.49 5.9
 -15 -3 1 152.68 8.2
 15 -3 -1 155.68 8
 -15 -3 1 141.99 4.8
 -15 3 1 152.28 5.3
 -15 3 1 154.58 8.4
 13 -3 -1 8.1 2.3
 -13 -3 1 4.7 1.8
 -13 -3 1 3.7 0.7
 -13 3 1 3 0.9
 -13 3 1 3.5 1.8
 11 -3 -1 1186.68 29.3
 -11 -3 1 1139.89 29.3
 -11 -3 1 1213.38 33
 -11 3 1 1150.78 33.3
 -11 3 1 1202.28 29.9
 9 -3 -1 99.69 3.1
 -9 -3 1 93.79 2.9
 9 -3 -1 88.19 4.9
 -9 3 1 101.59 3.4
 -9 3 1 86.89 5.6
 7 -3 -1 6.3 0.7
 7 -3 -1 4.6 1.3
 -7 -3 1 6 1.4
 -7 -3 1 5.1 0.4
 -7 -3 1 4.3 0.5
 -7 3 1 6.3 1.6
 -7 3 1 5.3 0.8
 5 -3 -1 59.59 3.2
 -5 -3 1 62.29 1.8
 5 -3 -1 59.89 2.1
 -5 -3 1 59.69 2
 -5 3 1 59.49 3.4
 -5 3 1 58.99 2.2
 -3 -3 1 486.95 12.2
 -3 -3 1 483.35 12.4
 3 -3 -1 498.25 13.8
 3 -3 -1 488.05 12.5
 -3 3 1 529.95 14.1
 -3 3 1 480.45 12.5
 3 3 -1 478.95 12.2
 3 3 -1 472.15 12.3
 -3 3 1 469.85 12.5
 -1 -3 1 21.7 1
 -1 -3 1 24.1 1.2
 1 -3 -1 20.9 1.1
 1 -3 -1 22.4 1.2
 1 3 -1 22.1 1
 1 3 -1 22.3 1.2
 -1 3 1 23.1 1.1
 1 -3 1 362.56 9.2
 -1 -3 -1 356.46 9.3
 -1 -3 -1 347.67 9.1
 1 -3 1 348.97 9.7
 -1 3 -1 351.86 9.2
 -1 3 -1 347.57 9.2
 1 3 1 339.07 9.2
 1 3 1 349.77 9
 3 -3 1 1968.2 49.99
 -3 -3 -1 2005 49.3
 -3 3 -1 2039.9 50.29
 3 3 1 1997.3 49.2
 5 -3 1 848.72 22.9
 -5 -3 -1 863.51 21.3
 5 -3 1 851.51 21.6
 -5 -3 -1 858.01 21.6
 -5 3 -1 841.82 23
 -5 3 -1 870.61 21.7
 5 3 1 868.11 21.1
 5 3 1 854.01 21.2
 7 -3 1 1242.78 30.4
 7 -3 1 1198.98 32.3
 -7 -3 -1 1219.98 30.4
 -7 3 -1 1204.98 32.5
 -7 3 -1 1216.48 30.6
 -9 -3 -1 164.38 7
 -9 -3 -1 168.48 5
 9 -3 1 171.18 5
 9 -3 1 175.18 7.1
 -9 3 -1 166.68 5.3
 -11 -3 -1 9 1
 -11 -3 -1 7.5 1.7
 11 -3 1 12.5 1
 -11 3 -1 9.6 1.3
 -11 3 -1 8.2 2
 -13 -3 -1 10.6 1.2
 13 -3 1 9.5 2.4
 13 -3 1 9.2 0.9
 -13 -3 -1 11.3 2.5
 -13 3 -1 10.1 1.4
 -13 3 -1 9.3 2.2
 -15 -3 -1 31.3 2
 -15 -3 -1 35.4 4.6
 15 -3 1 33.7 4.2
 -15 3 -1 28.8 2.2
 -15 3 -1 22.9 3.5
 -17 -3 -1 1.2 0.9
 -17 -3 -1 1.7 1.9
 -17 3 -1 0.4 1.6
 -17 3 -1 -0.2 0.8
 -19 -3 -1 0 0.9
 -19 3 -1 0 1
 -21 -3 -1 1.7 1.3
 -21 3 -1 1.4 1.4
 -23 -3 -1 34.9 3.1
 -23 3 -1 43.4 3.4
 -25 -3 -1 0.6 1.4
 -25 3 -1 1.5 1.7
 -27 -3 -1 14.5 2.6
 -27 3 -1 11.4 2.5
 -28 -4 1 0.3 1.8
 -28 4 1 0.6 1.8
 -26 -4 1 37.7 3.4
 -24 -4 1 54.99 3.7
 -24 4 1 57.59 3.9
 -22 -4 1 264.27 8.8
 -22 4 1 249.28 9.1
 -20 -4 1 201.78 7
 -20 4 1 209.78 7.5
 -18 -4 1 123.09 4.6
 18 -4 -1 114.79 7.6
 -18 4 1 112.79 4.9
 -16 -4 1 237.98 10.7
 16 -4 -1 194.68 9.8
 -16 -4 1 212.68 6.7
 -16 4 1 219.78 7.2
 -16 4 1 209.98 10.6
 14 -4 -1 64.89 5.1
 -14 -4 1 64.49 2.7
 -14 -4 1 60.59 4.9
 -14 4 1 68.29 5.5
 -14 4 1 62.09 3.1
 12 -4 -1 662.63 17
 -12 -4 1 654.83 17.1
 12 -4 -1 666.43 20.6
 -12 -4 1 648.44 20.4
 -12 4 1 668.63 21.2
 -12 4 1 661.33 17.7
 -10 -4 1 725.53 21.4
 10 -4 -1 742.73 18.7
 -10 -4 1 725.33 18.6
 10 -4 -1 725.13 21.7
 -10 4 1 715.53 22.1
 -10 4 1 738.23 19.1
 8 -4 -1 208.58 8.2
 -8 -4 1 207.68 7.9
 -8 -4 1 218.98 6.1
 -8 -4 1 219.78 5.7
 8 -4 -1 207.38 6.1
 -8 4 1 216.88 6.5
 -8 4 1 222.08 8.7
 -6 -4 1 130.69 3.7
 -6 -4 1 119.39 3.9
 6 -4 -1 134.49 4.1
 6 -4 -1 127.19 5.5
 -6 4 1 136.99 5.9
 -6 4 1 129.39 4.2
 -4 -4 1 170.18 5.2
 4 -4 -1 176.08 6.5
 4 -4 -1 179.78 5.2
 -4 -4 1 181.48 5
 -4 4 1 180.88 5.3
 4 4 -1 180.28 4.8
 4 4 -1 186.08 5
 -4 4 1 181.68 6.9
 -4 4 1 179.98 5.3
 2 -4 -1 36.7 1.6
 -2 -4 1 34.8 1.5
 2 -4 -1 36.8 2.6
 -2 -4 1 36.4 1.6
 2 -4 -1 36.4 1.6
 2 4 -1 34.7 1.6
 2 4 -1 33.9 1.4
 -2 4 1 36.7 1.6
 0 -4 1 2156.68 53.39
 0 -4 1 2193.38 53.49
 0 4 -1 2157.58 53.49
 0 4 1 2177.48 53.59
 2 -4 1 1010.4 25
 -2 -4 -1 996.7 25.1
 -2 -4 -1 995.5 24.8
 2 -4 1 983.5 25.7
 2 4 1 951.7 25.1
 2 4 1 986.1 24.8
 -2 4 -1 1008.9 25
 -2 4 -1 1022.3 25.1
 4 -4 1 891.21 23.9
 -4 -4 -1 869.21 22.9
 4 -4 1 903.21 22.9
 -4 -4 -1 906.71 22.6
 -4 4 -1 1026.1 24.5
 -4 4 -1 881.91 23
 4 4 1 868.61 22.8
 4 4 1 895.71 22.5
 -6 -4 -1 1423.06 35.2
 -6 -4 -1 1412.96 34.8
 6 -4 1 1354.36 36.7
 6 -4 1 1411.76 35.2
 6 4 1 1406.86 34.6
 -6 4 -1 1429.16 37.2
 -6 4 -1 1417.66 35.4
 6 4 1 1413.76 34.5
 -8 -4 -1 623.64 16.4
 8 -4 1 645.44 16.3
 8 -4 1 625.94 18.4
 -8 4 -1 622.74 16.6
 -8 4 -1 617.54 18.6
 -10 -4 -1 84.09 7.3
 -10 -4 -1 107.89 3.7
 10 -4 1 108.29 3.6
 10 -4 1 96.19 5.3
 -10 4 -1 104.39 5.7
 -10 4 -1 102.69 3.9
 12 -4 1 537.95 13.8
 12 -4 1 516.15 17
 -12 -4 -1 525.65 17.2
 -12 -4 -1 522.05 14.1
 -12 4 -1 521.85 14.5
 -12 4 -1 515.35 17.4
 -14 -4 -1 91.19 6
 14 -4 1 98.59 3.3
 14 -4 1 92.89 6.1
 -14 -4 -1 96.19 3.8
 -14 4 -1 87.99 6.1
 -16 -4 -1 25.2 2
 -16 -4 -1 20.3 3.6
 16 -4 1 30 4.2
 -16 4 -1 25.1 2.3
 -16 4 -1 26.9 4
 -18 -4 -1 160.28 5.9
 -18 4 -1 167.98 6.4
 -20 -4 -1 210.88 7.4
 -20 4 -1 212.68 7.9
 -22 -4 -1 49 3.6
 -22 4 -1 57.99 3.8
 -24 -4 -1 158.98 6.7
 -24 4 -1 152.88 6.9
 -26 -4 -1 98.49 5.4
 -26 4 -1 90.19 5.5
 -28 -4 -1 37.4 4
 -28 4 -1 31 3.9
 -27 -5 1 1.4 2
 -27 5 1 2.6 2.1
 -25 -5 1 86.49 4.8
 -23 -5 1 -1 1.2
 -23 5 1 0.1 1.4
 -21 -5 1 1 1.1
 -21 5 1 0.4 1.1
 -19 -5 1 5 1.1
 19 -5 -1 3.9 2.5
 -19 5 1 2.4 1.4
 -17 -5 1 1.7 0.9
 17 -5 -1 1.5 1.8
 -17 -5 1 4.1 2.2
 -17 5 1 2.9 2.5
 -17 5 1 3.6 1.3
 -15 -5 1 0.8 0.8
 -15 -5 1 -0.8 1.3
 15 -5 -1 2.8 2
 -15 5 1 -0.2 0.8
 -15 5 1 0.7 2
 -13 -5 1 56.39 2.6
 13 -5 -1 56.49 4.6
 -13 -5 1 49.1 4.2
 13 -5 -1 58.69 2.9
 -13 5 1 62.89 5.1
 -11 -5 1 1.4 0.6
 11 -5 -1 0.5 0.9
 11 -5 -1 1.1 1.4
 -11 -5 1 1.2 1.1
 -11 5 1 0.4 0.7
 -11 5 1 0.4 1.2
 -9 -5 1 40.5 3.2
 9 -5 -1 44.2 3.5
 -9 -5 1 41.5 1.7
 -9 -5 1 45.6 2.1
 -9 5 1 45.8 3.9
 -9 5 1 44 2.3
 -7 -5 1 112.79 3.5
 7 -5 -1 121.49 4
 7 -5 -1 121.29 5.7
 -7 -5 1 113.89 3.9
 -7 5 1 113.89 5.8
 -7 5 1 118.69 4.1
 -5 -5 1 10.6 1.1
 -5 -5 1 8.2 0.7
 5 -5 -1 11.1 1.8
 5 -5 -1 9.8 1
 5 5 -1 10 0.7
 5 5 -1 10 0.9
 -5 5 1 9.8 2.1
 -5 5 1 12.4 1.5
 -5 5 1 7.7 1
 -3 -5 1 18.8 1.1
 3 -5 -1 18.4 1.2
 3 -5 -1 19.6 2.1
 -3 -5 1 20.8 1.4
 -3 5 1 20.3 1.4
 -3 5 1 19 1.3
 3 5 -1 18.5 1.2
 3 5 -1 17.8 1
 -1 -5 1 6.5 0.9
 1 -5 -1 6.4 0.8
 -1 -5 1 6.6 0.8
 1 -5 -1 7.7 0.9
 -1 5 1 6.3 0.9
 -1 5 1 9.1 1
 1 5 -1 9.1 1.1
 1 5 -1 7.6 0.9
 1 -5 1 336.77 9.2
 -1 -5 -1 345.67 9.1
 1 -5 1 344.97 9.3
 -1 -5 -1 337.97 9.4
 1 -5 1 341.47 10.2
 1 5 1 332.57 9.1
 -1 5 -1 337.47 9.2
 -1 5 -1 336.17 9.3
 1 5 1 324.57 9.4
 -3 -5 -1 618.84 15.4
 3 -5 1 592.64 15.6
 -3 -5 -1 588.34 15.7
 3 -5 1 590.94 16.5
 3 5 1 596.94 15.6
 -3 5 -1 592.04 15.6
 -3 5 -1 581.24 15.6
 3 5 1 601.74 15.3
 5 -5 1 1.7 1
 5 -5 1 1.2 0.5
 -5 -5 -1 2.5 0.5
 -5 -5 -1 2.7 0.7
 -5 5 -1 2.3 0.7
 5 5 1 2.3 0.6
 -5 5 -1 2.6 1.3
 5 5 1 1.9 0.4
 7 -5 1 105.39 3.7
 -7 -5 -1 103.29 3.3
 -7 -5 -1 101.39 3.8
 7 -5 1 101.19 5
 -7 5 -1 107.79 3.9
 -7 5 -1 101.49 5.3
 7 5 1 107.99 2.9
 7 5 1 101.59 3
 9 -5 1 42.5 3.4
 9 -5 1 52.89 2.3
 -9 -5 -1 44.9 2.3
 -9 5 -1 48.7 3.9
 -9 5 -1 45.8 2.4
 -11 -5 -1 0.4 0.7
 11 -5 1 1.4 0.6
 11 -5 1 2 1.4
 -11 -5 -1 0.4 1.2
 -11 5 -1 1.9 1.4
 -11 5 -1 1 0.7
 13 -5 1 28.2 4
 -13 -5 -1 31.1 3.9
 -13 -5 -1 27.4 2
 13 -5 1 29.1 1.7
 -13 5 -1 22.3 3.7
 -13 5 -1 27.2 2.1
 -15 -5 -1 9.2 1.5
 15 -5 1 10.5 1.3
 15 -5 1 9.2 2.8
 -15 5 -1 12.6 3.2
 -15 5 -1 10.7 1.7
 17 -5 1 68.99 5.7
 -17 -5 -1 71.79 3.5
 -17 -5 -1 59.49 5.6
 -17 5 -1 65.99 5.9
 -17 5 -1 65.69 3.7
 -19 -5 -1 8.6 1.7
 -19 5 -1 6 1.7
 -21 -5 -1 51.59 3.4
 -21 5 -1 57.29 3.8
 -23 -5 -1 35.6 3.1
 -23 5 -1 36 3.3
 -25 -5 -1 -0.7 1.7
 -25 5 -1 0.5 1.6
 -27 -5 -1 15.3 2.9
 -27 5 -1 10.5 2.5
 -26 -6 1 4.1 1.9
 -26 6 1 -1.4 1.5
 -24 -6 1 5.5 1.9
 -24 6 1 3.7 2.4
 -22 -6 1 73.79 4.5
 -22 6 1 70.09 4.4
 20 -6 -1 44.7 5.9
 -20 -6 1 51.29 3.2
 -20 6 1 50.79 3.5
 -18 -6 1 94.09 4.3
 18 -6 -1 98.19 7.1
 -18 6 1 101.99 4.8
 16 -6 -1 7.6 2.5
 -16 -6 1 9 2.9
 -16 -6 1 10.9 1.5
 -16 6 1 11.1 3
 -16 6 1 12.2 1.9
 -14 -6 1 41 2.4
 14 -6 -1 39.9 4.3
 -14 -6 1 36.4 4
 14 -6 -1 40.5 2.1
 -14 6 1 39.1 2.7
 -14 6 1 41.4 5.2
 12 -6 -1 260.37 10.8
 12 -6 -1 258.17 8.1
 -12 -6 1 265.17 7.9
 -12 -6 1 261.47 10.5
 -12 6 1 265.77 8.4
 -12 6 1 263.57 11.4
 10 -6 -1 0.6 0.5
 -10 -6 1 1 0.4
 -10 -6 1 2.7 1.5
 -10 -6 1 0.4 0.7
 -10 6 1 0.1 0.7
 -10 6 1 1.6 1.5
 -8 -6 1 110.49 3.9
 8 -6 -1 101.49 5.4
 -8 -6 1 99.89 3.4
 8 -6 -1 107.79 3.8
 -8 6 1 101.59 4
 -8 6 1 101.39 3.9
 -8 6 1 105.59 6.1
 6 -6 -1 356.86 11.8
 -6 -6 1 355.96 9.9
 -6 -6 1 342.07 9.4
 6 -6 -1 349.67 9.8
 -6 6 1 338.07 10
 6 6 -1 348.37 9.3
 -6 6 1 367.26 12.6
 6 6 -1 345.47 9.1
 -6 6 1 352.26 10
 -4 -6 1 823.12 21.4
 4 -6 -1 831.22 21.4
 -4 -6 1 831.52 21.1
 4 -6 -1 827.32 23.3
 -4 6 1 819.02 21.5
 -4 6 1 843.32 21.5
 4 6 -1 825.72 21.2
 4 6 -1 815.82 20.9
 2 -6 -1 320.27 9.4
 -2 -6 1 322.97 8.8
 -2 -6 1 318.07 9
 2 -6 -1 316.27 10.7
 2 6 -1 321.07 8.8
 -2 6 1 319.77 9
 2 6 -1 314.47 9
 0 -6 -1 425.36 11.4
 0 -6 -1 415.26 11.5
 0 -6 1 415.76 11.3
 0 -6 1 424.66 11.5
 0 6 -1 423.36 11.4
 0 6 1 419.46 11.3
 0 6 1 409.96 11.6
 0 6 -1 411.96 11.5
 -2 -6 -1 531.45 14.1
 -2 -6 -1 529.35 14.4
 2 -6 1 524.15 14.3
 2 -6 1 566.54 15.6
 -2 6 -1 532.15 14.3
 2 6 1 529.95 14.4
 2 6 1 542.55 14.1
 -4 -6 -1 715.43 18.4
 4 -6 1 710.93 18.7
 -4 -6 -1 697.23 18.8
 4 -6 1 778.32 20.1
 4 6 1 704.23 18.7
 4 6 1 715.23 18.2
 -4 6 -1 703.03 18.8
 -4 6 -1 686.23 18.7
 6 -6 1 13.7 2.2
 6 -6 1 12.8 1.3
 -6 -6 -1 13.3 1.1
 -6 -6 -1 12.2 1.4
 -6 6 -1 11.5 2.4
 6 6 1 15.6 1.2
 6 6 1 12.4 0.9
 -6 6 -1 12.1 1.4
 -8 -6 -1 27.4 1.5
 -8 -6 -1 23.2 1.8
 8 -6 1 28.7 2.8
 -8 6 -1 23.2 1.8
 -8 6 -1 27.5 4.2
 10 -6 1 111.69 5.9
 -10 -6 -1 103.39 4.2
 10 -6 1 111.79 4.1
 -10 6 -1 128.49 7.7
 12 -6 1 104.89 3.8
 -12 -6 -1 98.09 5.9
 -12 -6 -1 99.99 4.1
 12 -6 1 104.39 6.1
 -12 6 -1 102.49 6.5
 -12 6 -1 96.79 4.3
 -14 -6 -1 30.5 4.4
 -14 -6 -1 21.7 2.2
 14 -6 1 25.3 1.7
 14 -6 1 18 3.5
 -14 6 -1 22 3.9
 -14 6 -1 22.3 2.2
 16 -6 1 24.5 2.8
 16 -6 1 18.9 3.6
 -16 -6 -1 24.6 2.2
 -16 -6 -1 19.7 3.5
 -16 6 -1 19.9 2.4
 -16 6 -1 34.2 5.2
 18 -6 1 19.7 3.6
 -18 -6 -1 19.1 2.2
 -18 6 -1 18.3 2.6
 -20 -6 -1 182.78 7.6
 -20 6 -1 171.18 7.2
 -22 -6 -1 63.59 4
 -22 6 -1 72.19 4.5
 -24 -6 -1 165.88 7.1
 -24 6 -1 166.68 7.6
 -26 -6 -1 125.39 6.2
 -26 6 -1 129.69 6.9
 -27 -7 1 17.6 2.6
 -27 7 1 15.7 3
 -25 -7 1 27.4 3.1
 -25 7 1 23.5 3.2
 -23 -7 1 164.58 6.7
 -23 7 1 163.58 7.4
 -21 -7 1 4.2 1.9
 21 -7 -1 3.5 2.3
 -21 7 1 5.5 1.7
 -19 -7 1 105.19 4.8
 19 -7 -1 109.29 7.8
 -19 7 1 110.69 5.3
 17 -7 -1 84.09 6.5
 -17 -7 1 69.19 3.6
 -17 7 1 81.39 4.2
 -17 7 1 67.89 8.9
 15 -7 -1 527.45 18.2
 -15 -7 1 479.45 17.7
 -15 -7 1 520.75 14.2
 -15 7 1 511.85 14.8
 -15 7 1 460.85 18.8
 13 -7 -1 75.19 3.2
 -13 -7 1 74.99 5.3
 -13 -7 1 72.49 3.4
 13 -7 -1 61.99 5.2
 -13 7 1 64.99 5.6
 -13 7 1 73.19 3.7
 -11 -7 1 0.9 0.7
 11 -7 -1 -0.5 0.5
 11 -7 -1 -0.9 1.2
 -11 -7 1 1 0.8
 -11 -7 1 0.2 1.2
 -11 7 1 0 0.7
 -11 7 1 -0.2 1.6
 -11 7 1 0.6 0.9
 -9 -7 1 3.5 1
 9 -7 -1 1.5 0.7
 -9 -7 1 3 0.7
 9 -7 -1 3.5 1.6
 -9 7 1 1.7 0.9
 -9 7 1 2.7 0.9
 -9 7 1 0.8 1.7
 -7 -7 1 58.99 2.8
 7 -7 -1 61.09 4.2
 -7 -7 1 56.69 2.5
 7 -7 -1 60.39 2.8
 -7 7 1 65.59 3.1
 7 7 -1 62.79 2.3
 -7 7 1 62.69 3
 7 7 -1 64.99 2.1
 5 -7 -1 9.5 2
 -5 -7 1 12 1.4
 5 -7 -1 8.2 1.1
 5 7 -1 10.3 1.1
 5 7 -1 9.2 1.1
 -5 7 1 9.9 1.3
 -5 7 1 12.3 1.5
 -3 -7 1 54.19 2.6
 -3 -7 1 54.59 2.4
 3 -7 -1 55.59 3.9
 -3 7 1 59.39 3.2
 -3 7 1 55.99 2.6
 3 7 -1 51.69 2.3
 3 7 -1 54.19 2.6
 1 -7 -1 90.69 3.4
 -1 -7 1 91.79 3.4
 1 -7 -1 96.79 3.7
 -1 -7 1 89.09 3.5
 -1 7 1 85.29 3.6
 -1 7 1 87.59 3.4
 1 7 -1 87.09 4
 1 7 -1 91.59 3.4
 1 -7 1 3 0.7
 -1 -7 -1 4.8 0.9
 1 -7 1 3.3 0.9
 1 -7 1 3.6 1.4
 -1 -7 -1 6.2 1.2
 1 7 1 5.4 1.2
 -1 7 -1 2.8 0.9
 1 7 1 3.3 0.8
 -1 7 -1 4.8 1
 -3 -7 -1 531.75 14.8
 3 -7 1 553.14 16
 -3 -7 -1 538.35 14.4
 -3 7 -1 524.35 14.7
 3 7 1 546.25 14.8
 3 7 1 553.74 14.3
 -3 7 -1 532.05 15.3
 5 -7 1 95.09 3.6
 5 -7 1 88.29 4.6
 -5 -7 -1 94.79 3.4
 -5 -7 -1 93.49 3.8
 -5 7 -1 89.39 3.7
 5 7 1 91.49 3.2
 5 7 1 92.99 3.6
 -5 7 -1 87.59 3.7
 7 -7 1 433.06 14
 7 -7 1 455.05 12.3
 -7 -7 -1 435.56 11.9
 -7 -7 -1 442.06 12.4
 -7 7 -1 435.26 12.4
 7 7 1 447.46 11.4
 -7 7 -1 425.26 14.7
 -7 7 -1 438.56 13.2
 7 7 1 434.36 11.8
 -9 -7 -1 6.2 1.2
 9 -7 1 9.3 2.2
 9 -7 1 10.2 1.4
 -9 -7 -1 8.1 1
 -9 7 -1 6.6 1.3
 -9 7 -1 11.5 2.5
 11 -7 1 23.4 1.8
 11 -7 1 30.8 3.4
 -11 -7 -1 22 1.9
 -11 7 -1 22.7 2.1
 -11 7 -1 24.6 3.6
 -13 -7 -1 1.5 1.6
 13 -7 1 1.3 0.7
 13 -7 1 -0.6 1.5
 -13 -7 -1 -0.8 0.8
 -13 7 -1 0.3 1.9
 -13 7 -1 1.9 1.1
 -15 -7 -1 4.1 2.3
 15 -7 1 4.9 2.2
 -15 -7 -1 6.8 1.5
 15 -7 1 6.4 1.1
 -15 7 -1 7.6 1.6
 17 -7 1 14.4 3.4
 -17 -7 -1 9.7 1.8
 17 -7 1 10.1 1.4
 -17 7 -1 9.7 1.8
 -17 7 -1 0.5 2.7
 19 -7 1 51.09 6.3
 -19 -7 -1 50.79 3.6
 -19 7 -1 49.5 3.6
 -21 -7 -1 12.3 2.1
 -21 7 -1 10.3 2.2
 -23 -7 -1 138.59 6.2
 -23 7 -1 127.99 6.5
 -25 -7 -1 31.8 3.3
 -25 7 -1 27 3.5
 -27 -7 -1 0.6 1.9
 -27 7 -1 4.6 2.3
 -26 -8 1 0.5 1.9
 -26 8 1 1 1.7
 -24 -8 1 -0.4 1.7
 -24 8 1 3.9 1.9
 22 -8 -1 8.2 3.1
 -22 -8 1 6.4 1.7
 -22 8 1 4 1.8
 -20 -8 1 14.1 2.2
 20 -8 -1 14.8 3.8
 -20 8 1 16.6 2.3
 18 -8 -1 0.6 2
 -18 -8 1 0.8 1.1
 -18 8 1 -0.8 1
 16 -8 -1 20.4 3.9
 -16 -8 1 23 2.4
 -16 -8 1 23.1 4.1
 -16 8 1 21.3 2.5
 -16 8 1 21.9 4.3
 -14 -8 1 2.2 2.2
 14 -8 -1 5.5 2.4
 -14 -8 1 3.5 1.2
 14 -8 -1 3.8 0.9
 -14 8 1 2.5 1.4
 -14 8 1 3.6 2.6
 -14 8 1 3.5 1.2
 -12 -8 1 1.5 1.4
 -12 -8 1 2.8 0.8
 12 -8 -1 4.6 2.1
 -12 -8 1 1.5 1.1
 12 -8 -1 2.9 0.9
 -12 8 1 2.2 1.1
 -12 8 1 4 2.6
 -12 8 1 3.4 1.2
 10 -8 -1 44.8 2.4
 -10 -8 1 33.5 2.4
 10 -8 -1 41.2 4
 -10 -8 1 37.5 2
 -10 8 1 36.6 2.7
 -10 8 1 40.4 2.6
 -10 8 1 44.8 4.9
 -8 -8 1 10.3 1.2
 -8 -8 1 10.3 1.5
 8 -8 -1 13.4 2.7
 8 -8 -1 10.6 1.4
 -8 8 1 11.5 1.6
 -8 8 1 8.2 1.4
 8 8 -1 9.2 0.8
 -8 8 1 12.6 2.8
 8 8 -1 9.3 0.9
 -6 -8 1 6.4 1.2
 6 -8 -1 5.8 1.8
 6 -8 -1 3.5 0.9
 -6 -8 1 4 0.9
 -6 8 1 4.8 1.1
 6 8 -1 5.7 0.8
 6 8 -1 5.7 1
 -6 8 1 2 0.9
 -4 -8 1 176.88 6
 4 -8 -1 173.78 5.9
 4 -8 -1 203.18 7.9
 -4 -8 1 179.88 6
 4 8 -1 179.98 5.6
 4 8 -1 179.98 6
 -4 8 1 180.38 6.2
 -4 8 1 175.38 6.4
 2 -8 -1 29.1 2.1
 2 -8 -1 30.8 3.2
 2 -8 -1 32 2
 -2 -8 1 30.6 2.1
 -2 -8 1 31.9 1.9
 2 8 -1 33.7 1.9
 2 8 -1 32.6 2.2
 -2 8 1 30 2.2
 -2 8 1 32.3 2.1
 0 -8 1 9.4 1.2
 0 -8 -1 12.3 1.4
 0 -8 -1 13.6 1.6
 0 -8 1 10.3 1.4
 0 8 1 12 1.4
 0 8 -1 13.3 1.5
 0 8 -1 11.4 1.5
 -2 -8 -1 199.98 6.5
 -2 -8 -1 224.18 7
 2 -8 1 213.88 6.7
 2 -8 1 201.68 7.9
 -2 8 -1 205.48 6.7
 2 8 1 215.38 7
 2 8 1 219.48 6.5
 -2 8 -1 205.18 6.9
 4 -8 1 333.47 11.1
 -4 -8 -1 329.77 9.9
 4 -8 1 328.57 9.7
 -4 -8 -1 326.07 9.9
 -4 8 -1 326.87 10.4
 -4 8 -1 339.97 9.9
 4 8 1 327.07 9.3
 6 -8 1 75.99 4.4
 6 -8 1 66.59 3.1
 -6 -8 -1 66.29 3.3
 6 8 1 72.49 2.7
 -6 8 -1 61.19 3.2
 6 8 1 72.29 3.1
 -6 8 -1 64.99 3.3
 8 -8 1 25.8 1.9
 8 -8 1 28.1 3
 -8 -8 -1 26.7 2.1
 8 8 1 25.8 1.6
 -8 8 -1 32.2 4.5
 -8 8 -1 28.8 2.1
 8 8 1 25.9 1.4
 -8 8 -1 26.3 2.2
 10 -8 1 73.79 3.4
 -10 -8 -1 80.89 3.8
 10 -8 1 67.99 4.9
 -10 8 -1 73.09 3.6
 -10 8 -1 78.39 3.9
 -10 8 -1 75.19 5.8
 -12 -8 -1 -0.4 0.9
 12 -8 1 1.3 1.6
 12 -8 1 0.6 0.7
 -12 -8 -1 2.3 1.4
 -12 8 -1 -0.2 1
 -12 8 -1 1.1 2
 14 -8 1 74.69 3.4
 14 -8 1 77.59 5.8
 -14 -8 -1 71.99 3.8
 -14 -8 -1 73.69 5.7
 -14 8 -1 69.59 4
 -14 8 -1 65.49 6.2
 -16 -8 -1 -0.5 1
 -16 -8 -1 -0.1 2.2
 16 -8 1 3.9 2.4
 16 -8 1 0.1 0.9
 -16 8 -1 1.8 1.2
 -16 8 -1 -1.6 2.4
 -18 -8 -1 99.49 4.7
 18 -8 1 95.99 7.1
 -18 8 -1 100.99 5.2
 20 -8 1 32.5 5
 -20 -8 -1 32.2 3
 -20 8 -1 31 3.4
 -22 -8 -1 45 3.6
 -22 8 -1 34.8 3.9
 -24 -8 -1 109.59 5.7
 -24 8 -1 102.69 6.1
 -26 -8 -1 6.3 2.1
 -26 8 -1 0.9 1.6
 -25 -9 1 23.4 2.9
 -25 9 1 20.8 3.3
 -23 -9 1 50.19 3.7
 -23 9 1 53.89 4.4
 21 -9 -1 38.9 6
 -21 -9 1 32.7 3.2
 -21 9 1 30.6 3.5
 -19 -9 1 281.17 9.6
 19 -9 -1 295.07 13.7
 -19 9 1 284.97 10.4
 -17 -9 1 353.56 11.2
 17 -9 -1 367.66 15.2
 -17 9 1 358.06 12
 -15 -9 1 390.26 15.2
 15 -9 -1 383.26 15.3
 -15 -9 1 375.06 11.8
 15 -9 -1 400.76 11.5
 -15 9 1 400.06 12.6
 -15 9 1 396.86 17
 -13 -9 1 740.73 23.6
 13 -9 -1 749.82 24.2
 13 -9 -1 779.02 20.5
 -13 -9 1 785.22 20.8
 -13 9 1 744.73 21.1
 -13 9 1 773.32 21.3
 -13 9 1 706.53 25.5
 -11 -9 1 135.39 4.7
 11 -9 -1 133.19 7.4
 -11 -9 1 134.49 5.3
 11 -9 -1 138.49 5.1
 -11 -9 1 134.99 6.9
 -11 9 1 133.89 5.6
 -11 9 1 132.79 5.5
 -11 9 1 139.89 8.6
 -9 -9 1 18.7 1.5
 9 -9 -1 13.7 1.7
 9 -9 -1 16.1 3
 -9 -9 1 19.2 2.1
 -9 9 1 16.3 2
 7 -9 -1 116.19 4.5
 7 -9 -1 124.39 6.4
 -7 -9 1 114.49 4.7
 -7 -9 1 111.89 4.2
 -7 9 1 126.49 4.9
 7 9 -1 112.79 3.8
 7 9 -1 116.99 4.2
 -7 9 1 114.59 4.8
 5 -9 -1 132.29 4.9
 -5 -9 1 133.19 4.7
 5 -9 -1 131.89 6.6
 -5 -9 1 128.09 5
 -5 9 1 132.39 5.2
 5 9 -1 133.49 5.4
 5 9 -1 136.89 4.5
 -5 9 1 132.29 5.1
 -3 -9 1 157.88 5.6
 3 -9 -1 153.78 7.3
 3 -9 -1 145.59 5.4
 -3 -9 1 156.28 5.3
 -3 9 1 157.78 5.6
 3 9 -1 152.48 5.2
 -3 9 1 150.48 5.7
 3 9 -1 156.28 5.5
 1 -9 -1 415.66 12.1
 1 -9 -1 422.16 12.3
 -1 -9 1 424.16 12.1
 1 9 -1 418.96 12.3
 1 9 -1 428.56 12
 -1 9 1 440.76 12.6
 1 -9 1 165.48 5.8
 -1 -9 -1 167.58 5.6
 1 -9 1 159.28 5.7
 1 -9 1 177.38 7.3
 -1 -9 -1 158.78 6.4
 1 9 1 163.28 6
 1 9 1 163.68 5.6
 -1 9 -1 168.88 6.3
 -1 9 -1 171.68 6
 -3 -9 -1 465.35 14.1
 3 -9 1 465.25 15.1
 -3 -9 -1 491.25 13.5
 3 -9 1 502.25 13.8
 3 9 1 474.45 14.7
 -3 9 -1 490.35 14
 -3 9 -1 494.35 13.9
 3 9 1 511.05 13.5
 -5 -9 -1 457.65 13.4
 -5 -9 -1 463.35 12.9
 5 -9 1 475.15 13.2
 5 -9 1 474.05 14.8
 -5 9 -1 469.65 13.5
 5 9 1 448.96 12.6
 5 9 1 466.35 13.2
 -5 9 -1 461.65 13.5
 7 -9 1 89.79 4
 -7 -9 -1 93.19 3.8
 -7 -9 -1 99.89 4.4
 7 -9 1 111.29 5.7
 -7 9 -1 91.19 4.3
 -7 9 -1 104.79 4.4
 7 9 1 105.39 3.5
 7 9 1 94.29 3.9
 -9 -9 -1 516.55 14.7
 9 -9 1 494.75 14.4
 -9 -9 -1 506.05 14
 -9 9 -1 504.55 14.9
 9 9 1 509.95 13.1
 -9 9 -1 549.45 18.5
 9 9 1 511.05 13.4
 -9 9 -1 497.25 15.5
 11 -9 1 491.95 17
 11 -9 1 507.65 14.4
 -11 -9 -1 502.95 14.7
 -11 9 -1 508.05 15.1
 -11 9 -1 538.75 18.8
 -11 9 -1 492.05 14.7
 -13 -9 -1 118.79 7.9
 13 -9 1 125.39 7.3
 13 -9 1 128.79 5
 -13 9 -1 125.59 8.4
 -13 9 -1 142.29 5.9
 -15 -9 -1 13.4 2
 15 -9 1 13.2 2
 15 -9 1 15.6 3.5
 -15 -9 -1 13.2 3.4
 -15 9 -1 10.2 2
 -15 9 -1 17.6 4.2
 17 -9 1 5 2.4
 17 -9 1 2.9 1
 -17 -9 -1 4.1 1.5
 -17 9 -1 1.4 1.5
 19 -9 1 29 5.6
 -19 -9 -1 33.6 3
 -21 -9 -1 69.29 4.3
 -21 9 -1 77.49 4.9
 -23 -9 -1 25.6 2.9
 -23 9 -1 20.2 3.3
 -25 -9 -1 62.19 4.5
 -25 9 -1 78.99 5.5
 -24 -10 1 29.4 3.3
 -24 10 1 27.5 3.9
 -22 -10 1 123.19 5.8
 22 -10 -1 136.39 9.7
 -22 10 1 128.99 6.8
 -20 -10 1 34.1 3.1
 20 -10 -1 34.6 5.5
 -20 10 1 39.7 3.7
 18 -10 -1 10.8 3.7
 -18 -10 1 16.1 2.3
 -18 10 1 14.7 3
 16 -10 -1 3.3 2
 -16 -10 1 1.2 1.3
 -16 10 1 1 1
 14 -10 -1 34.5 2.5
 14 -10 -1 28.8 4.1
 -14 -10 1 30.5 4.6
 -14 -10 1 36.7 2.9
 -14 10 1 18.3 4.8
 -14 10 1 30.8 2.8
 -12 -10 1 132.99 4.8
 -12 -10 1 121.09 7
 12 -10 -1 128.59 5.2
 -12 -10 1 121.49 5.3
 12 -10 -1 130.59 7.7
 -12 10 1 136.39 5.8
 -12 10 1 148.79 9.3
 10 -10 -1 188.98 6.5
 -10 -10 1 182.58 6.6
 -10 -10 1 181.88 6.1
 10 -10 -1 162.58 8.4
 -10 10 1 171.48 6.8
 -10 10 1 183.18 6.9
 8 -10 -1 5.2 2.3
 -8 -10 1 2.8 1.3
 -8 -10 1 3.1 0.9
 -8 10 1 4.7 1.3
 8 10 -1 5.4 1.1
 8 10 -1 5.6 0.9
 -8 10 1 5.1 1.4
 6 -10 -1 0.6 0.7
 -6 -10 1 0.9 0.7
 -6 -10 1 1.5 1
 6 -10 -1 -0.4 1.3
 -6 10 1 -0.5 0.9
 6 10 -1 0.9 1.5
 -6 10 1 -0.2 0.9
 6 10 -1 -0.5 0.5
 4 -10 -1 20.5 1.8
 -4 -10 1 18.3 1.7
 -4 -10 1 18.4 2.1
 4 -10 -1 19.8 3.1
 4 10 -1 16.4 1.6
 -4 10 1 16.6 2.1
 -4 10 1 22.4 2.1
 2 -10 -1 138.99 5.2
 -2 -10 1 146.39 5.4
 2 -10 -1 137.39 7.2
 2 -10 -1 140.09 5.4
 -2 -10 1 137.79 5.1
 2 10 -1 130.49 5.3
 2 10 -1 139.79 5.1
 -2 10 1 138.49 5.5
 -2 10 1 142.39 5.3
 0 -10 1 101.89 4.3
 0 -10 -1 106.19 4.2
 0 -10 -1 99.39 4.4
 0 -10 1 100.59 4.2
 0 10 -1 95.49 4.1
 0 10 -1 102.49 4.5
 0 10 1 105.19 4.2
 0 10 1 97.29 4.5
 -2 -10 -1 160.18 5.6
 2 -10 1 154.28 7.1
 -2 -10 -1 156.78 5.9
 2 -10 1 152.98 5.6
 -2 10 -1 160.88 5.8
 2 10 1 158.48 6
 -2 10 -1 151.38 5.9
 -4 -10 -1 426.06 12.4
 4 -10 1 469.05 14.4
 -4 -10 -1 410.26 12.8
 4 -10 1 458.75 12.8
 4 10 1 427.96 12.8
 -4 10 -1 447.96 12.9
 -4 10 -1 415.36 12.9
 4 10 1 431.46 12.2
 -6 -10 -1 136.89 5
 6 -10 1 140.39 5.3
 6 -10 1 137.59 6.6
 -6 -10 -1 134.79 5.5
 6 10 1 134.09 4.7
 6 10 1 138.49 5.2
 -6 10 -1 137.79 5.6
 8 -10 1 358.96 11.3
 -8 -10 -1 347.77 10.4
 8 -10 1 350.46 12.8
 -8 -10 -1 350.26 11
 -8 10 -1 355.76 11.1
 -8 10 -1 357.26 11.2
 8 10 1 365.56 10.2
 8 10 1 341.67 9.8
 10 -10 1 213.58 9.3
 -10 -10 -1 206.68 6.8
 10 -10 1 203.08 7.1
 -10 -10 -1 206.88 7.4
 -10 10 -1 205.18 7.7
 -10 10 -1 211.98 7.6
 12 -10 1 36.4 2.6
 -12 -10 -1 35.9 2.9
 12 -10 1 38.2 4.1
 -12 10 -1 36.9 3
 -12 10 -1 37.3 5.5
 14 -10 1 2.8 1.9
 -14 -10 -1 4.6 2.2
 14 -10 1 0.4 0.9
 -14 -10 -1 1.6 1.3
 -14 10 -1 3.4 3.4
 -14 10 -1 4.2 1.6
 16 -10 1 10.1 1.6
 16 -10 1 4.1 2.5
 -16 -10 -1 12.5 2
 -16 10 -1 12.9 2.4
 -16 10 -1 7.1 3.9
 18 -10 1 1.8 2.3
 -18 -10 -1 0 1.4
 -18 10 -1 2.1 1.5
 20 -10 1 17.3 4.1
 -20 -10 -1 12.7 2.4
 -20 10 -1 14.2 2.6
 -22 -10 -1 1.9 1.7
 -22 10 -1 3.2 1.8
 -24 -10 -1 5.6 2.1
 -24 10 -1 4.6 2.2
 -23 -11 1 47.7 3.8
 23 -11 -1 54.29 7.4
 -23 11 1 44.2 4.8
 21 -11 -1 258.87 13.4
 -21 -11 1 265.67 9.4
 -21 11 1 249.88 10.3
 19 -11 -1 7.6 2.8
 -19 -11 1 4.9 1.7
 -19 11 1 6.6 2.2
 -17 -11 1 134.89 5.8
 17 -11 -1 122.19 8.3
 -17 11 1 134.39 6.4
 15 -11 -1 128.99 8
 -15 -11 1 105.59 8.1
 -15 -11 1 127.29 5.5
 -15 11 1 127.89 6
 -15 11 1 108.39 9.4
 13 -11 -1 2.4 1.1
 -13 -11 1 2.2 1.8
 -13 -11 1 1.4 1.3
 13 -11 -1 2.2 1.6
 -13 11 1 0.8 1.2
 -11 -11 1 4.2 1.1
 11 -11 -1 5.8 1.4
 11 -11 -1 5.4 2.3
 -11 -11 1 7.9 1.7
 -11 11 1 3.1 1.4
 9 -11 -1 27 3.9
 -9 -11 1 27 2.6
 9 -11 -1 25.7 2.3
 -9 -11 1 26.1 2
 9 11 -1 26.8 1.5
 9 11 -1 27.1 1.7
 -9 11 1 30.9 2.7
 -7 -11 1 526.35 14.8
 7 -11 -1 533.65 15.1
 -7 -11 1 506.25 15.2
 7 -11 -1 510.65 17.5
 -7 11 1 524.15 15.6
 -7 11 1 541.85 15.6
 7 11 -1 514.75 14.2
 7 11 -1 543.65 15.8
 -5 -11 1 20.2 1.8
 -5 -11 1 13.1 1.9
 5 -11 -1 16.4 2
 5 -11 -1 20.7 3.3
 5 11 -1 17.5 2.1
 5 11 -1 17.1 1.8
 -5 11 1 12.6 2
 -5 11 1 20.3 2.4
 -3 -11 1 57.99 3.1
 -3 -11 1 58.99 3.4
 3 -11 -1 49.9 4.6
 3 -11 -1 63.99 3.2
 3 11 -1 56.79 3.4
 3 11 -1 62.39 3.1
 -3 11 1 59.79 3.4
 -3 11 1 57.49 4.1
 -1 -11 1 601.64 17.1
 1 -11 -1 622.64 17.2
 -1 -11 1 620.14 16.9
 1 -11 -1 585.24 19.6
 -1 11 1 611.74 17.5
 1 11 -1 607.34 16.8
 1 11 -1 583.14 17.2
 -1 11 1 590.64 16.9
 1 -11 1 83.69 5.4
 -1 -11 -1 89.69 4.3
 -1 -11 -1 86.99 4
 -1 11 -1 91.79 4.4
 1 11 1 88.89 4.4
 1 11 1 84.39 3.9
 -1 11 -1 88.89 4.1
 -3 -11 -1 245.78 8.2
 -3 -11 -1 233.18 7.7
 3 -11 1 226.78 9.3
 3 -11 1 235.58 7.9
 3 11 1 235.98 8.2
 -3 11 -1 227.78 8
 3 11 1 241.98 7.6
 -3 11 -1 234.58 8.3
 -5 -11 -1 116.59 5.1
 5 -11 1 124.29 6.3
 -5 -11 -1 122.99 4.8
 5 -11 1 109.59 4.8
 5 11 1 112.39 4.4
 -5 11 -1 119.89 5.2
 5 11 1 123.49 5.1
 -5 11 -1 118.69 5.2
 7 -11 1 29.5 3.8
 -7 -11 -1 31.7 2.3
 -7 -11 -1 36.2 2.9
 7 -11 1 34.9 2.5
 -7 11 -1 34.8 2.7
 -7 11 -1 30.1 2.7
 7 11 1 31.3 2.1
 7 11 1 32.9 2.5
 9 -11 1 593.14 19.3
 -9 -11 -1 608.24 16.7
 -9 -11 -1 589.24 17.3
 9 -11 1 581.64 17
 -9 11 -1 609.54 17.7
 9 11 1 604.34 16.1
 9 11 1 613.74 15.7
 11 -11 1 18.8 2.5
 11 -11 1 14.3 3.1
 -11 -11 -1 17.3 2.4
 -11 11 -1 14.6 2.2
 13 -11 1 4.8 2.2
 -13 -11 -1 0.7 1
 -13 -11 -1 0.6 1.8
 -13 11 -1 0.2 3.2
 -13 11 -1 -0.6 1.1
 15 -11 1 -1.1 1.7
 -15 -11 -1 -2.2 1.1
 -15 11 -1 1.3 1.2
 -15 11 -1 2.6 3.6
 17 -11 1 2.9 2.2
 -17 -11 -1 1.8 1.3
 -17 11 -1 0.2 1.4
 19 -11 1 4.7 2.9
 -19 -11 -1 1.3 1.5
 -19 11 -1 -0.2 1.5
 -21 -11 -1 37.3 3.4
 21 -11 1 47.2 6.2
 -21 11 -1 37.6 4.1
 -23 -11 -1 2.2 1.7
 -23 11 -1 4.6 2.2
 22 -12 -1 25.6 5.4
 -22 -12 1 25.6 3.1
 -22 12 1 27.5 3.8
 -20 -12 1 92.89 5
 20 -12 -1 91.79 7.7
 -20 12 1 104.49 6.1
 -18 -12 1 5.6 1.7
 18 -12 -1 5.9 3
 -18 12 1 8.5 2.3
 16 -12 -1 103.69 7.6
 -16 -12 1 114.39 5.4
 -16 12 1 112.69 5.9
 -14 -12 1 106.39 5.1
 14 -12 -1 100.79 7.1
 -14 -12 1 104.09 6.9
 -14 12 1 98.59 6.1
 12 -12 -1 85.79 6.4
 -12 -12 1 99.79 4.3
 -12 -12 1 90.19 4.7
 -12 12 1 90.99 5
 -10 -12 1 20.4 2.2
 10 -12 -1 22.9 3.8
 -10 -12 1 23 2.7
 -10 12 1 20.7 2.7
 -8 -12 1 52.49 3
 8 -12 -1 52.69 4.8
 -8 -12 1 48.5 3.4
 -8 12 1 47.3 3.4
 8 12 -1 52.59 2.5
 -6 -12 1 6.4 1.4
 -6 -12 1 7.8 1.7
 6 -12 -1 10.4 2.5
 -6 12 1 9.3 3.2
 6 12 -1 8.9 1.3
 6 12 -1 11.1 1.8
 -4 -12 1 25.1 2.7
 -4 -12 1 18.4 2.2
 4 -12 -1 22.3 2.1
 4 -12 -1 28.6 4
 -4 12 1 23.3 2.7
 4 12 -1 24 2.6
 4 12 -1 20.2 2
 -4 12 1 27.5 2.6
 2 -12 -1 144.99 5.6
 2 -12 -1 132.19 7.5
 -2 -12 1 139.79 5.5
 -2 -12 1 146.19 5.8
 -2 12 1 135.79 6.1
 -2 12 1 143.09 5.8
 2 12 -1 147.19 5.6
 2 12 -1 140.99 5.9
 0 -12 1 55.29 3.2
 0 -12 -1 52.19 3.3
 0 -12 -1 50.89 3.1
 0 -12 1 44.7 4.4
 0 -12 1 55.89 3.4
 0 12 1 50.49 3.7
 0 12 -1 46.2 3.1
 0 12 -1 51.69 3.4
 0 12 1 53.19 3.2
 2 -12 1 927.11 26.1
 -2 -12 -1 867.81 24.1
 -2 -12 -1 888.01 23.8
 2 -12 1 891.31 23.9
 2 12 1 865.01 23.6
 -2 12 -1 874.51 24
 2 12 1 873.81 24.3
 -2 12 -1 854.51 24.3
 -4 -12 -1 245.68 8.3
 4 -12 1 249.97 8.5
 4 -12 1 247.88 10
 -4 -12 -1 258.97 8.8
 4 12 1 263.77 8.8
 -4 12 -1 258.27 9
 4 12 1 244.48 8.1
 -4 12 -1 247.28 8.7
 -6 -12 -1 7.6 1.5
 -6 -12 -1 5 1.5
 6 -12 1 4.8 1.9
 6 12 1 6.5 1.5
 -6 12 -1 5.5 1.6
 8 -12 1 12 2.7
 -8 -12 -1 8.8 1.6
 -8 -12 -1 10.9 2
 8 12 1 11.2 1.4
 8 12 1 12.9 1.9
 -8 12 -1 7.9 1.8
 10 -12 1 102.09 6.3
 -10 -12 -1 88.59 4.7
 -10 12 -1 81.09 4.7
 10 12 1 86.39 3.1
 10 12 1 89.69 3.3
 -12 -12 -1 135.19 6
 12 -12 1 144.29 8
 -12 12 -1 130.59 6.3
 -14 -12 -1 21.8 2.8
 14 -12 1 21.8 4
 -14 12 -1 14.8 2.6
 -16 -12 -1 46.3 3.6
 16 -12 1 50.89 6.2
 -16 12 -1 52.29 4.1
 -18 -12 -1 142.99 6.5
 18 -12 1 154.18 9.2
 -18 12 -1 144.09 7.2
 20 -12 1 43.7 6.3
 -20 -12 -1 40.9 3.6
 -20 12 -1 40.5 4.5
 -22 -12 -1 20.3 3.2
 -22 12 -1 25.2 3.9
 21 -13 -1 6.3 3.1
 -21 -13 1 4 2.2
 -21 13 1 7.9 2.4
 19 -13 -1 14.8 3.7
 -19 -13 1 15.2 2.4
 -19 13 1 9.4 2.6
 17 -13 -1 6.1 2.7
 -17 -13 1 6.2 1.8
 -17 13 1 3.6 1.7
 15 -13 -1 45.9 5.9
 -15 -13 1 38.4 3.3
 -15 13 1 46.5 3.8
 -13 -13 1 16.4 2.4
 13 -13 -1 24 4.4
 -13 -13 1 20.6 3.4
 -13 13 1 20.1 2.9
 -11 -13 1 32.9 3
 11 -13 -1 30.2 4.4
 -11 13 1 27.9 4.2
 9 -13 -1 97.79 6.5
 -9 -13 1 91.29 4.7
 -9 -13 1 94.99 4.9
 9 13 -1 90.59 3.4
 -9 13 1 92.09 4.9
 9 13 -1 93.79 3.8
 -7 -13 1 49.99 3.3
 7 -13 -1 45.6 4.7
 -7 -13 1 55.39 3.6
 7 13 -1 51.89 2.8
 7 13 -1 49.9 3.2
 -7 13 1 45.4 3.5
 -5 -13 1 123.19 5.4
 -5 -13 1 117.39 5.6
 5 -13 -1 128.29 7.3
 5 13 -1 116.99 4.8
 5 13 -1 108.59 5.2
 -5 13 1 115.59 5.4
 -3 -13 1 1.6 1.3
 3 -13 -1 2.4 2.4
 -3 13 1 2.5 1.2
 3 13 -1 0.7 1.2
 3 13 -1 2.2 1.2
 1 -13 -1 -1.7 1.1
 -1 -13 1 2.6 1.2
 1 -13 -1 0.1 2.2
 -1 13 1 1.7 1.5
 1 13 -1 0.6 1.2
 -1 13 1 -1.1 1
 1 13 -1 -1.1 1.2
 1 -13 1 2.7 2.2
 -1 -13 -1 2 1.2
 1 13 1 1.8 1.4
 -1 13 -1 -1.9 1.2
 -1 13 -1 0 1.2
 1 13 1 0.9 1
 3 -13 1 3 2
 -3 -13 -1 4.8 1.5
 -3 13 -1 2.8 1.4
 3 13 1 2 1.4
 3 13 1 2.5 1.2
 -5 -13 -1 20 2.6
 5 -13 1 20.2 3.4
 5 13 1 26.1 2.8
 -5 13 -1 21.5 2.6
 5 13 1 22.8 2.3
 7 -13 1 4.7 2.1
 -7 -13 -1 4.3 1.4
 7 13 1 8.6 1.8
 7 13 1 4.5 1.6
 -7 13 -1 8.5 1.9
 9 -13 1 33.1 4.2
 -9 -13 -1 32.6 3
 9 13 1 39.5 2.6
 9 13 1 31.6 2.1
 -9 13 -1 34.8 3.2
 -11 -13 -1 43.8 3.4
 11 -13 1 39.6 4.5
 13 -13 1 1.9 1.8
 -13 -13 -1 -1 1.3
 -13 13 -1 3 1.7
 -15 -13 -1 0.7 1.3
 15 -13 1 -1.5 1.7
 -15 13 -1 0.8 1.4
 -17 -13 -1 7.7 1.9
 -17 13 -1 4.7 2
 -19 -13 -1 3.3 1.7
 19 -13 1 9.1 3.1
 -19 13 -1 2.4 1.8
 -21 -13 -1 11.1 3.8
 -21 13 -1 9 2.6
 20 -14 -1 47.5 6.4
 -20 14 1 49.4 5.6
 -18 -14 1 42.8 3.7
 18 -14 -1 36.9 5.4
 -18 14 1 46.2 4.2
 16 -14 -1 164.08 11.1
 -16 -14 1 179.48 7.3
 -16 14 1 158.28 7.8
 14 -14 -1 8 2.9
 -14 -14 1 6.9 1.9
 -14 14 1 1.6 1.7
 12 -14 -1 24.3 4.2
 -12 -14 1 22.4 3.9
 -12 -14 1 25.8 3
 -12 14 1 23.3 3.1
 10 -14 -1 2.4 2.2
 -10 -14 1 0.9 1.4
 -10 14 1 3.6 1.5
 8 -14 -1 21.4 3.6
 -8 -14 1 20.5 2.6
 -8 14 1 18.7 2.6
 8 14 -1 19.5 1.9
 6 -14 -1 74.69 5.6
 -6 -14 1 79.99 4.5
 -6 14 1 80.99 4.6
 6 14 -1 79.19 3.7
 6 14 -1 73.69 4.2
 -4 -14 1 5 1.5
 4 -14 -1 3.8 2.1
 4 14 -1 0.1 1.3
 -4 14 1 3.2 1.5
 4 14 -1 1.1 1.2
 -2 -14 1 53.89 3.7
 2 -14 -1 53.39 5.3
 2 14 -1 55.39 3.4
 -2 14 1 55.69 3.6
 2 14 -1 50.89 3.7
 0 -14 1 38.2 4.3
 0 -14 -1 33.7 3.1
 0 -14 -1 45.1 5.6
 0 14 -1 32.2 2.8
 0 14 -1 30.1 3.3
 0 14 1 36.6 2.9
 2 -14 1 205.58 9.4
 -2 -14 -1 219.08 8.2
 -2 14 -1 232.18 8.3
 2 14 1 227.38 8.5
 2 14 1 216.08 7.8
 -4 -14 -1 133.29 6
 -4 14 -1 128.59 6
 4 14 1 127.29 5.3
 -6 -14 -1 125.19 5.8
 6 -14 1 118.39 6.8
 6 14 1 124.79 5
 6 14 1 124.99 5.7
 -6 14 -1 123.59 5.9
 -8 -14 -1 105.09 5.3
 8 -14 1 94.29 6.2
 -8 14 -1 106.79 5.6
 8 14 1 107.39 4.9
 10 -14 1 71.79 5.7
 -10 -14 -1 70.69 4.4
 10 14 1 74.29 3
 10 14 1 72.99 3.2
 -10 14 -1 70.09 4.5
 12 -14 1 38.1 4.8
 -12 -14 -1 35.7 3.2
 -12 14 -1 26.2 3.5
 -14 -14 -1 12.7 2.3
 14 -14 1 12.5 3.4
 -14 14 -1 10.4 2.4
 -16 -14 -1 0.8 1.5
 16 -14 1 0.2 2.2
 -16 14 -1 3.7 1.9
 18 -14 1 8.3 3.2
 -18 14 -1 0.8 1.8
 20 -14 1 81.89 7.5
 -20 -14 -1 82.99 5.3
 -19 -15 1 3.2 1.8
 19 -15 -1 4.2 2.8
 -19 15 1 5 2
 17 -15 -1 53.99 6.6
 -17 -15 1 57.69 4.2
 -17 15 1 59.19 4.8
 -15 15 1 24.8 3.5
 -13 -15 1 33.6 3.2
 13 -15 -1 38 5.4
 -13 15 1 32.8 3.8
 -11 -15 1 8.7 2
 11 -15 -1 9.6 2.5
 -11 -15 1 6.8 2.6
 -11 15 1 8.2 1.9
 9 -15 -1 3.2 2.3
 -9 -15 1 5.1 1.7
 9 15 -1 7.3 1.3
 9 15 -1 6.1 1.5
 -9 15 1 8 1.8
 -7 -15 1 2.5 1.4
 7 -15 -1 1.5 2
 -7 15 1 1.6 1.4
 7 15 -1 2.8 1.2
 7 15 -1 5.7 1.5
 -5 -15 1 0.6 1.3
 5 -15 -1 0.1 2
 -5 15 1 1 1.3
 5 15 -1 -0.3 1
 -3 -15 1 3.3 1.5
 3 -15 -1 2.1 2.4
 3 15 -1 1.9 1.6
 3 15 -1 3.6 1.3
 -3 15 1 2 1.5
 1 -15 -1 56.39 5.6
 -1 15 1 56.79 3.7
 1 15 -1 49.9 3.5
 -1 -15 -1 81.99 6.7
 -1 -15 -1 68.39 4.4
 -1 15 -1 71.49 4.3
 1 15 1 69.29 4.1
 3 -15 1 21.4 3.6
 -3 -15 -1 17.3 2.5
 3 15 1 19.2 2.8
 -3 15 -1 19.2 2.7
 3 15 1 21.6 2.4
 -5 -15 -1 46.5 3.6
 5 -15 1 56.09 4.6
 -5 15 -1 41 3.5
 5 15 1 49.1 3.7
 5 15 1 51.59 3.3
 7 -15 1 29.3 4.2
 -7 -15 -1 25 3.1
 7 15 1 31.6 2.5
 -7 15 -1 26.2 3.2
 7 15 1 26 2.9
 -9 -15 -1 140.59 6.5
 9 -15 1 129.29 7.5
 9 15 1 141.09 5
 9 15 1 129.39 6.1
 -9 15 -1 133.49 6.7
 11 -15 1 5.5 2.3
 -11 -15 -1 7.3 2
 -11 15 -1 5.3 2.1
 13 -15 1 0.2 2
 -13 15 -1 0.3 1.6
 -15 -15 -1 9.4 2
 15 -15 1 4.4 2.6
 -15 15 -1 3.7 2.1
 -17 -15 -1 8.5 2.1
 17 -15 1 14.7 3.6
 -17 15 -1 7.1 2.5
 -19 -15 -1 47.9 4.1
 19 -15 1 37.2 5.6
 -19 15 -1 42.9 4.9
 -18 -16 1 22.9 3.1
 18 -16 -1 22.6 4.6
 -18 16 1 25.6 3.9
 16 -16 -1 69.89 6.8
 -16 -16 1 90.69 5.3
 -16 16 1 86.89 5.9
 14 -16 -1 5.3 3
 -14 -16 1 5.4 1.8
 -14 16 1 5.9 2.5
 -12 -16 1 29.7 3.4
 12 -16 -1 25.5 4
 -12 16 1 33.2 4
 -10 -16 1 35.1 3.6
 10 -16 -1 31.6 4.4
 -10 16 1 35.9 4
 8 -16 -1 0.7 2.1
 -8 -16 1 -0.3 1.4
 -8 16 1 2.1 1.6
 8 16 -1 -0.3 1.5
 8 16 -1 -1.6 1
 -6 -16 1 10.5 2
 6 -16 -1 13.2 3.3
 6 16 -1 10.5 1.9
 -6 16 1 10 2.2
 4 -16 -1 0.7 2.3
 -4 -16 1 0.3 1.1
 4 16 -1 1.8 1.7
 -4 16 1 1.2 1.5
 4 16 -1 2.9 1.3
 -2 -16 1 48.4 5.4
 2 -16 -1 41.6 5.1
 -2 16 1 45.9 3.7
 2 16 -1 48.3 3.4
 0 -16 -1 44.6 5.5
 0 -16 1 39.8 4.5
 0 16 1 33.6 3.1
 0 16 -1 33.9 3.1
 -2 -16 -1 91.79 5.1
 -2 -16 -1 93.29 7.4
 2 -16 1 75.89 5.7
 2 16 1 89.59 4.8
 -2 16 -1 84.69 4.8
 4 -16 1 36.5 4.4
 -4 -16 -1 29 3.3
 -4 16 -1 30.3 3.4
 4 16 1 27.4 2.7
 6 -16 1 105.29 6.5
 -6 -16 -1 108.39 5.7
 -6 16 -1 109.29 5.8
 6 16 1 106.79 5.6
 6 16 1 103.19 4.8
 8 -16 1 39 4.8
 -8 -16 -1 48.8 3.9
 8 16 1 35.5 3.4
 -8 16 -1 40.8 3.8
 8 16 1 43.9 2.8
 10 -16 1 4.9 2.3
 -10 -16 -1 5.3 1.7
 10 16 1 4.6 1.2
 -10 16 -1 6.9 2
 -12 -16 -1 5.9 2.2
 12 -16 1 2.4 2.3
 -12 16 -1 4.9 2
 14 -16 1 16.5 3.6
 -14 -16 -1 18.4 2.9
 -14 16 -1 21.8 3.4
 -16 -16 -1 12 2.4
 16 -16 1 8.2 2.9
 -16 16 -1 8.8 3
 -18 -16 -1 -1.2 1.7
 18 -16 1 3.2 3
 -18 16 -1 0.1 2.2
 -15 -17 1 40.6 3.9
 15 -17 -1 43.8 5.5
 -15 17 1 34.1 4.3
 -13 -17 1 26.1 3.3
 13 -17 -1 34.8 4.7
 -13 17 1 24.6 3.6
 11 -17 -1 3.8 2.5
 -11 -17 1 -0.4 1.5
 -11 17 1 -0.8 1.6
 9 -17 -1 4.1 2.4
 -9 -17 1 6.1 1.9
 9 17 -1 6.6 1.4
 -9 17 1 2.7 1.8
 -7 -17 1 3.4 1.8
 7 -17 -1 2.8 2.3
 7 17 -1 4.1 1.5
 -7 17 1 6.3 2
 7 17 -1 4.2 2.1
 5 -17 -1 49 5
 -5 -17 1 43.2 3.8
 5 17 -1 36.6 3.1
 -5 17 1 38 3.6
 5 17 -1 38.2 5
 3 -17 -1 14.6 3.4
 -3 -17 1 14.1 3.9
 -3 17 1 14.5 2.7
 3 17 -1 16.9 2.4
 1 -17 -1 73.09 6.2
 -1 -17 1 68.39 5.9
 1 17 -1 65.19 4.2
 -1 17 1 65.29 4.4
 -1 -17 -1 126.49 8.4
 1 -17 1 131.89 7.5
 -1 17 -1 122.89 6.1
 1 17 1 124.19 6
 3 -17 1 51.89 4.8
 -3 -17 -1 47.5 3.9
 -3 17 -1 49.8 4
 3 17 1 45 3.5
 -5 -17 -1 184.38 7.9
 5 -17 1 167.28 8.4
 5 17 1 175.58 7
 -5 17 -1 179.18 7.9
 -7 -17 -1 67.49 4.7
 7 -17 1 73.39 5.6
 7 17 1 66.19 3.8
 7 17 1 71.39 4.7
 -7 17 -1 74.29 5
 9 -17 1 100.89 6.8
 -9 -17 -1 113.59 6
 9 17 1 110.49 5.1
 9 17 1 103.09 4.4
 -9 17 -1 101.69 6.1
 11 -17 1 118.19 7.4
 -11 -17 -1 121.39 6.4
 -11 17 -1 126.99 7
 13 -17 1 9.5 3.3
 -13 -17 -1 8.2 2.4
 -13 17 -1 9 2.6
 15 -17 1 0.7 2.5
 -15 -17 -1 -3.6 1.6
 -15 17 -1 1.2 1.7
 -14 -18 1 32.6 3.8
 14 -18 -1 34.6 5.2
 -14 18 1 29.9 4
 12 -18 -1 6.5 3.1
 -12 -18 1 11.5 2.7
 -10 -18 1 -2 1.6
 10 -18 -1 0.7 2.3
 -10 18 1 0.4 1.8
 -8 -18 1 17 2.8
 8 -18 -1 16.1 3.5
 8 18 -1 20.2 3.6
 8 18 -1 18 2.2
 -6 -18 1 8.5 2.4
 6 -18 -1 7.4 2.7
 -6 18 1 9.6 2.3
 6 18 -1 10.1 3
 6 18 -1 8.9 1.9
 4 -18 -1 20.6 3.7
 -4 -18 1 16.9 3.8
 -4 18 1 19.4 3.1
 4 18 -1 17.5 2.5
 -2 -18 1 3.2 2.8
 2 -18 -1 2.7 2.7
 -2 18 1 3.2 1.7
 0 -18 -1 4.2 2.9
 0 -18 1 7.6 2.6
 0 18 -1 4.6 1.7
 0 18 1 5.1 1.8
 2 -18 1 7.1 2.5
 -2 -18 -1 8.1 3.5
 2 18 1 5.8 1.8
 -2 18 -1 4.8 2
 -4 -18 -1 4.2 2
 4 -18 1 2 2.3
 -4 18 -1 1.7 1.7
 4 18 1 2.7 1.5
 -6 -18 -1 22.7 3.3
 6 -18 1 18.2 3.4
 -6 18 -1 17.6 3
 6 18 1 22.1 2.5
 8 -18 1 4.3 2.3
 -8 -18 -1 3.4 1.9
 8 18 1 1.6 1.3
 -8 18 -1 1.5 1.8
 -10 -18 -1 2.9 2
 10 -18 1 0.3 2.2
 -10 18 -1 2.3 2
 -12 -18 -1 11.8 2.6
 12 -18 1 21.6 3.9
 -12 18 -1 8.9 3.1
 14 -18 1 0.8 2.8
 -14 -18 -1 2.2 2
 -14 18 -1 1.1 2.1
 11 -19 -1 24.8 4.8
 -11 -19 1 19.5 3.1
 -11 19 1 24.9 3.7
 9 -19 -1 35.4 4.9
 -9 -19 1 36.7 4.1
 -7 -19 1 9.1 2.3
 7 -19 -1 8.5 3
 -7 19 1 8.6 2.4
 7 19 -1 5.7 1.7
 -5 -19 1 5.2 3.4
 5 -19 -1 3.8 2.7
 5 19 -1 4.9 1.7
 -5 19 1 2.9 1.9
 3 -19 -1 141.69 8.2
 -3 -19 1 122.59 8.3
 -3 19 1 133.79 7
 3 19 -1 132.19 6.3
 1 -19 -1 56.79 6
 -1 -19 1 66.69 5.8
 -1 19 1 70.09 4.8
 1 19 -1 74.69 4.7
 -1 -19 -1 49.99 6
 1 -19 1 51.29 4.9
 1 19 1 51.09 4.1
 -1 19 -1 58.89 4.3
 -3 -19 -1 20.3 4.3
 3 -19 1 25.4 3.9
 -3 19 -1 26.8 3.5
 3 19 1 27 3.2
 -5 -19 -1 22.1 3.1
 -5 -19 -1 19.1 4.8
 5 -19 1 20.7 3.5
 5 19 1 25.9 2.9
 -5 19 -1 26 3.7
 -7 -19 -1 118.49 6.6
 7 -19 1 107.39 7
 7 19 1 118.89 5.3
 -7 19 -1 114.49 6.6
 9 -19 1 25.5 3.9
 -9 -19 -1 14.9 3.1
 -11 -19 -1 1.8 2.1
 11 -19 1 4.6 2.7
 -11 19 -1 3.1 2.3
 -6 -20 1 2.1 3.5
 6 -20 -1 8.3 2.8
 6 20 -1 1.7 1.9
 -4 -20 1 9.7 3.5
 4 -20 -1 0.4 2.4
 4 20 -1 4.6 1.9
 -4 20 1 0.8 1.9
 2 -20 -1 4.8 3
 -2 -20 1 -3.6 2.8
 -2 20 1 3.5 2.2
 2 20 -1 4.7 2
 0 -20 1 0.6 2.8
 0 -20 -1 3.4 3
 0 20 1 -1.6 1.4
 0 20 -1 -3.7 1.4
 -2 -20 -1 23.2 4.4
 2 -20 1 16.8 3.5
 -2 20 -1 18.8 2.9
 2 20 1 20.7 3.1
 4 -20 1 16.2 3.5
 -4 -20 -1 22.8 4.6
 -4 20 -1 22.3 3.3
 4 20 1 21 3.1
 -6 -20 -1 6 4
 6 -20 1 5.6 2.8
 6 20 1 3.4 1.8
 -28 0 2 15.3 2.5
 -26 0 2 4 1.6
 -24 0 2 18.7 2.5
 -22 0 2 208.88 7.3
 -20 0 2 51.99 2.9
 -18 0 2 132.69 8.8
 -18 0 2 194.68 5.8
 -16 0 2 632.34 24.2
 -16 0 2 599.94 16.2
 -14 0 2 153.88 4.8
 14 0 -2 157.78 7.7
 -14 0 2 161.48 8.1
 -12 0 2 74.59 2.5
 12 0 -2 77.29 4.8
 -12 0 2 69.69 4.8
 -10 0 2 96.69 2.9
 10 0 -2 101.09 5.2
 -8 0 2 4666.03 115.39
 8 0 -2 4589.74 115.19
 6 0 -2 13.5 1.8
 -6 0 2 15.6 2
 4 0 -2 1.4 0.7
 -4 0 2 2.2 0.9
 -2 0 2 0.2 0.2
 2 0 2 25.3 0.9
 4 0 2 31 1.2
 -4 0 -2 32 1.3
 -4 0 -2 29.3 1.9
 6 0 2 244.98 6.4
 -6 0 -2 244.08 6.6
 -8 0 -2 750.62 18.9
 8 0 2 742.33 18.4
 -8 0 -2 729.03 20.9
 10 0 2 319.17 7.7
 -10 0 -2 300.47 10.8
 -10 0 -2 295.17 8.5
 -12 0 -2 727.03 19.2
 -12 0 -2 751.92 22.5
 -14 0 -2 193.58 6.2
 -16 0 -2 5 1.2
 -16 0 -2 3.2 2
 -18 0 -2 541.95 15.4
 -20 0 -2 39.1 2.9
 -22 0 -2 99.99 4.9
 -24 0 -2 39.3 3.4
 -26 0 -2 5.4 1.9
 -28 0 -2 23.2 4.4
 -27 -1 2 0.3 1.5
 -27 1 2 3.3 1.8
 -25 -1 2 6.6 1.7
 -25 1 2 8.2 2
 -23 -1 2 1.6 1.3
 -23 1 2 1.8 1.3
 -21 -1 2 13.1 1.7
 -21 1 2 10 1.7
 -19 -1 2 40 2.4
 -19 1 2 36.6 2.5
 -17 -1 2 87.89 3.3
 -17 -1 2 79.79 6.4
 -17 1 2 83.09 3.5
 -17 1 2 79.19 6.3
 15 -1 -2 155.18 8
 -15 -1 2 166.18 4.9
 -15 -1 2 158.68 8.4
 -15 1 2 159.48 5.1
 -15 1 2 148.99 8.3
 -13 -1 2 85.79 2.8
 13 -1 -2 87.89 5.4
 -13 1 2 86.19 3.1
 -13 1 2 80.39 5.4
 11 -1 -2 358.26 12.7
 -11 -1 2 363.56 14.1
 -11 -1 2 364.26 9.4
 -11 1 2 377.86 9.7
 11 1 -2 357.36 12.3
 -9 -1 2 73.49 4.2
 9 -1 -2 67.89 4.1
 -9 1 2 77.59 4.5
 9 1 -2 69.69 4
 -9 1 2 67.19 2.3
 7 -1 -2 1195.98 31.2
 -7 -1 2 1191.58 31.1
 -7 1 2 1148.09 28.8
 7 1 -2 1145.29 30.8
 -5 -1 2 1117.49 28.6
 5 -1 -2 1071.99 28.7
 -5 1 2 1100.29 27
 5 1 -2 1104.89 28.5
 -5 1 2 1104.19 28.8
 -3 -1 2 468.55 12.5
 3 -1 -2 472.35 12.9
 -3 1 2 473.55 13
 3 1 -2 473.75 12.5
 -3 1 2 463.55 11.7
 -1 -1 2 0 0.1
 1 -1 -2 0 0.1
 -1 -1 2 0 0.1
 1 1 -2 -0.1 0.1
 1 1 -2 0 0.1
 1 1 -2 0 0.1
 -1 1 2 0.1 0.1
 1 1 2 0.1 0.1
 -3 -1 -2 384.56 9.8
 3 -1 2 374.26 10.3
 3 -1 2 379.46 9.7
 -3 1 -2 379.46 9.8
 -3 1 -2 382.66 10.4
 3 1 2 385.16 9.7
 5 -1 2 9 1.3
 -5 -1 -2 9.4 0.7
 5 -1 2 10.9 0.7
 -5 1 -2 8.2 0.7
 -5 1 -2 12.6 1.6
 5 1 2 9.6 0.6
 7 -1 2 822.42 22.3
 7 -1 2 815.52 20.4
 -7 -1 -2 845.12 22.6
 -7 -1 -2 819.22 20.6
 7 1 2 802.22 20.1
 -7 1 -2 800.72 22.4
 -7 1 -2 811.92 20.7
 -9 -1 -2 7.1 0.9
 -9 -1 -2 4.5 1.6
 9 -1 2 5.8 0.6
 -9 1 -2 5.1 1.6
 -9 1 -2 6.3 0.9
 -11 -1 -2 477.15 12.5
 -11 -1 -2 451.65 15.2
 11 -1 2 459.75 11.8
 -11 1 -2 471.65 12.7
 -11 1 -2 478.25 16.6
 -13 -1 -2 45.9 3.9
 -13 -1 -2 47 2.3
 -13 1 -2 49.4 2.5
 -13 1 -2 40.4 3.9
 -15 -1 -2 19.7 3.7
 -15 -1 -2 20.8 1.8
 -15 1 -2 21.7 1.8
 -15 1 -2 19.9 3.3
 -17 -1 -2 168.78 5.9
 -17 -1 -2 174.68 9.3
 -17 1 -2 167.98 6
 -17 1 -2 151.88 8.9
 -19 1 -2 2.1 1.3
 -21 -1 -2 10.4 2
 -21 1 -2 10.3 1.9
 -23 -1 -2 25.8 2.9
 -23 1 -2 24.6 2.8
 -25 -1 -2 6.2 1.8
 -25 1 -2 4.9 1.6
 -27 -1 -2 0.8 1.7
 -27 1 -2 2.4 1.6
 -28 -2 2 40.2 3.6
 -28 2 2 37 4.8
 -26 -2 2 5.5 1.7
 -26 2 2 4.3 1.7
 -24 -2 2 6.3 1.7
 -24 2 2 10.4 1.9
 -22 -2 2 1.4 1.1
 -22 2 2 0.9 1.1
 -20 -2 2 77.09 3.5
 -20 2 2 71.49 3.6
 -18 -2 2 214.58 11.1
 18 -2 -2 215.48 10.5
 -18 -2 2 205.98 6.6
 -18 2 2 216.68 11.4
 -18 2 2 222.98 7.2
 -16 -2 2 27.8 1.6
 16 -2 -2 27.8 4.1
 -16 2 2 26.7 1.9
 14 -2 -2 167.48 8.1
 -14 -2 2 151.78 4.7
 -14 -2 2 156.78 8
 -14 2 2 163.28 8.4
 -14 2 2 160.98 5.2
 12 -2 -2 650.43 20.1
 -12 -2 2 623.14 20
 -12 -2 2 658.53 16.3
 -12 2 2 629.24 20.3
 -12 2 2 664.73 16.9
 10 -2 -2 10.8 2.3
 -10 -2 2 8.2 2
 -10 2 2 6.9 1.9
 -10 2 2 9.9 1
 8 -2 -2 8.5 1.7
 -8 -2 2 8.9 1.6
 -8 2 2 7.3 1.5
 -8 2 2 11.8 0.9
 -6 -2 2 24 2
 6 -2 -2 21.3 2.1
 -6 2 2 23.5 1.1
 -6 2 2 22.6 2.2
 4 -2 -2 68.29 2
 4 -2 -2 59.19 3.1
 -4 -2 2 60.59 2.7
 -4 2 2 63.49 3.3
 -4 2 2 64.09 2.1
 -2 -2 2 43.9 1.4
 2 -2 -2 42.5 1.6
 2 -2 -2 43.4 2.6
 -2 -2 2 46.2 1.8
 -2 -2 2 43.1 1.4
 2 -2 -2 40.6 1.5
 -2 2 2 40.4 1.5
 -2 2 2 46.3 2.7
 -2 2 2 44.7 1.6
 2 2 -2 45.4 1.3
 2 2 -2 45.4 1.4
 0 -2 -2 270.47 7.2
 0 -2 -2 267.37 7
 0 -2 2 268.97 7
 0 2 -2 275.07 7
 0 2 2 266.47 7
 0 2 -2 272.27 7
 2 -2 2 145.39 4.1
 2 -2 2 146.49 4.3
 -2 -2 -2 142.99 4.2
 2 2 2 148.79 3.9
 -2 2 -2 146.29 4.1
 2 2 2 141.59 4.1
 -2 2 -2 139.59 4.4
 4 -2 2 793.32 19.9
 4 -2 2 792.62 20.8
 -4 -2 -2 807.32 20
 -4 2 -2 781.12 20
 -4 2 -2 817.92 20.9
 4 2 2 777.72 19.8
 4 2 2 793.22 19.6
 6 -2 2 2067.09 53.69
 -6 -2 -2 2149.48 52.19
 6 -2 2 2076.59 52.09
 -6 2 -2 2172.78 53.89
 -6 2 -2 2086.19 52.29
 6 2 2 2176.88 51.79
 -8 -2 -2 749.42 19.3
 8 -2 2 725.33 21.3
 8 -2 2 759.32 19.2
 -8 -2 -2 783.82 21.5
 -8 2 -2 760.22 21.5
 -8 2 -2 775.42 19.5
 10 -2 2 298.37 10.8
 -10 -2 -2 310.57 8.6
 -10 -2 -2 315.67 11
 10 -2 2 314.77 8.3
 -10 2 -2 307.67 11.1
 -10 2 -2 317.57 8.9
 12 -2 2 185.28 5.2
 -12 -2 -2 179.48 5.7
 -12 -2 -2 182.28 8.2
 -12 2 -2 193.08 8.4
 -12 2 -2 185.88 6
 14 -2 2 6.5 0.6
 -14 -2 -2 8.4 1.2
 -14 2 -2 8.4 1.3
 -14 2 -2 7 2
 -16 -2 -2 6.8 2.4
 -16 -2 -2 7.8 1.4
 -16 2 -2 9.6 3.1
 -16 2 -2 9.2 1.5
 -18 -2 -2 59.39 3.3
 -18 2 -2 56.59 3.4
 -18 2 -2 72.99 9.4
 -20 -2 -2 12.3 1.9
 -20 2 -2 11 2
 -22 -2 -2 52.89 3.7
 -22 2 -2 49.2 3.6
 -24 -2 -2 16.2 2.5
 -24 2 -2 12.2 2.3
 -26 -2 -2 22.1 2.8
 -26 2 -2 21.3 3.1
 -28 -2 -2 3 2.3
 -28 2 -2 4.6 2.3
 -27 -3 2 22.2 2.8
 -27 3 2 23.1 2.9
 -25 -3 2 -1.6 1.4
 -25 3 2 2.2 1.4
 -23 3 2 -0.2 1
 -21 -3 2 31.9 2.5
 -21 3 2 29.5 2.6
 -19 -3 2 126.79 4.6
 19 -3 -2 116.69 7.8
 -19 3 2 117.89 5
 -17 -3 2 92.49 3.5
 17 -3 -2 91.39 6.5
 -17 -3 2 84.89 6.5
 -17 3 2 98.59 7
 15 -3 -2 354.56 14
 -15 -3 2 377.56 10.1
 -15 -3 2 381.66 14.4
 -15 3 2 367.36 14.7
 -15 3 2 378.76 10.7
 -13 -3 2 733.53 18.8
 13 -3 -2 742.23 22.9
 -13 -3 2 775.82 23.1
 -13 3 2 743.43 19.5
 -13 3 2 721.73 23.3
 11 -3 -2 1265.77 38.8
 -11 -3 2 1379.26 33.6
 -11 -3 2 1571.24 40.8
 -11 3 2 1334.97 34.3
 -11 3 2 1283.77 37.7
 9 -3 -2 504.85 15.7
 -9 -3 2 496.35 16.4
 -9 3 2 495.15 13.1
 -9 3 2 486.45 15.9
 7 -3 -2 4.3 0.6
 7 -3 -2 4.5 1.4
 -7 -3 2 5.2 1.2
 -7 3 2 3.9 0.6
 -7 3 2 4.6 1.3
 5 -3 -2 316.37 8.1
 5 -3 -2 305.47 9.8
 -5 -3 2 311.07 7.7
 -5 -3 2 300.27 9.2
 -5 -3 2 299.37 7.8
 -5 3 2 306.57 8.2
 -5 3 2 298.77 10
 -3 -3 2 117.39 3.2
 3 -3 -2 121.89 3.5
 -3 -3 2 115.09 3.4
 3 -3 -2 104.59 4.6
 3 3 -2 110.29 3.2
 -3 3 2 120.59 3.5
 3 3 -2 113.89 3.1
 -3 3 2 120.09 5
 -1 -3 2 610.04 15.1
 1 -3 -2 594.14 15.1
 1 -3 -2 593.14 15.3
 -1 -3 2 601.74 15.1
 1 3 -2 600.54 15.1
 1 3 -2 594.14 15.1
 -1 3 2 589.34 15.1
 1 -3 2 1730.23 42.5
 -1 -3 -2 1716.13 42.5
 1 -3 2 1711.53 42.3
 1 3 2 1711.43 42.5
 3 -3 2 3087.69 80.19
 -3 3 -2 3425.86 80.49
 5 -3 2 195.88 6.6
 -5 -3 -2 193.08 5.6
 5 -3 2 191.98 5.6
 -5 3 -2 200.98 5.7
 5 3 2 193.98 5.3
 5 3 2 194.38 5.1
 -5 3 -2 190.88 6.6
 -7 -3 -2 1379.16 33.1
 7 -3 2 1310.07 34.7
 7 -3 2 1287.87 33
 7 3 2 1294.47 32.3
 -7 3 -2 1354.96 35
 -7 3 -2 1336.67 33.3
 7 3 2 1292.17 32.3
 -9 -3 -2 147.49 6.5
 9 -3 2 152.08 6.5
 -9 -3 -2 146.29 4.8
 9 -3 2 157.88 4.7
 -9 3 -2 157.48 5
 -11 -3 -2 535.15 16.9
 11 -3 2 515.85 13.8
 -11 -3 -2 528.25 14.2
 -11 3 -2 540.05 14.5
 13 -3 2 862.31 22.1
 13 -3 2 855.21 25.8
 -13 -3 -2 890.61 26.4
 -13 -3 -2 859.01 22.7
 -13 3 -2 911.51 26.6
 -13 3 -2 870.71 23.1
 15 -3 2 83.29 2.8
 -15 -3 -2 92.59 6.1
 -15 -3 -2 85.69 3.7
 -15 3 -2 89.69 6.2
 -17 -3 -2 72.29 6.1
 -17 -3 -2 62.09 3.3
 -17 3 -2 72.59 6.2
 -17 3 -2 65.39 3.5
 -19 -3 -2 24.7 2.4
 -19 3 -2 22.3 2.5
 -21 -3 -2 40.2 3.1
 -21 3 -2 42.2 3.3
 -23 -3 -2 74.99 4.4
 -23 3 -2 71.59 4.5
 -25 -3 -2 49.5 3.9
 -25 3 -2 48.4 4
 -27 -3 -2 213.28 8.7
 -27 3 -2 214.18 9.1
 -28 -4 2 22.5 2.7
 -28 4 2 22.2 3
 -26 -4 2 7.7 1.9
 -26 4 2 5.8 2.1
 -24 -4 2 13.7 2.2
 -24 4 2 11.3 2.2
 -22 -4 2 14.2 2
 -22 4 2 10.5 1.9
 20 -4 -2 21.8 4.8
 -20 -4 2 26.3 2.2
 -20 4 2 24.7 2.6
 18 -4 -2 283.37 12.6
 -18 -4 2 275.77 8.2
 -18 4 2 259.57 8.7
 -16 -4 2 48.5 2.4
 -16 -4 2 60.79 5.3
 16 -4 -2 49.9 4.8
 -16 4 2 50.89 5.2
 -16 4 2 49.6 2.9
 -14 -4 2 16.5 1.3
 -14 -4 2 19.5 3.5
 14 -4 -2 19.9 3.2
 -14 4 2 17.9 1.7
 -14 4 2 21 3.9
 12 -4 -2 5.9 1.9
 -12 -4 2 7.3 1.9
 -12 -4 2 8.6 0.9
 -12 4 2 8.4 2.5
 -12 4 2 7.8 1.1
 -10 -4 2 6.5 1.8
 -10 -4 2 6.1 0.5
 10 -4 -2 7 0.8
 -10 -4 2 5.3 0.7
 10 -4 -2 6.7 1.8
 -10 4 2 7.4 1.1
 -10 4 2 5.9 2.1
 -8 -4 2 60.89 1.9
 -8 -4 2 58.89 3.6
 8 -4 -2 65.29 2.4
 -8 -4 2 58.29 2.1
 8 -4 -2 57.99 3.9
 -8 4 2 62.09 4.3
 -8 4 2 64.19 2.6
 6 -4 -2 201.18 5.8
 6 -4 -2 202.38 7.6
 -6 -4 2 192.58 5.6
 -6 -4 2 210.98 7
 -6 -4 2 201.38 5.4
 -6 4 2 203.88 7.9
 -6 4 2 201.88 5.9
 -4 -4 2 312.67 8.5
 4 -4 -2 319.17 10.3
 -4 -4 2 324.87 8.3
 4 -4 -2 320.37 8.6
 4 4 -2 309.27 8.3
 -4 4 2 327.67 8.7
 -4 4 2 314.07 8.7
 -4 4 2 319.27 10.6
 4 4 -2 322.97 8.2
 -2 -4 2 35 1.6
 2 -4 -2 38 1.7
 -2 -4 2 40.7 1.6
 2 -4 -2 38.3 1.6
 2 -4 -2 39.3 2.8
 2 4 -2 35.3 1.6
 -2 4 2 41.9 1.7
 -2 4 2 39.6 1.8
 2 4 -2 36.3 1.5
 0 -4 2 421.56 10.9
 0 -4 -2 423.96 10.9
 0 -4 -2 411.26 11.1
 0 -4 2 410.36 10.9
 0 4 -2 419.86 10.9
 0 4 2 401.36 11.1
 0 4 2 421.66 10.9
 0 4 -2 422.26 11
 -2 -4 -2 34.5 1.7
 2 -4 2 33.2 1.6
 2 -4 2 34.9 1.9
 -2 -4 -2 32.5 1.4
 -2 4 -2 34.2 1.6
 2 4 2 33.7 1.7
 2 4 2 33.5 1.4
 -2 4 -2 34.6 2.2
 -2 4 -2 29.7 1.5
 4 -4 2 116.39 3.9
 -4 -4 -2 118.29 3.6
 -4 -4 -2 120.89 4
 4 -4 2 131.09 4.7
 4 4 2 112.09 3.5
 -4 4 -2 125.19 4.8
 4 4 2 124.09 3.9
 -4 4 -2 125.89 4
 6 -4 2 133.29 4.3
 -6 -4 -2 139.79 4.4
 6 -4 2 130.39 5.4
 -6 4 -2 131.49 4.4
 6 4 2 130.29 3.7
 -6 4 -2 133.79 5.6
 6 4 2 136.59 4
 -8 -4 -2 4.1 0.8
 8 -4 2 6.2 1.6
 8 -4 2 5.6 0.8
 -8 4 -2 5.6 1
 -8 4 -2 5.8 1.6
 10 -4 2 130.79 6.2
 10 -4 2 134.99 4.3
 -10 -4 -2 148.09 7.3
 -10 -4 -2 132.69 4.5
 -10 4 -2 125.79 6.4
 -10 4 -2 133.89 4.8
 -12 -4 -2 161.58 7.8
 12 -4 2 172.08 7.8
 12 -4 2 167.88 5.3
 -12 -4 -2 173.08 5.6
 -12 4 -2 171.68 8.1
 -12 4 -2 173.18 5.9
 -14 -4 -2 75.49 3.3
 -14 -4 -2 64.29 5.1
 14 -4 2 70.89 5.2
 14 -4 2 69.49 2.7
 -14 4 -2 68.29 3.4
 -14 4 -2 71.69 5.4
 16 -4 2 13.7 1.1
 -16 -4 -2 17.1 2
 -16 -4 -2 23.8 4.2
 -16 4 -2 19.8 3.9
 -16 4 -2 20.5 2.2
 -18 -4 -2 19.2 2.2
 -18 4 -2 16.8 2.2
 -20 -4 -2 10.6 2.2
 -20 4 -2 8.4 1.9
 -22 -4 -2 10.8 2
 -22 4 -2 8.1 1.9
 -24 -4 -2 34.3 3.5
 -24 4 -2 37.3 3.8
 -26 -4 -2 10.7 2.2
 -26 4 -2 5.3 2.2
 -28 -4 -2 1 2.1
 -28 4 -2 7.3 2.4
 -27 -5 2 21.2 2.9
 -27 5 2 18.8 2.9
 -25 -5 2 2.7 1.7
 -25 5 2 2.9 1.7
 -23 5 2 51.19 3.6
 -21 -5 2 151.98 5.8
 21 -5 -2 163.08 9.7
 -21 5 2 151.98 6.4
 19 -5 -2 193.38 10.4
 -19 -5 2 190.28 6.6
 -19 5 2 206.68 7.3
 17 -5 -2 7.3 2.5
 -17 -5 2 6.6 1.2
 -17 -5 2 9 2.9
 -17 5 2 8.1 1.6
 -17 5 2 8.7 3.2
 -15 -5 2 169.38 8.8
 -15 -5 2 174.48 5.6
 15 -5 -2 183.98 9.1
 -15 5 2 187.78 9.8
 -15 5 2 172.58 6.2
 -13 -5 2 430.46 14.7
 -13 -5 2 421.36 11.2
 13 -5 -2 386.76 14.6
 -13 5 2 389.96 12.3
 -13 5 2 413.96 15.4
 11 -5 -2 538.25 18
 11 -5 -2 576.74 15
 -11 -5 2 551.14 14.3
 -11 -5 2 552.94 14.7
 -11 -5 2 569.04 17.8
 -11 5 2 579.84 18.9
 -11 5 2 566.94 15.4
 -9 -5 2 77.89 4.3
 9 -5 -2 76.69 4.8
 9 -5 -2 76.29 3.1
 -9 -5 2 75.09 2.5
 -9 -5 2 78.19 2.8
 -9 5 2 74.19 5.1
 -9 5 2 69.99 3.1
 -7 -5 2 332.07 10.6
 -7 -5 2 331.77 8.7
 -7 -5 2 328.47 9
 7 -5 -2 330.87 11.3
 7 -5 -2 332.77 9.1
 -7 5 2 318.07 11.7
 -7 5 2 340.27 9.3
 -7 5 2 320.47 9.3
 -5 -5 2 285.77 7.9
 5 -5 -2 267.97 7.9
 5 -5 -2 293.87 9.9
 -5 -5 2 277.77 7.6
 5 5 -2 286.17 7.4
 -5 5 2 275.57 8
 -5 5 2 311.57 10.6
 -5 5 2 269.07 8.5
 5 5 -2 287.17 7.5
 3 -5 -2 93.99 3.1
 3 -5 -2 86.89 3.1
 -3 -5 2 79.89 3
 -3 -5 2 88.39 2.9
 3 -5 -2 68.79 4.1
 3 5 -2 84.79 3
 -3 5 2 80.59 3.1
 -3 5 2 89.19 3.1
 3 5 -2 85.69 2.8
 1 -5 -2 122.19 4.1
 -1 -5 2 128.89 4
 1 -5 -2 123.59 4
 -1 -5 2 120.29 4
 1 5 -2 129.69 4
 -1 5 2 129.19 4
 1 5 -2 122.59 3.9
 -1 5 2 117.09 4.2
 1 -5 2 1630.74 37.9
 -1 -5 -2 1497.35 37
 1 -5 2 1463.15 37.1
 -1 -5 -2 1426.76 37.3
 -1 5 -2 1468.55 37.2
 1 5 2 1481.75 37
 -1 5 -2 1498.85 37.2
 1 5 2 1436.06 37.4
 3 -5 2 1123.09 28.5
 -3 -5 -2 1131.39 28.3
 -3 -5 -2 1137.69 28.7
 3 -5 2 1146.19 29.3
 -3 5 -2 1135.99 29.7
 3 5 2 1149.78 28.2
 3 5 2 1112.09 28.6
 -3 5 -2 1128.29 28.6
 -3 5 -2 1090.89 28.5
 -5 -5 -2 222.68 6.2
 -5 -5 -2 208.78 6.6
 5 -5 2 231.78 6.9
 5 -5 2 208.08 7.4
 5 5 2 213.98 6.3
 5 5 2 229.68 6
 -5 5 -2 207.28 7.7
 -5 5 -2 213.38 6.6
 7 -5 2 615.44 16.2
 -7 -5 -2 629.54 16.4
 7 -5 2 615.24 17.9
 -7 5 -2 617.14 16.5
 -7 5 -2 614.64 18.3
 7 5 2 620.84 15.5
 7 5 2 596.34 15.7
 9 -5 2 625.54 16.6
 9 -5 2 593.04 18.6
 -9 -5 -2 649.93 16.9
 -9 5 -2 636.84 17
 -9 5 -2 636.64 19.2
 11 -5 2 71.49 4.7
 11 -5 2 71.89 2.9
 -11 -5 -2 70.69 3.2
 -11 -5 -2 71.99 4.7
 -11 5 -2 74.89 5
 -11 5 -2 69.39 3.3
 13 -5 2 269.97 10.9
 13 -5 2 271.37 8
 -13 -5 -2 278.17 8.5
 -13 -5 -2 264.57 11
 -13 5 -2 282.17 11.6
 -13 5 -2 288.47 8.9
 -15 -5 -2 -1.6 0.7
 15 -5 2 0.8 1.4
 15 -5 2 0.2 0.6
 -15 -5 -2 1.8 1.8
 -15 5 -2 1.3 1.9
 -15 5 -2 0.7 1
 -17 -5 -2 4 2.5
 -17 -5 -2 6.6 1.4
 17 -5 2 4 0.8
 -17 5 -2 6.6 1.6
 -17 5 -2 5.6 2.5
 -19 -5 -2 69.19 3.9
 -19 5 -2 71.09 4.1
 -21 -5 -2 21.6 2.6
 -21 5 -2 17.7 2.7
 -23 -5 -2 7.5 2
 -23 5 -2 5 1.7
 -25 -5 -2 46.5 3.8
 -25 5 -2 48.6 4.1
 -27 -5 -2 153.78 10.5
 -27 5 -2 161.88 7.9
 -26 -6 2 28 3.1
 -26 6 2 25.5 3.2
 -24 -6 2 0.8 1.4
 22 -6 -2 4.6 2.8
 -22 -6 2 1.5 1.5
 -22 6 2 1.4 1.4
 20 -6 -2 12 3.4
 -20 -6 2 9.4 1.6
 -20 6 2 8.1 1.8
 -18 -6 2 2.1 1.1
 18 -6 -2 1.7 1.9
 -18 6 2 0.8 1.1
 16 -6 -2 312.97 13.1
 -16 -6 2 303.47 9.2
 -16 -6 2 315.97 13.2
 -16 6 2 313.97 10
 -16 6 2 304.67 14
 -14 -6 2 115.59 6.9
 14 -6 -2 117.89 7.1
 -14 -6 2 120.69 4.4
 -14 6 2 132.79 8.2
 -14 6 2 124.39 5
 -12 -6 2 146.29 4.8
 -12 -6 2 141.69 7.1
 -12 -6 2 134.69 4.3
 12 -6 -2 141.29 7.4
 12 -6 -2 145.59 4.7
 -12 6 2 147.89 5.4
 -12 6 2 136.59 7.9
 -10 -6 2 5.7 0.7
 10 -6 -2 6.8 2
 -10 -6 2 6.1 1.7
 10 -6 -2 7.2 1
 -10 -6 2 5.9 0.9
 -10 6 2 5.3 1.1
 -10 6 2 6.8 2.2
 8 -6 -2 3.4 0.8
 -8 -6 2 1.8 0.5
 8 -6 -2 0.7 1.2
 -8 -6 2 2 0.7
 -8 -6 2 1.5 1.1
 -8 6 2 1.4 0.7
 -8 6 2 1.5 1.7
 -8 6 2 2 0.7
 6 -6 -2 470.85 14.8
 -6 -6 2 465.35 12.5
 6 -6 -2 458.65 12.5
 -6 -6 2 455.95 12.1
 -6 6 2 452.25 12.7
 -6 6 2 474.85 12.7
 6 6 -2 461.95 11.8
 -6 6 2 455.05 15.4
 6 6 -2 451.55 11.7
 4 -6 -2 0.5 1.2
 -4 -6 2 1.5 0.7
 -4 -6 2 1.1 0.5
 4 -6 -2 3.2 0.8
 -4 6 2 1 0.7
 4 6 -2 0.8 0.6
 -4 6 2 1.3 0.6
 4 6 -2 2.3 0.6
 2 -6 -2 91.69 3.5
 -2 -6 2 98.59 3.3
 -2 -6 2 92.79 3.4
 2 -6 -2 88.69 4.9
 2 6 -2 93.89 3.2
 -2 6 2 95.49 4.1
 -2 6 2 95.39 3.4
 2 6 -2 91.49 3.4
 0 -6 -2 103.39 3.8
 0 -6 2 96.69 3.6
 0 -6 2 109.59 3.7
 0 6 -2 108.09 3.8
 0 6 2 99.09 3.6
 0 6 2 105.09 3.9
 0 6 -2 104.99 3.6
 2 -6 2 828.12 21.7
 -2 -6 -2 850.81 22
 -2 -6 -2 836.12 21.6
 2 -6 2 878.01 22.6
 2 6 2 836.72 22
 2 6 2 826.92 21.5
 -2 6 -2 852.01 21.9
 -4 -6 -2 198.68 6.4
 -4 -6 -2 208.78 6
 4 -6 2 200.58 6.2
 4 -6 2 192.58 7
 -4 6 -2 194.28 6.2
 -4 6 -2 206.78 7.7
 4 6 2 201.68 6.3
 4 6 2 217.88 5.9
 -4 6 -2 204.68 6.4
 6 -6 2 80.09 4.2
 -6 -6 -2 85.49 3
 -6 -6 -2 88.69 3.5
 6 -6 2 82.39 3.3
 6 6 2 83.89 2.8
 -6 6 -2 85.49 3.5
 6 6 2 85.79 3.2
 -6 6 -2 76.59 4.5
 8 -6 2 16.8 1.8
 8 -6 2 15.2 2.3
 -8 -6 -2 14 1.6
 8 6 2 14.5 0.8
 -8 6 -2 11.4 1.5
 8 6 2 13.8 1
 -8 6 -2 15.4 2.6
 10 -6 2 14.5 1.5
 10 -6 2 14.7 2.6
 -10 -6 -2 12.9 1.6
 -10 6 -2 9.9 2.5
 -10 6 -2 11.5 1.6
 12 -6 2 15.2 1.4
 -12 -6 -2 17.5 3.1
 -12 -6 -2 13.9 1.6
 12 -6 2 16.7 3.1
 -12 6 -2 12.3 1.7
 -12 6 -2 16.9 3.1
 -14 -6 -2 179.18 6.2
 14 -6 2 166.68 5.5
 14 -6 2 179.18 8.6
 -14 -6 -2 171.48 8.6
 -14 6 -2 165.58 6.4
 -14 6 -2 155.48 8.7
 -16 -6 -2 48.2 3.1
 16 -6 2 50.59 2.4
 16 -6 2 47.8 4.8
 -16 -6 -2 42 4.7
 -16 6 -2 52.69 3.4
 -16 6 -2 52.09 6.5
 -18 -6 -2 3.2 1.3
 -18 6 -2 3.8 1.4
 -20 -6 -2 4.8 1.4
 -20 6 -2 5.9 1.8
 -22 -6 -2 73.39 4.4
 -22 6 -2 77.39 4.8
 -24 -6 -2 59.09 4.2
 -24 6 -2 64.49 4.6
 -26 -6 -2 4.8 2.1
 -26 6 -2 10.3 2.6
 -27 -7 2 15 2.5
 -27 7 2 6.9 2.3
 -25 -7 2 0.9 1.8
 -25 7 2 2.9 1.8
 -23 -7 2 12.9 2.1
 -23 7 2 13.9 2.7
 21 -7 -2 67.09 6.6
 -21 -7 2 63.49 3.7
 -21 7 2 71.89 4.3
 -19 -7 2 1.7 1.2
 19 -7 -2 2.3 2.1
 -19 7 2 2.1 1.3
 -17 -7 2 75.19 3.6
 -17 -7 2 69.59 6.2
 17 -7 -2 72.09 6
 -17 7 2 69.59 3.9
 -15 -7 2 9.5 1.5
 15 -7 -2 6.2 2.3
 -15 7 2 11.9 3.5
 -15 7 2 5.1 1.4
 -13 -7 2 841.72 26
 -13 -7 2 864.21 22.7
 13 -7 -2 872.01 22.5
 13 -7 -2 852.11 26.6
 -13 7 2 836.72 27.5
 -13 7 2 900.41 23.4
 11 -7 -2 38.6 4
 11 -7 -2 47.5 2.4
 -11 -7 2 49.1 3.9
 -11 -7 2 44.8 2
 -11 -7 2 44.8 2.5
 -11 7 2 44.5 2.7
 -11 7 2 53.09 5
 -11 7 2 42.9 2.6
 -9 -7 2 294.57 8.8
 -9 -7 2 303.17 8.3
 9 -7 -2 295.57 12.5
 -9 -7 2 312.47 10.6
 9 -7 -2 297.97 8.8
 -9 7 2 300.37 9.1
 -9 7 2 282.67 9
 7 -7 -2 445.76 12.4
 -7 -7 2 449.66 12.4
 7 -7 -2 456.25 14.9
 -7 -7 2 453.75 12
 7 7 -2 442.76 11.5
 -7 7 2 453.25 12.7
 -7 7 2 442.76 12.7
 -7 7 2 441.06 15.6
 7 7 -2 454.55 11.4
 -5 -7 2 4.4 0.9
 5 -7 -2 4.6 1.7
 -5 -7 2 2.9 0.7
 5 -7 -2 2.7 0.7
 5 7 -2 4.7 0.7
 -5 7 2 2.8 0.9
 5 7 -2 3.3 0.7
 -5 7 2 2 0.8
 3 -7 -2 13.6 1.5
 3 -7 -2 12.4 2.3
 -3 -7 2 13.7 1.2
 -3 -7 2 13.2 1.5
 3 7 -2 12.6 1.4
 -3 7 2 10.9 1.3
 3 7 -2 13.8 1.2
 1 -7 -2 392.66 11.3
 -1 -7 2 391.16 11.1
 -1 -7 2 400.16 11
 1 -7 -2 401.56 11.1
 -1 7 2 406.86 11.1
 1 7 -2 410.26 11.3
 1 7 -2 399.86 11
 -1 7 2 386.16 11.4
 -1 -7 -2 0.4 0.7
 1 -7 2 1.1 0.6
 -1 -7 -2 0.6 0.4
 1 -7 2 0.2 1
 -1 7 -2 0.2 0.6
 1 7 2 1.6 0.9
 -1 7 -2 0.9 0.7
 1 7 2 0.4 0.5
 -3 -7 -2 364.36 10.6
 -3 -7 -2 346.37 10.1
 3 -7 2 347.37 10.7
 3 -7 2 408.16 11.4
 -3 7 -2 355.96 10.4
 3 7 2 349.27 10
 3 7 2 372.16 10.5
 -5 -7 -2 408.06 11.8
 5 -7 2 405.86 12.6
 5 -7 2 397.76 11.5
 -5 -7 -2 403.36 11.2
 5 7 2 408.26 11
 -5 7 -2 402.86 11.6
 -5 7 -2 406.46 11.7
 -5 7 -2 444.66 13.7
 5 7 2 417.86 11.6
 7 -7 2 170.58 5.8
 7 -7 2 182.78 7.2
 -7 -7 -2 161.18 5.4
 -7 -7 -2 180.88 6.1
 -7 7 -2 182.08 7.9
 -7 7 -2 175.48 5.9
 7 7 2 188.38 5.6
 7 7 2 177.58 5.1
 -9 -7 -2 648.24 17.8
 9 -7 2 619.54 19.6
 9 -7 2 649.34 17.5
 9 7 2 666.03 16.4
 -9 7 -2 653.03 20.4
 9 7 2 664.13 16.3
 -9 7 -2 653.63 18
 11 -7 2 287.67 8.8
 -11 -7 -2 277.87 9
 11 -7 2 303.37 11.3
 -11 7 -2 289.27 9.3
 -11 7 -2 304.37 12.1
 13 -7 2 129.69 4.9
 -13 -7 -2 134.19 5.4
 -13 -7 -2 146.29 7.6
 13 -7 2 142.39 7.5
 -13 7 -2 147.39 8.2
 -13 7 -2 132.99 5.5
 15 -7 2 43.8 4.6
 -15 -7 -2 51.69 3.2
 15 -7 2 47.1 2.5
 -15 -7 -2 45.7 4.9
 -15 7 -2 44.6 3.3
 -17 -7 -2 320.67 11
 17 -7 2 341.47 14.1
 17 -7 2 336.17 9.8
 -17 7 -2 327.77 14.8
 -17 7 -2 348.17 11.3
 -19 -7 -2 16.9 2.3
 -19 7 -2 13.5 2.2
 -21 -7 -2 16.7 2.4
 -21 7 -2 17.1 2.7
 -23 -7 -2 4.9 1.9
 -23 7 -2 2.2 1.7
 -25 -7 -2 18 2.7
 -25 7 -2 13.9 2.7
 -26 -8 2 2 2
 -26 8 2 1 2.1
 -24 -8 2 80.09 4.6
 -24 8 2 87.29 5.3
 22 -8 -2 4 3
 -22 -8 2 0.5 1.4
 -22 8 2 0.6 1.4
 -20 -8 2 141.29 7.8
 20 -8 -2 119.99 8.6
 -20 8 2 140.89 6.3
 -18 -8 2 147.79 5.7
 18 -8 -2 138.59 8.8
 -18 8 2 150.38 6.3
 -16 -8 2 92.09 4.1
 16 -8 -2 97.19 6.9
 -16 -8 2 99.79 6.8
 -16 8 2 96.79 4.8
 -16 8 2 90.79 7.9
 -14 -8 2 223.68 10.2
 -14 -8 2 221.68 7.4
 14 -8 -2 232.18 10.7
 -14 8 2 225.28 7.9
 -14 8 2 227.58 13.3
 -14 8 2 214.88 7.6
 -12 -8 2 312.17 8.7
 -12 -8 2 295.07 9.2
 -12 -8 2 295.97 11.7
 12 -8 -2 306.67 12.3
 12 -8 -2 302.27 9.1
 -12 8 2 297.07 9.7
 -12 8 2 337.47 13.9
 -12 8 2 291.77 10.3
 -10 -8 2 589.14 16.4
 10 -8 -2 593.84 16.4
 -10 -8 2 606.14 15.9
 -10 -8 2 597.64 18.6
 10 -8 -2 590.24 19.4
 -10 8 2 589.84 16.7
 -10 8 2 619.44 20.9
 -10 8 2 613.34 16.9
 -8 -8 2 390.16 10.9
 8 -8 -2 415.76 11.5
 -8 -8 2 380.56 11.4
 8 -8 -2 392.26 13.8
 -8 8 2 395.96 11.7
 -8 8 2 408.76 11.8
 6 -8 -2 123.29 4.4
 -6 -8 2 124.49 4.1
 -6 -8 2 107.19 4.3
 6 -8 -2 107.69 6
 -6 8 2 117.19 4.6
 6 8 -2 113.59 4
 -6 8 2 120.49 4.6
 6 8 -2 112.59 3.7
 -4 -8 2 237.48 7.1
 -4 -8 2 228.88 7.3
 4 -8 -2 224.98 7.3
 4 -8 -2 264.37 9.7
 4 8 -2 234.98 7.3
 4 8 -2 231.48 6.9
 -4 8 2 233.88 8
 -4 8 2 236.18 7.7
 2 -8 -2 16.7 1.4
 2 -8 -2 20.4 3
 2 -8 -2 19 1.7
 -2 -8 2 22 1.7
 -2 -8 2 15.9 1.8
 -2 8 2 16.5 1.5
 2 8 -2 16.9 1.5
 -2 8 2 16.5 1.8
 2 8 -2 18.1 1.7
 0 -8 -2 11.2 1.5
 0 -8 -2 10.6 1.3
 0 -8 2 12.5 1.5
 0 -8 2 10.3 1.3
 0 8 -2 12.9 1.4
 0 8 2 12.9 1.4
 0 8 2 13.9 2.1
 0 8 -2 11.8 1.5
 -2 -8 -2 38.5 2.5
 2 -8 2 40.4 2.3
 2 -8 2 47.1 3.2
 -2 -8 -2 42.8 2.2
 -2 8 -2 44.7 2.5
 2 8 2 42.9 2.2
 -2 8 -2 41.2 2.5
 2 8 2 38 2.5
 -4 -8 -2 85.59 3.7
 4 -8 2 83.49 3.5
 -4 -8 -2 78.69 3.2
 4 -8 2 77.79 4.2
 4 8 2 82.39 3.2
 4 8 2 87.79 3.7
 -4 8 -2 75.09 3.5
 -4 8 -2 87.89 5
 6 -8 2 509.35 14.4
 -6 -8 -2 519.25 14.7
 6 -8 2 525.35 15.9
 -6 -8 -2 528.05 14.1
 -6 8 -2 516.65 14.7
 -6 8 -2 507.95 14.5
 6 8 2 522.25 13.7
 6 8 2 518.55 14.3
 -8 -8 -2 118.29 4.3
 -8 -8 -2 118.09 4.8
 8 -8 2 138.39 4.8
 8 -8 2 120.89 6
 8 8 2 115.39 4.1
 8 8 2 120.79 3.8
 -8 8 -2 111.69 6.6
 -8 8 -2 130.69 5.1
 -8 8 -2 117.49 4.7
 -10 -8 -2 956.5 25.6
 10 -8 2 953.9 27.9
 10 -8 2 956 25.3
 -10 8 -2 935.41 25.8
 -10 8 -2 1010.4 29.2
 12 -8 2 502.05 14
 -12 -8 -2 500.25 14.4
 12 -8 2 508.35 17
 -12 8 -2 484.75 14.7
 -12 8 -2 485.25 17.7
 -14 -8 -2 128.39 7.6
 -14 -8 -2 141.69 5.7
 14 -8 2 143.69 7.9
 14 -8 2 137.59 5.2
 -14 8 -2 147.29 8.8
 -14 8 -2 141.59 6
 -16 -8 -2 221.68 8.1
 16 -8 2 222.78 7.3
 16 -8 2 223.28 10.7
 -16 8 -2 236.08 8.6
 -16 8 -2 235.58 12
 18 -8 2 -1 1.6
 -18 -8 -2 0.5 1.3
 18 -8 2 0.3 0.8
 -18 8 -2 -0.5 1.2
 -20 -8 -2 5.6 1.7
 -20 8 -2 3.8 1.7
 -22 -8 -2 185.38 7.5
 -22 8 -2 176.48 8
 -24 -8 -2 47.2 4.1
 -24 8 -2 58.69 4.8
 -26 -8 -2 8.2 2.1
 -26 8 -2 3.7 2.1
 -25 -9 2 6.4 2
 -25 9 2 7.2 2.1
 -23 -9 2 -0.5 1.6
 23 -9 -2 0.5 2.5
 -23 9 2 1.2 1.6
 21 -9 -2 78.59 7.4
 -21 -9 2 75.09 4.3
 -21 9 2 79.69 4.9
 -19 -9 2 88.09 4.4
 19 -9 -2 87.59 7.2
 -19 9 2 87.39 5
 -17 -9 2 16.7 2.4
 17 -9 -2 22.5 4.5
 -17 9 2 21.1 2.7
 -15 -9 2 15.1 2
 15 -9 -2 11.6 3.2
 -15 -9 2 12.5 2.8
 -15 9 2 13.2 2.2
 -15 9 2 15.5 4.4
 -13 -9 2 96.19 6.2
 13 -9 -2 95.29 6.7
 -13 -9 2 105.29 4.4
 -13 -9 2 92.99 3.7
 13 -9 -2 91.59 4
 -13 9 2 95.09 4.6
 -13 9 2 94.29 4.7
 -13 9 2 127.09 8.6
 11 -9 -2 82.09 5.9
 -11 -9 2 80.49 3.9
 11 -9 -2 82.29 3.7
 -11 -9 2 78.39 5.2
 -11 -9 2 81.59 3.3
 -11 9 2 86.59 4.1
 -11 9 2 81.59 6.9
 -11 9 2 80.39 4.2
 -9 -9 2 198.78 6.8
 9 -9 -2 196.78 6.7
 -9 -9 2 201.68 6.3
 9 -9 -2 203.38 9.2
 -9 9 2 200.88 7.1
 7 -9 -2 16.4 1.6
 -7 -9 2 16.5 1.4
 -7 -9 2 15.2 1.7
 7 -9 -2 14.4 2.7
 7 9 -2 16 1.4
 7 9 -2 14.8 1.2
 -7 9 2 17.8 2
 -7 9 2 18.2 2.2
 -5 -9 2 37.9 2.2
 5 -9 -2 37 2.3
 5 -9 -2 36 3.7
 -5 -9 2 37.2 2.4
 5 9 -2 40.7 2.1
 5 9 -2 39.8 2.4
 -5 9 2 37.7 2.6
 -5 9 2 40.6 2.5
 -3 -9 2 55.89 3
 -3 -9 2 60.59 2.8
 3 -9 -2 57.29 3
 3 -9 -2 60.59 2.9
 3 -9 -2 65.99 4.7
 -3 9 2 57.99 3.2
 3 9 -2 56.99 3
 -3 9 2 56.79 3
 3 9 -2 61.69 2.8
 1 -9 -2 4.3 1.1
 1 -9 -2 3.8 1
 -1 -9 2 4.7 1
 -1 9 2 6.2 1.3
 -1 9 2 5.5 1.3
 1 9 -2 6.4 1.3
 1 9 -2 3.7 1
 1 -9 2 365.96 10.6
 -1 -9 -2 361.46 10.5
 -1 -9 -2 363.76 10.9
 1 -9 2 348.27 11.8
 1 9 2 361.56 10.5
 1 9 2 367.46 11
 -1 9 -2 364.76 10.8
 -1 9 -2 362.66 11.2
 -3 -9 -2 41.6 2.3
 3 -9 2 40.2 3.2
 3 -9 2 44.1 2.5
 3 9 2 43.2 2.3
 -3 9 -2 46.8 2.7
 -3 9 -2 38.7 2.5
 3 9 2 38.2 3.3
 -5 -9 -2 2.1 0.8
 5 -9 2 2.1 0.9
 5 -9 2 2.9 1.4
 -5 -9 -2 2.7 1.2
 -5 9 -2 0.9 0.8
 5 9 2 1.1 0.9
 5 9 2 1.8 0.8
 -5 9 -2 1.5 0.8
 -7 -9 -2 321.87 9.6
 -7 -9 -2 326.97 10.3
 7 -9 2 314.67 11.4
 7 -9 2 332.27 10
 7 9 2 322.87 9.7
 7 9 2 336.87 9.2
 -7 9 -2 338.67 10.2
 -7 9 -2 330.07 10.3
 9 -9 2 1.8 0.9
 9 -9 2 4.6 1.8
 -9 -9 -2 1.2 1.1
 9 9 2 2 0.6
 -9 9 -2 1.3 1
 -9 9 -2 2 1.2
 9 9 2 1.7 0.7
 11 -9 2 202.88 9.2
 11 -9 2 218.48 7.1
 -11 9 -2 205.58 7.7
 -11 9 -2 208.78 10.3
 -11 9 -2 207.78 7.4
 -13 -9 -2 27.9 2.7
 -13 -9 -2 28.4 4.9
 13 -9 2 36.6 4.8
 -13 9 -2 32.7 5.1
 -13 9 -2 28.1 2.7
 -15 -9 -2 0.3 1.9
 15 -9 2 0.8 1.7
 15 -9 2 0.4 1.6
 -15 -9 -2 2.6 1.3
 -15 9 -2 0.1 1.1
 -15 9 -2 -0.1 2.7
 -17 -9 -2 1.8 1.5
 17 -9 2 8.9 2.7
 -17 9 -2 2.6 1.4
 -19 -9 -2 3.1 1.4
 -19 9 -2 -0.9 1.5
 -21 -9 -2 75.19 4.6
 -21 9 -2 85.19 5.3
 -23 -9 -2 18.5 2.6
 -23 9 -2 17.1 3
 -25 -9 -2 10.2 2.2
 -25 9 -2 8.7 2.5
 -24 -10 2 12.4 2.1
 -24 10 2 6.7 2.4
 22 -10 -2 27.9 5.1
 -22 -10 2 37.7 3.2
 -22 10 2 38.7 4.2
 20 -10 -2 17.9 4
 -20 -10 2 27.3 2.9
 -20 10 2 22.2 3.2
 -18 -10 2 298.17 9.8
 -16 -10 2 104.89 4.9
 16 -10 -2 115.59 7.8
 -16 10 2 118.89 5.7
 -14 -10 2 47.3 4.8
 14 -10 -2 43.3 2.8
 -14 -10 2 41.4 3
 14 -10 -2 48.2 5
 -14 10 2 40.6 3.2
 -14 10 2 49.2 6.9
 12 -10 -2 104.59 4.5
 -12 -10 2 105.79 4.8
 -12 -10 2 109.79 4.2
 -12 -10 2 103.99 6.4
 12 -10 -2 111.69 7
 -12 10 2 109.29 8.3
 -12 10 2 105.59 5
 -10 -10 2 1.2 0.8
 -10 -10 2 0.1 1.3
 -10 -10 2 -0.5 1
 10 -10 -2 1 1.7
 10 -10 -2 0.7 0.8
 -10 10 2 0.9 1
 -10 10 2 2.1 1.1
 8 -10 -2 286.97 9.4
 8 -10 -2 261.97 10.9
 -8 -10 2 266.47 8.8
 -8 -10 2 269.07 8.3
 -8 10 2 273.07 9.1
 -8 10 2 259.07 9
 8 10 -2 266.17 7.7
 8 10 -2 277.27 7.5
 -6 -10 2 126.99 4.7
 6 -10 -2 130.49 5
 -6 -10 2 122.79 5
 6 -10 -2 122.09 6.8
 -6 10 2 130.69 5.2
 -6 10 2 130.29 7.4
 6 10 -2 129.09 4.4
 6 10 -2 124.09 5
 -4 -10 2 25 2.1
 -4 -10 2 24.2 1.8
 4 -10 -2 23.4 1.9
 4 -10 -2 27.7 3.9
 4 10 -2 24 1.9
 -4 10 2 21.5 2.1
 -4 10 2 27.7 2.5
 4 10 -2 23.8 2.1
 2 -10 -2 321.77 10
 2 -10 -2 307.57 12.3
 -2 -10 2 330.77 10
 2 -10 -2 330.47 9.8
 -2 -10 2 322.67 9.7
 -2 10 2 331.07 10.4
 2 10 -2 318.27 9.7
 -2 10 2 318.57 9.9
 2 10 -2 322.57 10
 0 -10 2 164.38 6.1
 0 -10 -2 171.78 6.3
 0 -10 -2 163.28 5.9
 0 -10 2 168.28 6
 0 10 2 174.38 6
 0 10 2 177.58 6.5
 0 10 -2 172.78 6.3
 0 10 -2 182.88 6.1
 -2 -10 -2 6.5 1.2
 -2 -10 -2 6.3 1.4
 2 -10 2 5.1 1.1
 2 -10 2 5.2 1.7
 2 10 2 6.8 1.2
 -2 10 -2 5.8 1.3
 2 10 2 5.4 1.4
 -2 10 -2 6 1.3
 4 -10 2 239.58 9
 4 -10 2 236.18 7.9
 -4 -10 -2 248.18 8.2
 -4 -10 -2 244.38 7.8
 4 10 2 247.08 8.2
 -4 10 -2 229.68 8.1
 -4 10 -2 246.78 8.2
 4 10 2 249.88 7.6
 -6 -10 -2 189.98 6.9
 6 -10 2 182.38 7.1
 6 -10 2 187.98 7.9
 -6 -10 -2 194.78 6.5
 -6 10 -2 198.38 7
 6 10 2 188.68 6.1
 6 10 2 189.28 6.6
 8 -10 2 407.46 12
 -8 -10 -2 420.16 12.4
 -8 -10 -2 395.66 11.6
 8 -10 2 394.86 13.6
 8 10 2 399.76 10.9
 -8 10 -2 393.56 12.4
 8 10 2 397.06 11.5
 -8 10 -2 388.26 12.1
 -10 -10 -2 19.9 2.5
 10 -10 2 20.9 2
 10 -10 2 22.5 3.5
 -10 10 -2 25.2 2.7
 -10 10 -2 24.8 2.7
 -10 10 -2 30.5 4.9
 10 10 2 23.4 1.5
 10 10 2 24.1 1.3
 -12 -10 -2 79.19 4.3
 12 -10 2 84.89 4
 12 -10 2 80.89 5.8
 -12 10 -2 82.89 6.9
 -12 10 -2 86.59 4.6
 14 -10 2 37 4.2
 -14 -10 -2 36.5 4.9
 -14 -10 -2 33.8 3.1
 14 -10 2 39.4 2.6
 -14 10 -2 34.5 3.2
 16 -10 2 0.1 1.6
 -16 -10 -2 2.1 1.4
 16 -10 2 0.1 1
 -16 10 -2 0.9 2.9
 -16 10 -2 1.3 1.4
 -18 -10 -2 3.9 1.6
 18 -10 2 7.2 1.4
 18 -10 2 8.5 2.8
 -18 10 -2 8.4 2.1
 -20 -10 -2 42.7 3.6
 -20 10 -2 49.3 4.1
 -22 -10 -2 27.4 3.2
 -22 10 -2 20.6 3.3
 -24 -10 -2 9.1 2.4
 -24 10 -2 4.7 2.2
 23 -11 -2 49.99 6.7
 -23 -11 2 61.19 4.1
 -23 11 2 52.49 4.7
 -21 -11 2 48.7 3.7
 21 -11 -2 51.69 6.8
 -21 11 2 51.79 4.3
 19 -11 -2 15 4.1
 -19 -11 2 22.5 2.7
 -19 11 2 21.5 2.9
 -17 -11 2 10.4 1.9
 17 -11 -2 7.5 2.9
 -17 11 2 11.3 2.1
 -15 -11 2 168.88 6.6
 15 -11 -2 171.18 9.5
 -15 -11 2 144.49 8.5
 -15 11 2 176.28 7.2
 13 -11 -2 13.6 3.1
 13 -11 -2 16.1 2
 -13 -11 2 19 1.9
 -13 -11 2 20.9 2.4
 -13 -11 2 9.1 2.9
 -13 11 2 17.1 2.4
 11 -11 -2 13 3
 -11 -11 2 14.3 2.8
 11 -11 -2 8.8 1.6
 -11 -11 2 9.3 1.8
 -11 -11 2 11.1 1.6
 -11 11 2 12.3 2
 9 -11 -2 7.1 1.4
 -9 -11 2 7.3 1.7
 9 -11 -2 8.7 2.8
 -9 -11 2 7.5 1.3
 9 11 -2 11 1
 9 11 -2 9.8 1.1
 -9 11 2 8.7 1.8
 -7 -11 2 0.8 1.1
 -7 -11 2 2.6 1
 7 -11 -2 2.2 1.9
 7 -11 -2 1.8 1
 -7 11 2 1.1 1.2
 7 11 -2 1.2 0.8
 -7 11 2 1.2 1.3
 7 11 -2 0.8 1
 -5 -11 2 0.2 1
 5 -11 -2 1.3 0.9
 -5 -11 2 1.4 0.8
 5 -11 -2 1.2 1.9
 5 11 -2 1 0.8
 -5 11 2 1.7 1.1
 5 11 -2 3 1.3
 -5 11 2 0.5 1.1
 -3 -11 2 42.6 3
 -3 -11 2 49.1 2.8
 3 -11 -2 49.4 2.9
 3 -11 -2 45.7 4.6
 3 11 -2 47.4 3.1
 -3 11 2 44.1 2.9
 3 11 -2 38.5 2.8
 1 -11 -2 27.1 3.4
 -1 -11 2 24.4 2.1
 -1 -11 2 25.2 2.4
 1 -11 -2 28.6 2.5
 1 11 -2 28.4 2.3
 -1 11 2 29.3 2.6
 -1 11 2 30.4 2.5
 1 11 -2 26.3 2.4
 -1 -11 -2 157.78 6.1
 1 -11 2 188.78 7.6
 -1 -11 -2 163.28 6.4
 1 11 2 151.78 5.7
 -1 11 -2 149.39 5.9
 -1 11 -2 149.39 6.1
 1 11 2 150.48 6.2
 3 -11 2 624.84 19.1
 -3 -11 -2 635.34 18.1
 3 -11 2 647.84 17.9
 -3 -11 -2 644.04 17.7
 3 11 2 649.74 18.3
 -3 11 -2 650.53 18.1
 -3 11 -2 616.84 18.2
 3 11 2 647.34 17.5
 5 -11 2 93.19 4.3
 5 -11 2 83.09 5.1
 -5 -11 -2 99.19 4.1
 -5 -11 -2 93.59 4.6
 -5 11 -2 91.29 4.5
 5 11 2 87.39 4.3
 -5 11 -2 95.99 4.6
 5 11 2 106.59 5.5
 7 -11 2 21.7 2.4
 -7 -11 -2 15.7 2.3
 -7 -11 -2 19.6 2.1
 7 -11 2 21.6 3.1
 7 11 2 19.2 1.7
 -7 11 -2 18.4 2.3
 7 11 2 19.9 2.3
 -7 11 -2 12.1 1.9
 9 -11 2 3.7 1.2
 -9 -11 -2 2.1 1.2
 9 -11 2 1.4 1.7
 -9 11 -2 2.1 1.3
 9 11 2 3 0.8
 9 11 2 3.1 1.1
 -11 -11 -2 3.2 1.6
 11 -11 2 1.9 1.8
 -11 11 -2 2.2 1.3
 13 -11 2 -0.4 1.7
 -13 -11 -2 -0.1 1.3
 -13 11 -2 2.6 3
 -13 11 -2 2.7 1.5
 -15 -11 -2 10.2 2.1
 15 -11 2 21.6 3.8
 -15 11 -2 15.3 3
 -15 11 -2 6.5 4
 -17 -11 -2 34.7 3.1
 17 -11 2 29.1 4.7
 -17 11 -2 29.4 3.5
 -19 -11 -2 19.1 2.4
 19 -11 2 21.1 4.3
 -19 11 -2 18.5 3.1
 -21 -11 -2 5.8 1.9
 -21 11 -2 4.1 2.2
 -23 -11 -2 4.9 2
 -23 11 -2 5.4 2.3
 22 -12 -2 14.3 4.2
 -22 -12 2 8.6 2.2
 -22 12 2 14.2 2.8
 20 -12 -2 3.9 2.8
 -20 -12 2 2.1 1.5
 -20 12 2 -0.6 1.7
 18 -12 -2 15 3.9
 -18 -12 2 21.9 2.7
 -18 12 2 15.6 2.7
 -16 -12 2 66.89 4
 16 -12 -2 67.19 6.3
 -16 12 2 61.69 4.3
 -14 -12 2 41.8 3.3
 -14 -12 2 49.3 5
 14 -12 -2 46.7 5.1
 -14 12 2 44.6 5.3
 -12 -12 2 14.2 2.9
 -12 -12 2 16 1.9
 -12 -12 2 13.1 2.1
 12 -12 -2 9.1 2.9
 -12 12 2 10.7 2.2
 -10 -12 2 31.3 2.9
 10 -12 -2 28.6 4.4
 -10 -12 2 30.4 2.3
 -10 12 2 29.4 2.9
 8 -12 -2 377.66 14.3
 -8 -12 2 386.66 11.4
 -8 -12 2 375.66 11.8
 -8 12 2 372.56 12.1
 8 12 -2 379.36 10.5
 8 12 -2 369.46 10.8
 -6 -12 2 25.4 2.2
 6 -12 -2 30.4 4.4
 -6 -12 2 27.5 2.6
 -6 12 2 22.7 2.7
 6 12 -2 29.5 2.4
 6 12 -2 28.2 2.1
 -4 -12 2 2.5 1.2
 -4 -12 2 3.5 1.5
 4 -12 -2 1.9 1
 4 -12 -2 2.3 2.3
 4 12 -2 2.7 1.1
 -4 12 2 2.8 1.4
 -4 12 2 5.1 1.4
 4 12 -2 2.3 1.2
 2 -12 -2 3.4 1.3
 -2 -12 2 0.9 1.1
 -2 -12 2 2.2 1.1
 2 -12 -2 0.8 2.1
 2 -12 -2 1.4 1
 2 12 -2 1.2 1.3
 -2 12 2 0.7 1.3
 -2 12 2 2.1 1.2
 2 12 -2 3.5 1.2
 0 -12 2 2.6 1
 0 -12 2 0.3 1.6
 0 -12 -2 1.7 0.9
 0 -12 -2 1.7 1.2
 0 12 -2 0.8 1.1
 0 12 2 1.4 1.1
 0 12 -2 0.3 1
 2 -12 2 323.47 11.4
 -2 -12 -2 280.77 9.7
 2 -12 2 308.77 10
 -2 -12 -2 306.77 10.2
 -2 12 -2 312.37 10.1
 2 12 2 314.07 10.4
 2 12 2 318.07 9.8
 -2 12 -2 319.97 10.5
 4 -12 2 87.09 5.1
 4 -12 2 82.09 4.1
 -4 -12 -2 74.59 4.2
 -4 -12 -2 72.29 3.8
 -4 12 -2 82.79 4.2
 4 12 2 82.29 4.3
 4 12 2 83.79 3.8
 -4 12 -2 80.49 4.4
 6 -12 2 48.2 4.1
 -6 -12 -2 52.99 3.1
 -6 -12 -2 51.29 3.5
 6 12 2 52.19 3.3
 6 12 2 50.19 2.8
 -6 12 -2 50.29 3.4
 -8 -12 -2 32.5 2.5
 -8 -12 -2 34.8 3.1
 8 -12 2 34.2 4.1
 8 12 2 36.2 2.2
 8 12 2 35.7 3.2
 -8 12 -2 24.2 2.8
 -10 -12 -2 19.7 2.6
 10 -12 2 21.4 3.5
 10 12 2 24.9 1.9
 10 12 2 20.9 1.5
 -10 12 -2 22 2.8
 -12 -12 -2 4.6 1.6
 12 -12 2 2.4 2.1
 -12 12 -2 5.3 1.8
 14 -12 2 6.2 2.6
 -14 -12 -2 6.8 1.9
 -14 12 -2 1.6 1.5
 16 -12 2 0 1.8
 -16 -12 -2 1.4 1.5
 -16 12 -2 -3.2 1.4
 18 -12 2 6.6 2.4
 -18 -12 -2 4.4 1.7
 -18 12 -2 4.2 1.9
 -20 -12 -2 14.5 2.6
 -20 12 -2 12.4 2.6
 -22 -12 -2 11.1 2.4
 -22 12 -2 9.5 2.5
 -21 -13 2 1.9 1.7
 21 -13 -2 -1.4 2.6
 -21 13 2 1.2 2
 -19 -13 2 60.09 4.2
 19 -13 -2 68.59 7
 -19 13 2 63.59 4.8
 17 -13 -2 61.29 6.2
 -17 -13 2 61.99 4
 -17 13 2 71.89 4.9
 15 -13 -2 182.78 10.3
 -15 -13 2 196.98 7.6
 -15 13 2 188.28 8
 -13 -13 2 357.56 14.1
 13 -13 -2 365.06 15
 -13 -13 2 359.76 11.7
 -13 13 2 358.16 12.4
 -11 -13 2 434.26 13.5
 -11 -13 2 428.96 13.3
 11 -13 -2 436.26 16.3
 -11 -13 2 391.46 14.9
 -11 13 2 423.36 14.9
 -9 -13 2 43.1 2.8
 9 -13 -2 38.9 5.2
 -9 -13 2 36.5 3
 9 13 -2 41.5 2.1
 -9 13 2 38 3.1
 9 13 -2 43.2 2.3
 7 -13 -2 45.2 4.8
 -7 -13 2 46.4 3.3
 -7 -13 2 45.9 3
 7 13 -2 53.79 3.9
 -7 13 2 48.7 3.5
 7 13 -2 47.7 2.7
 5 -13 -2 22.5 3.7
 -5 -13 2 16.7 2.3
 -5 -13 2 16.1 2.1
 5 13 -2 17.4 2
 -5 13 2 18.4 2.5
 5 13 -2 19.2 2.3
 3 -13 -2 41 4.9
 -3 -13 2 28.5 2.7
 3 13 -2 37.1 3
 -3 13 2 41.6 3.1
 3 13 -2 34.2 2.7
 -1 -13 2 18.3 3.5
 -1 -13 2 13.3 2
 1 -13 -2 14.9 2.3
 1 -13 -2 20.3 3.9
 -1 13 2 16.4 2.2
 1 13 -2 14.1 2.5
 1 13 -2 12.9 2
 -1 13 2 14.1 2.5
 -1 -13 -2 37.4 3.2
 1 -13 2 35 3.9
 1 13 2 42.3 3
 1 13 2 46.3 3.5
 -1 13 -2 45.8 3.2
 -1 13 -2 41.7 3.4
 -3 -13 -2 478.75 14.7
 3 -13 2 473.45 15.7
 -3 13 -2 480.75 14.6
 3 13 2 480.05 14.9
 3 13 2 493.45 14.1
 5 -13 2 88.39 5.4
 -5 -13 -2 93.59 4.8
 5 13 2 83.09 4.5
 5 13 2 95.99 4.2
 -5 13 -2 83.79 4.6
 7 -13 2 118.79 6.5
 -7 -13 -2 107.29 5.4
 7 13 2 116.29 5.2
 -7 13 -2 115.79 5.6
 7 13 2 118.99 4.6
 9 -13 2 274.17 11
 -9 -13 -2 262.87 9.6
 9 13 2 261.97 8
 9 13 2 267.67 8.5
 -9 13 -2 271.47 9.8
 11 -13 2 219.28 10
 -11 -13 -2 215.08 8.3
 -13 -13 -2 267.07 9.7
 13 -13 2 259.17 11.5
 -13 13 -2 257.27 10
 -15 -13 -2 3.3 1.7
 15 -13 2 1.8 2
 -15 13 -2 -0.1 1.6
 17 -13 2 0.7 2.6
 -17 -13 -2 0.3 1.5
 -17 13 -2 -6 1.6
 -19 -13 -2 8.3 2.2
 19 -13 2 5.1 2.9
 -19 13 -2 3.8 2
 -21 -13 -2 33.8 3.9
 -21 13 -2 36.4 4.5
 20 -14 -2 1.5 3
 -20 -14 2 1.5 1.9
 -20 14 2 4.3 2.1
 18 -14 -2 22.6 4.6
 -18 -14 2 24.1 3
 -18 14 2 18.5 3.2
 -16 -14 2 18.3 2.6
 16 -14 -2 16.4 3.7
 -16 14 2 19.1 3
 -14 -14 2 34.4 3.2
 14 -14 -2 30.6 4.7
 -14 14 2 24.5 3.4
 -12 -14 2 32.3 3.4
 12 -14 -2 24.6 4.4
 -12 -14 2 32 4.5
 -12 14 2 27.5 3.3
 -10 -14 2 66.79 5.2
 10 -14 -2 73.89 6
 -10 -14 2 73.39 4.4
 -10 14 2 81.39 4.6
 8 -14 -2 38.9 5
 -8 -14 2 29.2 3.1
 8 14 -2 26.4 2
 8 14 -2 26.4 2.5
 -8 14 2 29.6 3.4
 6 -14 -2 17.5 3.7
 -6 -14 2 21.8 2.7
 6 14 -2 25.6 2.2
 -6 14 2 23.2 2.9
 6 14 -2 22.1 2.6
 -4 -14 2 60.39 3.8
 4 -14 -2 52.89 5.4
 -4 14 2 53.69 3.6
 4 14 -2 63.39 3.9
 4 14 -2 58.29 3.4
 2 -14 -2 35 5.1
 -2 -14 2 29 3
 -2 14 2 26.9 2.9
 2 14 -2 29.5 2.7
 2 14 -2 30.6 2.9
 0 -14 -2 0 1.1
 0 -14 2 1 1.9
 0 -14 -2 -2.3 1.9
 0 14 -2 -0.4 1.1
 0 14 2 2.1 1.1
 0 14 -2 1.4 1.5
 -2 -14 -2 0.2 1.2
 2 -14 2 1.4 1.8
 -2 14 -2 1.4 1.2
 2 14 2 0.4 1.1
 2 14 2 1.5 1.4
 -4 -14 -2 192.08 7.6
 4 -14 2 174.18 8.2
 4 14 2 191.38 7.7
 4 14 2 190.38 6.9
 -4 14 -2 195.28 7.7
 -6 -14 -2 55.29 3.8
 6 -14 2 50.49 4.3
 6 14 2 55.19 3.2
 -6 14 -2 56.39 3.9
 6 14 2 50.59 3.7
 -8 -14 -2 31.9 3.1
 8 -14 2 32.8 3.7
 8 14 2 30.3 2.8
 8 14 2 28 2.3
 -8 14 -2 29 3.7
 -10 -14 -2 9 2
 10 -14 2 13.9 3
 -10 14 -2 9.5 2.2
 10 14 2 11 1.3
 12 -14 2 2 1.9
 -12 -14 -2 0.1 1.4
 -12 14 -2 -0.6 1.2
 14 -14 2 247.88 11.7
 -14 -14 -2 282.07 10.2
 -14 14 -2 294.17 11
 16 -14 2 10 3
 -16 -14 -2 4.5 1.8
 -16 14 -2 8.9 2.3
 -18 -14 -2 26.7 3.6
 18 -14 2 29.6 5
 -18 14 -2 23.2 3.6
 -20 -14 -2 7.6 2.4
 -19 -15 2 26.2 3.3
 19 -15 -2 33.9 5.8
 -19 15 2 26.2 4.1
 -17 -15 2 87.99 5.2
 17 -15 -2 94.69 7.6
 -17 15 2 86.79 5.8
 -15 -15 2 11 2.3
 15 -15 -2 9.2 3.4
 -15 15 2 8.1 2.4
 -13 -15 2 127.09 6.1
 13 -15 -2 120.59 8.1
 -13 15 2 134.69 6.8
 -11 -15 2 147.89 7.8
 -11 -15 2 134.49 6.4
 11 -15 -2 140.49 8.5
 -11 15 2 149.79 7
 -9 -15 2 90.79 4.9
 9 -15 -2 80.79 6.4
 9 15 -2 93.29 5.5
 9 15 -2 86.19 3.5
 -9 15 2 83.79 5
 7 -15 -2 18.7 3.6
 -7 -15 2 25.4 3
 7 15 -2 28.1 2.7
 7 15 -2 22.3 2.3
 -7 15 2 26.3 3.2
 5 -15 -2 8.9 2.9
 -5 -15 2 9.7 1.9
 5 15 -2 10.1 2
 5 15 -2 7.7 1.6
 -5 15 2 10.7 2.1
 -3 -15 2 11.8 2.2
 3 -15 -2 14.5 3.3
 3 15 -2 11.1 2.1
 -3 15 2 10.9 2.1
 3 15 -2 10.4 1.9
 -1 -15 2 30.1 4.4
 1 -15 -2 29.4 4.9
 1 15 -2 26.7 2.9
 -1 15 2 28 2.7
 -1 -15 -2 60.79 4
 1 -15 2 48.9 4.7
 1 15 2 60.79 3.8
 -1 15 -2 63.69 4
 3 -15 2 20 3.3
 -3 -15 -2 16.4 2.6
 -3 15 -2 17.4 2.5
 3 15 2 15.5 2.2
 3 15 2 17 2.5
 -5 -15 -2 151.08 6.8
 5 -15 2 154.08 7.5
 -5 15 -2 148.39 6.9
 5 15 2 154.18 6
 5 15 2 145.99 6.6
 -7 -15 -2 272.77 10
 7 -15 2 264.67 11
 7 15 2 279.47 8.9
 7 15 2 274.47 9.6
 -7 15 -2 268.37 10.2
 -9 -15 -2 86.99 5
 9 -15 2 80.39 5.9
 9 15 2 94.99 4.5
 -9 15 -2 90.59 5.4
 11 -15 2 5.6 2.4
 -11 -15 -2 3.6 1.7
 -11 15 -2 5.8 2
 -13 -15 -2 98.29 6.9
 13 -15 2 94.39 6.5
 -13 15 -2 96.39 5.9
 15 -15 2 27.4 4.5
 -15 -15 -2 33.2 3.7
 -15 15 -2 26.6 3.7
 -17 -15 -2 15.2 2.5
 17 -15 2 12.2 3.3
 -17 15 -2 13.7 3
 19 -15 2 4.4 3.1
 -19 -15 -2 0.7 1.9
 -19 15 -2 0.9 2.1
 -18 -16 2 30.7 3.6
 18 -16 -2 36.4 5.9
 -18 16 2 33.3 4.3
 -16 -16 2 6.2 2.2
 16 -16 -2 3.5 2.8
 -16 16 2 7.8 2.3
 -14 -16 2 35.9 3.9
 -14 16 2 28.4 3.8
 -12 -16 2 3.8 1.7
 -12 -16 2 1.5 2.5
 12 -16 -2 2.7 2.2
 -12 16 2 2.6 1.6
 10 -16 -2 36 4.7
 -10 -16 2 41.7 3.7
 -10 -16 2 29.8 4.8
 -10 16 2 34.6 3.9
 -8 -16 2 83.29 4.9
 8 -16 -2 81.59 6.3
 -8 16 2 80.39 5.1
 8 16 -2 80.09 5.1
 8 16 -2 86.29 4.3
 -6 -16 2 1.5 1.6
 6 -16 -2 6.9 2.6
 6 16 -2 4.7 1.9
 6 16 -2 1.6 1.1
 -6 16 2 2.7 1.6
 4 -16 -2 16.5 3.5
 -4 -16 2 18.6 2.7
 4 16 -2 14.5 2.2
 -4 16 2 15.8 2.6
 4 16 -2 20.6 2.7
 2 -16 -2 10.1 3.3
 2 16 -2 9.1 2
 -2 16 2 13.9 2.6
 0 -16 -2 23.3 4.5
 0 -16 2 23 3.5
 0 16 -2 25.1 3
 0 16 2 23.2 2.9
 -2 -16 -2 47.5 3.8
 2 -16 2 52.79 5.2
 -2 16 -2 46.8 3.8
 2 16 2 51.29 3.6
 -4 -16 -2 134.29 6.4
 4 -16 2 130.89 6.9
 -4 16 -2 126.29 6.3
 4 16 2 127.49 5.7
 -6 -16 -2 54.99 4.2
 6 -16 2 46.9 4.5
 6 16 2 54.99 3.4
 -6 16 -2 46.5 3.9
 6 16 2 51.49 4.1
 8 -16 2 114.69 6.7
 -8 -16 -2 116.29 6
 -8 16 -2 123.09 6.4
 8 16 2 111.59 4.8
 8 16 2 106.79 5.4
 -10 -16 -2 111.19 5.9
 10 -16 2 104.59 6.7
 10 16 2 102.39 4.1
 10 16 2 105.79 4.5
 -10 16 -2 111.79 6.3
 12 -16 2 2.9 2
 -12 -16 -2 1.1 1.7
 -12 16 -2 1.2 1.7
 -14 -16 -2 17.6 2.8
 14 -16 2 13.9 3.5
 -14 16 -2 18.9 3.2
 16 -16 2 0.3 2.4
 -16 -16 -2 0.8 1.8
 -18 -16 -2 17.9 2.9
 18 -16 2 15 3.9
 -18 16 -2 17.7 3.5
 15 -17 -2 11.6 3.5
 -15 -17 2 8 2
 -15 17 2 7.4 2.4
 -13 -17 2 60.99 4.4
 -13 17 2 59.99 4.8
 11 -17 -2 4.1 2.4
 -11 -17 2 1.4 1.8
 -11 -17 2 3.9 2.6
 -11 17 2 -1.3 1.5
 9 -17 -2 -1.6 2.3
 -9 -17 2 3.8 1.9
 9 17 -2 3.3 1.2
 -9 17 2 6.4 2.1
 9 17 -2 7.5 2
 -7 -17 2 10.5 2.4
 7 -17 -2 13.9 3.4
 7 17 -2 10.7 1.8
 7 17 -2 11.9 2.4
 -7 17 2 11.5 2.4
 5 -17 -2 157.18 9
 -5 -17 2 162.68 7.4
 5 17 -2 184.78 6.9
 -5 17 2 175.48 7.6
 5 17 -2 153.68 7.3
 3 -17 -2 51.29 5.5
 -3 -17 2 45.1 5.4
 3 17 -2 48.2 3.5
 -3 17 2 48.3 3.9
 -1 -17 2 10 3.3
 1 -17 -2 13.2 3.5
 1 17 -2 6.1 1.9
 -1 17 2 9.4 2.2
 -1 -17 -2 25.9 4.7
 -1 17 -2 25.7 3.1
 1 17 2 21.8 2.8
 -3 -17 -2 19.7 3
 3 -17 2 17.6 3.1
 -3 17 -2 17.8 2.8
 3 17 2 17.3 2.5
 -5 -17 -2 35.5 3.8
 5 -17 2 34.9 4.1
 5 17 2 33.7 3
 -5 17 -2 32.4 3.7
 7 -17 2 62.59 5
 -7 -17 -2 71.69 4.8
 7 17 2 65.39 3.8
 -7 17 -2 64.39 4.6
 7 17 2 65.39 4.7
 -9 -17 -2 17.2 2.8
 9 -17 2 15.5 3.1
 -9 17 -2 15.2 2.8
 9 17 2 8.3 2.1
 9 17 2 14 1.9
 -11 -17 -2 2.7 1.9
 11 -17 2 0.6 2
 -11 17 -2 1.7 2
 13 -17 2 40.1 5.1
 -13 -17 -2 40.6 4
 -13 17 -2 54.09 4.7
 15 -17 2 0.3 4.7
 -15 -17 -2 1.7 2
 -15 17 -2 2.2 1.8
 -14 -18 2 65.29 4.9
 14 -18 -2 69.99 6.5
 -14 18 2 73.89 5.6
 -12 -18 2 18.5 2.8
 -10 -18 2 145.49 7.1
 10 -18 -2 137.49 8.6
 -10 18 2 150.58 7.7
 8 -18 -2 74.09 6.3
 -8 -18 2 89.19 5.4
 -8 -18 2 78.99 5.9
 8 18 -2 90.79 4.2
 8 18 -2 89.69 6.2
 -8 18 2 82.49 5.5
 -6 -18 2 5.6 2.1
 6 -18 -2 4.7 2.7
 6 18 -2 1.9 1.5
 6 18 -2 2.5 2.4
 -6 18 2 5.4 1.9
 4 -18 -2 24.1 4.3
 -4 -18 2 23.4 4.3
 -4 18 2 21 3
 4 18 -2 22.5 2.8
 2 -18 -2 24.5 4.4
 -2 -18 2 15.8 3.4
 2 18 -2 9.2 2.4
 -2 18 2 14.7 2.7
 0 -18 -2 0.1 2.8
 0 -18 2 -0.1 2.2
 0 18 2 0.6 1.5
 0 18 -2 -0.4 1.2
 2 -18 2 19.1 3.1
 -2 -18 -2 13.4 4.1
 -2 18 -2 16.2 2.9
 2 18 2 13.9 2.5
 4 -18 2 35.3 4.2
 -4 -18 -2 32.6 3.8
 4 18 2 29.3 3.2
 -4 18 -2 31.5 3.8
 6 -18 2 82.49 5.7
 -6 -18 -2 94.29 5.7
 -6 18 -2 88.69 5.6
 6 18 2 97.29 4.8
 8 -18 2 181.18 8.9
 -8 -18 -2 193.58 8.5
 -8 18 -2 190.48 8.8
 8 18 2 195.08 7
 10 -18 2 147.99 8
 -10 -18 -2 157.98 7.6
 -10 18 -2 150.48 7.8
 -12 -18 -2 0.8 1.9
 12 -18 2 7 2.7
 -12 18 -2 8.5 2.6
 -14 -18 -2 11.7 2.7
 14 -18 2 13 3.8
 -14 18 -2 11.6 3
 -11 -19 2 4.3 2.2
 -11 19 2 10.9 2.6
 9 -19 -2 0.9 2.8
 -9 -19 2 3.4 2
 7 -19 -2 21.3 4.1
 7 19 -2 22 2.4
 -7 19 2 20.2 3.2
 -5 -19 2 1.9 3.2
 5 -19 -2 4.3 2.8
 5 19 -2 0.6 1.5
 -5 19 2 0.3 1.7
 -3 -19 2 16.9 3.7
 3 -19 -2 21.8 3.9
 3 19 -2 18 2.7
 -3 19 2 21.6 3.3
 1 -19 -2 0.8 2.5
 -1 -19 2 -1.2 2.4
 1 19 -2 2.3 1.8
 -1 19 2 2.2 1.6
 -1 -19 -2 11.7 4
 1 -19 2 19.2 3.3
 1 19 2 16 2.5
 -1 19 -2 9.2 2.4
 3 -19 2 107.59 7.8
 -3 -19 -2 95.29 8
 3 19 2 96.79 5.4
 -3 19 -2 92.79 5.7
 -5 -19 -2 25.7 3.8
 5 -19 2 30.5 3.9
 -5 19 -2 30.8 3.7
 5 19 2 25.7 2.9
 7 -19 2 2 2.3
 -7 -19 -2 4.6 2
 7 19 2 1.7 1.5
 -7 19 -2 3.7 1.9
 -9 -19 -2 3.3 2.1
 9 -19 2 -0.9 2.3
 9 19 2 0.2 1.3
 -11 -19 -2 3.6 2.1
 11 -19 2 4 2.7
 -11 19 -2 0.3 2.1
 6 -20 -2 -0.6 2.5
 -6 -20 2 7 3.5
 6 20 -2 4.3 1.9
 4 -20 -2 8 3.1
 -4 -20 2 11.4 3.2
 4 20 -2 7.8 2.1
 -4 20 2 8.5 2.6
 2 -20 -2 9.6 3.5
 -2 20 2 5.4 2.2
 2 20 -2 5.4 2
 0 -20 -2 8.4 3.6
 0 20 2 9.6 2.5
 0 20 -2 8.9 2.4
 -2 -20 -2 11.6 4
 2 20 2 12.1 2.5
 -2 20 -2 12.9 2.6
 -4 -20 -2 -7.8 3.4
 -4 20 -2 3.4 2
 4 20 2 1.7 1.7
 -6 -20 -2 61.09 5
 6 20 2 55.39 5
 -6 20 -2 63.09 8.4
 -28 0 3 -1.6 1.7
 -26 0 3 0.5 1.4
 -24 0 3 -0.9 1.1
 -22 0 3 0.4 1
 -20 0 3 0.8 0.8
 -18 0 3 1.7 2
 -18 0 3 -0.1 0.7
 -16 0 3 0.5 0.6
 16 0 -3 1.3 1.5
 -16 0 3 -0.8 1.5
 -14 0 3 0.4 0.4
 14 0 -3 -0.5 1.1
 -14 0 3 -0.4 1.2
 12 0 -3 0.6 1.1
 -12 0 3 0 0.9
 -12 0 3 0.9 0.4
 -10 0 3 0.1 0.2
 10 0 -3 1.1 1
 -10 0 3 -0.1 1
 -8 0 3 -0.3 0.8
 -8 0 3 0.1 0.2
 8 0 -3 0.3 0.8
 6 0 -3 0.1 0.6
 -6 0 3 -0.1 0.7
 4 0 -3 0.2 0.6
 -4 0 3 1 0.8
 -2 0 3 0.1 0.1
 2 0 -3 -0.1 0.3
 -2 0 3 0 0.2
 0 0 -3 -0.1 0.1
 -2 0 -3 0.6 0.3
 2 0 3 0.3 0.2
 4 0 3 -0.1 0.3
 -4 0 -3 0.3 0.3
 -6 0 -3 0.6 0.4
 -6 0 -3 -0.1 0.6
 6 0 3 0.2 0.2
 -8 0 -3 0.4 0.9
 8 0 3 0.5 0.3
 -8 0 -3 0.8 0.5
 -10 0 -3 0.5 0.5
 10 0 3 0.4 0.3
 -10 0 -3 0.1 0.9
 -12 0 -3 0.8 1.2
 -12 0 -3 -0.8 0.5
 -14 0 -3 0.8 0.8
 -14 0 -3 1 1.4
 -16 0 -3 -1.2 1.3
 -16 0 -3 -0.4 0.8
 -18 0 -3 -1.4 1
 -20 0 -3 -0.8 1
 -22 0 -3 -1.6 1.2
 -24 0 -3 -2.5 1.2
 -26 0 -3 0.5 1.6
 -28 0 -3 0.3 2
 -27 -1 3 10.7 2.2
 -27 1 3 9.4 2.1
 -25 -1 3 11.9 1.9
 -25 1 3 14.1 2.3
 -23 -1 3 14.4 2
 -23 1 3 14.1 2
 -21 -1 3 7 1.3
 -21 1 3 9.8 1.6
 -19 -1 3 185.58 6
 -19 1 3 179.68 6.2
 -17 -1 3 229.68 6.8
 -17 -1 3 231.88 11.2
 17 -1 -3 226.88 10.6
 -17 1 3 232.48 7
 -17 1 3 224.68 11.1
 15 -1 -3 13.1 2.6
 -15 -1 3 14.1 1.1
 -15 -1 3 13 2.7
 -15 1 3 13.8 1.3
 -15 1 3 16.1 3.3
 -13 -1 3 647.14 20.8
 -13 -1 3 670.83 16.5
 13 -1 -3 642.14 20.5
 -13 1 3 667.83 16.9
 13 1 -3 658.43 20.3
 -13 1 3 639.94 20.9
 -11 -1 3 2.6 1.5
 11 -1 -3 6.7 1.9
 -11 -1 3 4.8 0.4
 -11 1 3 4.4 0.6
 11 1 -3 3.3 1.3
 -9 -1 3 493.85 15
 9 -1 -3 480.05 14.9
 9 1 -3 471.75 14.6
 -9 1 3 479.85 12.1
 -9 1 3 455.75 16.1
 -7 -1 3 76.79 3.9
 7 -1 -3 80.79 4.1
 -7 1 3 77.79 2.3
 7 1 -3 74.19 3.8
 -7 1 3 72.09 4
 -5 -1 3 695.13 18.3
 5 1 -3 687.73 18.2
 -5 1 3 638.34 18.5
 -3 -1 3 1977.1 47.9
 -3 1 3 1878.41 48.5
 3 1 -3 1922.71 47.8
 1 -1 -3 1.3 0.3
 1 1 -3 1 0.2
 1 1 -3 1.2 0.3
 1 1 3 1111.69 27.5
 -3 -1 -3 1186.98 28.8
 -3 1 -3 1160.08 28.8
 -3 1 -3 1116.89 29.2
 3 1 3 1170.78 28.7
 -5 -1 -3 2409.66 58.89
 5 1 3 2382.76 58.69
 -5 1 -3 2400.16 60.09
 7 -1 3 380.66 10
 -7 -1 -3 388.06 10.2
 -7 1 -3 384.06 10.3
 7 1 3 376.96 9.8
 -7 1 -3 385.76 11.8
 -9 -1 -3 145.39 4.6
 9 -1 3 141.69 4.2
 9 1 3 148.69 3.9
 -9 1 -3 145.69 4.7
 11 -1 3 213.18 5.8
 -11 -1 -3 208.38 8.7
 -11 -1 -3 216.28 6.5
 -11 1 -3 218.28 6.6
 -11 1 -3 203.08 8.7
 -13 -1 -3 376.46 10.8
 13 -1 3 383.86 9.7
 -13 -1 -3 376.26 13.6
 -13 1 -3 379.16 10.9
 -15 -1 -3 1067.29 28.4
 -15 -1 -3 1101.39 32.5
 -15 1 -3 1094.39 28.5
 -15 1 -3 1106.89 32.5
 -17 -1 -3 125.99 7.9
 -17 -1 -3 121.79 5
 -17 1 -3 117.89 7.7
 -17 1 -3 127.69 6.2
 -19 -1 -3 22.8 2.5
 -19 1 -3 25 2.6
 -21 -1 -3 7.8 1.8
 -21 1 -3 9.4 2
 -23 -1 -3 4.2 1.7
 -23 1 -3 4.2 1.4
 -25 -1 -3 2.1 1.5
 -25 1 -3 2.8 1.6
 -27 -1 -3 2.6 1.8
 -27 1 -3 5.8 2.9
 -28 -2 3 4.6 1.8
 -28 2 3 2.1 1.8
 -26 -2 3 1.4 1.7
 -26 2 3 1.1 1.3
 -24 -2 3 40.7 3
 -24 2 3 38.2 3.1
 -22 -2 3 2.9 1.1
 -22 2 3 2.6 1.2
 -20 -2 3 18.4 1.8
 -20 2 3 18.3 2
 -18 -2 3 138.79 4.7
 18 -2 -3 141.99 8.4
 -18 -2 3 151.88 9
 -18 2 3 145.59 5.2
 -18 2 3 140.69 9
 -16 -2 3 81.29 7.1
 16 -2 -3 80.09 5.9
 -16 -2 3 78.89 2.9
 -16 2 3 81.79 3.3
 14 -2 -3 176.08 8.6
 -14 -2 3 180.98 5.1
 -14 -2 3 199.68 9.1
 -14 2 3 178.88 8.9
 -14 2 3 186.48 5.7
 12 -2 -3 779.02 22.9
 -12 -2 3 728.03 22.6
 -12 -2 3 755.22 18.6
 -12 2 3 757.02 19.3
 -12 2 3 734.13 23
 -10 -2 3 37.9 3.2
 10 -2 -3 45.2 3.5
 -10 2 3 40 3.5
 -10 2 3 36.7 1.7
 -8 -2 3 783.32 21.4
 -8 2 3 747.13 19
 8 2 -3 737.63 21
 -6 -2 3 747.83 19.7
 6 -2 -3 721.83 20.2
 -6 2 3 723.53 20.4
 6 2 -3 703.23 19.5
 -6 2 3 701.13 18
 4 -2 -3 502.85 13.9
 -4 -2 3 478.05 13
 -4 2 3 463.15 12
 -4 2 3 485.65 13.9
 4 2 -3 453.85 12.8
 -4 2 3 470.55 12.1
 -2 -2 3 194.08 5.1
 -2 -2 3 191.68 5
 -2 -2 3 195.58 5.5
 2 -2 -3 214.58 6.9
 2 -2 -3 192.68 5.3
 2 2 -3 203.58 5.4
 -2 2 3 196.18 5.4
 2 2 -3 195.28 5
 2 2 -3 183.48 5
 -2 2 3 188.58 5.2
 0 -2 -3 1446.16 35.2
 0 2 3 1398.66 35.2
 2 -2 3 1516.35 36.4
 -2 -2 -3 1419.86 36.4
 2 2 3 1484.95 36.4
 -2 2 -3 1450.55 36.4
 4 -2 3 101.59 3.1
 -4 -2 -3 95.29 3.2
 4 -2 3 98.79 3.7
 -4 2 -3 101.39 3.2
 -4 2 -3 99.09 3.8
 4 2 3 96.99 3.1
 -6 -2 -3 673.13 17.4
 6 -2 3 669.23 17.3
 6 -2 3 670.83 18.6
 -6 2 -3 688.53 18.8
 -6 2 -3 700.23 17.5
 6 2 3 663.03 17
 8 -2 3 8.2 1.7
 8 -2 3 7.1 0.8
 -8 -2 -3 8 1
 8 2 3 6.4 0.5
 8 2 3 7.6 0.5
 -8 2 -3 8.8 1.1
 -8 2 -3 9.7 2
 -10 -2 -3 232.48 7
 10 -2 3 247.48 6.7
 -10 -2 -3 251.77 9.4
 -10 2 -3 228.78 7.2
 -10 2 -3 239.88 9.3
 -12 -2 -3 816.72 24.2
 -12 -2 -3 801.42 21.2
 12 -2 3 822.72 20.5
 -12 2 -3 825.52 21.4
 -12 2 -3 783.82 24.2
 14 -2 3 164.18 4.5
 -14 -2 -3 145.29 7.8
 -14 -2 -3 158.28 5.4
 -14 2 -3 156.18 8
 -14 2 -3 153.48 5.6
 -16 -2 -3 56.29 5.2
 -16 -2 -3 62.49 3.2
 -16 2 -3 59.69 3.7
 -16 2 -3 61.09 5.5
 -18 -2 -3 50.59 3.1
 -18 2 -3 43.8 3.1
 -20 -2 -3 27.1 2.6
 -20 2 -3 29.5 2.8
 -22 -2 -3 1.5 1.3
 -22 2 -3 1.1 1.4
 -24 -2 -3 24 3
 -24 2 -3 26.2 3.3
 -26 -2 -3 44.7 3.9
 -26 2 -3 42.4 4.5
 -28 2 -3 0.8 1.9
 -27 -3 3 116.09 5.6
 -27 3 3 125.59 6.1
 -25 -3 3 -0.9 1.4
 -25 3 3 -1.4 1.1
 -23 -3 3 12.7 1.8
 -23 3 3 8.7 1.8
 -21 -3 3 30.3 2.3
 -21 3 3 34.2 2.6
 19 -3 -3 395.06 16
 -19 -3 3 392.66 11.1
 -19 3 3 394.96 11.7
 -17 -3 3 27.5 1.7
 -17 -3 3 30.4 4.8
 17 -3 -3 26.1 3.9
 -17 3 3 31.1 2.2
 -17 3 3 30.7 5.1
 -15 -3 3 53.89 4.7
 -15 -3 3 52.59 2.1
 15 -3 -3 47 4.5
 -15 3 3 49.99 2.6
 -15 3 3 52.59 5.1
 13 -3 -3 141.49 7.2
 -13 -3 3 135.19 7
 -13 -3 3 134.49 3.8
 -13 3 3 131.19 7.4
 -13 3 3 135.09 4.6
 11 -3 -3 517.95 17.1
 -11 3 3 541.25 17.5
 -11 3 3 517.05 13.9
 -9 -3 3 1280.27 34.7
 9 -3 -3 1275.37 35
 -9 3 3 1289.97 32.2
 -9 3 3 1286.97 35.5
 7 -3 -3 56.59 3.7
 -7 -3 3 56.79 3.2
 -7 3 3 57.49 2.2
 -5 -3 3 24.6 0.9
 -5 -3 3 25 0.9
 5 -3 -3 20.5 2.2
 -5 -3 3 22.7 1.8
 -5 3 3 25.7 1.3
 -5 3 3 24.3 1.3
 -5 3 3 22.3 2.4
 -3 -3 3 217.78 6.2
 3 -3 -3 212.98 5.8
 3 -3 -3 201.88 5.7
 -3 -3 3 201.68 5.5
 3 -3 -3 223.38 7.5
 -3 -3 3 202.68 5.6
 -3 3 3 203.18 5.9
 -3 3 3 218.58 7.6
 3 3 -3 213.08 5.5
 -3 3 3 201.78 5.8
 3 3 -3 215.68 5.4
 -1 -3 3 508.75 13
 -1 -3 3 524.65 13
 1 -3 -3 492.85 13.1
 1 -3 -3 509.05 13.3
 1 3 -3 530.95 13
 -1 3 3 523.15 13.3
 -1 3 3 492.25 13
 1 3 -3 515.25 13
 1 -3 3 308.67 8.1
 -1 -3 -3 305.07 8.3
 1 -3 3 317.67 8
 -1 3 -3 290.07 8.1
 1 3 3 311.77 8
 -1 3 -3 306.07 8.2
 1 3 3 288.37 8.3
 -3 3 -3 3348.86 82.49
 -5 -3 -3 4.6 0.8
 5 -3 3 4.7 0.7
 5 -3 3 3.9 1
 5 3 3 3.6 0.4
 -5 3 -3 3.9 1
 5 3 3 6.7 0.8
 -5 3 -3 3.4 0.7
 -7 -3 -3 179.88 5.4
 7 -3 3 174.58 5.2
 7 -3 3 172.88 6.5
 7 3 3 168.38 4.8
 -7 3 -3 179.58 6.8
 -7 3 -3 172.48 5.5
 7 3 3 176.38 4.7
 9 -3 3 69.29 4.1
 9 -3 3 61.39 2.5
 -9 -3 -3 72.99 2.9
 -9 3 -3 64.59 2.9
 -11 -3 -3 588.64 18.4
 11 -3 3 590.44 15.2
 -11 -3 -3 567.54 15.7
 -11 3 -3 600.84 18.6
 -11 3 -3 579.14 15.9
 -13 -3 -3 27.5 1.9
 -13 -3 -3 25.3 3.4
 13 -3 3 25.7 1.4
 -13 3 -3 32.6 4.4
 -13 3 -3 25.2 2
 -15 -3 -3 6.4 2.7
 -15 -3 -3 6.9 1.3
 15 -3 3 7.8 0.9
 -15 3 -3 3.7 2
 -15 3 -3 6.9 1.4
 -17 -3 -3 80.89 6.4
 -17 -3 -3 91.39 4.2
 -17 3 -3 88.89 4.3
 -17 3 -3 97.29 6.9
 -19 3 -3 85.29 4.4
 -21 -3 -3 16.5 2.2
 -21 3 -3 15.4 2.3
 -23 -3 -3 149.79 6.6
 -23 3 -3 160.78 6.9
 -25 -3 -3 13.1 2.4
 -25 3 -3 14.9 2.7
 -27 -3 -3 36.4 3.8
 -27 3 -3 40.8 4.4
 -28 -4 3 36.4 3.5
 -28 4 3 34.6 3.6
 -26 -4 3 0.3 1.5
 -26 4 3 1.3 1.6
 -24 4 3 175.98 7.2
 -22 -4 3 24.7 2.3
 -22 4 3 21.5 2.5
 20 -4 -3 20.6 4.4
 -20 -4 3 21.4 2
 -20 4 3 24.1 2.3
 18 -4 -3 8 2.8
 -18 -4 3 7.5 1.2
 -18 -4 3 0.2 2.1
 -18 4 3 5.8 1.3
 16 -4 -3 151.28 8.4
 -16 -4 3 150.48 9.5
 -16 -4 3 141.89 4.7
 -16 4 3 154.08 9.1
 -16 4 3 148.19 5.8
 -14 -4 3 299.17 11.9
 14 -4 -3 292.17 11.9
 -14 -4 3 287.37 7.9
 -14 4 3 291.87 8.8
 -14 4 3 291.97 12.5
 12 -4 -3 558.24 18.2
 -12 -4 3 548.75 13.8
 -12 -4 3 547.25 14.1
 -12 -4 3 572.44 18
 -12 4 3 546.15 14.9
 -12 4 3 545.45 18.7
 -10 -4 3 1651.93 40.8
 10 -4 -3 1619.14 44.7
 -10 -4 3 1645.74 44.1
 -10 -4 3 1693.73 40.7
 -10 4 3 1642.24 45.5
 -10 4 3 1716.13 41.7
 -8 -4 3 903.11 23.1
 -8 -4 3 932.41 22.9
 8 -4 -3 918.51 23.5
 8 -4 -3 936.01 26.4
 -8 -4 3 955.4 25.6
 -8 4 3 982.1 28.7
 -8 4 3 893.81 23.7
 6 -4 -3 388.06 12.7
 -6 -4 3 411.46 10.1
 -6 -4 3 373.56 11.7
 -6 -4 3 383.76 10.3
 6 -4 -3 410.66 10.6
 -6 4 3 392.76 10.7
 -6 4 3 412.56 10.7
 -6 4 3 400.46 13.2
 -4 -4 3 284.47 7.3
 -4 -4 3 280.57 7.5
 4 -4 -3 261.07 9.4
 4 -4 -3 289.07 7.7
 -4 4 3 270.17 9.7
 -4 4 3 276.27 7.7
 4 4 -3 263.97 7.2
 -4 4 3 282.87 7.8
 4 4 -3 291.87 7.2
 -2 -4 3 9.4 0.8
 -2 -4 3 10.6 0.9
 2 -4 -3 10.8 0.8
 2 -4 -3 9.4 0.9
 -2 4 3 8.6 1
 2 4 -3 9.5 0.8
 2 4 -3 10.2 0.8
 -2 4 3 9.5 0.8
 0 -4 -3 245.08 7.1
 0 -4 3 255.37 7
 0 -4 -3 245.88 6.9
 0 4 3 251.67 7.2
 0 4 -3 252.17 7
 0 4 -3 260.57 6.9
 0 4 3 249.58 6.9
 2 -4 3 308.57 8.6
 2 -4 3 330.37 8.8
 -2 -4 -3 321.17 8.5
 -2 -4 -3 310.87 8.8
 -2 4 -3 301.47 9
 2 4 3 323.37 8.9
 2 4 3 324.77 8.5
 -2 4 -3 317.47 8.7
 -4 -4 -3 6.9 1
 4 -4 3 4.2 1
 4 -4 3 4.2 0.7
 4 4 3 3.7 0.7
 -4 4 -3 4.7 1.1
 4 4 3 3.8 0.5
 -4 4 -3 2.9 0.7
 6 -4 3 1204.88 31.7
 6 -4 3 1213.08 30.5
 -6 -4 -3 1257.97 30.7
 6 4 3 1214.08 29.9
 6 4 3 1192.28 30.2
 -6 4 -3 1193.08 30.7
 -6 4 -3 1182.18 31.9
 8 -4 3 1044 28.6
 -8 -4 -3 1045.4 26.9
 8 -4 3 1041.8 26.7
 -8 4 -3 1088.59 28.9
 8 4 3 1055.39 25.8
 8 4 3 1028.4 25.9
 -8 4 -3 1040.6 27
 10 -4 3 174.58 7.4
 -10 -4 -3 179.48 5.9
 10 -4 3 179.58 5.9
 -10 4 -3 181.38 6.1
 -10 4 -3 190.68 7.9
 12 -4 3 579.64 15.2
 12 -4 3 569.14 18.3
 -12 -4 -3 586.94 18.7
 -12 -4 -3 562.64 15.7
 -12 4 -3 589.44 18.8
 -12 4 -3 568.44 16
 -14 -4 -3 346.47 13.4
 -14 -4 -3 350.06 10.3
 -14 4 -3 330.37 13.3
 -14 4 -3 351.16 10.6
 16 -4 3 36.1 1.8
 -16 -4 -3 41.1 4.6
 -16 -4 -3 40 2.7
 -16 4 -3 41.7 4.7
 -16 4 -3 39.6 2.8
 -18 -4 -3 31.4 2.6
 -18 4 -3 27 2.7
 -20 -4 -3 6.6 1.8
 -20 4 -3 5 1.6
 -22 -4 -3 48.3 3.7
 -22 4 -3 51.59 3.8
 -24 -4 -3 5.7 2
 -24 4 -3 6.3 2.1
 -26 -4 -3 20.3 2.8
 -26 4 -3 22.3 3.3
 -27 -5 3 39.3 3.6
 -27 5 3 37.8 4
 -25 -5 3 22.3 2.6
 -25 5 3 27.2 3.2
 -23 -5 3 23.6 2.5
 -23 5 3 19.8 2.5
 21 -5 -3 22.3 4.4
 -21 -5 3 26 2.3
 -21 5 3 26 2.8
 19 -5 -3 110.19 7.6
 -19 -5 3 112.29 4.3
 -19 5 3 115.79 5
 17 -5 -3 46.9 6.1
 -17 -5 3 43.8 2.3
 -17 -5 3 35.5 4.6
 -17 5 3 44.6 2.9
 -17 5 3 46.4 6.1
 -15 -5 3 28 1.7
 15 -5 -3 29.8 4.3
 -15 -5 3 32.1 4.2
 -15 5 3 33.9 5.2
 -15 5 3 30 2.2
 13 -5 -3 95.59 6.1
 -13 -5 3 89.19 2.8
 -13 -5 3 85.89 5.5
 -13 -5 3 85.19 3.1
 -13 5 3 90.69 3.8
 -13 5 3 117.19 7
 -11 -5 3 78.39 2.8
 -11 -5 3 68.49 4.6
 11 -5 -3 74.89 5.1
 -11 -5 3 83.09 2.5
 -11 5 3 78.59 5.6
 -11 5 3 77.69 3.3
 -9 -5 3 147.39 7.2
 -9 -5 3 150.28 4.2
 9 -5 -3 149.59 4.7
 -9 -5 3 148.09 4.5
 9 -5 -3 143.09 6.9
 -9 5 3 164.18 7.7
 -9 5 3 148.59 5
 7 -5 -3 357.06 12.4
 -7 -5 3 363.46 9.9
 -7 -5 3 379.96 11.6
 7 -5 -3 367.76 10
 -7 -5 3 389.16 9.6
 -7 5 3 374.66 10.3
 -7 5 3 342.97 12.8
 -7 5 3 358.26 10.2
 -5 -5 3 3 0.6
 5 -5 -3 1.9 1.4
 5 -5 -3 3.4 0.7
 -5 -5 3 4.4 0.8
 -5 5 3 3.8 1.7
 5 5 -3 3.9 0.5
 -5 5 3 2.8 0.7
 -5 5 3 2.2 0.8
 5 5 -3 5 0.6
 3 -5 -3 1.3 0.6
 -3 -5 3 0.8 0.5
 -3 -5 3 0.3 0.4
 3 -5 -3 0.5 0.4
 3 -5 -3 -0.6 1
 -3 5 3 0.7 0.5
 3 5 -3 0.4 0.5
 3 5 -3 0.5 0.4
 -3 5 3 0.5 0.4
 1 -5 -3 150.68 4.7
 -1 -5 3 149.99 4.6
 1 -5 -3 145.49 4.8
 -1 -5 3 155.28 4.7
 -1 5 3 159.88 4.7
 1 5 -3 153.38 4.6
 -1 5 3 144.99 4.9
 1 5 -3 150.78 4.7
 1 -5 3 1354.16 33.4
 1 -5 3 1331.27 33.6
 -1 -5 -3 1367.46 33.7
 -1 -5 -3 1305.77 33.3
 -1 5 -3 1333.37 33.4
 -1 5 -3 1325.87 33.5
 1 5 3 1329.07 33.3
 1 5 3 1324.17 33.7
 -3 -5 -3 202.18 5.8
 3 -5 3 201.38 6.4
 3 -5 3 208.68 6
 -3 -5 -3 198.68 6.2
 -3 5 -3 183.28 6.6
 3 5 3 199.88 5.7
 3 5 3 198.38 6.1
 5 -5 3 137.89 5.6
 5 -5 3 137.29 4.8
 -5 -5 -3 131.19 4.6
 -5 5 -3 135.79 5.5
 5 5 3 129.69 4
 5 5 3 130.09 4.4
 -5 5 -3 133.59 4.6
 -7 -5 -3 131.49 4.7
 7 -5 3 131.79 5.6
 7 -5 3 138.09 4.5
 7 5 3 120.49 4.1
 -7 5 -3 127.09 5.8
 7 5 3 140.39 3.8
 -7 5 -3 125.49 4.6
 9 -5 3 105.69 5.3
 9 -5 3 98.49 3.7
 -9 -5 -3 101.99 4
 -9 5 -3 106.79 5.6
 9 5 3 104.39 2.9
 -9 5 -3 106.49 4.1
 11 -5 3 111.19 6
 -11 -5 -3 123.09 4.6
 11 -5 3 124.49 4.3
 -11 5 -3 117.79 6.4
 13 -5 3 6.5 1.2
 -13 -5 -3 5.6 2.1
 13 -5 3 7.3 2.1
 -13 -5 -3 8.9 1.4
 -13 5 -3 3.8 1.9
 -13 5 -3 8.7 1.5
 15 -5 3 22.2 1.5
 15 -5 3 19.5 3.2
 -15 -5 -3 21.2 3.8
 -15 -5 -3 21.4 2.2
 -15 5 -3 17.4 3.2
 -15 5 -3 20.1 2.3
 17 -5 3 4.7 0.8
 -17 -5 -3 2.4 1.3
 -17 5 -3 -0.8 1.9
 -17 5 -3 3.7 1.5
 -19 -5 -3 6.8 1.7
 -19 5 -3 10 2
 -21 -5 -3 24.1 2.8
 -21 5 -3 27.2 3
 -23 -5 -3 17.4 2.6
 -23 5 -3 16.9 2.7
 -25 -5 -3 75.89 4.8
 -25 5 -3 73.09 5.1
 -27 -5 -3 0 2.1
 -27 5 -3 3.9 2.1
 -26 -6 3 38.6 3.4
 -26 6 3 36.1 3.6
 -24 -6 3 49.7 3.5
 -24 6 3 53.19 3.9
 22 -6 -3 29.1 5.3
 -22 -6 3 30.1 2.6
 -22 6 3 36.6 3.1
 -20 -6 3 12.7 1.7
 20 -6 -3 9.8 3
 -20 6 3 12.8 2
 -18 -6 3 46.8 2.6
 18 -6 -3 36.6 5.3
 -18 6 3 46.1 3.1
 -16 -6 3 55.69 2.8
 -16 -6 3 57.19 5.4
 16 -6 -3 65.99 5.7
 -16 6 3 63.89 3.4
 -16 6 3 59.19 6.1
 -14 -6 3 149.09 7.8
 -14 -6 3 132.49 4.7
 14 -6 -3 143.19 7.9
 -14 6 3 140.69 5.4
 -14 6 3 133.19 8.5
 -12 -6 3 115.89 3.7
 -12 -6 3 132.79 6.7
 -12 -6 3 126.59 4.2
 12 -6 -3 116.99 6.8
 -12 6 3 125.99 4.8
 -12 6 3 128.49 7.6
 -10 -6 3 60.79 2.6
 -10 -6 3 64.09 2.3
 -10 -6 3 69.69 4.2
 10 -6 -3 60.79 4.6
 10 -6 -3 62.89 2.7
 -10 6 3 67.89 3.1
 -10 6 3 60.09 2.9
 -10 6 3 66.79 5.1
 -8 -6 3 316.07 8.5
 8 -6 -3 312.57 11.5
 -8 -6 3 328.07 10.7
 8 -6 -3 321.97 9
 -8 -6 3 305.57 8.9
 -8 6 3 324.97 12.3
 -8 6 3 314.57 9.3
 -8 6 3 314.07 9.2
 -6 -6 3 2040.9 51.19
 6 -6 -3 2017.1 51.29
 -6 -6 3 2051.49 50.89
 6 -6 -3 2032.6 54.09
 6 6 -3 2052.19 50.49
 -6 6 3 2036.7 51.49
 -6 6 3 2153.58 55.09
 -6 6 3 2043.3 51.69
 6 6 -3 2143.89 50.39
 -4 -6 3 197.58 5.8
 4 -6 -3 209.28 8.3
 -4 -6 3 202.48 6.1
 4 -6 -3 195.18 6.1
 4 -6 -3 191.68 6
 4 6 -3 197.98 5.7
 -4 6 3 200.38 6.3
 -4 6 3 200.18 6.2
 4 6 -3 208.28 5.9
 2 -6 -3 355.96 10.1
 -2 -6 3 353.16 9.9
 2 -6 -3 348.97 9.9
 -2 -6 3 375.36 9.8
 -2 6 3 348.97 9.9
 2 6 -3 352.46 9.7
 -2 6 3 364.56 10.3
 2 6 -3 364.76 9.9
 0 -6 3 0.3 0.5
 0 -6 -3 2 0.8
 0 -6 3 1.9 0.6
 0 6 3 1.6 0.6
 0 6 -3 1.6 0.6
 0 6 -3 1.4 0.6
 0 6 3 0.9 0.7
 -2 -6 -3 3.5 0.9
 -2 -6 -3 3.3 0.8
 2 -6 3 1.8 0.9
 2 -6 3 2 0.6
 2 6 3 2.8 0.9
 -2 6 -3 3.1 1
 -2 6 -3 2.8 0.8
 2 6 3 2.8 0.7
 4 -6 3 81.49 3.6
 -4 -6 -3 75.19 3.3
 -4 -6 -3 75.79 2.8
 4 -6 3 71.99 3
 4 6 3 74.89 3.2
 -4 6 -3 71.39 3.1
 -4 6 -3 69.39 2.9
 4 6 3 77.99 2.8
 -4 6 -3 67.89 4
 6 -6 3 946.91 24.7
 -6 -6 -3 935.51 24.4
 6 -6 3 929.21 25.4
 6 6 3 914.01 24
 6 6 3 924.21 23.5
 -6 6 -3 909.11 25.8
 -6 6 -3 971.9 24.4
 8 -6 3 75.79 3.2
 -8 -6 -3 82.89 3.6
 8 -6 3 81.19 4.4
 -8 6 -3 87.69 4.9
 8 6 3 79.29 2.8
 -8 6 -3 77.59 3.5
 8 6 3 78.09 2.6
 10 -6 3 113.79 4.2
 -10 -6 -3 117.49 4.6
 10 -6 3 118.49 5.9
 -10 6 -3 110.09 6.2
 -10 6 -3 111.89 4.6
 12 -6 3 521.05 14.3
 12 -6 3 522.85 17.2
 -12 -6 -3 531.05 14.8
 -12 6 -3 520.45 15.1
 -12 6 -3 520.15 17.8
 14 -6 3 8 1.1
 -14 -6 -3 6.9 2.8
 -14 -6 -3 5.2 1.4
 14 -6 3 7.6 2.4
 -14 6 -3 7.4 1.6
 -14 6 -3 7.4 2.4
 16 -6 3 150.38 8.2
 16 -6 3 149.09 5.1
 -16 -6 -3 158.78 8.7
 -16 -6 -3 138.89 5.8
 -16 6 -3 147.69 8.8
 -16 6 -3 155.88 6.3
 -18 -6 -3 -0.1 1.3
 -18 6 -3 0.4 1.2
 -20 -6 -3 71.29 4.2
 -20 6 -3 68.99 4.3
 -22 -6 -3 -0.2 1.4
 -22 6 -3 -1.1 1.4
 -24 -6 -3 21.3 2.9
 -24 6 -3 16.8 3
 -26 -6 -3 59.69 4.5
 -26 6 -3 56.59 4.9
 -27 -7 3 4.8 2
 -27 7 3 5.9 2
 -25 -7 3 9.7 1.9
 -25 7 3 5.4 1.8
 23 -7 -3 5.8 3.3
 -23 -7 3 7.2 2.9
 -21 -7 3 9.1 1.6
 21 -7 -3 6.4 2.9
 -21 7 3 2.7 1.5
 -19 -7 3 57.59 3.2
 19 -7 -3 65.29 6
 -19 7 3 51.19 3.5
 17 -7 -3 9.1 3
 -17 -7 3 5.9 2.8
 -17 -7 3 10.8 1.6
 -17 7 3 5.6 1.6
 -15 -7 3 22.9 2
 -15 -7 3 16.9 4.1
 15 -7 -3 22.1 4.2
 -15 7 3 24 4.6
 -15 7 3 21.3 2.2
 -15 7 3 21.9 2.4
 -13 -7 3 2.6 0.9
 -13 -7 3 1 1.5
 13 -7 -3 0.3 1.6
 -13 -7 3 3.8 0.7
 -13 7 3 1.5 1
 -13 7 3 2 1.1
 -13 7 3 2.2 2.1
 -11 -7 3 669.03 17.5
 -11 -7 3 741.33 21.1
 -11 -7 3 645.24 18
 11 -7 -3 680.43 18.1
 11 -7 -3 673.73 21.6
 -11 7 3 645.14 18.4
 -11 7 3 691.93 18.6
 -11 7 3 700.73 22.9
 9 -7 -3 887.71 23.1
 -9 -7 3 883.21 25.2
 9 -7 -3 890.41 28.1
 -9 -7 3 914.11 22.6
 -9 -7 3 888.01 23.1
 -9 7 3 875.41 23.5
 -9 7 3 880.01 23.5
 -9 7 3 893.91 27.5
 -7 -7 3 233.78 7.2
 7 -7 -3 249.08 7.4
 -7 -7 3 251.97 6.9
 7 -7 -3 239.88 9.6
 -7 7 3 229.88 7.5
 -7 7 3 230.78 7.5
 5 -7 -3 55.19 4.2
 5 -7 -3 58.09 2.6
 -5 -7 3 58.79 2.4
 -5 -7 3 58.39 2.7
 5 7 -3 57.99 2.3
 5 7 -3 61.19 2.5
 -5 7 3 63.89 2.9
 -5 7 3 59.89 2.9
 3 -7 -3 164.18 5.5
 -3 -7 3 166.28 5.3
 -3 -7 3 162.18 5.2
 3 -7 -3 153.98 7.4
 -3 7 3 166.18 5.4
 3 7 -3 162.38 5.1
 3 7 -3 159.78 5.3
 -1 -7 3 6.2 0.9
 -1 -7 3 3.6 0.9
 1 -7 -3 3.8 1
 1 -7 -3 5.8 1
 -1 7 3 3.5 0.9
 1 7 -3 2.6 0.7
 -1 7 3 2.1 0.9
 1 7 -3 3.5 0.9
 1 -7 3 191.98 6.9
 -1 -7 -3 206.88 6.7
 -1 -7 -3 203.78 6.3
 1 -7 3 196.58 6.3
 1 7 3 218.68 6.8
 1 7 3 205.68 6.3
 -1 7 -3 208.08 6.5
 -1 7 -3 209.78 6.5
 3 -7 3 517.75 14.4
 3 -7 3 532.15 15
 -3 -7 -3 523.05 14.2
 -3 -7 -3 525.85 14.7
 3 7 3 538.95 15.4
 3 7 3 530.45 14.1
 -3 7 -3 539.55 14.6
 -5 -7 -3 703.13 18.5
 5 -7 3 701.73 19.7
 5 -7 3 693.03 18.8
 -5 -7 -3 742.23 19.2
 5 7 3 733.53 18.9
 -5 7 -3 716.93 19
 -5 7 -3 668.43 20.4
 5 7 3 692.63 18.2
 -5 7 -3 711.93 18.8
 7 -7 3 505.05 15.2
 7 -7 3 491.75 13.8
 -7 -7 -3 491.45 14.1
 7 7 3 495.15 13
 -7 7 -3 515.85 16
 -7 7 -3 498.35 14.2
 7 7 3 495.65 13.5
 -9 -7 -3 84.99 3.9
 9 -7 3 88.59 5
 9 -7 3 88.79 3.7
 -9 7 -3 88.49 4.1
 9 7 3 93.29 3.1
 9 7 3 90.29 2.8
 -9 7 -3 93.69 5.7
 11 -7 3 269.27 8.2
 -11 -7 -3 265.77 8.6
 11 -7 3 271.77 10.5
 -11 7 -3 257.67 10.9
 -11 7 -3 262.47 8.8
 13 -7 3 23.5 1.9
 -13 -7 -3 25.8 3.4
 13 -7 3 28 4
 -13 -7 -3 29.7 2.5
 -13 7 -3 22.6 2.5
 -13 7 -3 29.2 4.3
 15 -7 3 396.26 11.2
 15 -7 3 386.16 14.7
 -15 -7 -3 383.26 15.1
 -15 -7 -3 382.26 11.9
 -15 7 -3 372.16 17.4
 -15 7 -3 403.26 12.4
 17 -7 3 163.48 8.8
 17 -7 3 155.88 5.4
 -17 -7 -3 159.38 6.4
 -17 7 -3 160.18 9.8
 -17 7 -3 146.79 6.6
 -19 -7 -3 184.18 7.2
 -19 7 -3 187.98 7.7
 -21 -7 -3 34 3.5
 -21 7 -3 37.7 3.6
 -23 -7 -3 1 1.8
 -23 7 -3 0 1.8
 -25 -7 -3 -0.6 1.9
 -25 7 -3 4.1 2
 -26 -8 3 21.1 2.7
 -26 8 3 15.1 2.9
 -24 -8 3 -1.1 1.4
 24 -8 -3 -0.3 2.6
 -24 8 3 -2 1.5
 -22 -8 3 0.4 1.4
 22 -8 -3 3.1 2.4
 -22 8 3 1 1.7
 20 -8 -3 33.5 5.4
 -20 -8 3 35.4 2.7
 -20 8 3 35.5 3.3
 18 -8 -3 21.1 3.9
 -18 -8 3 23.9 2.2
 -18 8 3 26.5 2.8
 -16 -8 3 71.39 6
 -16 -8 3 76.69 3.6
 16 -8 -3 86.19 6.6
 -16 8 3 81.39 4.3
 -16 8 3 90.09 7.7
 -14 -8 3 32.8 2.3
 -14 -8 3 36 4
 -14 -8 3 30.6 1.8
 14 -8 -3 36.7 5.1
 -14 8 3 26.7 2.4
 -14 8 3 34.5 2.7
 12 -8 -3 1.6 0.8
 -12 -8 3 1.7 1
 -12 -8 3 4.7 1.8
 -12 -8 3 1.8 0.7
 12 -8 -3 5.2 2.3
 -12 8 3 2.6 1.2
 -12 8 3 3.5 2.4
 -10 -8 3 414.06 11.5
 -10 -8 3 388.96 10.9
 -10 -8 3 399.76 13.5
 10 -8 -3 401.56 14.6
 10 -8 -3 396.56 11.4
 -10 8 3 403.16 11.9
 -10 8 3 391.56 11.8
 -10 8 3 385.46 15.5
 -8 -8 3 111.89 4.2
 -8 -8 3 98.59 3.7
 8 -8 -3 103.99 4.1
 -8 8 3 106.99 4.4
 -8 8 3 102.29 4.4
 -6 -8 3 367.86 10.4
 -6 -8 3 376.26 10.8
 6 -8 -3 373.46 13.3
 6 -8 -3 378.26 10.8
 6 8 -3 366.76 10
 -6 8 3 377.36 11.2
 -6 8 3 380.66 11
 6 8 -3 370.86 10.3
 -4 -8 3 8.8 1.1
 4 -8 -3 9.7 1.6
 4 -8 -3 12 2.5
 -4 -8 3 11.2 1.4
 4 -8 -3 9 1.3
 4 8 -3 10.5 1.4
 4 8 -3 8.8 1.1
 -4 8 3 8.3 1.4
 -2 -8 3 81.59 3.7
 2 -8 -3 79.59 3.4
 2 -8 -3 85.09 3.6
 -2 -8 3 81.49 3.4
 -2 8 3 83.59 3.5
 -2 8 3 85.19 3.8
 2 8 -3 81.69 3.5
 2 8 -3 88.99 3.4
 0 -8 3 14 1.6
 0 -8 3 12.4 1.4
 0 -8 -3 16.4 1.4
 0 -8 -3 14.9 1.7
 0 8 -3 11.5 1.5
 0 8 3 11.6 1.6
 0 8 3 15.9 1.7
 0 8 -3 14.6 1.6
 2 -8 3 1101.19 28.7
 -2 -8 -3 1121.69 28.6
 2 -8 3 1079.09 29.4
 -2 -8 -3 1095.69 29
 2 8 3 1118.19 28.5
 -2 8 -3 1129.49 28.9
 -2 8 -3 1088.59 28.8
 2 8 3 1171.38 29.2
 -4 -8 -3 14.1 1.3
 4 -8 3 16.7 2.1
 4 -8 3 14 1.6
 -4 -8 -3 16.3 1.9
 4 8 3 14.7 1.3
 4 8 3 16.7 1.8
 -4 8 -3 18.1 1.6
 -6 -8 -3 3.8 0.8
 6 -8 3 2.5 1.3
 6 -8 3 3.2 0.9
 -6 -8 -3 2.6 1
 -6 8 -3 4.4 1.1
 -6 8 -3 0.7 1.6
 6 8 3 1.3 0.6
 6 8 3 2 0.8
 -6 8 -3 1.7 0.9
 -8 -8 -3 145.49 5.6
 8 -8 3 144.59 5.3
 8 -8 3 143.79 6.5
 -8 8 -3 139.59 8.2
 8 8 3 141.79 4.9
 -8 8 -3 150.88 5.7
 -8 8 -3 144.79 5.4
 8 8 3 149.29 4.5
 -10 -8 -3 -0.4 1
 10 -8 3 1.1 0.8
 10 8 3 0.6 0.4
 10 8 3 0.6 0.5
 -10 8 -3 -0.2 1.6
 -10 8 -3 -0.9 0.9
 12 -8 3 5.9 1.3
 12 -8 3 5.3 2.2
 -12 -8 -3 6.1 1.5
 -12 8 -3 8.1 2.6
 -12 8 -3 3.8 1.4
 14 -8 3 580.64 15.8
 14 -8 3 566.84 19.1
 -14 -8 -3 536.65 19.2
 -14 8 -3 607.44 17
 -14 8 -3 525.75 19.9
 -16 -8 -3 159.28 6.5
 16 -8 3 164.28 5.7
 16 -8 3 154.88 8.7
 -16 8 -3 158.98 9.7
 -16 8 -3 155.88 6.7
 18 -8 3 11.5 1.6
 -18 -8 -3 11.2 2.1
 -18 8 -3 11.6 2.1
 -20 -8 -3 1.2 1.4
 -22 -8 -3 58.19 4.1
 -22 8 -3 58.39 4.5
 -24 -8 -3 2.3 1.9
 -24 8 -3 7 2.2
 -26 -8 -3 152.58 7.3
 -26 8 -3 154.18 7.9
 -25 -9 3 21.6 2.9
 -25 9 3 18.2 3.2
 23 -9 -3 2.6 3
 -23 -9 3 6.3 1.7
 -23 9 3 4.3 1.9
 -21 -9 3 2.9 1.5
 21 -9 -3 7.6 3.1
 -21 9 3 -0.2 1.4
 19 -9 -3 54.19 6.9
 -19 9 3 42.4 3.5
 17 -9 -3 254.87 12.1
 -17 -9 3 241.38 8.2
 -17 9 3 254.27 9.1
 -15 -9 3 326.67 10
 -15 -9 3 339.17 13.4
 15 -9 -3 317.47 13.7
 -15 9 3 316.37 10.7
 -15 9 3 309.37 15.1
 -13 -9 3 349.67 9.9
 13 -9 -3 353.56 14.1
 -13 -9 3 338.07 13.2
 -13 -9 3 345.47 10.5
 -13 9 3 330.67 15.4
 -13 9 3 344.67 11
 -13 9 3 356.76 11.1
 -11 -9 3 557.64 15.2
 11 -9 -3 561.54 15.8
 11 -9 -3 582.24 19.4
 -11 -9 3 585.24 15.9
 -11 -9 3 562.04 18.1
 -11 9 3 550.74 16.2
 -11 9 3 569.04 20.8
 -11 9 3 567.14 16.3
 9 -9 -3 391.76 11.3
 9 -9 -3 373.16 14.1
 -9 -9 3 376.86 10.8
 -9 -9 3 382.56 11.3
 -9 -9 3 410.26 14.2
 -9 9 3 373.46 11.6
 -7 -9 3 105.79 4.2
 7 -9 -3 100.99 4.2
 -7 -9 3 93.99 3.8
 -7 9 3 100.29 4.4
 -7 9 3 108.79 4.6
 7 9 -3 109.89 3.7
 7 9 -3 100.79 3.4
 -5 -9 3 117.69 4.6
 -5 -9 3 127.89 4.4
 5 -9 -3 117.09 4.6
 5 -9 -3 118.89 6.6
 5 9 -3 117.09 4.4
 -5 9 3 116.99 4.7
 5 9 -3 124.59 4.2
 -5 9 3 123.69 5
 3 -9 -3 13.5 1.6
 3 -9 -3 8 2.4
 -3 -9 3 12.9 1.5
 -3 -9 3 9.9 1.5
 3 -9 -3 12.5 1.7
 -3 9 3 10 1.5
 3 9 -3 11.5 1.4
 -3 9 3 14.1 1.9
 3 9 -3 14.5 1.7
 -1 -9 3 35.7 2.1
 1 -9 -3 31.5 2.3
 1 -9 -3 35.1 2.1
 -1 9 3 30.9 2.2
 1 9 -3 31.2 2.1
 -1 9 3 35.5 2.5
 1 9 -3 31 2.2
 -1 -9 -3 32.2 2.3
 1 -9 3 32.9 2.1
 1 -9 3 31.1 2.7
 -1 -9 -3 27.9 2
 1 9 3 37.4 2.5
 -1 9 -3 35.3 2.6
 -1 9 -3 32.4 2.3
 1 9 3 29 2
 -3 -9 -3 152.68 6.1
 3 -9 3 160.08 5.6
 3 -9 3 170.28 6.5
 -3 -9 -3 160.38 5.5
 3 9 3 156.18 5.9
 -3 9 -3 156.08 5.8
 3 9 3 165.18 5.4
 -3 9 -3 149.99 5.7
 5 -9 3 441.96 12.6
 -5 -9 -3 424.06 12.3
 5 -9 3 460.65 13.7
 5 9 3 427.06 12
 5 9 3 430.76 12.7
 -5 9 -3 439.46 12.7
 -5 9 -3 436.16 12.8
 7 -9 3 265.57 8.6
 7 -9 3 268.87 9.8
 7 9 3 278.37 7.9
 -7 9 -3 273.17 8.8
 -7 9 -3 275.87 9
 9 -9 3 334.77 10.2
 9 -9 3 341.57 12
 -9 -9 -3 329.37 10.9
 9 9 3 343.47 9.2
 -9 9 -3 335.37 13.2
 9 9 3 353.36 9.6
 -9 9 -3 323.67 10.4
 -9 9 -3 325.27 10.7
 -11 -9 -3 409.16 12.4
 11 -9 3 419.76 14.3
 11 -9 3 399.26 12.6
 -11 9 -3 366.76 12
 -11 9 -3 400.16 12.6
 -11 9 -3 414.86 15.6
 13 -9 3 245.48 8.1
 -13 -9 -3 236.88 8.5
 13 -9 3 246.28 10.7
 -13 9 -3 251.57 8.9
 -13 9 -3 244.98 11.7
 -15 -9 -3 513.25 15.1
 15 -9 3 488.55 14.3
 15 -9 3 520.55 18
 -15 9 -3 505.35 15.5
 -15 9 -3 462.75 18.7
 17 -9 3 212.08 10.7
 -17 -9 -3 212.38 8.1
 17 -9 3 223.08 7.4
 -17 9 -3 221.78 8.7
 -19 -9 -3 72.79 4.4
 -19 9 -3 72.29 4.6
 -21 -9 -3 45 3.6
 -21 9 -3 45.7 4
 -23 -9 -3 16.2 2.6
 -23 9 -3 12.8 2.9
 -25 -9 -3 4 2
 -25 9 -3 1.7 2.1
 -24 -10 3 4.6 1.8
 24 -10 -3 2.2 3.3
 -24 10 3 -0.5 1.6
 -22 -10 3 0.1 1.5
 22 -10 -3 -2.7 2.7
 -22 10 3 0.4 1.8
 -20 -10 3 65.19 3.8
 20 -10 -3 68.89 6.7
 -20 10 3 60.59 4.3
 18 -10 -3 38 6.3
 -18 -10 3 46.6 3.3
 -16 -10 3 0.1 1.2
 16 -10 -3 -1.1 1.9
 -16 -10 3 1.4 2
 -16 10 3 -0.9 1.1
 -14 -10 3 7.2 1.2
 14 -10 -3 6.6 2.7
 -14 -10 3 6.2 1.7
 -14 10 3 3.8 1.5
 -14 10 3 12.9 4
 -12 -10 3 107.09 6.3
 12 -10 -3 104.29 7.1
 -12 -10 3 104.39 4
 12 -10 -3 102.99 4.4
 -12 10 3 99.69 4.8
 10 -10 -3 67.39 3.9
 -10 -10 3 64.59 3
 -10 -10 3 65.59 4.6
 10 -10 -3 64.69 5.4
 -10 10 3 63.19 3.8
 -10 10 3 69.89 3.9
 8 -10 -3 518.75 15.3
 -8 -10 3 508.45 17.1
 8 -10 -3 497.15 17.5
 -8 -10 3 499.25 14.1
 8 10 -3 518.65 13.3
 -8 10 3 529.25 15
 8 10 -3 507.55 13.4
 -8 10 3 506.85 15.1
 -6 -10 3 50.29 2.7
 6 -10 -3 50.39 2.8
 -6 -10 3 46.1 2.9
 -6 10 3 44.5 2.9
 6 10 -3 54.19 2.5
 6 10 -3 48.2 2.6
 -4 -10 3 25.2 2.2
 -4 -10 3 24.4 1.9
 4 -10 -3 22.8 1.9
 4 -10 -3 30.5 4.2
 4 10 -3 22.3 2
 4 10 -3 22.1 1.8
 -4 10 3 19.3 2.4
 -4 10 3 21.5 2.1
 -2 -10 3 2.7 0.9
 2 -10 -3 2 0.9
 2 -10 -3 0 1.9
 2 -10 -3 0.1 0.9
 -2 -10 3 1.5 1.1
 -2 10 3 1 0.9
 -2 10 3 -0.5 0.9
 2 10 -3 1.3 0.8
 2 10 -3 1.3 1
 0 -10 -3 18.1 2.1
 0 -10 -3 20 1.8
 0 -10 3 18.6 1.7
 0 -10 3 13.7 2.4
 0 10 3 17.9 2.3
 0 10 -3 17.2 2.1
 0 10 3 21.1 1.9
 0 10 -3 16.4 1.9
 -2 -10 -3 33.4 2.3
 -2 -10 -3 36.5 2.7
 2 -10 3 35.4 2.3
 2 -10 3 43.8 3.3
 -2 10 -3 37.4 2.6
 2 10 3 36.3 2.7
 2 10 3 35.1 2.2
 -2 10 -3 35.6 2.6
 -4 -10 -3 38.2 2.7
 4 -10 3 35.1 2.4
 4 -10 3 31.7 2.8
 -4 -10 -3 36.6 2.3
 4 10 3 34.1 2.6
 -4 10 -3 30.5 2.4
 -4 10 -3 33.2 2.6
 4 10 3 37.9 2.3
 6 -10 3 114.69 5.7
 -6 -10 -3 127.29 5.3
 -6 -10 -3 119.79 4.7
 -6 10 -3 122.39 5.2
 6 10 3 125.09 4.4
 -8 -10 -3 4.4 1.5
 8 -10 3 6 2
 8 -10 3 6.7 1.4
 -8 10 -3 5.9 1.4
 -8 10 -3 8.2 1.7
 8 10 3 7.2 1.2
 10 -10 3 143.39 7.3
 -10 -10 -3 148.39 6.1
 10 -10 3 149.39 5.7
 10 10 3 146.19 4.8
 -10 10 -3 146.89 6.2
 -10 10 -3 155.18 6.7
 -10 10 -3 172.88 9
 10 10 3 143.79 4.5
 -12 -10 -3 19.3 2.5
 12 -10 3 19.2 3.2
 12 -10 3 14.5 1.9
 -12 10 -3 19.2 4
 -12 10 -3 16 2.5
 14 -10 3 3.6 1.2
 -14 -10 -3 6.7 2.3
 -14 -10 -3 3.1 1.5
 14 -10 3 5.9 2.4
 -14 10 -3 8 2.8
 -14 10 -3 6.7 1.9
 16 -10 3 3.5 1.3
 16 -10 3 -1.4 1.5
 -16 -10 -3 2.1 1.4
 -16 10 -3 1.4 1.5
 -16 10 -3 4 3.1
 18 -10 3 6.7 2.6
 -18 -10 -3 6.2 2
 18 -10 3 4.1 1.3
 -18 10 -3 2.2 1.6
 -20 -10 -3 2.7 1.6
 -20 10 -3 4.4 2
 -22 -10 -3 20.6 2.9
 -22 10 -3 16.7 3.1
 -24 -10 -3 14.6 2.7
 -24 10 -3 16.9 3.3
 -23 -11 3 34.6 3.3
 23 -11 -3 30.8 5.5
 -23 11 3 36.6 4.3
 21 -11 -3 30.7 5.3
 -21 -11 3 21.1 2.7
 -21 11 3 29.9 3.6
 19 -11 -3 71.89 6.8
 -19 -11 3 76.99 4.3
 -19 11 3 69.59 4.8
 17 -11 -3 73.99 6.6
 -17 -11 3 77.69 4.2
 -17 11 3 72.09 4.6
 15 -11 -3 56.69 5.5
 -15 -11 3 65.69 3.8
 -15 -11 3 66.89 5.5
 -15 11 3 66.89 4.2
 -13 -11 3 111.59 5
 -13 -11 3 107.79 4.3
 -13 -11 3 105.29 6.7
 13 -11 -3 111.09 7.4
 -13 11 3 102.29 5.3
 -11 -11 3 26.8 2
 -11 -11 3 26 3.7
 -11 -11 3 26.1 2.7
 11 -11 -3 25.8 2.3
 11 -11 -3 22.4 4.1
 -11 11 3 23 2.6
 -9 -11 3 467.85 13.9
 9 -11 -3 478.55 13.9
 9 -11 -3 474.35 16.9
 -9 -11 3 476.95 13.4
 -9 11 3 459.15 14.2
 -7 -11 3 161.08 6
 -7 -11 3 146.79 5.6
 7 -11 -3 153.88 8.3
 7 -11 -3 164.58 6
 -7 11 3 159.88 6.2
 7 11 -3 151.18 5.4
 -7 11 3 158.78 6.5
 7 11 -3 152.18 5.1
 -5 -11 3 91.79 4.2
 5 -11 -3 73.79 5.7
 5 -11 -3 94.69 4.2
 -5 -11 3 85.69 3.8
 -5 11 3 83.79 4.5
 5 11 -3 87.89 3.7
 -5 11 3 89.29 4.3
 -3 -11 3 198.58 7
 3 -11 -3 210.18 7.2
 3 -11 -3 192.78 9.4
 3 -11 -3 191.08 6.9
 -3 -11 3 195.18 6.8
 -3 11 3 201.88 7.1
 3 11 -3 194.18 7
 -1 -11 3 26.3 2.3
 1 -11 -3 31.8 2.4
 -1 -11 3 28.7 2.2
 1 -11 -3 28.8 2.5
 1 11 -3 33 2.4
 -1 11 3 28.8 2.7
 -1 11 3 24.8 2.3
 1 11 -3 31.9 2.5
 1 -11 3 4.6 1.8
 -1 -11 -3 3.2 1.3
 1 -11 3 6.4 2
 1 11 3 1.7 1
 1 11 3 1.7 1.1
 -1 11 -3 1 1.1
 -1 11 -3 4.2 1.3
 3 -11 3 199.08 7.8
 -3 -11 -3 190.58 7.2
 -3 -11 -3 184.08 7.2
 3 -11 3 196.68 7
 3 11 3 198.68 7.3
 3 11 3 208.88 6.8
 -3 11 -3 193.98 7.2
 -3 11 -3 198.48 7.2
 -5 -11 -3 10.5 1.8
 5 -11 3 6.4 1.8
 5 -11 3 6.3 1.4
 -5 -11 -3 9.4 1.5
 -5 11 -3 11.7 1.8
 5 11 3 10.1 1.5
 -5 11 -3 7.8 1.6
 5 11 3 10.3 1.8
 7 -11 3 10.2 1.6
 -7 -11 -3 10 1.9
 7 -11 3 6.3 1.9
 7 11 3 12.5 1.9
 -7 11 -3 5.2 1.5
 -7 11 -3 6 1.5
 7 11 3 11.5 1.4
 -9 -11 -3 107.39 5.1
 9 -11 3 105.59 5.9
 9 -11 3 100.99 4.7
 9 11 3 98.89 3.7
 -9 11 -3 105.29 5.1
 11 -11 3 311.77 12.2
 -11 -11 -3 320.07 10.6
 -11 11 -3 306.37 10.8
 -13 -11 -3 254.87 9.2
 13 -11 3 251.27 11
 -13 11 -3 254.27 12.8
 -13 11 -3 260.77 9.6
 -15 -11 -3 31.5 3.3
 15 -11 3 33.6 4.8
 -15 11 -3 32.9 5.7
 -17 -11 -3 128.89 6.1
 17 -11 3 130.09 8.3
 -17 11 -3 136.79 6.7
 -19 -11 -3 0.8 1.5
 -19 11 -3 1.5 1.6
 -21 -11 -3 9.7 2.3
 -21 11 -3 3.5 2.1
 -23 -11 -3 44.3 4.2
 -23 11 -3 54.59 4.9
 -22 -12 3 81.99 4.7
 22 -12 -3 66.09 7.3
 -22 12 3 79.19 5.4
 20 -12 -3 -0.6 2.3
 -20 -12 3 8.1 2
 -20 12 3 14.2 2.6
 -18 -12 3 4.1 1.7
 18 -12 -3 3.4 2.8
 -18 12 3 3.1 1.7
 -16 -12 3 76.19 4.3
 16 -12 -3 86.19 6.9
 -16 12 3 71.19 4.6
 -14 -12 3 245.78 8.5
 -14 -12 3 218.98 10.6
 -14 -12 3 242.08 7.9
 14 -12 -3 241.88 11.8
 -12 -12 3 88.09 4.5
 -12 -12 3 91.19 5.9
 12 -12 -3 80.99 6.3
 -12 -12 3 84.09 4
 -12 12 3 93.59 4.9
 -10 -12 3 68.59 4.8
 -10 -12 3 78.49 4.1
 10 -12 -3 72.19 5.9
 -10 -12 3 79.49 3.7
 -10 12 3 79.19 4.4
 -8 -12 3 50.39 2.9
 -8 -12 3 48.1 3.3
 8 -12 -3 53.59 5.1
 8 12 -3 49.4 2.4
 8 12 -3 50.59 2.6
 -8 12 3 45.3 3.3
 -6 -12 3 18.4 2.1
 6 -12 -3 17.1 3.3
 -6 -12 3 19.7 2.3
 -6 12 3 18.4 2.3
 6 12 -3 19.8 1.9
 -4 -12 3 96.59 4.3
 -4 -12 3 95.99 4.5
 4 -12 -3 87.19 6.3
 4 -12 -3 100.29 4.5
 4 12 -3 83.89 4.3
 -4 12 3 90.49 4.6
 -4 12 3 90.89 4.8
 4 12 -3 90.29 4.1
 -2 -12 3 1.9 1
 2 -12 -3 -0.2 1
 2 -12 -3 4.4 2.6
 -2 -12 3 2.5 1.3
 2 -12 -3 2.5 1
 -2 12 3 5.6 1.5
 2 12 -3 2.9 1.1
 2 12 -3 1.5 1.2
 -2 12 3 -0.9 1.1
 0 -12 3 116.19 6.2
 0 -12 -3 131.49 5.3
 0 -12 3 123.39 5.1
 0 -12 -3 126.99 5.5
 0 12 3 131.09 6.5
 0 12 3 123.29 5.2
 0 12 -3 123.49 5.3
 0 12 -3 126.29 5.5
 2 -12 3 29.4 3.3
 -2 -12 -3 28.4 3
 2 -12 3 32.6 2.5
 -2 -12 -3 28.9 2.4
 -2 12 -3 26.9 3
 -2 12 -3 34.4 2.8
 2 12 3 32 3
 2 12 3 39.5 2.7
 4 -12 3 14.1 2.2
 -4 -12 -3 11.1 2
 -4 -12 -3 12.4 1.8
 4 -12 3 14.3 2.6
 -4 12 -3 10.6 1.9
 4 12 3 12.3 2.1
 4 12 3 12 1.7
 -4 12 -3 13.3 2.1
 6 -12 3 7.5 2.1
 -6 -12 -3 7.7 1.6
 -6 -12 -3 6.3 1.7
 -6 12 -3 6.2 1.5
 6 12 3 7.3 1.6
 6 12 3 8.2 1.4
 -8 -12 -3 157.98 6.6
 8 12 3 166.38 6.1
 -8 12 -3 161.38 6.8
 8 12 3 155.38 5.4
 10 -12 3 691.73 22.2
 -10 -12 -3 731.93 20.7
 10 12 3 726.13 18.7
 -10 12 -3 700.53 21
 10 12 3 742.73 19.2
 -12 -12 -3 160.08 6.8
 12 -12 3 159.38 8.3
 -12 12 -3 162.58 7.1
 14 -12 3 98.79 6.5
 -14 -12 -3 94.49 5.1
 -14 12 -3 94.09 5.5
 16 -12 3 24.7 4.4
 -16 -12 -3 31.8 3.5
 -16 12 -3 27.8 3.5
 -18 -12 -3 48.8 4
 18 -12 3 52.19 6.4
 -18 12 -3 51.79 4.4
 -20 -12 -3 16.1 2.7
 -20 12 -3 12.8 2.8
 -22 12 -3 -3.2 1.9
 21 -13 -3 2.6 3.1
 -21 -13 3 1.6 1.6
 -21 13 3 2.5 1.9
 19 -13 -3 23.4 4.7
 -19 -13 3 21.2 2.7
 -19 13 3 26.7 3.6
 17 -13 -3 32.3 5.1
 -17 -13 3 32.5 2.8
 -17 13 3 36.5 4
 15 -13 -3 17.5 4
 -15 -13 3 21.4 2.6
 -15 13 3 15.3 2.6
 -13 -13 3 1.4 1.5
 13 -13 -3 -0.1 2
 -13 -13 3 4.7 1.8
 -13 -13 3 3.8 2.2
 -13 13 3 1.2 1.4
 -11 -13 3 54.49 4.8
 -11 -13 3 60.49 3.8
 -11 -13 3 60.39 3.4
 11 -13 -3 55.89 5.6
 -11 13 3 53.99 4.6
 -9 -13 3 4.1 1.3
 9 -13 -3 5.3 2.4
 -9 -13 3 4.3 1.5
 -9 13 3 2.7 1.3
 9 13 -3 4.6 0.9
 9 13 -3 5.7 0.8
 7 -13 -3 25.4 4.1
 -7 -13 3 29.5 2.7
 -7 -13 3 25.3 2.3
 7 13 -3 29.5 2.1
 7 13 -3 28.5 3.2
 -7 13 3 25.7 2.9
 -5 -13 3 87.19 4.6
 5 -13 -3 89.89 6.5
 -5 -13 3 95.49 4.5
 5 13 -3 91.49 4.2
 5 13 -3 94.59 4.6
 -5 13 3 102.69 6.7
 3 -13 -3 19.3 3.8
 -3 -13 3 16.4 2.3
 -3 13 3 13.7 2.1
 3 13 -3 17.7 2.2
 3 13 -3 13.1 2
 1 -13 -3 21 4.2
 1 -13 -3 21.1 2.5
 -1 -13 3 26.7 3.7
 -1 13 3 28.1 3.2
 1 13 -3 25.6 2.5
 1 13 -3 24.9 4.3
 -1 13 3 25.3 2.4
 -1 -13 -3 60.49 3.8
 1 -13 3 59.59 4.3
 1 13 3 54.99 3.4
 1 13 3 49.8 3.8
 -1 13 -3 51.99 3.5
 -1 13 -3 53.09 3.6
 -3 -13 -3 54.59 3.7
 3 -13 3 47.5 3.9
 3 13 3 51.29 3.2
 -3 13 -3 54.59 3.6
 5 -13 3 22.3 3.2
 -5 -13 -3 22.8 2.8
 -5 13 -3 27.6 3
 5 13 3 22.9 2.3
 5 13 3 26.3 2.8
 -7 -13 -3 8.7 2.1
 7 -13 3 9.3 2.5
 -7 13 -3 7.6 2
 7 13 3 6.1 1.7
 7 13 3 7 1.3
 9 -13 3 270.47 10.8
 -9 -13 -3 264.67 9.7
 -9 13 -3 274.07 10
 9 13 3 265.47 8.1
 -11 -13 -3 16.7 2.5
 11 -13 3 17.1 3.3
 -11 13 -3 23.8 3.6
 11 13 3 19.4 1.3
 13 -13 3 5.9 2.4
 -13 -13 -3 7.5 2.1
 -13 13 -3 4.3 2
 -15 -13 -3 1 1.6
 15 -13 3 2.8 2.1
 -15 13 -3 0.4 1.5
 -17 -13 -3 6.7 2.1
 17 -13 3 7 2.9
 -17 13 -3 5.6 2.3
 -19 -13 -3 -0.2 1.7
 -19 13 -3 0.3 1.8
 -21 -13 -3 7.3 2.4
 -21 13 -3 9.3 2.9
 -20 -14 3 -2.6 1.5
 20 -14 -3 2.3 3
 -20 14 3 3 2.2
 18 -14 -3 6.8 3.1
 -18 -14 3 6.8 1.8
 -18 14 3 4.4 2.2
 16 -14 -3 77.29 7.5
 -16 -14 3 61.89 4.2
 -16 14 3 65.49 4.8
 -14 -14 3 152.98 9.8
 -14 -14 3 161.18 6.8
 14 -14 -3 160.38 9.6
 -14 14 3 160.38 7.5
 -12 -14 3 125.79 8.3
 -12 -14 3 125.29 5.8
 12 -14 -3 125.09 8.1
 -12 14 3 138.79 6.5
 -10 -14 3 182.58 8.5
 -10 -14 3 190.08 7.3
 10 -14 -3 167.58 9.4
 -10 14 3 173.28 7.5
 8 -14 -3 55.89 5.5
 -8 -14 3 68.99 4.1
 -8 14 3 59.79 4.4
 8 14 -3 56.99 3.3
 8 14 -3 71.39 3.1
 6 -14 -3 58.39 5.4
 -6 -14 3 57.29 3.8
 -6 14 3 58.19 3.9
 6 14 -3 58.09 3.6
 6 14 -3 66.69 3.3
 4 -14 -3 238.48 11.4
 -4 -14 3 259.07 9.1
 -4 14 3 257.17 9.1
 4 14 -3 255.07 8.5
 4 14 -3 255.17 9
 -2 -14 3 22 3.5
 2 -14 -3 23.8 4.2
 -2 14 3 23.5 2.7
 2 14 -3 23.9 2.9
 2 14 -3 23.5 2.6
 0 -14 -3 4.3 2.6
 0 -14 -3 1.8 1.3
 0 -14 3 1.4 1.8
 0 14 -3 1.7 1.1
 0 14 3 1 1.2
 0 14 -3 3.1 1.3
 -2 -14 -3 75.79 4.4
 2 -14 3 68.39 4.7
 2 14 3 66.79 3.8
 2 14 3 67.79 4.4
 -2 14 -3 68.69 4.1
 -4 -14 -3 43.2 3.4
 4 -14 3 43 3.7
 4 14 3 37.5 2.8
 -4 14 -3 34.9 3.3
 4 14 3 37.7 3.7
 6 -14 3 171.38 7.8
 -6 -14 -3 170.38 7.2
 -6 14 -3 170.78 7.4
 6 14 3 181.08 6.4
 6 14 3 173.78 7.1
 8 -14 3 33.1 4
 -8 -14 -3 34.1 3.1
 -8 14 -3 32.3 4.4
 8 14 3 30.4 2.7
 8 14 3 30.3 2.3
 -10 -14 -3 22.3 2.9
 10 -14 3 21.7 3.4
 10 14 3 21.7 1.8
 -10 14 -3 25 3.1
 10 14 3 24.5 2.3
 12 -14 3 134.19 7.6
 -12 -14 -3 143.79 6.6
 -12 14 -3 135.99 6.8
 14 -14 3 61.79 5.6
 -14 -14 -3 74.19 4.7
 -14 14 -3 64.89 4.8
 -16 -14 -3 42.4 5.1
 16 -14 3 39.2 5.2
 -16 14 -3 44.7 4.4
 18 -14 3 13.1 3.5
 -18 -14 -3 11.5 2.6
 -18 14 -3 7.5 2.4
 -20 -14 -3 6.3 2.2
 -20 14 -3 9.9 3.3
 19 -15 -3 21.7 4.7
 -19 -15 3 18.9 2.8
 -19 15 3 16.6 3.5
 17 -15 -3 1.7 2.4
 -17 15 3 0.9 1.9
 15 -15 -3 46.6 6.2
 -15 -15 3 37.8 3.5
 -15 15 3 43.9 4.2
 13 -15 -3 1.3 2.2
 -13 -15 3 0.6 1.5
 -13 -15 3 -0.5 2.3
 -13 15 3 0.7 1.4
 -11 -15 3 10.5 2.3
 11 -15 -3 14.8 3.6
 -11 -15 3 11.6 3.5
 -11 15 3 9.8 2.2
 -9 -15 3 31.3 3.9
 -9 -15 3 36.9 3.4
 9 -15 -3 39 5.3
 9 15 -3 41.1 2.2
 9 15 -3 34.9 2.3
 -9 15 3 31.3 3.5
 -7 -15 3 122.59 5.7
 7 -15 -3 124.19 7.9
 7 15 -3 116.19 5.2
 -7 15 3 127.09 6
 7 15 -3 117.49 4.8
 5 -15 -3 0.8 1.9
 -5 -15 3 2.7 1.4
 -5 15 3 2.1 1.6
 5 15 -3 4.5 1.3
 5 15 -3 2.6 1.4
 3 -15 -3 127.99 8
 3 15 -3 115.69 5.8
 -3 15 3 120.09 5.7
 3 15 -3 117.39 5.3
 1 -15 -3 6 3
 1 -15 -3 4.2 1.6
 -1 -15 3 3.4 2.1
 -1 15 3 0.3 1.3
 1 15 -3 2.6 1.3
 -1 -15 -3 16.3 2.5
 1 -15 3 14 2.7
 1 15 3 15.7 2.3
 -1 15 -3 14.9 2.3
 -3 -15 -3 10.2 2.1
 3 -15 3 12.1 2.6
 -3 15 -3 10.8 2.2
 3 15 3 9.2 1.8
 5 -15 3 44.1 4
 -5 -15 -3 48.5 3.7
 5 15 3 47.3 3.2
 5 15 3 42.1 3.8
 -5 15 -3 45.1 3.7
 7 -15 3 51.69 4.3
 -7 -15 -3 50.49 3.9
 -7 15 -3 40.4 3.6
 7 15 3 46.2 3.6
 7 15 3 44.9 3
 -9 -15 -3 116.19 6
 9 -15 3 113.79 6.6
 -9 15 -3 108.29 6.1
 9 15 3 110.99 4.5
 9 15 3 108.69 5
 11 -15 3 3.3 2.2
 11 15 3 4.4 0.9
 11 15 3 6.1 1.1
 -11 15 -3 5.2 2
 13 -15 3 65.79 5.4
 -13 -15 -3 58.59 4.4
 -13 15 -3 56.29 4.7
 15 -15 3 31.6 4.5
 -15 -15 -3 31.2 3.8
 -15 15 -3 24.5 3.6
 -17 -15 -3 26.4 3.4
 17 -15 3 25.1 4.3
 -17 15 -3 23.6 3.7
 -19 -15 -3 0 1.8
 -19 15 -3 -1.4 1.8
 -18 -16 3 3.1 1.7
 18 -16 -3 4.1 2.8
 -18 16 3 2 2.1
 -16 -16 3 15.6 2.5
 16 -16 -3 9.2 3.6
 -16 16 3 7 2.5
 14 -16 -3 33.5 4.9
 -14 -16 3 37.8 3.8
 -14 16 3 33.6 4.1
 -12 -16 3 -1.2 1.5
 -12 -16 3 3.7 2.7
 12 -16 -3 1.6 2.2
 -12 16 3 0.2 1.4
 -10 -16 3 43.4 4.5
 -10 -16 3 45.4 3.7
 10 -16 -3 41.2 5.4
 -10 16 3 48.1 4.1
 -8 -16 3 74.79 4.6
 -8 -16 3 72.59 5
 8 -16 -3 75.59 6.2
 -8 16 3 74.69 4.9
 8 16 -3 83.79 4.2
 8 16 -3 86.39 4.9
 -6 -16 3 103.79 5.5
 6 -16 -3 109.89 7.3
 -6 16 3 106.79 5.7
 6 16 -3 102.59 4.7
 6 16 -3 103.39 5.3
 4 -16 -3 8.3 2.8
 -4 16 3 9.5 2.1
 4 16 -3 9.4 2.1
 4 16 -3 10 1.8
 -2 -16 3 14.2 3.2
 2 -16 -3 15.7 3.9
 2 16 -3 17.4 2.5
 0 -16 3 32.5 3.9
 0 -16 -3 27.5 3.3
 0 -16 -3 24.5 4.8
 0 16 -3 25.3 3
 0 16 3 32.4 3.3
 -2 -16 -3 -2.1 1.2
 2 -16 3 -0.4 1.8
 2 16 3 -1.2 1
 -2 16 -3 1.3 1.5
 4 -16 3 20.3 3.1
 -4 -16 -3 23.9 3.1
 -4 16 -3 24.9 3.2
 4 16 3 27.6 2.6
 6 -16 3 113.49 6.1
 -6 -16 -3 118.89 6
 -6 16 -3 117.09 6.1
 6 16 3 115.69 6
 6 16 3 112.19 5.1
 8 -16 3 66.39 5.1
 -8 -16 -3 73.99 4.9
 -8 16 -3 73.69 4.9
 8 16 3 72.19 3.7
 8 16 3 72.09 4.5
 10 -16 3 13.5 3.1
 -10 -16 -3 10 2.4
 10 16 3 11.9 1.6
 -10 16 -3 8.5 2.2
 12 -16 3 116.19 7.2
 -12 -16 -3 125.19 6.4
 -12 16 -3 132.19 7
 -14 -16 -3 5.8 2.2
 14 -16 3 12.5 3.2
 -14 16 -3 7.2 2.3
 -16 -16 -3 26.5 3.4
 16 -16 3 29.5 5.2
 15 -17 -3 105.79 8
 -15 -17 3 105.19 5.8
 -15 17 3 106.99 6.6
 13 -17 -3 43.5 5.8
 -13 -17 3 45.5 3.8
 -13 17 3 48.7 4.4
 11 -17 -3 91.39 7.1
 -11 -17 3 92.29 6.5
 -11 -17 3 102.89 5.6
 -11 17 3 93.39 5.9
 -9 -17 3 70.29 5.5
 9 -17 -3 76.39 6.5
 -9 -17 3 80.69 5.1
 9 17 -3 78.49 5.4
 9 17 -3 84.69 3.4
 -9 17 3 75.89 5.2
 -7 -17 3 29.6 3.4
 7 -17 -3 33.2 4.7
 7 17 -3 28.7 2.6
 -7 17 3 34.9 3.8
 7 17 -3 36.5 3.5
 5 -17 -3 70.09 6.3
 5 17 -3 62.29 4.6
 5 17 -3 70.49 4.1
 -5 17 3 72.59 4.8
 -3 -17 3 19.8 4.8
 3 -17 -3 24.6 4.4
 -3 17 3 18.6 2.7
 3 17 -3 22.9 2.8
 -1 -17 3 11.6 2.8
 1 -17 -3 5.5 3
 -1 17 3 13.3 2.3
 1 17 -3 8.8 2.1
 1 -17 3 3.6 2.2
 -1 -17 -3 3.7 3.3
 -1 -17 -3 3.8 1.8
 -1 17 -3 4.4 1.7
 3 -17 3 9.9 2.7
 -3 -17 -3 12.5 2.3
 -3 17 -3 11.3 2.5
 3 17 3 9.9 2
 5 -17 3 15.6 3.1
 -5 -17 -3 14.5 2.8
 -5 17 -3 11.7 2.4
 5 17 3 12.5 2.1
 -7 -17 -3 58.79 4.3
 7 -17 3 52.99 4.5
 7 17 3 58.59 4.6
 7 17 3 59.39 3.6
 -7 17 -3 56.09 4.5
 9 -17 3 97.79 6.3
 -9 -17 -3 101.79 5.7
 9 17 3 89.49 4.9
 9 17 3 97.39 4.3
 -9 17 -3 93.89 6
 11 -17 3 108.79 6.9
 -11 -17 -3 119.79 6.4
 -11 17 -3 120.49 6.9
 13 -17 3 31.6 4.2
 -13 -17 -3 41 4.3
 -13 17 -3 34.1 4.2
 -15 -17 -3 46.5 4.3
 15 -17 3 46.3 5.3
 -15 17 -3 41.5 4.7
 14 -18 -3 4.7 3.1
 -14 -18 3 -0.1 1.7
 -14 18 3 1.5 2
 -12 -18 3 5.6 2.1
 12 -18 -3 9.1 3.3
 -10 -18 3 2.3 1.8
 10 -18 -3 -1.3 2.5
 -10 18 3 1.9 1.8
 8 -18 -3 13.6 3.7
 -8 -18 3 13.2 3.3
 -8 -18 3 13.5 2.5
 -8 18 3 10.9 2.7
 8 18 -3 13.1 3.3
 8 18 -3 11.8 1.9
 6 -18 -3 5.4 2.8
 6 18 -3 4.7 2.5
 6 18 -3 6.6 1.6
 -6 18 3 4.5 1.8
 -4 -18 3 31.8 4.5
 4 -18 -3 17.4 3.7
 4 18 -3 20.9 2.6
 -4 18 3 19.7 2.8
 2 -18 -3 7.4 3.1
 -2 -18 3 9.1 2.6
 -2 18 3 9.6 2.1
 2 18 -3 11.7 2.3
 0 -18 3 14.7 2.6
 0 -18 -3 10.1 3.7
 0 18 -3 16.5 2.6
 0 18 3 16.8 2.7
 2 -18 3 32 3.5
 -2 -18 -3 32.6 5.7
 -2 -18 -3 36.3 3.9
 -2 18 -3 31.1 3.6
 2 18 3 24.7 3
 -4 -18 -3 4.2 2
 -4 18 -3 1.7 1.8
 4 18 3 2.5 1.4
 6 -18 3 12.7 2.7
 -6 -18 -3 18.7 2.9
 -6 18 -3 16.8 2.7
 6 18 3 16.2 2.3
 8 -18 3 5.9 2.6
 -8 -18 -3 4.4 2.1
 -8 18 -3 4.5 2.1
 8 18 3 6.4 1.8
 10 -18 3 2.1 2.3
 -10 -18 -3 1.4 1.7
 -10 18 -3 3.1 2
 -12 -18 -3 -0.8 1.9
 12 -18 3 1.2 2.4
 -12 18 -3 3.9 2
 -11 -19 3 61.59 4.8
 11 -19 -3 62.79 6.5
 -11 19 3 69.19 5.3
 9 -19 -3 131.39 8.7
 -9 -19 3 128.19 6.7
 7 -19 -3 72.69 6.3
 -7 19 3 67.79 5
 7 19 -3 59.19 3.9
 -5 -19 3 19.1 4.2
 5 -19 -3 19.1 3.7
 5 19 -3 15.6 2.4
 -5 19 3 20.2 3.2
 3 -19 -3 -1.3 2.5
 3 19 -3 1.7 1.9
 -3 19 3 2.1 1.8
 1 -19 -3 0.2 2.7
 1 19 -3 3.4 1.6
 -1 19 3 0.7 1.5
 -1 -19 -3 5.2 3.4
 1 19 3 3.2 1.7
 -1 19 -3 7 2.3
 -3 -19 -3 4.4 1.8
 -3 -19 -3 2.5 3.5
 3 19 3 2.2 1.7
 -3 19 -3 2.2 1.6
 -5 -19 -3 0.5 1.7
 -5 19 -3 -1.3 1.6
 7 -19 3 5 2.4
 -7 -19 -3 8.3 2.5
 7 19 3 7 1.7
 -7 19 -3 6.5 2.4
 9 -19 3 48 4.9
 -9 -19 -3 57.09 4.7
 -11 -19 -3 16.1 2.9
 11 -19 3 10.3 2.8
 -11 19 -3 12.3 3
 6 -20 -3 16.3 4
 -6 -20 3 8.1 5.5
 6 20 -3 5 2.1
 -6 20 3 13 5
 4 -20 -3 0.6 2.9
 4 20 -3 1 1.6
 -4 20 3 3.6 1.9
 2 -20 -3 3.1 2.9
 2 20 -3 8.8 2.3
 -2 20 3 5.1 2.1
 0 -20 -3 1.4 2.8
 0 20 3 -0.2 1.7
 0 20 -3 2.8 2.2
 -2 -20 -3 11.2 3.8
 -2 20 -3 6.8 2.2
 2 20 3 6.8 2.1
 -4 -20 -3 2.4 3.9
 -4 20 -3 1.6 2.1
 4 20 3 0 1.5
 -6 -20 -3 18.8 3.3
 6 20 3 16.8 4.3
 -6 20 -3 30.1 6
 -28 0 4 4.8 1.7
 -26 0 4 116.09 5.3
 -24 0 4 140.69 5.6
 -20 0 4 233.28 7.3
 -18 0 4 0.2 0.7
 -18 0 4 -0.8 2.2
 -16 0 4 64.69 6.4
 -16 0 4 74.79 2.8
 16 0 -4 70.39 5.4
 14 0 -4 514.75 17.3
 -14 0 4 521.95 13.3
 -14 0 4 506.85 18.7
 -12 0 4 1361.06 38.4
 -12 0 4 1378.76 34
 12 0 -4 1398.26 38
 10 0 -4 262.87 9.6
 -10 0 4 264.77 9.9
 -10 0 4 253.37 6.6
 -8 0 4 2 0.9
 8 0 -4 3.3 1.3
 6 0 -4 1656.83 42.6
 -6 0 4 1651.73 42.7
 2 0 -4 3087.09 81.99
 -2 0 4 3072.09 81.99
 -2 0 -4 14.9 1
 2 0 4 12.8 0.9
 -4 0 -4 331.77 8.9
 4 0 4 334.27 8.8
 6 0 4 113.29 3.5
 -6 0 -4 114.09 3.7
 -8 0 -4 733.83 19
 -8 0 -4 724.53 20.8
 8 0 4 735.03 18.5
 -10 0 -4 483.85 15.4
 -10 0 -4 486.25 13.2
 10 0 4 487.15 12.4
 -12 0 -4 144.89 5
 12 0 4 147.29 4.1
 -12 0 -4 144.79 7.1
 -14 0 -4 515.35 14.7
 -14 0 -4 546.65 18.2
 -16 0 -4 1.7 2
 -16 0 -4 5.6 1.3
 -18 0 -4 217.78 7.7
 -20 0 -4 70.49 4.1
 -22 0 -4 109.99 5.4
 -24 0 -4 1.5 1.5
 -26 0 -4 20.1 2.8
 -28 0 -4 19.1 3.3
 -27 -1 4 23 2.8
 -27 1 4 34.1 3.1
 -25 -1 4 13.4 2.2
 -25 1 4 16.9 2.3
 -23 1 4 2.3 1.3
 -21 -1 4 153.68 5.4
 -19 -1 4 81.69 3.2
 19 -1 -4 80.39 6.4
 -19 1 4 72.39 3.3
 -17 -1 4 22.7 1.5
 -17 -1 4 22 3.8
 17 -1 -4 28.2 4.4
 -17 1 4 23.4 1.7
 -17 1 4 29.5 4.8
 -15 -1 4 7.3 2.2
 -15 -1 4 2.7 0.6
 15 -1 -4 3.5 1.8
 -15 1 4 4.5 1.8
 -15 1 4 3.8 0.8
 15 1 -4 4.8 2
 13 -1 -4 5.1 1.7
 -13 -1 4 7.3 2.3
 -13 -1 4 6.9 0.6
 -13 1 4 6.7 2.2
 13 1 -4 5.4 1.7
 -13 1 4 7.1 0.8
 -11 -1 4 2.3 1.6
 11 -1 -4 4.5 1.8
 -11 1 4 2.5 0.5
 11 1 -4 2.3 1.2
 -9 -1 4 993.5 27.6
 9 1 -4 991.5 27.3
 -9 1 4 985.2 24.5
 7 1 -4 464.55 13.6
 -7 1 4 451.95 14.1
 5 -1 -4 560.34 16.5
 -5 -1 4 610.74 16.4
 -5 1 4 605.04 16.8
 5 1 -4 585.34 16.2
 3 -1 -4 62.99 1.9
 3 -1 -4 68.59 3.3
 -3 -1 4 68.59 2.9
 -3 1 4 70.19 3.5
 -3 1 4 62.29 2
 3 1 -4 67.19 2.8
 -1 -1 4 760.32 19.1
 1 -1 -4 797.92 19.2
 1 1 -4 751.02 19.4
 1 1 -4 800.92 19.1
 -1 1 4 728.73 19.2
 -1 -1 -4 2500.75 74.19
 1 -1 4 2645.94 73.69
 1 1 4 2518.25 74.29
 -1 1 -4 2582.84 73.79
 3 -1 4 19.9 1.1
 -3 -1 -4 22.8 1.3
 3 1 4 20.7 1.2
 -3 1 -4 23 1.2
 -5 -1 -4 5 0.8
 5 -1 4 3.8 0.6
 -5 1 -4 4.7 1.1
 5 1 4 4.6 0.7
 -5 1 -4 7.3 0.9
 7 -1 4 241.18 6.9
 -7 -1 -4 246.48 7.2
 -7 1 -4 266.87 8.7
 7 1 4 256.27 6.8
 -7 1 -4 254.07 7.3
 -9 -1 -4 5.1 0.9
 9 -1 4 6.9 0.8
 -9 -1 -4 4.2 1.3
 -9 1 -4 6 1.9
 -9 1 -4 5.6 0.9
 9 1 4 5.5 0.6
 -11 -1 -4 103.19 3.8
 11 -1 4 97.39 3.2
 -11 -1 -4 92.99 5.4
 11 1 4 104.89 2.9
 -11 1 -4 101.19 3.9
 -11 1 -4 104.19 5.6
 13 -1 4 165.58 4.7
 -13 -1 -4 167.48 5.7
 -13 -1 -4 184.28 8.3
 -13 1 -4 163.38 8
 -13 1 -4 160.88 5.7
 -15 -1 -4 6.5 1.4
 -15 -1 -4 5.7 2
 -15 1 -4 5.2 2.2
 -15 1 -4 6.7 1.4
 -17 -1 -4 42.3 4.8
 -17 -1 -4 36.4 2.7
 -17 1 -4 38.8 2.7
 -17 1 -4 35.6 4.7
 -19 -1 -4 -1.3 1
 -19 1 -4 0.4 1.1
 -21 -1 -4 16.2 2.4
 -21 1 -4 12.7 2.2
 -23 -1 -4 4.7 1.9
 -23 1 -4 7.8 1.8
 -25 -1 -4 2.8 1.5
 -25 1 -4 5.3 1.8
 -27 -1 -4 74.69 5.4
 -27 1 -4 82.39 5.5
 -28 -2 4 23.9 2.9
 -28 2 4 22.4 2.8
 -26 -2 4 72.29 4.1
 -26 2 4 76.19 4.3
 -24 -2 4 93.99 6.3
 -24 2 4 97.99 4.7
 -22 -2 4 196.18 6.7
 -22 2 4 204.68 7.1
 20 -2 -4 4.5 2.4
 -20 -2 4 1.5 0.8
 -20 2 4 0.7 1
 18 -2 -4 24.3 3.8
 -18 -2 4 26.7 4.2
 -18 -2 4 35.8 1.9
 -18 2 4 35.5 2.2
 -18 2 4 18.7 4.1
 16 -2 -4 5.8 2.2
 -16 -2 4 1.4 1.6
 -16 -2 4 4.3 0.7
 -16 2 4 1.9 0.8
 -16 2 4 3 2.7
 14 -2 -4 60.79 4.8
 -14 -2 4 61.69 2
 -14 -2 4 60.19 4.9
 -14 2 4 67.09 5.3
 -14 2 4 61.69 2.6
 12 -2 -4 983.6 27.9
 -12 -2 4 930.61 27.6
 12 2 -4 989.6 27.5
 -12 2 4 956.6 24.2
 -12 2 4 910.11 28.1
 -10 -2 4 477.25 15.3
 -10 2 4 484.05 12.5
 -10 2 4 476.95 15.8
 10 2 -4 480.55 15
 -8 -2 4 502.25 15.1
 8 -2 -4 507.45 15.5
 8 2 -4 486.75 14.8
 -8 2 4 511.15 15.8
 -8 2 4 491.85 12.8
 -6 -2 4 1547.55 39.1
 6 -2 -4 1486.65 39.6
 -6 2 4 1499.85 37.4
 6 2 -4 1534.65 39
 -6 2 4 1513.85 40
 4 -2 -4 282.37 9.3
 -4 -2 4 287.17 8.4
 -4 2 4 279.77 9.4
 4 2 -4 288.87 8.3
 -4 2 4 287.87 7.6
 -2 -2 4 214.48 5.9
 2 -2 -4 198.28 7.2
 -2 -2 4 209.58 5.5
 2 -2 -4 206.68 5.7
 -2 -2 4 213.88 5.4
 2 2 -4 189.58 5.4
 -2 2 4 211.68 5.8
 2 2 -4 211.98 5.8
 2 2 -4 215.58 5.3
 0 -2 4 398.46 10.4
 0 2 -4 403.36 10.4
 2 -2 4 2706.53 77.79
 -2 2 -4 2609.14 77.99
 2 2 4 2632.24 79.39
 2 2 4 2547.15 77.49
 4 -2 4 1321.47 33
 -4 -2 -4 1325.57 33.2
 4 2 4 1276.47 33
 -4 2 -4 1376.46 33.8
 -4 2 -4 1338.87 33.2
 6 -2 4 16.2 1.1
 -6 -2 -4 15.4 1.2
 -6 2 -4 14.5 1.8
 6 2 4 14.2 1
 -6 2 -4 16.4 1.2
 8 -2 4 2 0.6
 -8 -2 -4 0.7 0.6
 -8 2 -4 -0.3 0.9
 8 2 4 0.9 0.4
 -8 2 -4 1.4 0.6
 10 -2 4 524.65 13.6
 -10 -2 -4 512.35 14.1
 10 2 4 527.55 13
 -10 2 -4 508.95 14.2
 -10 2 -4 530.05 16.4
 10 2 4 523.85 13
 -12 -2 -4 589.14 18.9
 12 -2 4 605.84 15.4
 -12 -2 -4 592.84 16.2
 -12 2 -4 601.14 19.1
 -12 2 -4 597.64 16.3
 -14 -2 -4 544.85 18.4
 14 -2 4 547.75 14
 -14 -2 -4 561.84 15.2
 -14 2 -4 523.75 15.2
 -14 2 -4 533.35 18.3
 -16 -2 -4 158.18 5.9
 -16 -2 -4 158.48 8.6
 16 -2 4 160.88 4.4
 -16 2 -4 161.88 6
 -16 2 -4 151.18 8.5
 -18 2 -4 567.74 16.5
 -20 -2 -4 33.6 3
 -20 2 -4 38.6 3.1
 -22 -2 -4 20 2.7
 -22 2 -4 19.9 2.6
 -24 -2 -4 -1.5 1.4
 -24 2 -4 3.2 1.9
 -26 -2 -4 10 2.3
 -26 2 -4 9.1 2.5
 -28 -2 -4 25.4 3.6
 -28 2 -4 21 3.5
 -27 -3 4 4.8 1.8
 -27 3 4 1.3 1.6
 -25 -3 4 45.1 3.3
 -25 3 4 53.99 3.6
 -23 -3 4 13.6 1.8
 -23 3 4 13.7 2
 -21 -3 4 3.2 1
 21 -3 -4 3.4 2.4
 -21 3 4 5.1 1.3
 19 -3 -4 35.2 5
 -19 -3 4 36.2 2
 -19 3 4 34.5 2.5
 17 -3 -4 9.3 2.8
 -17 -3 4 12.2 1.1
 -17 -3 4 12 3
 -17 3 4 10 1.4
 -17 3 4 8.9 3
 -15 -3 4 106.59 3.3
 15 -3 -4 112.59 6.9
 -15 -3 4 109.89 6.7
 -15 3 4 114.89 4.2
 -15 3 4 107.39 7.1
 13 -3 -4 263.97 10.9
 -13 -3 4 269.07 10.8
 -13 3 4 262.47 11.4
 -13 3 4 269.97 7.8
 -11 -3 4 56.39 4.7
 11 -3 -4 53.09 4.2
 -11 3 4 49.4 2.3
 -11 3 4 58.39 4.6
 -9 -3 4 195.08 7.6
 9 -3 -4 194.38 8
 -9 3 4 188.68 8.2
 -9 3 4 186.28 5.6
 7 -3 -4 1422.86 37.4
 -7 -3 4 1397.06 36.5
 -7 3 4 1365.86 37.7
 -7 3 4 1401.46 34.7
 5 -3 -4 1943.21 49.4
 -5 -3 4 1964.5 46.5
 -5 -3 4 1953.2 48.2
 -5 -3 4 1793.52 46.7
 -5 3 4 1924.51 47
 -5 3 4 1888.81 47.1
 -5 3 4 1890.41 49.7
 3 -3 -4 90.59 4.5
 -3 -3 4 94.69 2.7
 -3 -3 4 90.09 2.7
 -3 -3 4 93.49 3.2
 3 -3 -4 91.29 3
 3 3 -4 91.49 2.6
 3 3 -4 87.79 2.5
 -3 3 4 83.99 2.8
 -3 3 4 94.89 3.1
 -1 -3 4 701.03 17.7
 1 3 -4 700.43 17.7
 1 3 -4 712.83 17.6
 -1 3 4 704.23 18
 -1 3 4 696.53 17.7
 1 -3 4 712.93 17.9
 -1 -3 -4 705.33 18.1
 1 3 4 693.13 18.1
 1 3 4 709.73 17.7
 -1 3 -4 691.03 17.9
 3 -3 4 949.01 24.4
 -3 -3 -4 946.11 24.6
 3 -3 4 949.4 24.6
 3 3 4 980.9 24.1
 -3 3 -4 961 24.7
 -3 3 -4 1009.5 24.5
 3 3 4 976 24.6
 5 -3 4 1.7 0.8
 5 -3 4 2.3 0.6
 -5 -3 -4 2.3 0.7
 -5 3 -4 3.9 0.8
 -5 3 -4 0.6 0.7
 5 3 4 2.4 0.6
 5 3 4 3.3 0.5
 -7 -3 -4 1974.2 49.7
 7 -3 4 1994.7 50.99
 7 -3 4 1990.5 49.4
 7 3 4 2009.3 49.1
 -7 3 -4 2010.3 51.19
 7 3 4 1980.4 48.9
 -7 3 -4 1994.8 49.7
 -9 -3 -4 264.57 8
 9 -3 4 271.47 7.7
 -9 3 -4 275.97 8.2
 9 3 4 273.07 7
 9 3 4 268.17 7.1
 11 -3 4 871.61 22.7
 -11 -3 -4 907.11 23.3
 -11 -3 -4 908.01 25.9
 -11 3 -4 889.11 25.9
 -11 3 -4 873.31 23.4
 13 -3 4 117.29 3.9
 -13 -3 -4 116.09 4.5
 -13 -3 -4 114.29 6.5
 -13 3 -4 116.89 6.6
 -13 3 -4 117.29 4.7
 -15 -3 -4 393.36 11.8
 15 -3 4 406.86 10.7
 -15 3 -4 392.86 12
 -15 3 -4 402.76 15.2
 -17 -3 -4 106.19 4.7
 17 -3 4 103.59 3.2
 -17 -3 -4 107.19 7.3
 -17 3 -4 109.59 7.3
 -17 3 -4 97.89 4.7
 -19 -3 -4 221.78 8
 -19 3 -4 223.98 8.2
 -21 -3 -4 37.4 3.2
 -21 3 -4 32 3.1
 -23 -3 -4 5.6 1.9
 -23 3 -4 4.5 1.9
 -25 -3 -4 11.8 2.4
 -27 -3 -4 -2 2
 -27 3 -4 2.1 2.2
 -28 -4 4 12.6 2.4
 -28 4 4 15.9 2.7
 -26 -4 4 -0.6 1.5
 -26 4 4 -0.5 1.4
 -24 -4 4 14.3 2
 -24 4 4 9.6 1.9
 -22 -4 4 6.2 1.4
 22 -4 -4 14.4 3.9
 -22 4 4 4.7 1.6
 -20 -4 4 1.4 1
 20 -4 -4 4.7 3.4
 -20 4 4 0.7 1.1
 -18 -4 4 3.2 2.1
 -18 -4 4 1.1 0.8
 18 -4 -4 1.5 2
 -18 4 4 1.7 1
 16 -4 -4 35.7 4.9
 -16 -4 4 34 1.7
 -16 4 4 31.2 5
 14 -4 -4 38.5 4.2
 -14 -4 4 38.3 4
 -14 -4 4 40.7 1.6
 -14 4 4 38.3 2.3
 -14 4 4 43.3 5.5
 -12 -4 4 0.2 1.1
 12 -4 -4 0.8 1.1
 -12 4 4 0.3 0.5
 -12 4 4 0.5 1.3
 10 -4 -4 22 3.5
 -10 -4 4 14.5 2.3
 -10 4 4 16.4 1.4
 -8 -4 4 95.79 4.7
 -8 -4 4 93.39 2.7
 8 -4 -4 88.09 5.1
 -8 4 4 98.99 3.4
 -8 4 4 94.29 3.3
 -6 -4 4 215.58 5.9
 6 -4 -4 225.78 8.5
 -6 -4 4 220.78 7.3
 -6 -4 4 219.58 5.8
 -6 4 4 216.08 6.4
 -6 4 4 210.08 6.3
 -6 4 4 223.48 8.8
 -4 -4 4 128.89 4.5
 4 -4 -4 125.49 5.8
 -4 -4 4 126.49 3.8
 4 -4 -4 131.89 4.1
 -4 -4 4 134.19 3.8
 4 4 -4 124.89 3.5
 4 4 -4 133.59 3.5
 -4 4 4 128.69 4.2
 -4 4 4 131.79 4.1
 2 -4 -4 34.4 1.7
 -2 -4 4 30.6 1.4
 -2 -4 4 33.1 1.5
 2 4 -4 29.9 1.4
 -2 4 4 35.3 1.6
 2 4 -4 31.9 1.4
 0 -4 -4 5.1 1.1
 0 -4 4 4.7 0.7
 0 4 -4 4.2 0.6
 0 4 4 5.3 0.9
 0 4 4 7.4 0.8
 0 4 -4 3.5 0.7
 2 -4 4 702.23 18.1
 2 -4 4 701.93 18.2
 -2 -4 -4 708.93 18.5
 -2 4 -4 713.03 18.3
 2 4 4 707.33 18.5
 -2 4 -4 722.43 18.4
 2 4 4 718.03 18
 4 -4 4 1072.59 27.4
 4 -4 4 1053.39 27.8
 -4 -4 -4 1083.99 27.7
 -4 4 -4 1059.79 27.5
 4 4 4 1094.29 27.5
 -4 4 -4 1156.58 28.2
 4 4 4 1063.79 27
 -6 -4 -4 46.2 2.3
 6 -4 4 49.1 2.9
 6 -4 4 45.7 2.1
 6 4 4 46.2 2
 -6 4 -4 43.5 2.9
 -6 4 -4 45.1 2.3
 6 4 4 42.9 1.7
 8 -4 4 50.39 2.5
 8 -4 4 51.29 3.4
 -8 -4 -4 48.8 2.5
 8 4 4 48.8 1.7
 8 4 4 48 1.9
 -8 4 -4 48.8 3.4
 -8 4 -4 46.3 2.5
 10 -4 4 199.88 6.1
 10 -4 4 191.28 7.9
 -10 -4 -4 208.68 6.6
 -10 4 -4 195.78 6.5
 -10 4 -4 199.68 8.3
 -12 -4 -4 13.3 2.3
 12 -4 4 13.9 1.2
 -12 -4 -4 15 1.7
 -12 4 -4 13.7 1.9
 -12 4 -4 12.9 2.5
 14 -4 4 1.3 0.6
 -14 -4 -4 2.2 1.6
 -14 -4 -4 1.5 0.9
 -14 4 -4 1.7 1.6
 -14 4 -4 0.9 0.9
 -16 -4 -4 131.69 8
 -16 -4 -4 133.89 5.3
 -16 4 -4 134.99 8
 -16 4 -4 124.29 5.4
 18 -4 4 12.1 1.1
 -18 4 -4 13.6 2.1
 -20 -4 -4 14 2.3
 -20 4 -4 14.8 2.2
 -22 -4 -4 10.3 2.2
 -22 4 -4 12.9 2.4
 -24 -4 -4 4.7 1.8
 -24 4 -4 5.1 2.7
 -26 -4 -4 18.8 3
 -26 4 -4 17.9 3
 -27 -5 4 54.99 4
 -27 5 4 55.99 4.2
 -25 -5 4 60.09 4.4
 -25 5 4 61.29 3.9
 -23 -5 4 9.7 1.6
 23 -5 -4 9.8 3.3
 -23 5 4 10.1 2.1
 -21 -5 4 176.28 6.1
 21 -5 -4 188.58 10.6
 -21 5 4 176.38 6.9
 -19 -5 4 11.7 1.5
 19 -5 -4 13.2 3.8
 -19 5 4 6.7 1.6
 -17 -5 4 193.38 6.1
 17 -5 -4 206.78 10.3
 -17 -5 4 200.08 10.3
 -17 5 4 202.78 7
 -17 5 4 207.88 11.3
 15 -5 -4 76.69 5.8
 -15 -5 4 65.99 2.6
 -15 -5 4 73.69 5.6
 -15 5 4 64.29 3.2
 -15 5 4 61.29 6.8
 -13 -5 4 18.6 1
 -13 -5 4 27.7 3.9
 -13 -5 4 17.3 1.2
 13 -5 -4 28.1 4.2
 -13 5 4 22.5 3.8
 -13 5 4 18.4 1.7
 11 -5 -4 206.98 9.4
 -11 -5 4 229.78 6.3
 -11 -5 4 247.18 10.3
 -11 -5 4 225.78 6
 -11 5 4 224.58 7
 -11 5 4 215.98 10
 -9 -5 4 21.4 1
 9 -5 -4 19.5 2.7
 -9 -5 4 20 1.2
 -9 5 4 20.6 1.5
 -9 5 4 22.1 3.5
 -9 5 4 20.4 1.6
 -7 -5 4 1123.29 30.6
 -7 -5 4 1142.59 28.7
 7 -5 -4 1133.49 32
 -7 -5 4 1175.28 28.9
 -7 5 4 1257.17 33.3
 -7 5 4 1117.19 29.4
 -7 5 4 1155.28 29.4
 -5 -5 4 1101.09 27.7
 -5 -5 4 1101.29 27.5
 5 -5 -4 1097.89 30.6
 5 -5 -4 1067.49 27.9
 -5 -5 4 1182.78 28.8
 -5 5 4 1080.19 28
 -3 -5 4 319.87 8.6
 3 -5 -4 308.17 11.1
 3 -5 -4 328.17 9
 -3 -5 4 316.77 8.7
 3 -5 -4 325.87 8.8
 -3 5 4 316.57 8.8
 3 5 -4 326.97 8.6
 3 5 -4 311.77 8.6
 -3 5 4 314.27 9.1
 1 -5 -4 631.14 16.3
 -1 -5 4 641.34 16.3
 -1 -5 4 622.24 16.2
 1 5 -4 614.44 16.2
 -1 5 4 642.34 16.3
 -1 5 4 622.64 16.7
 1 5 -4 621.44 16.2
 1 -5 4 529.85 14.1
 -1 -5 -4 547.35 14.5
 1 5 4 556.54 14.5
 1 5 4 532.45 14
 -1 5 -4 528.95 14.2
 -1 5 -4 527.85 14.1
 3 -5 4 593.24 15.5
 -3 -5 -4 574.54 15.8
 3 -5 4 605.84 15.7
 -3 5 -4 601.74 15.7
 3 5 4 599.74 15.2
 3 5 4 564.74 15.7
 -3 5 -4 574.04 16.1
 5 -5 4 51.89 2.9
 5 -5 4 54.49 2.4
 -5 -5 -4 52.09 2.6
 -5 5 -4 56.99 3.2
 5 5 4 53.29 2.5
 5 5 4 50.29 2
 -5 5 -4 48.7 2.5
 7 -5 4 260.57 8.7
 7 -5 4 223.88 7.3
 -7 -5 -4 248.78 7.7
 7 5 4 264.97 7.2
 7 5 4 236.68 6.8
 -7 5 -4 243.18 7.7
 -7 5 -4 278.57 9.1
 9 -5 4 39.4 3.2
 9 -5 4 43.3 2.2
 -9 -5 -4 39.8 2.4
 -9 5 -4 37.3 3.3
 9 5 4 45 1.7
 -9 5 -4 43.5 2.5
 9 5 4 42.2 1.5
 -11 -5 -4 187.58 6.5
 11 -5 4 194.68 6.4
 11 -5 4 189.48 8.2
 -11 5 -4 179.28 8.2
 -11 5 -4 188.28 6.6
 -13 -5 -4 330.57 12.8
 -13 -5 -4 318.67 10.1
 13 -5 4 337.57 12.5
 13 -5 4 336.87 9.6
 -13 5 -4 338.27 10.5
 -13 5 -4 338.87 13
 -15 -5 -4 240.98 8.2
 -15 -5 -4 254.67 11.2
 15 -5 4 254.77 7.8
 -15 5 -4 241.28 8.5
 -15 5 -4 241.18 11.1
 17 -5 4 73.69 3.1
 -17 -5 -4 92.89 4.4
 -17 5 -4 81.49 4.3
 -17 5 -4 73.59 6.4
 -19 -5 -4 108.09 5.2
 -19 5 -4 115.69 5.5
 -21 -5 -4 66.49 4.2
 -21 5 -4 61.79 4.2
 -23 -5 -4 -1.4 1.4
 -23 5 -4 2.2 2
 -25 -5 -4 1.6 1.6
 -25 5 -4 -1.2 1.6
 -27 -5 -4 -1.2 2.2
 -27 5 -4 0.6 1.9
 -26 -6 4 89.79 5.1
 -26 6 4 92.99 5.4
 -24 -6 4 21.2 2.3
 -24 6 4 16.8 2.6
 22 -6 -4 59.89 6.5
 -22 -6 4 65.09 3.5
 -22 6 4 63.89 4
 20 -6 -4 10.4 3.4
 -20 -6 4 6.7 1.3
 -20 6 4 5.3 1.5
 -18 -6 4 5.9 1.2
 18 -6 -4 5 2.5
 -18 6 4 6.8 1.7
 16 -6 -4 97.29 6.9
 -16 -6 4 96.99 3.6
 -16 -6 4 94.29 6.5
 -16 6 4 93.89 7.6
 -16 6 4 91.69 4.2
 -14 -6 4 0.4 0.5
 14 -6 -4 1.2 1.7
 -14 -6 4 -0.1 0.6
 -14 -6 4 0 1.3
 -14 6 4 0.2 1.9
 -14 6 4 1.1 0.9
 12 -6 -4 -1.5 1.2
 -12 -6 4 0.7 0.5
 -12 -6 4 0.8 0.4
 -12 -6 4 0.7 1.3
 -12 6 4 0.7 0.8
 -12 6 4 0.4 0.8
 -12 6 4 2.2 1.9
 10 -6 -4 15.4 3.1
 -10 -6 4 14.9 1
 -10 -6 4 16.7 2.7
 -10 -6 4 16.9 1.3
 -10 6 4 15.4 1.7
 -10 6 4 14.8 3
 -10 6 4 13.9 1.6
 8 -6 -4 473.25 16
 -8 -6 4 483.65 13.1
 -8 -6 4 506.25 12.8
 -8 -6 4 480.25 14.9
 8 -6 -4 508.35 13.3
 -8 6 4 494.35 13.6
 -8 6 4 494.55 13.6
 -8 6 4 497.05 17.1
 -6 -6 4 41.7 2
 6 -6 -4 42.5 2.1
 -6 -6 4 41.1 2.7
 -6 -6 4 42.2 1.8
 6 -6 -4 41.1 3.7
 -6 6 4 36.8 2.5
 -6 6 4 43 2.2
 -4 -6 4 547.95 14.7
 4 -6 -4 546.25 14.9
 4 -6 -4 540.05 17.4
 4 -6 -4 554.64 14.8
 -4 -6 4 554.74 14.6
 4 6 -4 556.64 14.5
 -4 6 4 591.84 15
 -4 6 4 567.04 15.2
 4 6 -4 561.04 14.4
 -2 -6 4 20.2 1.4
 2 -6 -4 19.2 1.6
 2 -6 -4 21.9 1.4
 -2 -6 4 18.3 1.4
 -2 6 4 17.3 1.6
 2 6 -4 17.9 1.3
 -2 6 4 23.2 1.5
 2 6 -4 17.1 1.3
 0 -6 4 68.99 3
 0 -6 4 63.69 2.8
 0 -6 -4 63.89 2.6
 0 -6 -4 67.89 3
 0 6 4 65.09 2.6
 0 6 -4 63.99 2.7
 0 6 -4 63.29 2.7
 0 6 4 65.59 3.4
 -2 -6 -4 274.07 8.3
 2 -6 4 292.37 8.1
 -2 -6 -4 268.37 8.3
 2 -6 4 277.97 8
 2 6 4 273.37 8.3
 -2 6 -4 267.17 8.1
 -2 6 -4 274.07 8
 2 6 4 275.97 7.8
 -4 -6 -4 542.15 14.7
 4 -6 4 521.05 14.8
 4 -6 4 534.05 14.4
 4 6 4 561.14 14
 -4 6 -4 506.65 15.3
 -4 6 -4 524.45 14.5
 4 6 4 534.05 14.6
 6 -6 4 17 1.6
 6 -6 4 22.2 2.2
 -6 -6 -4 20.2 1.9
 6 6 4 20.7 1.3
 -6 6 -4 20.9 2.7
 -6 6 -4 19.3 1.7
 6 6 4 20.6 1.6
 8 -6 4 16 2.4
 -8 -6 -4 14.5 1.8
 8 -6 4 14 1.3
 8 6 4 15.5 1
 -8 6 -4 19 2
 -8 6 -4 18.3 2.7
 8 6 4 15.7 1.3
 -10 -6 -4 510.35 14.7
 10 -6 4 516.35 14.3
 10 -6 4 507.65 16.3
 10 6 4 501.35 13.1
 -10 6 -4 541.75 14.9
 10 6 4 521.75 13.1
 -10 6 -4 541.15 17
 12 -6 4 3.4 1
 -12 -6 -4 0.5 1
 12 -6 4 1.5 1.5
 -12 6 -4 0.9 1.4
 -12 6 -4 0.5 0.9
 14 -6 4 46.6 2.4
 -14 -6 -4 44.6 3
 -14 -6 -4 48.8 4.9
 14 -6 4 44.4 4.2
 -14 6 -4 42.1 3
 -14 6 -4 45.5 4.7
 -16 -6 -4 3.8 2.3
 -16 -6 -4 3 1.3
 16 -6 4 1.7 0.8
 -16 6 -4 1.1 1.2
 -16 6 -4 1.3 2.1
 -18 -6 -4 34.7 3.1
 18 -6 4 35.1 2.1
 -18 6 -4 37.2 3.1
 -20 -6 -4 23.2 2.8
 -20 6 -4 22.5 3
 -22 -6 -4 28.6 3.3
 -24 -6 -4 1.8 1.8
 -24 6 -4 1.8 1.8
 -26 -6 -4 9.8 2.2
 -26 6 -4 2 2.2
 -27 -7 4 185.78 7.4
 -27 7 4 195.38 8.4
 -25 -7 4 88.09 4.5
 -25 7 4 78.59 5.1
 -23 -7 4 3.3 1.6
 23 -7 -4 2.8 2.9
 -23 7 4 0.6 1.5
 -21 -7 4 57.69 3.3
 21 -7 -4 58.39 6
 -21 7 4 54.59 3.8
 -19 -7 4 38 2.5
 19 -7 -4 38.6 6.4
 -19 7 4 35.6 2.9
 17 -7 -4 101.29 7.2
 -17 -7 4 96.29 3.9
 -17 -7 4 94.49 7
 -17 7 4 91.39 4.5
 -17 7 4 97.19 4.4
 15 -7 -4 152.08 8.5
 -15 -7 4 124.19 7.5
 -15 -7 4 133.39 4.8
 -15 7 4 134.39 5.5
 -15 7 4 142.79 9.1
 -15 7 4 139.89 5.4
 -13 -7 4 152.28 7.6
 -13 -7 4 150.18 4.5
 13 -7 -4 134.99 7.8
 -13 -7 4 142.39 4.9
 -13 7 4 142.89 8.9
 -13 7 4 146.79 5.5
 -13 7 4 146.99 5.5
 -11 -7 4 38.3 2.1
 -11 -7 4 38.2 3.5
 11 -7 -4 40.9 4.2
 -11 -7 4 35 1.7
 -11 7 4 35.8 2.4
 -11 7 4 31.2 2.3
 -11 7 4 42.1 4.8
 -9 -7 4 387.96 12.9
 9 -7 -4 411.66 14.3
 9 -7 -4 383.76 11.2
 -9 -7 4 388.86 11
 -9 -7 4 389.26 10.7
 -9 7 4 390.56 11.5
 -9 7 4 396.16 11.6
 -9 7 4 455.15 15.9
 -7 -7 4 508.45 13.3
 7 -7 -4 541.35 16.9
 7 -7 -4 487.05 13.7
 -7 -7 4 507.95 13.6
 -7 -7 4 494.95 14.9
 -7 7 4 490.25 14
 -7 7 4 488.35 13.9
 -5 -7 4 121.59 4.1
 -5 -7 4 110.79 3.9
 5 -7 -4 117.59 6.3
 5 -7 -4 105.19 4
 5 7 -4 114.59 3.7
 -5 7 4 116.29 4.5
 5 7 -4 111.59 3.8
 -5 7 4 120.09 4.3
 -3 -7 4 3.4 0.9
 -3 -7 4 4.9 0.8
 3 -7 -4 3.5 2
 3 -7 -4 4.9 1
 3 -7 -4 4.6 1
 3 7 -4 4.5 0.9
 -3 7 4 4.7 1.1
 3 7 -4 5 0.9
 -3 7 4 4.5 0.9
 -1 -7 4 62.89 2.6
 1 -7 -4 58.39 2.9
 -1 -7 4 54.49 2.6
 1 -7 -4 57.49 2.9
 1 7 -4 62.59 2.7
 -1 7 4 59.39 3
 1 7 -4 59.69 2.7
 -1 7 4 55.49 2.6
 1 -7 4 81.19 3.3
 -1 -7 -4 81.69 3.6
 1 -7 4 75.89 3.4
 -1 -7 -4 80.89 3.2
 1 7 4 88.39 3.7
 -1 7 -4 77.19 3.3
 -1 7 -4 81.39 3.3
 1 7 4 84.19 3.2
 -3 -7 -4 577.44 15.7
 3 -7 4 595.94 16
 3 -7 4 598.44 16.3
 -3 -7 -4 595.34 16.3
 3 7 4 605.14 16.4
 3 7 4 587.04 15.6
 -3 7 -4 596.54 16.1
 -3 7 -4 572.64 16.5
 -5 -7 -4 114.19 4.6
 5 -7 4 112.49 4.2
 5 -7 4 124.49 4.9
 -5 7 -4 102.09 5.2
 5 7 4 113.19 4.4
 5 7 4 118.69 3.9
 -5 7 -4 111.79 4.2
 -5 7 -4 115.19 4.5
 -7 -7 -4 96.89 4.2
 7 -7 4 98.39 3.9
 7 -7 4 98.59 4.8
 -7 7 -4 95.49 4.1
 7 7 4 91.29 3.7
 -7 7 -4 107.79 5.4
 7 7 4 97.69 3.3
 -9 -7 -4 85.99 3.9
 9 -7 4 77.69 3.4
 9 -7 4 84.69 4.7
 9 7 4 80.39 2.7
 -9 7 -4 80.39 3.9
 -9 7 -4 75.99 5.1
 9 7 4 79.79 3
 11 -7 4 889.41 26.4
 11 -7 4 891.31 23.9
 -11 -7 -4 898.31 24.4
 -11 7 -4 953.1 27.4
 -11 7 -4 900.31 24.5
 13 -7 4 17.7 1.8
 13 -7 4 20.2 3.6
 -13 -7 -4 24.1 2.3
 -13 7 -4 14.5 2.1
 -13 7 -4 21.7 4
 15 -7 4 2.5 2
 -15 -7 -4 1.6 2
 15 -7 4 2.3 0.8
 -15 7 -4 3.9 1.5
 -15 7 -4 2 2.2
 17 -7 4 13.2 1.5
 -17 -7 -4 14.6 2.2
 -17 7 -4 16.4 3.9
 -17 7 -4 13.8 2.3
 -19 -7 -4 12.4 2.3
 19 -7 4 13.9 1.5
 -19 7 -4 17.1 2.6
 -21 -7 -4 4.3 1.8
 -23 -7 -4 25.5 3.1
 -23 7 -4 20.1 3.1
 -25 -7 -4 4.1 2
 -25 7 -4 -1.1 1.9
 -26 -8 4 71.19 4.2
 -26 8 4 68.59 4.8
 -24 -8 4 16.6 2.3
 24 -8 -4 14 4.4
 -24 8 4 16.6 2.8
 -22 -8 4 22.5 2.4
 22 -8 -4 20.7 4.5
 -22 8 4 21.5 3.3
 -20 -8 4 7.5 1.4
 20 -8 -4 7.9 2.9
 -20 8 4 8.2 2
 -18 -8 4 -0.8 0.9
 18 -8 -4 1.7 2.1
 -18 8 4 2.5 1.2
 -16 -8 4 58.29 5.3
 16 -8 -4 61.79 5.8
 -16 -8 4 50.09 2.9
 -16 8 4 54.79 3.5
 -16 8 4 51.39 7.2
 -14 -8 4 73.19 5.4
 -14 -8 4 70.69 2.8
 -14 -8 4 67.59 3.3
 14 -8 -4 71.79 5.7
 -14 8 4 64.19 3.6
 -14 8 4 75.89 7
 -14 8 4 71.99 3.8
 -12 -8 4 550.34 14.9
 12 -8 -4 581.34 19.5
 -12 -8 4 572.84 18.3
 -12 -8 4 558.94 15.4
 -12 8 4 560.14 16.1
 -12 8 4 574.64 20.8
 10 -8 -4 662.13 21.6
 10 -8 -4 686.23 18.1
 -10 -8 4 690.23 18.1
 -10 -8 4 682.83 17.6
 -10 8 4 642.74 18.5
 -10 8 4 690.03 18.6
 -10 8 4 645.74 22.8
 -8 -8 4 419.26 11.8
 8 -8 -4 433.56 15.2
 8 -8 -4 442.56 12.3
 -8 -8 4 428.06 12.1
 -8 8 4 423.96 12.7
 -8 8 4 453.45 12.6
 -6 -8 4 482.55 13.5
 6 -8 -4 497.95 13.6
 -6 -8 4 477.75 13.2
 6 -8 -4 489.45 16.6
 6 8 -4 501.35 13
 -6 8 4 488.75 14
 -6 8 4 496.55 13.8
 6 8 -4 485.75 12.8
 -4 -8 4 150.08 4.9
 4 -8 -4 150.18 7.5
 4 -8 -4 133.99 6
 4 -8 -4 149.59 5.1
 -4 -8 4 149.88 5.1
 4 8 -4 145.49 5
 -4 8 4 152.28 5.6
 4 8 -4 152.38 4.8
 2 -8 -4 62.79 3.1
 -2 -8 4 67.59 3.2
 -2 -8 4 65.59 3
 -2 8 4 63.99 3.4
 2 8 -4 68.89 3.1
 -2 8 4 73.39 3.1
 2 8 -4 68.49 2.9
 0 -8 4 395.86 11
 0 -8 -4 375.86 10.9
 0 -8 -4 379.66 11.3
 0 -8 4 375.26 11.4
 0 8 -4 389.86 11.1
 0 8 4 383.56 10.9
 0 8 -4 389.56 11
 0 8 4 387.96 11.5
 -2 -8 -4 22.8 1.9
 2 -8 4 25.1 2.1
 -2 -8 -4 22.8 1.7
 2 -8 4 23.7 1.8
 2 8 4 24 1.7
 -2 8 -4 24.6 2
 2 8 4 27.5 2.4
 -2 8 -4 19.8 1.8
 -4 -8 -4 20.1 2.1
 4 -8 4 19.9 2
 -4 -8 -4 20.6 1.6
 4 -8 4 21.1 1.7
 -4 8 -4 20.2 1.7
 4 8 4 19.9 1.9
 -4 8 -4 21.8 2.4
 4 8 4 21.9 1.5
 6 -8 4 76.29 4.1
 -6 -8 -4 65.39 3.5
 6 -8 4 76.19 3.4
 -6 8 -4 70.39 3.3
 6 8 4 72.89 2.9
 -6 8 -4 69.99 3.5
 -6 8 -4 78.49 4.7
 -8 -8 -4 437.76 13
 8 -8 4 439.16 14.1
 8 -8 4 437.56 12.7
 8 8 4 452.55 12.4
 8 8 4 448.76 11.8
 -8 8 -4 436.26 13.1
 -10 -8 -4 223.18 7.8
 10 -8 4 214.88 7.3
 -10 8 -4 224.58 7.9
 10 8 4 229.58 6.2
 10 8 4 221.98 6.4
 -10 8 -4 217.38 10.8
 12 -8 4 26 3.6
 12 -8 4 27.3 2.1
 -12 8 -4 33.6 4.7
 -12 8 -4 25.5 2.7
 14 -8 4 134.59 7.5
 14 -8 4 135.59 5.1
 -14 -8 -4 134.89 5.7
 -14 -8 -4 122.69 7.5
 -14 8 -4 139.79 6
 -14 8 -4 137.09 8.3
 16 -8 4 315.17 13
 -16 -8 -4 302.07 10.4
 16 -8 4 304.67 9.5
 -16 8 -4 318.77 10.9
 -16 8 -4 333.17 14.4
 -18 -8 -4 387.26 12.6
 18 -8 4 388.86 11.4
 -18 8 -4 400.66 13.3
 -20 -8 -4 210.28 7.7
 20 -8 4 163.48 5.9
 -20 8 -4 164.48 7.7
 -22 -8 -4 34.6 3.6
 -22 8 -4 41.5 4.3
 -24 -8 -4 5 2.1
 -24 8 -4 6.6 2.3
 -26 -8 -4 27.2 3.6
 -26 8 -4 34.8 4.5
 -25 -9 4 7.9 2
 -25 9 4 3.5 1.8
 23 -9 -4 7.2 3.5
 -23 -9 4 5.2 1.7
 -23 9 4 7.6 2.1
 -21 -9 4 3.8 1.5
 21 -9 -4 6.8 2.8
 -21 9 4 2.7 1.6
 -19 -9 4 31.2 2.6
 19 -9 -4 31.9 5.1
 -19 9 4 30.3 3.3
 -17 -9 4 6.1 1.4
 17 -9 -4 7.6 3
 -17 9 4 4.9 1.5
 -15 -9 4 4.3 2.2
 -15 -9 4 4.7 1.2
 -15 -9 4 3.4 0.8
 15 -9 -4 4 2.4
 -15 9 4 6.6 3.4
 -15 9 4 3.3 1.4
 13 -9 -4 23.7 3.9
 -13 -9 4 23.4 1.7
 -13 -9 4 21.9 2.1
 -13 -9 4 25.6 3.8
 -13 9 4 21.4 2.4
 -13 9 4 34.5 6.7
 -13 9 4 18.2 2.3
 -11 -9 4 8.5 1.5
 -11 -9 4 12.7 1.5
 -11 -9 4 11.7 2.2
 11 -9 -4 11.1 2.6
 -11 9 4 7 1.5
 -11 9 4 6.3 1.5
 -11 9 4 13.1 3.9
 -9 -9 4 3.8 0.9
 9 -9 -4 2.1 0.8
 -9 -9 4 2.2 1
 -9 -9 4 1.8 1.2
 9 -9 -4 3.3 2
 -9 9 4 2.6 1.1
 -7 -9 4 29 2.1
 7 -9 -4 24.7 3.8
 7 -9 -4 27.8 2
 -7 -9 4 28.7 1.8
 -7 9 4 27 2.3
 7 9 -4 26.3 1.6
 7 9 -4 26.9 1.5
 -7 9 4 25.7 2.3
 -5 -9 4 15.5 1.7
 5 -9 -4 12.9 1.6
 -5 -9 4 17.6 1.5
 5 -9 -4 15.8 3.1
 5 9 -4 16.6 1.7
 -5 9 4 14.8 1.8
 5 9 -4 13.9 1.4
 -5 9 4 16.2 1.8
 3 -9 -4 256.77 8.3
 -3 -9 4 246.68 7.8
 3 -9 -4 284.47 11.2
 3 -9 -4 248.58 8
 -3 -9 4 258.77 8.1
 -3 9 4 257.97 8.6
 3 9 -4 252.37 7.8
 3 9 -4 270.47 8.2
 -3 9 4 256.87 8.1
 1 -9 -4 180.28 6
 -1 -9 4 168.78 5.8
 1 -9 -4 178.48 6.3
 1 9 -4 172.18 5.9
 -1 9 4 171.78 6.4
 -1 9 4 173.18 6
 1 9 -4 176.28 6.1
 -1 -9 -4 59.29 3.2
 -1 -9 -4 59.39 2.9
 1 -9 4 60.49 2.9
 1 -9 4 59.29 3.3
 1 9 4 58.69 2.9
 -1 9 -4 59.09 3
 -1 9 -4 55.49 3.3
 1 9 4 59.69 3.3
 3 -9 4 8.1 1.6
 -3 -9 -4 5.2 1
 3 -9 4 6.4 1.1
 -3 -9 -4 7.4 1.5
 3 9 4 5.9 1.3
 -3 9 -4 6.5 1.2
 -3 9 -4 6.2 1.3
 3 9 4 9.7 1.2
 5 -9 4 22.4 2.3
 -5 -9 -4 16.4 2
 5 -9 4 21.6 1.8
 5 9 4 19.2 1.6
 -5 9 -4 19.1 2.2
 5 9 4 22.5 2.7
 -5 9 -4 20.4 2.2
 7 -9 4 4.8 1.1
 7 -9 4 8.1 1.9
 -7 -9 -4 11 1.8
 7 9 4 8.9 1.2
 7 9 4 9 1.4
 -7 9 -4 7 1.4
 -7 9 -4 5.4 1.2
 9 -9 4 33.3 3.3
 -9 -9 -4 29.3 2.6
 9 -9 4 28.5 2.2
 -9 9 -4 33 2.5
 -9 9 -4 25.9 2.5
 9 9 4 31.8 2.1
 -9 9 -4 35.3 4.5
 9 9 4 35.6 1.8
 11 -9 4 453.45 15.4
 -11 -9 -4 456.35 13.7
 11 -9 4 438.26 13.8
 11 9 4 451.35 11.5
 -11 9 -4 461.55 13.9
 -11 9 -4 431.76 16.4
 11 9 4 457.05 11.6
 13 -9 4 85.59 5.8
 13 -9 4 86.09 3.9
 -13 -9 -4 79.19 4.4
 -13 9 -4 83.09 6.4
 -13 9 -4 74.29 4.4
 15 -9 4 13 1.8
 15 -9 4 17.5 3.2
 -15 -9 -4 19.2 2.5
 -15 9 -4 16.4 2.5
 -15 9 -4 11.8 3.7
 17 -9 4 30.5 2.4
 -17 -9 -4 31.5 3.1
 -17 9 -4 30 3.4
 -19 -9 -4 1 1.3
 19 -9 4 -0.9 1
 -19 9 -4 1.2 1.5
 -21 -9 -4 3.5 1.7
 -21 9 -4 1.5 1.7
 -23 -9 -4 0.9 2
 -23 9 -4 2.5 2.1
 -25 -9 -4 6.6 2.4
 -25 9 -4 5.3 2.5
 24 -10 -4 4.6 3.4
 -24 -10 4 3.2 1.7
 -24 10 4 6.2 2
 -22 -10 4 12 2.2
 22 -10 -4 10.7 3.9
 -22 10 4 10.4 2.2
 20 -10 -4 108.49 8.6
 -20 -10 4 112.69 5.1
 -20 10 4 116.29 5.9
 18 -10 -4 -1.7 2.1
 -18 -10 4 -0.1 1.2
 -18 10 4 0.4 1.6
 -16 -10 4 102.19 7.1
 -16 -10 4 113.09 5.3
 16 -10 -4 107.39 7.7
 -16 10 4 110.69 5.4
 -14 -10 4 12.4 3
 -14 -10 4 18.3 3.2
 -14 -10 4 16.2 1.6
 14 -10 -4 16.2 3.6
 -14 10 4 16.6 2.4
 -14 10 4 17.4 4.5
 -12 -10 4 6.9 2.3
 -12 -10 4 6.8 1.1
 -12 -10 4 4.4 1.4
 12 -10 -4 6.6 2.8
 -12 10 4 5 1.4
 -10 -10 4 195.18 7.2
 -10 -10 4 203.18 6.4
 10 -10 -4 201.58 9.8
 -10 -10 4 197.28 8.4
 -10 10 4 196.68 7.3
 -10 10 4 189.58 7.3
 -8 -10 4 97.39 5.1
 -8 -10 4 100.99 4
 8 -10 -4 98.19 4.7
 8 -10 -4 108.39 6.7
 8 10 -4 105.19 3.3
 -8 10 4 96.09 4.7
 8 10 -4 100.19 3.2
 -8 10 4 102.89 4.7
 -6 -10 4 35.6 2.5
 -6 -10 4 34.9 2.2
 6 -10 -4 37.6 4.1
 6 -10 -4 29.3 2.2
 6 10 -4 34.4 2
 -6 10 4 28.8 2.4
 6 10 -4 37.3 2.3
 4 -10 -4 210.48 9.8
 -4 -10 4 196.78 6.6
 4 -10 -4 191.18 6.8
 -4 -10 4 198.58 6.9
 4 -10 -4 206.88 7.1
 4 10 -4 211.18 6.6
 -4 10 4 200.68 7
 -4 10 4 206.58 7.4
 4 10 -4 196.78 6.7
 -2 -10 4 267.77 8.3
 2 -10 -4 242.48 8.1
 2 -10 -4 249.48 8.4
 -2 -10 4 259.57 8.1
 2 10 -4 261.27 8.3
 -2 10 4 255.77 8.7
 2 10 -4 264.07 8.1
 -2 10 4 242.48 8.2
 0 -10 -4 152.08 5.6
 0 -10 -4 162.28 6
 0 -10 4 155.08 5.7
 0 -10 4 159.88 6.4
 0 10 4 158.28 6.2
 0 10 -4 164.88 5.9
 0 10 4 157.98 5.7
 0 10 -4 156.18 5.7
 -2 -10 -4 38.9 2.8
 2 -10 4 34.9 2.8
 2 -10 4 39.7 2.5
 -2 -10 -4 42.1 2.5
 2 10 4 44.9 2.6
 -2 10 -4 42.5 2.8
 2 10 4 40.8 2.9
 -2 10 -4 41.4 2.7
 4 -10 4 38.6 2.4
 4 -10 4 36 2.9
 -4 -10 -4 33.6 2.7
 -4 -10 -4 38 2.4
 4 10 4 35.4 2.7
 -4 10 -4 33.8 2.7
 -4 10 -4 40.1 2.7
 4 10 4 35.6 3.3
 6 -10 4 8.3 1.9
 6 -10 4 8.1 1.6
 -6 -10 -4 9.2 1.8
 6 10 4 10.7 1.7
 -6 10 -4 11.3 1.9
 -6 10 -4 11.9 2
 6 10 4 7.8 1.3
 8 -10 4 30.4 2.3
 8 -10 4 34.2 3.3
 -8 -10 -4 32.7 2.8
 -8 10 -4 26.7 2.4
 8 10 4 31 2.4
 -8 10 -4 30.5 2.7
 8 10 4 29.7 1.9
 10 -10 4 89.09 4.3
 10 -10 4 96.69 5.7
 -10 -10 -4 103.99 4.9
 10 10 4 108.99 3.9
 -10 10 -4 87.59 6.8
 -10 10 -4 107.79 5.1
 10 10 4 101.19 3.5
 12 -10 4 210.38 9.5
 12 -10 4 219.88 7.6
 -12 -10 -4 210.58 8
 -12 10 -4 218.98 8.3
 -12 10 -4 219.98 10.8
 14 -10 4 621.04 20.5
 14 -10 4 616.44 17.5
 -14 -10 -4 635.24 18.2
 -14 10 -4 622.94 18.6
 -14 10 -4 570.34 21.9
 16 -10 4 260.97 11.9
 -16 -10 -4 275.47 9.7
 -16 10 -4 254.87 13.3
 -16 10 -4 262.77 10.1
 -18 -10 -4 48.4 3.7
 -18 10 -4 43.8 3.8
 -20 -10 -4 63.89 4.2
 20 -10 4 64.59 3.7
 -20 10 -4 65.09 4.8
 -22 -10 -4 12.3 2.4
 -22 10 -4 6.5 2.4
 -24 -10 -4 64.09 4.8
 -24 10 -4 65.79 5.5
 -23 -11 4 67.49 4.3
 23 -11 -4 72.29 8
 -23 11 4 84.19 5.4
 -21 -11 4 10 1.9
 21 -11 -4 12.3 3.8
 -21 11 4 12.9 2.5
 19 -11 -4 17.7 3.9
 -19 -11 4 12.7 2.1
 -19 11 4 14.4 2.6
 -17 -11 4 19.1 2.4
 -17 11 4 16.8 2.6
 -15 -11 4 6 1.5
 -15 -11 4 3.7 2.2
 -15 -11 4 6.1 1.3
 15 -11 -4 9.4 3.1
 -15 11 4 9.6 2.1
 -13 -11 4 3.2 1
 13 -11 -4 5.1 2.4
 -13 -11 4 1.7 1.2
 -13 -11 4 4.5 2.2
 -13 11 4 3 1.4
 -11 -11 4 26.9 2.5
 -11 -11 4 29.3 3.3
 11 -11 -4 35.5 5.2
 -11 -11 4 25 2
 -11 11 4 25.3 2.9
 -9 -11 4 1 0.9
 -9 -11 4 2.8 1.2
 9 -11 -4 1.9 1
 -9 -11 4 3.3 1.5
 9 -11 -4 1 2.1
 -9 11 4 1.6 1.2
 7 -11 -4 273.37 8.9
 -7 -11 4 272.57 8.5
 7 -11 -4 264.47 11.7
 -7 -11 4 263.97 8.8
 7 11 -4 266.57 8.2
 -7 11 4 282.57 9.2
 7 11 -4 274.37 7.9
 -7 11 4 276.67 9.5
 5 -11 -4 246.58 10.9
 5 -11 -4 238.78 8
 -5 -11 4 248.48 7.8
 -5 -11 4 226.08 8
 5 11 -4 239.28 7.5
 5 11 -4 257.87 7.9
 -5 11 4 230.18 8.2
 -5 11 4 234.98 8.7
 -3 -11 4 187.98 6.9
 3 -11 -4 202.48 7.2
 3 -11 -4 203.48 7
 3 -11 -4 213.88 10.1
 -3 -11 4 197.18 6.8
 -3 11 4 193.68 8.3
 3 11 -4 195.08 7
 -3 11 4 192.78 7
 -1 -11 4 62.49 4.3
 -1 -11 4 65.59 3.3
 1 -11 -4 68.79 3.4
 1 -11 -4 66.39 3.6
 1 11 -4 71.79 3.6
 -1 11 4 67.09 3.9
 -1 11 4 67.69 3.5
 1 11 -4 61.29 3.5
 -1 -11 -4 162.38 6.2
 1 -11 4 147.79 6.2
 1 -11 4 148.99 6.2
 -1 -11 -4 139.59 6.1
 1 11 4 150.38 5.6
 1 11 4 156.58 6.3
 -1 11 -4 152.08 5.8
 -1 11 -4 146.39 5.8
 3 -11 4 259.17 8.8
 -3 -11 -4 245.48 8.6
 3 -11 4 252.77 8.3
 -3 11 -4 235.38 8.4
 -3 11 -4 245.28 9.1
 3 11 4 242.18 8.6
 3 11 4 240.78 7.9
 -5 -11 -4 59.59 3.7
 5 -11 4 69.39 3.5
 5 -11 4 64.99 4
 -5 11 -4 66.79 3.8
 -5 11 -4 68.59 3.7
 5 11 4 64.19 3.1
 5 11 4 64.29 3.7
 -7 -11 -4 1 1.3
 7 -11 4 1 0.9
 7 -11 4 0.6 1.2
 7 11 4 4.1 1.3
 -7 11 -4 0.5 1.2
 7 11 4 0.4 0.8
 -7 11 -4 0.1 1.1
 -9 -11 -4 13.4 2.2
 9 -11 4 13.2 3
 -9 11 -4 8.3 1.8
 9 11 4 12.3 1.4
 9 11 4 10.8 1.6
 -11 -11 -4 62.69 4
 11 -11 4 64.49 5
 -11 11 -4 67.09 4.2
 11 11 4 70.39 2.7
 -11 11 -4 70.79 6.5
 11 11 4 68.89 2.5
 -13 -11 -4 13.1 2.3
 13 -11 4 14 3.1
 -13 11 -4 12.8 2.4
 -13 11 -4 17.1 4.2
 -15 -11 -4 139.09 6.4
 15 -11 4 148.39 8.2
 -15 11 -4 119.39 9.3
 -15 11 -4 138.89 7.4
 17 -11 4 141.69 8.5
 -17 -11 -4 130.39 6.3
 -17 11 -4 146.99 7
 -19 -11 -4 60.69 4.4
 -19 11 -4 71.29 5.1
 -21 -11 -4 7.3 2.1
 -21 11 -4 4.9 2.3
 -23 11 -4 7.1 2.6
 22 -12 -4 5 3.3
 -22 -12 4 14.2 2.2
 -22 12 4 5 2.2
 -20 -12 4 -0.6 1.5
 20 -12 -4 5 2.8
 -20 12 4 2.5 1.8
 -18 -12 4 23.3 2.8
 18 -12 -4 19.4 4.3
 -18 12 4 20.7 3
 16 -12 -4 10.3 3.3
 -16 -12 4 11.9 2.1
 -16 12 4 15.6 2.6
 -14 -12 4 14.6 1.7
 -14 -12 4 12.5 2.1
 14 -12 -4 11.4 3
 -14 -12 4 12.6 3
 12 -12 -4 17.7 3.6
 -12 -12 4 13.1 2.8
 -12 -12 4 14.2 2.2
 -12 -12 4 12.7 1.9
 -12 12 4 16.4 2.4
 -10 -12 4 72.99 4.9
 10 -12 -4 67.89 5.9
 -10 -12 4 69.39 4.4
 -10 -12 4 81.49 4.1
 -10 12 4 69.59 4.1
 -8 -12 4 179.28 7.2
 -8 -12 4 194.58 7.1
 8 -12 -4 213.08 10.2
 -8 12 4 191.38 7.4
 8 12 -4 201.38 6.2
 8 12 -4 189.18 5.9
 -6 -12 4 366.16 11.5
 6 -12 -4 381.96 14.7
 -6 -12 4 369.16 11.2
 6 12 -4 382.16 11.3
 -6 12 4 362.16 11.7
 6 12 -4 354.46 10.6
 4 -12 -4 261.07 8.9
 -4 -12 4 268.27 8.7
 -4 -12 4 278.77 9
 4 -12 -4 248.78 11.6
 4 12 -4 256.87 8.4
 -4 12 4 267.57 9.1
 -4 12 4 265.27 9.6
 4 12 -4 278.77 8.9
 2 -12 -4 128.69 5.6
 -2 -12 4 134.39 5.3
 2 -12 -4 129.19 5.3
 2 -12 -4 121.39 8
 -2 -12 4 139.99 5.5
 -2 12 4 133.59 6
 -2 12 4 124.49 5.4
 2 12 -4 124.39 5.2
 2 12 -4 135.39 5.6
 0 -12 4 9.3 1.6
 0 -12 4 14.8 2.4
 0 -12 -4 11.8 2
 0 -12 -4 9.8 1.7
 0 12 4 12.8 2.2
 0 12 -4 11 1.9
 0 12 4 8.7 1.6
 0 12 -4 15.7 2.2
 2 -12 4 90.89 4.8
 -2 -12 -4 85.49 4.6
 -2 -12 -4 98.39 4.4
 2 -12 4 88.99 4.3
 2 12 4 98.29 4.3
 -2 12 -4 87.69 4.5
 -2 12 -4 88.09 4.5
 2 12 4 86.99 4.8
 -4 -12 -4 4.7 1.1
 -4 -12 -4 1.2 1.2
 4 -12 4 1.3 1.3
 4 12 4 2.6 1.4
 -4 12 -4 4.5 1.4
 -4 12 -4 3.2 1.3
 4 12 4 1.8 1.1
 -6 -12 -4 -0.1 1.2
 6 -12 4 0.5 1.4
 6 12 4 1.6 0.9
 6 12 4 1.1 1.2
 -6 12 -4 -0.2 1
 -8 -12 -4 39.6 3.2
 8 -12 4 36.9 3.7
 -8 12 -4 38.3 3.3
 8 12 4 40 2.9
 8 12 4 36.6 2.3
 10 -12 4 79.79 5.4
 -10 -12 -4 91.59 4.9
 -10 12 -4 86.19 4.9
 10 12 4 78.09 3.2
 -12 -12 -4 33.4 3.1
 12 -12 4 38.2 4.2
 -12 12 -4 36.5 3.5
 -14 -12 -4 63.49 4.3
 14 -12 4 69.59 5.5
 -14 12 -4 69.09 4.7
 -14 12 -4 67.69 7.3
 16 -12 4 113.69 7.5
 -16 -12 -4 121.39 6
 -16 12 -4 106.99 6
 -18 -12 -4 2.3 1.7
 -18 12 -4 1.7 1.6
 -20 -12 -4 32.9 3.7
 -20 12 -4 24.7 3.8
 -22 -12 -4 49.2 4.2
 -22 12 -4 48.6 5.1
 -21 -13 4 84.09 4.8
 21 -13 -4 92.09 8.1
 -21 13 4 94.59 5.9
 -19 -13 4 55.59 3.8
 19 -13 -4 63.79 6.8
 -19 13 4 61.89 4.7
 17 -13 -4 6.1 3
 -17 -13 4 1.3 1.5
 -17 13 4 3.5 1.9
 15 -13 -4 73.79 6.8
 -15 -13 4 87.39 4.6
 -15 13 4 89.29 5.2
 -13 -13 4 107.99 4.8
 13 -13 -4 114.89 7.9
 -13 -13 4 106.69 7.4
 -13 -13 4 119.29 5.3
 -13 13 4 109.99 5.7
 -11 -13 4 744.53 23.3
 -11 -13 4 789.92 21.4
 11 -13 -4 735.23 25.1
 -11 -13 4 765.02 20.9
 -11 13 4 745.13 23.2
 -9 -13 4 147.89 6.1
 9 -13 -4 143.59 8.5
 -9 -13 4 138.29 6.9
 -9 -13 4 146.89 5.7
 -9 13 4 145.09 6.3
 7 -13 -4 189.18 10
 -7 -13 4 198.98 7.5
 -7 -13 4 196.28 7.1
 -7 13 4 219.18 7.9
 7 13 -4 204.08 6.6
 7 13 -4 203.48 7
 -5 -13 4 282.17 9.4
 -5 -13 4 274.97 9.1
 5 -13 -4 259.57 12
 5 13 -4 274.17 9.1
 -5 13 4 264.57 9.5
 5 13 -4 281.57 8.8
 3 -13 -4 110.29 7.6
 -3 -13 4 124.79 5.3
 3 -13 -4 109.69 5.2
 -3 13 4 115.29 5.2
 3 13 -4 113.89 5.2
 3 13 -4 110.29 4.9
 1 -13 -4 129.49 8.4
 1 -13 -4 129.09 5.8
 -1 -13 4 130.29 6.4
 1 13 -4 131.79 5.5
 -1 13 4 127.19 5.5
 -1 13 4 129.39 6.1
 1 -13 4 242.58 9.3
 -1 -13 -4 260.67 9.2
 -1 13 -4 245.88 9.1
 1 13 4 268.67 8.8
 -1 13 -4 264.47 9.1
 1 13 4 275.07 9.6
 3 -13 4 46.7 3.5
 -3 -13 -4 45.1 3.3
 3 13 4 51.49 3.1
 3 13 4 46.1 3.5
 -3 13 -4 41.7 3.2
 5 -13 4 12.7 2.3
 -5 -13 -4 13.9 2.3
 5 13 4 12.8 1.7
 -5 13 -4 13.1 2.2
 5 13 4 15 2.2
 -7 -13 -4 149.59 6.5
 7 -13 4 134.09 6.7
 7 13 4 147.89 5.4
 -7 13 -4 137.49 6.4
 7 13 4 146.19 6
 9 -13 4 68.19 5
 -9 -13 -4 67.49 4.3
 9 13 4 73.69 3.8
 9 13 4 71.19 3.2
 -9 13 -4 71.99 4.6
 11 -13 4 46.8 4.5
 -11 -13 -4 50.19 3.7
 11 13 4 53.89 2.3
 11 13 4 52.69 2.6
 -11 13 -4 41 3.7
 13 -13 4 70.49 5.4
 -13 -13 -4 55.09 4.1
 -13 13 -4 61.69 4.4
 15 -13 4 171.78 9.2
 -15 -13 -4 188.68 7.8
 -15 13 -4 165.48 8.1
 -17 -13 -4 59.89 4.4
 17 -13 4 60.99 6
 -17 13 -4 74.69 5.2
 -19 13 -4 149.49 7.9
 -21 -13 -4 1.1 2
 -20 -14 4 8.7 2.1
 20 -14 -4 8.4 3.7
 -20 14 4 5.8 2.2
 -18 -14 4 7.5 1.9
 18 -14 -4 3.9 2.9
 -18 14 4 4.9 2.2
 16 -14 -4 11.4 3.7
 -16 -14 4 9.8 1.9
 -16 14 4 6.6 2.3
 -14 -14 4 38.7 3.2
 14 -14 -4 40.3 5.3
 -14 -14 4 27.6 4.7
 -14 14 4 35.3 3.8
 -12 -14 4 -0.7 1.9
 12 -14 -4 1.3 2.4
 -12 -14 4 3.1 1.5
 -12 14 4 2.8 1.5
 10 -14 -4 3.2 2.3
 -10 -14 4 6.9 1.8
 -10 -14 4 4.9 2.3
 -10 14 4 4.4 1.6
 -8 -14 4 179.78 7.1
 -8 -14 4 177.28 7.7
 8 -14 -4 171.28 9.6
 8 14 -4 186.18 5.9
 -8 14 4 177.08 8.3
 6 -14 -4 9.4 2.9
 -6 -14 4 10.3 2
 6 14 -4 11.4 2
 -6 14 4 8.2 2
 6 14 -4 10.4 1.5
 -4 -14 4 63.99 3.9
 4 -14 -4 60.79 5.8
 -4 14 4 66.29 4
 4 14 -4 57.19 3.4
 4 14 -4 51.99 3.6
 2 -14 -4 11.3 2.1
 2 -14 -4 12.6 3.5
 -2 -14 4 14.8 2.9
 -2 14 4 8.3 1.8
 2 14 -4 12.5 2.1
 2 14 -4 8.2 1.8
 0 -14 4 36 3.4
 0 -14 -4 30.6 3.2
 0 14 -4 38.5 3
 0 14 4 35.1 2.9
 0 14 -4 38.2 3.2
 2 -14 4 33.2 3.1
 -2 -14 -4 28.7 3.1
 2 14 4 35 2.8
 -2 14 -4 42.9 3.2
 2 14 4 35.7 3.3
 -4 -14 -4 200.28 8
 4 -14 4 196.58 8
 -4 14 -4 185.68 7.8
 4 14 4 214.38 8.2
 4 14 4 208.18 7.3
 -6 -14 -4 36.5 3.3
 6 -14 4 30.8 3.4
 6 14 4 31.8 2.6
 6 14 4 36.4 3.2
 -6 14 -4 34 3.3
 8 -14 4 7.8 2.1
 -8 -14 -4 9.4 2.2
 8 14 4 9.4 1.9
 8 14 4 9.9 1.6
 -10 -14 -4 118.89 6
 10 -14 4 110.69 6.4
 -10 14 -4 126.39 6.3
 10 14 4 114.09 4.3
 -12 -14 -4 115.59 5.9
 12 -14 4 110.79 6.9
 -12 14 -4 113.69 6.2
 14 -14 4 39.6 4.5
 -14 -14 -4 44.7 3.8
 -14 14 -4 41.5 4.4
 16 -14 4 9.4 3
 -16 -14 -4 6 2.6
 -16 14 -4 13.4 2.9
 -18 -14 -4 15.2 2.8
 -18 14 -4 11 2.9
 -20 -14 -4 49.3 4.6
 -20 14 -4 56.29 5.2
 19 -15 -4 13.3 4.4
 -19 -15 4 15.8 2.7
 -19 15 4 14.4 3.4
 -17 -15 4 0.7 2
 17 -15 -4 4.2 3.3
 -17 15 4 4.7 2.2
 -15 -15 4 -0.2 1.3
 15 -15 -4 0.3 2.5
 -15 15 4 -0.1 1.6
 -13 -15 4 10.8 2.3
 13 -15 -4 9.3 3.3
 -13 -15 4 8.7 3
 -13 15 4 8 2.3
 -11 -15 4 10 2.1
 -11 -15 4 9.2 2.6
 11 -15 -4 9.2 2.7
 -11 15 4 12.6 2.5
 9 -15 -4 47.1 5.2
 -9 -15 4 46.6 4.1
 -9 -15 4 41 3.4
 9 15 -4 46.1 2.2
 9 15 -4 49 2.4
 -9 15 4 43.7 3.6
 -7 -15 4 186.68 7.5
 7 -15 -4 183.58 9.9
 -7 15 4 183.18 7.7
 7 15 -4 183.58 6.8
 7 15 -4 189.18 7.6
 -5 -15 4 14.6 2.4
 5 -15 -4 17.6 3.9
 5 15 -4 13.2 1.9
 5 15 -4 13.9 2
 3 -15 -4 26.4 4.7
 -3 -15 4 29.5 4
 -3 15 4 31.7 3
 3 15 -4 25.6 3
 3 15 -4 28.8 2.9
 1 -15 -4 11.6 3.7
 -1 -15 4 16.4 2.8
 1 -15 -4 17.1 2.6
 1 15 -4 17.6 2.3
 -1 15 4 18.9 2.5
 -1 -15 -4 0.9 1.5
 1 -15 4 0.8 1.3
 1 15 4 2.4 1.2
 -1 15 -4 2.7 1.5
 3 -15 4 2.9 1.7
 -3 -15 -4 1.7 1.5
 3 15 4 5.3 1.3
 -3 15 -4 3.1 1.6
 -5 -15 -4 4.9 1.8
 5 -15 4 7.3 1.9
 5 15 4 5.1 1.5
 5 15 4 8 2
 -5 15 -4 10 2.2
 -7 -15 -4 24.6 3
 -7 15 -4 15.8 2.6
 7 15 4 21.6 3.5
 7 15 4 16.9 2
 9 -15 4 77.19 5.4
 -9 -15 -4 93.29 7.3
 -9 15 -4 84.79 5.2
 9 15 4 82.29 3.8
 9 15 4 86.09 4.4
 -11 -15 -4 179.48 8.2
 11 -15 4 173.68 8.6
 11 15 4 173.18 5.6
 -11 15 -4 167.58 8.1
 11 15 4 190.78 6.5
 13 -15 4 47.2 4.7
 -13 -15 -4 41.2 3.8
 -13 15 -4 38.6 4.3
 -15 -15 -4 39.2 4
 15 -15 4 38.2 5.1
 -15 15 -4 29.1 3.9
 -17 -15 -4 6.4 2.2
 -17 15 -4 6.2 2.5
 -19 -15 -4 1.2 2
 -19 15 -4 0.5 2.1
 18 -16 -4 21.2 4.7
 -18 -16 4 20.8 2.7
 -18 16 4 18.1 3.4
 16 -16 -4 19.6 4.3
 -16 -16 4 15.7 2.8
 -16 16 4 14.9 3.1
 -14 -16 4 22 3
 14 -16 -4 18.6 3.8
 -14 16 4 24.1 3.4
 -12 -16 4 26.7 3.9
 12 -16 -4 23.6 4.7
 -12 -16 4 21 2.8
 -12 16 4 19.2 3.1
 -10 -16 4 82.99 4.9
 10 -16 -4 93.09 7.2
 -10 -16 4 75.99 5.6
 -10 16 4 93.99 5.4
 8 -16 -4 99.99 7.4
 -8 -16 4 112.79 6.1
 -8 -16 4 109.49 5.7
 8 16 -4 108.79 4.4
 -8 16 4 109.09 5.8
 -6 -16 4 15.6 2.5
 6 -16 -4 15.7 3.8
 -6 16 4 11.2 2.2
 6 16 -4 14.9 1.9
 6 16 -4 7.9 1.9
 4 -16 -4 21.1 4.1
 -4 -16 4 18.3 3.3
 4 16 -4 18.1 2.6
 4 16 -4 19.2 2.5
 -4 16 4 13.8 2.5
 -2 -16 4 4.7 2.1
 2 -16 -4 12.2 3.8
 2 16 -4 5.9 1.7
 0 -16 -4 56.69 6.4
 0 -16 -4 51.79 4
 0 -16 4 39.4 3.7
 0 16 4 45.5 3.6
 0 16 -4 51.09 3.8
 -2 -16 -4 33.6 3.6
 2 -16 4 33.8 3.3
 2 16 4 30.3 2.9
 -2 16 -4 35 3.4
 -4 -16 -4 6.5 2
 4 -16 4 5.4 1.9
 4 16 4 5.2 1.4
 -4 16 -4 9.2 2
 6 -16 4 18.2 2.8
 -6 -16 -4 16.2 2.7
 -6 16 -4 20.1 3.1
 6 16 4 14.8 2.6
 6 16 4 22.7 2.5
 8 -16 4 24.8 3.5
 -8 -16 -4 26.4 3.4
 8 16 4 20 2.9
 8 16 4 18.4 2.2
 -8 16 -4 19.1 3.1
 10 -16 4 17.3 3.2
 -10 -16 -4 7.4 2.2
 -10 16 -4 22.1 3.3
 10 16 4 17.5 2.3
 12 -16 4 0.9 2
 -12 -16 -4 -0.9 1.6
 -12 16 -4 2 1.8
 -14 -16 -4 50.19 4.3
 14 -16 4 58.39 5.4
 -14 16 -4 45.9 4.5
 -16 -16 -4 75.49 5.4
 -16 16 -4 95.89 8.4
 -15 -17 4 60.29 4.3
 15 -17 -4 57.79 6.8
 -15 17 4 58.39 4.9
 13 -17 -4 34.4 5.3
 -13 -17 4 32 3.6
 -13 17 4 29.6 3.7
 11 -17 -4 0.3 2.2
 -11 -17 4 3.3 1.7
 -11 -17 4 2.5 2.7
 -11 17 4 5.4 2.1
 -9 -17 4 -1 1.5
 -9 -17 4 -0.7 2
 9 -17 -4 2.3 2.4
 -9 17 4 1.1 1.6
 -7 -17 4 11.8 2.4
 -7 -17 4 8 2.3
 7 -17 -4 8.5 3.2
 -7 17 4 12 2.5
 7 17 -4 13 1.9
 7 17 -4 16.4 2.4
 5 -17 -4 5.8 2.5
 5 17 -4 9.6 1.9
 5 17 -4 10.7 2.4
 -5 17 4 9.2 2.3
 -3 -17 4 2.8 2.2
 3 -17 -4 -0.6 2.2
 3 17 -4 0.9 1.3
 -3 17 4 0 1.4
 -1 -17 4 0.7 1.6
 1 -17 -4 1.5 2.6
 1 17 -4 0.7 1.4
 -1 17 4 0.5 1.3
 -1 -17 -4 -0.7 1.4
 1 -17 4 1.4 1.5
 -1 -17 -4 3.1 2.8
 1 17 4 1.3 1.6
 -1 17 -4 2.3 1.7
 3 -17 4 33.8 3.3
 -3 -17 -4 28.9 3.5
 -3 17 -4 36.3 3.9
 3 17 4 31.2 3.2
 5 -17 4 26.3 3.3
 -5 -17 -4 26.4 3.4
 -5 17 -4 29.7 3.6
 5 17 4 27.7 2.9
 -7 -17 -4 15.3 2.7
 7 -17 4 22.4 3.2
 7 17 4 18.9 3.3
 -7 17 -4 18.5 3
 7 17 4 20.6 2.4
 -9 -17 -4 1.2 1.6
 9 -17 4 4.3 2.2
 9 17 4 1.1 2.1
 9 17 4 4.6 1.5
 -9 17 -4 5.5 2.1
 11 -17 4 86.49 6.1
 -11 -17 -4 105.19 6
 11 17 4 90.29 4.9
 -11 17 -4 100.49 6.3
 13 -17 4 49.1 5
 -13 -17 -4 55.89 4.6
 -13 17 -4 49.8 4.9
 -15 -17 -4 47.4 4.3
 -15 17 -4 50.39 4.8
 -14 -18 4 18.6 3
 14 -18 -4 20 4.3
 -14 18 4 15 3.2
 -12 -18 4 79.99 5.1
 12 -18 -4 75.39 7
 -12 18 4 74.49 7.3
 -10 -18 4 108.49 6
 10 -18 -4 107.19 7.9
 -10 18 4 112.39 6.5
 -8 -18 4 28.8 5.3
 8 -18 -4 24.3 4.3
 8 18 -4 31.5 4.3
 -8 18 4 22.6 3.3
 -6 -18 4 164.78 7.3
 6 -18 -4 149.99 9.3
 -6 -18 4 167.88 9.1
 -6 18 4 169.98 7.8
 6 18 -4 171.18 6.6
 6 18 -4 171.28 7.5
 4 -18 -4 112.39 7.7
 -4 18 4 100.99 5.6
 4 18 -4 100.39 5.2
 2 -18 -4 109.09 7.9
 -2 18 4 97.69 5.6
 2 18 -4 102.79 5.5
 0 -18 -4 3.7 3.3
 0 18 -4 14.1 2.4
 0 18 4 10.8 2.2
 -2 -18 -4 17.5 4.4
 -2 -18 -4 8.8 2.4
 2 18 4 12.6 2.3
 -2 18 -4 12.5 2.6
 -4 -18 -4 36.7 4.1
 4 18 4 23.2 3.2
 -4 18 -4 24.9 3.4
 6 -18 4 15.6 3.1
 -6 -18 -4 17.3 3
 6 18 4 11.7 2.2
 -6 18 -4 12.5 2.7
 -8 -18 -4 55.79 4.6
 8 -18 4 48 4.5
 -8 18 -4 55.89 4.8
 8 18 4 52.19 3.5
 10 -18 4 152.98 7.8
 -10 -18 -4 154.08 7.6
 -10 18 -4 155.28 8.1
 -12 -18 -4 15.5 2.9
 12 -18 4 15.8 3.2
 -12 18 -4 11.9 2.9
 -11 -19 4 2.1 1.9
 11 -19 -4 -1.7 2.9
 -7 -19 4 138.99 8.9
 7 -19 -4 174.68 10
 -7 19 4 166.28 8.1
 7 19 -4 168.58 6.5
 5 -19 -4 17.7 4.4
 5 19 -4 19 2.5
 -5 19 4 18.3 3.2
 3 -19 -4 22.9 4.6
 -3 19 4 21.9 3.2
 1 -19 -4 16.7 4.1
 1 19 -4 8.3 2.1
 -1 19 4 10.1 2.3
 -1 -19 -4 21.6 4.9
 -1 19 -4 24.1 3.3
 1 19 4 21.6 3
 -3 -19 -4 2.9 2
 -3 -19 -4 8.5 3.8
 -3 19 -4 1.4 1.6
 3 19 4 0 1.6
 -5 -19 -4 -1 1.8
 -5 19 -4 -0.5 1.7
 5 19 4 -0.2 1.4
 -7 -19 -4 6.8 2.4
 7 19 4 2.9 1.7
 -7 19 -4 4.6 2.2
 9 -19 4 4.7 2.2
 -9 -19 -4 1.9 2.3
 9 19 4 0.7 1.4
 6 -20 -4 40.5 5.6
 -6 20 4 41.3 5.4
 6 20 -4 49.7 3.8
 4 -20 -4 54.09 6.1
 4 20 -4 61.09 5.6
 -4 20 4 58.69 4.8
 2 -20 -4 5.4 3
 2 20 -4 0.8 1.9
 -2 20 4 4.9 1.9
 0 -20 -4 1.3 3.1
 0 20 -4 -0.1 1.8
 0 20 4 -1.4 1.6
 -2 -20 -4 6.9 3.8
 2 20 4 3.5 1.8
 -2 20 -4 3.8 2
 -4 -20 -4 1.9 4.5
 -4 -20 -4 6.7 2.1
 -4 20 -4 3 2.1
 4 20 4 4.5 1.8
 -6 -20 -4 23 3.5
 6 20 4 19.3 2.7
 -28 0 5 0.1 1.6
 -26 0 5 -0.6 1.3
 -24 0 5 2.2 1.1
 -22 0 5 2.1 1
 -20 0 5 1.5 0.9
 18 0 -5 0.5 1.6
 -18 0 5 0.4 0.7
 -18 0 5 0.8 2.2
 -16 0 5 0 0.5
 -16 0 5 1.3 2
 16 0 -5 -2 1.3
 14 0 -5 -0.5 1.2
 -14 0 5 -0.1 1.3
 -14 0 5 0.2 0.4
 -12 0 5 -0.6 1.2
 12 0 -5 0.2 1.1
 -12 0 5 -0.2 0.3
 10 0 -5 -0.4 0.9
 -10 0 5 -1.1 0.8
 -8 0 5 0.8 1
 8 0 -5 0 0.8
 6 0 -5 0.7 0.7
 -6 0 5 0.6 0.9
 -4 0 5 -0.2 0.8
 4 0 -5 0 0.7
 -4 0 5 0.1 0.2
 2 0 -5 0.4 0.3
 -2 0 5 0.4 0.4
 2 0 -5 1.8 1
 0 0 -5 1.8 0.5
 0 0 5 1.9 0.5
 -2 0 -5 0 0.5
 2 0 5 -0.1 0.4
 -4 0 -5 0.5 0.5
 4 0 5 -0.1 0.3
 6 0 5 0.2 0.4
 -6 0 -5 0 0.4
 -8 0 -5 0.9 1
 -8 0 -5 0.8 0.6
 8 0 5 0.4 0.4
 10 0 5 0.5 0.4
 -10 0 -5 0.5 1.1
 -10 0 -5 0.3 0.6
 -12 0 -5 0.6 0.7
 -12 0 -5 -0.6 1
 12 0 5 0 0.3
 -14 0 -5 -0.1 1.1
 14 0 5 0.3 0.3
 -14 0 -5 0.9 0.9
 -16 0 -5 0.3 1.8
 -18 0 -5 0.6 1.2
 -20 0 -5 2.2 1.4
 -22 0 -5 -1.6 1.2
 -24 0 -5 -0.1 1.5
 -26 0 -5 -0.5 1.6
 -28 0 -5 8 2.7
 -29 -1 5 15.4 2.4
 -29 1 5 13.6 2.7
 -27 -1 5 20.7 2.6
 -27 1 5 25.1 2.7
 -25 -1 5 32.7 2.8
 -25 1 5 31.1 2.9
 -23 -1 5 211.68 7.1
 -23 1 5 210.78 7.3
 -21 -1 5 44.9 2.5
 -21 1 5 48.4 2.8
 19 -1 -5 35 5.1
 -19 -1 5 29.6 1.8
 -19 1 5 22.9 1.9
 17 -1 -5 83.89 6.3
 -17 -1 5 92.59 3.1
 -17 -1 5 89.19 6.7
 -17 1 5 79.19 6.5
 -17 1 5 92.59 3.4
 -15 -1 5 4.1 2.4
 -15 -1 5 8 0.7
 15 -1 -5 6.6 2.4
 15 1 -5 7.7 2.5
 -15 1 5 8.3 1
 -15 1 5 5.2 2.1
 -13 -1 5 170.48 8.2
 -13 -1 5 161.98 4.3
 13 -1 -5 168.28 7.9
 -13 1 5 154.68 8
 -13 1 5 165.18 4.8
 13 1 -5 158.48 7.6
 -11 -1 5 19.8 3.6
 -11 1 5 20 1
 11 1 -5 23.8 2.9
 -11 1 5 15.6 3
 9 -1 -5 421.06 14.1
 -9 -1 5 464.55 14.3
 9 1 -5 446.16 13.9
 -9 1 5 439.36 11.2
 -7 -1 5 1169.98 30.2
 7 -1 -5 1073.39 30.2
 -7 1 5 1099.69 30.5
 7 1 -5 1144.79 29.9
 -5 -1 5 9999 245.88
 -3 -1 5 2102.99 52.29
 -3 -1 5 2122.39 53.59
 -3 1 5 2153.58 54.49
 3 1 -5 2213.28 53.49
 -1 -1 5 3561.84 97.59
 1 1 -5 3653.83 98.19
 -1 1 5 3581.54 100.39
 -1 -1 -5 33 1.6
 1 -1 5 35 1.5
 1 1 5 31.9 1.6
 -1 1 -5 34.1 1.6
 -3 -1 -5 1837.62 45.5
 3 1 5 1848.81 45.4
 -3 1 -5 1815.22 45.4
 5 -1 5 8.6 0.9
 -5 -1 -5 10.7 1.1
 -5 1 -5 8.2 1
 5 1 5 10.3 0.9
 7 -1 5 427.56 11.2
 -7 -1 -5 404.46 11.4
 -7 1 -5 424.16 11.5
 7 1 5 408.96 11
 -7 1 -5 436.66 12.9
 -9 -1 -5 92.29 3.6
 9 -1 5 93.89 3.2
 -9 -1 -5 99.19 5
 9 1 5 96.29 3.1
 -9 1 -5 89.19 4.8
 -9 1 -5 96.39 3.6
 11 -1 5 209.78 6
 -11 -1 -5 214.28 8.7
 -11 -1 -5 205.68 6.7
 -11 1 -5 210.18 8.7
 11 1 5 214.38 5.8
 -11 1 -5 207.08 6.7
 -13 -1 -5 1026.5 26.6
 13 -1 5 1000.4 25.5
 -13 -1 -5 1012.5 29.8
 -13 1 -5 1026.2 29.8
 -13 1 -5 1012.8 26.7
 -15 -1 -5 201.18 9.7
 -15 -1 -5 191.78 6.8
 15 -1 5 199.28 5.4
 -15 1 -5 202.88 7
 -15 1 -5 195.38 9.5
 -17 -1 -5 447.06 17.1
 -17 -1 -5 444.86 13.7
 -17 1 -5 428.46 16.9
 -17 1 -5 465.25 13.5
 -19 -1 -5 344.17 11.2
 -19 1 -5 350.76 11.3
 -21 -1 -5 178.38 7.1
 -21 1 -5 163.68 7.1
 -23 -1 -5 10.7 2.3
 -23 1 -5 8.9 2.1
 -25 -1 -5 112.49 5.9
 -25 1 -5 104.29 5.8
 -27 -1 -5 -1.5 2.1
 -27 1 -5 -0.1 1.8
 -28 -2 5 12.6 2.4
 -28 2 5 16.9 2.4
 -26 -2 5 33.5 2.9
 -26 2 5 35.2 3
 -24 -2 5 16.4 2
 -24 2 5 11.9 2
 -22 -2 5 118.09 4.5
 -22 2 5 116.29 4.9
 -20 -2 5 2.4 0.8
 20 -2 -5 4 2.5
 -18 -2 5 90.89 7.2
 18 -2 -5 110.39 7.3
 -18 -2 5 102.39 3.4
 -18 2 5 99.69 4
 -16 -2 5 1 0.4
 16 -2 -5 0.7 1.7
 -16 -2 5 1.4 2
 -16 2 5 0.4 0.6
 -16 2 5 -0.7 1.7
 -14 -2 5 7.8 2.4
 14 -2 -5 3 1.8
 -14 2 5 4.3 0.8
 -14 2 5 4.5 2.1
 12 -2 -5 104.29 6
 -12 -2 5 96.39 5.7
 12 2 -5 105.99 5.7
 -12 2 5 102.79 3.4
 -12 2 5 102.09 6.2
 -10 -2 5 8.6 2
 10 -2 -5 6.4 1.9
 -10 2 5 8.4 0.8
 10 2 -5 7.7 1.8
 -10 2 5 12 2.5
 -8 -2 5 31.1 2.7
 8 -2 -5 28.2 2.8
 -8 2 5 29.9 3
 8 2 -5 33.2 2.6
 -8 2 5 27.5 1.3
 6 -2 -5 14.8 2.3
 -6 -2 5 16 2
 6 2 -5 13.5 1.7
 -6 2 5 13.7 2.3
 -6 2 5 13.5 0.9
 4 -2 -5 226.88 6.2
 4 -2 -5 261.07 8.4
 -4 -2 5 244.58 7.3
 -4 2 5 227.28 6.4
 -4 2 5 225.58 8.3
 4 2 -5 235.08 7.1
 -2 -2 5 2111.59 51.79
 2 2 -5 2097.09 51.59
 -2 2 5 2038 51.59
 2 2 -5 2134.49 51.19
 0 -2 -5 662.23 16.9
 0 -2 5 662.43 16.7
 0 2 -5 650.53 16.7
 2 -2 5 22.8 1.3
 -2 -2 -5 21 1.4
 2 2 5 25.9 1.5
 4 -2 5 1330.97 32.8
 -4 -2 -5 1297.97 33
 -4 2 -5 1307.47 32.9
 -4 2 -5 1318.87 33.4
 4 2 5 1308.87 32.9
 -6 -2 -5 36.8 2
 6 -2 5 39.3 1.8
 -6 2 -5 37.4 2
 -6 2 -5 41.4 2.6
 6 2 5 39 1.7
 -8 -2 -5 16.8 1.5
 8 -2 5 15.9 1.2
 8 2 5 16.8 1.1
 -8 2 -5 16 1.4
 -8 2 -5 15.7 2
 -10 -2 -5 153.88 5.2
 10 -2 5 154.98 4.7
 10 2 5 148.39 4.3
 -10 2 -5 148.49 5.2
 -10 2 -5 151.48 6.8
 -12 -2 -5 3.4 1.6
 -12 -2 -5 2.7 0.9
 12 -2 5 2.9 0.7
 -12 2 -5 2.2 1.4
 -12 2 -5 2.5 0.8
 -14 -2 -5 27.9 2.2
 14 -2 5 24.3 1.4
 -14 -2 -5 29.4 3.7
 -14 2 -5 23.2 2.1
 -14 2 -5 32.7 4.5
 16 -2 5 371.26 9.7
 -16 -2 -5 380.76 11.4
 -16 -2 -5 364.46 14.6
 -16 2 -5 357.66 14.5
 -16 2 -5 374.96 11.5
 -18 -2 -5 76.89 4.1
 -18 2 -5 93.29 4.5
 -20 -2 -5 2.5 1.2
 -20 2 -5 1.1 1.4
 -22 -2 -5 69.49 4.4
 -22 2 -5 71.39 4.5
 -24 -2 -5 11.7 2.3
 -24 2 -5 12.1 2.4
 -26 -2 -5 10.7 2.5
 -26 2 -5 13.8 2.7
 -28 -2 -5 13.1 2.9
 -28 2 -5 15.5 3
 -27 -3 5 8.2 2.1
 -27 3 5 15.3 2.4
 -25 3 5 7.2 1.7
 -23 -3 5 17.1 1.9
 -23 3 5 14.9 2.2
 -21 -3 5 81.29 3.3
 21 -3 -5 77.79 6.9
 -21 3 5 72.79 3.7
 19 -3 -5 107.49 7.6
 -19 -3 5 121.19 3.9
 -19 3 5 115.39 4.6
 -17 -3 5 317.77 13.4
 -17 -3 5 299.17 8.2
 17 -3 -5 308.27 13.1
 -17 3 5 305.87 14
 -17 3 5 301.47 9.1
 -15 -3 5 273.57 11.5
 15 -3 -5 269.97 11.5
 -15 3 5 256.77 7.8
 -15 3 5 241.68 11.7
 -13 -3 5 2 1.4
 13 -3 -5 1.1 1.6
 -13 3 5 2.8 0.8
 -13 3 5 2.2 1.7
 -11 -3 5 4.5 1.7
 11 -3 -5 2.4 1.3
 -11 3 5 1.7 1.5
 -11 3 5 2.2 0.6
 9 -3 -5 528.45 16.9
 -9 -3 5 541.05 16.3
 -9 3 5 525.95 13.9
 -9 3 5 538.05 17.4
 9 3 -5 540.85 16
 7 -3 -5 308.27 10.9
 -7 -3 5 321.67 10.2
 -7 3 5 311.97 8.6
 -7 3 5 333.37 11.5
 7 3 -5 319.27 10
 -7 3 5 317.47 8.6
 -5 -3 5 24.5 0.9
 -5 -3 5 26.8 1
 5 -3 -5 26.3 2.6
 -5 -3 5 23.5 1.8
 5 3 -5 27.8 1.9
 -5 3 5 26.8 3.3
 -5 3 5 28.2 1.4
 3 -3 -5 220.48 6.3
 -3 -3 5 219.68 6.1
 -3 -3 5 228.78 6
 -3 -3 5 228.28 6.6
 -3 3 5 220.68 6.2
 -3 3 5 220.98 6.4
 3 3 -5 228.28 6.5
 3 3 -5 226.08 5.8
 3 3 -5 240.68 5.9
 1 -3 -5 3.2 0.7
 -1 -3 5 4.3 0.6
 1 3 -5 5.1 0.7
 -1 3 5 5.7 0.9
 1 3 -5 3.3 0.5
 1 -3 5 439.36 11.5
 -1 -3 -5 435.06 11.7
 -1 3 -5 442.46 11.6
 1 3 5 432.16 11.8
 3 -3 5 1247.48 32.1
 -3 -3 -5 1279.47 32.4
 -3 3 -5 1306.07 32.4
 3 3 5 1300.47 32.3
 -5 -3 -5 1044.7 27.1
 5 -3 5 1066.39 26.9
 -5 3 -5 1094.49 27.8
 -5 3 -5 1059.39 27
 5 3 5 1040.8 26.8
 -7 -3 -5 181.68 5.8
 7 -3 5 180.98 5.5
 7 3 5 174.48 5.3
 -7 3 -5 178.78 5.8
 -7 3 -5 177.38 6.7
 -9 -3 -5 535.85 14.6
 9 -3 5 526.25 14.2
 -9 3 -5 548.65 17.6
 -9 3 -5 526.05 14.6
 9 3 5 530.75 13.7
 9 3 5 541.35 13.6
 -11 -3 -5 37.8 2.3
 -11 3 -5 42.2 2.5
 11 3 5 39 1.3
 11 3 5 39.5 1.4
 -11 3 -5 38.6 3.5
 -13 -3 -5 40.7 2.6
 -13 -3 -5 37.8 3.8
 -13 3 -5 39.9 3.9
 -15 -3 -5 4.2 1.3
 15 -3 5 3.1 0.7
 -15 -3 -5 2.8 1.6
 -15 3 -5 3 1.9
 -15 3 -5 2.5 1.2
 -17 -3 -5 41.8 8.3
 17 -3 5 27.6 1.5
 -17 3 -5 31 4.7
 -17 3 -5 30.3 2.7
 -19 -3 -5 131.59 5.7
 -19 3 -5 120.59 5.7
 -21 -3 -5 16.8 2.5
 -21 3 -5 14.4 2.4
 -23 -3 -5 10.7 2.2
 -23 3 -5 13.1 2.4
 -25 -3 -5 1.4 1.6
 -25 3 -5 -0.2 1.6
 -27 -3 -5 63.89 6.2
 -27 3 -5 55.59 5
 -28 -4 5 40.2 3.7
 -28 4 5 35.3 3.7
 -26 -4 5 91.39 4.5
 -26 4 5 93.59 5.1
 -24 -4 5 239.48 7.9
 -24 4 5 246.08 8.8
 22 -4 -5 170.08 10.6
 -22 -4 5 175.38 5.9
 -22 4 5 170.18 6.6
 -20 -4 5 82.89 3.3
 -20 4 5 80.39 4
 -18 -4 5 75.19 2.8
 -18 -4 5 69.49 6.2
 18 -4 -5 82.99 6.6
 -18 4 5 81.39 3.7
 -16 -4 5 51.39 2
 16 -4 -5 48.6 4.9
 -16 4 5 52.49 5.6
 -16 4 5 46.5 2.9
 -14 -4 5 2.1 1.5
 14 -4 -5 2.6 1.9
 -14 4 5 5.6 2.6
 -14 4 5 4.4 1
 -12 -4 5 62.39 4.5
 12 -4 -5 67.99 5
 -12 4 5 67.89 5.4
 -12 4 5 65.79 2.8
 -10 -4 5 31.7 2.8
 -10 4 5 25.3 1.6
 -10 4 5 25.7 3.5
 8 -4 -5 392.26 12.9
 -8 -4 5 345.87 11.7
 -8 4 5 389.86 13.5
 -8 4 5 367.16 10.2
 -8 4 5 362.26 10.1
 -6 -4 5 467.95 11.9
 -6 -4 5 463.85 13.6
 -6 -4 5 464.85 11.9
 6 -4 -5 500.15 15.1
 -6 4 5 483.35 15.6
 -6 4 5 451.95 12.4
 -6 4 5 463.95 12.6
 4 -4 -5 495.25 13.2
 4 -4 -5 538.25 15.9
 -4 -4 5 494.35 12.9
 -4 -4 5 518.65 13.7
 -4 -4 5 495.35 12.9
 4 4 -5 498.25 12.6
 -4 4 5 497.15 13.2
 -4 4 5 502.95 13.4
 4 4 -5 496.95 12.6
 -2 -4 5 244.88 6.8
 2 -4 -5 244.88 7.1
 -2 -4 5 247.58 6.7
 2 4 -5 247.28 6.8
 -2 4 5 245.18 6.9
 2 4 -5 251.27 6.7
 0 -4 -5 2683.23 65.09
 0 4 5 2576.84 65.09
 -2 -4 -5 49.99 2.3
 2 -4 5 47.9 2.1
 2 -4 5 48.8 1.9
 2 4 5 47 1.9
 2 4 5 43.1 2.3
 -2 4 -5 45.7 2
 4 -4 5 513.25 13.5
 -4 -4 -5 477.95 13.3
 -4 4 -5 488.55 13.2
 -4 4 -5 491.45 13.6
 4 4 5 474.55 13.2
 4 4 5 485.65 12.7
 6 -4 5 34.9 2.4
 -6 -4 -5 37.4 2.2
 -6 4 -5 33.4 2
 6 4 5 35 1.9
 6 4 5 37.7 1.6
 -6 4 -5 35.9 2.5
 8 -4 5 246.48 7.3
 -8 -4 -5 248.78 7.6
 8 -4 5 243.88 8.6
 8 4 5 247.68 6.6
 8 4 5 245.58 6.9
 -8 4 -5 239.08 7.6
 -8 4 -5 240.38 8.8
 10 -4 5 204.38 6.3
 -10 -4 -5 199.58 6.7
 10 4 5 205.78 5.6
 10 4 5 207.58 5.5
 -10 4 -5 199.28 6.8
 -10 4 -5 207.48 8.4
 -12 -4 -5 19.3 2
 12 -4 5 17.8 1.4
 -12 4 -5 14.6 1.9
 -12 4 -5 13.5 2.5
 -14 -4 -5 264.77 8.6
 14 -4 5 270.17 7.8
 -14 -4 -5 258.67 11.2
 -14 4 -5 259.57 8.7
 -14 4 -5 267.17 11.2
 -16 -4 -5 12.7 3.1
 -16 -4 -5 6.6 1.6
 16 -4 5 8.1 1.1
 -16 4 -5 7.2 1.6
 -16 4 -5 7 2.6
 -18 -4 -5 425.06 13
 18 -4 5 419.16 11.2
 -18 4 -5 414.66 13.2
 -20 -4 -5 124.19 5.8
 -20 4 -5 130.19 6
 -22 -4 -5 53.49 4.1
 -22 4 -5 61.39 4.3
 -24 -4 -5 61.09 4.2
 -24 4 -5 51.09 4.5
 -26 -4 -5 5.9 2
 -26 4 -5 1.8 2
 -27 -5 5 34.9 3.2
 -27 5 5 30.2 3.3
 -25 -5 5 1.9 1.3
 -25 5 5 0.2 1.3
 -23 -5 5 30 2.4
 23 -5 -5 30.7 5.4
 -23 5 5 28.6 3
 -21 -5 5 5.9 1.2
 21 -5 -5 4.8 2.7
 -21 5 5 8.3 1.7
 19 -5 -5 71.39 6.5
 -19 -5 5 77.79 3.2
 -19 5 5 79.79 4
 -17 -5 5 2.6 2.2
 -17 -5 5 3.9 0.9
 17 -5 -5 5.4 2.4
 -17 5 5 4.2 2.8
 -17 5 5 3.8 1.2
 -15 -5 5 18.3 1.3
 -15 -5 5 14.6 3.3
 15 -5 -5 26.6 4.3
 -15 5 5 22 2
 -13 -5 5 19.1 0.9
 -13 -5 5 17.5 2.9
 13 -5 -5 19.5 3.6
 -13 -5 5 18 1.1
 -13 5 5 13.5 3.3
 -13 5 5 19.9 1.7
 11 -5 -5 57.99 4.7
 -11 -5 5 65.19 2
 -11 -5 5 66.19 2.2
 -11 5 5 60.09 2.8
 -11 5 5 64.79 5.2
 -11 5 5 68.29 2.9
 -9 -5 5 646.64 17.1
 9 -5 -5 697.33 21
 -9 -5 5 682.23 19.9
 -9 -5 5 676.13 16.9
 -9 5 5 669.83 17.8
 -9 5 5 685.83 22.3
 -9 5 5 668.83 17.8
 -7 -5 5 44.5 1.8
 -7 -5 5 44.2 2.9
 7 -5 -5 49 3.9
 -7 -5 5 42.4 1.7
 -7 5 5 44.4 2.2
 -7 5 5 40.9 2.2
 -7 5 5 43.8 4.7
 5 -5 -5 3.7 1.7
 -5 -5 5 2.1 0.9
 -5 -5 5 2.7 0.6
 -5 -5 5 2.6 0.5
 -5 5 5 1.5 0.6
 -3 -5 5 133.69 4.2
 -3 -5 5 129.49 4
 -3 -5 5 129.59 4
 3 -5 -5 126.39 4.3
 3 -5 -5 132.49 6.4
 3 5 -5 124.09 3.9
 -3 5 5 134.79 4.2
 -3 5 5 127.69 4.5
 3 5 -5 125.49 3.9
 -1 -5 5 1.4 0.5
 1 -5 -5 0.2 0.6
 1 5 -5 0.1 0.4
 -1 5 5 1.5 0.7
 -1 5 5 0.6 0.5
 1 5 -5 1 0.5
 1 -5 5 371.26 10.1
 -1 5 -5 378.96 10.3
 1 5 5 366.16 10.5
 1 5 5 364.56 10
 -1 5 -5 367.56 10
 3 -5 5 46.4 2.2
 -3 -5 -5 47.5 2.5
 3 5 5 45.2 2.4
 3 5 5 49.4 2
 -3 5 -5 46.4 2.3
 -3 5 -5 46 2.5
 5 -5 5 0.5 0.8
 5 -5 5 1.9 0.7
 -5 -5 -5 0.9 0.7
 -5 5 -5 0.4 0.6
 -5 5 -5 0.6 0.8
 5 5 5 1.7 0.5
 5 5 5 0.9 0.7
 7 -5 5 265.37 8
 7 -5 5 278.57 9.1
 -7 -5 -5 281.47 8.4
 -7 5 -5 266.47 8.3
 -7 5 -5 269.97 9.3
 7 5 5 262.97 7.4
 7 5 5 276.27 7.9
 -9 -5 -5 104.39 4.3
 9 -5 5 102.79 4.3
 9 -5 5 105.99 5.3
 9 5 5 104.89 3.5
 -9 5 -5 113.49 6.1
 -9 5 -5 111.09 4.4
 9 5 5 106.09 3.3
 11 -5 5 213.88 8.7
 -11 -5 -5 213.58 7.1
 11 -5 5 205.88 6.5
 -11 5 -5 192.58 7
 -11 5 -5 221.58 9
 -13 -5 -5 59.99 4.8
 -13 -5 -5 64.29 3.4
 13 -5 5 67.09 2.9
 -13 5 -5 63.19 3.6
 -13 5 -5 61.39 4.9
 15 -5 5 26.2 1.8
 -15 -5 -5 25.3 2.5
 -15 -5 -5 21 3.5
 -15 5 -5 24.2 3.9
 -15 5 -5 25.1 2.5
 17 -5 5 1.4 1.2
 -17 -5 -5 0.3 1.2
 -17 5 -5 1.5 1.3
 -17 5 -5 0.6 1.9
 -19 -5 -5 36.5 3.1
 19 -5 5 43.7 2.4
 -19 5 -5 40.9 3.4
 -21 -5 -5 53.69 3.9
 -21 5 -5 53.29 4
 -23 -5 -5 -0.7 1.6
 -23 5 -5 -0.2 1.7
 -25 -5 -5 18.1 3
 -25 5 -5 21.1 3.1
 -27 5 -5 17.9 3.2
 -26 -6 5 152.48 6.2
 -26 6 5 154.48 7.1
 24 -6 -5 33.9 5.6
 -24 -6 5 47.4 3.1
 -24 6 5 46.8 3.5
 -22 -6 5 223.38 7.3
 22 -6 -5 243.98 12.8
 -22 6 5 216.18 8.2
 20 -6 -5 28.8 5
 -20 -6 5 26.6 2.1
 -20 6 5 26 2.6
 18 -6 -5 94.69 7.3
 -18 -6 5 94.19 3.7
 -18 6 5 100.69 4.6
 16 -6 -5 199.98 10.1
 -16 -6 5 188.88 5.8
 -16 -6 5 182.18 9.6
 -16 6 5 188.08 10.7
 -16 6 5 191.28 6.7
 -14 -6 5 6.4 0.7
 -14 -6 5 7.5 1.1
 -14 -6 5 6.7 2.2
 14 -6 -5 3 1.9
 -14 6 5 4.8 1.2
 -14 6 5 3.9 2.1
 -14 6 5 5.9 1.3
 -12 -6 5 165.18 4.6
 12 -6 -5 157.38 8.2
 -12 -6 5 163.78 5
 -12 -6 5 159.88 7.6
 -12 6 5 155.18 5.6
 -12 6 5 159.08 8.9
 -12 6 5 162.68 5.7
 10 -6 -5 207.48 9.3
 -10 -6 5 214.58 6.1
 -10 -6 5 210.28 8.4
 -10 -6 5 209.28 5.8
 -10 6 5 217.08 6.8
 -10 6 5 197.28 6.7
 -10 6 5 206.28 10
 -8 -6 5 236.18 8.5
 -8 -6 5 238.88 6.8
 -8 -6 5 234.28 6.5
 8 -6 -5 240.08 9.8
 -8 6 5 239.78 7.3
 -8 6 5 232.98 7.4
 -8 6 5 235.68 10.5
 6 -6 -5 432.66 15.1
 -6 -6 5 458.35 12.2
 -6 -6 5 469.95 12
 -6 -6 5 464.95 13.3
 -6 6 5 452.35 12.5
 4 -6 -5 767.92 19.9
 -4 -6 5 762.42 19.5
 -4 -6 5 768.42 20
 -4 -6 5 772.62 19.6
 4 -6 -5 768.62 22.9
 -4 6 5 766.22 20.2
 4 6 -5 747.33 19.4
 -4 6 5 759.22 19.8
 4 6 -5 727.83 19.3
 2 -6 -5 1305.67 33.2
 -2 -6 5 1284.57 32.8
 -2 -6 5 1296.27 32.8
 -2 6 5 1317.97 33.4
 2 6 -5 1314.87 32.8
 -2 6 5 1291.37 32.9
 2 6 -5 1310.97 32.8
 0 6 -5 126.79 4.3
 0 6 -5 125.39 4.2
 0 6 5 117.09 4.1
 2 -6 5 16.1 1.3
 2 -6 5 13.1 1.2
 -2 -6 -5 12.3 1.5
 2 6 5 14.6 1.8
 -2 6 -5 10.7 1.2
 -2 6 -5 12.5 1.4
 2 6 5 11.7 1.1
 -4 -6 -5 1367.06 35.8
 4 -6 5 1375.06 35.4
 4 -6 5 1381.66 35.7
 -4 6 -5 1328.97 35.6
 4 6 5 1392.56 35.7
 4 6 5 1381.16 35
 -4 6 -5 1556.34 36.5
 -6 -6 -5 32.6 2.3
 6 -6 5 32.8 2.5
 6 -6 5 34 2
 -6 6 -5 34.2 2.3
 -6 6 -5 37.3 2.8
 6 6 5 33.6 2.1
 6 6 5 36.1 1.7
 8 -6 5 155.48 5.3
 -8 -6 -5 156.08 5.7
 8 -6 5 161.78 6.5
 -8 6 -5 173.48 7
 8 6 5 147.39 4.6
 8 6 5 158.18 5.1
 10 -6 5 106.89 5.5
 -10 -6 -5 104.39 4.5
 10 -6 5 108.49 4.1
 -10 6 -5 110.59 5.9
 -10 6 -5 107.29 4.6
 10 6 5 102.89 3.2
 10 6 5 105.59 3.4
 -12 -6 -5 868.91 23.4
 12 -6 5 838.22 25.3
 12 -6 5 864.81 22.7
 -12 6 -5 862.71 23.6
 -12 6 -5 882.51 26.2
 14 -6 5 130.99 4.7
 -14 -6 -5 116.69 7.1
 -14 -6 -5 123.19 5.3
 -14 6 -5 122.39 5.5
 -14 6 -5 130.49 7.6
 -16 -6 -5 35.7 2.9
 16 -6 5 38.8 2.3
 -16 6 -5 37.4 3.1
 -16 6 -5 38.4 5.1
 -18 -6 -5 298.17 10
 18 -6 5 279.07 8.5
 -18 6 -5 286.47 10.2
 -20 -6 -5 102.89 5.4
 20 -6 5 117.29 4.4
 -20 6 -5 124.19 6
 -22 -6 -5 45.9 3.9
 -22 6 -5 48.1 4.4
 -24 -6 -5 102.99 5.7
 -24 6 -5 106.49 6.3
 -26 -6 -5 77.89 5.3
 -26 6 -5 85.99 5.9
 -27 -7 5 56.79 4
 -27 7 5 53.19 4.4
 25 -7 -5 6.9 3.4
 -25 7 5 2.8 1.9
 -23 -7 5 63.39 3.5
 23 -7 -5 63.59 6.9
 -23 7 5 70.49 4.4
 -21 -7 5 1.7 1.1
 21 -7 -5 0.7 2.2
 -21 7 5 2.3 1.2
 -19 -7 5 39.8 2.5
 -19 7 5 38.9 3
 17 -7 -5 144.09 8.7
 -17 -7 5 132.59 4.7
 -17 -7 5 132.89 8.3
 -17 7 5 129.39 5.4
 -17 7 5 135.49 5.6
 -15 -7 5 5.7 0.8
 -15 -7 5 4.9 1
 -15 -7 5 2.5 2
 15 -7 -5 4.3 2.3
 -15 7 5 9.4 3.2
 -15 7 5 4.9 1.4
 -15 7 5 4.7 1.3
 13 -7 -5 1.1 1.7
 -13 -7 5 2.8 0.6
 -13 -7 5 2.2 0.8
 -13 -7 5 1 1.5
 -13 7 5 3.6 1
 -13 7 5 3.3 2.7
 -13 7 5 2.4 1
 -11 -7 5 79.09 3.1
 11 -7 -5 79.59 5.7
 -11 -7 5 74.79 4.8
 -11 -7 5 75.99 2.8
 -11 7 5 79.39 3.6
 -11 7 5 79.29 3.6
 -11 7 5 70.09 6.1
 -9 -7 5 95.09 5.1
 -9 -7 5 99.19 3.4
 -9 -7 5 98.49 3.7
 9 -7 -5 112.29 6.4
 -9 7 5 103.49 4.1
 -9 7 5 100.19 4.2
 -9 7 5 102.09 6.9
 -7 -7 5 831.52 22.8
 -7 -7 5 825.32 21.1
 7 -7 -5 834.42 24.9
 -7 -7 5 833.72 21.4
 -7 7 5 805.22 21.9
 -7 7 5 815.02 21.8
 5 -7 -5 696.63 18.6
 -5 -7 5 687.33 18.9
 -5 -7 5 700.03 18.2
 5 -7 -5 683.13 21.6
 5 -7 -5 688.13 18.5
 -5 -7 5 701.23 18.3
 -5 7 5 691.13 18.9
 5 7 -5 721.63 17.9
 5 7 -5 694.03 18
 -5 7 5 720.83 18.6
 3 -7 -5 52.09 4.5
 3 -7 -5 55.19 2.7
 3 -7 -5 51.69 2.5
 -3 -7 5 52.89 2.5
 -3 -7 5 50.79 2.3
 3 7 -5 50.19 2.4
 3 7 -5 51.89 2.3
 -3 7 5 54.59 2.5
 1 -7 -5 204.18 6.7
 -1 -7 5 205.58 6.4
 -1 7 5 207.58 6.4
 -1 7 5 213.28 7.3
 1 7 -5 218.78 6.6
 1 7 -5 199.88 6.4
 -1 -7 -5 19.1 1.8
 1 -7 5 16.1 1.9
 1 7 5 14.5 1.3
 -1 7 -5 16.4 1.5
 -1 7 -5 16.4 1.5
 1 7 5 17.1 1.8
 3 -7 5 1329.27 33.8
 -3 -7 -5 1291.97 34.1
 3 -7 5 1335.37 33.8
 3 7 5 1338.97 34.2
 3 7 5 1332.87 33.4
 -3 7 -5 1316.47 33.7
 -3 7 -5 1325.47 34
 5 -7 5 15.4 1.9
 -5 -7 -5 11.2 1.6
 5 -7 5 12.2 1.5
 -5 7 -5 18.6 1.7
 5 7 5 10.4 1.1
 -5 7 -5 17.7 2.5
 -7 -7 -5 31.7 2.4
 7 -7 5 36.7 2.8
 7 -7 5 31.9 2.1
 -7 7 -5 31.5 3
 7 7 5 33.4 1.7
 -7 7 -5 32.8 2.3
 7 7 5 31.1 2.1
 9 -7 5 17.2 2.5
 9 -7 5 16 1.5
 -9 -7 -5 14.5 1.9
 9 7 5 17.1 1.2
 9 7 5 16 1.4
 -9 7 -5 11.4 1.8
 -9 7 -5 16.7 2.9
 11 -7 5 2.6 1.6
 11 -7 5 1.9 0.7
 -11 -7 -5 2.5 1.3
 -11 7 -5 2.5 1.1
 -11 7 -5 2.3 1.8
 11 7 5 3.1 0.6
 11 7 5 2.3 0.4
 13 -7 5 47.6 4.2
 -13 -7 -5 39.7 3.3
 13 -7 5 42.4 2.5
 -13 7 -5 46.6 3.3
 -13 7 -5 40.2 4.5
 15 -7 5 124.99 4.8
 -15 -7 -5 130.59 5.7
 -15 -7 -5 129.59 7.8
 -15 7 -5 131.29 9.6
 -15 7 -5 136.59 6
 17 -7 5 75.29 3.4
 -17 -7 -5 75.29 4.4
 -17 7 -5 80.09 4.6
 -17 7 -5 67.59 6.3
 19 -7 5 282.87 8.5
 -19 -7 -5 281.77 10
 -19 7 -5 269.17 10.2
 -21 -7 -5 118.99 5.9
 -21 7 -5 113.09 6
 -23 -7 -5 49.7 4
 -23 7 -5 46.3 4.3
 -25 -7 -5 59.69 4.7
 -25 7 -5 50.39 4.8
 -26 -8 5 94.49 4.8
 -26 8 5 99.29 5.7
 -24 -8 5 26.1 2.9
 24 -8 -5 27.3 5.2
 -24 8 5 19 2.9
 22 -8 -5 6.4 3.2
 -22 -8 5 5.1 1.4
 -20 -8 5 5.6 1.4
 20 -8 -5 4.2 2.6
 -20 8 5 3.6 1.2
 18 -8 -5 -2.3 1.5
 -18 -8 5 0.7 1.1
 -18 8 5 1.1 1.2
 -16 -8 5 14.9 1.8
 16 -8 -5 16.6 3.9
 -16 -8 5 15.3 1.3
 -16 -8 5 19.8 3.5
 -16 8 5 15.3 2.2
 -16 8 5 19.3 5.3
 14 -8 -5 62.59 5.5
 -14 -8 5 51.89 2.5
 -14 -8 5 54.09 4.8
 -14 -8 5 51.89 2.8
 -14 8 5 50.59 3.2
 -14 8 5 54.79 3.3
 -14 8 5 54.49 6.6
 12 -8 -5 183.68 9.1
 -12 -8 5 156.98 6.5
 -12 -8 5 171.68 5.7
 -12 -8 5 162.88 7.9
 -12 8 5 175.18 6.3
 -12 8 5 173.28 10.2
 -10 -8 5 266.47 7.9
 -10 -8 5 260.97 7.8
 -10 -8 5 260.27 9.9
 10 -8 -5 253.07 11.1
 -10 8 5 268.57 12.4
 -10 8 5 257.97 8.4
 -10 8 5 257.27 8.5
 -8 -8 5 81.59 3.3
 -8 -8 5 79.69 3.1
 8 -8 -5 71.39 5.4
 -8 -8 5 75.49 4.3
 -8 8 5 85.29 3.7
 -8 8 5 72.79 3.7
 6 -8 -5 208.08 9.4
 -6 -8 5 215.28 6.6
 -6 -8 5 209.08 6.4
 6 -8 -5 197.58 6.6
 -6 -8 5 216.88 7.4
 -6 8 5 204.48 6.8
 6 8 -5 207.18 6.1
 -6 8 5 203.28 7.1
 6 8 -5 217.38 6
 4 -8 -5 10.5 1.3
 4 -8 -5 12.4 2.8
 -4 -8 5 9.9 1.3
 -4 -8 5 10.6 1.2
 4 8 -5 10.9 1.4
 4 8 -5 10.6 1.2
 -4 8 5 8.4 1.5
 -4 8 5 9.2 1.5
 -2 -8 5 182.98 5.8
 2 -8 -5 169.78 5.8
 -2 -8 5 181.68 5.9
 2 -8 -5 181.18 6.2
 -2 8 5 175.88 6.4
 2 8 -5 178.38 5.8
 2 8 -5 175.38 5.8
 -2 8 5 177.38 5.9
 0 -8 5 195.58 6.3
 0 -8 -5 191.38 6.6
 0 -8 -5 195.88 6.3
 0 8 -5 199.58 6.4
 0 8 -5 189.68 6.3
 0 8 5 194.98 6.8
 0 8 5 199.88 6.3
 2 -8 5 120.09 4.4
 2 -8 5 112.59 4.2
 -2 -8 -5 113.19 4.6
 -2 8 -5 110.29 4.4
 2 8 5 111.79 4.1
 -2 8 -5 111.29 4.3
 2 8 5 110.39 4.7
 -4 -8 -5 54.09 3.1
 4 -8 5 58.29 3
 4 -8 5 58.59 2.8
 4 8 5 54.49 3.1
 -4 8 -5 56.89 2.8
 -4 8 -5 56.69 3
 4 8 5 56.19 2.6
 -6 -8 -5 93.39 4.2
 6 -8 5 91.09 4.3
 6 -8 5 88.39 3.8
 -6 8 -5 77.59 3.8
 6 8 5 93.59 3.9
 6 8 5 82.39 3.2
 -6 8 -5 82.89 3.7
 -6 8 -5 84.39 5
 8 -8 5 115.59 4.7
 8 -8 5 125.49 5.7
 -8 -8 -5 124.99 5.2
 -8 8 -5 116.29 6.4
 8 8 5 131.69 4.6
 8 8 5 116.89 4
 -8 8 -5 121.29 5.1
 10 -8 5 112.19 4.6
 10 -8 5 122.69 6.2
 10 8 5 122.89 4.1
 -10 8 -5 110.09 5.1
 10 8 5 116.59 3.7
 12 -8 5 32.2 3.6
 -12 -8 -5 30.2 2.8
 12 -8 5 36 2.4
 -12 8 -5 34.7 2.9
 -12 8 -5 33.5 4.5
 14 -8 5 1.8 0.9
 14 -8 5 -0.1 1.7
 -14 -8 -5 1.5 1.3
 -14 8 -5 3 2.3
 -14 8 -5 0.5 1.3
 16 -8 5 47.2 3.1
 -16 -8 -5 51.49 3.6
 -16 8 -5 48.5 5.9
 -16 8 -5 50.79 3.7
 -18 -8 -5 186.08 7.4
 18 -8 5 170.08 6.1
 -18 8 -5 172.88 7.6
 -20 -8 -5 24.1 3
 20 -8 5 16.7 1.7
 -20 8 -5 16.1 2.8
 -22 -8 -5 20.7 2.7
 -22 8 -5 10.4 2.6
 -24 -8 -5 68.49 5
 -24 8 -5 69.39 5.3
 25 -9 -5 71.99 14.3
 -25 -9 5 53.39 3.8
 -25 9 5 60.79 4.6
 -23 -9 5 83.19 4.1
 23 -9 -5 82.79 7.9
 -23 9 5 70.99 4.9
 21 -9 -5 126.09 9.1
 -21 -9 5 139.79 6
 -21 9 5 130.89 6.3
 19 -9 -5 201.38 11.3
 -19 -9 5 193.68 6.8
 -19 9 5 194.78 7.8
 17 -9 -5 6.9 2.8
 -17 -9 5 5.3 3.2
 -17 -9 5 5.9 1.4
 -17 9 5 5.3 1.6
 -15 -9 5 114.09 8.1
 -15 -9 5 123.19 4.4
 -15 -9 5 117.99 4.6
 15 -9 -5 114.39 7.8
 -15 9 5 110.69 5.2
 -15 9 5 108.39 9.3
 13 -9 -5 132.19 8.1
 -13 -9 5 138.09 5.1
 -13 -9 5 121.29 7.1
 -13 9 5 133.39 10.8
 -13 9 5 137.99 5.7
 -13 9 5 133.99 5.6
 11 -9 -5 -1 1.4
 -11 -9 5 0.8 0.9
 -11 -9 5 -0.1 1.4
 -11 9 5 0.2 0.9
 -11 9 5 0.3 1
 -9 -9 5 284.47 8.9
 9 -9 -5 297.17 12.2
 -9 -9 5 278.97 10.3
 -9 -9 5 295.97 8.9
 -9 9 5 294.17 9.3
 -7 -9 5 196.18 6.4
 -7 -9 5 190.88 6.1
 7 -9 -5 191.48 6.5
 -7 -9 5 192.88 7.3
 7 -9 -5 188.38 9.1
 -7 9 5 192.38 7
 7 9 -5 195.08 5.6
 -7 9 5 198.68 6.8
 7 9 -5 187.88 5.5
 5 -9 -5 605.84 16.8
 -5 -9 5 611.74 16.7
 -5 -9 5 609.24 16.5
 5 -9 -5 597.74 20.3
 -5 9 5 584.74 16.8
 -5 9 5 617.34 17.4
 5 9 -5 636.14 16.5
 5 9 -5 625.04 16.2
 3 -9 -5 850.71 22.8
 3 -9 -5 850.31 23
 3 -9 -5 846.42 26.4
 -3 -9 5 843.62 22.6
 -3 -9 5 869.71 22.8
 -3 9 5 870.51 22.9
 3 9 -5 849.72 22.7
 -3 9 5 898.21 23.6
 3 9 -5 867.01 22.5
 1 -9 -5 362.16 11
 1 -9 -5 362.76 10.7
 -1 -9 5 384.06 10.7
 -1 9 5 377.46 10.8
 -1 9 5 373.96 11.4
 1 9 -5 361.46 10.7
 1 9 -5 342.57 10.6
 -1 -9 -5 25 2.2
 1 -9 5 24.2 1.8
 1 -9 5 21.6 1.8
 -1 -9 -5 28.4 1.9
 -1 9 -5 24.5 2
 1 9 5 22.9 2.2
 3 -9 5 53.59 2.9
 -3 -9 -5 58.39 3.3
 3 -9 5 59.59 3.1
 -3 9 -5 60.99 3.1
 3 9 5 57.39 2.7
 -3 9 -5 55.49 3.1
 3 9 5 49.7 3.1
 -5 -9 -5 42.6 2.9
 5 -9 5 43.3 2.9
 5 -9 5 44.5 2.6
 -5 9 -5 42.1 2.7
 5 9 5 40.4 2.3
 5 9 5 45.1 2.9
 -5 9 -5 43.8 2.8
 7 -9 5 2.1 1.3
 7 -9 5 2.1 0.7
 -7 -9 -5 1.8 1.2
 -7 9 -5 2.7 1
 -7 9 -5 -1.6 1.5
 7 9 5 1.7 0.7
 -7 9 -5 1.8 1
 7 9 5 1.1 0.9
 -9 -9 -5 205.68 7.5
 9 -9 5 213.38 8.3
 9 -9 5 206.28 7.6
 -9 9 -5 190.48 7.4
 9 9 5 195.48 6.5
 -9 9 -5 202.38 7.1
 -9 9 -5 196.38 9.1
 9 9 5 204.48 6.1
 -11 -9 -5 7.6 1.8
 11 -9 5 7 2.2
 11 -9 5 6.8 1.4
 11 9 5 9.1 1
 11 9 5 7.7 0.8
 -11 9 -5 2.6 2.1
 -11 9 -5 9.7 1.9
 13 -9 5 126.39 7.2
 13 -9 5 132.39 5.2
 -13 -9 -5 125.19 5.7
 -13 9 -5 122.39 7.8
 -13 9 -5 141.29 6.1
 15 -9 5 154.78 5.9
 15 -9 5 157.98 8.2
 -15 -9 -5 161.88 6.7
 -15 9 -5 143.99 9.1
 -15 9 -5 157.18 6.8
 -17 -9 -5 6.2 2
 17 -9 5 7.4 1.5
 -17 9 -5 8.4 2.1
 -19 -9 -5 41.2 3.5
 19 -9 5 42.6 2.8
 -19 9 -5 40.9 3.9
 -21 -9 -5 41.9 3.7
 -21 9 -5 39.8 4.3
 -23 -9 -5 59.79 4.6
 -23 9 -5 70.29 5.2
 -25 -9 -5 2 3.9
 -25 9 -5 1.3 2
 24 -10 -5 24.5 5.3
 -24 -10 5 23.3 2.6
 -24 10 5 22.3 3.4
 -22 -10 5 62.89 3.8
 22 -10 -5 66.99 7.1
 -22 10 5 66.89 4.7
 20 -10 -5 38.5 5.7
 -20 -10 5 32.4 2.8
 -20 10 5 31 3.4
 -18 -10 5 4.1 1.4
 18 -10 -5 5.8 2.8
 -18 10 5 3.7 1.6
 -16 -10 5 3.1 1.5
 -16 -10 5 1 2
 16 -10 -5 1.8 2.2
 -16 -10 5 1.9 0.8
 -16 10 5 3.8 1.5
 -14 -10 5 -0.7 0.7
 14 -10 -5 1.1 1.7
 -14 -10 5 -0.4 1.7
 -14 -10 5 -0.8 1
 -14 10 5 0.8 1
 -14 10 5 -1.6 3
 12 -10 -5 29.4 4.4
 -12 -10 5 29.3 2
 -12 -10 5 36.8 3.8
 -12 -10 5 36.3 2.5
 -12 10 5 30.7 2.7
 -10 -10 5 19 1.7
 -10 -10 5 17.7 2.8
 10 -10 -5 18.9 3.7
 -10 -10 5 19.6 2.1
 -10 10 5 17.2 2.4
 -10 10 5 12.9 2
 -8 -10 5 127.89 6.7
 -8 -10 5 131.09 6
 -8 -10 5 141.39 4.9
 8 -10 -5 121.49 7.5
 8 -10 -5 141.19 5.7
 -8 10 5 138.39 5.5
 -8 10 5 125.09 5.6
 -6 -10 5 205.38 6.5
 -6 -10 5 199.08 6.8
 6 -10 -5 177.68 9.3
 6 -10 -5 201.18 6.8
 -6 10 5 201.68 7
 -6 10 5 168.18 8.4
 6 10 -5 201.78 6.3
 6 10 -5 196.48 6.1
 -4 -10 5 59.99 3
 4 -10 -5 59.89 3.3
 -4 -10 5 58.19 3.1
 4 -10 -5 46.2 4.9
 4 -10 -5 62.69 3.1
 4 10 -5 52.49 2.9
 4 10 -5 51.69 2.8
 -4 10 5 52.79 3.4
 -4 10 5 61.09 3.2
 2 -10 -5 41.2 2.5
 -2 -10 5 43.3 2.7
 -2 -10 5 43.6 2.5
 2 -10 -5 38.3 2.7
 2 10 -5 36.2 2.4
 -2 10 5 40.9 2.7
 -2 10 5 36.2 2.9
 2 10 -5 37.9 2.6
 0 -10 5 5.6 1.2
 0 -10 -5 3.5 1.3
 0 -10 -5 6.8 1.3
 0 -10 5 4.4 1.2
 0 10 5 5.5 1.5
 0 10 5 7.5 1.4
 0 10 -5 5.2 1.3
 0 10 -5 6 1.3
 2 -10 5 356.16 11
 2 -10 5 375.86 11.1
 -2 -10 -5 368.86 11.5
 2 10 5 374.76 10.9
 2 10 5 365.16 11.6
 -2 10 -5 374.36 11.2
 -2 10 -5 370.96 11.3
 -4 -10 -5 52.09 3.3
 4 -10 5 48.4 3.1
 4 -10 5 52.39 3
 4 10 5 45.9 2.7
 -4 10 -5 49.5 3.1
 4 10 5 48.1 3.2
 -4 10 -5 50.49 3
 6 -10 5 18.2 2.5
 -6 -10 -5 16.2 2.3
 6 -10 5 15.6 1.9
 6 10 5 19.8 2.3
 -6 10 -5 16.4 2.2
 -6 10 -5 16.5 2.1
 6 10 5 18 1.6
 8 -10 5 17.6 2.8
 8 -10 5 11.3 1.7
 -8 -10 -5 12 2
 8 10 5 15 1.5
 -8 10 -5 12.4 1.8
 -8 10 -5 12.5 2
 8 10 5 14.2 1.8
 10 -10 5 117.79 6.3
 10 -10 5 125.49 5.1
 -10 -10 -5 123.89 5.5
 10 10 5 121.09 4
 -10 10 -5 114.39 5.5
 -10 10 -5 118.19 7.4
 10 10 5 115.99 4.4
 12 -10 5 155.08 6
 -12 -10 -5 156.28 6.6
 12 -10 5 156.98 7.8
 -12 10 -5 148.59 6.7
 -12 10 -5 174.88 9.2
 -14 -10 -5 8.6 2
 14 -10 5 10.4 2.9
 -14 10 -5 16.6 3.9
 -14 10 -5 11.1 2.1
 -16 -10 -5 88.79 5
 -16 10 -5 97.29 7.8
 -16 10 -5 92.19 7.5
 -18 -10 -5 34.9 3.3
 -18 10 -5 38.6 3.7
 -20 -10 -5 31 3.4
 -20 10 -5 28.8 3.9
 -22 -10 -5 10.6 2.4
 -22 10 -5 8.5 2.6
 -24 -10 -5 8.7 2.9
 -24 10 -5 8 2.6
 -23 -11 5 0.1 1.5
 23 -11 -5 -2.2 2.7
 -23 11 5 1.9 2
 -21 -11 5 353.26 11.1
 21 -11 -5 346.57 16.4
 -21 11 5 330.67 12.2
 -19 -11 5 6.4 1.6
 19 -11 -5 3.6 2.7
 -19 11 5 7.7 1.9
 17 -11 -5 59.29 7.8
 -17 -11 5 64.59 3.7
 -17 11 5 64.59 4.2
 15 -11 -5 8.6 2.9
 -15 -11 5 6.3 2.9
 -15 -11 5 9.4 1.4
 -15 -11 5 6.8 1.6
 -15 11 5 10.1 2
 -13 -11 5 59.69 3.4
 13 -11 -5 49.1 5.2
 -13 -11 5 52.99 4.7
 -13 -11 5 56.19 3
 -13 11 5 67.19 4
 -11 -11 5 93.09 5.7
 11 -11 -5 85.89 6.6
 -11 -11 5 96.19 4
 -11 -11 5 93.69 4.4
 -11 11 5 99.49 4.8
 -9 -11 5 11.1 1.6
 -9 -11 5 11.6 1.8
 9 -11 -5 13 3.4
 -9 11 5 13 2
 7 -11 -5 17.7 3.4
 -7 -11 5 20.3 1.9
 7 -11 -5 20.4 2.3
 -7 -11 5 17.6 2.1
 -7 11 5 15.7 2.2
 7 11 -5 19 1.8
 -7 11 5 19 2.6
 7 11 -5 16 1.5
 5 -11 -5 48 5
 5 -11 -5 39.4 2.7
 -5 -11 5 38.6 2.5
 -5 -11 5 41.1 2.8
 5 11 -5 39.6 2.4
 -5 11 5 40.7 3.2
 -5 11 5 35.9 2.7
 5 11 -5 43.8 2.7
 -3 -11 5 475.15 13.9
 3 -11 -5 486.35 17.9
 -3 -11 5 467.25 14
 3 -11 -5 485.35 14.4
 3 -11 -5 498.05 14.2
 -3 11 5 469.55 14.1
 3 11 -5 499.05 14.1
 3 11 -5 489.35 14.5
 -3 11 5 507.45 14.9
 -1 -11 5 112.29 4.7
 1 -11 -5 107.59 4.7
 1 -11 -5 125.49 5.2
 -1 -11 5 113.19 5.2
 -1 11 5 108.49 4.7
 1 11 -5 112.29 4.7
 -1 11 5 111.29 5.2
 1 11 -5 111.89 4.8
 -1 -11 -5 53.99 3.5
 1 -11 5 65.19 3.4
 1 -11 5 52.89 3.1
 -1 -11 -5 50.19 3
 1 11 5 59.59 3.2
 -1 11 -5 56.39 3.3
 -1 11 -5 52.39 3.2
 1 11 5 63.79 3.7
 3 -11 5 11.4 1.8
 3 -11 5 9.7 1.6
 -3 -11 -5 7.6 1.8
 3 11 5 8.5 1.5
 3 11 5 9.4 1.9
 -3 11 -5 9.2 1.7
 5 -11 5 31.3 2.5
 5 -11 5 32.7 2.8
 -5 -11 -5 28.4 2.7
 -5 11 -5 27 2.5
 5 11 5 35.5 2.3
 5 11 5 33.6 2.8
 -5 11 -5 31.6 2.7
 7 -11 5 43.2 2.9
 7 -11 5 41.6 3.5
 -7 -11 -5 42.1 3.3
 -7 11 -5 47.1 3.4
 7 11 5 41.2 2.9
 7 11 5 46 3.2
 -7 11 -5 37.3 2.9
 -9 -11 -5 0.8 1.4
 9 -11 5 0.8 1.2
 -9 11 -5 0.8 1.1
 9 11 5 1.5 0.8
 9 11 5 0.5 1
 -11 -11 -5 0.1 1.3
 11 -11 5 1.5 1.6
 -11 11 -5 -0.4 1.2
 -11 11 -5 0.6 2.2
 11 11 5 -0.1 0.6
 11 11 5 0.5 0.8
 -13 -11 -5 125.49 5.9
 13 -11 5 126.59 7.2
 -13 11 -5 122.49 6.1
 -13 11 -5 132.69 8.8
 -15 -11 -5 43.8 3.6
 15 -11 5 50.19 4.9
 -15 11 -5 43.5 3.7
 -15 11 -5 52.69 6.7
 -17 -11 -5 82.59 4.9
 -17 11 -5 78.99 5.2
 -19 -11 -5 8.6 2.2
 -19 11 -5 8.5 2.5
 -21 -11 -5 4.5 1.6
 -21 11 -5 5.5 2.4
 -23 -11 -5 88.99 5.5
 -23 11 -5 80.09 5.9
 -22 -12 5 22.1 2.7
 22 -12 -5 31 5.5
 -22 12 5 23.8 3.6
 -20 -12 5 17.6 2.3
 20 -12 -5 14 4.1
 -20 12 5 18.6 2.8
 18 -12 -5 89.19 7.7
 -18 -12 5 93.69 4.6
 -18 12 5 95.09 5.4
 -16 -12 5 17.1 2.2
 -16 -12 5 15.3 1.8
 16 -12 -5 20 6.5
 -16 12 5 11 2.2
 -14 -12 5 25.9 2.4
 -14 -12 5 31.4 2.8
 14 -12 -5 29.6 4.3
 -14 -12 5 30.2 4.1
 -12 -12 5 414.76 12.6
 12 -12 -5 405.36 16.3
 -12 -12 5 407.66 14.7
 -12 12 5 416.06 13.2
 -10 -12 5 67.39 3.9
 -10 -12 5 71.29 4.8
 10 -12 -5 71.49 6.1
 -10 12 5 77.59 4.3
 -8 -12 5 41.8 4.7
 -8 -12 5 37.4 3.2
 8 -12 -5 44 5.7
 -8 -12 5 40 3
 -8 12 5 39.2 3.1
 8 12 -5 39.5 2
 8 12 -5 39.9 2.2
 6 -12 -5 139.59 8.3
 -6 -12 5 134.89 5.6
 -6 -12 5 130.39 5.2
 -6 12 5 130.59 5.6
 6 12 -5 134.79 4.9
 6 12 -5 131.19 5.2
 4 -12 -5 421.36 16.6
 4 -12 -5 430.96 13.3
 -4 -12 5 453.15 13.2
 4 -12 -5 447.86 13.3
 -4 -12 5 441.56 13
 -4 12 5 432.06 13.9
 4 12 -5 442.46 13.1
 4 12 -5 443.66 12.9
 -4 12 5 432.16 13.3
 2 -12 -5 175.78 6.8
 -2 -12 5 180.68 6.6
 2 -12 -5 168.08 9.6
 2 -12 -5 168.08 6.6
 -2 12 5 186.28 6.8
 2 12 -5 184.58 6.9
 2 12 -5 192.28 6.7
 -2 12 5 185.28 7.4
 0 -12 -5 486.95 14.4
 0 -12 5 476.55 14.2
 0 -12 -5 472.05 14
 0 -12 5 474.95 14
 0 12 5 468.95 13.9
 0 12 5 468.95 14.7
 0 12 -5 472.65 14.1
 0 12 -5 465.15 14.2
 2 -12 5 339.37 10.7
 2 -12 5 332.27 10.6
 -2 -12 -5 333.37 11
 2 12 5 317.07 11.2
 2 12 5 342.37 10.4
 -2 12 -5 340.57 10.9
 -2 12 -5 344.37 10.9
 4 -12 5 1.8 1.2
 -4 -12 -5 -0.6 1.2
 -4 12 -5 0.6 1.1
 4 12 5 1.6 1.2
 -4 12 -5 1.9 1.2
 4 12 5 1.5 1
 -6 -12 -5 0.1 1.2
 6 -12 5 0.9 1.3
 6 12 5 1.1 1.1
 -6 12 -5 -2 1
 6 12 5 0.9 0.9
 8 -12 5 2 1.5
 -8 -12 -5 4.1 1.5
 -8 12 -5 -0.4 1.1
 8 12 5 1.4 1.2
 8 12 5 2.1 1.7
 -10 -12 -5 11.7 2.3
 10 -12 5 11.4 2.5
 -10 12 -5 8.9 2
 10 12 5 13 1.4
 10 12 5 9.7 1.6
 12 -12 5 37.1 4.3
 -12 -12 -5 32.7 3.1
 -12 12 -5 36.1 3.9
 14 -12 5 36.3 4.5
 -14 -12 -5 34.5 3.7
 -14 12 -5 30.9 5.4
 -14 12 -5 29.5 3.5
 -16 -12 -5 58.69 4.3
 -16 12 -5 63.69 4.6
 -18 -12 -5 244.68 9.7
 -18 12 -5 252.07 10.3
 -20 -12 -5 58.89 5.1
 -20 12 -5 68.49 5.3
 -22 -12 -5 34.7 4
 -22 12 -5 30.7 4.7
 -21 -13 5 10.9 2.2
 21 -13 -5 14.4 4.3
 -21 13 5 12.8 2.9
 -19 -13 5 0.4 1.4
 19 -13 -5 -3 2.4
 -19 13 5 -0.6 1.6
 -17 -13 5 10.3 2
 17 -13 -5 6 3.3
 -17 13 5 9.8 2.2
 15 -13 -5 16.4 4
 -15 -13 5 13.7 2.1
 -15 -13 5 12.7 2.1
 -15 -13 5 7.8 2.9
 -15 13 5 10.9 2.4
 -13 -13 5 1 0.9
 13 -13 -5 1.9 2.1
 -13 -13 5 0.6 1.3
 -13 -13 5 -0.3 2.1
 -13 13 5 0.9 1.3
 -11 -13 5 7.5 1.5
 11 -13 -5 10.8 3.1
 -11 -13 5 8.3 1.9
 -11 -13 5 10.3 2.4
 -9 -13 5 4.4 1.6
 -9 -13 5 2.9 1.7
 9 -13 -5 3.8 2.3
 -9 -13 5 4.7 1.3
 -9 13 5 5.9 1.5
 7 -13 -5 6.2 2.8
 -7 -13 5 2.7 1.6
 -7 -13 5 5.8 1.5
 -7 -13 5 7.3 1.5
 7 13 -5 7.5 1.2
 7 13 -5 5.1 1.4
 -7 13 5 2.4 1.2
 -5 -13 5 42.7 3
 -5 -13 5 50.49 3.2
 5 -13 -5 50.19 5.9
 -5 13 5 50.19 3.5
 5 13 -5 49.1 3.1
 5 13 -5 45.3 2.8
 3 -13 -5 24.5 2.8
 3 -13 -5 23 4.4
 -3 13 5 24.1 2.7
 3 13 -5 22.7 2.6
 3 13 -5 28.8 2.5
 1 -13 -5 212.38 7.9
 -1 -13 5 210.98 8
 -1 13 5 209.28 7.6
 -1 13 5 205.08 8.3
 1 13 -5 204.28 7.5
 -1 -13 -5 41.9 3.4
 1 -13 5 50.69 3.4
 1 13 5 52.59 3.3
 1 13 5 49.4 3.8
 -1 13 -5 48.7 3.4
 -1 13 -5 46.5 3.3
 -3 -13 -5 104.99 5.2
 3 -13 5 105.99 5
 -3 13 -5 114.19 5.3
 3 13 5 109.19 4.8
 3 13 5 108.49 5.4
 5 -13 5 23.8 2.9
 -5 -13 -5 29.7 2.8
 -5 13 -5 20.4 2.7
 5 13 5 30.4 3.2
 5 13 5 22.2 2.3
 -7 -13 -5 75.49 4.6
 7 -13 5 82.99 4.8
 -7 13 -5 86.59 4.8
 7 13 5 79.09 3.7
 7 13 5 76.69 4.5
 9 -13 5 -0.8 1.5
 -9 -13 -5 1.6 1.5
 9 13 5 0.5 1.2
 -9 13 -5 1.1 1.2
 11 -13 5 -0.3 1.5
 -11 -13 -5 0.9 1.4
 -11 13 -5 1.4 1.4
 11 13 5 0.5 1.2
 11 13 5 0.8 0.7
 -13 -13 -5 17.2 2.6
 13 -13 5 15.2 3.2
 -13 13 -5 16.2 2.7
 -15 -13 -5 24.7 3.3
 15 -13 5 30.1 4.3
 -15 13 -5 19.9 3.2
 -17 -13 -5 3.9 1.7
 -17 13 -5 -1.3 1.5
 -19 -13 -5 9.3 2.4
 -19 13 -5 1.8 2
 -21 -13 -5 9.5 2.4
 -21 13 -5 8.8 3.7
 20 -14 -5 13.6 3.9
 -20 -14 5 22.7 2.6
 -20 14 5 15.5 3.1
 18 -14 -5 7.1 3.4
 -18 -14 5 3.1 1.6
 -18 14 5 6.4 2.1
 -16 -14 5 7.7 1.8
 16 -14 -5 7.9 3.4
 -16 14 5 6.3 2.1
 -14 -14 5 11.1 3.1
 14 -14 -5 17.6 4
 -14 -14 5 14.3 2.2
 -14 14 5 13.8 2.6
 -12 -14 5 6.6 1.8
 -12 -14 5 3.9 2.1
 12 -14 -5 9.9 3.2
 -12 14 5 8.8 2.1
 -10 -14 5 116.29 6.4
 10 -14 -5 111.59 7.9
 -10 -14 5 115.29 5.4
 -10 14 5 116.19 5.8
 8 -14 -5 169.98 9.4
 -8 -14 5 146.59 7
 -8 -14 5 154.48 6.4
 8 14 -5 155.78 5.3
 8 14 -5 158.58 5.7
 -8 14 5 178.18 9.7
 6 -14 -5 181.28 10.2
 -6 -14 5 208.68 7.7
 -6 14 5 207.08 7.9
 6 14 -5 195.98 6.8
 6 14 -5 191.38 7.2
 4 -14 -5 177.58 9.9
 4 14 -5 154.08 6.5
 4 14 -5 162.08 6.3
 -4 14 5 164.28 6.8
 2 -14 -5 164.38 9.8
 -2 -14 5 155.88 7.1
 2 -14 -5 168.78 6.9
 -2 14 5 160.98 6.7
 2 14 -5 156.78 6.7
 2 14 -5 179.98 6.6
 0 -14 -5 2.4 1.5
 0 -14 5 0.5 1.3
 0 14 -5 1.7 1.4
 0 14 -5 1.8 1.3
 0 14 5 3.7 1.3
 -2 -14 -5 7.5 2
 2 -14 5 8.3 1.8
 2 14 5 10.9 2.2
 -2 14 -5 7.9 1.8
 2 14 5 6 1.6
 4 -14 5 366.46 12.1
 -4 -14 -5 398.76 12.7
 4 14 5 367.76 12.6
 4 14 5 369.96 11.6
 -4 14 -5 386.56 12.6
 6 -14 5 79.09 4.7
 -6 -14 -5 93.19 5
 6 14 5 81.49 4
 -6 14 -5 72.79 4.7
 -8 -14 -5 19.3 2.6
 8 14 5 19.2 2.5
 8 14 5 17.9 2
 10 -14 5 31.3 4
 -10 -14 -5 36.7 3.4
 10 14 5 32.1 2.7
 10 14 5 29.6 2.2
 -10 14 -5 29.7 3.6
 12 -14 5 97.59 6.2
 -12 -14 -5 101.59 5.6
 -12 14 -5 104.29 5.8
 14 -14 5 149.39 8.1
 -14 -14 -5 145.59 7.9
 -14 14 -5 136.09 7.3
 -16 -14 -5 182.88 8.6
 -16 14 -5 167.88 8.5
 -18 -14 -5 130.19 6.9
 -18 14 -5 157.98 8
 -20 -14 -5 136.59 7
 -20 14 -5 128.39 7.6
 -19 -15 5 8.3 2.2
 19 -15 -5 -1.6 3.3
 -19 15 5 0.1 2.2
 17 -15 -5 16.5 4.2
 -17 -15 5 20 2.6
 -17 15 5 15.6 2.7
 -15 -15 5 2.9 1.5
 15 -15 -5 3.1 2.8
 -15 15 5 3 1.9
 -13 -15 5 5.7 1.8
 -13 -15 5 9.3 2.8
 13 -15 -5 3.2 2.6
 -13 15 5 8 2.3
 11 -15 -5 1.9 2.2
 -11 -15 5 2.3 1.4
 -11 -15 5 1.5 1.9
 -11 15 5 1.9 1.5
 -9 -15 5 48 4.2
 -9 -15 5 47.4 3.5
 9 -15 -5 53.89 5.7
 -9 15 5 42.1 3.6
 7 -15 -5 -1.2 2
 -7 -15 5 -0.8 1.3
 7 15 -5 0.9 1.4
 -7 15 5 5.9 1.9
 5 -15 -5 -1 2.2
 5 15 -5 3.4 1.6
 5 15 -5 1.9 1.2
 -3 -15 5 69.19 4.9
 3 -15 -5 60.69 6.5
 3 15 -5 70.99 4
 -3 15 5 73.39 4.3
 3 15 -5 71.49 4.4
 -1 -15 5 2.5 1.6
 1 -15 -5 0.1 2
 1 -15 -5 7.1 3.1
 -1 15 5 2.1 1.4
 1 15 -5 2.8 1.4
 -1 -15 -5 114.79 5.8
 1 15 5 108.69 5.2
 -1 15 -5 113.49 5.5
 -3 -15 -5 7.2 1.9
 3 15 5 9 1.8
 -3 15 -5 5.1 1.7
 -5 -15 -5 70.79 4.6
 5 -15 5 68.09 4.3
 -5 15 -5 76.19 4.8
 5 15 5 75.19 4
 5 15 5 68.09 4.7
 -7 -15 -5 7.2 2.7
 7 -15 5 10.5 2.3
 7 15 5 9.1 2.2
 7 15 5 8.6 1.7
 -7 15 -5 7.6 2.1
 -9 -15 -5 1.5 2.8
 9 -15 5 0.9 1.8
 9 15 5 1.5 1.1
 9 15 5 1.8 1.4
 -9 15 -5 0 1.2
 11 -15 5 13.3 2.8
 -11 -15 -5 8.6 2.4
 11 15 5 8.7 1.3
 -11 15 -5 10 2.5
 11 15 5 9.1 1.8
 -13 -15 -5 25.1 3.5
 13 -15 5 18.6 3.5
 -13 15 -5 21.7 3.1
 -15 -15 -5 2.6 2.1
 -15 15 -5 -1.7 1.6
 -17 -15 -5 29.7 3.8
 -17 15 -5 38.5 4.7
 -19 -15 -5 1.1 1.9
 -19 15 -5 0.1 2.3
 18 -16 -5 14 4
 -18 -16 5 7.3 2.2
 -18 16 5 12.4 2.9
 16 -16 -5 33.8 5.8
 -16 -16 5 36.2 3.4
 -16 16 5 36.9 4.3
 14 -16 -5 2.2 2.6
 -14 -16 5 2.3 1.7
 -14 16 5 1.8 1.9
 -12 -16 5 0.9 1.4
 12 -16 -5 2.9 3.2
 -12 -16 5 -2.8 2.3
 10 -16 -5 2.5 2.2
 -10 -16 5 3.8 2.2
 -10 -16 5 2.6 1.8
 -10 16 5 0 1.5
 8 -16 -5 167.48 9.9
 -8 -16 5 194.28 8.3
 -8 -16 5 181.38 8
 8 16 -5 189.68 6.3
 -8 16 5 200.18 8.3
 8 16 -5 198.28 6.6
 6 -16 -5 40 5.6
 -6 -16 5 38.3 3.4
 6 16 -5 43.5 3
 -6 16 5 43.9 3.6
 6 16 -5 36.4 3.4
 -4 -16 5 1.4 1.9
 4 -16 -5 0.9 2.2
 -4 16 5 1.5 1.3
 4 16 -5 -0.4 1.5
 4 16 -5 0.2 1.2
 2 -16 -5 87.69 7.5
 2 16 -5 88.59 4.7
 -2 16 5 85.29 4.9
 0 -16 -5 7.7 2
 0 -16 -5 10.2 3.7
 0 16 -5 7.9 1.9
 0 16 5 6 1.9
 -2 -16 -5 8 2.1
 2 16 5 6.4 1.7
 -2 16 -5 8.4 2
 -4 -16 -5 1.2 1.4
 4 16 5 2.8 1.3
 -4 16 -5 1.1 1.4
 6 -16 5 16.3 2.6
 -6 -16 -5 21 2.9
 6 16 5 18.1 2.2
 6 16 5 25.2 3.9
 -6 16 -5 21.2 3
 -8 -16 -5 1.9 1.6
 8 -16 5 -0.6 1.6
 8 16 5 1.1 2
 -8 16 -5 0.9 1.7
 8 16 5 1.7 1.2
 10 -16 5 6.7 2.1
 -10 -16 -5 6.6 2
 -10 16 -5 4.3 1.8
 10 16 5 3.5 1.8
 10 16 5 3.5 1.3
 -12 -16 -5 69.69 5
 12 -16 5 60.49 5.2
 -12 16 -5 61.39 5
 -14 -16 -5 6.3 2.3
 -14 16 -5 3.6 2.1
 -16 -16 -5 15.9 2.8
 -16 16 -5 7.6 2.8
 15 -17 -5 11.3 3.8
 -15 -17 5 17.8 2.6
 -15 17 5 12.2 2.8
 -13 -17 5 17.7 2.8
 13 -17 -5 8.2 3.1
 -13 17 5 19.2 3.2
 -11 -17 5 48.8 4.9
 -11 -17 5 45.1 3.9
 -11 17 5 40.7 4.5
 -9 -17 5 56.29 4.2
 -9 -17 5 44.2 4.4
 9 -17 -5 59.29 5.8
 -9 17 5 52.69 4.4
 -7 -17 5 8.8 2.4
 7 -17 -5 4 2.5
 7 17 -5 5.1 1.5
 -7 17 5 6.7 2
 7 17 -5 7.3 1.9
 -5 -17 5 100.19 6.4
 5 -17 -5 97.19 7.4
 -5 -17 5 91.39 4.9
 -5 17 5 92.89 5.4
 5 17 -5 92.09 4.7
 5 17 -5 98.89 5.4
 3 -17 -5 162.08 9.9
 3 17 -5 170.78 7
 -3 17 5 174.98 7.5
 1 -17 -5 85.29 7.5
 -1 17 5 78.59 4.8
 1 17 -5 76.89 4.7
 -1 -17 -5 124.49 6.2
 -1 -17 -5 103.19 8.5
 -1 17 -5 96.99 6.3
 1 17 5 100.09 5.3
 -3 -17 -5 53.19 4.2
 3 17 5 45.7 3.5
 -3 17 -5 50.49 4.1
 -5 -17 -5 13.2 2.6
 -5 17 -5 10.1 2.3
 5 17 5 11.2 2
 -7 -17 -5 0.9 2
 7 -17 5 1.1 1.6
 -7 17 -5 3 1.9
 7 17 5 2.4 1.3
 -9 -17 -5 8.9 2.3
 9 -17 5 8.2 2.4
 9 17 5 7.4 1.6
 -9 17 -5 8.7 2.5
 9 17 5 10.5 2.9
 11 -17 5 2.2 2.2
 -11 -17 -5 2.2 1.8
 11 17 5 3.8 1.1
 -11 17 -5 7.7 2.4
 -13 -17 -5 47.9 4.6
 -13 17 -5 41.5 4.7
 -15 -17 -5 110.79 6.4
 -15 17 -5 113.89 7
 -14 -18 5 -0.5 1.7
 14 -18 -5 -0.3 3.5
 -14 18 5 4.3 2.2
 -12 -18 5 15.4 2.7
 12 -18 -5 11.1 3.3
 -12 18 5 13.2 3.4
 10 -18 -5 43.1 6.2
 -10 -18 5 43.1 4
 -10 18 5 50.89 4.5
 8 -18 -5 30.1 5
 8 18 -5 22.9 2.7
 -8 18 5 25.6 3.6
 6 -18 -5 12.5 3.1
 -6 18 5 12.1 2.4
 6 18 -5 10 2.1
 6 18 -5 10.3 2.7
 4 -18 -5 41.3 5.5
 -4 18 5 49.8 4.1
 4 18 -5 61.69 3.9
 2 -18 -5 34.3 5
 2 18 -5 31.9 3.5
 -2 18 5 27.8 3.5
 0 -18 -5 9.2 3.7
 0 18 5 7.5 2.1
 0 18 -5 5.8 1.9
 -2 -18 -5 3.7 1.9
 -2 -18 -5 0.7 3.2
 2 18 5 4.5 1.7
 -2 18 -5 6.2 2
 -4 -18 -5 1.1 1.6
 -4 18 -5 0.9 1.7
 -6 -18 -5 -0.3 1.7
 -6 18 -5 2.1 2
 6 18 5 3.1 1.6
 -8 -18 -5 4.6 2
 8 18 5 0.6 1.4
 -8 18 -5 1.8 1.9
 -10 -18 -5 16.5 3.1
 10 -18 5 14.4 2.8
 -10 18 -5 11.1 2.9
 -12 -18 -5 19.3 3.2
 -12 18 -5 20 3.5
 11 -19 -5 2.5 3.2
 -11 19 5 1.3 2
 9 -19 -5 33.2 5.4
 -9 19 5 33.5 5.6
 7 -19 -5 170.28 10
 -7 19 5 170.58 7.9
 7 19 -5 130.69 5.8
 5 -19 -5 74.59 7
 5 19 -5 87.59 4.7
 -5 19 5 86.99 5.6
 3 -19 -5 136.19 9.4
 3 19 -5 148.79 9.3
 -3 19 5 155.08 7.4
 1 -19 -5 16.9 4.3
 1 19 -5 14.7 2.6
 -1 19 5 17.1 2.7
 -1 -19 -5 62.99 7.6
 1 19 5 63.79 4.5
 -1 19 -5 61.59 4.7
 -3 -19 -5 7.5 3.8
 -3 -19 -5 1.2 1.8
 3 19 5 1.7 1.6
 -3 19 -5 5.8 2
 -5 -19 -5 1.8 1.9
 5 19 5 2.5 1.6
 -5 19 -5 -0.4 1.7
 -7 -19 -5 1 1.9
 -7 19 -5 -2.1 1.7
 7 19 5 -1.6 1.4
 -9 -19 -5 18 3
 -9 19 -5 10.7 3.6
 9 19 5 4 1.5
 6 -20 -5 15.2 4.5
 -6 20 5 13.1 3.2
 6 20 -5 10.6 2.2
 4 -20 -5 4.4 3.1
 -4 20 5 1 2.1
 2 -20 -5 48.8 6.8
 2 20 -5 53.09 4.3
 -2 20 5 58.79 4.6
 0 -20 -5 18.7 4.7
 0 20 5 22.2 3.2
 0 20 -5 22.3 3.2
 -2 -20 -5 20.4 4.4
 -2 20 -5 18.2 3.2
 2 20 5 22.8 3.1
 -4 -20 -5 69.69 5.4
 -4 -20 -5 62.79 9.1
 4 20 5 67.29 4.3
 -4 20 -5 77.19 5.5
 -6 -20 -5 10.2 2.8
 6 20 5 12.5 2.3
 -28 0 6 7.9 2
 -26 0 6 77.49 4.1
 -24 0 6 139.59 5.4
 -22 0 6 126.09 4.8
 -20 0 6 314.87 9.1
 -18 0 6 520.45 19.9
 -18 0 6 542.75 14.1
 18 0 -6 531.15 19.3
 -16 0 6 35.3 7.6
 16 0 -6 25.8 3.6
 -16 0 6 27.8 1.4
 -14 0 6 109.29 6.6
 -14 0 6 105.39 3.2
 14 0 -6 108.99 6.4
 12 0 -6 813.02 24.4
 -12 0 6 818.22 20.4
 -12 0 6 841.62 25
 -10 0 6 176.88 7.7
 10 0 -6 165.58 7.3
 -8 0 6 1219.18 33.1
 8 0 -6 1218.38 32.9
 -6 0 6 733.73 20.7
 -4 0 6 4588.14 113.59
 -2 0 6 4831.32 130.59
 2 0 -6 4952.1 130.89
 0 0 -6 5191.88 140.89
 2 0 6 27.2 1.5
 -2 0 -6 27.7 1.5
 -4 0 -6 3996 117.49
 4 0 6 3985.4 117.09
 -6 0 -6 32.1 1.8
 6 0 6 31.2 1.6
 -8 0 -6 117.79 4.3
 8 0 6 121.39 3.9
 -10 0 -6 52.69 2.7
 10 0 6 55.19 2.2
 -12 0 -6 53.19 4.2
 -12 0 -6 52.19 2.8
 12 0 6 50.29 2
 -14 0 -6 268.87 11.2
 -14 0 -6 267.37 8.7
 14 0 6 274.17 7.3
 -16 0 -6 197.78 9.9
 -16 0 -6 201.18 7.2
 -18 0 -6 909.91 25.1
 -20 0 -6 336.77 11.3
 -22 0 -6 62.89 4.2
 -24 0 -6 128.19 6.5
 -26 0 -6 51.19 6.3
 -28 0 -6 101.19 6.4
 -29 -1 6 12.3 2.4
 -29 1 6 3.4 2
 -27 -1 6 0.1 1.4
 -27 1 6 2.5 1.4
 -25 -1 6 3.3 1.4
 -25 1 6 3.7 1.5
 -23 -1 6 6.1 1.4
 -23 1 6 11.4 1.7
 -21 -1 6 0.7 0.8
 21 -1 -6 1.5 1.7
 -21 1 6 -0.1 0.8
 19 -1 -6 744.23 25.3
 -19 -1 6 762.82 19.6
 -19 1 6 768.62 20
 17 -1 -6 273.37 11.9
 -17 -1 6 262.47 12.3
 -17 -1 6 265.87 7.4
 17 1 -6 277.77 11.7
 -17 1 6 271.37 7.8
 -17 1 6 271.57 12.7
 -15 -1 6 58.49 2
 -15 -1 6 63.39 5.3
 15 -1 -6 58.49 4.9
 15 1 -6 65.09 5
 -15 1 6 62.39 5.3
 -15 1 6 58.69 2.4
 -13 -1 6 591.84 19.2
 13 -1 -6 584.04 18.9
 -13 1 6 568.74 19.3
 -13 1 6 586.94 14.9
 13 1 -6 571.44 18.6
 -11 -1 6 84.19 6
 -11 1 6 85.69 5.4
 -11 1 6 84.09 2.6
 11 1 -6 84.19 4.9
 9 -1 -6 -0.3 1
 -9 -1 6 1.5 1.2
 9 1 -6 0.9 1.1
 -9 1 6 -0.5 1
 -7 -1 6 160.48 6.4
 7 -1 -6 159.18 6.5
 -7 1 6 154.78 6.7
 7 1 -6 161.98 6.3
 -5 -1 6 2.2 1
 5 -1 -6 3.7 1.2
 5 1 -6 3.5 1.1
 -5 1 6 1.2 1.1
 -5 1 6 3.7 0.5
 3 -1 -6 1012.9 26.9
 3 -1 -6 985.6 24.8
 -3 -1 6 992.9 24.7
 -3 -1 6 1009.6 26.2
 3 1 -6 1014.1 26
 -3 1 6 1003.9 25
 -1 -1 6 1822.32 44
 -1 1 6 1749.92 44.1
 -1 -1 -6 32.1 1.7
 1 -1 6 31.9 1.5
 1 1 6 31.9 1.6
 -1 1 -6 28.4 1.5
 3 -1 6 3405.26 99.39
 -3 -1 -6 3275.77 99.59
 3 1 6 3305.27 99.49
 -3 1 -6 3267.27 99.59
 5 -1 6 475.55 13
 -5 -1 -6 498.65 13.3
 5 1 6 511.55 13.1
 -5 1 -6 495.95 13.3
 -7 -1 -6 76.99 3.2
 7 -1 6 78.19 2.9
 -7 1 -6 79.39 3.2
 7 1 6 78.39 2.8
 -7 1 -6 80.19 4
 9 -1 6 40.1 1.9
 -9 -1 -6 43.4 2.3
 -9 1 -6 37.5 3.2
 9 1 6 39.4 1.8
 -9 1 -6 36.5 2.2
 -11 -1 -6 4 1
 -11 -1 -6 5.9 1.7
 11 -1 6 4.7 0.8
 -11 1 -6 2.1 1.3
 11 1 6 3.5 0.6
 -11 1 -6 3 0.9
 13 -1 6 71.29 2.6
 -13 -1 -6 66.09 4.9
 -13 -1 -6 75.09 3.5
 -13 1 -6 70.79 5
 13 1 6 72.89 2.4
 -13 1 -6 75.59 3.6
 15 -1 6 132.09 4
 -15 -1 -6 128.19 5.2
 -15 1 -6 123.59 7.4
 -15 1 -6 132.79 5.4
 -17 -1 -6 16 2.2
 -17 -1 -6 19.2 4
 -17 1 -6 14 2.1
 -17 1 -6 16.9 3.5
 -19 -1 -6 25.3 2.9
 -19 1 -6 23.8 2.9
 -21 -1 -6 42.6 3.6
 -21 1 -6 38.8 3.4
 -23 -1 -6 5.3 1.9
 -23 1 -6 9.5 2.3
 -25 -1 -6 -1.2 1.5
 -25 1 -6 1 1.8
 -27 -1 -6 12.4 2.8
 -27 1 -6 8.5 2.6
 -28 -2 6 11.4 2.1
 -28 2 6 10.1 2.2
 -26 -2 6 14.2 1.9
 -26 2 6 19 2.6
 -24 -2 6 51.59 3
 -24 2 6 51.09 3.3
 -22 -2 6 28.6 2.1
 22 -2 -6 25 4.7
 -22 2 6 28.6 2.4
 -20 -2 6 2.7 0.8
 20 -2 -6 3.3 2.4
 -20 2 6 0.3 0.9
 18 -2 -6 58.49 5.5
 -18 -2 6 59.19 2.3
 -18 -2 6 62.39 5.8
 -18 2 6 64.99 2.9
 16 -2 -6 43.6 4.5
 -16 -2 6 44.5 4.8
 -16 2 6 48 2.3
 -16 2 6 46.8 5.9
 -14 -2 6 1.6 1.7
 14 -2 -6 0.9 1.5
 14 2 -6 1.9 1.5
 -14 2 6 -0.4 1.6
 -14 2 6 0.8 0.6
 12 -2 -6 2.4 1.4
 -12 -2 6 1.3 1.2
 -12 2 6 -0.1 1.1
 -12 2 6 1.4 0.5
 12 2 -6 2 1.3
 10 -2 -6 27.3 3.1
 -10 -2 6 25.6 2.8
 10 2 -6 31.1 2.8
 -10 2 6 26.7 1.3
 -10 2 6 33.7 3.5
 -8 -2 6 207.18 8
 8 -2 -6 228.68 8.6
 8 2 -6 217.08 7.8
 -8 2 6 215.98 5.9
 -8 2 6 209.38 8.7
 -6 -2 6 161.78 6
 6 -2 -6 159.18 6.6
 -6 2 6 153.08 4.5
 -6 2 6 156.88 6.8
 6 2 -6 159.28 5.8
 -4 -2 6 2153.88 53.99
 4 -2 -6 2197.08 55.39
 -4 -2 6 2070.59 52.39
 -4 -2 6 2161.48 52.49
 4 2 -6 2217.58 53.79
 -4 2 6 2126.09 52.99
 -4 2 6 2144.39 55.59
 2 -2 -6 518.45 13.2
 -2 -2 6 500.65 13
 2 2 -6 493.25 13.3
 -2 2 6 506.95 13.3
 2 2 -6 528.25 13
 0 -2 6 785.02 19.8
 0 -2 -6 787.02 20
 0 2 6 787.82 20
 0 2 -6 763.12 19.8
 2 -2 6 937.11 23.7
 -2 2 -6 927.21 23.7
 2 2 6 942.11 23.9
 4 -2 6 28.9 1.5
 -4 -2 -6 28.4 1.7
 4 2 6 24.1 1.5
 -4 2 -6 24.4 1.6
 6 -2 6 1537.35 38.7
 -6 -2 -6 1523.65 39
 -6 2 -6 1547.55 39
 6 2 6 1570.74 38.7
 -6 2 -6 1563.24 40
 8 -2 6 40.3 2
 -8 -2 -6 41.8 2.3
 -8 2 -6 45.4 2.4
 8 2 6 44.6 1.9
 -8 2 -6 43.4 3.2
 -10 -2 -6 47.9 2.6
 10 -2 6 49.8 2.2
 -10 2 -6 49.5 3.7
 -10 2 -6 46.4 2.6
 10 2 6 51.79 2
 -12 -2 -6 193.18 6.6
 12 -2 6 198.08 5.9
 -12 -2 -6 199.58 8.7
 -12 2 -6 193.08 6.6
 -12 2 -6 188.78 8.5
 12 2 6 195.98 5.4
 -14 -2 -6 109.39 6.7
 14 -2 6 111.19 3.7
 -14 -2 -6 108.89 4.7
 -14 2 -6 106.89 4.7
 -14 2 -6 118.29 6.8
 16 -2 6 31.8 1.6
 -16 -2 -6 29.8 4.3
 -16 2 -6 32.5 2.7
 -16 2 -6 38.1 5.2
 -18 -2 -6 43.5 3.2
 -18 2 -6 48.8 3.4
 -20 -2 -6 127.09 5.8
 -20 2 -6 121.19 5.9
 -22 -2 -6 49.8 3.9
 -22 2 -6 52.49 4
 -24 -2 -6 94.89 5.3
 -24 2 -6 91.59 5.5
 -26 -2 -6 2.6 1.9
 -26 2 -6 3.6 1.7
 -27 -3 6 26 3.1
 -27 3 6 28.2 3.1
 -25 -3 6 22.3 2.2
 -25 3 6 22.9 2.5
 23 -3 -6 99.99 7.9
 -23 -3 6 79.89 3.6
 -23 3 6 76.29 4.1
 21 -3 -6 24.7 4.2
 -21 -3 6 24 1.8
 -21 3 6 24.9 2.3
 -19 -3 6 228.88 6.5
 19 -3 -6 242.08 11.8
 -19 3 6 220.78 7.4
 -17 -3 6 425.16 16.5
 -17 -3 6 412.96 10.8
 17 -3 -6 422.46 16.3
 -17 3 6 420.76 11.8
 -17 3 6 421.36 17.3
 15 -3 -6 127.99 7.5
 -15 -3 6 120.59 7.3
 -15 3 6 125.39 7.9
 -15 3 6 124.29 4.4
 13 -3 -6 37 4.8
 -13 -3 6 24.9 3.2
 -13 3 6 30.1 4.3
 -13 3 6 28.1 1.7
 11 -3 -6 -1.1 1
 -11 -3 6 1.9 1.2
 11 3 -6 0.8 1.2
 -11 3 6 1.1 0.5
 -11 3 6 3.6 1.8
 9 -3 -6 194.28 8
 -9 -3 6 176.08 7.3
 -9 3 6 167.38 8
 -9 3 6 175.48 5.2
 9 3 -6 174.58 7
 7 -3 -6 233.98 8.9
 -7 -3 6 234.48 8
 -7 3 6 223.98 6.5
 7 3 -6 229.78 7.7
 -7 3 6 225.58 9.2
 -7 3 6 218.38 6.3
 5 -3 -6 1506.95 40.2
 -5 -3 6 1495.35 38.5
 -5 -3 6 1538.35 37
 -5 -3 6 1496.95 36.9
 -5 3 6 1479.65 37.6
 -5 3 6 1551.54 40.7
 5 3 -6 1499.75 38.3
 -3 -3 6 17 1.3
 3 -3 -6 17.2 2.5
 -3 -3 6 15.8 0.9
 3 -3 -6 14.8 1.1
 3 3 -6 16 0.8
 3 3 -6 15.1 0.8
 -3 3 6 14.6 1.2
 3 3 -6 17.1 1.2
 -1 -3 6 1086.79 26.8
 1 -3 -6 1083.69 27
 1 3 -6 1034.1 26.7
 1 -3 6 18.4 1.2
 -1 -3 -6 21.3 1.5
 -1 3 -6 22.3 1.3
 1 3 6 20.5 1.5
 -3 -3 -6 668.63 17.8
 3 -3 6 670.93 17.5
 3 3 6 672.93 17.7
 -3 3 -6 663.93 17.6
 -3 3 -6 708.53 17.7
 -5 -3 -6 199.28 6.1
 5 -3 6 184.08 5.7
 -5 3 -6 180.88 5.9
 5 3 6 182.88 5.8
 -5 3 -6 195.88 6.4
 7 -3 6 1357.36 34.4
 -7 -3 -6 1376.66 34.8
 -7 3 -6 1386.86 34.8
 7 3 6 1368.76 34.3
 -7 3 -6 1339.87 35.9
 9 -3 6 27.2 1.7
 -9 -3 -6 25.9 1.9
 -9 3 -6 22.1 2.5
 9 3 6 28.4 1.5
 -9 3 -6 25.1 1.9
 -11 -3 -6 68.59 3.3
 11 -3 6 72.89 2.9
 11 3 6 65.59 2.3
 11 3 6 73.09 2.4
 -11 3 -6 75.19 4.7
 -11 3 -6 74.59 3.5
 13 -3 6 106.09 3.9
 -13 -3 -6 108.69 6.4
 -13 -3 -6 108.89 4.6
 -13 3 -6 117.09 6.5
 -13 3 -6 115.19 4.7
 -15 -3 -6 3.1 2
 15 -3 6 4.8 0.9
 -15 -3 -6 3.8 1.3
 -15 3 -6 1.6 1.1
 -15 3 -6 3.8 2
 17 -3 6 61.39 2.4
 -17 -3 -6 52.89 3.5
 -17 3 -6 66.89 3.9
 -17 3 -6 64.69 5.8
 -19 -3 -6 50.39 3.6
 -19 3 -6 49 3.6
 -21 -3 -6 134.59 6.2
 -21 3 -6 138.09 6.4
 -23 -3 -6 124.29 6.3
 -23 3 -6 131.09 6.5
 -25 -3 -6 77.19 5
 -25 3 -6 73.99 5.3
 -27 -3 -6 69.39 5.1
 -27 3 -6 63.49 5.2
 -28 -4 6 7.6 2
 -28 4 6 8.3 2.2
 -26 -4 6 0.3 1.5
 -26 4 6 0.1 1.3
 24 -4 -6 12.5 3.8
 -24 -4 6 11.3 1.7
 -24 4 6 7.9 1.7
 -22 -4 6 8.2 1.3
 22 -4 -6 7.5 3.2
 -22 4 6 6.6 1.6
 -20 -4 6 6.4 1
 -20 4 6 4.8 1.3
 18 -4 -6 163.98 9.2
 -18 -4 6 141.49 8.8
 -18 -4 6 152.98 4.5
 -18 4 6 145.89 5.5
 -16 -4 6 67.49 7
 16 -4 -6 57.59 5.4
 -16 4 6 71.19 3.2
 -16 4 6 71.19 6.5
 14 -4 -6 120.99 7.2
 -14 -4 6 112.69 6.7
 -14 4 6 124.09 4.4
 -14 4 6 120.29 7.8
 -12 -4 6 40.9 3.7
 12 -4 -6 40.7 4.1
 -12 4 6 41 2.1
 -12 4 6 42.1 5.2
 10 -4 -6 0 0.9
 -10 -4 6 0.3 1
 -10 4 6 -0.4 0.4
 -10 4 6 0.3 1.4
 -10 4 6 0.5 0.5
 -8 -4 6 10.3 1.8
 8 -4 -6 8.2 1.9
 -8 4 6 9 1
 -8 4 6 7.3 2.1
 -8 4 6 8.4 1.1
 -6 -4 6 1233.08 32.8
 -6 -4 6 1255.27 31.1
 -6 -4 6 1281.27 31.1
 6 -4 -6 1276.67 34.7
 -6 4 6 1248.58 31.6
 -6 4 6 1252.27 31.8
 -6 4 6 1270.37 35.3
 -4 -4 6 31 1.3
 4 -4 -6 31.5 1.7
 -4 -4 6 32.3 1.9
 -4 -4 6 30 1.4
 4 -4 -6 30.4 3.1
 4 4 -6 31.7 1.1
 4 4 -6 31.1 1.1
 -4 4 6 29.8 1.8
 -4 4 6 30.9 1.6
 -2 -4 6 187.88 5.5
 2 4 -6 190.78 5.3
 -2 4 6 181.38 5.5
 2 4 -6 198.38 5.5
 0 -4 6 642.84 16.4
 0 4 6 607.14 16.2
 0 4 -6 646.54 16.5
 2 -4 6 1127.09 28
 -2 -4 -6 1097.49 28.3
 2 4 6 1087.99 28.3
 -2 4 -6 1093.39 27.7
 -2 4 -6 1120.19 28.1
 4 -4 6 77.49 3
 -4 -4 -6 77.69 3.3
 4 4 6 73.99 3.1
 -4 4 -6 75.79 3.1
 4 4 6 77.49 2.7
 -4 4 -6 76.19 3.2
 -6 -4 -6 10.3 1.4
 6 -4 6 10.5 1.2
 6 4 6 10.2 0.9
 -6 4 -6 8.6 1.6
 6 4 6 10.3 1.3
 -6 4 -6 10.2 1.3
 -8 -4 -6 33.5 2.2
 8 -4 6 33.9 1.9
 -8 4 -6 37.3 2.3
 -8 4 -6 31.8 2.8
 8 4 6 33.5 1.8
 8 4 6 31.6 1.5
 -10 -4 -6 1.2 0.9
 10 -4 6 1.4 0.6
 10 4 6 1.6 0.6
 -10 4 -6 2.1 1.2
 -10 4 -6 1.7 0.8
 10 4 6 1 0.4
 -12 -4 -6 150.48 5.8
 -12 4 -6 161.38 7.7
 -12 4 -6 157.18 5.9
 -14 -4 -6 25.7 2.4
 -14 4 -6 25.2 2.4
 -14 4 -6 28.5 4.1
 -16 -4 -6 3.5 2.4
 -16 -4 -6 1.6 2
 16 -4 6 1 0.7
 -16 4 -6 1.5 1.2
 -16 4 -6 1.2 1.9
 -18 -4 -6 36.5 3.1
 18 -4 6 29.3 2.2
 -18 4 -6 32.4 3
 -20 -4 -6 7.9 1.9
 -20 4 -6 4.9 1.7
 -22 -4 -6 24.3 3.1
 -22 4 -6 17 2.7
 -24 -4 -6 127.19 6.4
 -24 4 -6 125.39 6.7
 -26 -4 -6 -0.9 1.9
 -26 4 -6 1.1 2
 -27 -5 6 55.19 3.7
 -27 5 6 51.89 4
 -25 -5 6 224.18 7.5
 -25 5 6 222.48 8.4
 23 -5 -6 242.68 13.2
 -23 -5 6 251.87 7.8
 -23 5 6 237.98 8.7
 21 -5 -6 242.98 12.7
 -21 -5 6 251.07 7.6
 -21 5 6 258.27 8.7
 19 -5 -6 352.56 15.3
 -19 -5 6 365.56 10
 -19 5 6 369.56 11.2
 -17 -5 6 4 0.7
 17 -5 -6 4.8 2.3
 -17 -5 6 2.8 2
 -17 5 6 4.2 2.6
 -17 5 6 2.5 1.1
 -15 -5 6 55.69 5
 15 -5 -6 50.69 5
 -15 5 6 47.3 2.7
 -15 5 6 45 6.1
 13 -5 -6 17.3 3.5
 -13 -5 6 12.1 2.5
 -13 5 6 11.7 3.2
 -13 5 6 13.8 1.5
 -13 5 6 11.4 1.4
 11 -5 -6 1.5 1.5
 -11 5 6 3.5 0.8
 -11 5 6 1.8 0.7
 -11 5 6 2.5 2
 -9 -5 6 17.6 2.6
 -9 -5 6 16.4 0.9
 -9 -5 6 15.4 1
 9 -5 -6 7.3 3.2
 -9 5 6 12.5 3.4
 -9 5 6 15.3 1.4
 -9 5 6 15.7 1.4
 7 -5 -6 23.9 3.2
 -7 -5 6 23 2.2
 -7 -5 6 23.8 1.3
 -7 -5 6 23.7 1.2
 -7 5 6 24.9 3.6
 -7 5 6 21.8 1.5
 -7 5 6 23.1 1.7
 -5 -5 6 477.85 12.4
 -5 -5 6 483.55 12.3
 5 -5 -6 478.15 12.7
 5 -5 -6 451.65 15.4
 -5 -5 6 473.25 13.3
 -5 5 6 470.05 13.1
 -5 5 6 476.25 12.7
 3 -5 -6 864.41 22.5
 -3 -5 6 868.71 22.2
 -3 -5 6 849.91 22.1
 -3 -5 6 889.81 22.1
 3 5 -6 857.91 22
 -3 5 6 868.21 22.3
 -3 5 6 879.81 22.8
 3 5 -6 888.21 22
 -1 -5 6 436.36 11.4
 -1 5 6 413.66 11.3
 1 5 -6 420.76 11.4
 1 5 -6 422.06 11.2
 -1 5 6 418.26 11.8
 -1 -5 -6 5.9 1.1
 1 -5 6 4.2 0.8
 1 5 6 4.5 0.9
 -1 5 -6 4.9 0.9
 1 5 6 5.9 0.8
 3 -5 6 1642.04 42.1
 3 -5 6 1656.33 41.9
 -3 -5 -6 1661.53 42.5
 -3 5 -6 1792.32 42.3
 3 5 6 1666.73 42.5
 3 5 6 1708.23 41.8
 -3 5 -6 1639.14 42.3
 5 -5 6 2199.78 55.49
 -5 -5 -6 2209.28 55.89
 5 -5 6 2255.57 55.99
 -5 5 -6 2295.47 56.29
 -5 5 -6 2206.48 55.79
 5 5 6 2187.68 54.99
 5 5 6 2252.37 55.69
 -7 -5 -6 2219.38 57.39
 7 -5 6 2268.57 58.09
 -7 5 -6 2368.46 58.49
 -7 5 -6 2234.28 57.39
 7 5 6 2291.27 56.29
 7 5 6 2329.07 56.89
 -9 -5 -6 157.98 5.9
 9 -5 6 168.68 5.5
 9 5 6 165.28 5.1
 -9 5 -6 153.38 7
 9 5 6 167.58 4.8
 -9 5 -6 163.68 6.5
 11 -5 6 12.9 1.5
 -11 -5 -6 15.6 2
 -11 5 -6 13.6 1.8
 11 5 6 13.4 0.9
 11 5 6 13.3 0.9
 -11 5 -6 15.1 2.5
 -13 -5 -6 32.1 2.6
 13 -5 6 27.9 1.9
 -13 5 -6 27.7 3.8
 -13 5 -6 27.3 2.4
 -15 -5 -6 92.79 6.6
 15 -5 6 101.69 3.9
 -15 -5 -6 101.19 6.6
 -15 5 -6 103.89 4.9
 -15 5 -6 93.29 6.5
 -17 -5 -6 437.66 13.8
 17 -5 6 463.35 12.4
 -17 5 -6 422.46 17.1
 -17 5 -6 461.65 14.1
 19 -5 6 146.29 4.8
 -19 -5 -6 147.59 6.4
 -19 5 -6 140.99 6.5
 -21 -5 -6 343.47 11.8
 -21 5 -6 349.17 12.2
 -23 -5 -6 12.7 2.2
 -23 5 -6 12.8 2.5
 -25 -5 -6 18.9 3.2
 -25 5 -6 23.9 3.5
 -27 -5 -6 36.1 4.2
 -27 5 -6 35.4 4.5
 -26 -6 6 13.4 2.2
 -26 6 6 9.2 2.1
 -24 -6 6 20.6 2.2
 24 -6 -6 16.3 4.2
 -24 6 6 19 2.7
 22 -6 -6 19.2 4.3
 -22 -6 6 18.4 1.8
 -22 6 6 20.6 2.5
 20 -6 -6 60.89 6.3
 -20 -6 6 61.89 2.9
 -20 6 6 63.09 3.7
 -18 -6 6 48.4 2.4
 18 -6 -6 48.9 5.2
 -18 6 6 47.8 3.1
 -18 6 6 42.9 2.9
 -16 -6 6 28.5 1.7
 -16 -6 6 27.6 1.3
 16 -6 -6 37.9 5.2
 -16 -6 6 28 4.8
 -16 6 6 35.7 5.7
 -16 6 6 31.9 2.4
 -16 6 6 31.1 2.3
 -14 -6 6 2.2 1.6
 -14 -6 6 2.3 0.7
 14 -6 -6 3.7 2
 -14 -6 6 2.5 0.5
 -14 6 6 1.3 1.9
 -14 6 6 3.1 1.1
 -14 6 6 1.9 0.8
 -12 -6 6 28.3 1.5
 -12 -6 6 29.6 1.3
 12 -6 -6 23.4 3.5
 -12 -6 6 29 3.3
 -12 6 6 26.5 3.9
 -12 6 6 29.8 2.1
 -12 6 6 31.8 2.2
 -10 -6 6 15.2 2.6
 -10 -6 6 11.6 1.1
 10 -6 -6 9.2 2.6
 -10 -6 6 10.9 0.8
 -10 6 6 11.8 1.5
 -10 6 6 13.7 2.9
 -10 6 6 10.7 1.4
 -8 -6 6 129.19 5.6
 -8 -6 6 132.09 3.9
 8 -6 -6 124.69 6.9
 -8 -6 6 129.49 4.1
 -8 6 6 127.49 4.5
 -8 6 6 121.69 4.6
 -6 -6 6 63.59 3.2
 -6 -6 6 59.59 2.4
 -6 -6 6 61.59 2.3
 6 -6 -6 54.29 4.5
 -6 6 6 62.39 2.7
 4 -6 -6 496.45 13.5
 -4 -6 6 496.25 13.2
 -4 -6 6 483.35 13.5
 -4 -6 6 487.45 13.1
 4 -6 -6 490.75 16.5
 4 6 -6 494.85 13
 4 6 -6 506.45 13
 -4 6 6 506.95 13.5
 -4 6 6 501.45 13.9
 -2 -6 6 257.67 7.4
 2 6 -6 261.47 7.4
 -2 6 6 264.77 7.6
 -2 6 6 253.17 8
 2 6 -6 244.98 7.3
 0 -6 -6 49.99 2.6
 0 -6 6 45.9 2.2
 0 6 -6 50.49 2.3
 0 6 6 49.3 2.3
 0 6 -6 45.7 2.3
 0 6 6 51.89 2.8
 -2 -6 -6 964.5 25.8
 2 -6 6 981.2 25.4
 -2 6 -6 987.3 25.6
 -2 6 -6 988.4 25.2
 2 6 6 992.8 26.5
 2 6 6 1001.6 25.2
 4 -6 6 298.07 8.8
 -4 -6 -6 288.17 9.1
 4 6 6 305.07 9.1
 -4 6 -6 297.57 9.2
 -4 6 -6 290.17 8.9
 4 6 6 303.87 8.4
 6 -6 6 427.26 12.8
 -6 -6 -6 428.66 12.5
 6 -6 6 444.26 12.2
 -6 6 -6 408.66 13
 -6 6 -6 448.56 12.5
 6 6 6 417.26 12.2
 6 6 6 443.56 11.6
 8 -6 6 67.59 3
 8 -6 6 67.49 3.9
 -8 -6 -6 61.59 3.3
 -8 6 -6 62.59 3.9
 8 6 6 60.19 2.4
 -8 6 -6 72.09 3.4
 8 6 6 65.89 2.9
 10 -6 6 92.39 3.8
 10 -6 6 99.69 5.3
 -10 -6 -6 99.79 4.4
 10 6 6 98.79 3.1
 -10 6 -6 85.09 4.2
 10 6 6 94.49 3.4
 -10 6 -6 99.59 5.6
 12 -6 6 38.6 2.3
 -12 -6 -6 35.8 2.8
 -12 6 -6 30.9 2.7
 -12 6 -6 34 3.8
 14 -6 6 170.18 5.8
 -14 6 -6 163.38 8.7
 -14 6 -6 177.68 6.9
 16 -6 6 44.5 2.5
 -16 -6 -6 51.99 3.5
 -16 6 -6 36 4.8
 -16 6 -6 42.4 3.2
 18 -6 6 2.1 0.9
 -18 -6 -6 4 1.7
 -18 6 -6 4.5 1.5
 -20 -6 -6 0.3 1.3
 20 -6 6 1.2 0.8
 -20 6 -6 -0.1 1.4
 -22 -6 -6 173.18 7.6
 -22 6 -6 191.08 8.3
 -24 -6 -6 152.68 7.2
 -24 6 -6 148.89 7.7
 -26 -6 -6 28.2 4.8
 -26 6 -6 19.7 3.4
 -27 -7 6 1.1 2
 -27 7 6 5.6 2
 25 -7 -6 18 4.9
 -25 -7 6 15.1 2.2
 -25 7 6 13.4 2.5
 23 -7 -6 6.1 3.1
 -23 -7 6 0.7 1.2
 -23 7 6 4.8 1.7
 21 -7 -6 57.19 7.3
 -21 -7 6 49.9 2.9
 -21 7 6 49.99 3.6
 19 -7 -6 97.39 8.8
 -19 -7 6 98.79 3.9
 -19 7 6 100.49 4.8
 -17 -7 6 75.89 3.2
 17 -7 -6 93.69 7
 -17 -7 6 70.69 6.2
 -17 7 6 78.39 4
 -17 7 6 74.89 4
 -15 -7 6 27.3 3.9
 15 -7 -6 28.4 4.5
 -15 -7 6 27.7 1.4
 -15 -7 6 26.1 1.8
 -15 7 6 29 2.4
 -15 7 6 24.6 4.6
 -15 7 6 29.4 2.4
 -13 -7 6 -0.1 0.7
 -13 -7 6 0.5 0.4
 -13 -7 6 -1.5 1.2
 13 -7 -6 1.1 1.6
 -13 7 6 -0.1 0.7
 -13 7 6 0.5 0.8
 -13 7 6 1.4 2.3
 -11 -7 6 195.08 5.9
 -11 -7 6 191.38 5.6
 -11 -7 6 194.68 8.2
 11 -7 -6 185.68 9.2
 -11 7 6 181.98 10
 -11 7 6 188.78 6.5
 -11 7 6 193.58 6.6
 9 -7 -6 23 3.4
 -9 -7 6 23.3 1.4
 -9 -7 6 25.2 1.7
 -9 7 6 23.7 3.7
 -9 7 6 23.6 1.9
 -9 7 6 19.5 1.9
 -7 -7 6 1 1
 -7 -7 6 0.6 0.6
 -7 -7 6 0.9 0.5
 7 -7 -6 -0.1 1.3
 -7 7 6 -0.5 0.6
 -7 7 6 0.4 0.8
 5 -7 -6 2.6 0.9
 -5 -7 6 2.3 0.8
 -5 -7 6 0.9 0.6
 -5 -7 6 0.9 0.6
 5 -7 -6 2.5 1.8
 -5 7 6 2.1 0.9
 5 7 -6 1.9 0.6
 -5 7 6 1.3 0.7
 5 7 -6 2.2 0.6
 -3 -7 6 34.1 1.9
 3 -7 -6 37.3 2.3
 -3 -7 6 40.2 2.1
 -3 -7 6 35.8 1.9
 3 7 -6 39.5 2
 3 7 -6 38.1 2
 -3 7 6 41.2 2.2
 -1 -7 6 24.5 1.6
 1 -7 -6 23.2 1.9
 -1 7 6 22.6 1.6
 1 7 -6 21.7 1.7
 1 7 -6 22.2 2
 1 -7 6 157.48 5.7
 -1 -7 -6 152.98 5.6
 -1 7 -6 156.68 5.2
 1 7 6 153.58 5.7
 -1 7 -6 155.28 5.4
 1 7 6 160.28 5.2
 3 -7 6 2117.59 53.49
 -3 -7 -6 2154.88 53.99
 3 -7 6 2151.28 53.19
 -3 7 -6 2146.89 53.79
 3 7 6 2087.19 53.19
 -3 7 -6 2116.59 53.39
 3 7 6 2189.58 53.99
 -5 -7 -6 114.09 4.8
 5 -7 6 120.19 4.5
 5 -7 6 127.89 4.8
 5 7 6 116.79 4.7
 -5 7 -6 133.19 5.5
 -5 7 -6 123.59 5.3
 5 7 6 117.59 4.1
 7 -7 6 32.1 2.7
 -7 -7 -6 37.2 2.6
 7 -7 6 37.6 2.2
 7 7 6 34.5 2.2
 -7 7 -6 30 2.4
 -7 7 -6 34.9 3.1
 7 7 6 33.7 1.8
 9 -7 6 13.3 2.2
 9 -7 6 16.6 1.5
 -9 -7 -6 13 1.8
 9 7 6 16.2 1.5
 -9 7 -6 15.9 2.1
 9 7 6 15.1 1.2
 -9 7 -6 20 3.1
 -11 -7 -6 17.2 2.3
 11 -7 6 17.4 1.6
 11 -7 6 20.4 3
 11 7 6 18 1.1
 -11 7 -6 15 3
 -11 7 -6 17.1 2.2
 11 7 6 17 1.3
 -13 -7 -6 42.4 3.2
 13 -7 6 42 2.6
 -13 7 -6 44.1 3.2
 -13 7 -6 43.4 4.4
 15 -7 6 1.5 0.8
 -15 -7 -6 4.8 1.6
 -15 -7 -6 -1.1 1.7
 -15 7 -6 4.2 2.6
 -15 7 -6 4.2 1.5
 -17 -7 -6 14.6 2.3
 17 -7 6 12.1 1.6
 -17 7 -6 10.4 2.1
 -17 7 -6 6 2.6
 19 -7 6 2.6 1
 -19 -7 -6 1.4 1.5
 -19 7 -6 3.5 1.7
 -21 -7 -6 18.1 2.7
 21 -7 6 18.1 1.8
 -21 7 -6 17.1 2.9
 -23 -7 -6 134.59 6.7
 -23 7 -6 141.89 7.4
 -25 -7 -6 27.2 3.5
 -25 7 -6 17.1 3.3
 -26 -8 6 23.7 2.5
 26 -8 -6 25.6 5.3
 -26 8 6 21.5 3
 -24 -8 6 142.49 5.6
 24 -8 -6 146.99 10.5
 -24 8 6 140.29 6.8
 22 -8 -6 50.49 6.6
 -22 -8 6 49.8 3
 -20 -8 6 67.39 3.3
 20 -8 -6 61.69 6.4
 -20 8 6 66.99 4.1
 -18 -8 6 42.7 2.6
 18 -8 -6 51.59 5.5
 -18 8 6 41.9 3.1
 -16 -8 6 29 1.9
 -16 -8 6 30.5 2.1
 -16 -8 6 23.3 4.2
 16 -8 -6 28.2 4.5
 -16 8 6 29.3 2.6
 14 -8 -6 224.88 11
 -14 -8 6 218.18 10
 -14 -8 6 225.68 7.1
 -14 8 6 226.98 7.9
 -14 8 6 230.68 12.5
 -14 8 6 227.18 7.9
 -12 -8 6 6.5 2
 -12 -8 6 6.9 1.2
 12 -8 -6 3.5 2.2
 -12 -8 6 8.1 1.5
 -12 8 6 5.6 2.5
 -12 8 6 5.4 1.4
 -10 -8 6 76.19 3.2
 -10 -8 6 80.89 4.7
 10 -8 -6 77.99 5.8
 -10 8 6 78.19 3.8
 -10 8 6 64.29 3.5
 8 -8 -6 1.3 1.9
 -8 -8 6 4.7 1.4
 -8 -8 6 3.6 0.8
 -8 -8 6 3.2 0.9
 -8 8 6 4.1 1.1
 -8 8 6 3.5 1.2
 -6 -8 6 170.58 5.6
 6 -8 -6 166.98 10.1
 -6 -8 6 174.88 5.5
 -6 -8 6 176.48 6.3
 6 8 -6 171.08 5.1
 -6 8 6 167.48 6.3
 -6 8 6 173.88 6
 6 8 -6 171.18 5.1
 -4 -8 6 272.07 8.2
 4 -8 -6 284.27 11.7
 4 -8 -6 282.17 9.3
 -4 -8 6 280.07 8.3
 -4 -8 6 288.47 8.4
 4 8 -6 275.77 8.1
 -4 8 6 268.07 8.9
 -4 8 6 279.97 8.5
 4 8 -6 276.57 8.1
 -2 -8 6 398.26 11.2
 2 8 -6 399.46 11.2
 -2 8 6 394.06 11.9
 -2 8 6 391.26 11.9
 2 8 -6 391.66 11.2
 0 -8 6 395.26 11.4
 0 -8 -6 402.86 11.9
 0 8 6 412.16 12.1
 0 8 -6 391.16 11.5
 0 8 6 398.76 11.3
 0 8 -6 405.96 12
 2 -8 6 1092.99 28.6
 -2 -8 -6 1105.59 29
 2 8 6 1090.09 28.3
 -2 8 -6 1112.19 28.8
 -2 8 -6 1100.19 28.5
 2 8 6 1111.29 29.1
 4 -8 6 46.3 2.5
 -4 -8 -6 53.39 3.1
 4 -8 6 43.5 2.5
 -4 8 -6 46.6 2.8
 4 8 6 49.1 2.4
 -4 8 -6 48.2 2.6
 6 -8 6 1.7 1.1
 -6 -8 -6 1.9 1.1
 6 -8 6 1.1 0.7
 6 8 6 2.2 1
 6 8 6 1.5 0.7
 -6 8 -6 1.8 0.9
 -6 8 -6 1.5 1.4
 8 -8 6 1.5 1.1
 8 -8 6 -0.3 0.6
 -8 8 -6 3.4 1.4
 -8 8 -6 1.7 1
 8 8 6 1.9 0.7
 -10 -8 -6 14.3 2
 10 -8 6 12 2.4
 10 -8 6 13.6 1.7
 -10 8 -6 8.1 1.7
 -10 8 -6 11.9 3.1
 10 8 6 12.5 1.2
 10 8 6 13.1 1.5
 12 -8 6 7.6 2.2
 12 -8 6 8.7 1.5
 -12 -8 -6 9.4 1.9
 -12 8 -6 11.6 3.2
 -12 8 -6 10.9 2
 -14 -8 -6 2.3 1.4
 -14 8 -6 6.7 2.6
 -14 8 -6 6.3 1.7
 16 -8 6 59.99 3.3
 -16 -8 -6 63.99 4.1
 -16 8 -6 57.69 6
 -16 8 -6 69.59 4.3
 -18 -8 -6 173.58 7.3
 -18 8 -6 168.48 7.5
 20 -8 6 175.78 6.1
 -20 -8 -6 163.98 7.4
 -20 8 -6 180.78 8.1
 -22 -8 -6 54.79 4.2
 -22 8 -6 56.29 4.6
 -24 -8 -6 94.69 5.8
 -24 8 -6 100.29 6.5
 -25 -9 6 22.4 2.6
 25 -9 -6 24.8 6.2
 -25 9 6 20.3 2.9
 -23 -9 6 4.4 1.6
 23 -9 -6 -2.8 2.5
 -23 9 6 -1.6 1.4
 -21 -9 6 11 1.8
 21 -9 -6 11 4
 -21 9 6 11.4 2.3
 19 -9 -6 5.4 2.9
 -19 -9 6 3.4 1.1
 -19 9 6 1.6 1.5
 -17 -9 6 2.5 2.4
 -17 -9 6 2.4 1.1
 17 -9 -6 3.8 2.3
 -17 -9 6 0.4 0.7
 -17 9 6 0.1 1.1
 15 -9 -6 6.3 2.3
 -15 -9 6 7.8 1.4
 -15 9 6 10.6 4.4
 -15 9 6 10.3 1.8
 -13 -9 6 140.19 7.4
 13 -9 -6 130.99 8
 -13 -9 6 130.99 4.9
 -13 -9 6 135.39 5
 -13 9 6 126.99 5.6
 -13 9 6 136.39 5.6
 -13 9 6 143.29 9.9
 11 -9 -6 26.1 4.5
 -11 -9 6 25.6 2.8
 -11 -9 6 24.2 2
 -11 -9 6 22.3 3.1
 -11 9 6 19.5 2.3
 -11 9 6 23.4 2.4
 -9 -9 6 5.5 1.3
 -9 -9 6 6.9 1.3
 -9 -9 6 7.6 1.8
 9 -9 -6 6.7 2.3
 -9 9 6 6.1 1.4
 -7 -9 6 42.9 2.3
 -7 -9 6 45.4 3.1
 7 -9 -6 41.2 4.3
 -7 -9 6 37.6 2.3
 7 9 -6 38.2 1.7
 7 9 -6 37.5 1.7
 -7 9 6 37.8 2.8
 -7 9 6 43.8 2.7
 -5 -9 6 10.6 1.4
 -5 -9 6 9.2 1.4
 5 -9 -6 12.5 1.7
 -5 -9 6 12.7 1.6
 5 -9 -6 13.4 3.3
 5 9 -6 12.3 1.3
 -5 9 6 12.3 1.7
 5 9 -6 10.9 1.4
 -5 9 6 10.5 1.8
 3 -9 -6 1 0.9
 3 -9 -6 2.2 1.8
 -3 -9 6 1.7 0.7
 -3 -9 6 0.2 0.8
 -3 9 6 1.6 0.9
 -3 9 6 1 0.8
 3 9 -6 2.4 0.9
 3 9 -6 0.8 0.8
 1 -9 -6 49 2.9
 -1 -9 6 45.1 2.5
 -1 9 6 50.29 2.7
 1 9 -6 47.1 2.6
 1 9 -6 50.89 2.7
 -1 9 6 39.4 2.9
 1 -9 6 2.1 0.8
 -1 -9 -6 1.5 0.9
 -1 9 -6 -0.8 0.7
 1 9 6 0.3 0.9
 1 9 6 0.5 0.8
 3 -9 6 84.99 3.6
 -3 -9 -6 88.89 4.2
 3 -9 6 83.79 3.7
 3 9 6 83.99 3.5
 -3 9 -6 87.49 4
 3 9 6 81.19 4.1
 -3 9 -6 89.19 3.8
 5 -9 6 1.9 1.1
 -5 -9 -6 -0.4 1
 5 -9 6 1.7 0.8
 5 9 6 2.2 1.2
 5 9 6 1.6 0.8
 -5 9 -6 1.8 0.9
 -5 9 -6 0.9 1
 7 -9 6 209.48 7.7
 -7 -9 -6 207.18 7.5
 7 -9 6 209.78 7.1
 7 9 6 208.08 7.2
 7 9 6 211.68 6.5
 -7 9 -6 201.48 8.7
 -7 9 -6 208.68 7.5
 -7 9 -6 195.18 7.6
 -9 -9 -6 51.59 3.5
 9 -9 6 55.59 4
 9 -9 6 50.99 3.3
 9 9 6 48.2 3.4
 -9 9 -6 62.49 4.7
 -9 9 -6 49.1 3.3
 9 9 6 51.79 2.4
 -11 -9 -6 210.68 7.8
 11 -9 6 205.08 7.1
 11 -9 6 200.38 8.7
 -11 9 -6 206.08 7.9
 11 9 6 204.38 6.2
 -11 9 -6 200.48 9.6
 11 9 6 202.28 5.9
 13 -9 6 27.5 2.3
 13 -9 6 28.2 3.8
 -13 -9 -6 25.6 2.9
 -13 9 -6 32 3.4
 -13 9 -6 23.5 3.9
 15 -9 6 3.3 1
 -15 -9 -6 2.4 1.5
 -15 9 -6 2.5 2.6
 -15 9 -6 5.1 1.6
 -17 -9 -6 34.2 3.6
 17 -9 6 33.5 2.5
 -17 9 -6 34.7 3.7
 -19 -9 -6 5.7 1.7
 19 -9 6 8 1.5
 -19 9 -6 4.6 2.1
 -21 -9 -6 -0.2 1.6
 21 -9 6 1.5 1.3
 -21 9 -6 3 1.9
 -23 -9 -6 24.1 3.4
 -23 9 -6 26.6 3.7
 -25 -9 -6 -0.3 2.3
 -25 9 -6 4.3 2.5
 -24 -10 6 21.5 2.5
 24 -10 -6 19 4.5
 -24 10 6 22.3 3.3
 22 -10 -6 264.47 14.2
 -22 -10 6 266.87 8.8
 -22 10 6 274.27 10.3
 20 -10 -6 79.89 7.4
 -20 -10 6 78.89 4
 -20 10 6 67.49 4.5
 18 -10 -6 109.09 8.2
 -18 10 6 106.89 5.8
 -16 -10 6 11.3 1.3
 -16 -10 6 15.6 1.9
 -16 -10 6 11.4 3.1
 16 -10 -6 18.1 4.2
 -16 10 6 6.1 1.7
 -14 -10 6 39.9 2.7
 -14 -10 6 39.3 4.6
 14 -10 -6 39.3 5.4
 -14 -10 6 34.4 2.1
 -14 10 6 32.5 2.9
 -12 -10 6 247.88 8
 -12 -10 6 249.97 10.3
 -12 -10 6 246.58 7.6
 12 -10 -6 259.07 11.9
 -12 10 6 245.88 8.7
 -10 -10 6 487.05 13.3
 -10 -10 6 492.35 16.8
 -10 -10 6 478.25 13.6
 10 -10 -6 452.35 17.4
 -10 10 6 464.95 14.5
 -10 10 6 485.15 14.2
 8 -10 -6 4.4 2.3
 -8 -10 6 1.1 0.8
 -8 -10 6 3.5 0.9
 -8 10 6 -0.6 1
 -8 10 6 1.5 1.1
 -6 -10 6 90.39 3.9
 -6 -10 6 80.89 3.6
 6 -10 -6 82.89 6.1
 -6 -10 6 79.89 4
 6 10 -6 86.39 3.4
 6 10 -6 87.79 3.3
 -6 10 6 76.39 3.9
 -6 10 6 85.69 4.5
 4 -10 -6 568.54 16
 -4 -10 6 565.04 15.5
 -4 -10 6 566.24 15.7
 4 -10 -6 540.05 19.4
 -4 10 6 559.04 15.8
 -4 10 6 553.64 16.4
 4 10 -6 560.84 15.3
 4 10 -6 564.94 15.5
 2 -10 -6 642.94 18.3
 -2 -10 6 654.73 17.8
 -2 10 6 637.74 17.9
 2 10 -6 658.93 17.8
 -2 10 6 652.53 18.7
 2 10 -6 663.73 17.9
 0 -10 6 648.24 17.8
 0 -10 -6 664.53 18.3
 0 10 -6 660.23 18
 0 10 6 633.94 17.7
 0 10 -6 632.84 17.9
 0 10 6 650.03 18.6
 2 -10 6 396.76 11.7
 -2 -10 -6 380.26 12.1
 2 10 6 394.46 12.3
 -2 10 -6 402.46 12
 2 10 6 396.56 11.5
 -2 10 -6 392.36 11.8
 -4 -10 -6 646.34 18.2
 4 -10 6 625.84 17.5
 -4 10 -6 618.54 17.9
 4 10 6 623.54 17.1
 -4 10 -6 636.44 17.7
 4 10 6 631.94 18
 6 -10 6 382.46 11.4
 6 -10 6 360.06 11.7
 -6 -10 -6 370.16 11.8
 -6 10 -6 362.16 11.4
 6 10 6 377.16 11.6
 6 10 6 385.06 11.3
 -6 10 -6 369.76 11.8
 8 -10 6 25.6 3.1
 8 -10 6 20.8 2.3
 -8 -10 -6 18.4 2.4
 8 10 6 16.7 1.6
 -8 10 -6 18.1 2.1
 -8 10 -6 22.7 2.6
 10 -10 6 223.38 10
 -10 -10 -6 212.28 8.2
 10 -10 6 221.58 7.7
 10 10 6 222.48 6.6
 -10 10 -6 233.08 10.4
 -10 10 -6 219.48 8.4
 -12 -10 -6 3.6 1.6
 12 -10 6 2.9 1.3
 12 -10 6 3.1 1.8
 -12 10 -6 4.2 1.6
 -12 10 -6 3.3 2.2
 12 10 6 2.5 0.6
 12 10 6 3.2 0.8
 -14 -10 -6 91.39 5
 -14 10 -6 84.69 6.9
 -14 10 -6 88.89 5.1
 -16 -10 -6 106.99 5.5
 -16 10 -6 100.69 7.9
 -16 10 -6 98.09 7.2
 -18 -10 -6 2.9 1.6
 -18 10 -6 1.9 1.5
 -20 -10 -6 68.09 4.7
 -20 10 -6 48.4 5.1
 -22 -10 -6 73.19 5
 -22 10 -6 72.99 5.6
 -24 -10 -6 11.2 2.8
 -24 10 -6 13.9 3.2
 23 -11 -6 3 2.8
 -23 -11 6 2.8 1.6
 -23 11 6 1.4 1.7
 -21 -11 6 12.3 2.1
 21 -11 -6 10.3 3.9
 -21 11 6 11.7 2.5
 -19 -11 6 112.59 5.1
 19 -11 -6 123.29 8.8
 -19 11 6 116.89 6
 -17 -11 6 72.89 3.8
 -17 -11 6 70.49 3.3
 17 -11 -6 72.09 6.8
 -17 11 6 63.09 4.3
 -15 -11 6 1.2 0.9
 -15 -11 6 3.5 1.2
 15 -11 -6 1.4 1.9
 -15 -11 6 0.4 2
 -15 11 6 0.2 1.2
 -13 -11 6 3.5 1.2
 -13 -11 6 3.2 1.8
 13 -11 -6 4.6 2.4
 -13 -11 6 4.9 1.1
 -13 11 6 4.9 1.6
 -11 -11 6 2.4 1
 11 -11 -6 4.9 2.4
 -11 -11 6 1.4 1.6
 -11 -11 6 2.7 1.2
 -11 11 6 4.6 1.5
 9 -11 -6 64.49 5.7
 -9 -11 6 67.89 3.6
 -9 -11 6 73.99 3.4
 -9 -11 6 66.39 4.3
 -9 11 6 67.99 3.8
 -7 -11 6 15.8 1.8
 7 -11 -6 19.5 3.8
 -7 -11 6 16.4 2.3
 -7 -11 6 21.5 2.2
 7 11 -6 16.9 1.6
 -7 11 6 16.3 2.1
 -7 11 6 15.1 2.3
 7 11 -6 19.8 1.6
 5 -11 -6 79.59 6.3
 -5 -11 6 80.09 3.7
 -5 -11 6 80.19 3.9
 -5 11 6 76.39 4.4
 -5 11 6 78.59 4
 5 11 -6 80.39 3.7
 5 11 -6 73.89 3.4
 3 -11 -6 121.89 8.2
 3 -11 -6 141.89 5.7
 -3 -11 6 132.29 5.2
 3 11 -6 141.19 5.6
 -3 11 6 135.49 5.4
 -3 11 6 123.69 5.8
 3 11 -6 134.69 5.3
 1 -11 -6 99.09 4.7
 -1 -11 6 103.79 4.9
 -1 11 6 95.09 4.3
 -1 11 6 107.59 5.8
 1 11 -6 106.09 4.6
 1 11 -6 91.69 4.3
 1 -11 6 143.79 5.4
 -1 -11 -6 132.19 5.7
 1 11 6 135.19 5.3
 -1 11 -6 135.59 5.5
 -1 11 -6 139.59 5.5
 1 11 6 128.69 5.8
 -3 -11 -6 161.78 6.6
 3 -11 6 162.38 6.3
 3 -11 6 172.48 6.1
 -3 11 -6 181.48 6.7
 3 11 6 169.38 6
 3 11 6 166.48 6.8
 5 -11 6 48.5 3.1
 -5 -11 -6 45.4 3.3
 5 -11 6 45.2 2.9
 -5 11 -6 51.19 3.2
 5 11 6 42.3 2.6
 5 11 6 42.1 3.2
 -5 11 -6 37.6 3.1
 -7 -11 -6 140.39 6.2
 7 -11 6 148.79 6.3
 7 -11 6 138.49 5.7
 7 11 6 150.48 5.9
 7 11 6 142.49 5.1
 -7 11 -6 141.69 6.5
 -7 11 -6 148.09 6.3
 9 -11 6 41.9 3.6
 -9 -11 -6 42.4 3.4
 9 11 6 39.2 3.5
 -9 11 -6 45.2 3.4
 9 11 6 43.5 2.4
 -11 -11 -6 5.7 1.8
 11 -11 6 7.8 2.1
 -11 11 -6 7.3 1.9
 -11 11 -6 6 2.7
 11 11 6 7.8 1.1
 11 11 6 7.1 1.3
 -13 -11 -6 18.2 2.8
 13 -11 6 19.3 3.5
 -13 11 -6 20 4.2
 -13 11 -6 15.4 2.6
 -15 -11 -6 14.6 2.4
 -15 11 -6 13.1 4.2
 -15 11 -6 8 2.1
 -17 -11 -6 75.49 4.8
 -17 11 -6 83.99 5.4
 -19 -11 -6 77.09 5
 -19 11 -6 73.79 5.3
 -21 -11 -6 122.29 6.5
 -21 11 -6 124.99 7.2
 -23 -11 -6 58.59 4.8
 -23 11 -6 51.29 5.9
 22 -12 -6 21.1 5.5
 -22 -12 6 13 2.1
 -22 12 6 13.3 2.8
 20 -12 -6 36.3 5.8
 -20 -12 6 40.2 3.3
 -20 12 6 49.7 4.1
 18 -12 -6 8.7 3.1
 -18 -12 6 17.5 2.3
 -18 12 6 13.9 2.6
 -16 -12 6 31.8 2.8
 -16 -12 6 29.7 5.1
 -16 -12 6 35.1 2.5
 16 -12 -6 29 6.1
 -16 12 6 34.5 3.3
 -14 -12 6 3.4 1.5
 14 -12 -6 2 2.2
 -12 -12 6 3.4 1.5
 12 -12 -6 2.5 2.1
 -12 -12 6 2.5 1.9
 -12 12 6 1.1 1.3
 10 -12 -6 171.58 9.5
 -10 -12 6 182.28 7.8
 -10 -12 6 177.48 6.6
 -10 12 6 152.78 6.8
 -8 -12 6 12.6 2.3
 8 -12 -6 5.5 2.7
 -8 -12 6 7.7 1.6
 -8 -12 6 10.7 2.7
 -8 12 6 11.2 2.1
 8 12 -6 10.6 1.1
 8 12 -6 7.7 1.1
 6 -12 -6 16.5 3.6
 -6 -12 6 16.3 2.2
 -6 -12 6 20.3 2.3
 -6 -12 6 20.2 2.4
 6 12 -6 16.1 1.8
 -6 12 6 19.4 2.4
 6 12 -6 24 2.3
 4 -12 -6 15.7 2.5
 -4 -12 6 16 2.1
 4 -12 -6 18.2 3.8
 -4 -12 6 11.4 1.8
 4 12 -6 13.2 1.9
 -4 12 6 13.1 2
 4 12 -6 11.8 2.8
 -4 12 6 13.6 2.5
 -2 -12 6 55.39 3.3
 2 -12 -6 59.49 6
 2 -12 -6 55.39 3.5
 2 12 -6 62.89 3.6
 -2 12 6 55.79 3.5
 -2 12 6 60.39 4
 2 12 -6 69.39 3.6
 0 -12 6 434.26 13.1
 0 -12 -6 436.26 13.5
 0 12 -6 435.76 13.2
 0 12 -6 443.26 13.4
 0 12 6 444.96 13.1
 0 12 6 423.86 13.8
 2 -12 6 77.89 3.9
 -2 -12 -6 84.39 4.4
 -2 12 -6 75.39 4.1
 -2 12 -6 64.29 3.9
 2 12 6 77.79 3.8
 -4 -12 -6 8.2 1.8
 4 -12 6 7.5 1.6
 -4 12 -6 5.9 1.5
 -4 12 -6 5.3 1.6
 4 12 6 8.8 1.9
 4 12 6 7.3 1.5
 -6 -12 -6 1.1 1.4
 6 -12 6 4 1.5
 6 12 6 2.2 1.1
 6 12 6 3.7 1.3
 -6 12 -6 3.6 1.4
 -8 -12 -6 68.09 4.2
 8 -12 6 66.69 4.4
 -8 12 -6 73.89 6.1
 8 12 6 64.69 3.2
 8 12 6 69.49 3.9
 10 -12 6 18.1 2.9
 -10 -12 -6 20.2 2.8
 -10 12 -6 21.1 2.9
 10 12 6 16 1.6
 12 -12 6 90.99 5.9
 -12 -12 -6 89.09 5
 12 12 6 87.99 3.2
 12 12 6 83.49 3
 -14 -12 -6 44.7 3.7
 14 -12 6 42.7 5
 -14 12 -6 45.4 4
 -16 -12 -6 80.89 5.1
 -16 12 -6 88.89 5.4
 -18 -12 -6 7.3 2
 -18 12 -6 3 2
 -20 -12 -6 -0.5 2
 -20 12 -6 4.9 2.4
 -22 -12 -6 -1.3 2
 -21 -13 6 89.39 4.6
 21 -13 -6 61.89 7.7
 -21 13 6 83.09 5.4
 -19 -13 6 91.69 4.7
 19 -13 -6 81.99 7.8
 -19 13 6 84.69 5.5
 -17 -13 6 158.68 6.3
 17 -13 -6 143.09 9.7
 -17 13 6 146.59 7.1
 -15 -13 6 5.9 1.6
 -15 -13 6 1.3 2.6
 -15 -13 6 9.1 1.6
 -15 13 6 2.4 1.3
 -13 -13 6 42.1 4.5
 -13 -13 6 41.1 3.2
 -13 -13 6 40.5 2.7
 13 -13 -6 44.5 5.7
 -13 13 6 43.1 3.6
 -11 -13 6 21.1 2.6
 11 -13 -6 22.3 3.9
 -11 -13 6 27.4 3.5
 -11 -13 6 17.7 2.2
 -9 -13 6 -0.5 1
 -9 -13 6 0.8 1
 9 -13 -6 2.4 1.9
 -9 -13 6 -0.5 1.3
 -9 13 6 0.1 1.2
 -7 -13 6 23.2 2.3
 -7 -13 6 20.9 2.5
 -7 -13 6 23.9 3.2
 7 -13 -6 24.5 4.4
 7 13 -6 26.1 2.7
 -7 13 6 23.4 2.8
 7 13 -6 20.2 1.9
 5 -13 -6 140.59 8.7
 -5 -13 6 124.89 5.4
 -5 -13 6 136.59 5.7
 5 13 -6 129.79 5.3
 5 13 -6 126.69 5.4
 -5 13 6 144.59 6
 3 -13 -6 356.06 11.4
 3 -13 -6 337.77 14.9
 -3 13 6 340.97 11.1
 3 13 -6 341.67 10.8
 3 13 -6 340.27 11
 1 -13 -6 38.1 3.1
 -1 13 6 38.3 2.8
 1 13 -6 32 2.8
 -1 -13 -6 70.09 4.2
 1 13 6 67.69 4.5
 1 13 6 67.19 3.8
 -1 13 -6 70.19 4
 -1 13 -6 66.79 4
 3 -13 6 61.29 3.4
 -3 -13 -6 59.69 4
 -3 13 -6 58.49 3.7
 3 13 6 57.99 3.5
 3 13 6 56.99 4
 5 -13 6 19 2.5
 -5 -13 -6 26.9 3.1
 5 13 6 23.8 2.3
 5 13 6 22.6 3.4
 -5 13 -6 19.4 2.6
 -7 -13 -6 25.2 3.1
 7 -13 6 24.8 2.8
 7 13 6 25.2 2.3
 -7 13 -6 24.8 3
 7 13 6 24.5 2.7
 -9 -13 -6 25.2 3.1
 9 13 6 19.4 2
 -9 13 -6 25.3 3.2
 9 13 6 21.8 2.5
 -11 -13 -6 19.8 2.8
 11 -13 6 14.2 2.9
 11 13 6 14.8 1.5
 11 13 6 17.3 1.9
 -11 13 -6 12.6 2.4
 13 -13 6 11.2 2.7
 -13 -13 -6 10.8 2.4
 -13 13 -6 11.1 2.4
 -15 -13 -6 103.49 5.8
 -15 13 -6 108.09 6.3
 -17 13 -6 114.69 6.7
 -19 -13 -6 62.99 4.8
 -19 13 -6 67.99 5.4
 -21 -13 -6 42 4.5
 -21 13 -6 57.29 5.2
 20 -14 -6 0 2.5
 -20 -14 6 0.1 1.4
 -20 14 6 -0.3 1.7
 18 -14 -6 3.1 2.9
 -18 -14 6 3.4 1.6
 -18 14 6 4.3 2
 16 -14 -6 13.2 3.7
 -16 -14 6 22.7 2.6
 -16 14 6 25.6 3.5
 -14 -14 6 2.9 1.6
 -14 -14 6 -0.4 2.4
 -14 14 6 1.7 1.7
 -12 -14 6 18.1 3.4
 12 -14 -6 13.8 3.8
 -12 -14 6 18.5 2.6
 -12 14 6 17.8 2.7
 -10 -14 6 12.7 2.1
 10 -14 -6 9.7 3
 -10 -14 6 10.2 2.4
 -10 14 6 11.7 2.1
 8 -14 -6 12.6 3.5
 -8 -14 6 7.1 1.8
 -8 -14 6 6.4 1.9
 8 14 -6 7.2 1.2
 8 14 -6 6.8 1.4
 6 -14 -6 1.5 2.4
 -6 -14 6 2.1 1.3
 -6 -14 6 1.9 1.4
 -6 14 6 2.3 1.4
 6 14 -6 1.8 1.4
 4 -14 -6 105.99 7.8
 4 14 -6 80.99 4.5
 -4 14 6 99.59 4.9
 4 14 -6 92.79 4.4
 2 -14 -6 24.7 2.9
 2 -14 -6 24.6 4.7
 2 14 -6 28.9 3
 -2 14 6 26.5 2.9
 2 14 -6 24.7 2.7
 0 -14 -6 50.39 3.7
 0 14 -6 47.6 3.6
 0 14 6 49.4 3.3
 0 14 -6 48 3.5
 -2 -14 -6 3.6 1.5
 -2 14 -6 2.3 1.4
 2 14 6 1.3 1.1
 -4 -14 -6 10.9 2.1
 4 -14 6 7.2 1.7
 4 14 6 6.3 1.7
 -4 14 -6 7.2 1.9
 4 14 6 6.4 1.6
 -6 -14 -6 8.2 2
 6 -14 6 5.1 1.7
 6 14 6 7.5 2
 6 14 6 6.7 1.4
 -6 14 -6 2.9 1.6
 -8 -14 -6 61.99 4.3
 8 -14 6 58.19 4.2
 8 14 6 62.59 4
 -8 14 -6 62.89 5.1
 8 14 6 61.19 3.3
 10 -14 6 1.5 1.8
 -10 -14 -6 0.9 1.4
 -10 14 -6 0.5 1.5
 10 14 6 2.3 1.4
 10 14 6 1.3 1
 12 -14 6 0 1.9
 -12 -14 -6 0.8 1.6
 12 14 6 1.1 0.9
 12 14 6 1.2 0.8
 -12 14 -6 2.2 1.5
 -14 -14 -6 51.39 5.1
 -14 14 -6 68.29 5
 -16 -14 -6 13.1 2.8
 -16 14 -6 16.4 3.1
 -18 -14 -6 15.5 2.8
 -18 14 -6 12.9 3
 -20 -14 -6 15.3 2.9
 -20 14 -6 18 3.7
 19 -15 -6 12 4.3
 -19 15 6 9.7 3.5
 17 -15 -6 36.1 5.8
 -17 -15 6 30.8 3.3
 -17 15 6 30.3 3.7
 -15 -15 6 81.49 4.5
 15 -15 -6 72.89 7
 -15 15 6 71.99 5.1
 -13 -15 6 39.1 5.4
 -13 -15 6 51.79 3.8
 -13 15 6 55.89 4.3
 -11 -15 6 43.5 4.4
 -11 -15 6 46 3.6
 11 -15 -6 44 5.9
 -11 15 6 46.6 3.8
 -9 -15 6 3.9 1.9
 9 -15 -6 11.6 3.3
 -9 -15 6 5.5 1.7
 -9 15 6 8.1 1.9
 -7 -15 6 242.48 8.8
 7 -15 -6 225.08 11.8
 -7 -15 6 228.98 8.7
 7 15 -6 230.68 7.6
 7 15 -6 237.78 8
 -7 15 6 246.18 9.2
 5 -15 -6 119.69 8.3
 -5 -15 6 105.39 5
 -5 15 6 105.29 6.1
 5 15 -6 103.99 4.8
 5 15 -6 109.69 5.1
 3 -15 -6 109.49 8.3
 3 15 -6 101.79 4.9
 3 15 -6 91.29 5.1
 -3 15 6 102.19 5.2
 1 -15 -6 68.29 7.1
 -1 15 6 67.39 4
 1 15 -6 60.69 3.9
 -1 15 -6 127.69 6
 1 15 6 125.29 5.6
 -3 -15 -6 95.19 6.5
 -3 15 -6 77.39 4.8
 3 15 6 86.29 4.5
 5 -15 6 157.98 6.5
 5 15 6 164.08 7.6
 5 15 6 172.98 6.6
 -5 15 -6 177.88 8.5
 -7 -15 -6 74.49 8.3
 7 -15 6 66.49 4.1
 7 15 6 64.89 3.5
 7 15 6 56.59 4.3
 -7 15 -6 59.59 4.5
 9 -15 6 6.8 1.9
 -9 -15 -6 8.1 2.1
 9 15 6 5.1 1.3
 -9 15 -6 6.8 2
 9 15 6 6.8 1.9
 -11 -15 -6 1.7 1.8
 11 -15 6 0.8 1.9
 11 15 6 2.3 1.1
 -11 15 -6 2.4 1.7
 -13 -15 -6 129.59 6.8
 -13 15 -6 130.19 7
 -15 -15 -6 6.5 2.3
 -15 15 -6 7.7 2.6
 -17 -15 -6 2.5 2.1
 -17 15 -6 3.6 2.6
 -19 -15 -6 2.7 2.2
 18 -16 -6 51.39 7
 -18 -16 6 47.5 3.9
 -18 16 6 50.19 4.7
 -16 -16 6 35.2 3.4
 16 -16 -6 37.4 5.3
 -16 16 6 32.7 4.2
 -14 -16 6 4.2 3.2
 -14 -16 6 7.9 2.1
 14 -16 -6 13.3 3.6
 -14 16 6 9.1 2.3
 -12 -16 6 0.8 1.4
 12 -16 -6 -2.3 2.4
 -12 -16 6 0.8 2.4
 -12 16 6 0.4 1.4
 -10 -16 6 25.9 3.5
 10 -16 -6 27.3 5
 -10 -16 6 29.4 3.5
 -10 16 6 26.8 3.4
 -8 -16 6 1.3 1.8
 8 -16 -6 5.3 2.7
 -8 -16 6 -1 1.3
 -8 16 6 1.5 1.4
 8 16 -6 1 1.1
 6 -16 -6 5.5 2.6
 6 16 -6 4.2 1.4
 -6 16 6 4.4 1.7
 6 16 -6 3.3 1.8
 4 -16 -6 10.6 3.2
 4 16 -6 10.2 2
 4 16 -6 11 2.3
 -4 16 6 9.4 2
 2 -16 -6 157.98 9.8
 2 -16 -6 141.29 6.5
 2 16 -6 138.39 6.1
 -2 16 6 127.89 6.2
 0 -16 -6 217.88 12.2
 0 -16 -6 220.18 8.9
 0 16 -6 220.28 8.5
 0 16 6 227.08 8.5
 -2 -16 -6 100.19 5.5
 2 16 6 92.09 4.8
 -2 16 -6 99.59 5.4
 -4 -16 -6 133.39 6.6
 -4 16 -6 141.59 6.7
 4 16 6 138.29 6
 6 -16 6 7.7 1.8
 -6 -16 -6 8.4 2.2
 6 16 6 5.4 1.6
 -6 16 -6 9.2 2.2
 -8 -16 -6 37.8 4.1
 8 -16 6 28.7 3.2
 8 16 6 23.6 3.1
 8 16 6 28.7 2.5
 -8 16 -6 30.2 3.6
 -10 -16 -6 20.3 3
 10 -16 6 18.7 3
 10 16 6 17.6 1.9
 -10 16 -6 15.6 2.9
 10 16 6 19.5 2.5
 -12 -16 -6 14.8 2.8
 -12 16 -6 12.8 2.9
 -14 -16 -6 1.5 1.9
 -14 16 -6 1.2 2.1
 -16 -16 -6 127.89 6.9
 -16 16 -6 121.29 7.2
 15 -17 -6 -2.6 2.7
 -15 -17 6 0.7 1.8
 -15 17 6 3.5 2.2
 13 -17 -6 -1.3 2.4
 -13 -17 6 2.5 1.7
 -13 17 6 3.9 1.8
 -11 -17 6 1 2.5
 11 -17 -6 2.2 2.7
 -11 -17 6 -1.3 1.6
 -11 17 6 1 1.6
 -9 -17 6 16.4 3.1
 9 -17 -6 20.5 3.6
 -9 17 6 15.2 2.8
 7 -17 -6 -0.6 2.4
 -7 -17 6 -0.6 1.6
 -7 17 6 -1.1 1.4
 7 17 -6 1.1 1.3
 7 17 -6 2.9 1.7
 5 -17 -6 6.1 3.4
 5 17 -6 6.1 2.1
 5 17 -6 6 1.7
 -5 17 6 5.1 1.6
 3 -17 -6 4.9 2.7
 -3 17 6 4.6 1.6
 3 17 -6 4.1 1.4
 1 -17 -6 -1.7 2.9
 1 -17 -6 1.1 1.6
 -1 17 6 2.9 1.6
 1 17 -6 1.9 1.7
 -1 -17 -6 -0.9 3
 -1 -17 -6 5.2 2
 -1 17 -6 7.8 2.4
 1 17 6 5 1.8
 -3 -17 -6 1.6 1.6
 -3 17 -6 5.1 2
 3 17 6 1.8 1.4
 -5 -17 -6 13.6 2.8
 5 17 6 14.5 2
 -5 17 -6 14.3 2.7
 -7 -17 -6 39.7 4.3
 7 17 6 35.9 3.1
 -7 17 -6 43.1 4.1
 9 -17 6 11.7 2.4
 -9 -17 -6 11.3 2.7
 9 17 6 7.2 1.6
 -9 17 -6 8.1 2.5
 9 17 6 5.7 2.8
 -11 -17 -6 6.2 2.3
 11 17 6 4 1.9
 -11 17 -6 3.4 2
 -13 -17 -6 9.6 2.5
 -13 17 -6 13.2 3.3
 -15 -17 -6 8.3 2.2
 -15 17 -6 7.2 2.3
 -14 -18 6 0.2 1.7
 14 -18 -6 1 3.2
 -14 18 6 -0.3 2
 12 -18 -6 3.7 3.1
 -12 -18 6 2.2 1.8
 -12 18 6 3.1 1.9
 10 -18 -6 11.6 4
 -10 18 6 13 2.7
 8 -18 -6 43.7 6.2
 8 18 -6 28.1 2.4
 6 -18 -6 58.59 6.3
 6 18 -6 66.59 4
 -6 18 6 70.19 4.9
 4 -18 -6 81.39 7.1
 -4 18 6 73.69 5
 4 18 -6 71.29 4.3
 2 -18 -6 82.89 7.5
 -2 18 6 83.09 5.1
 2 18 -6 74.19 4.7
 0 -18 -6 45.7 4.2
 0 -18 -6 59.39 7.4
 0 18 -6 50.49 4
 0 18 6 53.79 4.1
 -2 -18 -6 139.49 6.9
 -2 -18 -6 111.59 9.4
 -2 18 -6 126.09 6.6
 2 18 6 121.29 6
 -4 -18 -6 11.7 2.7
 4 18 6 10.5 2.2
 -4 18 -6 12.2 2.7
 -6 -18 -6 3.7 2.1
 -6 18 -6 7.1 2.4
 6 18 6 5.5 1.7
 -8 -18 -6 9.7 2.5
 8 18 6 7.9 1.7
 -8 18 -6 8.5 2.6
 -10 -18 -6 11.9 2.9
 -10 18 -6 6.4 2.5
 10 18 6 7.6 1.6
 -12 -18 -6 1.6 2.2
 -12 18 -6 3.3 2.2
 11 -19 -6 16.9 4.1
 -11 19 6 15.4 3.2
 9 -19 -6 8.8 3.8
 -9 19 6 11.5 3
 7 -19 -6 6.3 3.1
 -7 19 6 2.2 1.8
 7 19 -6 0.7 1.4
 5 -19 -6 19 4.4
 -5 19 6 16 3
 5 19 -6 22.6 2.7
 3 -19 -6 0.8 3
 3 19 -6 1 1.6
 -3 19 6 0.6 1.6
 1 -19 -6 1.9 3.5
 -1 19 6 10.3 2.3
 1 19 -6 9.3 2.2
 -1 -19 -6 7.7 3.7
 -1 -19 -6 3.6 2.2
 -1 19 -6 7.1 2
 1 19 6 9.1 2.2
 -3 -19 -6 -2.1 1.5
 -3 -19 -6 -5.9 3.1
 3 19 6 -0.1 1.5
 -3 19 -6 3.4 2
 -5 -19 -6 31.6 3.8
 5 19 6 19.1 2.6
 -5 19 -6 23.1 3.5
 -7 -19 -6 7.8 2.5
 7 19 6 9.4 1.9
 -7 19 -6 11.8 2.8
 -9 -19 -6 29.8 3.7
 -9 19 -6 22.7 3.9
 9 19 6 23.9 2.6
 6 -20 -6 -3.4 3.1
 -6 20 6 2.2 2.1
 6 20 -6 0.6 1.6
 4 -20 -6 -0.7 3.2
 -4 20 6 9.2 2.4
 4 20 -6 4.7 2.2
 2 20 -6 26.1 3.3
 -2 20 6 28.6 3.6
 0 20 -6 27 3.4
 0 20 6 21.5 3
 -2 -20 -6 84.79 8.9
 -2 20 -6 87.19 5.6
 2 20 6 89.89 5.4
 -4 -20 -6 23.9 3.6
 -4 -20 -6 19.8 5.3
 4 20 6 27 3.2
 -4 20 -6 21.6 3.6
 -28 0 7 2.1 1.6
 -26 0 7 1.8 1.3
 -24 0 7 -0.2 1
 -22 0 7 1.3 0.9
 -20 0 7 0.1 0.7
 20 0 -7 3.2 2
 -18 0 7 -1 2.1
 18 0 -7 0.2 2.9
 -18 0 7 -0.8 0.6
 16 0 -7 -0.3 1.6
 -16 0 7 1.2 0.4
 -14 0 7 0.3 0.3
 14 0 -7 1.9 1.6
 -14 0 7 0.2 1.4
 -12 0 7 -1 0.9
 12 0 -7 -0.6 1
 10 0 -7 0 1.1
 -10 0 7 0.3 1.2
 8 0 -7 1 0.9
 -8 0 7 -0.9 0.9
 -6 0 7 0.1 0.2
 6 0 -7 -0.2 0.7
 -6 0 7 -1.3 0.7
 4 0 -7 0.3 0.8
 -4 0 7 -0.2 0.3
 -4 0 7 0.6 1
 2 0 -7 0.7 0.4
 -2 0 7 0.6 0.5
 0 0 -7 3.6 0.7
 -2 0 -7 0.2 0.4
 2 0 7 0.1 0.4
 4 0 7 0.1 0.4
 -4 0 -7 0.1 0.5
 6 0 7 -0.1 0.4
 -6 0 -7 -0.3 0.5
 -8 0 -7 0.7 0.7
 8 0 7 0.3 0.5
 -10 0 -7 0.2 1.1
 10 0 7 -0.2 0.4
 -10 0 -7 0.3 0.7
 -12 0 -7 0.4 0.7
 12 0 7 0.2 0.5
 -12 0 -7 0.9 1.2
 -14 0 -7 0.2 1.4
 14 0 7 0.3 0.4
 -14 0 -7 1.9 1.1
 16 0 7 -0.3 0.3
 -16 0 -7 1.7 1.1
 -16 0 -7 -0.3 1.5
 -18 0 -7 0 1.1
 -20 0 -7 3 1.5
 -22 0 -7 -1.6 1.2
 -24 0 -7 -0.9 1.5
 -26 0 -7 3.2 2.1
 -27 -1 7 45.1 3.3
 -27 1 7 43.3 3.4
 -25 -1 7 61.69 3.4
 -25 1 7 62.09 3.5
 -23 -1 7 136.49 4.9
 -23 1 7 132.99 5.2
 21 -1 -7 52.29 5.6
 -21 -1 7 64.59 2.8
 -21 1 7 70.69 3.2
 19 -1 -7 50.99 5.4
 -19 -1 7 44 2.1
 -19 1 7 41.6 2.3
 -17 -1 7 270.07 12.5
 17 -1 -7 256.67 11.8
 -17 -1 7 286.17 7.4
 -17 1 7 273.17 7.8
 17 1 -7 266.07 11.8
 -17 1 7 278.07 12.8
 15 -1 -7 449.56 16.4
 -15 -1 7 484.25 17.1
 -15 -1 7 462.95 11.7
 15 1 -7 466.15 16.3
 -15 1 7 459.65 12.2
 -15 1 7 457.45 17.1
 13 -1 -7 297.37 11.9
 -13 -1 7 321.77 12.3
 13 1 -7 317.07 11.9
 -13 1 7 306.87 12.5
 -13 1 7 311.57 8.3
 11 -1 -7 33.9 3.4
 -11 1 7 29.4 3.2
 11 1 -7 24.7 3.1
 9 -1 -7 9.3 2.2
 -9 -1 7 8.7 2
 9 1 -7 7 1.8
 -9 1 7 6.9 2
 7 -1 -7 138.59 6.2
 -7 -1 7 143.79 6.2
 7 1 -7 162.18 6.2
 -7 1 7 146.19 4.1
 -7 1 7 153.18 6.7
 5 -1 -7 331.67 11.1
 -5 -1 7 349.07 10.8
 -5 1 7 355.66 9
 -5 1 7 345.97 11.5
 5 1 -7 342.67 10.5
 3 -1 -7 11.4 2
 3 -1 -7 8.5 0.8
 -3 -1 7 10.2 1.6
 -3 -1 7 9.4 0.8
 3 1 -7 10.3 1.5
 -3 1 7 8.8 0.9
 3 1 -7 9 0.6
 -1 -1 7 4703.73 128.79
 1 -1 -7 4668.83 130.99
 -1 1 7 4712.53 131.09
 1 1 -7 4629.14 128.69
 1 -1 7 981.8 24.8
 -1 -1 -7 977.7 24.9
 1 1 7 999.9 24.9
 -1 1 -7 960.1 24.8
 3 -1 7 258.87 7.5
 -3 -1 -7 267.57 7.7
 3 1 7 266.57 7.6
 -3 1 -7 259.87 7.6
 5 -1 7 2717.43 66.49
 -5 -1 -7 2693.23 66.79
 5 1 7 2671.33 66.49
 -7 -1 -7 818.42 21.3
 7 -1 7 822.32 20.9
 7 1 7 804.42 20.9
 -7 1 -7 802.52 21.3
 -9 -1 -7 526.15 14.5
 9 -1 7 539.65 14
 -9 1 -7 525.85 14.5
 -9 1 -7 528.65 16.2
 9 1 7 498.55 13.8
 -11 -1 -7 133.29 5.1
 -11 -1 -7 130.49 6.6
 11 -1 7 136.09 4.4
 11 1 7 139.69 4.3
 -11 1 -7 129.39 6.5
 -11 1 -7 131.09 5.1
 13 -1 7 11.1 1.1
 -13 -1 -7 12.2 2.7
 -13 -1 -7 10.9 1.6
 -13 1 -7 10.9 2.4
 -13 1 -7 11.8 1.7
 13 1 7 11.9 1
 15 -1 7 20.3 1.3
 -15 -1 -7 24.4 4.1
 -15 1 -7 19.7 4.2
 -15 1 -7 19 2.3
 -17 -1 -7 181.88 11.3
 17 -1 7 200.58 5.5
 -17 -1 -7 215.88 7.7
 -17 1 -7 202.28 10.3
 -17 1 -7 208.58 7.7
 -19 -1 -7 17.9 2.5
 -19 1 -7 13.4 2.4
 -21 -1 -7 16.1 2.5
 -21 1 -7 21.9 2.9
 -23 -1 -7 47.3 3.8
 -23 1 -7 45.4 3.9
 -25 -1 -7 189.08 8.4
 -25 1 -7 197.28 11
 -27 -1 -7 94.79 6.1
 -27 1 -7 109.09 6.4
 -28 -2 7 5.4 1.9
 -28 2 7 6 1.8
 -26 -2 7 11.5 1.9
 -26 2 7 8.6 1.8
 -24 -2 7 10.6 1.5
 -24 2 7 15 2
 22 -2 -7 12.4 3.4
 -22 -2 7 13.2 1.4
 -22 2 7 13.6 1.8
 20 -2 -7 112.89 7.9
 -20 -2 7 115.49 3.8
 -20 2 7 109.19 4.3
 18 -2 -7 226.08 11
 -18 -2 7 209.48 11.2
 -18 -2 7 230.88 6.2
 -18 2 7 224.48 6.9
 16 -2 -7 193.08 9.6
 -16 -2 7 196.68 10.1
 -16 2 7 193.18 5.9
 -16 2 7 201.98 10.4
 16 2 -7 184.78 9.1
 -14 -2 7 6 2
 14 -2 -7 6.5 2.1
 14 2 -7 6.3 1.8
 -14 2 7 7.4 1
 -14 2 7 6.7 2.3
 -12 -2 7 2.9 1.3
 12 -2 -7 4.9 2.1
 -12 2 7 4 1.8
 12 2 -7 2.9 1.6
 -12 2 7 6.6 0.8
 -10 -2 7 1457.65 39.4
 10 -2 -7 1422.06 39.7
 -10 2 7 1451.95 36.1
 10 2 -7 1480.45 39
 -10 2 7 1463.65 41.2
 -8 -2 7 258.37 9
 8 -2 -7 237.78 9.3
 8 2 -7 245.88 8.7
 -8 2 7 248.88 6.8
 -8 2 7 245.18 11
 -6 -2 7 97.99 4.4
 6 -2 -7 95.09 5
 -6 2 7 94.39 3.1
 6 2 -7 97.19 4.2
 -6 2 7 102.79 5.4
 4 -2 -7 122.49 3.6
 -4 -2 7 115.09 4.6
 -4 -2 7 122.69 3.4
 4 -2 -7 110.69 5.4
 4 2 -7 114.89 4.4
 -4 2 7 124.39 3.8
 2 -2 -7 53.29 2.1
 -2 -2 7 53.29 2
 -2 2 7 52.89 2.2
 2 2 -7 52.99 2
 2 2 -7 49.99 2.3
 0 -2 7 2131.49 52.49
 0 -2 -7 2098.19 52.69
 0 2 -7 2115.89 52.49
 0 2 7 2153.98 52.69
 -2 2 -7 149.49 4.7
 2 2 7 145.49 4.8
 -4 -2 -7 871.91 22.9
 4 -2 7 889.21 22.6
 -4 2 -7 898.51 22.8
 4 2 7 866.11 22.7
 -6 -2 -7 195.08 6.4
 6 -2 7 206.38 6.1
 -6 2 -7 203.38 7.1
 6 2 7 202.38 6.1
 -6 2 -7 203.28 6.4
 -8 -2 -7 113.89 4.5
 8 -2 7 125.69 4.2
 8 2 7 115.19 4
 -8 2 -7 124.09 4.5
 -8 2 -7 118.79 5.4
 -10 -2 -7 558.94 16
 10 2 7 593.74 15.2
 -10 2 -7 597.54 18
 -10 2 -7 577.84 16.1
 12 -2 7 91.59 3.4
 -12 -2 -7 87.49 5.4
 -12 -2 -7 86.19 4
 -12 2 -7 87.59 4
 12 2 7 87.99 3
 -12 2 -7 101.89 5.7
 -14 -2 -7 50.79 4.5
 -14 -2 -7 48.3 3
 14 2 7 44.3 1.6
 -14 2 -7 50.29 4.5
 -14 2 -7 43.9 3
 14 2 7 42.7 1.6
 -16 -2 -7 1 1.6
 -16 -2 -7 0.8 1.1
 16 -2 7 1 0.6
 -16 2 -7 1.4 1.7
 -16 2 -7 2.9 1.3
 -18 -2 -7 95.09 4.8
 18 -2 7 91.59 3
 -18 2 -7 93.19 4.9
 -20 -2 -7 21.1 2.8
 -20 2 -7 23 2.9
 -22 -2 -7 154.28 7
 -22 2 -7 161.88 7.2
 -24 -2 -7 59.79 4.5
 -24 2 -7 50.79 4.6
 -26 -2 -7 68.79 8.7
 -26 2 -7 62.89 4.9
 -27 -3 7 6.8 1.7
 -27 3 7 7.3 1.8
 -25 -3 7 57.19 3.2
 -25 3 7 65.69 3.8
 -23 -3 7 108.19 4.2
 23 -3 -7 119.89 8.9
 -23 3 7 117.09 5
 -21 -3 7 48.2 2.3
 21 -3 -7 50.19 6.9
 -21 3 7 53.09 3
 -19 -3 7 450.75 12
 19 -3 -7 462.15 18
 -19 3 7 476.75 14.5
 -17 -3 7 36.5 4.8
 17 -3 -7 38.7 5.2
 -17 3 7 29.9 2
 -17 3 7 33 5
 -15 -3 7 -0.5 1.5
 15 -3 -7 2.6 1.6
 -15 3 7 0.2 0.7
 -15 3 7 1.2 1.9
 -13 -3 7 145.09 7.5
 13 -3 -7 140.89 7.6
 13 3 -7 146.59 7
 -13 3 7 139.49 4.6
 -13 3 7 144.49 8.1
 -11 -3 7 136.69 6.6
 11 -3 -7 137.49 7
 -11 3 7 125.89 7.2
 -11 3 7 124.79 4.1
 11 3 -7 124.99 6.1
 -9 -3 7 937.71 25.3
 9 -3 -7 890.61 26
 -9 3 7 863.11 22.6
 9 3 -7 924.01 24.8
 -9 3 7 855.11 26.3
 -9 3 7 856.51 22.5
 -7 -3 7 370.66 11.5
 7 -3 -7 367.96 12.6
 -7 3 7 360.06 9.9
 -7 3 7 370.26 9.8
 7 3 -7 354.26 11.2
 -7 3 7 369.16 13.1
 -5 -3 7 27.7 2.1
 5 -3 -7 30.2 2.9
 5 -3 -7 29.3 1.4
 -5 -3 7 29.4 1.1
 -5 -3 7 28.5 1.2
 5 3 -7 28.2 1.9
 -5 3 7 27.9 1.6
 -5 3 7 28.7 3.5
 3 -3 -7 1515.45 41.8
 3 -3 -7 1621.64 39.2
 -3 -3 7 1590.74 39.6
 -3 -3 7 1602.04 38.9
 -3 3 7 1583.74 39.3
 3 3 -7 1577.44 39.2
 3 3 -7 1600.94 38.5
 3 3 -7 1482.95 38.7
 -1 -3 7 1035.2 26.5
 1 -3 -7 1057.49 26.8
 1 3 -7 1081.99 26.6
 -1 3 7 1039.3 26.9
 -1 3 -7 863.21 22.1
 3 -3 7 41.9 2
 -3 -3 -7 39.6 2.2
 3 3 7 39.3 2.1
 -3 3 -7 43.3 2.1
 -3 3 -7 42.9 2.1
 -5 -3 -7 1.5 0.7
 5 -3 7 1.7 0.6
 -5 3 -7 0.4 0.6
 -5 3 -7 0 0.6
 5 3 7 1.2 0.6
 -7 -3 -7 251.37 7.9
 7 -3 7 255.07 7.5
 -7 3 -7 261.57 8.8
 -7 3 -7 252.97 7.8
 7 3 7 250.37 7.4
 -9 -3 -7 22.7 1.9
 9 -3 7 21.1 1.5
 -9 3 -7 24.2 2.6
 -9 3 -7 21.3 1.9
 9 3 7 23.4 1.5
 11 -3 7 130.09 4.5
 -11 -3 -7 135.39 5.1
 -11 3 -7 125.09 6.4
 11 3 7 126.69 4
 -11 3 -7 129.39 5.1
 -13 -3 -7 34.1 2.6
 -13 -3 -7 31 3.6
 13 -3 7 33.1 1.9
 13 3 7 35.3 1.4
 13 3 7 35.3 1.4
 -13 3 -7 32.9 2.5
 -13 3 -7 37.1 3.8
 -15 -3 -7 9.4 2.8
 15 -3 7 9 1.2
 -15 3 -7 7 1.7
 -15 3 -7 6.6 2.5
 17 -3 7 29.7 2.1
 -17 -3 -7 28.4 3
 -17 3 -7 41.5 5.7
 -17 3 -7 29.1 2.8
 19 -3 7 125.79 3.9
 -19 -3 -7 123.79 5.8
 -19 3 -7 131.69 6
 -21 -3 -7 29 3.3
 -21 3 -7 26.9 3.2
 -23 -3 -7 16.3 2.9
 -23 3 -7 14.7 2.6
 -25 -3 -7 88.99 5.6
 -25 3 -7 95.39 6
 -27 -3 -7 10.3 2.8
 -27 3 -7 9.5 2.5
 -28 -4 7 12.4 2.4
 -28 4 7 12.4 2.4
 -26 -4 7 15.4 2
 -26 4 7 16.2 2.3
 24 -4 -7 1.6 2.7
 -24 -4 7 0.9 1.2
 -24 4 7 1.8 1.2
 -22 -4 7 13.2 1.5
 22 -4 -7 13.7 3.9
 -22 4 7 14 2
 20 -4 -7 44.4 7
 -20 -4 7 44.6 2
 -20 4 7 36.9 2.7
 -18 -4 7 56.29 5.9
 18 -4 -7 63.39 6
 -18 4 7 65.39 3.2
 -16 -4 7 728.93 25.7
 16 -4 -7 723.03 23.8
 -16 4 7 704.03 24.7
 -16 4 7 673.73 18.8
 -14 -4 7 282.47 11.5
 -14 4 7 271.47 8.2
 -14 4 7 271.47 12.5
 12 -4 -7 126.09 7.1
 -12 -4 7 120.79 6.4
 -12 4 7 119.59 4.2
 -12 4 7 129.89 7.7
 -12 4 7 122.19 4.3
 -10 -4 7 132.69 6.2
 10 -4 -7 135.69 7
 -10 4 7 120.49 4.3
 -10 4 7 140.99 7.6
 -10 4 7 122.59 4.2
 -8 -4 7 296.17 10.1
 8 -4 -7 309.67 11.4
 -8 4 7 292.27 11.8
 -8 4 7 302.47 8.6
 -8 4 7 302.97 8.4
 -6 -4 7 75.29 2.4
 6 -4 -7 67.99 4.7
 -6 -4 7 71.29 3.6
 -6 -4 7 76.09 2.4
 6 4 -7 75.29 3.4
 -6 4 7 78.19 2.8
 -6 4 7 69.89 5.1
 -6 4 7 74.59 3
 -4 -4 7 102.49 3.1
 -4 -4 7 96.49 3.2
 4 -4 -7 94.89 5.5
 4 -4 -7 98.59 3.5
 -4 -4 7 100.19 3.8
 4 4 -7 90.59 2.9
 4 4 -7 100.79 3.6
 -4 4 7 103.29 3.7
 -4 4 7 109.59 3.5
 4 4 -7 103.89 2.9
 -2 -4 7 288.67 8.1
 2 -4 -7 291.27 8.4
 2 4 -7 295.17 8.1
 2 4 -7 300.87 7.9
 0 -4 7 650.33 17
 0 -4 -7 635.34 17.3
 0 4 -7 658.03 17
 0 4 7 663.83 17.4
 -2 -4 -7 1738.83 43.2
 2 -4 7 1675.43 42.8
 2 4 7 1668.23 43.1
 -2 4 -7 1773.52 42.5
 -4 -4 -7 1297.57 33.3
 4 4 7 1327.47 33.2
 -4 4 -7 1308.07 33.2
 -4 4 -7 1269.47 33.1
 6 -4 7 648.74 17.3
 -6 -4 -7 663.83 17.7
 6 4 7 648.04 17.3
 -6 4 -7 652.53 18.2
 -6 4 -7 643.34 17.6
 8 -4 7 254.37 7.7
 -8 -4 -7 243.08 8.1
 8 4 7 256.77 7.5
 8 4 7 249.78 7.1
 -8 4 -7 272.57 9.3
 -8 4 -7 257.67 8.1
 10 -4 7 15.3 1.5
 -10 -4 -7 13.7 1.8
 -10 4 -7 10.7 2.1
 -10 4 -7 11.8 1.9
 10 4 7 12.8 1.2
 10 4 7 11.6 0.9
 -12 -4 -7 240.08 8.3
 12 -4 7 246.98 7.6
 12 4 7 256.67 6.7
 -12 4 -7 238.68 8.3
 -12 4 -7 247.38 10.2
 12 4 7 269.07 6.9
 -14 -4 -7 11.2 1.9
 -14 -4 -7 15.2 2.9
 14 -4 7 13.2 1.5
 -14 4 -7 10 1.8
 -14 4 -7 17.2 3.2
 -16 -4 -7 14.2 3.2
 16 -4 7 13.9 1.5
 -16 -4 -7 17.3 2.3
 -16 4 -7 13.8 2.3
 -16 4 -7 10.8 2.9
 -18 -4 -7 214.78 8.2
 18 -4 7 222.18 6.6
 -18 4 -7 223.18 8.5
 -20 -4 -7 48.7 3.8
 20 -4 7 48.6 2.1
 -20 4 -7 46.4 3.8
 -22 -4 -7 143.99 6.8
 -22 4 -7 143.79 7
 -24 -4 -7 37.6 3.7
 -24 4 -7 36.5 4.2
 -26 4 -7 88.09 6
 -27 -5 7 10.3 2
 -27 5 7 12.4 2.4
 -25 -5 7 2.6 1.3
 25 -5 -7 3 3
 -25 5 7 -1.1 1.2
 23 -5 -7 89.49 7.7
 -23 -5 7 86.19 3.6
 -23 5 7 79.79 4.3
 -21 -5 7 98.69 3.7
 21 -5 -7 93.29 7.7
 -21 5 7 105.09 4.8
 -19 -5 7 42.2 2
 19 -5 -7 41.6 5.6
 -19 5 7 43.6 2.8
 -17 -5 7 102.09 7.2
 17 -5 -7 103.29 7.4
 -17 5 7 104.59 9.4
 -17 5 7 104.19 4.3
 15 -5 -7 192.88 10
 -15 -5 7 208.88 9.8
 -15 5 7 196.98 6.6
 -15 5 7 199.98 10.8
 -15 5 7 201.78 6.6
 -13 -5 7 0.2 1.5
 13 -5 -7 0.9 1.7
 -13 5 7 0.4 0.7
 -13 5 7 -0.9 1.7
 -13 5 7 2.3 0.8
 -11 -5 7 14.8 2.7
 11 -5 -7 12.5 2.5
 -11 5 7 17.3 1.5
 -11 5 7 15.6 3.1
 -11 5 7 16 1.6
 -9 -5 7 43.3 1.6
 -9 -5 7 44.2 1.7
 -9 -5 7 46.5 3.4
 -9 5 7 51.59 4.7
 -9 5 7 43.6 2.3
 -9 5 7 43.2 2.2
 -7 -5 7 285.07 7.8
 7 -5 -7 302.77 11.4
 -7 -5 7 287.97 7.7
 -7 -5 7 291.47 9.5
 -7 5 7 282.97 8.3
 -7 5 7 296.07 11.9
 -7 5 7 287.57 8.6
 5 -5 -7 27.7 1.7
 -5 -5 7 26.6 1.4
 -5 -5 7 31 1.5
 5 -5 -7 33 3.6
 -5 -5 7 31.4 2.1
 -5 5 7 29.5 2
 -5 5 7 22.4 1.6
 -3 -5 7 8.3 1
 -3 -5 7 7.8 0.9
 3 -5 -7 8.6 1.2
 3 5 -7 8.4 0.9
 3 5 -7 8.1 0.9
 -3 5 7 8.3 1.6
 -3 5 7 9.9 1.1
 1 -5 -7 0.7 0.6
 -1 -5 7 1.8 0.6
 -1 5 7 1.6 0.6
 -1 5 7 1.1 0.8
 1 5 -7 0.2 0.5
 1 5 -7 2.1 0.6
 1 -5 7 110.69 3.9
 -1 5 -7 107.99 4
 1 5 7 105.39 4.2
 1 5 7 112.39 3.7
 3 -5 7 41.7 2.2
 -3 -5 -7 43.2 2.5
 -3 5 -7 44.7 2.2
 -3 5 -7 42.1 2.4
 3 5 7 42.3 2
 3 5 7 42.3 2.5
 -5 -5 -7 193.48 6.6
 5 -5 7 195.68 6.2
 -5 5 -7 201.68 6.5
 5 5 7 192.68 6.4
 -5 5 -7 190.88 6.7
 5 5 7 206.18 5.9
 -7 -5 -7 29.8 2.3
 7 -5 7 29.6 1.9
 -7 5 -7 33.7 2.7
 7 5 7 29.5 1.6
 -7 5 -7 26.2 2.1
 7 5 7 28 1.9
 -9 -5 -7 108.79 4.7
 9 -5 7 113.29 4.3
 9 5 7 119.69 4.1
 -9 5 -7 116.79 5.7
 -9 5 -7 111.29 4.7
 9 5 7 112.89 3.7
 -11 -5 -7 99.89 4.5
 11 -5 7 99.19 3.9
 11 5 7 100.99 3.2
 -11 5 -7 102.59 5.8
 11 5 7 99.79 3.4
 -11 5 -7 98.59 4.5
 -13 -5 -7 21.1 2.4
 13 -5 7 18.2 1.6
 -13 5 -7 23.2 2.6
 -13 5 -7 17.1 2.9
 15 -5 7 423.26 12
 -15 -5 -7 418.96 13
 -15 -5 -7 431.26 16.2
 -15 5 -7 406.86 15.8
 -15 5 -7 427.46 13.2
 17 -5 7 3.1 0.9
 -17 -5 -7 4 1.6
 -17 5 -7 3.3 1.3
 -17 5 -7 1.5 2.2
 -19 -5 -7 24.4 3
 19 -5 7 25 1.8
 -19 5 -7 27.6 3.1
 -21 -5 -7 55.59 4.1
 -21 5 -7 52.19 4.3
 -23 -5 -7 9.1 2.2
 -23 5 -7 6.4 2.2
 -25 -5 -7 2.3 1.9
 -25 5 -7 3.2 2
 -27 -5 -7 3.4 2.3
 -27 5 -7 0.1 2.2
 -26 -6 7 19.2 2.2
 -26 6 7 19.3 2.8
 24 -6 -7 5 3
 -24 -6 7 10.3 1.5
 -24 6 7 7.2 2
 22 -6 -7 53.49 7.1
 -22 -6 7 50.59 2.7
 -22 6 7 46.2 3.4
 -20 -6 7 409.16 11.4
 20 -6 -7 424.36 17.5
 -20 6 7 420.86 12.8
 -20 6 7 409.86 15.2
 18 -6 -7 135.59 8.7
 -18 -6 7 141.39 4.6
 -18 -6 7 163.08 10.7
 -18 6 7 142.09 5.6
 -18 6 7 142.99 5.7
 -16 -6 7 58.69 9.1
 16 -6 -7 57.59 5.4
 -16 -6 7 61.19 2.1
 -16 -6 7 61.89 2.4
 -16 6 7 65.99 6.7
 -16 6 7 56.09 3.1
 -16 6 7 61.89 3.3
 -14 -6 7 80.49 5.6
 14 -6 -7 82.19 6.2
 -14 -6 7 83.79 2.6
 -14 -6 7 87.49 2.9
 -14 6 7 82.59 3.7
 -14 6 7 85.39 8.2
 -14 6 7 80.79 3.7
 -12 -6 7 115.09 6.2
 -12 -6 7 110.49 3.5
 -12 -6 7 111.39 3.3
 12 -6 -7 106.59 6.8
 -12 6 7 96.79 7.3
 -12 6 7 108.19 4.3
 -12 6 7 108.59 4.3
 -10 -6 7 63.89 2.4
 10 -6 -7 52.29 4.6
 -10 -6 7 64.59 4.1
 -10 -6 7 62.69 2.2
 -10 6 7 63.99 3.1
 -10 6 7 67.99 3
 -10 6 7 59.19 5.4
 -8 -6 7 18 1.2
 -8 -6 7 21.8 2.2
 8 -6 -7 24.1 3.9
 -8 -6 7 19 1.3
 -8 6 7 20.8 1.8
 -8 6 7 19.3 1.6
 -6 -6 7 4.4 1.1
 -6 -6 7 3.5 0.7
 6 -6 -7 3.5 1.9
 -6 -6 7 4 0.8
 6 -6 -7 3.1 0.8
 -6 6 7 3 0.8
 -6 6 7 3.1 1
 -4 -6 7 292.87 8.4
 4 -6 -7 342.57 12.3
 -4 -6 7 306.67 8.7
 -4 -6 7 291.07 8.4
 4 -6 -7 292.67 8.8
 4 6 -7 300.67 8.2
 4 6 -7 296.97 8.3
 -4 6 7 300.27 9.2
 -4 6 7 298.37 8.7
 2 -6 -7 1.1 0.7
 -2 -6 7 0.7 0.5
 2 6 -7 1.5 0.5
 2 6 -7 1.8 0.7
 -2 6 7 -0.1 0.6
 -2 6 7 1.2 0.6
 0 -6 7 402.96 10.9
 0 -6 -7 384.76 11.3
 0 6 -7 396.36 10.7
 0 6 -7 387.46 11
 0 6 7 390.56 10.8
 0 6 7 380.76 11.4
 2 -6 7 94.99 3.7
 -2 -6 -7 101.09 4.2
 -2 6 -7 98.79 3.9
 2 6 7 97.19 4.1
 2 6 7 103.19 3.6
 4 -6 7 679.73 18.7
 -4 -6 -7 709.23 19.3
 4 6 7 696.13 19.2
 -4 6 -7 713.73 19.1
 4 6 7 724.03 18.4
 -4 6 -7 717.73 19.1
 -6 -6 -7 392.96 11.7
 6 -6 7 390.56 11.2
 -6 6 -7 377.46 11.5
 6 6 7 382.56 10.6
 -6 6 -7 389.56 12
 6 6 7 416.36 12.1
 8 -6 7 73.99 3.3
 -8 -6 -7 74.99 3.7
 8 6 7 79.29 2.8
 8 6 7 68.39 3.2
 -8 6 -7 72.09 3.6
 -8 6 -7 71.79 4.3
 -10 -6 -7 387.16 12
 10 -6 7 398.06 11.5
 10 6 7 398.76 10.6
 -10 6 -7 402.86 13.6
 -10 6 -7 396.06 12.1
 10 6 7 397.56 11
 12 -6 7 147.79 5.3
 -12 -6 -7 149.09 6.1
 -12 6 -7 144.39 7.5
 12 6 7 146.79 4.4
 12 6 7 146.99 4.2
 -12 6 -7 150.28 6.1
 14 -6 7 100.19 4.1
 -14 -6 -7 103.39 4.9
 -14 6 -7 97.39 4.8
 -14 6 -7 102.59 6.7
 16 -6 7 2 0.9
 -16 -6 -7 1.4 1.3
 -16 6 -7 2.4 1.1
 -16 6 -7 2.2 2.5
 -18 -6 -7 82.39 4.6
 18 -6 7 78.49 3.4
 -18 6 -7 78.49 4.7
 20 -6 7 230.28 7.2
 -20 -6 -7 245.38 9.3
 -20 6 -7 234.38 9.4
 -22 -6 -7 110.29 6
 -22 6 -7 109.19 6.1
 -24 -6 -7 20.5 3.1
 -24 6 -7 24.8 3.7
 -26 -6 -7 107.99 6.6
 -26 6 -7 118.39 7
 25 -7 -7 -3.9 2.5
 -25 -7 7 2 1.4
 -25 7 7 -0.6 1.4
 23 -7 -7 54.49 7.1
 -23 -7 7 56.49 3
 -23 7 7 55.29 3.9
 -21 -7 7 68.39 3.2
 21 -7 -7 65.39 6.8
 -21 7 7 71.59 4.1
 -19 -7 7 28.6 2
 19 -7 -7 31.9 5.1
 -19 7 7 27.3 2.5
 -17 -7 7 80.09 6.4
 -17 -7 7 83.89 3.2
 17 -7 -7 81.69 6.7
 -17 -7 7 79.29 2.8
 -17 7 7 84.39 4.1
 -17 7 7 79.49 4.1
 15 -7 -7 101.69 7.3
 -15 -7 7 125.99 7.3
 -15 -7 7 107.79 3.9
 -15 -7 7 113.89 3.5
 -15 7 7 107.29 4.7
 -15 7 7 109.39 8.6
 -15 7 7 115.29 4.9
 -13 -7 7 98.99 3.2
 -13 -7 7 96.89 3.5
 -13 -7 7 97.99 6.1
 13 -7 -7 93.69 6.7
 -13 7 7 101.69 4.3
 -13 7 7 86.29 7.4
 -13 7 7 100.99 4.4
 -11 -7 7 41.4 1.8
 11 -7 -7 32.7 4.2
 -11 -7 7 45 2.1
 -11 -7 7 40.1 4.2
 -11 7 7 40.5 2.5
 -11 7 7 36.5 2.6
 -11 7 7 40.4 5.5
 -9 -7 7 107.49 3.7
 -9 -7 7 104.49 5.3
 9 -7 -7 98.89 6.4
 -9 -7 7 101.09 3.5
 -9 7 7 109.39 4.2
 -9 7 7 104.49 4.4
 -7 -7 7 11 1.1
 7 -7 -7 12.5 3.1
 -7 -7 7 14.7 2
 -7 -7 7 14.6 1.3
 -7 7 7 13.6 1.7
 -5 -7 7 4.3 1.1
 -5 -7 7 5.1 0.9
 5 -7 -7 5.6 1.2
 -5 -7 7 8.4 1.1
 5 -7 -7 6.4 2.3
 -5 7 7 5.3 1
 5 7 -7 5.3 0.8
 5 7 -7 5.9 0.8
 -5 7 7 5 1.2
 3 -7 -7 281.17 8.8
 -3 -7 7 285.47 8.4
 3 7 -7 310.57 8.5
 3 7 -7 297.47 8.3
 -3 7 7 279.17 8.5
 -3 7 7 289.77 9.1
 1 -7 -7 468.95 13.5
 -1 -7 7 469.55 13
 -1 7 7 489.05 13.7
 -1 7 7 477.15 13
 1 7 -7 471.95 13.1
 -1 -7 -7 1028.7 27.3
 1 -7 7 1030.2 26.8
 -1 7 -7 1042.8 27
 -1 7 -7 1041.4 26.7
 1 7 7 1047.4 26.7
 3 -7 7 338.27 9.6
 3 -7 7 352.76 10.2
 -3 -7 -7 343.57 10.6
 3 7 7 356.96 9.9
 3 7 7 352.96 10.6
 -3 7 -7 350.36 10.4
 -3 7 -7 343.17 10
 5 -7 7 217.48 7
 5 -7 7 210.08 6.8
 -5 -7 -7 205.78 7.2
 5 7 7 207.68 7.1
 5 7 7 214.18 6.4
 -5 7 -7 204.68 7.4
 7 -7 7 421.96 12.8
 -7 -7 -7 427.16 12.7
 7 -7 7 425.06 12.2
 7 7 7 416.76 11.4
 7 7 7 427.06 12.2
 -7 7 -7 400.76 13.2
 -7 7 -7 426.96 12.6
 -9 -7 -7 131.49 5.4
 9 -7 7 130.59 4.9
 -9 7 -7 121.99 5.3
 -9 7 -7 122.59 6.3
 9 7 7 132.99 4.2
 9 7 7 129.69 4.7
 11 -7 7 107.49 4.4
 -11 -7 -7 110.89 5
 -11 7 -7 100.19 6
 11 7 7 109.69 3.5
 -11 7 -7 103.59 4.9
 11 7 7 103.09 3.7
 -13 -7 -7 142.89 6.1
 13 -7 7 144.89 5.4
 -13 7 -7 143.39 6.2
 -13 7 -7 137.29 7.8
 -15 -7 -7 12.2 2.2
 15 -7 7 13.2 1.6
 -15 7 -7 14.2 3.8
 -15 7 -7 12.7 2.1
 -17 -7 -7 52.49 3.9
 17 -7 7 59.39 3.1
 -17 7 -7 57.09 4.1
 -17 7 -7 56.69 6
 19 -7 7 21.5 2
 -19 -7 -7 19.6 2.9
 -19 7 -7 21.2 3
 21 -7 7 4.1 1.1
 -21 -7 -7 6.3 1.8
 -21 7 -7 8.6 2.4
 -23 -7 -7 141.79 7
 -23 7 -7 156.88 7.8
 -25 7 -7 135.89 7.5
 26 -8 -7 1.5 3.3
 -26 8 7 1 1.8
 24 -8 -7 13.4 4.4
 -24 -8 7 19.1 2.1
 -24 8 7 15.4 2.6
 -22 -8 7 31.6 2.5
 22 -8 -7 44.2 6.6
 -20 -8 7 16.7 1.8
 20 -8 -7 16.4 3.7
 -20 8 7 16.7 2.4
 -18 -8 7 30.5 2.1
 18 -8 -7 32.9 5.8
 -18 8 7 32.4 2.7
 -16 -8 7 100.79 3.7
 -16 -8 7 97.79 3.9
 -16 -8 7 98.39 6.9
 16 -8 -7 98.39 7.3
 -16 8 7 94.49 5.7
 -16 8 7 103.39 4.8
 -14 -8 7 151.08 4.7
 -14 -8 7 143.89 7.8
 -14 -8 7 147.39 5.1
 14 -8 -7 150.98 8.8
 -14 8 7 152.88 6
 -14 8 7 154.48 10.1
 -14 8 7 147.89 5.9
 -12 -8 7 23.9 3.3
 -12 -8 7 20.8 1.5
 -12 -8 7 24.6 1.9
 12 -8 -7 18.9 3.8
 -12 8 7 20.1 4.2
 -12 8 7 24.4 2.5
 -10 -8 7 15.8 1.5
 -10 -8 7 18.8 2.8
 10 -8 -7 15.7 3.1
 -10 8 7 11.8 1.7
 -10 8 7 16.7 2.1
 -8 -8 7 247.48 8.9
 -8 -8 7 261.47 7.4
 -8 -8 7 255.57 7.6
 8 -8 -7 235.88 10.8
 -8 8 7 257.97 8.1
 -8 8 7 248.78 8.4
 6 -8 -7 9.1 1.3
 -6 -8 7 8.6 1.5
 -6 -8 7 9 1.2
 -6 -8 7 6.7 1.1
 6 -8 -7 9.2 2.6
 6 8 -7 10.2 0.9
 -6 8 7 8.1 1.6
 -6 8 7 6.6 1.3
 6 8 -7 9.5 1
 4 -8 -7 46 2.7
 -4 -8 7 52.69 2.7
 -4 -8 7 45.3 2.4
 -4 -8 7 42.7 2.3
 4 -8 -7 45.4 4.6
 4 8 -7 48.1 2.4
 4 8 -7 49.99 2.3
 -4 8 7 55.69 3.1
 -4 8 7 45.7 2.5
 -2 -8 7 134.29 4.8
 2 -8 -7 127.89 5.6
 -2 8 7 146.29 5.6
 2 8 -7 134.99 4.8
 2 8 -7 145.99 4.9
 0 -8 7 33 2.1
 0 8 7 36.2 2.1
 0 8 7 39.2 2.7
 0 8 -7 37.3 2.3
 2 -8 7 78.29 3.5
 2 8 7 83.89 4
 2 8 7 76.49 3.3
 -2 8 -7 88.79 3.8
 -2 8 -7 76.69 3.4
 4 -8 7 85.59 3.7
 4 -8 7 86.59 3.6
 -4 8 -7 85.19 3.7
 -4 8 -7 92.39 4.1
 4 8 7 88.59 4.1
 4 8 7 91.99 3.5
 -6 -8 -7 53.89 3.3
 6 -8 7 57.19 3.3
 6 -8 7 56.59 2.9
 -6 8 -7 54.49 3.2
 6 8 7 60.49 3.4
 -6 8 -7 66.59 4
 6 8 7 52.79 2.6
 -8 -8 -7 3.9 1.3
 8 -8 7 4.2 1.5
 8 -8 7 5.6 1.1
 8 8 7 4 1.1
 8 8 7 4 0.9
 -8 8 -7 5.6 1.9
 -8 8 -7 3.4 1.2
 10 -8 7 15 1.9
 -10 -8 -7 16.2 2.3
 -10 8 -7 18.1 3
 10 8 7 15.3 1.3
 10 8 7 16.1 1.7
 -10 8 -7 15.4 2.2
 -12 -8 -7 7.4 1.8
 -12 8 -7 7.4 2.6
 12 8 7 7 0.9
 12 8 7 6.4 0.8
 -12 8 -7 7.3 1.7
 14 -8 7 188.78 6.7
 -14 -8 -7 191.38 7.5
 -14 8 -7 179.48 9.5
 -14 8 -7 195.68 7.7
 -16 -8 -7 5 1.8
 16 -8 7 7.2 1.5
 -16 8 -7 3.8 1.6
 -16 8 -7 4.7 2.7
 18 -8 7 8.7 1.4
 -18 -8 -7 12.5 2.3
 -18 8 -7 13.4 2.6
 -20 -8 -7 9.9 2.3
 -20 8 -7 9.2 2.3
 -22 -8 -7 21.3 3
 -22 8 -7 29.2 3.8
 -24 -8 -7 48.8 5
 -24 8 -7 44.1 4.9
 -25 -9 7 39.4 3
 25 -9 -7 39.1 6.4
 -25 9 7 42 3.9
 -23 -9 7 59.39 3.4
 23 -9 -7 58.79 7.5
 -23 9 7 58.59 4.3
 21 -9 -7 82.89 7.7
 -21 -9 7 89.89 4
 -21 9 7 88.49 5
 -19 -9 7 185.88 6.4
 19 -9 -7 180.88 10.9
 -19 9 7 199.08 7.6
 -17 -9 7 285.47 8.6
 17 -9 -7 266.17 13.1
 -17 -9 7 282.67 12.6
 -17 9 7 261.57 9.4
 -15 -9 7 723.83 19.6
 -15 -9 7 748.53 19.2
 15 -9 -7 735.33 25.1
 -15 -9 7 724.63 24
 -15 9 7 737.73 20.7
 -13 -9 7 140.19 5.1
 13 -9 -7 130.79 8.3
 -13 -9 7 137.89 7.4
 -13 -9 7 139.79 4.6
 -13 9 7 144.69 6
 -13 9 7 135.29 5.7
 -11 -9 7 2.7 1.5
 11 -9 -7 7.1 2.8
 -11 -9 7 1.6 0.8
 -11 -9 7 2.8 0.9
 -11 9 7 2.1 1.2
 -11 9 7 2.3 1.1
 -9 -9 7 17.7 2.6
 9 -9 -7 19.7 3.7
 -9 -9 7 16.8 1.8
 -9 9 7 13.7 1.8
 -9 9 7 15.3 2.4
 -7 -9 7 56.19 2.8
 -7 -9 7 54.99 2.7
 7 -9 -7 59.39 5.3
 -7 -9 7 52.29 3.3
 -7 9 7 57.59 3.4
 -7 9 7 61.19 3.2
 5 -9 -7 36.3 2.5
 -5 -9 7 38.7 2.2
 5 -9 -7 40.7 4.6
 -5 -9 7 39.6 2.5
 -5 -9 7 33.2 2.2
 -5 9 7 38.1 2.5
 -5 9 7 39.3 2.9
 5 9 -7 38 2.1
 5 9 -7 41 2.1
 3 -9 -7 96.69 4.2
 -3 -9 7 81.09 3.6
 3 -9 -7 95.59 7.6
 3 9 -7 90.19 3.7
 -3 9 7 92.19 3.9
 -3 9 7 95.69 4.5
 3 9 -7 89.39 3.7
 -1 -9 7 199.78 6.7
 1 -9 -7 199.58 7.1
 -1 9 7 219.18 7.6
 1 9 -7 207.48 6.8
 -1 9 7 198.38 6.7
 1 9 -7 208.38 6.8
 -1 -9 -7 265.47 8.7
 1 -9 7 261.97 8.2
 -1 9 -7 267.37 9.1
 1 9 7 252.07 8
 -1 9 -7 252.27 8.1
 1 9 7 257.17 8.8
 -3 -9 -7 843.32 23.3
 3 -9 7 864.51 22.8
 -3 9 -7 866.11 23.2
 -3 9 -7 867.81 22.8
 3 9 7 834.82 23.1
 3 9 7 842.82 23.4
 5 -9 7 794.32 21
 5 -9 7 733.23 20.8
 -5 -9 -7 766.62 21.5
 5 9 7 787.72 21.4
 -5 9 -7 772.12 21
 5 9 7 776.82 20.4
 -5 9 -7 783.42 21.4
 -7 -9 -7 431.46 13.9
 7 -9 7 474.35 14.2
 7 -9 7 478.15 14
 7 9 7 468.65 13.6
 -7 9 -7 465.15 14
 7 9 7 463.85 12.8
 -7 9 -7 448.36 15.1
 9 -9 7 129.09 5.3
 -9 -9 -7 133.69 6
 9 -9 7 142.49 6.5
 9 9 7 142.89 4.7
 -9 9 -7 137.99 6
 9 9 7 138.89 5.3
 -9 9 -7 157.58 7.5
 -11 -9 -7 30.2 2.9
 11 -9 7 31.5 2.4
 11 9 7 34.4 2.1
 -11 9 -7 37.6 3.2
 -11 9 -7 38.5 4.8
 11 9 7 34.4 1.8
 13 -9 7 1.9 1.1
 -13 -9 -7 1.1 1.4
 -13 9 -7 4.2 2.5
 -13 9 -7 3.2 1.4
 15 -9 7 17.6 2
 -15 -9 -7 14.6 2.3
 -15 9 -7 16.7 4.1
 -15 9 -7 12.5 2.5
 17 -9 7 10 1.7
 -17 -9 -7 12.4 2.4
 -19 -9 -7 26.8 3.4
 19 -9 7 26.6 2.5
 -19 9 -7 32.2 3.8
 21 -9 7 10.5 1.8
 -21 -9 -7 11.5 2.3
 -21 9 -7 10.8 2.5
 -23 -9 -7 44.4 4.7
 -23 9 -7 42.7 4.9
 -24 -10 7 57.59 3.6
 24 -10 -7 52.99 7.4
 -24 10 7 61.29 4.7
 22 -10 -7 25.1 5.3
 -22 -10 7 20.6 2.1
 -22 10 7 14.5 2.7
 20 -10 -7 97.09 8.1
 -20 10 7 112.39 5.6
 -18 -10 7 4.6 1.3
 18 -10 -7 -0.4 2.6
 -18 10 7 2.2 1.5
 -16 -10 7 20.6 3.9
 -16 -10 7 23.1 2.3
 -16 -10 7 20.9 1.7
 16 -10 -7 14.4 3.9
 -16 10 7 16.6 2.4
 -14 -10 7 51.39 2.6
 14 -10 -7 48.2 6.1
 -14 -10 7 46.4 4.6
 -14 -10 7 46.2 2.9
 -14 10 7 49.3 3.4
 -12 -10 7 162.28 7.9
 12 -10 -7 170.38 9.4
 -12 -10 7 150.68 5.7
 -12 -10 7 162.18 5.4
 -12 10 7 159.38 6.4
 10 -10 -7 34.1 4.8
 -10 -10 7 35.8 2.5
 -10 -10 7 38.5 2.3
 -10 -10 7 38.6 4.2
 -10 10 7 41 3.1
 -10 10 7 38.8 2.9
 8 -10 -7 21.6 4.2
 -8 -10 7 22.8 2.6
 -8 -10 7 24.1 2.4
 -8 -10 7 27.5 1.9
 -8 10 7 30.3 2.5
 -8 10 7 27.7 2.7
 -6 -10 7 32.4 2.5
 -6 -10 7 27.7 2.2
 -6 -10 7 31.3 2.2
 6 -10 -7 30.8 4.5
 -6 10 7 34.5 2.5
 6 10 -7 31.7 1.9
 -6 10 7 32.2 2.9
 6 10 -7 33.2 2.1
 4 -10 -7 114.69 4.8
 -4 -10 7 111.29 4.3
 -4 -10 7 109.19 4.2
 4 -10 -7 103.39 7.3
 -4 -10 7 105.59 4.4
 -4 10 7 103.49 5.1
 -4 10 7 108.69 4.6
 4 10 -7 100.79 4.2
 4 10 -7 104.09 4.2
 -2 -10 7 399.86 11.5
 2 -10 -7 400.56 12
 2 10 -7 381.66 11.5
 -2 10 7 385.06 12.3
 -2 10 7 395.56 11.6
 2 10 -7 380.66 11.4
 0 -10 -7 4.7 1.4
 0 -10 7 5.3 1.1
 0 10 -7 3.1 1.1
 0 10 -7 2.1 1
 0 10 7 4.2 1.4
 0 10 7 5.4 1.2
 2 -10 7 0 0.7
 -2 -10 -7 2.5 1.3
 -2 10 -7 1 1
 -2 10 -7 1.1 0.8
 2 10 7 -0.5 0.9
 2 10 7 0.9 0.8
 4 -10 7 2.2 1
 -4 -10 -7 -1 1
 4 -10 7 0.8 1
 -4 10 -7 3.3 1.3
 -4 10 -7 0.6 0.9
 4 10 7 1.5 0.8
 4 10 7 2.6 1.3
 -6 -10 -7 25.7 2.8
 6 -10 7 34.6 2.7
 6 -10 7 34.5 2.6
 -6 10 -7 34.4 2.6
 -6 10 -7 27.5 2.7
 6 10 7 33.7 2.2
 6 10 7 26.4 2.4
 8 -10 7 1.3 0.9
 8 -10 7 2.3 1.2
 -8 -10 -7 1.1 1.3
 8 10 7 1.7 0.8
 -8 10 -7 0.8 0.9
 8 10 7 2 1.2
 -8 10 -7 0.6 1
 -8 10 -7 -0.9 1.8
 10 -10 7 -0.1 0.9
 -10 -10 -7 -1.1 1
 -10 10 -7 -1.1 2.1
 10 10 7 1.3 0.8
 -10 10 -7 0.3 1.1
 10 10 7 0.4 0.9
 -12 -10 -7 16.3 2.5
 12 10 7 22.1 1.4
 12 10 7 18.5 1.6
 -12 10 -7 18.1 2.7
 -12 10 -7 19.3 4
 -14 -10 -7 73.99 4.5
 -14 10 -7 84.89 6.5
 -14 10 -7 77.19 4.8
 -16 -10 -7 1.3 1.5
 -16 10 -7 -2.3 2.5
 -16 10 -7 0.8 1.5
 -18 -10 -7 4.8 1.8
 -18 10 -7 2.9 1.9
 -20 -10 -7 25.1 3.3
 -20 10 -7 20.1 3.1
 -22 -10 -7 14.3 4.6
 -22 10 -7 15.7 3.1
 -24 -10 -7 3.5 2.4
 -24 10 -7 4.2 3.3
 -23 -11 7 84.89 4.4
 23 -11 -7 99.99 8.8
 -23 11 7 94.79 5.8
 -21 -11 7 141.39 5.7
 21 -11 -7 135.99 10.2
 -21 11 7 142.59 6.9
 -19 -11 7 17.3 2.3
 19 -11 -7 22.2 4.7
 -19 11 7 20 2.8
 -17 -11 7 41.7 2.5
 17 -11 -7 40.9 6.2
 -17 -11 7 37.9 2.9
 -17 11 7 51.29 3.8
 15 -11 -7 33.7 5.2
 -15 -11 7 22.6 3.9
 -15 -11 7 26 2.1
 -15 -11 7 28 2.4
 -15 11 7 22.6 2.8
 -13 -11 7 132.89 7.3
 -13 -11 7 126.79 4.8
 -13 -11 7 127.09 5.2
 13 -11 -7 136.29 8.7
 -13 11 7 133.39 5.8
 -11 -11 7 58.99 4.4
 11 -11 -7 51.19 5.4
 -11 -11 7 51.99 2.8
 -11 -11 7 52.49 3.2
 -11 11 7 62.69 3.7
 -9 -11 7 234.28 9.1
 -9 -11 7 248.38 7.9
 9 -11 -7 242.98 11.7
 -9 -11 7 253.77 8.1
 -9 11 7 249.38 8.6
 -7 -11 7 218.18 7.3
 -7 -11 7 211.08 7.5
 7 -11 -7 250.97 11.5
 -7 -11 7 215.98 8
 7 11 -7 239.28 6.8
 -7 11 7 205.78 7.7
 -7 11 7 225.98 8.4
 7 11 -7 229.28 6.7
 5 -11 -7 25 4.3
 -5 -11 7 23.4 2.2
 -5 -11 7 23.6 2
 -5 -11 7 22.8 2.1
 5 -11 -7 21.7 2.4
 -5 11 7 28.5 2.8
 5 11 -7 21 2.1
 -5 11 7 25.8 2.4
 5 11 -7 23.1 2
 3 -11 -7 239.38 8.4
 3 -11 -7 267.37 12.2
 -3 -11 7 237.58 7.9
 -3 11 7 231.68 8.8
 -3 11 7 224.08 8
 3 11 -7 244.48 8
 3 11 -7 242.88 8
 1 -11 -7 378.06 11.9
 1 11 -7 388.46 11.6
 -1 11 7 380.06 11.5
 1 11 -7 372.86 11.5
 -1 -11 -7 424.16 13.3
 1 -11 7 433.46 12.9
 -1 11 -7 423.16 12.9
 -1 11 -7 450.05 13.1
 1 11 7 460.95 13.8
 1 11 7 416.36 12.7
 -3 -11 -7 1.8 1.3
 3 -11 7 1.6 1
 -3 11 -7 0.3 1.1
 3 11 7 3.1 1.3
 -3 11 -7 1.5 1.2
 3 11 7 2.4 1.1
 5 -11 7 125.09 5.1
 -5 -11 -7 131.99 5.9
 5 -11 7 126.49 5.3
 -5 11 -7 129.19 5.4
 5 11 7 116.49 4.8
 -5 11 -7 129.69 5.7
 5 11 7 138.39 5.9
 -7 -11 -7 77.99 4.4
 7 -11 7 81.69 4.4
 7 11 7 72.79 3.4
 -7 11 -7 70.69 4.2
 7 11 7 81.79 4.2
 -9 -11 -7 131.19 6
 9 -11 7 114.69 6
 9 11 7 123.79 5.2
 -9 11 -7 128.69 6
 9 11 7 126.79 4.6
 11 -11 7 124.39 6.5
 -11 -11 -7 120.09 5.9
 11 11 7 119.39 4.2
 11 11 7 123.79 5.3
 -11 11 -7 111.89 7.7
 -11 11 -7 131.39 6.2
 -13 -11 -7 9.1 1.9
 -13 11 -7 7.5 2.1
 -13 11 -7 8.6 3.3
 -15 -11 -7 66.19 4.4
 -15 11 -7 44.6 6.4
 -15 11 -7 61.19 4.5
 -17 -11 -7 16.7 2.8
 -17 11 -7 18.7 3
 -19 -11 -7 89.49 5.6
 -19 11 -7 95.29 6
 -21 -11 -7 9 2.8
 -21 11 -7 3.3 2.2
 -23 -11 -7 0.8 2
 22 -12 -7 0.4 3.2
 -22 -12 7 2.2 1.5
 -22 12 7 1.8 1.9
 20 -12 -7 179.38 11.6
 -20 -12 7 183.98 7
 -20 12 7 206.18 8.5
 18 -12 -7 109.29 8.5
 -18 -12 7 104.89 4.8
 -18 12 7 106.09 5.8
 -16 -12 7 139.99 5.7
 -16 -12 7 127.49 5.8
 16 -12 -7 145.89 9.4
 -16 -12 7 141.39 8.5
 -16 12 7 149.99 6.7
 14 -12 -7 12.5 3.5
 -14 -12 7 22.7 3.6
 -14 -12 7 17.3 2.2
 -14 12 7 15.7 4.1
 12 -12 -7 -0.3 2
 -12 -12 7 -1.2 1.4
 -12 -12 7 3.6 1.8
 -12 -12 7 0.1 1.1
 -12 12 7 2.4 1.5
 -10 -12 7 29.7 3.3
 -10 -12 7 29.5 2.6
 10 -12 -7 28.4 4.5
 -10 12 7 29.4 2.8
 -8 -12 7 5.4 1.7
 -8 -12 7 7.2 2.3
 -8 -12 7 4.3 1.4
 8 -12 -7 4 2.2
 8 12 -7 6 0.9
 -8 12 7 5.4 1.5
 8 12 -7 6.6 1
 -6 -12 7 41.6 2.9
 -6 -12 7 38.1 2.6
 -6 -12 7 44.5 3
 6 -12 -7 39.8 5.4
 6 12 -7 38.6 2.6
 -6 12 7 35.6 2.9
 6 12 -7 42.2 2.5
 4 -12 -7 51.79 5.6
 -4 -12 7 46.7 2.7
 4 -12 -7 46.7 3.3
 -4 -12 7 44.4 2.9
 -4 12 7 52.39 3.3
 4 12 -7 46.8 3
 -2 -12 7 272.77 9
 2 -12 -7 277.07 9.4
 -2 12 7 268.87 9.9
 2 12 -7 278.57 9
 2 12 -7 265.97 9
 -2 12 7 279.97 9.1
 0 -12 7 29.9 2.6
 0 -12 -7 30 2.9
 0 12 7 35.8 3.2
 0 12 7 30.6 2.5
 0 12 -7 32.7 2.7
 0 12 -7 31 2.7
 -2 -12 -7 263.07 9.2
 2 -12 7 243.18 9.3
 2 12 7 268.47 9.5
 -2 12 -7 253.67 8.9
 2 12 7 252.57 8.5
 -2 12 -7 254.27 8.8
 -4 -12 -7 227.48 8.3
 4 -12 7 210.28 7.2
 -4 12 -7 218.78 7.9
 4 12 7 223.38 8.4
 -4 12 -7 208.08 8
 4 12 7 216.88 7.4
 6 -12 7 22.9 2.7
 -6 -12 -7 21.2 2.7
 -6 12 -7 19.5 2.6
 6 12 7 20.5 2.1
 6 12 7 19.2 2.6
 -8 -12 -7 256.07 9.5
 8 -12 7 255.77 9.3
 -8 12 -7 255.67 10
 8 12 7 258.47 8.1
 8 12 7 261.47 8.9
 10 -12 7 50.29 4.2
 -10 -12 -7 52.19 3.9
 10 12 7 52.99 3.2
 10 12 7 53.59 2.7
 -10 12 -7 56.29 3.9
 -12 -12 -7 70.09 4.3
 12 12 7 56.39 2.5
 12 12 7 53.89 2.7
 -12 12 -7 51.59 4.6
 -14 -12 -7 43.7 3.8
 -14 12 -7 40.8 4
 -14 12 -7 43.7 7.2
 -16 -12 -7 22.2 3.1
 -16 12 -7 27.7 5.6
 -16 12 -7 25.6 3.7
 -18 -12 -7 3.1 1.9
 -18 12 -7 10.6 2.6
 -20 -12 -7 106.59 6.3
 -20 12 -7 107.59 6.7
 -22 -12 -7 31.4 3.8
 -22 12 -7 33.1 4.7
 -21 -13 7 5.4 1.8
 21 -13 -7 5 3.8
 -21 13 7 7.3 2.4
 19 -13 -7 23.3 5
 -19 -13 7 35.3 3
 -19 13 7 30.2 3.7
 -17 -13 7 3.1 1.4
 17 -13 -7 2 2.6
 -17 13 7 5.3 1.8
 -15 -13 7 7.5 1.5
 -15 -13 7 10 1.9
 -15 -13 7 11.6 3.1
 15 -13 -7 5.6 3.2
 -15 13 7 8.2 2
 -13 -13 7 11.5 3.1
 13 -13 -7 15.5 3.9
 -13 -13 7 19.2 2.1
 -13 -13 7 19.2 2.4
 -13 13 7 15.3 2.6
 -11 -13 7 30.4 2.9
 11 -13 -7 31.4 4.8
 -11 -13 7 27.8 3.6
 -11 -13 7 33.9 2.7
 9 -13 -7 20.5 3.9
 -9 -13 7 17.1 2.8
 -9 -13 7 18.3 2.3
 -9 -13 7 18.6 2.1
 -9 13 7 20.3 2.6
 -7 -13 7 99.99 4.7
 -7 -13 7 109.69 5
 -7 -13 7 107.49 5.2
 7 -13 -7 134.19 8.5
 -7 13 7 107.49 5.3
 7 13 -7 120.59 4.3
 -5 -13 7 5.7 1.4
 5 -13 -7 6.9 3
 -5 -13 7 5.1 1.3
 -5 13 7 5 1.5
 5 13 -7 6 1.6
 3 -13 -7 17.1 2.5
 3 -13 -7 26.5 4.9
 -3 13 7 24.8 2.7
 3 13 -7 23.3 2.5
 3 13 -7 20.6 2.5
 1 -13 -7 6.1 1.6
 -1 13 7 4 1.4
 1 13 -7 6.3 1.6
 -1 -13 -7 5.5 1.6
 1 13 7 5.1 1.4
 1 13 7 3.4 1.6
 -1 13 -7 6.4 1.6
 -1 13 -7 6.8 1.7
 -3 -13 -7 13.4 2.2
 3 13 7 13.8 2
 -3 13 -7 12.4 2.2
 3 13 7 16.8 2.6
 -5 -13 -7 240.48 9
 5 13 7 237.28 8
 -5 13 -7 227.18 8.8
 5 13 7 238.78 9
 -7 -13 -7 28.3 3.3
 7 -13 7 27.7 2.8
 -7 13 -7 27.9 3.4
 7 13 7 32.3 2.9
 7 13 7 25.8 2.3
 9 -13 7 3 1.6
 -9 -13 -7 2.6 1.4
 -9 13 -7 2.5 1.5
 9 13 7 6.1 1.6
 9 13 7 5.9 1.3
 -11 -13 -7 15 2.6
 11 -13 7 11.9 2.7
 -11 13 -7 15.5 2.7
 11 13 7 15.3 1.6
 -13 -13 -7 2.4 1.6
 -13 13 -7 3.2 1.8
 -15 -13 -7 1.6 1.9
 -15 13 -7 2.9 1.9
 -17 -13 -7 6.1 2
 -17 13 -7 7.6 2.4
 -19 -13 -7 1.3 1.9
 -19 13 -7 3.8 2.1
 -21 -13 -7 9.9 2.9
 -21 13 -7 10.3 3.1
 -20 -14 7 23.1 2.8
 20 -14 -7 22 5.4
 -20 14 7 25.2 3.5
 18 -14 -7 36.6 6
 -18 -14 7 41.5 3.3
 -18 14 7 41.6 4
 -16 -14 7 80.59 4.4
 16 -14 -7 84.69 7.6
 -16 14 7 86.19 5.3
 -14 -14 7 94.19 6.8
 14 -14 -7 103.09 8.1
 -14 -14 7 119.09 5.3
 -14 14 7 96.19 5.6
 -12 -14 7 181.88 7
 -12 -14 7 157.48 8.2
 12 -14 -7 171.58 10.2
 -12 14 7 177.28 7.5
 10 -14 -7 161.68 9.7
 -10 -14 7 148.59 7.3
 -10 -14 7 159.98 6.4
 -10 14 7 153.88 6.9
 8 -14 -7 -0.9 1.9
 -8 -14 7 -0.6 1.1
 -8 -14 7 0.8 1.4
 -8 14 7 1.4 1.7
 8 14 -7 -0.6 0.8
 8 14 -7 0.3 0.9
 6 -14 -7 65.99 6.4
 -6 -14 7 71.09 3.9
 -6 14 7 73.29 4.3
 6 14 -7 68.49 3.7
 4 -14 -7 2.1 1.3
 4 -14 -7 3.7 2.9
 -4 14 7 2.4 1.3
 4 14 -7 1.2 1.1
 4 14 -7 0.5 1.4
 2 -14 -7 188.58 11.2
 2 -14 -7 205.28 7.9
 2 14 -7 189.68 7.6
 2 14 -7 200.68 7.4
 -2 14 7 204.88 7.6
 0 -14 -7 41.4 3.4
 0 14 -7 43.7 3.4
 0 14 -7 42.2 3.2
 0 14 7 39.4 3
 -2 -14 -7 128.19 6
 -2 14 -7 114.39 5.6
 2 14 7 119.99 5.3
 -4 -14 -7 245.88 9.6
 -4 14 -7 271.57 9.7
 4 14 7 263.37 8.8
 4 14 7 257.67 9.7
 -6 -14 -7 123.29 6.1
 6 -14 7 119.09 5.2
 -6 14 -7 111.49 5.9
 6 14 7 112.29 4.9
 6 14 7 121.89 6
 8 -14 7 88.79 4.8
 -8 -14 -7 86.49 5.2
 8 14 7 83.19 4
 -8 14 -7 88.09 5.3
 8 14 7 91.79 4.9
 -10 -14 -7 21.5 3.1
 10 -14 7 18.5 3
 10 14 7 23.4 2.6
 10 14 7 18 2
 -10 14 -7 23 3.4
 12 14 7 13.2 2.1
 12 14 7 11.3 1.3
 -12 14 -7 11.1 2.5
 -14 -14 -7 11.3 2.4
 -14 14 -7 11.7 2.6
 -16 -14 -7 0.2 1.8
 -16 14 -7 1.2 1.7
 -18 -14 -7 3.9 2.3
 -18 14 -7 4.7 2.4
 -20 -14 -7 31.6 4
 -20 14 -7 21.3 3.4
 19 -15 -7 4.7 3.6
 -19 15 7 1.7 2.5
 -17 -15 7 62.09 4
 17 -15 -7 66.09 7.1
 -17 15 7 64.59 4.9
 -15 -15 7 7.3 3.3
 15 -15 -7 14.3 3.9
 -15 -15 7 8.8 1.9
 -15 15 7 12.2 2.5
 13 -15 -7 2.4 2.3
 -13 -15 7 3.9 1.7
 -13 -15 7 6.9 2.9
 -13 15 7 0 1.4
 -11 -15 7 0.3 2
 -11 -15 7 2.1 1.4
 11 -15 -7 -0.5 2.1
 -11 15 7 2.4 1.7
 9 -15 -7 13.6 3.6
 -9 -15 7 18.2 2.5
 -9 -15 7 16.7 2.9
 -9 15 7 22 3
 7 -15 -7 126.49 8.7
 -7 -15 7 127.19 7
 -7 15 7 130.39 6.3
 7 15 -7 133.99 5
 5 -15 -7 6.7 2.7
 5 15 -7 3.6 1.4
 -5 15 7 3.7 1.4
 5 15 -7 4.2 1.7
 3 -15 -7 5.8 1.8
 3 -15 -7 5.6 3.2
 3 15 -7 6.9 1.7
 3 15 -7 4.4 1.5
 -3 15 7 8.3 1.9
 1 -15 -7 17.1 3.1
 1 -15 -7 22.1 5
 -1 15 7 20.6 2.6
 1 15 -7 20.1 2.7
 -1 -15 -7 40.7 5.9
 -1 15 -7 33.3 3.2
 1 15 7 35.5 3.1
 -3 -15 -7 2.3 2.6
 3 15 7 2.4 1.2
 -3 15 -7 3.1 1.5
 -5 -15 -7 84.09 5.7
 5 15 7 83.69 4.3
 -7 -15 -7 66.09 4.6
 7 -15 7 67.19 4
 -7 15 -7 63.99 4.6
 7 15 7 71.29 4.6
 7 15 7 69.89 3.7
 9 -15 7 73.19 5.2
 -9 -15 -7 77.09 5
 9 15 7 70.49 3.6
 -9 15 -7 78.29 5
 9 15 7 70.59 4.4
 -11 -15 -7 21.6 3.2
 -11 15 -7 18.6 3.2
 11 15 7 18.1 2.4
 -13 -15 -7 12 2.7
 -13 15 -7 14.7 2.8
 -15 -15 -7 -0.3 1.7
 -15 15 -7 1.5 1.9
 -17 -15 -7 5 2.3
 -18 -16 7 4.8 2
 18 -16 -7 4.9 3.6
 -18 16 7 3.5 2.3
 -16 -16 7 7.6 2.1
 16 -16 -7 9.4 3.5
 -16 16 7 9.7 2.6
 -14 -16 7 7.4 2
 -14 -16 7 1.1 3
 14 -16 -7 6.4 3.7
 -14 16 7 6.7 2.3
 -12 -16 7 7.1 2
 12 -16 -7 4.6 3.3
 -12 -16 7 3.5 2.6
 -12 16 7 4.5 1.9
 -10 -16 7 101.19 5.2
 10 -16 -7 89.89 7.3
 -10 -16 7 84.19 5.7
 -10 16 7 96.19 5.6
 8 -16 -7 21.4 4.9
 -8 -16 7 15.6 2.6
 8 16 -7 23 2
 -8 16 7 18.9 2.9
 8 16 -7 16.6 2.3
 6 -16 -7 49.9 6.5
 6 16 -7 40.8 3.3
 6 16 -7 38.5 2.9
 -6 16 7 38.9 3.5
 4 -16 -7 13.6 3.8
 4 16 -7 13.6 2.2
 -4 16 7 10.5 2
 4 16 -7 12.4 2.3
 2 -16 -7 20.5 4.4
 2 -16 -7 20.7 3
 -2 16 7 14.6 2.4
 2 16 -7 16.9 2.5
 0 -16 -7 58.19 4.4
 0 -16 -7 63.79 7.1
 0 16 7 63.69 4.6
 0 16 -7 59.69 4.2
 -2 -16 -7 18 2.8
 2 16 7 20.7 2.7
 -2 16 -7 23.3 3.1
 -4 -16 -7 8.4 2.2
 4 16 7 5.4 1.6
 -4 16 -7 4.9 1.8
 -6 -16 -7 91.79 5.5
 -6 16 -7 94.99 5.6
 6 16 7 90.59 4.5
 8 -16 7 26.6 3.1
 -8 -16 -7 26.9 3.4
 8 16 7 31.8 2.6
 -8 16 -7 28.1 3.7
 8 16 7 31.9 3.5
 -10 -16 -7 6.5 2.2
 10 16 7 4.6 1.8
 10 16 7 3.6 1.2
 -10 16 -7 12.3 2.8
 -12 -16 -7 12.6 2.8
 12 16 7 18.6 3.2
 12 16 7 16.7 1.6
 -12 16 -7 17.9 3.3
 -14 -16 -7 26.1 3.6
 -14 16 -7 27.3 4
 -16 -16 -7 7.2 2.4
 -16 16 -7 9.7 2.7
 15 -17 -7 46.1 6.2
 -15 -17 7 53.89 4
 -15 17 7 31.6 4.1
 -13 -17 7 13.4 2.7
 13 -17 -7 12.4 3.8
 -13 17 7 10.2 2.6
 11 -17 -7 18.7 4.4
 -11 -17 7 6.7 3
 -11 -17 7 12.3 2.6
 -11 17 7 11.3 2.7
 -9 -17 7 3.1 2.4
 9 -17 -7 2.8 3.4
 -9 17 7 0.8 1.6
 7 -17 -7 3.7 2.9
 -7 17 7 1.1 1.5
 7 17 -7 -0.4 1.3
 7 17 -7 -1 1.6
 5 -17 -7 75.19 7.1
 -5 17 7 67.09 4.6
 5 17 -7 70.59 4.1
 5 17 -7 67.99 4.6
 3 -17 -7 16.7 4.5
 -3 17 7 10.1 2.4
 3 17 -7 12.1 2.2
 1 -17 -7 22 5.2
 1 -17 -7 25.2 3.4
 -1 17 7 23.7 2.9
 1 17 -7 26.4 3.1
 -1 -17 -7 43 6.8
 -1 -17 -7 56.39 4.4
 1 17 7 48.3 3.8
 -1 17 -7 47.8 4.6
 -3 -17 -7 181.58 7.9
 -3 17 -7 166.48 7.8
 -5 -17 -7 71.29 5
 5 17 7 66.79 4.1
 -5 17 -7 70.99 5
 -7 -17 -7 106.69 6.1
 7 17 7 100.19 4.9
 -7 17 -7 102.59 6.2
 -9 -17 -7 42.5 4.5
 9 17 7 37.4 3.8
 9 17 7 40.7 2.9
 -9 17 -7 48 4.4
 -11 -17 -7 64.99 4.9
 -11 17 -7 63.09 5.2
 11 17 7 60.99 3.3
 -13 -17 -7 17.3 3.1
 -15 -17 -7 53.19 4.6
 -15 17 -7 32 4.6
 14 -18 -7 4.2 3.1
 -14 -18 7 8 2.2
 -14 18 7 6 2.3
 12 -18 -7 -3.6 2.9
 -12 18 7 3 1.9
 10 -18 -7 4 3.1
 -10 18 7 1.1 1.7
 8 -18 -7 47.5 6.4
 -8 18 7 48.4 4.4
 6 -18 -7 -2.1 2.6
 -6 18 7 1.1 1.7
 6 18 -7 2.6 1.5
 6 18 -7 -1.2 2.7
 4 -18 -7 57.59 6.5
 -4 18 7 55.29 4.3
 4 18 -7 58.29 3.9
 2 -18 -7 51.19 7
 2 18 -7 46.8 4
 -2 18 7 47.9 4
 0 -18 -7 4.5 3.3
 0 -18 -7 1 1.7
 0 18 7 0.1 1.5
 0 18 -7 0.2 1.7
 -2 -18 -7 20.3 5.2
 -2 -18 -7 9.1 2.4
 -2 18 -7 6.1 2
 2 18 7 8.6 2
 -4 -18 -7 9.4 2.3
 4 18 7 10.9 2.3
 -4 18 -7 8.5 2.4
 -6 -18 -7 7.4 2.1
 6 18 7 5.4 1.8
 -6 18 -7 4.6 2.2
 -8 -18 -7 23.2 3.5
 8 18 7 16.3 2.2
 -8 18 -7 10.8 2.9
 -10 -18 -7 1.1 2
 -10 18 -7 0.7 2.1
 10 18 7 1.5 1.5
 -12 -18 -7 2.3 1.9
 -12 18 -7 1.3 2
 11 -19 -7 68.39 7.3
 -11 19 7 62.39 5.3
 9 -19 -7 5.8 3.4
 -9 19 7 7.4 2.5
 7 -19 -7 -1.1 2.8
 7 19 -7 -1.1 1.4
 -7 19 7 -2.8 1.6
 5 -19 -7 -1.8 2.8
 -5 19 7 2.5 1.8
 5 19 -7 -0.1 1.6
 3 -19 -7 56.89 8.3
 3 19 -7 57.59 4.1
 -3 19 7 52.89 4.4
 1 -19 -7 28.6 5.1
 1 19 -7 24.9 3.3
 -1 19 7 22.2 3
 -1 -19 -7 134.19 7.1
 1 19 7 123.69 6.3
 -1 19 -7 123.19 6.6
 -3 -19 -7 2.9 4.2
 -3 -19 -7 0.9 1.8
 -3 19 -7 -0.1 1.7
 3 19 7 4 1.7
 -5 -19 -7 23.7 3.4
 -5 19 -7 26.8 3.9
 5 19 7 25.6 3
 -7 -19 -7 22.8 3.5
 7 19 7 15 2.6
 -7 19 -7 20.5 3.7
 -9 19 -7 3 2.3
 9 19 7 1.8 1.6
 6 -20 -7 11.3 3.8
 6 20 -7 -0.3 1.6
 -6 20 7 5 2.1
 4 -20 -7 25.7 5.1
 4 20 -7 15.8 2.7
 -4 20 7 10.8 2.6
 2 -20 -7 42.8 6.6
 -2 20 7 52.89 4.4
 2 20 -7 45.7 4.1
 0 -20 -7 1.7 3.9
 0 20 7 1.7 1.7
 0 20 -7 -2.7 1.9
 -2 -20 -7 13.3 3.1
 -2 -20 -7 8.5 4.6
 -2 20 -7 10.7 2.6
 2 20 7 11.1 2.6
 -4 -20 -7 105.99 10.5
 -4 -20 -7 127.79 7.2
 4 20 7 120.89 6.2
 -4 20 -7 129.29 7.1
 -28 0 8 33.1 3.2
 -26 0 8 21.5 2.4
 -22 0 8 27.4 2
 20 0 -8 77.39 6.7
 -20 0 8 83.09 3.2
 18 0 -8 1009.5 30.8
 -18 0 8 983.6 25
 -18 0 8 972.9 32
 16 0 -8 693.13 22.7
 -16 0 8 695.33 17.6
 -14 0 8 265.27 7
 -14 0 8 271.17 11.6
 14 0 -8 263.27 11
 12 0 -8 68.09 4.8
 -10 0 8 68.59 4.7
 10 0 -8 58.59 4.2
 8 0 -8 1406.56 38
 -8 0 8 1435.66 38.5
 -6 0 8 77.59 4.4
 -6 0 8 78.99 2.4
 6 0 -8 84.89 4.3
 4 0 -8 49.3 1.5
 -4 0 8 47.1 3.3
 -4 0 8 50.59 1.9
 4 0 -8 50.39 3.2
 2 0 -8 5796.72 159.68
 -2 0 8 5994.2 160.18
 0 0 8 1211.58 30.2
 0 0 -8 1181.28 30.1
 2 0 8 1596.64 40.3
 -2 0 -8 1621.94 40.4
 4 0 8 13 1.2
 -4 0 -8 14.9 1.4
 -6 0 -8 171.38 5.7
 6 0 8 168.38 5.4
 -8 0 -8 753.22 20
 8 0 8 741.23 19.4
 10 0 8 1405.56 35.6
 -10 0 -8 1400.76 36.4
 -10 0 -8 1439.66 38.4
 -12 0 -8 33.2 3.4
 -12 0 -8 35.2 2.5
 12 0 8 34.6 1.8
 -14 0 -8 127.19 7.1
 -14 0 -8 120.59 5.2
 14 0 8 122.29 4
 -16 0 -8 204.28 7.6
 16 0 8 203.68 5.8
 -16 0 -8 211.08 10.2
 -18 0 -8 1.2 1.4
 -20 0 -8 24.6 3
 -22 0 -8 27.9 3.3
 -24 0 -8 24.9 3.3
 -26 0 -8 70.59 5.1
 -27 -1 8 18.1 2.1
 -27 1 8 13.3 2.1
 -25 -1 8 2.2 1.5
 -25 1 8 -1.1 1.1
 -23 -1 8 2.3 1
 -23 1 8 2.1 1.1
 21 -1 -8 6.2 2.9
 -21 -1 8 5.4 1
 -21 1 8 5.4 1.2
 19 -1 -8 568.14 20.5
 -19 -1 8 578.14 14.7
 -19 1 8 560.44 15.1
 19 1 -8 559.44 20.1
 17 -1 -8 57.29 5.4
 -17 -1 8 63.79 2.2
 -17 -1 8 62.49 5.8
 -17 1 8 62.79 6.2
 17 1 -8 67.39 5.5
 -17 1 8 59.99 2.5
 15 -1 -8 9.1 2.6
 -15 -1 8 6.6 2.3
 -15 1 8 6.2 0.8
 -15 1 8 4.2 2.1
 15 1 -8 7.3 2.2
 -13 -1 8 223.38 10
 -13 1 8 226.58 10.4
 -13 1 8 232.48 6.3
 13 1 -8 220.58 9.5
 11 -1 -8 81.89 5.2
 11 1 -8 78.39 5.6
 -11 1 8 92.09 5.8
 9 -1 -8 3.9 1.5
 9 1 -8 2.8 1.3
 -9 1 8 2.7 1.5
 7 -1 -8 90.09 4.9
 -7 -1 8 91.39 4.8
 -7 1 8 95.89 2.9
 7 1 -8 107.09 4.8
 -7 1 8 98.79 5.4
 5 -1 -8 1 0.3
 -5 -1 8 1.6 1
 -5 -1 8 0.1 0.3
 5 -1 -8 0.3 1
 -5 1 8 0.2 1.1
 -5 1 8 0.3 0.4
 5 1 -8 0.7 0.9
 -3 -1 8 157.98 4.7
 3 -1 -8 162.78 4.7
 3 -1 -8 174.98 6.8
 3 1 -8 162.58 4.4
 3 1 -8 163.98 5.8
 -3 1 8 147.49 4.8
 -1 -1 -8 712.43 18.6
 1 -1 8 711.63 18.4
 -1 1 -8 702.83 18.5
 1 1 8 719.13 18.6
 -3 -1 -8 701.93 18.4
 3 -1 8 679.03 18.1
 3 1 8 709.13 18.3
 -3 1 -8 700.33 18.3
 5 -1 8 194.08 6
 -5 -1 -8 193.38 6.3
 -5 1 -8 201.98 6.3
 5 1 8 199.68 6.1
 -7 -1 -8 15.5 1.7
 7 -1 8 15.7 1.3
 -7 1 -8 16.8 1.8
 7 1 8 15.8 1.4
 9 -1 8 9.5 1.2
 -9 -1 -8 7.5 1.3
 -9 1 -8 7.2 1.9
 9 1 8 9 1.1
 -9 1 -8 11.1 1.6
 -11 -1 -8 26.8 2.1
 11 1 8 23.8 1.5
 -11 1 -8 21.4 2
 -11 1 -8 22.2 2.8
 -13 -1 -8 136.39 7.3
 -13 -1 -8 129.19 5.4
 -13 1 -8 138.79 7.2
 -13 1 -8 125.59 6.5
 13 1 8 132.89 4.2
 -15 -1 -8 19.4 2.5
 -15 -1 -8 26.5 3.8
 15 -1 8 22.8 1.5
 15 1 8 20.4 1.2
 -15 1 -8 25.1 2.7
 -17 -1 -8 5.2 1.6
 17 -1 8 4.2 0.7
 -17 1 -8 6.4 1.7
 -17 1 -8 6.6 2.8
 -19 -1 -8 7 1.8
 -19 1 -8 4.1 1.6
 -21 -1 -8 14.6 2.5
 -21 1 -8 12.8 2.3
 -23 -1 -8 2.7 1.8
 -23 1 -8 3.8 1.9
 -25 1 -8 16.1 3.1
 -27 -1 -8 5.4 2.6
 -27 1 -8 8.3 2.4
 -28 -2 8 14 2.2
 -26 -2 8 2.9 1.6
 -26 2 8 2.7 1.4
 -24 -2 8 15.7 1.7
 -24 2 8 17.4 2.1
 -22 -2 8 2.3 0.9
 22 -2 -8 3.8 2
 -22 2 8 3.9 1.2
 -20 -2 8 11.1 1
 20 -2 -8 8.8 2.5
 -20 2 8 10.4 1.4
 -18 -2 8 185.48 5
 18 -2 -8 173.88 9.6
 -18 -2 8 179.78 10.1
 -18 2 8 180.78 5.8
 -16 -2 8 100.09 7.9
 16 -2 -8 87.59 6.3
 -16 2 8 91.39 3.4
 16 2 -8 98.99 6.5
 -16 2 8 105.39 7.5
 14 -2 -8 55.39 4.9
 -14 -2 8 58.49 5
 -14 2 8 63.59 5.4
 14 2 -8 55.89 4.6
 -14 2 8 55.99 2.3
 -12 -2 8 367.96 13.3
 12 -2 -8 370.26 13.5
 -12 2 8 344.67 13.8
 12 2 -8 362.26 12.8
 -12 2 8 367.26 9.7
 10 -2 -8 334.67 13.5
 -10 -2 8 347.07 12
 10 2 -8 334.57 11.6
 -10 2 8 336.17 9
 -8 -2 8 375.76 12.4
 8 -2 -8 381.36 13.1
 -8 2 8 368.56 14.3
 -8 2 8 389.36 10.2
 8 2 -8 396.16 12.3
 6 -2 -8 491.75 15.4
 -6 -2 8 463.25 14.4
 -6 2 8 490.35 12.7
 -6 2 8 493.35 15.9
 6 2 -8 491.75 14.1
 4 -2 -8 75.29 2.6
 -4 -2 8 77.99 2.5
 -4 -2 8 69.69 3.5
 4 2 -8 80.39 3.4
 -4 2 8 72.69 2.8
 2 -2 -8 2000.6 50.09
 -2 -2 8 1953.6 49.99
 2 2 -8 2195.18 50.79
 -2 2 8 1968.5 50.29
 2 2 -8 2010.2 49.9
 0 -2 8 164.78 5.1
 0 2 -8 166.78 5.1
 0 2 8 163.88 5.3
 -2 -2 -8 216.68 6.8
 2 -2 8 226.98 6.6
 4 -2 8 76.19 3
 -4 -2 -8 80.19 3.3
 4 2 8 78.89 3.2
 6 -2 8 816.82 21.3
 -6 -2 -8 830.92 21.7
 -6 2 -8 822.32 21.6
 6 2 8 813.82 21.3
 -8 -2 -8 181.48 6.1
 8 -2 8 173.88 5.7
 8 2 8 166.78 5.5
 -8 2 -8 176.98 6
 -8 2 -8 184.48 7.1
 10 -2 8 22.8 1.6
 -10 -2 -8 23.7 2
 10 2 8 25.3 1.5
 -10 2 -8 20.1 1.9
 -12 -2 -8 341.57 10.9
 12 -2 8 356.26 10
 -12 2 -8 367.76 13
 12 2 8 355.16 9.7
 -14 -2 -8 22.5 3.3
 14 -2 8 18.2 1.4
 -14 2 -8 16.2 2.9
 -14 2 -8 20.5 2.4
 14 2 8 20 1.2
 16 -2 8 197.98 6.4
 -16 -2 -8 182.88 7.2
 -16 -2 -8 192.28 9.8
 -16 2 -8 188.28 9.7
 -16 2 -8 191.68 7.4
 18 -2 8 4 0.8
 -18 -2 -8 4.4 1.8
 -18 2 -8 5.4 1.7
 -20 -2 -8 40.3 3.6
 -20 2 -8 41.4 3.4
 -22 -2 -8 0.4 1.5
 -22 2 -8 0.3 1.5
 -24 -2 -8 143.69 7.1
 -24 2 -8 129.09 7.4
 -26 -2 -8 37.9 4.2
 -26 2 -8 34.3 4.4
 -27 3 8 18.1 2.6
 -25 -3 8 2.5 1.3
 -25 3 8 1.5 1.3
 23 -3 -8 85.29 7.6
 -23 -3 8 74.89 3.2
 -23 3 8 72.49 3.8
 -21 -3 8 0.5 0.6
 21 -3 -8 -0.8 1.9
 -21 3 8 1.6 1.1
 19 -3 -8 112.09 7.9
 17 -3 -8 102.69 7.1
 -17 -3 8 94.49 7
 -17 3 8 98.09 3.8
 -17 3 8 92.89 7.6
 15 -3 -8 467.35 17.2
 -15 -3 8 473.65 17
 15 3 -8 456.85 16.1
 -15 3 8 457.95 12.7
 -15 3 8 483.95 19.1
 13 -3 -8 484.45 17.2
 -13 -3 8 493.55 16.9
 -13 3 8 482.75 13.2
 13 3 -8 493.05 16.3
 -13 3 8 518.95 18.3
 -11 -3 8 160.68 7.5
 11 -3 -8 156.08 7.8
 -11 3 8 170.48 5
 -11 3 8 155.18 4.9
 -11 3 8 146.39 8.1
 11 3 -8 166.38 7.1
 -9 -3 8 733.63 21.3
 9 -3 -8 705.73 22
 9 3 -8 742.43 20.9
 -9 3 8 734.93 18.8
 -9 3 8 734.93 18.6
 -9 3 8 708.73 22.7
 -7 -3 8 1.9 1
 7 -3 -8 1 1.5
 7 3 -8 3.3 1.1
 -7 3 8 0.7 0.5
 5 -3 -8 404.56 11
 -5 -3 8 433.26 12.4
 -5 -3 8 427.46 10.8
 5 -3 -8 406.16 13.9
 5 3 -8 432.06 12
 -5 3 8 400.16 11.3
 -3 -3 8 188.58 6.2
 -3 -3 8 190.38 5.5
 3 -3 -8 190.38 5.7
 3 3 -8 186.28 5.8
 3 3 -8 191.08 5.3
 3 3 -8 193.08 5.1
 -3 3 8 184.68 5.8
 -1 -3 8 94.19 3.3
 1 -3 -8 98.09 3.5
 -1 3 8 93.29 3.5
 1 3 -8 90.19 3.3
 -1 -3 -8 1331.57 33.6
 1 -3 8 1334.77 33.3
 -1 3 -8 1290.37 33.3
 1 3 8 1327.97 33.6
 3 -3 8 2540.45 64.09
 -3 -3 -8 2563.34 64.49
 3 3 8 2648.94 64.49
 -3 3 -8 2613.84 64.39
 -5 -3 -8 436.96 12.4
 -5 3 -8 452.65 12.4
 -5 3 -8 435.46 12.6
 5 3 8 427.96 12.1
 -7 -3 -8 1023 26.6
 7 -3 8 997.5 26.1
 7 3 8 1029.4 26.1
 -7 3 -8 967.6 26.4
 -7 3 -8 1049.89 27.5
 9 -3 8 421.76 11.9
 -9 -3 -8 418.76 12.4
 9 3 8 431.06 11.7
 -9 3 -8 447.76 13.8
 -9 3 -8 420.66 12.4
 -11 -3 -8 121.09 5
 -11 3 -8 125.39 6.3
 -11 3 -8 116.49 6.1
 11 3 8 121.99 4
 13 -3 8 313.37 9.7
 -13 -3 -8 312.27 10.1
 13 3 8 313.97 8.5
 -13 3 -8 321.97 10.3
 13 3 8 324.17 8.5
 -13 3 -8 320.27 12.3
 -15 -3 -8 666.53 18.8
 -15 -3 -8 658.63 21.9
 -15 3 -8 647.54 18.8
 -15 3 -8 632.84 21.9
 17 -3 8 30.3 1.8
 -17 -3 -8 34.9 3.1
 -17 3 -8 33.1 2.9
 -17 3 -8 29.1 4.4
 -19 -3 -8 9.1 2.1
 19 -3 8 9.5 1.1
 -19 3 -8 10 2.2
 -21 -3 -8 53.59 3.9
 -21 3 -8 53.19 4.1
 -23 -3 -8 4.3 1.9
 -25 -3 -8 126.59 6.8
 -25 3 -8 119.99 6.8
 -27 -3 -8 26.2 3.7
 -27 3 -8 30 3.9
 -28 -4 8 16.6 3.1
 -28 4 8 15.8 2.7
 -26 -4 8 39.8 2.8
 -26 4 8 36.1 3.2
 -24 -4 8 22.1 2
 24 -4 -8 18.5 4.4
 -24 4 8 26.9 2.4
 -22 -4 8 40.7 2.1
 22 -4 -8 47 6
 -22 4 8 40.3 2.8
 20 -4 -8 39.1 5.3
 -20 4 8 38.9 2.6
 -18 -4 8 14.6 3.5
 18 -4 -8 15.6 3.6
 -18 4 8 14.2 1.7
 -16 -4 8 113.99 8.5
 -16 4 8 109.69 4.2
 -16 4 8 111.69 8.4
 -14 -4 8 45.5 4.4
 -14 4 8 41.9 2.3
 -14 4 8 41.5 2.3
 -14 4 8 49.6 5.3
 12 -4 -8 23.2 3.7
 -12 -4 8 23.4 3.5
 -12 4 8 22.6 1.6
 -12 4 8 26.1 3.9
 -12 4 8 27.2 1.8
 10 -4 -8 44.5 4.1
 -10 -4 8 44 3.5
 -10 4 8 41 2.1
 -10 4 8 42.8 4.4
 10 4 -8 39.8 3.1
 -10 4 8 46.6 2.2
 8 -4 -8 48.5 4.1
 -8 -4 8 46.1 3.3
 8 4 -8 47.6 3.1
 -8 4 8 39.8 2
 -8 4 8 43 4.3
 6 -4 -8 302.17 8.1
 -6 -4 8 295.27 7.6
 6 -4 -8 276.37 10.9
 -6 -4 8 280.77 9.3
 -6 -4 8 302.47 7.8
 6 4 -8 291.57 9
 -6 4 8 292.67 8.5
 -6 4 8 284.17 8.2
 4 -4 -8 467.35 15.2
 -4 -4 8 429.46 12.3
 4 -4 -8 424.06 11.9
 -4 -4 8 446.26 11.6
 -4 4 8 431.56 12.2
 4 4 -8 435.96 11.1
 4 4 -8 458.65 11.3
 4 4 -8 437.86 12
 -2 -4 8 2 0.6
 2 -4 -8 0.9 0.6
 2 4 -8 1.4 0.5
 2 4 -8 1.4 0.4
 -2 4 8 1.7 0.7
 0 -4 8 428.46 11.9
 0 4 -8 454.95 12
 -2 -4 -8 799.72 21.1
 2 -4 8 808.52 20.7
 -2 4 -8 781.32 20.8
 -2 4 -8 798.32 20.2
 2 4 8 792.22 21.1
 -4 -4 -8 22.6 1.9
 4 -4 8 19.3 1.5
 -4 4 -8 20.3 1.7
 -4 4 -8 22 1.7
 4 4 8 25.5 1.9
 -6 -4 -8 323.67 9.9
 6 -4 8 333.27 9.5
 6 4 8 319.77 9.5
 -6 4 -8 326.87 9.8
 -6 4 -8 331.97 10.3
 8 -4 8 14.3 1.7
 -8 -4 -8 15.4 1.8
 8 4 8 14.7 1.4
 -8 4 -8 12.8 1.6
 -8 4 -8 14.5 2.2
 -10 -4 -8 41.7 2.8
 10 -4 8 46.5 2.4
 -10 4 -8 43.7 3.5
 10 4 8 41 2.1
 -10 4 -8 42.6 2.7
 10 4 8 46.6 2
 12 -4 8 2.7 0.9
 -12 -4 -8 2.7 1.2
 -12 4 -8 4.1 1.8
 12 4 8 2.9 0.6
 -12 4 -8 2.7 1.1
 12 4 8 3.6 0.7
 -14 -4 -8 13 2.1
 -14 -4 -8 14.3 3.2
 14 -4 8 9.5 1.3
 -14 4 -8 11.4 2.9
 -14 4 -8 10 1.8
 16 -4 8 210.18 6.6
 -16 -4 -8 211.58 7.9
 -16 4 -8 204.38 10.2
 -16 4 -8 210.48 8
 -18 -4 -8 40.2 3.3
 18 -4 8 38.4 2.2
 -18 4 -8 34.2 3.2
 -20 -4 -8 0.2 1.5
 -20 4 -8 1.3 1.3
 -22 -4 -8 35 3.8
 -22 4 -8 34.8 3.8
 -24 -4 -8 7 1.9
 -24 4 -8 7.2 2.4
 -26 -4 -8 1.7 2.2
 -26 4 -8 1 2.1
 -27 -5 8 21.5 2.4
 -27 5 8 18.1 2.8
 25 -5 -8 2.7 3.2
 -25 -5 8 1.3 1.2
 -25 5 8 0.3 1.3
 -23 -5 8 12.2 1.5
 23 -5 -8 19.9 4.8
 -23 5 8 13.1 2.1
 21 -5 -8 71.59 7.1
 -21 5 8 79.89 4.1
 -21 5 8 75.59 3.8
 19 -5 -8 93.29 7.4
 -19 5 8 92.09 4.2
 17 -5 -8 169.48 9.6
 -17 -5 8 175.78 9.6
 -17 5 8 164.98 5.9
 -17 5 8 164.58 5.9
 -15 -5 8 407.26 15.2
 15 -5 -8 395.96 15.6
 -15 5 8 389.66 11.5
 -15 5 8 399.36 11.6
 -15 5 8 410.36 16.9
 13 -5 -8 376.96 14.8
 -13 -5 8 392.46 14
 -13 5 8 382.36 11
 -13 5 8 377.66 15.7
 -13 5 8 386.06 11
 -11 -5 8 806.42 24
 11 -5 -8 829.72 25.3
 -11 5 8 786.72 21.3
 -11 5 8 815.02 21.2
 -11 5 8 805.32 26.2
 -9 -5 8 32.3 1.4
 9 -5 -8 24 3.2
 -9 -5 8 30.5 1.3
 -9 -5 8 27.7 2.7
 -9 5 8 29.2 4.3
 -9 5 8 28.9 1.8
 -9 5 8 33.5 2.6
 -7 -5 8 12.1 0.9
 -7 -5 8 10.1 0.9
 -7 -5 8 14.2 1.9
 7 -5 -8 13.8 2.7
 -7 5 8 12.8 1.5
 -7 5 8 12.5 1.3
 5 -5 -8 11.9 1.3
 -5 -5 8 8.6 1.4
 -5 -5 8 9.8 1
 5 -5 -8 9.1 2.6
 -5 -5 8 10 0.9
 -5 5 8 9.2 1.3
 -5 5 8 9.6 1.1
 3 -5 -8 44.7 2.3
 -3 -5 8 48.1 2.1
 3 5 -8 47.7 1.9
 3 5 -8 46.2 2.1
 -3 5 8 44.7 2.1
 -3 5 8 48.1 2.5
 -1 -5 8 214.18 6.6
 1 -5 -8 219.68 6.9
 -1 5 8 220.98 6.5
 1 5 -8 224.58 6.3
 1 5 -8 221.88 6.6
 -1 -5 -8 160.18 5.6
 1 -5 8 162.98 5.7
 -1 5 -8 163.28 5.4
 1 5 8 162.18 5.1
 1 5 8 164.38 6.2
 -3 -5 -8 1291.27 33.7
 3 -5 8 1300.27 33.2
 -3 5 -8 1389.66 33
 -3 5 -8 1271.47 33.4
 3 5 8 1275.87 32.8
 -5 -5 -8 843.42 22.9
 5 5 8 841.32 21.9
 -5 5 -8 861.51 22.7
 5 5 8 838.92 23.3
 -5 5 -8 891.61 22.9
 -7 -5 -8 411.56 12.1
 7 -5 8 406.16 11.6
 7 5 8 413.16 11
 7 5 8 402.26 11.6
 -7 5 -8 406.96 12.7
 9 -5 8 600.64 16.1
 -9 -5 -8 602.44 16.8
 9 5 8 590.64 15.8
 -9 5 -8 586.44 17.9
 -9 5 -8 578.14 16.6
 9 5 8 577.04 15.3
 11 -5 8 148.39 5.2
 -11 -5 -8 155.48 6
 -11 5 -8 144.39 5.8
 11 5 8 146.39 4.7
 -11 5 -8 144.49 7.1
 11 5 8 144.79 4.5
 13 -5 8 97.29 4
 -13 -5 -8 98.89 5.5
 13 5 8 104.59 3.3
 -13 5 -8 103.49 6.3
 -13 5 -8 113.69 5.1
 13 5 8 103.29 3.1
 -15 -5 -8 12.1 2.8
 15 -5 8 13.5 1.6
 -15 -5 -8 10.4 2
 -15 5 -8 14.7 3.3
 -15 5 -8 14.8 2.2
 17 -5 8 57.49 2.8
 -17 -5 -8 64.59 4.1
 -17 5 -8 61.19 5.8
 -17 5 -8 60.59 4.1
 -19 -5 -8 2.7 1.6
 19 -5 8 4.9 1
 -19 5 -8 4.9 1.7
 21 -5 8 14.8 1.4
 -21 -5 -8 11.1 2.3
 -21 5 -8 13.5 2.5
 -23 -5 -8 21.8 3.3
 -23 5 -8 26.7 3.8
 -25 -5 -8 144.79 9.2
 -25 5 -8 139.69 7.5
 -26 -6 8 45.5 3
 26 -6 -8 50.19 11.6
 -26 6 8 46.6 3.8
 -24 -6 8 20.2 1.9
 24 -6 -8 14.5 4.3
 -24 6 8 15.5 2.4
 -22 -6 8 22.7 2
 22 -6 -8 19.1 4.4
 -22 6 8 19.9 2.4
 20 -6 -8 71.49 6.6
 -20 -6 8 67.99 2.8
 -20 6 8 67.59 4.2
 -20 6 8 71.79 3.9
 18 -6 -8 113.49 8
 -18 -6 8 111.89 8.8
 -18 6 8 114.29 4.9
 -18 6 8 105.39 4.7
 16 -6 -8 154.98 9.1
 -16 6 8 158.78 5.8
 -16 6 8 138.29 9.8
 -16 6 8 160.88 5.8
 -14 -6 8 2.1 0.6
 -14 -6 8 2.3 1.8
 14 -6 -8 0.8 1.7
 -14 6 8 3 1.1
 -14 6 8 0.5 2.1
 -14 6 8 2 1
 -12 -6 8 25.3 3.7
 -12 -6 8 17.8 1.1
 12 -6 -8 22.9 3.9
 -12 -6 8 17.1 1.2
 -12 6 8 16.4 1.8
 -12 6 8 18 1.9
 -12 6 8 14.6 3.7
 -10 -6 8 1.8 1.4
 10 -6 -8 2 1.7
 -10 -6 8 1.7 0.6
 -10 -6 8 1.4 0.5
 -10 6 8 -0.9 1.6
 -10 6 8 0.8 0.7
 -10 6 8 1.8 0.9
 -8 -6 8 206.78 7.8
 8 -6 -8 216.88 9.7
 -8 -6 8 215.18 6.1
 -8 -6 8 219.88 6.1
 -8 6 8 205.28 6.6
 -8 6 8 203.68 6.9
 -6 -6 8 2.2 0.6
 -6 -6 8 2.9 0.7
 6 -6 -8 2.1 1.9
 -6 -6 8 1.7 1
 6 -6 -8 1.3 0.7
 -6 6 8 1.3 0.7
 -6 6 8 2.2 0.8
 -4 -6 8 6 1
 4 -6 -8 4.1 1
 -4 -6 8 3.8 0.8
 4 -6 -8 4.5 2.2
 4 6 -8 2.9 0.7
 4 6 -8 7.9 0.9
 -4 6 8 4.7 0.9
 -2 -6 8 127.89 5
 2 -6 -8 117.69 4.5
 -2 6 8 120.69 4.2
 2 6 -8 118.59 4.2
 2 6 -8 126.19 4
 -2 6 8 117.59 4.7
 0 -6 -8 98.69 4.1
 0 -6 8 98.69 3.7
 0 6 8 88.19 3.5
 0 6 -8 101.99 3.9
 0 6 8 99.29 4.2
 0 6 -8 101.49 3.8
 2 -6 8 5.8 1.2
 -2 -6 -8 7.4 1.4
 2 6 8 7.8 1.4
 2 6 8 5.6 0.9
 -2 6 -8 5.6 1.1
 4 -6 8 624.24 17.3
 -4 -6 -8 614.04 17.7
 4 6 8 674.03 16.9
 -4 6 -8 671.43 17.5
 4 6 8 635.34 17.6
 -4 6 -8 628.44 17.6
 -6 -6 -8 932.21 25
 6 -6 8 921.81 24.4
 6 6 8 921.81 23.8
 -6 6 -8 910.11 25.5
 -6 6 -8 984 25.3
 6 6 8 916.31 24.6
 -8 -6 -8 27.4 2.3
 8 -6 8 26.6 2
 -8 6 -8 25.9 2.2
 -8 6 -8 27.5 2.7
 8 6 8 28.8 1.7
 -10 -6 -8 156.78 6.1
 10 -6 8 148.09 5.4
 -10 6 -8 156.08 7.1
 -10 6 -8 145.89 5.9
 10 6 8 141.69 5
 10 6 8 144.89 4.6
 12 -6 8 7 1.2
 -12 -6 -8 8.4 1.8
 -12 6 -8 7.3 1.7
 12 6 8 8.3 0.9
 -12 6 -8 6.4 2.1
 12 6 8 7.4 1
 14 -6 8 61.89 3.1
 -14 -6 -8 69.49 4
 -14 6 -8 65.89 4
 -14 6 -8 58.69 5.1
 -16 -6 -8 14.8 2.5
 16 -6 8 13.8 1.6
 -16 6 -8 10.8 2.7
 -16 6 -8 9.9 2
 18 -6 8 6.1 1.2
 -18 -6 -8 6.7 1.7
 -18 6 -8 7 1.9
 20 -6 8 42.4 2.5
 -20 -6 -8 50.59 4
 -20 6 -8 41.1 3.8
 -22 -6 -8 68.89 4.8
 -22 6 -8 73.29 5.1
 -24 -6 -8 10 2.5
 -24 6 -8 19.8 3.4
 -26 -6 -8 1.1 2.4
 -26 6 -8 -1.1 1.9
 27 -7 -8 144.69 11.1
 -27 7 8 157.88 7.2
 -25 -7 8 42.2 2.8
 25 -7 -8 41 6.5
 -25 7 8 40.3 3.5
 23 -7 -8 2.3 2.8
 -23 -7 8 12.3 1.6
 -23 7 8 9.7 2
 -21 -7 8 0.8 0.9
 21 -7 -8 -2.6 1.6
 -21 7 8 0.9 1.3
 19 -7 -8 208.58 11.5
 -19 -7 8 205.98 6.4
 -19 7 8 214.88 7.6
 -17 -7 8 25.8 1.4
 17 -7 -8 29.9 5.3
 -17 -7 8 24.1 4.1
 -17 -7 8 23.3 1.7
 -17 7 8 27.2 2.4
 -17 7 8 25.6 2.3
 -15 -7 8 47.2 1.9
 15 -7 -8 56.29 5.3
 -15 -7 8 50.89 4.8
 -15 -7 8 46 2.2
 -15 7 8 58.29 7.5
 -15 7 8 44.4 2.9
 -15 7 8 47.3 3
 -13 -7 8 164.78 5
 -13 -7 8 174.38 5.3
 13 -7 -8 169.78 9.3
 -13 -7 8 170.78 8.2
 -13 7 8 181.58 10.7
 -13 7 8 167.98 6.2
 -13 7 8 167.38 6.1
 11 -7 -8 164.38 8.7
 -11 -7 8 152.58 4.9
 -11 -7 8 149.09 4.7
 -11 7 8 156.48 5.8
 -11 7 8 157.38 5.6
 -11 7 8 162.48 9.6
 -9 -7 8 118.69 4
 9 -7 -8 120.09 7.2
 -9 -7 8 118.39 3.9
 -9 -7 8 122.39 5.7
 -9 7 8 115.79 4.8
 -9 7 8 117.69 4.5
 7 -7 -8 281.07 11.8
 -7 -7 8 285.47 8
 -7 -7 8 282.27 8
 -7 -7 8 278.77 9.2
 -7 7 8 285.37 8.9
 -7 7 8 272.37 9
 5 -7 -8 3.3 2
 -5 -7 8 1.8 0.7
 -5 -7 8 1.6 0.8
 5 -7 -8 1.5 0.8
 5 7 -8 1.5 0.6
 5 7 -8 2.6 0.7
 -5 7 8 2.8 1.1
 -5 7 8 1 0.7
 -3 -7 8 100.89 3.8
 3 -7 -8 105.89 4.2
 -3 7 8 105.29 4.5
 3 7 -8 104.09 3.7
 3 7 -8 106.69 3.8
 -3 7 8 107.89 4
 1 -7 -8 60.39 3.1
 -1 -7 8 57.99 2.8
 1 7 -8 64.89 2.8
 -1 7 8 60.39 2.8
 1 7 -8 61.09 2.9
 -1 7 8 57.19 3.2
 1 -7 8 52.49 2.6
 -1 -7 -8 46.3 2.8
 1 7 8 49.7 2.5
 -1 7 -8 46.9 2.4
 -1 7 -8 49.9 2.6
 1 7 8 53.69 3
 -3 -7 -8 70.99 3.6
 3 -7 8 78.09 3.3
 3 7 8 73.79 3.1
 -3 7 -8 72.89 3.5
 -5 -7 -8 175.58 6.5
 5 -7 8 174.88 6.1
 -5 7 -8 182.08 6.4
 -5 7 -8 173.88 6.5
 5 7 8 179.48 5.7
 5 7 8 186.08 6.4
 7 -7 8 111.49 4.6
 -7 -7 -8 118.99 5.2
 7 7 8 121.99 4.8
 -7 7 -8 134.99 5.8
 7 7 8 116.19 4.1
 -7 7 -8 123.79 5.1
 9 -7 8 365.76 10.8
 -9 -7 -8 352.46 11.7
 9 7 8 375.26 10
 -9 7 -8 353.66 11.3
 9 7 8 346.17 11.1
 -9 7 -8 363.66 12.4
 -11 -7 -8 730.23 20.6
 11 -7 8 713.23 19.8
 11 7 8 730.53 18.7
 -11 7 -8 740.53 22.5
 11 7 8 711.23 19.1
 -11 7 -8 739.63 20.7
 -13 -7 -8 16 2.4
 13 -7 8 14.3 1.8
 13 7 8 15.7 1.1
 -13 7 -8 16.4 3.3
 -13 7 -8 17.6 2.5
 13 7 8 13.9 0.9
 -15 -7 -8 111.99 5.5
 15 -7 8 110.29 4.9
 -15 7 -8 106.99 5.4
 -15 7 -8 105.19 8.1
 17 -7 8 22.1 3.4
 -17 -7 -8 25.7 3.1
 -17 7 -8 16.2 3.9
 -17 7 -8 22.1 3
 -19 -7 -8 48.4 3.9
 19 -7 8 42.1 2.7
 -19 7 -8 39.9 4.4
 21 -7 8 107.69 4.4
 -21 -7 -8 120.99 6.2
 -21 7 -8 113.09 6.4
 -23 -7 -8 0 1.6
 -23 7 -8 2.5 1.9
 -25 -7 -8 13.7 3.1
 -25 7 -8 16.7 3.5
 26 -8 -8 -0.3 3.1
 -26 -8 8 0.6 1.4
 -26 8 8 -1.1 1.5
 24 -8 -8 8.6 3.8
 -24 -8 8 9.6 1.7
 -24 8 8 7.8 1.9
 22 -8 -8 15.9 4.1
 -22 -8 8 14.3 1.7
 -20 -8 8 48.7 2.6
 20 -8 -8 60.09 6.4
 -20 8 8 47.4 3.5
 -18 -8 8 6 1.2
 -18 -8 8 3.5 0.8
 -18 8 8 3.1 1.3
 16 -8 -8 261.67 12.7
 -16 -8 8 266.47 7.5
 -16 -8 8 265.87 7.9
 -16 -8 8 279.87 12.2
 -16 8 8 272.97 9.1
 -16 8 8 259.17 11.6
 -14 -8 8 298.67 8.7
 14 -8 -8 293.57 13.2
 -14 -8 8 289.07 12.1
 -14 -8 8 305.87 8.4
 -14 8 8 306.37 14.9
 -14 8 8 298.07 9.8
 -14 8 8 299.77 9.7
 -12 -8 8 177.68 5.7
 -12 -8 8 181.28 8.3
 -12 -8 8 184.28 5.4
 12 -8 -8 179.28 9.5
 -12 8 8 166.38 7.2
 -12 8 8 147.29 10
 -12 8 8 177.78 6.4
 10 -8 -8 194.68 9.7
 -10 -8 8 182.78 7.8
 -10 -8 8 179.38 5.8
 -10 8 8 182.38 6.5
 -10 8 8 189.78 6.8
 -8 -8 8 543.55 14
 8 -8 -8 495.05 18.2
 -8 -8 8 522.15 14.1
 -8 -8 8 522.35 15.7
 -8 8 8 515.85 14.7
 -8 8 8 525.75 15.2
 -6 -8 8 65.39 2.8
 -6 -8 8 68.39 2.9
 6 -8 -8 65.39 3.2
 -6 -8 8 68.49 3.4
 6 -8 -8 71.39 5.6
 6 8 -8 66.79 2.4
 -6 8 8 66.69 3.2
 -6 8 8 59.29 3.4
 6 8 -8 66.09 2.4
 4 -8 -8 5.4 1.2
 -4 -8 8 4.1 0.9
 4 8 -8 5.6 1
 4 8 -8 6.1 1
 -4 8 8 5.7 1.1
 -4 8 8 6.2 1.4
 2 -8 -8 42.9 2.7
 -2 -8 8 42.5 2.3
 2 8 -8 45.8 2.3
 2 8 -8 42.7 2.4
 -2 8 8 43.1 2.4
 -2 8 8 41.2 2.8
 0 -8 8 17.7 1.6
 0 -8 -8 17.7 2
 0 8 8 19.1 2.2
 0 8 -8 19.7 1.8
 0 8 -8 19.2 1.8
 -2 -8 -8 348.77 10.9
 2 -8 8 356.96 10.5
 -2 8 -8 336.57 10.2
 -2 8 -8 353.36 10.7
 2 8 8 370.66 10.3
 2 8 8 361.06 11.1
 -4 -8 -8 268.37 9.2
 4 -8 8 278.77 8.8
 -4 8 -8 278.77 9.1
 -4 8 -8 282.97 8.7
 4 8 8 297.57 8.5
 4 8 8 288.47 9.3
 -6 -8 -8 239.88 8.5
 6 -8 8 253.27 8
 6 8 8 253.57 8.3
 6 8 8 240.28 7.4
 -6 8 -8 250.77 8.4
 -6 8 -8 238.78 8.8
 -8 -8 -8 966.7 26.5
 8 -8 8 985.6 25.9
 -8 8 -8 959.1 26.4
 -8 8 -8 951.1 27.5
 8 8 8 974.8 25.8
 8 8 8 1004.2 25.1
 -10 -8 -8 1125.39 30.1
 10 -8 8 1060.89 30
 10 8 8 1156.48 30.1
 -10 8 -8 1087.29 30.1
 10 8 8 1101.19 28.2
 -10 8 -8 1148.09 31.8
 12 -8 8 20.6 2.2
 -12 -8 -8 25.6 2.8
 12 8 8 24.9 1.4
 -12 8 -8 17.7 2.5
 -12 8 -8 20.3 3.5
 12 8 8 21 1.6
 -14 -8 -8 191.08 7.8
 14 -8 8 194.48 6.8
 -14 8 -8 187.38 7.7
 -14 8 -8 189.88 9.7
 -16 -8 -8 99.29 5.4
 16 -8 8 99.09 4.5
 -16 8 -8 99.59 7.5
 -16 8 -8 118.19 5.8
 18 -8 8 6.9 1.4
 -18 -8 -8 6.3 2
 -20 -8 -8 4.2 1.9
 20 -8 8 2.5 1.3
 -20 8 -8 4.8 2
 -22 -8 -8 30.3 3.5
 22 -8 8 28.2 2.5
 -22 8 -8 22.5 3.5
 -24 -8 -8 110.19 6.6
 -24 8 -8 107.39 6.9
 25 -9 -8 6.8 3.8
 -25 9 8 1.7 1.7
 23 -9 -8 32.1 5.8
 -23 -9 8 38.5 2.7
 -23 9 8 28.9 3.5
 21 -9 -8 5.2 3.3
 -21 -9 8 5.6 1.3
 -21 9 8 7.7 2.1
 19 -9 -8 -1.9 1.6
 -19 -9 8 3 1.1
 -19 9 8 2.7 1.4
 -17 -9 8 7.3 1
 -17 -9 8 5.4 1.3
 -17 -9 8 4.6 2.9
 17 -9 -8 5.4 2.6
 -17 9 8 7.6 1.6
 -15 -9 8 17.9 1.5
 -15 -9 8 17.7 3.7
 15 -9 -8 16 3.6
 -15 -9 8 18.1 1.8
 -15 9 8 16.9 2.3
 13 -9 -8 7.4 2.6
 -13 -9 8 5.4 0.9
 -13 -9 8 3.9 2
 -13 -9 8 6.5 1.3
 -13 9 8 2.4 1.3
 -13 9 8 6.1 1.4
 -11 -9 8 21 1.8
 -11 -9 8 21.7 1.6
 11 -9 -8 19.7 3.7
 -11 -9 8 19.7 3
 -11 9 8 21.3 2.3
 -11 9 8 20.8 2.5
 9 -9 -8 63.19 5.8
 -9 -9 8 60.19 3.5
 -9 -9 8 63.09 3
 -9 9 8 61.09 3.7
 -9 9 8 69.19 3.5
 -7 -9 8 4.1 1.3
 7 -9 -8 6.3 2.6
 -7 -9 8 6.5 1.2
 -7 -9 8 6.8 1.1
 -7 9 8 4.8 1.2
 -7 9 8 3 1.3
 5 -9 -8 26.4 4.6
 -5 -9 8 18.7 1.9
 -5 -9 8 19.4 1.6
 -5 -9 8 16.8 1.7
 5 -9 -8 16.8 2
 -5 9 8 16 2.2
 5 9 -8 18.7 1.5
 5 9 -8 16.8 1.5
 -5 9 8 15.3 1.8
 3 -9 -8 130.89 5.2
 -3 -9 8 125.89 4.7
 3 9 -8 129.69 4.8
 -3 9 8 127.79 4.9
 -3 9 8 124.49 5.5
 3 9 -8 132.79 4.7
 -1 -9 8 0.9 0.7
 1 -9 -8 1.1 1
 -1 9 8 1.1 0.7
 1 9 -8 0.3 0.7
 -1 9 8 -0.3 1
 1 9 -8 0.6 0.7
 1 -9 8 76.99 3.5
 -1 -9 -8 74.19 3.9
 1 9 8 74.49 3.9
 1 9 8 70.39 3.3
 -1 9 -8 72.19 3.4
 -1 9 -8 78.59 3.7
 -3 -9 -8 17.6 2.3
 3 -9 8 24.3 2
 3 9 8 21.8 2.5
 -3 9 -8 23.9 2
 3 9 8 17.9 1.7
 -3 9 -8 22.1 2.4
 5 -9 8 18.3 1.7
 5 -9 8 20 1.9
 -5 -9 -8 18.5 2.3
 -5 9 -8 20 2.1
 5 9 8 17.3 2.2
 -5 9 -8 18.5 2.3
 -7 -9 -8 99.09 4.8
 7 -9 8 97.79 5.3
 7 9 8 97.09 3.8
 7 9 8 99.19 4.4
 -7 9 -8 88.79 5.2
 -7 9 -8 92.09 4.6
 -9 -9 -8 38.2 3.1
 9 -9 8 40.2 2.6
 -9 9 -8 25.9 2.8
 -9 9 -8 34.9 3.9
 9 9 8 29.4 2.7
 9 9 8 33.1 2
 11 -9 8 19.3 2.1
 -11 -9 -8 13.3 2.3
 -11 9 -8 14.8 3.2
 -11 9 -8 19 2.5
 11 9 8 17.7 1.5
 13 -9 8 134.49 5.5
 -13 -9 -8 141.49 6.4
 -13 9 -8 128.69 7.9
 13 9 8 139.79 4
 -13 9 -8 136.99 6.4
 13 9 8 134.79 4.2
 -15 -9 -8 0.2 1.4
 -15 9 -8 1.7 1.5
 -15 9 -8 1.7 2.8
 -17 -9 -8 -0.3 1.5
 -17 9 -8 3.3 1.7
 -19 -9 -8 12.4 2.6
 -19 9 -8 12.7 2.8
 -21 -9 -8 32.7 3.6
 21 -9 8 26 2.6
 -21 9 -8 32.7 4
 -23 -9 -8 13.7 3
 -23 9 -8 17.4 3.1
 -24 -10 8 17 2.2
 24 -10 -8 27 9
 -24 10 8 15 2.7
 -22 -10 8 47.6 3.4
 22 -10 -8 47.9 6.8
 -22 10 8 47.2 4
 20 -10 -8 26.7 5.3
 -20 -10 8 21.1 2.2
 -20 10 8 25 3
 18 -10 -8 286.37 14
 -18 -10 8 281.47 8.7
 -18 -10 8 282.17 8.3
 -18 10 8 260.37 10.2
 -16 -10 8 196.28 6.3
 16 -10 -8 201.08 11
 -16 -10 8 203.48 6.8
 -16 -10 8 208.28 10.2
 -16 10 8 186.78 7.5
 -14 -10 8 251.17 10.8
 14 -10 -8 228.68 11.8
 -14 -10 8 235.78 7.3
 -14 -10 8 238.08 7.7
 -14 10 8 249.48 8.6
 -12 -10 8 114.49 6.5
 -12 -10 8 126.69 4.8
 -12 -10 8 115.29 4.3
 12 -10 -8 117.49 7.8
 -12 10 8 120.49 5.3
 -10 -10 8 5.8 2
 -10 -10 8 9.1 1.4
 10 -10 -8 9.8 3.2
 -10 -10 8 5.6 1.3
 -10 10 8 8.4 1.8
 -10 10 8 12.6 2
 -8 -10 8 4.1 1.4
 -8 -10 8 2.1 0.9
 -8 -10 8 1 1.2
 8 -10 -8 1.8 2.1
 -8 10 8 0.7 1.3
 -8 10 8 3.5 1.2
 6 -10 -8 306.87 9.4
 -6 -10 8 294.57 9
 -6 -10 8 288.57 8.9
 6 -10 -8 285.67 12.9
 -6 -10 8 280.47 9.2
 6 10 -8 279.37 8.4
 -6 10 8 296.97 9.4
 6 10 -8 304.17 8.5
 -6 10 8 291.97 10
 4 -10 -8 14.8 2
 4 -10 -8 22.9 4.5
 -4 -10 8 18.1 1.8
 4 10 -8 19.5 1.8
 4 10 -8 24 2
 -4 10 8 20.6 2.2
 -2 -10 8 11.1 1.6
 2 -10 -8 14.8 2
 -2 10 8 13.9 1.9
 2 10 -8 12.9 1.7
 -2 10 8 15.4 2.2
 2 10 -8 12.1 1.7
 0 -10 8 0.3 0.7
 0 -10 -8 0.3 1
 0 10 8 0.6 0.8
 0 10 8 0.6 1
 0 10 -8 0.4 0.8
 0 10 -8 2.7 0.9
 -2 -10 -8 65.09 3.8
 2 -10 8 62.99 3.4
 -2 10 -8 66.29 3.4
 2 10 8 69.49 3.9
 -2 10 -8 65.59 3.6
 2 10 8 71.39 3.4
 4 -10 8 335.27 10.5
 -4 -10 -8 324.17 11
 4 10 8 339.07 10.1
 4 10 8 339.47 11
 -4 10 -8 338.27 10.5
 -4 10 -8 345.77 10.9
 -6 -10 -8 399.76 12.8
 6 -10 8 397.46 12.2
 6 -10 8 420.06 12.2
 6 10 8 408.06 11.6
 -6 10 -8 410.76 12.8
 -6 10 -8 391.76 12.2
 6 10 8 401.06 12.5
 -8 -10 -8 126.19 5.9
 8 -10 8 129.39 5.4
 -8 10 -8 143.59 6
 8 10 8 131.59 5.4
 -8 10 -8 124.09 5.3
 8 10 8 139.19 6.3
 -8 10 -8 121.49 6.8
 -10 -10 -8 459.75 14.4
 -10 10 -8 450.95 14.5
 10 10 8 470.15 16
 10 10 8 453.65 12.6
 -12 -10 -8 163.18 7
 12 10 8 159.08 5.4
 -12 10 -8 176.78 7.4
 12 10 8 155.98 5
 -12 10 -8 168.78 8.8
 -14 -10 -8 0.9 1.4
 -14 10 -8 0 2.4
 -14 10 -8 2.9 1.5
 -16 -10 -8 1 1.6
 -16 10 -8 0.8 1.4
 -16 10 -8 0.9 2.7
 -18 -10 -8 1.8 1.6
 -18 10 -8 3 1.7
 -20 -10 -8 3.2 1.9
 -20 10 -8 -2 1.8
 -22 -10 -8 1.8 1.7
 -22 10 -8 -0.1 1.9
 -24 -10 -8 44.5 4.6
 -24 10 -8 32 6.1
 -23 -11 8 4.5 1.6
 23 -11 -8 8.1 3.9
 -23 11 8 6.3 2.2
 -21 -11 8 14 2
 21 -11 -8 10.3 3.6
 -21 11 8 13.1 2.5
 19 -11 -8 12.6 4
 -19 -11 8 14.3 1.9
 -19 11 8 8 2
 -17 -11 8 4.5 1
 17 -11 -8 6.3 2.9
 -17 -11 8 7.2 1.6
 -17 11 8 5.8 1.8
 -15 -11 8 26.7 2.4
 -15 -11 8 23.3 4.6
 -15 -11 8 25.7 1.9
 15 -11 -8 20 4.2
 -15 11 8 25.3 3
 -13 -11 8 25.7 3.6
 -13 -11 8 22.1 1.9
 -13 -11 8 22.4 2.2
 13 -11 -8 19.5 4.1
 -13 11 8 17.2 2.4
 -11 -11 8 160.78 6
 -11 -11 8 158.48 5.6
 -11 -11 8 162.98 7.5
 11 -11 -8 161.18 9.3
 -11 11 8 162.68 6.6
 -9 -11 8 2.1 1.1
 9 -11 -8 2.1 2.3
 -9 -11 8 2 1.3
 -9 -11 8 2.3 1.1
 -9 11 8 3.2 1.3
 -7 -11 8 49.4 2.8
 -7 -11 8 49.6 3.1
 7 -11 -8 51.99 5.6
 -7 -11 8 52.69 3.4
 7 11 -8 51.89 2.5
 7 11 -8 54.89 2.4
 -7 11 8 54.89 3.3
 -7 11 8 51.39 4.2
 -5 -11 8 72.49 3.5
 5 -11 -8 74.59 3.9
 5 -11 -8 62.29 6.3
 5 11 -8 73.69 3.5
 -5 11 8 73.99 4.4
 5 11 -8 76.89 3.5
 -5 11 8 69.99 3.8
 3 -11 -8 0.4 1.1
 3 -11 -8 2.2 2.4
 -3 -11 8 1.7 0.9
 3 11 -8 1.6 1.1
 -3 11 8 1.6 1
 3 11 -8 3.1 1.2
 -3 11 8 2.4 1.4
 1 -11 -8 0.3 1.1
 -1 -11 8 0.6 0.8
 -1 11 8 -0.1 1
 -1 11 8 0.1 0.8
 1 11 -8 1.1 1.1
 1 11 -8 0.1 0.9
 -1 -11 -8 105.89 5.1
 1 -11 8 106.49 4.7
 1 11 8 112.99 5.4
 1 11 8 107.79 4.6
 -1 11 -8 108.09 4.9
 -1 11 -8 102.49 4.7
 3 -11 8 291.97 9.4
 -3 -11 -8 264.27 9.7
 -3 11 -8 286.87 9.5
 3 11 8 299.87 10.1
 -3 11 -8 296.97 9.8
 3 11 8 284.77 9
 5 -11 8 29.3 2.4
 5 -11 8 21.2 2
 -5 -11 -8 25.3 2.9
 -5 11 -8 28 2.5
 5 11 8 25.7 2.8
 5 11 8 30.1 2.2
 -5 11 -8 26.3 2.9
 -7 -11 -8 1.5 1.4
 7 -11 8 4.2 1.3
 -7 11 -8 1.8 1.2
 7 11 8 4.1 1.4
 7 11 8 4.1 1.1
 -9 -11 -8 5.6 1.8
 9 11 8 4 1.4
 9 11 8 3.5 1.4
 -9 11 -8 3.8 1.5
 -11 -11 -8 39.1 3.4
 -11 11 -8 37.7 3.4
 -11 11 -8 31 4.9
 11 11 8 39 2.2
 11 11 8 37.3 2.6
 -13 -11 -8 64.99 4.4
 13 11 8 70.99 2.5
 -13 11 -8 66.99 6.4
 -13 11 -8 72.39 5.5
 13 11 8 70.89 2.7
 -15 -11 -8 27 3.3
 -15 11 -8 30.6 5.4
 -15 11 -8 25 3.3
 -17 -11 -8 52.59 4.3
 -17 11 -8 57.79 4.7
 -19 -11 -8 23.7 3.4
 -19 11 -8 18.5 3.3
 -21 -11 -8 13.6 2.7
 -21 11 -8 12.1 2.6
 -23 -11 -8 7.1 2.3
 -23 11 -8 8.8 3
 -22 -12 8 56.49 3.7
 22 -12 -8 47.7 7.3
 -22 12 8 58.59 4.7
 20 -12 -8 1.8 2.9
 -20 -12 8 5.3 1.6
 -20 12 8 0.9 1.6
 -18 -12 8 45.3 3.2
 18 -12 -8 62.69 8.2
 -18 -12 8 43.8 2.8
 -18 12 8 50.29 4
 16 -12 -8 75.39 7
 -16 -12 8 69.89 6.3
 -16 -12 8 73.79 3.9
 -16 12 8 78.59 4.7
 -14 -12 8 103.49 4.7
 -14 -12 8 102.79 5.2
 -14 -12 8 109.59 6.9
 14 -12 -8 122.49 8.4
 -14 12 8 97.89 5.8
 -12 -12 8 -0.3 1.1
 -12 -12 8 3 1.4
 -12 -12 8 1.7 1.8
 12 -12 -8 0.3 1.8
 -12 12 8 0.6 1.4
 10 -12 -8 2.7 1.9
 -10 -12 8 -0.6 0.9
 -10 12 8 0 1.1
 -8 -12 8 181.68 7.1
 -8 -12 8 189.88 6.8
 8 -12 -8 192.28 10.4
 -8 -12 8 177.18 7.3
 -8 12 8 180.38 7.1
 6 -12 -8 42.1 5.7
 -6 -12 8 42.1 2.8
 -6 -12 8 49.1 3
 -6 -12 8 48.1 3
 6 12 -8 46.7 2.7
 6 12 -8 46.7 2.8
 -6 12 8 49.99 3.3
 4 -12 -8 27.1 5.1
 -4 -12 8 31.6 2.6
 4 -12 -8 31.2 2.9
 4 12 -8 34.8 2.6
 -4 12 8 36.2 2.8
 -2 -12 8 71.49 3.7
 2 -12 -8 76.49 4.2
 -2 12 8 73.99 4.6
 2 12 -8 82.09 4.1
 2 12 -8 71.09 3.8
 -2 12 8 77.29 4
 0 -12 -8 3.7 1.5
 0 -12 8 5.9 1.3
 0 12 -8 5.9 1.5
 0 12 8 4.2 1.5
 0 12 -8 3.6 1.4
 0 12 8 4.2 1.2
 -2 -12 -8 9.7 2
 -2 12 -8 10.8 1.8
 -2 12 -8 9.7 1.9
 2 12 8 7.9 1.7
 2 12 8 14.2 2.5
 -4 -12 -8 56.59 3.9
 -4 12 -8 64.69 4
 -4 12 -8 50.49 3.4
 4 12 8 56.99 3.2
 -6 -12 -8 5.6 1.8
 6 -12 8 5.9 1.5
 6 12 8 5.9 1.6
 -6 12 -8 5.7 1.6
 6 12 8 6.6 1.4
 8 -12 8 8.7 2
 -8 -12 -8 10.4 2.1
 8 12 8 8.7 1.4
 -8 12 -8 10.9 2.1
 8 12 8 11.6 2.1
 -10 -12 -8 9.9 2.1
 10 12 8 9.9 1.9
 -10 12 -8 7.6 1.9
 10 12 8 9.1 2.2
 -12 -12 -8 166.88 7.3
 12 12 8 161.08 5.2
 -12 12 -8 169.58 7.6
 -12 12 -8 154.58 9.3
 -14 -12 -8 16.1 2.8
 -14 12 -8 12.9 4.1
 -14 12 -8 21.8 3.2
 -16 -12 -8 46.6 4.1
 -16 12 -8 54.19 7.3
 -16 12 -8 53.09 4.6
 -18 -12 -8 0.1 2.9
 -18 12 -8 0.4 2
 -20 -12 -8 21.8 3.4
 -20 12 -8 22.3 3.7
 -22 -12 -8 0.1 2
 -22 12 -8 1.4 2.3
 -21 -13 8 28.3 2.9
 21 -13 -8 28.7 5.7
 -21 13 8 28.8 3.6
 -19 -13 8 17.3 2.2
 19 -13 -8 12 4.3
 -19 13 8 16.9 3
 17 -13 -8 49.7 6.6
 -17 -13 8 51.69 3.3
 -17 -13 8 42.8 3.3
 -17 13 8 46.7 3.9
 -15 -13 8 158.48 6
 -15 -13 8 161.08 6.4
 15 -13 -8 155.88 10
 -15 -13 8 157.28 8.8
 -15 13 8 172.68 7.4
 13 -13 -8 172.28 10.3
 -13 -13 8 168.28 6.5
 -13 -13 8 150.08 8.2
 -13 -13 8 172.08 6.3
 -13 13 8 175.48 7.3
 11 -13 -8 405.96 17.1
 -11 -13 8 430.56 12.7
 -11 -13 8 424.96 13
 -11 -13 8 427.16 14.6
 -11 13 8 422.26 15.9
 -9 -13 8 28.4 2.4
 -9 -13 8 26.5 3.1
 9 -13 -8 30.7 4.9
 -9 -13 8 32.4 2.7
 -9 13 8 33.7 2.9
 -7 -13 8 9.4 1.9
 7 -13 -8 14.2 3.4
 -7 -13 8 12.3 1.8
 -7 -13 8 9.4 1.8
 7 13 -8 11.2 1.4
 -7 13 8 13.7 2.2
 7 13 -8 12.1 1.7
 -5 -13 8 260.47 10.2
 5 -13 -8 273.57 9.4
 5 -13 -8 254.77 12.9
 5 13 -8 274.27 8.8
 -5 13 8 268.77 9.5
 3 -13 -8 20.1 5
 3 -13 -8 22.8 2.8
 -3 13 8 23.2 2.6
 3 13 -8 28 2.5
 3 13 -8 24.8 2.6
 1 -13 -8 1.6 1.3
 1 13 -8 1.3 1.2
 -1 13 8 1.3 1.2
 -1 -13 -8 253.27 9.2
 1 13 8 227.08 8.3
 -1 13 -8 248.28 8.8
 1 13 8 252.87 9.6
 -1 13 -8 254.97 8.9
 -3 -13 -8 264.57 9.6
 3 13 8 252.37 8.7
 -3 13 -8 265.67 9.5
 3 13 8 262.47 9.8
 -5 -13 -8 32 3.4
 -5 13 -8 34 3.2
 5 13 8 31.2 3.4
 5 13 8 33 2.6
 7 -13 8 31.2 2.8
 -7 -13 -8 25.1 3.2
 7 13 8 31.2 3
 7 13 8 29.4 2.4
 -7 13 -8 31.8 3.4
 -9 -13 -8 133.69 6.4
 -9 13 -8 131.29 6.9
 9 13 8 126.49 4.9
 9 13 8 131.89 5.7
 -11 -13 -8 50.49 4.1
 -11 13 -8 55.59 4.3
 11 13 8 57.39 3.4
 11 13 8 57.59 2.9
 -13 -13 -8 68.99 4.7
 -13 13 -8 67.69 4.9
 -15 13 -8 17.9 3.2
 -17 -13 -8 3.3 2.1
 -17 13 -8 1.8 1.9
 -19 -13 -8 38.9 4.3
 -19 13 -8 45.8 5.2
 -21 -13 -8 5.1 2.3
 -21 13 -8 5.4 2.7
 -20 -14 8 2.2 1.5
 20 -14 -8 5.2 3.3
 -20 14 8 1.9 1.9
 -18 -14 8 0.5 1.3
 18 -14 -8 6.1 3.5
 -18 14 8 2.5 1.6
 16 -14 -8 61.39 6.8
 -16 -14 8 57.99 3.7
 -16 14 8 60.59 4.5
 14 -14 -8 12.8 3.9
 -14 -14 8 12.9 2.1
 -14 14 8 12.5 2.5
 -12 -14 8 32 2.9
 12 -14 -8 29.1 4.9
 -12 -14 8 34.4 4.1
 -12 14 8 32.7 3.6
 -10 -14 8 75.79 5.1
 10 -14 -8 71.19 6.7
 -10 -14 8 81.39 4.3
 -10 14 8 85.19 4.9
 -8 -14 8 265.57 9.1
 8 -14 -8 259.27 12.8
 -8 14 8 276.27 9.8
 8 14 -8 246.68 7.5
 8 14 -8 257.07 7.5
 -6 -14 8 5 1.1
 6 -14 -8 2.5 2.2
 6 14 -8 6 1.4
 -6 14 8 5.1 1.5
 6 14 -8 1.5 1.3
 4 -14 -8 11.3 3.5
 4 -14 -8 12.3 2.2
 4 14 -8 15.3 2.3
 -4 14 8 16.3 2.3
 4 14 -8 15 2.1
 2 -14 -8 50.49 6.7
 2 -14 -8 60.69 3.9
 -2 14 8 52.19 3.5
 2 14 -8 61.79 3.8
 2 14 -8 62.39 3.9
 0 -14 -8 112.69 5.7
 0 14 -8 120.59 5.5
 0 14 -8 111.39 5.4
 0 14 8 117.39 5.3
 -2 -14 -8 11.9 2.2
 2 14 8 13.8 2
 -2 14 -8 17 2.6
 -4 -14 -8 -0.6 1.3
 -4 14 -8 1.7 1.4
 4 14 8 -0.6 1.7
 4 14 8 1.1 1.2
 -6 -14 -8 0.4 1.4
 6 14 8 5.2 1.9
 -6 14 -8 2.5 1.6
 6 14 8 1.5 1.2
 -8 -14 -8 102.39 5.6
 -8 14 -8 98.59 5.5
 8 14 8 92.39 4.3
 -10 -14 -8 130.29 6.9
 10 14 8 128.89 4.9
 10 14 8 130.09 5.7
 -10 14 -8 116.49 6.6
 -12 -14 -8 26.8 3.5
 -12 14 -8 32.5 4.2
 12 14 8 28.3 2
 12 14 8 26 2.3
 -14 -14 -8 0.5 1.6
 -14 14 -8 2.7 1.8
 -16 -14 -8 1.9 2
 -16 14 -8 0.2 1.8
 -18 -14 -8 -0.5 1.9
 -18 14 -8 0.7 2.2
 -19 -15 8 9.3 2.5
 19 -15 -8 2.9 3.5
 -19 15 8 7.6 2.6
 17 -15 -8 2.5 2.9
 -17 -15 8 -0.3 1.5
 -17 15 8 0.4 1.9
 15 -15 -8 20.1 4.5
 -15 -15 8 25.1 2.8
 -15 -15 8 21.8 4.2
 -15 15 8 17.4 3.1
 13 -15 -8 30.4 5.3
 -13 -15 8 31.1 3.2
 -13 -15 8 32.2 4.4
 -13 15 8 36.6 3.5
 -11 -15 8 128.49 5.7
 11 -15 -8 118.99 8.6
 -11 -15 8 112.59 6.4
 -11 15 8 119.99 6.2
 -9 -15 8 98.69 5.3
 9 -15 -8 90.29 7.7
 -9 -15 8 90.19 4.8
 -9 15 8 101.49 5.5
 7 -15 -8 41.8 6.1
 7 15 -8 34.8 2.6
 -7 15 8 36.8 3.5
 7 15 -8 36.7 3.1
 5 -15 -8 22.2 4.4
 5 15 -8 29.3 2.9
 -5 15 8 32.1 3.1
 5 15 -8 28.9 2.6
 3 -15 -8 56.69 7.1
 3 -15 -8 59.49 4.1
 -3 15 8 56.69 4.4
 3 15 -8 58.69 3.9
 3 15 -8 54.19 3.6
 1 -15 -8 123.29 9.2
 1 -15 -8 102.09 5.5
 1 15 -8 111.69 5.5
 -1 15 8 109.69 5.3
 -1 -15 -8 100.99 5.5
 1 15 8 96.69 5
 -1 15 -8 113.79 5.5
 -3 -15 -8 38.8 3.5
 -3 15 -8 48.6 3.8
 3 15 8 38.7 3.1
 -5 -15 -8 93.09 5.3
 5 15 8 91.59 4.5
 -7 -15 -8 90.99 5.5
 7 15 8 102.79 4.5
 7 15 8 82.09 5.2
 -7 15 -8 98.49 5.7
 -9 -15 -8 79.79 5.2
 9 15 8 80.69 4
 -9 15 -8 82.19 5.4
 -11 -15 -8 27.4 3.4
 11 15 8 29.3 2.3
 11 15 8 32.1 2.9
 -11 15 -8 27.8 3.8
 -13 -15 -8 43 4.2
 -13 15 -8 38.5 4.2
 -15 -15 -8 9.9 2.5
 -15 15 -8 5.4 2.1
 -17 -15 -8 13.6 2.9
 -17 15 -8 12.4 3.3
 -18 -16 8 49.7 3.8
 18 -16 -8 51.39 7
 -18 16 8 47.5 4.6
 16 -16 -8 93.69 8.4
 -16 -16 8 86.39 4.9
 -16 16 8 78.79 6
 14 -16 -8 77.89 7.6
 -14 -16 8 71.09 4.4
 -14 -16 8 84.99 8.9
 -14 16 8 75.49 5.3
 -12 -16 8 94.19 6.5
 12 -16 -8 102.49 8.2
 -12 -16 8 106.59 5.5
 -12 16 8 116.29 6.1
 -10 -16 8 0.6 1.8
 -10 16 8 2.2 1.6
 8 -16 -8 17.3 4.6
 -8 16 8 12.6 2.5
 8 16 -8 10.9 1.5
 8 16 -8 12.7 1.5
 6 -16 -8 9.4 3.6
 6 16 -8 10.6 2
 -6 16 8 12.3 2.3
 6 16 -8 8.5 1.7
 4 -16 -8 45.1 6.5
 4 16 -8 41.9 3.5
 -4 16 8 48 3.8
 4 16 -8 45.2 3.3
 2 -16 -8 22.6 4.9
 2 -16 -8 25.1 3.2
 2 16 -8 26.6 3
 -2 16 8 24.8 3.1
 0 -16 -8 25.7 3.1
 0 -16 -8 26.9 5.2
 0 16 8 31.1 4.4
 0 16 -8 30.9 3.4
 -2 -16 -8 50.59 4.1
 2 16 8 47.6 3.5
 -2 16 -8 51.69 4
 -4 -16 -8 114.39 6.1
 -4 16 -8 111.29 6
 4 16 8 113.39 5.3
 -6 -16 -8 36.9 3.7
 6 16 8 43.8 3.2
 -6 16 -8 49.7 4.2
 -8 -16 -8 75.59 5
 -8 16 -8 67.19 5
 8 16 8 66.79 3.8
 8 16 8 63.09 4.6
 -10 -16 -8 123.49 6.7
 -10 16 -8 125.69 6.9
 10 16 8 124.29 5.9
 10 16 8 125.69 5
 -12 -16 -8 42.3 4.2
 12 16 8 45 3.6
 12 16 8 47.8 2.6
 -12 16 -8 45.3 4.9
 -14 -16 -8 82.59 5.8
 -14 16 -8 89.79 6.3
 -16 -16 -8 1.4 1.7
 -16 16 -8 1.3 1.8
 -15 -17 8 6 2
 15 -17 -8 4 3.2
 -15 17 8 5.1 2.2
 13 -17 -8 15.8 4.2
 -13 -17 8 18.8 2.8
 -13 17 8 20.9 3.2
 11 -17 -8 81.19 7.5
 -11 17 8 81.89 5.4
 9 -17 -8 13.1 3.9
 -9 17 8 11.6 2.6
 7 -17 -8 -0.2 2.8
 -7 17 8 -0.4 1.3
 7 17 -8 0.1 1.8
 5 -17 -8 2.5 2.8
 -5 17 8 2.6 1.7
 5 17 -8 2.9 2.1
 5 17 -8 0.5 1.4
 3 -17 -8 9.4 3.7
 -3 17 8 13.8 2.5
 3 17 -8 12 2.1
 1 -17 -8 6 1.9
 1 -17 -8 10.3 3.7
 1 17 -8 7.2 1.8
 -1 17 8 7.8 2.1
 -1 -17 -8 52.89 4.3
 1 17 8 54.49 3.8
 -1 17 -8 51.79 4.1
 -3 -17 -8 25.9 3.3
 -3 17 -8 25.6 3.3
 3 17 8 17.8 2.6
 -5 -17 -8 41.4 4.4
 -5 17 -8 50.09 4.4
 5 17 8 43.1 3.4
 -7 -17 -8 72.09 5.2
 -7 17 -8 65.59 5.1
 7 17 8 63.89 3.8
 -9 -17 -8 4 1.9
 9 17 8 5.2 1.5
 9 17 8 5.6 2.7
 -9 17 -8 4.4 2.1
 -11 -17 -8 4.1 2.1
 11 17 8 4.7 1.4
 -11 17 -8 8.7 2.6
 -13 -17 -8 19.5 3.3
 -13 17 -8 12.1 3.7
 12 -18 -8 49.2 6.4
 -12 18 8 49.99 4.6
 10 -18 -8 77.09 7.6
 -10 18 8 91.69 5.6
 8 -18 -8 8.1 3.4
 -8 18 8 1.3 1.7
 6 -18 -8 63.89 8.7
 6 18 -8 65.29 3.8
 -6 18 8 65.69 4.7
 6 18 -8 53.99 4.5
 4 -18 -8 22.9 5.3
 4 18 -8 38.9 3.3
 -4 18 8 31 3.7
 2 -18 -8 -0.6 3.2
 -2 18 8 1.5 1.7
 2 18 -8 1.6 1.7
 0 -18 -8 -3.7 2.9
 0 -18 -8 0.2 1.6
 0 18 -8 1 1.6
 0 18 8 1.3 1.5
 -2 -18 -8 38.7 4.2
 -2 18 -8 35.3 4.1
 2 18 8 35.3 3.7
 -4 -18 -8 32.2 4
 -4 18 -8 40.2 4.4
 4 18 8 43.8 3.5
 -6 -18 -8 192.98 8.7
 -6 18 -8 189.98 8.8
 -8 -18 -8 135.09 7.1
 -8 18 -8 119.19 7.1
 8 18 8 121.69 5.5
 -10 -18 -8 29.5 3.9
 -10 18 -8 32.8 4.3
 10 18 8 36.8 3
 -12 -18 -8 0.7 2.1
 -12 18 -8 1 2.2
 9 -19 -8 17.8 4.2
 -9 19 8 14.9 3
 7 -19 -8 64.59 6.7
 -7 19 8 49.7 4.6
 5 -19 -8 20.8 4.7
 -5 19 8 14.1 2.6
 5 19 -8 14.5 2.3
 3 -19 -8 6.4 3.7
 -3 19 8 5 2.1
 3 19 -8 5.9 1.9
 1 -19 -8 2.7 3.4
 1 19 -8 1.2 1.8
 -1 19 8 2.5 1.6
 -1 -19 -8 35.7 4.2
 -1 -19 -8 29.7 5.8
 -1 19 -8 32.4 3.9
 1 19 8 26.5 3.3
 -3 -19 -8 6.4 2.1
 3 19 8 10.1 2.1
 -3 19 -8 12.8 2.6
 -5 -19 -8 8.9 2.7
 5 19 8 11 2.2
 -5 19 -8 10.6 3
 -7 -19 -8 7.3 2.8
 7 19 8 5.8 2.1
 -7 19 -8 4.2 2.2
 -9 -19 -8 4.9 2.8
 9 19 8 5.2 1.9
 -9 19 -8 2.9 2.3
 6 -20 -8 12.6 4
 4 -20 -8 7.2 3.8
 4 20 -8 6.2 2.2
 2 -20 -8 8.8 4
 2 20 -8 2 2
 -2 20 8 6.6 2.2
 0 -20 -8 11.2 4.7
 0 20 8 11.1 2.3
 0 20 -8 5.1 2.1
 -2 -20 -8 7.1 4.8
 -2 -20 -8 8.4 2.7
 2 20 8 7.7 2.2
 -2 20 -8 2.4 2
 -4 -20 -8 15.9 5.4
 -4 -20 -8 23.3 3.7
 -4 20 -8 23.8 3.5
 4 20 8 26.4 3.3
 -28 0 9 -2.9 1.5
 -26 0 9 0.5 1.2
 -24 0 9 0.4 1
 -22 0 9 -0.8 0.8
 22 0 -9 -1.4 1.8
 20 0 -9 0.1 1.9
 -20 0 9 -0.1 0.6
 -18 0 9 0 2.3
 18 0 -9 0.6 1.5
 -18 0 9 0 0.6
 -16 0 9 0.9 2.4
 16 0 -9 -1 1.4
 -16 0 9 -0.3 0.4
 14 0 -9 0 1.3
 -14 0 9 -1.5 1.5
 12 0 -9 -0.7 1.1
 -12 0 9 1.5 1.7
 -10 0 9 0.6 1.4
 10 0 -9 -0.3 1.1
 -8 0 9 -0.4 1.2
 8 0 -9 0.3 1.1
 -8 0 9 -0.1 0.3
 -6 0 9 0.3 1.1
 -6 0 9 0.4 0.3
 6 0 -9 0.5 1
 4 0 -9 0.5 0.3
 4 0 -9 0.4 1.1
 -4 0 9 0.7 0.4
 -2 0 9 -0.2 0.4
 2 0 -9 0 0.4
 0 0 -9 3.2 0.7
 0 0 9 0.1 0.5
 2 0 9 0.8 0.5
 -2 0 -9 -0.3 0.5
 -4 0 -9 0.1 0.6
 4 0 9 0.8 0.5
 6 0 9 0.7 0.6
 -6 0 -9 0.1 0.7
 8 0 9 0.2 0.5
 -8 0 -9 0.6 0.8
 -12 0 -9 0 0.9
 -12 0 -9 0 1.1
 14 0 9 0.4 0.5
 -14 0 -9 0 1.4
 -14 0 -9 -0.5 1
 -16 0 -9 0.1 1
 16 0 9 -0.6 0.5
 -16 0 -9 1.4 1.7
 -18 0 -9 0.5 1.3
 -20 0 -9 0.3 1.3
 -22 0 -9 1.3 1.6
 -24 0 -9 -0.8 1.8
 -26 0 -9 -3.7 1.8
 -27 -1 9 26.1 2.5
 -27 1 9 24.4 2.6
 -25 -1 9 4.5 1.2
 -25 1 9 3.4 1.4
 23 -1 -9 -1.6 1.9
 -23 -1 9 0.8 0.9
 -23 1 9 0.4 1.2
 21 -1 -9 60.79 5.9
 -21 -1 9 53.79 2.4
 -21 1 9 50.99 2.6
 -19 -1 9 360.26 9.4
 19 -1 -9 348.77 14.9
 19 1 -9 343.47 14.6
 -19 1 9 338.67 9.7
 -17 -1 9 319.07 8.2
 17 -1 -9 304.37 13.1
 -17 -1 9 332.77 14.2
 -17 1 9 319.47 14.4
 -17 1 9 304.07 8.7
 17 1 -9 309.57 13
 -15 -1 9 71.79 5.7
 15 -1 -9 69.99 5.5
 -15 1 9 68.69 6
 -15 1 9 60.59 2.4
 15 1 -9 74.09 5.4
 -13 -1 9 27.2 4.1
 13 -1 -9 25.7 4
 13 1 -9 23.6 3.4
 -13 1 9 25.7 4
 11 -1 -9 244.98 10.1
 -11 -1 9 264.37 10.9
 -11 1 9 253.07 10.7
 -9 -1 9 601.44 19.9
 9 -1 -9 599.74 18.6
 -9 1 9 602.04 15.1
 -9 1 9 581.54 19
 9 1 -9 600.04 18.1
 -7 -1 9 1092.59 30.1
 -7 -1 9 1087.29 26.7
 7 -1 -9 1126.59 30.4
 7 1 -9 1077.39 29.6
 -7 1 9 1079.49 27.2
 -5 -1 9 11.1 0.8
 5 -1 -9 9.9 0.7
 5 -1 -9 10.7 2
 -5 -1 9 10.2 1.7
 5 1 -9 10.4 1.7
 -5 1 9 7.8 1.9
 -5 1 9 10.9 1
 3 -1 -9 5092.09 126.99
 -1 -1 9 14.7 1.2
 1 -1 -9 10 1.1
 1 1 -9 12.2 1.1
 -1 1 9 9.7 1.1
 -1 1 -9 93.09 3.5
 3 -1 9 393.16 10.9
 3 1 9 392.16 11
 -3 1 -9 394.66 11.1
 5 -1 9 38 2
 -5 -1 -9 35.9 2.2
 -5 1 -9 39 2.3
 5 1 9 35.6 2
 -7 -1 -9 442.36 12.5
 7 1 9 435.46 12.1
 -7 1 -9 432.96 12.5
 9 -1 9 137.29 4.5
 -9 -1 -9 134.39 5.1
 -9 1 -9 127.79 5
 9 1 9 121.09 4.4
 -9 1 -9 123.19 5.9
 11 -1 9 381.16 10.5
 -11 -1 -9 373.76 11.4
 -11 1 -9 369.66 13
 -11 1 -9 363.66 11.3
 11 1 9 378.36 10.4
 -13 -1 -9 894.11 27.4
 13 -1 9 909.21 23.5
 -13 1 -9 921.11 24.9
 -13 1 -9 930.31 27.4
 13 1 9 904.01 23.3
 -15 -1 -9 192.38 7.4
 15 -1 9 188.08 5.9
 -15 -1 -9 200.18 9.7
 -15 1 -9 203.98 9.7
 15 1 9 187.98 5.6
 -15 1 -9 199.08 7.4
 17 -1 9 132.99 4.3
 -17 -1 -9 130.09 6
 -17 1 -9 148.49 6.3
 -19 -1 -9 69.89 4.4
 -19 1 -9 63.59 4.1
 -21 -1 -9 70.79 4.7
 -21 1 -9 64.49 4.5
 -23 -1 -9 34 4.1
 -23 1 -9 33.6 3.8
 -25 -1 -9 37.5 4.2
 -25 1 -9 31.3 3.8
 -27 -1 -9 5.4 2.4
 -27 1 -9 1.4 2.1
 -28 -2 9 9.3 2
 -28 2 9 7.6 1.9
 -26 -2 9 11.5 1.7
 -26 2 9 11 1.9
 24 -2 -9 36.5 5.7
 -24 -2 9 43.2 2.4
 -24 2 9 40.2 2.8
 -22 -2 9 12.2 1.3
 22 -2 -9 11.8 3.8
 -22 2 9 15.8 1.9
 -20 -2 9 2 0.6
 20 -2 -9 0.7 2.3
 -20 2 9 2.6 1
 -18 -2 9 198.38 10.8
 18 -2 -9 206.28 10.6
 18 2 -9 215.68 10.3
 -18 2 9 205.08 6.4
 16 -2 -9 3.9 2.1
 -16 -2 9 2.5 2.1
 -16 2 9 3.1 0.8
 16 2 -9 3.4 2.1
 -16 2 9 3.7 2.4
 -14 -2 9 669.33 21.6
 14 -2 -9 646.64 21.5
 -14 2 9 652.63 22.4
 14 2 -9 652.63 20.9
 -14 2 9 646.24 16.9
 -12 -2 9 138.89 7.3
 12 -2 -9 138.19 7.4
 -12 2 9 137.79 4.4
 -12 2 9 156.28 8.2
 12 2 -9 155.58 7.1
 -10 -2 9 21.7 3
 -10 2 9 21.2 1.2
 -10 2 9 13.4 2.4
 10 2 -9 28.1 3.5
 8 -2 -9 16.5 2.5
 -8 -2 9 26.6 3.3
 -8 2 9 14.6 2.7
 -8 2 9 21.2 1.3
 8 2 -9 21.5 2.4
 -6 -2 9 100.99 2.9
 6 -2 -9 100.49 5.5
 -6 -2 9 96.19 4.7
 -6 2 9 97.79 3.4
 6 2 -9 93.59 4.4
 -6 2 9 100.09 5.8
 4 -2 -9 981.1 24.7
 -4 -2 9 1022.3 26.5
 -4 -2 9 965.6 24.7
 -4 2 9 973.6 25
 4 2 -9 976.1 25.9
 2 -2 -9 476.65 12.9
 -2 -2 9 460.45 12.7
 -2 2 9 458.85 13
 2 2 -9 491.25 12.7
 2 2 -9 523.85 13.7
 0 -2 9 371.86 10.2
 0 -2 -9 372.16 10.3
 0 2 -9 361.66 10.2
 0 2 9 369.76 10.4
 2 2 9 2656.23 65.99
 -4 -2 -9 50.79 2.7
 4 -2 9 55.29 2.5
 -4 2 -9 50.79 2.6
 4 2 9 49.99 2.5
 6 -2 9 1190.38 30.8
 -6 -2 -9 1167.38 30.7
 6 2 9 1192.48 30.4
 -6 2 -9 1198.68 30.7
 8 -2 9 12.2 1.4
 -8 -2 -9 11.5 1.6
 -8 2 -9 16.3 1.8
 8 2 9 14.7 1.4
 10 -2 9 301.17 8.9
 -10 -2 -9 304.77 9.7
 -10 2 -9 301.37 9.6
 -10 2 -9 319.67 12.2
 10 2 9 310.87 8.8
 12 -2 9 482.55 13.4
 -12 -2 -9 459.25 13.8
 -12 2 -9 460.35 15.8
 -12 2 -9 470.25 13.9
 12 2 9 471.15 12.6
 -14 -2 -9 156.48 6.4
 14 -2 9 169.68 5.7
 -14 2 -9 161.68 8.3
 14 2 9 169.78 5
 -14 2 -9 158.48 6.4
 -16 -2 -9 20.4 4
 16 -2 9 19 1.5
 -16 -2 -9 22.4 2.7
 -16 2 -9 19.2 2.5
 -16 2 -9 12.5 2.9
 18 -2 9 2.3 0.9
 -18 -2 -9 -0.5 1.3
 -18 2 -9 1.6 1.5
 -20 -2 -9 18.6 2.7
 -20 2 -9 14 2.5
 -22 -2 -9 37.2 4
 -22 2 -9 35.3 4
 -24 -2 -9 0.1 1.9
 -24 2 -9 0.7 1.6
 -26 -2 -9 2.2 2
 -26 2 -9 -2 1.9
 -27 -3 9 34.3 2.8
 -27 3 9 32.5 3.1
 -25 -3 9 9.1 1.3
 25 -3 -9 11.6 3.6
 -25 3 9 7.3 1.7
 -23 -3 9 16 1.5
 23 -3 -9 15.1 3.7
 -23 3 9 19.7 2.2
 -21 -3 9 1.3 0.6
 21 -3 -9 0 2.1
 -21 3 9 -0.1 0.9
 19 -3 -9 50.09 5.4
 -17 -3 9 24.6 4.2
 17 -3 -9 31.6 4.3
 -17 3 9 28.9 4.8
 -17 3 9 36.7 2.1
 -15 -3 9 115.79 7.1
 15 -3 -9 101.99 6.9
 15 3 -9 112.69 6.6
 -15 3 9 102.99 3.8
 13 -3 -9 198.48 9.3
 -13 -3 9 195.48 9
 -13 3 9 179.78 5.8
 13 3 -9 197.88 8.6
 -13 3 9 185.48 5.7
 -13 3 9 186.28 9.7
 -11 -3 9 115.19 7.1
 11 -3 -9 123.49 6.8
 -11 3 9 123.59 4
 -11 3 9 125.69 4.1
 -11 3 9 124.79 7.3
 11 3 -9 115.59 5.9
 -9 -3 9 38.1 3.3
 9 -3 -9 33 3.5
 9 3 -9 36.1 3
 -9 3 9 33.1 1.8
 -7 -3 9 313.67 10.5
 7 -3 -9 327.67 11.8
 7 3 -9 308.87 10.1
 -7 3 9 312.37 8.8
 -7 3 9 308.67 12.2
 5 -3 -9 187.58 8.2
 -5 -3 9 185.98 5.2
 -5 -3 9 177.88 6.6
 5 -3 -9 175.68 5.3
 5 3 -9 189.88 6.3
 -5 3 9 180.18 5.7
 3 -3 -9 305.37 8.4
 -3 -3 9 267.67 8.9
 -3 -3 9 297.77 8.2
 -3 3 9 303.47 8.7
 3 3 -9 285.17 8
 3 3 -9 302.97 7.7
 3 3 -9 320.87 8.7
 -1 -3 9 7.6 1
 1 -3 -9 7.6 1.1
 -1 3 9 8.1 1.1
 1 3 -9 8.9 1.1
 1 3 -9 8.2 1.2
 1 -3 9 886.01 22.6
 -1 3 -9 855.01 22.7
 1 3 9 885.11 22.9
 3 -3 9 721.63 19.2
 -3 -3 -9 713.93 19.5
 -3 3 -9 738.03 19.4
 3 3 9 745.73 19.5
 5 -3 9 1490.25 37.7
 -5 -3 -9 1478.45 38.1
 -5 3 -9 1433.66 38.2
 5 3 9 1511.55 37.9
 -5 3 -9 1539.55 38.1
 -7 -3 -9 173.38 6.2
 7 -3 9 179.38 5.7
 -7 3 -9 169.88 6.7
 -7 3 -9 175.28 6.1
 7 3 9 170.78 5.7
 -9 -3 -9 39.3 2.7
 -9 3 -9 37 2.5
 -9 3 -9 42.3 3.2
 9 3 9 42.4 2.2
 -11 -3 -9 485.45 14.2
 11 -3 9 483.35 13.3
 -11 3 -9 478.15 15.8
 11 3 9 490.75 13
 -11 3 -9 464.15 14.1
 13 -3 9 5.3 1
 -13 3 -9 6.6 2.1
 13 3 9 6.3 0.9
 -13 3 -9 7.4 1.7
 -15 -3 -9 13.1 2.2
 15 -3 9 13.4 1.5
 -15 -3 -9 12.1 2.8
 15 3 9 14.7 0.9
 15 3 9 14.7 1
 -15 3 -9 14.5 2.2
 17 -3 9 101.39 4.4
 -17 -3 -9 107.49 5.3
 -17 3 -9 97.49 7
 -17 3 -9 107.29 5.4
 -19 -3 -9 2 1.5
 19 -3 9 2.3 0.8
 -19 3 -9 2 1.6
 -21 -3 -9 -1.9 1.3
 -21 3 -9 1.5 1.6
 -23 -3 -9 -0.7 1.6
 -23 3 -9 -0.6 1.7
 -25 -3 -9 7 2.9
 -25 3 -9 4.4 2.1
 -27 -3 -9 2.1 2.5
 -27 3 -9 -4.1 2.2
 26 -4 -9 11.5 4.2
 -26 -4 9 15.4 1.9
 -26 4 9 18.1 2.6
 24 -4 -9 12.5 3.9
 -24 -4 9 12.3 1.4
 -24 4 9 12.4 1.9
 22 -4 -9 0.4 2.3
 -22 4 9 -0.2 1
 -22 4 9 0.7 1.1
 20 -4 -9 45.5 6.4
 -20 4 9 45.1 2.7
 -20 4 9 48.3 2.8
 -18 -4 9 25.3 4.8
 18 -4 -9 19.3 4.2
 -18 4 9 19.9 1.9
 -18 4 9 17.4 1.9
 -16 -4 9 420.16 17.7
 16 -4 -9 419.96 16.4
 -16 4 9 428.16 11.9
 -16 4 9 423.96 17.6
 -16 4 9 412.96 11.9
 -14 -4 9 429.56 15.8
 14 -4 -9 439.86 16.4
 -14 4 9 452.95 17.5
 -14 4 9 439.56 12.3
 -14 4 9 441.36 12.2
 -12 -4 9 1630.14 45
 12 -4 -9 1627.44 46
 12 4 -9 1656.53 44.2
 -12 4 9 1689.53 47.3
 -12 4 9 1648.64 41.5
 -12 4 9 1645.24 41.4
 10 -4 -9 711.43 22.2
 -10 -4 9 689.93 20.8
 -10 4 9 701.33 18.2
 -10 4 9 687.93 22.9
 -10 4 9 697.13 18.4
 10 4 -9 696.33 20.3
 8 -4 -9 61.89 4.8
 -8 -4 9 72.49 2.2
 -8 -4 9 68.49 4
 -8 -4 9 69.99 2.1
 8 4 -9 70.39 3.8
 -8 4 9 69.09 3
 -8 4 9 73.49 5.7
 -8 4 9 65.79 2.7
 6 -4 -9 425.16 14.8
 6 -4 -9 429.56 11.5
 -6 -4 9 423.06 11
 -6 -4 9 435.26 11.2
 -6 -4 9 425.36 12.8
 -6 4 9 438.36 12.5
 6 4 -9 425.46 12.4
 4 -4 -9 241.98 10.3
 -4 -4 9 263.77 7.3
 -4 -4 9 258.27 8
 4 -4 -9 249.08 7.5
 4 4 -9 267.17 6.9
 4 4 -9 254.07 6.7
 -4 4 9 253.87 7.8
 4 4 -9 266.17 7.6
 -2 -4 9 457.55 12.2
 2 -4 -9 458.25 12.5
 -2 4 9 443.36 12.6
 2 4 -9 444.96 11.7
 2 4 -9 456.35 12.1
 0 -4 9 51.79 2.4
 0 -4 -9 49.4 2.5
 0 4 -9 54.79 2.5
 0 4 9 50.49 2.7
 -2 -4 -9 1950.7 49.4
 2 4 9 1944.61 49.4
 -2 4 -9 2021.1 48.5
 -2 4 -9 1915.41 49.1
 -4 -4 -9 149.79 5.5
 4 -4 9 146.99 5
 -4 4 -9 142.19 5.2
 4 4 9 148.19 5.4
 -4 4 -9 153.48 5.2
 6 -4 9 559.84 15.4
 -6 -4 -9 538.45 15.3
 6 4 9 541.55 15
 -6 4 -9 536.85 15.5
 -6 4 -9 523.45 15.1
 8 -4 9 158.78 5.3
 -8 -4 -9 153.88 5.7
 8 4 9 147.59 5.2
 -8 4 -9 138.89 6.2
 -8 4 -9 147.19 5.6
 10 -4 9 230.58 7.4
 -10 -4 -9 250.47 8.2
 10 4 9 237.68 7.2
 -10 4 -9 224.48 9.2
 -10 4 -9 235.08 8.1
 12 -4 9 193.68 6.4
 -12 -4 -9 196.68 8
 12 4 9 193.88 5.7
 -12 4 -9 188.78 7.1
 12 4 9 188.48 5.8
 -12 4 -9 199.38 8.7
 -14 -4 -9 233.38 8.4
 14 -4 9 231.38 7.3
 14 4 9 243.08 6.4
 -14 4 -9 220.68 10.3
 -14 4 -9 222.38 8.3
 14 4 9 228.68 6.4
 16 -4 9 6.8 1.2
 -16 -4 -9 6.3 1.8
 -16 4 -9 6 1.8
 -16 4 -9 3.4 2.1
 -18 -4 -9 140.89 6.4
 18 -4 9 123.99 4.6
 -18 4 -9 131.69 6.3
 20 -4 9 3.9 0.9
 -20 -4 -9 2.2 1.7
 -20 4 -9 2.1 1.7
 -22 -4 -9 9.1 2.3
 -22 4 -9 10.5 2.9
 -24 -4 -9 11.1 2.4
 -24 4 -9 8.8 2.7
 -26 -4 -9 222.68 9.7
 -26 4 -9 205.98 9.8
 -27 -5 9 65.19 3.5
 -27 5 9 76.79 4.8
 25 -5 -9 3.2 3.4
 -25 -5 9 3.1 1.3
 -25 5 9 5.5 1.5
 23 -5 -9 30.4 5.7
 -23 5 9 35.3 2.8
 21 -5 -9 -1.2 2.1
 -21 5 9 0.4 1.1
 -21 5 9 0.7 1
 19 -5 -9 4.3 2.7
 -19 5 9 3.1 1.2
 17 -5 -9 87.69 7
 -17 -5 9 98.79 7.1
 -17 5 9 91.09 4.1
 -17 5 9 95.59 4.1
 15 -5 -9 10.2 2.9
 -15 -5 9 10.9 2.7
 -15 5 9 5.9 2.8
 -15 5 9 7.3 1.3
 -15 5 9 9.3 1.4
 13 -5 -9 109.59 7.1
 -13 -5 9 108.99 6.4
 -13 5 9 109.19 4.2
 -13 5 9 110.59 4.3
 -13 5 9 113.79 7.9
 11 -5 -9 160.78 8.4
 -11 -5 9 167.68 7.6
 -11 5 9 155.88 9.1
 -11 5 9 159.38 5.6
 -11 5 9 169.38 5.4
 -9 -5 9 326.07 8.6
 -9 -5 9 329.97 8.6
 -9 -5 9 327.07 11.2
 9 -5 -9 320.27 12.8
 -9 5 9 342.67 13.8
 -9 5 9 327.47 9.4
 -7 -5 9 1.3 0.5
 7 -5 -9 0.4 1.5
 -7 -5 9 2.1 1.1
 -7 -5 9 1 0.4
 -7 5 9 1.6 0.7
 -7 5 9 2.2 0.8
 5 -5 -9 148.29 5
 -5 -5 9 152.18 5.5
 5 -5 -9 142.79 7.7
 -5 -5 9 150.28 4.7
 -5 5 9 155.38 4.9
 -5 5 9 154.48 5.4
 -3 -5 9 124.19 4.2
 3 -5 -9 127.19 4.5
 3 5 -9 123.69 4.1
 -3 5 9 124.29 4.2
 3 5 -9 127.89 3.9
 -1 -5 9 174.78 5.6
 1 -5 -9 173.98 5.9
 -1 5 9 177.48 6.1
 1 5 -9 186.78 5.7
 1 5 -9 174.68 5.3
 1 -5 9 0 0.5
 -1 -5 -9 0.8 0.8
 1 5 9 1.1 0.9
 -1 5 -9 0.3 0.7
 3 -5 9 668.23 17.5
 -3 -5 -9 627.44 17.9
 -3 5 -9 657.23 17.7
 3 5 9 648.24 17.9
 -3 5 -9 666.33 17.2
 5 -5 9 37.7 2.2
 -5 -5 -9 37.9 2.6
 -5 5 -9 38.8 2.5
 -5 5 -9 38.2 2.4
 5 5 9 35.6 2.4
 -7 -5 -9 251.07 8.5
 7 -5 9 271.97 8.1
 -7 5 -9 258.87 9.1
 7 5 9 260.37 8.2
 -7 5 -9 267.57 9
 9 -5 9 45 2.5
 -9 -5 -9 40.3 2.9
 9 5 9 46.5 2.1
 -9 5 -9 43.4 2.9
 -9 5 -9 40.1 3.4
 9 5 9 47 3.2
 11 -5 9 273.07 8.3
 -11 -5 -9 241.18 10.2
 -11 5 -9 265.07 9
 11 5 9 258.67 7.8
 -11 5 -9 282.47 10.5
 11 5 9 274.97 7.5
 13 -5 9 504.25 14.3
 -13 -5 -9 522.65 15.4
 13 5 9 520.15 13.4
 13 5 9 514.15 13.2
 -13 5 -9 485.65 17.2
 -13 5 -9 514.25 15.4
 -15 -5 -9 12.6 2.1
 15 -5 9 8.5 1.4
 -15 5 -9 9.4 1.9
 -15 5 -9 8 3.3
 -17 -5 -9 2.6 1.6
 17 -5 9 3.8 0.9
 -17 5 -9 2.2 1.6
 -17 5 -9 6.7 2.7
 19 -5 9 3.4 1
 -19 -5 -9 1.3 1.7
 -19 5 -9 2.7 1.7
 -21 -5 -9 19.8 2.9
 -23 -5 -9 14 2.7
 -23 5 -9 11.1 2.6
 -25 -5 -9 6.7 2.5
 -25 5 -9 9.4 2.8
 26 -6 -9 81.19 9.1
 -26 -6 9 82.29 3.8
 -26 6 9 82.19 4.8
 24 -6 -9 -1 2.6
 -24 -6 9 1.1 1.1
 -24 6 9 1.3 1.3
 22 -6 -9 6.8 2.9
 -22 6 9 11.2 2
 20 -6 -9 14.9 4
 -20 6 9 12.8 2.2
 -20 6 9 8.4 1.7
 18 -6 -9 33.8 5.4
 -18 -6 9 31.6 4.5
 -18 6 9 34.6 2.6
 -18 6 9 29.6 2.5
 16 -6 -9 163.78 9.4
 -16 6 9 153.98 10.4
 -16 6 9 142.99 5.7
 -16 6 9 160.98 5.8
 -14 -6 9 438.36 15.9
 14 -6 -9 426.66 16.8
 -14 6 9 455.85 12.9
 -14 6 9 450.65 18.5
 -14 6 9 446.46 12.8
 -12 -6 9 489.95 15.9
 -12 -6 9 456.45 11.9
 -12 -6 9 466.05 12.1
 12 -6 -9 479.35 17.2
 -12 6 9 453.65 18.2
 -12 6 9 445.96 13
 -12 6 9 466.95 13.3
 -10 -6 9 393.86 10.4
 -10 -6 9 393.96 13.2
 -10 -6 9 397.96 10.4
 10 -6 -9 378.56 14.8
 -10 6 9 395.46 11.6
 -10 6 9 398.76 11.9
 -10 6 9 393.86 15.9
 8 -6 -9 564.14 18.9
 -8 -6 9 543.65 16.3
 -8 -6 9 552.14 14.3
 -8 -6 9 549.65 14.4
 -8 6 9 549.25 15
 -8 6 9 552.64 15.4
 -6 -6 9 488.35 12.8
 6 -6 -9 467.15 16.9
 6 -6 -9 473.35 13.2
 -6 -6 9 493.45 13.9
 -6 -6 9 479.05 12.7
 -6 6 9 481.95 13.7
 -6 6 9 481.25 13.2
 4 -6 -9 274.97 8.3
 -4 -6 9 273.47 7.9
 -4 -6 9 261.97 8
 4 -6 -9 284.07 11.7
 4 6 -9 271.57 7.7
 -4 6 9 265.87 8
 -4 6 9 272.37 8.6
 4 6 -9 280.67 7.5
 2 -6 -9 1.2 0.8
 -2 -6 9 1.7 0.7
 2 6 -9 1.3 0.7
 2 6 -9 1.6 0.6
 -2 6 9 1.4 0.7
 0 -6 9 23.4 1.7
 0 -6 -9 26 2
 0 6 9 24.8 1.6
 0 6 -9 26.1 1.8
 0 6 -9 26.5 1.9
 0 6 9 21.9 2
 2 -6 9 3.2 0.8
 -2 -6 -9 3.6 1.1
 -2 6 -9 5.1 1.1
 2 6 9 3.9 1.2
 2 6 9 2.3 0.7
 4 -6 9 35.7 2.2
 -4 -6 -9 45.4 2.8
 -4 6 -9 34.6 2.3
 4 6 9 37.6 2.5
 4 6 9 36 2
 -4 6 -9 38.4 2.3
 -6 -6 -9 490.65 14.3
 6 -6 9 480.35 13.7
 -6 6 -9 475.95 14.2
 -6 6 -9 500.05 14.4
 6 6 9 497.05 14
 6 6 9 491.05 13.2
 8 -6 9 402.46 11.6
 -8 -6 -9 389.36 12.2
 -8 6 -9 394.56 12.1
 -8 6 -9 407.86 13
 8 6 9 393.56 10.9
 8 6 9 409.06 11.7
 -10 -6 -9 528.75 16.1
 10 -6 9 530.25 14.9
 -10 6 -9 537.15 15.7
 10 6 9 534.85 14.1
 -10 6 -9 525.55 16.9
 12 -6 9 789.62 21.5
 -12 -6 -9 791.32 22.4
 12 6 9 804.02 20.4
 12 6 9 811.32 20.7
 -12 6 -9 798.12 22.5
 -12 6 -9 801.72 24.4
 -14 -6 -9 195.68 7.6
 14 -6 9 185.58 6.6
 -14 6 -9 201.68 9.6
 -14 6 -9 200.88 7.8
 14 6 9 194.18 5.4
 16 -6 9 6.9 1.3
 -16 -6 -9 4.7 1.7
 -16 6 -9 5.8 1.9
 -16 6 -9 3.1 2.1
 18 -6 9 118.09 4.6
 -18 -6 -9 99.69 5.7
 -18 6 -9 116.49 6
 20 -6 9 4.7 1.2
 -20 -6 -9 5.2 1.6
 -22 -6 -9 97.09 5.8
 22 -6 9 93.99 3.8
 -22 6 -9 95.79 6
 -24 6 -9 -0.9 1.7
 -26 -6 -9 4.2 2.5
 -26 6 -9 1.2 2.5
 27 -7 -9 6 4.2
 -27 7 9 5.4 2.2
 25 -7 -9 4.1 3.2
 -25 -7 9 5.6 1.3
 -25 7 9 3.9 1.8
 -23 -7 9 23.3 1.9
 23 -7 -9 21.3 5.2
 -23 7 9 22.5 2.7
 -21 -7 9 6.9 1.1
 21 -7 -9 8.2 3.1
 -21 7 9 4.7 1.5
 -19 -7 9 92.79 3.3
 19 -7 -9 78.49 7.1
 -19 7 9 90.19 4.4
 17 -7 -9 6.5 2.6
 -17 -7 9 6.3 0.9
 -17 -7 9 7.5 2.9
 -17 -7 9 6.4 0.8
 -17 7 9 5.7 1.3
 -17 7 9 7.7 1.6
 -15 -7 9 162.68 4.6
 -15 -7 9 157.68 4.9
 -15 -7 9 159.68 8.4
 15 -7 -9 156.38 9.2
 -15 7 9 147.79 10.3
 -15 7 9 151.38 6
 -15 7 9 163.18 6
 13 -7 -9 179.28 9.6
 -13 -7 9 177.98 5.4
 -13 -7 9 194.48 8.7
 -13 -7 9 174.28 5.1
 -13 7 9 150.08 14.7
 -13 7 9 173.28 6.2
 -13 7 9 174.08 6.5
 -11 -7 9 231.68 10.4
 -11 -7 9 229.18 6.6
 11 -7 -9 243.88 11.1
 -11 -7 9 230.48 6.7
 -11 7 9 230.58 7.8
 -11 7 9 225.78 7.5
 -11 7 9 239.98 12.2
 -9 -7 9 381.16 10.3
 -9 -7 9 372.26 10.2
 -9 -7 9 378.26 12.4
 9 -7 -9 378.26 14.7
 -9 7 9 378.26 11
 -9 7 9 373.06 11.4
 7 -7 -9 257.07 11.3
 -7 -7 9 258.07 7.5
 -7 -7 9 260.37 7.5
 -7 -7 9 265.17 8.8
 -7 7 9 265.47 8.1
 -7 7 9 258.27 8.5
 5 -7 -9 152.08 5.3
 -5 -7 9 143.49 4.9
 -5 -7 9 145.49 5.2
 5 7 -9 149.99 4.6
 -5 7 9 145.29 5.6
 5 7 -9 151.38 4.5
 -3 -7 9 0.2 0.6
 3 -7 -9 0.2 0.7
 3 7 -9 0.1 0.5
 -3 7 9 0.1 0.6
 -3 7 9 -0.2 0.8
 3 7 -9 1.1 0.7
 -1 -7 9 295.37 10.3
 1 -7 -9 284.87 8.9
 1 7 -9 274.37 8.5
 1 7 -9 280.47 8.2
 -1 7 9 291.17 9.2
 -1 7 9 274.47 8.4
 1 -7 9 89.99 3.7
 -1 -7 -9 82.69 4
 -1 7 -9 86.09 3.8
 1 7 9 91.09 4.2
 1 7 9 87.29 3.5
 -3 -7 -9 5.8 1.3
 3 -7 9 8.6 1.3
 3 7 9 6.4 1.1
 3 7 9 8.9 1.5
 -3 7 -9 7.2 1.3
 5 -7 9 18.8 2
 -5 -7 -9 17.3 2.4
 -5 7 -9 15.5 2
 5 7 9 16.3 2
 5 7 9 16 1.4
 -5 7 -9 18.8 2
 7 -7 9 13.5 1.7
 -7 -7 -9 11.4 1.9
 7 7 9 13.7 1.8
 -7 7 -9 16.4 2.3
 -7 7 -9 10.2 1.7
 7 7 9 13.2 1.4
 9 -7 9 36.9 2.4
 -9 -7 -9 37.8 2.9
 -9 7 -9 39.8 3.4
 9 7 9 38.5 2
 -9 7 -9 38.6 3
 9 7 9 36.3 2.4
 -11 -7 -9 143.29 6.1
 11 -7 9 134.79 5.3
 -11 7 -9 136.59 7.1
 -11 7 -9 144.09 6.1
 11 7 9 143.69 4.6
 11 7 9 139.79 5.2
 -13 -7 -9 33.3 3.1
 13 7 9 32.8 1.6
 -13 7 -9 35.4 4.5
 13 7 9 33.7 1.8
 -13 7 -9 39.9 3.1
 15 -7 9 487.15 13.9
 -15 -7 -9 488.65 15.1
 -15 7 -9 454.25 15
 -17 -7 -9 341.27 11.9
 17 -7 9 339.97 10.5
 -17 7 -9 362.16 12.3
 -17 7 -9 338.67 15.6
 -19 -7 -9 0.3 1.5
 -19 7 -9 0.8 1.7
 21 -7 9 1.3 1.1
 -21 -7 -9 4.4 1.9
 -21 7 -9 0.3 1.5
 -23 -7 -9 2 1.9
 -23 7 -9 2.1 1.9
 -25 -7 -9 -1 2.1
 -25 7 -9 1.3 2.3
 26 -8 -9 10.3 4
 -26 8 9 11.1 2.3
 24 -8 -9 8.2 4.1
 -24 -8 9 8.3 1.6
 -24 8 9 7.2 2
 -22 -8 9 7.7 1.3
 22 -8 -9 6 3.2
 -22 8 9 4 2.6
 -20 -8 9 1.4 0.9
 20 -8 -9 2.6 2.4
 -20 8 9 -0.1 1.1
 18 -8 -9 27.9 5.5
 -18 -8 9 27.7 1.6
 -18 -8 9 29 2
 -18 8 9 26 2.5
 16 -8 -9 4.1 2.3
 -16 -8 9 2.6 0.6
 -16 -8 9 5.9 2.5
 -16 -8 9 1.8 0.8
 -16 8 9 2.6 1.2
 -14 -8 9 413.16 10.8
 -14 -8 9 393.26 14.8
 -14 -8 9 399.46 11.1
 14 -8 -9 411.66 16.4
 -14 8 9 393.16 12.3
 -14 8 9 379.86 12
 -14 8 9 417.66 18.1
 -12 -8 9 138.19 7
 -12 -8 9 133.99 4.6
 -12 -8 9 132.19 4.3
 12 -8 -9 139.79 8.4
 -12 8 9 130.09 5.2
 -12 8 9 127.39 5.5
 -10 -8 9 274.17 8
 10 -8 -9 279.17 12.3
 -10 -8 9 274.17 10
 -10 8 9 262.67 8.6
 -10 8 9 262.37 9
 -8 -8 9 404.46 11.2
 -8 -8 9 392.46 11.1
 -8 -8 9 394.76 12.6
 8 -8 -9 430.66 16
 -8 8 9 398.76 11.8
 -8 8 9 406.06 12.3
 6 -8 -9 64.19 5.7
 6 -8 -9 70.89 3.3
 -6 -8 9 63.39 2.9
 -6 -8 9 66.59 2.9
 -6 -8 9 69.69 3.4
 -6 8 9 61.99 3.2
 6 8 -9 70.59 2.5
 -6 8 9 65.59 3.6
 6 8 -9 66.99 2.4
 4 -8 -9 13.8 3.3
 4 -8 -9 10.8 1.6
 -4 -8 9 13.3 1.5
 -4 8 9 12.8 1.9
 4 8 -9 12.2 1.4
 -4 8 9 8.3 1.3
 4 8 -9 11.8 1.3
 2 -8 -9 66.29 3.4
 -2 -8 9 68.09 3.1
 -2 8 9 64.79 3.1
 2 8 -9 68.49 3.1
 2 8 -9 67.79 3
 -2 8 9 60.49 3.5
 0 -8 9 104.89 4.2
 0 -8 -9 106.39 4.6
 0 8 9 106.29 4.8
 0 8 -9 108.59 4.1
 0 8 -9 104.29 4.4
 0 8 9 111.99 4.2
 2 -8 9 18.2 1.7
 -2 -8 -9 16.7 2.2
 -2 8 -9 16.3 1.6
 2 8 9 21.8 2.4
 4 -8 9 9.1 1.4
 -4 -8 -9 7.8 1.6
 4 8 9 7.8 1.2
 -4 8 -9 10.4 1.6
 4 8 9 10.4 1.8
 6 -8 9 -0.3 0.7
 -6 -8 -9 -0.5 1
 6 8 9 0.8 0.7
 -6 8 -9 1.1 1.2
 -6 8 -9 0 0.8
 6 8 9 0.5 1
 8 -8 9 18.7 2.1
 -8 -8 -9 15.6 2.3
 8 8 9 17.1 2.1
 -8 8 -9 18.5 2.7
 8 8 9 19.1 1.6
 -8 8 -9 22.3 2.6
 10 -8 9 5.9 1.3
 -10 -8 -9 3.1 1.5
 10 8 9 4.8 0.9
 -10 8 -9 3.5 1.5
 -10 8 -9 6.2 1.8
 10 8 9 3.6 1.2
 -12 -8 -9 1.2 1.2
 12 -8 9 1.5 1.1
 12 8 9 1.4 0.8
 -12 8 -9 1.9 1.3
 -12 8 -9 2.4 1.9
 12 8 9 1.5 0.7
 -14 -8 -9 114.09 5.7
 14 -8 9 104.29 4.6
 -14 8 -9 120.49 5.7
 -14 8 -9 94.99 6.6
 -16 -8 -9 51.89 4
 16 -8 9 48.5 3.1
 -16 8 -9 54.19 4.1
 -16 8 -9 54.79 5.6
 -18 -8 -9 63.59 4.5
 18 -8 9 63.49 3.5
 -18 8 -9 66.99 4.8
 -20 -8 -9 65.49 4.7
 20 -8 9 55.89 3.3
 -20 8 -9 50.99 4.4
 -22 -8 -9 21 3.1
 -22 8 -9 23.7 3.5
 -24 -8 -9 51.89 4.7
 -24 8 -9 56.39 5.3
 25 -9 -9 19.3 4.9
 -25 -9 9 29.5 2.7
 -25 9 9 30.8 3.6
 23 -9 -9 22.4 5.1
 -23 -9 9 20 2
 -23 9 9 12.3 2.4
 21 -9 -9 13.5 4
 -21 -9 9 9.2 1.6
 -21 9 9 11.3 2.1
 -19 -9 9 76.09 3.4
 19 -9 -9 72.69 7.1
 -19 -9 9 71.49 2.9
 -19 9 9 76.49 4.4
 -17 -9 9 23.2 1.6
 -17 -9 9 21 1.9
 -17 -9 9 21.6 3.9
 17 -9 -9 38.7 7.7
 -17 9 9 21.4 2.6
 15 -9 -9 136.89 8.8
 -15 -9 9 136.19 4.9
 -15 -9 9 155.38 8.3
 -15 -9 9 137.29 4.6
 -15 9 9 120.69 5.5
 -13 -9 9 83.59 3.5
 -13 -9 9 79.79 3.2
 -13 -9 9 83.29 5.7
 13 -9 -9 83.99 6.7
 -13 9 9 84.69 4.5
 -13 9 9 74.49 4
 11 -9 -9 27 4.4
 -11 -9 9 28.8 1.9
 -11 -9 9 28.9 2.1
 -11 9 9 36.8 2.7
 -11 9 9 35.2 2.8
 -9 -9 9 103.89 5.3
 9 -9 -9 97.39 7
 -9 -9 9 100.09 4.2
 -9 -9 9 105.89 4.1
 -9 9 9 98.09 4.4
 -9 9 9 112.49 5.1
 -7 -9 9 358.06 10.5
 -7 -9 9 363.86 11.4
 7 -9 -9 357.46 14.7
 -7 -9 9 364.16 10.5
 -7 9 9 382.16 11.8
 -7 9 9 358.56 11
 -5 -9 9 5.4 1.1
 -5 -9 9 5.3 1.1
 5 -9 -9 5.3 1.3
 5 -9 -9 9.4 2.9
 -5 9 9 6.9 1.6
 5 9 -9 6.5 1.1
 -5 9 9 5 1.2
 5 9 -9 6.8 1.1
 3 -9 -9 19.9 2.2
 -3 -9 9 16.4 1.6
 3 9 -9 19.5 1.9
 -3 9 9 17.1 1.9
 -3 9 9 16.3 2.1
 3 9 -9 19 1.8
 1 -9 -9 8.7 1.6
 -1 -9 9 10.2 1.5
 -1 9 9 8.4 1.6
 1 9 -9 8.9 1.4
 1 9 -9 10.7 1.5
 -1 9 9 9.4 1.5
 1 -9 9 12.8 1.7
 -1 -9 -9 13.7 1.9
 -1 9 -9 16.6 2
 1 9 9 14.4 2
 -1 9 -9 13.2 1.6
 1 9 9 14.3 1.7
 3 -9 9 298.67 9.5
 -3 -9 -9 295.47 10
 3 9 9 317.17 9.2
 -3 9 -9 295.27 9.3
 3 9 9 309.37 10.2
 -3 9 -9 310.37 9.9
 -5 -9 -9 378.76 11.9
 5 -9 9 371.96 11.3
 -5 9 -9 374.56 11.2
 5 9 9 378.66 11.8
 5 9 9 375.26 10.9
 -5 9 -9 369.86 11.7
 7 -9 9 102.99 4.6
 -7 -9 -9 108.59 5.2
 -7 9 -9 115.59 5.7
 7 9 9 111.99 4.9
 -7 9 -9 111.19 5.2
 9 -9 9 326.47 10.4
 -9 -9 -9 339.17 11.2
 -9 9 -9 329.07 12.1
 9 9 9 345.47 9.6
 -9 9 -9 336.27 11.1
 9 9 9 311.37 10.2
 -11 -9 -9 130.19 6.1
 11 -9 9 130.99 5.4
 11 9 9 128.59 4.4
 11 9 9 128.69 4.9
 -11 9 -9 115.69 7
 -11 9 -9 133.59 6.1
 13 -9 9 7.9 1.8
 -13 -9 -9 8.4 1.8
 13 9 9 9.9 1
 13 9 9 8.4 1.1
 -13 9 -9 8.7 2.1
 -13 9 -9 16 3.1
 -15 -9 -9 101.69 5.6
 -15 9 -9 112.69 5.8
 -15 9 -9 109.19 8.5
 -17 -9 -9 74.09 4.9
 -17 9 -9 84.19 5.3
 -19 -9 -9 46.2 4.1
 -19 9 -9 43.2 4.2
 -21 -9 -9 67.79 4.9
 -21 9 -9 56.49 4.8
 -23 -9 -9 74.49 5.4
 -23 9 -9 72.39 5.7
 -24 -10 9 20.4 2.1
 -24 10 9 20.9 3.1
 -22 -10 9 14.9 2.2
 22 -10 -9 10.8 4.1
 -22 10 9 17.4 2.8
 -20 -10 9 4 1.2
 20 -10 -9 2.5 2.5
 -20 10 9 2.8 1.5
 -18 -10 9 3.5 0.9
 -18 -10 9 0.2 1.1
 18 -10 -9 6.5 2.7
 -18 10 9 0.3 1.3
 -16 -10 9 1.3 2.1
 -16 -10 9 0.4 1
 -16 -10 9 0.6 0.7
 16 -10 -9 -1.9 1.7
 -16 10 9 -0.2 1
 -14 -10 9 69.49 5.4
 -14 -10 9 62.99 3.3
 -14 -10 9 68.69 3
 14 -10 -9 65.39 6.3
 -14 10 9 70.39 3.9
 -12 -10 9 255.67 8
 12 -10 -9 276.57 12.7
 -12 -10 9 270.17 8.3
 -12 -10 9 254.17 10.4
 -12 10 9 269.67 9.1
 -10 -10 9 84.59 3.6
 10 -10 -9 100.59 7.3
 -10 -10 9 90.49 5.2
 -10 -10 9 81.49 3.8
 -10 10 9 76.49 4.8
 -10 10 9 90.59 4.3
 8 -10 -9 0 2.3
 -8 -10 9 0.2 0.6
 -8 -10 9 1.3 1.2
 -8 10 9 -0.5 0.9
 -8 10 9 0.1 1.1
 -6 -10 9 154.88 5.5
 -6 -10 9 161.88 5.6
 6 -10 -9 142.69 8.9
 -6 -10 9 141.29 5.6
 6 -10 -9 159.28 6
 -6 10 9 155.98 6.5
 6 10 -9 160.88 5.1
 -6 10 9 150.98 5.9
 6 10 -9 161.28 5.1
 4 -10 -9 7.2 2.7
 -4 -10 9 6.4 1.3
 4 -10 -9 9.2 1.7
 4 10 -9 6.2 1.2
 4 10 -9 6.2 1.3
 -4 10 9 8.5 2.1
 -4 10 9 5.1 1.3
 2 -10 -9 -0.8 0.8
 -2 -10 9 0.6 0.8
 -2 10 9 -0.8 0.8
 2 10 -9 0.4 0.8
 -2 10 9 0.3 0.8
 2 10 -9 1.4 0.9
 0 -10 -9 16.8 2.2
 0 -10 9 18.8 1.8
 0 10 -9 21.1 2
 0 10 9 22.6 2.6
 0 10 9 19.3 2.1
 0 10 -9 17 2.1
 -2 -10 -9 6.4 1.6
 2 10 9 5.9 1.3
 -2 10 -9 5.8 1.5
 2 10 9 4.3 1.6
 -2 10 -9 3.8 1.2
 -4 -10 -9 31.6 2.9
 4 -10 9 30.9 2.4
 4 10 9 37.7 3
 -4 10 -9 28 2.7
 4 10 9 29.6 2.2
 -4 10 -9 29.6 2.7
 6 -10 9 162.48 6.3
 -6 -10 -9 157.38 6.8
 6 10 9 173.68 6.7
 6 10 9 165.48 5.8
 -6 10 -9 189.98 7
 -6 10 -9 155.38 6.1
 8 -10 9 50.49 3.2
 -8 -10 -9 57.79 3.8
 -8 10 -9 52.99 3.6
 -8 10 -9 52.79 4.4
 8 10 9 55.19 2.8
 8 10 9 50.59 3.2
 -8 10 -9 54.49 3.7
 -10 -10 -9 55.39 4
 -10 10 -9 48.7 4.9
 10 10 9 56.69 2.7
 10 10 9 54.99 3.2
 -10 10 -9 58.49 4
 -12 -10 -9 17.7 2.8
 -12 10 -9 26.7 3.3
 12 10 9 19 1.5
 -12 10 -9 25.6 4
 -14 -10 -9 101.89 5.5
 -14 10 -9 106.59 5.8
 -14 10 -9 87.19 7.1
 -16 -10 -9 -0.4 1.2
 -16 10 -9 3 1.7
 -16 10 -9 1.2 2.7
 -18 -10 -9 13.9 2.6
 -18 10 -9 10.7 2.5
 -20 -10 -9 26.5 3.8
 -20 10 -9 32.9 4.2
 -22 -10 -9 32.7 3.9
 -22 10 -9 29.2 4
 -23 -11 9 0.2 1.3
 23 -11 -9 -2.2 2.7
 -23 11 9 0.3 1.6
 21 -11 -9 40.4 6.6
 -21 -11 9 34.3 2.7
 -21 11 9 34 3.7
 19 -11 -9 1.1 2.2
 -19 -11 9 3.1 1.1
 -19 -11 9 2.9 1.3
 -19 11 9 4.3 1.8
 -17 -11 9 41.7 2.7
 -17 -11 9 35.8 6.1
 -17 -11 9 36 2.2
 17 -11 -9 30.8 5.1
 -17 11 9 31.6 3.1
 15 -11 -9 10.7 3.2
 -15 -11 9 15.2 1.9
 -15 -11 9 13.2 3.4
 -15 -11 9 11.6 1.5
 -15 11 9 13.6 2.2
 13 -11 -9 14.7 3.5
 -13 -11 9 14.5 1.7
 -13 -11 9 15.7 1.9
 -13 -11 9 11.8 2.8
 -13 11 9 15.1 2.2
 -11 -11 9 9.3 1.4
 -11 -11 9 7.2 2.2
 11 -11 -9 10.2 3.1
 -11 -11 9 9.7 1.7
 -11 11 9 11.5 2
 -9 -11 9 171.28 6.1
 -9 -11 9 174.28 6.3
 9 -11 -9 177.58 10
 -9 11 9 179.98 6.9
 -7 -11 9 294.37 8.9
 7 -11 -9 276.67 13.1
 -7 -11 9 259.47 9.2
 -7 -11 9 281.67 8.9
 7 11 -9 284.67 7.9
 -7 11 9 277.07 9.3
 7 11 -9 285.07 8
 5 -11 -9 402.26 17.1
 5 -11 -9 434.86 13.1
 -5 -11 9 432.86 12.6
 -5 11 9 457.05 13.1
 5 11 -9 421.66 12.2
 5 11 -9 429.96 12.3
 -5 11 9 430.66 13.8
 -3 -11 9 20.7 2
 3 -11 -9 21.6 2.5
 3 -11 -9 27.8 5
 -3 11 9 23.4 2.4
 -3 11 9 24.1 3
 3 11 -9 24.7 2.5
 3 11 -9 21.9 2.1
 1 -11 -9 23.2 2.6
 -1 -11 9 23.6 2.2
 1 11 -9 24.6 2.3
 -1 11 9 18.3 2.6
 -1 11 9 24.8 2.2
 1 11 -9 23.6 2.2
 1 -11 9 3.2 1.1
 -1 -11 -9 2.5 1.4
 1 11 9 2.1 1
 -1 11 -9 2.6 1.2
 -1 11 -9 2.1 1.1
 1 11 9 1 1.4
 -3 -11 -9 107.59 5.2
 3 -11 9 111.59 4.8
 -3 11 -9 99.29 4.6
 3 11 9 107.69 4.5
 3 11 9 99.59 5.1
 -3 11 -9 94.69 4.9
 5 -11 9 62.79 4
 -5 -11 -9 66.59 4.2
 -5 11 -9 59.69 3.5
 -5 11 -9 60.69 3.9
 5 11 9 70.09 4.2
 5 11 9 66.89 3.3
 -7 -11 -9 3.1 1.6
 -7 11 -9 4.7 1.7
 7 11 9 3.1 1.4
 7 11 9 6 1.3
 -9 -11 -9 479.25 15.2
 -9 11 -9 475.15 15.2
 9 11 9 498.85 14.4
 9 11 9 463.65 13.4
 -11 -11 -9 400.96 13.3
 -11 11 -9 400.16 13.4
 11 11 9 394.06 11.2
 -11 11 -9 378.46 15.1
 11 11 9 420.76 12.5
 -13 -11 -9 240.78 9.1
 -13 11 -9 207.98 10.9
 13 11 9 216.58 6.7
 13 11 9 228.48 6.5
 -15 -11 -9 69.69 4.7
 -15 11 -9 65.19 6.6
 -15 11 -9 66.89 4.9
 -17 -11 -9 52.39 4.3
 -17 11 -9 51.79 4.5
 -19 11 -9 3.6 2.3
 -21 -11 -9 21.7 3.3
 -21 11 -9 19.4 3.7
 -22 -12 9 19.5 2.4
 22 -12 -9 22.6 5.4
 -22 12 9 23.9 3.2
 -20 -12 9 5.9 1.7
 20 -12 -9 9.6 3.9
 -20 12 9 7.3 2.2
 -18 -12 9 2.9 1.4
 18 -12 -9 3 2.5
 -18 -12 9 1.1 1.3
 -18 12 9 2.2 1.5
 -16 -12 9 195.58 10.2
 -16 -12 9 189.68 6.9
 16 -12 -9 187.08 11.2
 -16 12 9 194.58 7.9
 14 -12 -9 131.19 9.2
 -14 -12 9 149.99 8.1
 -14 -12 9 149.99 6
 -14 -12 9 150.78 5.8
 -14 12 9 148.99 6.6
 12 -12 -9 294.77 13.6
 -12 -12 9 278.57 9.4
 -12 -12 9 282.77 9.1
 -12 -12 9 271.97 10.9
 -12 12 9 261.17 9.7
 -10 -12 9 44.9 3
 10 -12 -9 32.2 4.9
 -10 -12 9 45.8 3.8
 -10 12 9 41.8 3.3
 8 -12 -9 84.89 7.2
 -8 -12 9 94.19 4.9
 -8 -12 9 99.39 4.3
 -8 -12 9 88.79 4.3
 -8 12 9 97.29 4.8
 6 -12 -9 283.07 13.8
 -6 -12 9 304.07 9.5
 -6 -12 9 302.07 9.7
 6 12 -9 301.07 10.1
 -6 12 9 308.27 10.2
 6 12 -9 315.27 9.1
 4 -12 -9 984.4 26.9
 4 -12 -9 972.9 31.9
 -4 -12 9 971.4 26.3
 -4 12 9 1002.5 26.7
 4 12 -9 983.4 26.2
 -2 -12 9 200.08 7.2
 2 -12 -9 196.58 7.5
 2 12 -9 196.18 7.1
 -2 12 9 193.38 8.1
 -2 12 9 206.38 7.3
 2 12 -9 185.98 7
 0 -12 -9 15.5 2.3
 0 -12 9 20.3 2.3
 0 12 -9 15.3 2.2
 0 12 -9 17.6 2.3
 0 12 9 15 2
 0 12 9 17.6 2.5
 -2 -12 -9 240.38 8.7
 -2 12 -9 230.88 8.1
 -2 12 -9 229.68 8.4
 2 12 9 222.78 8.8
 2 12 9 223.98 7.8
 -4 -12 -9 2.7 1.5
 4 12 9 2.9 1.5
 4 12 9 2.6 1
 -4 12 -9 3.9 1.3
 -4 12 -9 0.5 1.3
 -6 -12 -9 24.7 3
 6 12 9 28.7 3.1
 6 12 9 26.3 2.2
 -6 12 -9 30 3.3
 -8 -12 -9 127.69 6.1
 8 12 9 117.49 4.8
 8 12 9 132.09 5.8
 -8 12 -9 124.89 6.2
 -10 -12 -9 129.49 6.4
 10 12 9 138.49 5.7
 -10 12 -9 143.79 6.8
 10 12 9 138.19 5
 -12 -12 -9 71.59 4.8
 12 12 9 73.49 3.6
 12 12 9 75.59 3.2
 -12 12 -9 74.29 4.9
 -12 12 -9 85.19 6.5
 -14 -12 -9 193.28 8.3
 -14 12 -9 198.08 8.7
 -14 12 -9 176.98 10.7
 -16 -12 -9 3.8 2
 -16 12 -9 6.9 2.4
 -16 12 -9 -0.3 3.8
 -18 -12 -9 16 2.8
 -18 12 -9 16.5 3.2
 -20 -12 -9 13.7 2.8
 -20 12 -9 15.4 3.4
 -22 -12 -9 30.2 4.1
 -22 12 -9 36 4.5
 21 -13 -9 16.1 3.8
 -21 -13 9 21.3 2.4
 -21 13 9 11.9 2.5
 19 -13 -9 0.4 2.7
 -19 -13 9 0.8 1.3
 -19 13 9 -0.8 1.7
 17 -13 -9 1.9 2.7
 -17 -13 9 1.5 1.4
 -17 -13 9 -0.3 1.3
 -17 13 9 2 1.5
 15 -13 -9 25.3 4.6
 -15 -13 9 18.7 2.1
 -15 -13 9 28.2 4.3
 -15 -13 9 23.8 2.7
 -15 13 9 20.9 3.1
 13 -13 -9 9.4 3.1
 -13 -13 9 6.6 1.7
 -13 -13 9 7.7 1.5
 -13 -13 9 12.1 2.8
 -13 13 9 7.8 1.9
 11 -13 -9 34.2 5.8
 -11 -13 9 25.6 2.8
 -11 -13 9 32.2 3.6
 -11 -13 9 26.2 2.3
 -11 13 9 26.9 3.2
 9 -13 -9 30.5 4.8
 -9 -13 9 27.6 2.4
 -9 -13 9 29.4 3.6
 -9 -13 9 34.5 2.7
 -9 13 9 34.3 3
 -7 -13 9 54.29 3.4
 -7 -13 9 58.59 3.4
 7 -13 -9 53.99 6
 7 13 -9 56.09 2.9
 7 13 -9 58.79 2.7
 -7 13 9 59.49 3.7
 5 -13 -9 1.1 2.6
 5 -13 -9 2.6 1.4
 -5 13 9 6.4 1.7
 5 13 -9 3.4 1.6
 5 13 -9 2 1.3
 3 -13 -9 338.37 10.9
 3 -13 -9 302.27 14.9
 3 13 -9 312.87 10.2
 -3 13 9 321.37 10.6
 3 13 -9 316.57 10.3
 1 -13 -9 94.89 5.1
 1 13 -9 109.69 5
 -1 13 9 99.19 4.8
 -1 -13 -9 13 2.2
 -1 13 -9 10.7 2.1
 1 13 9 16.6 2.1
 -1 13 -9 17.1 2.3
 -3 -13 -9 6.3 1.8
 3 13 9 5.6 1.4
 3 13 9 4.6 1.8
 -3 13 -9 3.4 1.6
 -5 -13 -9 24.3 3
 5 13 9 27.8 3.2
 -5 13 -9 31.2 3.5
 5 13 9 27.2 2.4
 -7 -13 -9 14.3 2.4
 -7 13 -9 16.5 2.6
 7 13 9 16.8 1.9
 -9 -13 -9 1.1 1.5
 9 13 9 0.5 0.9
 9 13 9 1.8 1.4
 -11 -13 -9 1.7 1.6
 11 13 9 1.8 1
 11 13 9 -1 1.1
 -11 13 -9 0.3 1.4
 -13 -13 -9 20.4 3
 13 13 9 13.3 1.5
 13 13 9 17.2 1.4
 -13 13 -9 18.4 3.1
 -15 -13 -9 4.8 2.2
 -15 13 -9 5 4.1
 -15 13 -9 8.8 2.6
 -17 -13 -9 16.2 3
 -17 13 -9 11.6 2.9
 -19 -13 -9 1.4 2.2
 -19 13 -9 1.5 1.9
 -20 -14 9 19.6 2.6
 20 -14 -9 25.6 6
 -20 14 9 22.1 3.4
 18 -14 -9 2.5 3.1
 -18 -14 9 4.1 1.7
 -18 14 9 7.9 2.3
 -16 -14 9 23.5 4.6
 16 -14 -9 19.7 4.7
 -16 -14 9 22.9 2.6
 -16 14 9 22.9 3.2
 -14 -14 9 41.7 6.9
 14 -14 -9 38 6.2
 -14 -14 9 29.2 2.8
 -14 14 9 33.8 3.6
 12 -14 -9 51.09 6.7
 -12 -14 9 34.5 3
 -12 -14 9 40.8 4.2
 -12 14 9 45.8 3.8
 -10 -14 9 116.99 6.5
 10 -14 -9 129.89 8.7
 -10 -14 9 121.39 5.5
 -10 14 9 120.39 6
 -8 -14 9 245.58 8.9
 8 -14 -9 231.98 12.5
 -8 14 9 246.88 9.2
 8 14 -9 260.87 7.1
 6 -14 -9 308.17 14.6
 6 14 -9 334.67 10.1
 6 14 -9 320.97 9.8
 -6 14 9 307.87 10.9
 4 -14 -9 270.97 9.7
 4 -14 -9 261.77 13.5
 4 14 -9 259.17 9
 -4 14 9 272.77 9.6
 4 14 -9 273.67 9
 2 -14 -9 9.4 2
 2 -14 -9 13.3 4.1
 -2 14 9 10.7 1.9
 2 14 -9 8.7 1.8
 0 -14 -9 3.3 1.5
 0 14 -9 3.6 1.4
 0 14 -9 1 1.3
 0 14 9 2.9 1.2
 -2 -14 -9 58.99 4.1
 -2 14 -9 51.99 3.7
 2 14 9 54.49 3.4
 -4 -14 -9 98.89 5.2
 -4 14 -9 88.59 5.1
 4 14 9 81.39 4.3
 -6 -14 -9 111.79 5.8
 6 14 9 92.79 4.5
 -6 14 -9 94.99 5.4
 6 14 9 108.29 5.6
 -8 -14 -9 77.09 5
 -8 14 -9 79.49 5
 8 14 9 71.99 4.6
 8 14 9 75.29 3.8
 -10 -14 -9 109.29 7.9
 -10 14 -9 113.59 6.4
 10 14 9 116.89 4.7
 10 14 9 120.09 5.5
 -12 -14 -9 146.59 7.2
 -12 14 -9 135.09 7.4
 12 14 9 141.69 4.9
 -14 -14 -9 111.19 6.4
 -14 14 -9 106.29 6.5
 -16 -14 -9 -0.6 1.7
 -16 14 -9 0.4 2
 -18 -14 -9 66.79 5.3
 -19 -15 9 7.6 2.1
 19 -15 -9 3.5 3.6
 -19 15 9 5.6 2.6
 17 -15 -9 20.7 5.1
 -17 -15 9 19.7 2.6
 -17 15 9 8.3 2.4
 -15 -15 9 -0.1 1.3
 15 -15 -9 1.3 3.1
 -15 -15 9 -1.5 2.8
 -15 15 9 1.5 1.7
 13 -15 -9 86.79 7.9
 -13 -15 9 103.59 6.8
 -13 -15 9 99.79 5
 -13 15 9 102.79 5.7
 -11 -15 9 4.1 1.5
 -11 -15 9 6.2 2.2
 -11 15 9 4.7 1.9
 9 -15 -9 51.79 6.8
 -9 -15 9 58.69 5.7
 -9 15 9 63.29 4.2
 7 -15 -9 32.1 5.5
 7 15 -9 24.9 2.2
 -7 15 9 31.8 3.4
 7 15 -9 27.3 2.5
 5 -15 -9 23.8 5.1
 5 15 -9 22.2 2.6
 5 15 -9 14.8 2.1
 -5 15 9 15.7 2.5
 3 -15 -9 5.1 1.7
 3 -15 -9 7.1 3
 3 15 -9 6.2 1.9
 3 15 -9 10 1.9
 1 -15 -9 6.5 3.5
 1 -15 -9 19.5 2.8
 1 15 -9 16.7 2.4
 -1 15 9 13.7 2.3
 -1 -15 -9 11.1 2.3
 -1 15 -9 13.5 2.4
 1 15 9 12.5 2.2
 -3 -15 -9 56.69 4.2
 -3 15 -9 53.29 4
 3 15 9 58.49 3.7
 -5 -15 -9 46.3 3.9
 5 15 9 54.99 3.5
 -5 15 -9 43.6 5
 -7 -15 -9 49.1 4.1
 7 15 9 41.4 3
 7 15 9 39.8 4.3
 -7 15 -9 42.5 3.9
 -9 -15 -9 53.19 4.3
 -9 15 -9 54.39 4.6
 9 15 9 53.79 3.2
 9 15 9 55.79 4.1
 -11 -15 -9 -2.2 1.5
 11 15 9 1.8 1.1
 -11 15 -9 1.8 2.1
 11 15 9 3.9 1.6
 -13 -15 -9 10.1 2.7
 -13 15 -9 9 2.7
 -15 -15 -9 -0.1 1.9
 -15 15 -9 1.8 1.8
 -17 -15 -9 23.3 3.6
 -17 15 -9 24.9 3.9
 -18 -16 9 3.4 1.8
 18 -16 -9 -3.9 2.8
 -18 16 9 2.9 2
 16 -16 -9 -4.2 2.6
 -16 -16 9 2.9 1.6
 -16 16 9 4.7 2.7
 14 -16 -9 7.7 3.5
 -14 -16 9 7 1.8
 -14 16 9 10 2.7
 12 -16 -9 39.8 6.1
 -12 -16 9 38.1 4.5
 -12 16 9 45.7 4.1
 -10 -16 9 32.4 3.5
 10 -16 -9 37.4 5.9
 -10 16 9 33.8 3.7
 8 -16 -9 286.57 14.5
 -8 16 9 303.07 11
 6 -16 -9 21 4.6
 -6 16 9 16.4 2.6
 6 16 -9 17.4 2.4
 6 16 -9 18 2.2
 4 -16 -9 3.9 3.2
 4 16 -9 5.8 2
 4 16 -9 5.5 1.6
 -4 16 9 6.9 1.9
 2 -16 -9 1.4 1.4
 2 -16 -9 3.7 2.7
 -2 16 9 4.4 1.6
 2 16 -9 1.7 1.4
 0 -16 -9 27.4 3.5
 0 16 -9 28.4 3.2
 0 16 9 20.9 2.7
 -2 -16 -9 14.8 2.7
 -2 16 -9 13 2.6
 2 16 9 11.7 2.2
 -4 -16 -9 19.3 3.1
 -4 16 -9 17.2 2.9
 4 16 9 21.9 2.7
 -6 -16 -9 63.09 4.6
 6 16 9 61.29 3.8
 -6 16 -9 63.49 4.8
 -8 -16 -9 50.09 4.4
 -8 16 -9 71.69 5
 8 16 9 50.99 3.4
 -10 -16 -9 41.1 4.2
 10 16 9 46.5 3
 -10 16 -9 49.99 4.7
 -12 -16 -9 18.1 3
 12 16 9 10.1 2.5
 -12 16 -9 9.9 2.6
 -14 -16 -9 1.3 1.8
 -14 16 -9 1.9 2.1
 -16 -16 -9 2.1 2.2
 -16 16 -9 3.3 2.5
 15 -17 -9 105.09 8.8
 -15 17 9 116.19 6.9
 13 -17 -9 14.7 3.4
 -13 17 9 16.4 2.8
 11 -17 -9 131.89 9.6
 -11 17 9 123.49 6.7
 9 -17 -9 38.3 5.9
 -9 17 9 36.4 4.2
 7 17 -9 15.9 2.4
 -7 17 9 12 2.5
 7 17 -9 13.5 2.8
 5 -17 -9 54.49 7.2
 5 17 -9 54.09 3.6
 -5 17 9 55.19 4.2
 3 -17 -9 21.2 4.6
 3 17 -9 29.9 3.1
 -3 17 9 25.2 3.1
 1 -17 -9 2.3 1.7
 1 -17 -9 7.3 3.7
 1 17 -9 3.7 1.7
 -1 17 9 -0.9 1.3
 -1 -17 -9 5.6 2.1
 -1 17 -9 6 1.9
 1 17 9 8 1.8
 -3 -17 -9 2.5 1.9
 -3 17 -9 2.3 1.9
 3 17 9 2.3 1.7
 -5 -17 -9 108.79 6.1
 -5 17 -9 118.29 6.5
 5 17 9 103.49 5.3
 -7 -17 -9 94.49 5.9
 7 17 9 98.59 4.9
 -7 17 -9 97.59 6
 -9 -17 -9 45.2 4.4
 9 17 9 50.99 3.3
 -9 17 -9 55.09 4.9
 -11 -17 -9 17.2 3.2
 -11 17 -9 11 2.7
 11 17 9 13.5 1.9
 -13 -17 -9 73.09 5.5
 -13 17 -9 75.49 5.9
 12 -18 -9 5.4 3.2
 -12 18 9 5.2 2.4
 10 -18 -9 7.4 3.4
 -10 18 9 7.8 2.3
 8 -18 -9 85.19 7.7
 -8 18 9 74.69 5.2
 6 -18 -9 5.6 3.6
 -6 18 9 17.2 2.9
 6 18 -9 12.3 2.1
 6 18 -9 8.1 2.9
 4 -18 -9 -0.5 2.9
 -4 18 9 4.1 1.8
 4 18 -9 1.6 1.7
 2 18 -9 0.1 1.5
 -2 18 9 -0.8 1.5
 0 -18 -9 0.4 1.7
 0 18 9 0.3 1.5
 0 18 -9 -0.9 1.6
 -2 -18 -9 5.2 2.1
 2 18 9 0.7 1.5
 -2 18 -9 1.8 1.7
 -4 -18 -9 -2.6 1.6
 -4 18 -9 1.4 1.8
 4 18 9 0.5 1.5
 -6 -18 -9 88.29 5.8
 6 18 9 89.09 4.9
 -6 18 -9 87.89 5.8
 -8 -18 -9 4.9 2.2
 -8 18 -9 11.1 2.9
 8 18 9 11.6 2
 -10 -18 -9 68.49 5.4
 -10 18 -9 88.99 7.1
 10 18 9 80.49 4.2
 -12 -18 -9 12.2 3.3
 -12 18 -9 7.9 2.6
 9 -19 -9 123.89 9.4
 -9 19 9 132.59 7.3
 7 -19 -9 97.99 8.4
 -7 19 9 69.89 5.8
 5 -19 -9 5.1 3.6
 5 19 -9 10.3 2.1
 -5 19 9 10.9 2.5
 3 -19 -9 -0.5 3
 3 19 -9 1 1.7
 -3 19 9 -0.8 1.7
 1 -19 -9 -1.4 3.3
 1 19 -9 1.1 1.7
 -1 19 9 1 1.7
 -1 -19 -9 2.5 2.2
 -1 -19 -9 1.7 4.2
 -1 19 -9 0.7 1.8
 1 19 9 -1.1 1.4
 -3 -19 -9 24.6 3.5
 -3 19 -9 13.4 2.7
 3 19 9 18.3 2.7
 -5 -19 -9 2.9 2.4
 -5 19 -9 9.9 2.6
 5 19 9 7.4 2
 7 19 9 131.29 6.1
 -7 19 -9 136.49 7.4
 -9 -19 -9 41 4.6
 9 19 9 39.2 3.4
 -9 19 -9 45.1 5.1
 4 -20 -9 2.8 3.7
 4 20 -9 0.8 2.1
 -4 20 9 4.5 2.9
 2 -20 -9 33.9 6.2
 -2 20 9 37.7 4.1
 2 20 -9 31 3.5
 0 -20 -9 37.4 6.6
 0 20 9 33 3.8
 0 20 -9 35.6 4.1
 -2 -20 -9 5.2 4.5
 -2 -20 -9 4.3 2.2
 2 20 9 7.9 2.1
 -2 20 -9 5.7 2.1
 -28 0 10 17 2.2
 -26 0 10 11.3 1.5
 -24 0 10 164.78 5.7
 22 0 -10 101.69 7.9
 -22 0 10 92.69 3.7
 -20 0 10 16.1 1.4
 20 0 -10 14.7 3.6
 18 0 -10 47.8 5.1
 -18 0 10 58.19 7.8
 -18 0 10 44.8 2
 16 0 -10 16 3.5
 -16 0 10 12.5 3.3
 -16 0 10 11.2 0.9
 14 0 -10 22.6 3.8
 -14 0 10 24.1 4.2
 12 0 -10 768.32 23.7
 -12 0 10 789.72 24.5
 -10 0 10 2167.38 58.99
 10 0 -10 2276.67 58.49
 -10 0 10 2220.98 54.29
 8 0 -10 0.7 1.1
 -8 0 10 4.1 1.7
 -8 0 10 3.6 0.5
 6 0 -10 917.31 25.1
 -6 0 10 872.11 25.4
 -6 0 10 874.21 22.3
 4 0 -10 33.9 3
 4 0 -10 36.8 1.5
 -4 0 10 35.2 1.7
 2 0 -10 376.26 10.3
 -2 0 10 388.46 10.5
 0 0 10 254.67 7.7
 0 0 -10 266.47 7.7
 -2 0 -10 1036.2 27
 2 0 10 1053.89 26.9
[truncated: 633,354 more chars]
